# Supplementary material for: A Systems Biology-Based Classifier for Hepatocellular Carcinoma Diagnosis
Source: PLoS One. 2011 Jul 28;6(7):e22426. doi: 10.1371/journal.pone.0022426 (PMC3145651; doi:10.1371/journal.pone.0022426)
Supplement: Raw Data S1 — Chen liver data. (TXT) [file pone.0022426.s014.txt]

!Series_title	"Gene expression patterns in human liver cancers"
!Series_geo_accession	"GSE3500"
!Series_status	"Public on Oct 25 2005"
!Series_submission_date	"Oct 24 2005"
!Series_last_update_date	"Dec 27 2005"
!Series_pubmed_id	"12058060"
!Series_pubmed_id	"15154008"
!Series_web_link	"http://genome-www.stanford.edu/hcc/"
!Series_summary	"All the array experiments published in ""Gene expression patterns in human liver cancers"" by Chen X, et al."
!Series_summary	"Hepatocellular carcinoma (HCC) is a leading cause of death worldwide. Using cDNA microarrays to characterize patterns of gene expression in HCC, we found consistent differences between the expression patterns in HCC compared with those seen in nontumor liver tissues. The expression patterns in HCC were also readily distinguished from those associated with tumors metastatic to liver. The global gene expression patterns intrinsic to each tumor were sufficiently distinctive that multiple tumor nodules from the same patient could usually be recognized and distinguished from all the others in the large sample set on the basis of their gene expression patterns alone. The distinctive gene expression patterns are characteristic of the tumors and not the patient; the expression programs seen in clonally independent tumor nodules in the same patient were no more similar than those in tumors from different patients. Moreover, clonally related tumor masses that showed distinct expression profiles were also distinguished by genotypic differences. Some features of the gene expression patterns were associated with specific phenotypic and genotypic characteristics of the tumors, including growth rate, vascular invasion, and p53 overexpression."
!Series_summary	"Set of arrays organized by shared biological context, such as organism, tumors types, processes, etc."
!Series_overall_design	"Using regression correlation"
!Series_type	"Logical Set"
!Series_contributor	"Xin,,Chen"
!Series_sample_id	"GSM79784 GSM79785 GSM79786 GSM79787 GSM79788 GSM79789 GSM79790 GSM79791 GSM79792 GSM79793 GSM79794 GSM79795 GSM79796 GSM79797 GSM79798 GSM79799 GSM79800 GSM79801 GSM79802 GSM79803 GSM79804 GSM79805 GSM79806 GSM79807 GSM79808 GSM79809 GSM79810 GSM79811 GSM79812 GSM79813 GSM79814 GSM79815 GSM79816 GSM79817 GSM79818 GSM79819 GSM79820 GSM79821 GSM79822 GSM79823 GSM79824 GSM79825 GSM79826 GSM79827 GSM79828 GSM79829 GSM79830 GSM79831 GSM79832 GSM79833 GSM79834 GSM79835 GSM79836 GSM79837 GSM79838 GSM79839 GSM79840 GSM79841 GSM79842 GSM79843 GSM79844 GSM79845 GSM79846 GSM79847 GSM79848 GSM79849 GSM79850 GSM79851 GSM79852 GSM79853 GSM79854 GSM79855 GSM79856 GSM79857 GSM79858 GSM79859 GSM79860 GSM79861 GSM79862 GSM79863 GSM79864 GSM79865 GSM79866 GSM79867 GSM79868 GSM79869 GSM79870 GSM79871 GSM79872 GSM79873 GSM79874 GSM79875 GSM79876 GSM79877 GSM79878 GSM79879 GSM79880 GSM79881 GSM79882 GSM79883 GSM79884 GSM79885 GSM79886 GSM79887 GSM79888 GSM79889 GSM79890 GSM79891 GSM79892 GSM79893 GSM79894 GSM79895 GSM79896 GSM79897 GSM79898 GSM79899 GSM79900 GSM79901 GSM79902 GSM79903 GSM79904 GSM79905 GSM79906 GSM79907 GSM79908 GSM79909 GSM79910 GSM79911 GSM79912 GSM79913 GSM79914 GSM79915 GSM79916 GSM79917 GSM79918 GSM79919 GSM79920 GSM79921 GSM79922 GSM79923 GSM79924 GSM79925 GSM79926 GSM79927 GSM79928 GSM79929 GSM79930 GSM79931 GSM79932 GSM79933 GSM79934 GSM79935 GSM79936 GSM79937 GSM79938 GSM79939 GSM79940 GSM79941 GSM79942 GSM79943 GSM79944 GSM79945 GSM79946 GSM79947 GSM79948 GSM79949 GSM79950 GSM79951 GSM79952 GSM79953 GSM79954 GSM79955 GSM79956 GSM79957 GSM79958 GSM79959 GSM79960 GSM79961 GSM79962 GSM79963 GSM79964 GSM79965 GSM79966 GSM79967 GSM79968 GSM79969 GSM79970 GSM79971 GSM79972 GSM79973 GSM79974 GSM79975 GSM79976 GSM79977 GSM79978 GSM79979 GSM79980 GSM79981 GSM79982 GSM79983 GSM79984 GSM79985 GSM79986 GSM79987 GSM79988 GSM79989 GSM79990 "
!Series_contact_name	",,Stanford Microarray Database"
!Series_contact_email	"array@genome.stanford.edu"
!Series_contact_phone	"650-498-6012"
!Series_contact_department	"Stanford University, School of Medicine"
!Series_contact_institute	"Stanford Microarray Database (SMD)"
!Series_contact_address	"300 Pasteur Drive"
!Series_contact_city	"Stanford"
!Series_contact_state	"CA"
!Series_contact_zip/postal_code	"94305"
!Series_contact_country	"USA"
!Series_contact_web_link	"http://genome-www5.stanford.edu/"
!Series_platform_id	"GPL2648"
!Series_platform_id	"GPL2649"
!Series_platform_id	"GPL2831"
!Series_platform_id	"GPL2868"
!Series_platform_id	"GPL2906"
!Series_platform_id	"GPL2935"
!Series_platform_id	"GPL2938"
!Series_platform_id	"GPL2948"
!Series_platform_id	"GPL3007"
!Series_platform_id	"GPL3008"
!Series_platform_id	"GPL3009"
!Series_platform_id	"GPL3010"
!Series_platform_id	"GPL3011"

!Sample_title	"HCC (HBV+, SF35, 3)"	"Liver (HBV+, HK62)"	"HCC (HBV+, SF35, 2)"	"HCC (HBV+, HK62, T1)"	"HCC (HBV+, HK62, T2)"	"Liver (HBV+, HK84)"	"Liver (HBV+, HK63)"	"HCC (HBV+, HK63, T1)"	"HCC (HBV+, HK63, T2)"	"HCC (HBV+, HK64, T1)"	"HCC (HBV+, HK64, T2)"	"Liver (HBV+, SF12)"	"HCC (HBV+, HK64, T3)"	"Liver (HBV+, SF17)"	"HCC (HBV+, HK64, T4)"	"HCC (HBV+, HK64, T5)"	"HCC (HBV+, HK64, T6)"	"FNH (HK70)"	"FNH (HK72)"	"Adenoma (HK73)"	"HCC (HBV+, HK65, T2)"	"Liver (HBV+, HK29)"	"Liver (HBV+, SF34)"	"Liver (HBV+, SF18)"	"Liver (HBV+, SF21)"	"Liver (HBV+, SF22)"	"HCC (HBV+, HK64, T7)"	"HCC (HBV+, HK65, T4)"	"Liver (HBV+, SF35)"	"Liver (HBV+, CH2)"	"HCC (HBV+, SF35, 1)"	"HCC (HBV+, HK65, T1)"	"Liver (HBV+, HK64)"	"Adenoma (HK69)"	"HCC (HBV+, SF34, 1)"	"HCC (HBV+, SF34, 2)"	"HCC (HBV+, SF34, 3)"	"HCC (HBV+, HK66, T1)"	"HCC (HBV+, HK66, T2)"	"HCC (HBV+, HK66, T3)"	"HCC (HBV+, HK66, T4)"	"HCC (HBV+, HK66, T5)"	"Liver (HBV+, HK67)"	"HCC (HBV+, HK67, T3)"	"HCC (HBV+, HK67, T2)"	"HCC (HBV+, HK67, T1)"	"Liver (HK41)"	"Liver (HBV+, HK85)"	"Liver (HBV+, HK42)"	"HCC (HBV+, HK50)"
!Sample_geo_accession	"GSM79799"	"GSM79803"	"GSM79804"	"GSM79805"	"GSM79807"	"GSM79808"	"GSM79810"	"GSM79823"	"GSM79824"	"GSM79826"	"GSM79830"	"GSM79831"	"GSM79832"	"GSM79833"	"GSM79834"	"GSM79836"	"GSM79838"	"GSM79842"	"GSM79844"	"GSM79846"	"GSM79847"	"GSM79848"	"GSM79852"	"GSM79854"	"GSM79855"	"GSM79856"	"GSM79857"	"GSM79859"	"GSM79860"	"GSM79861"	"GSM79864"	"GSM79865"	"GSM79866"	"GSM79871"	"GSM79874"	"GSM79887"	"GSM79888"	"GSM79889"	"GSM79891"	"GSM79892"	"GSM79894"	"GSM79895"	"GSM79907"	"GSM79909"	"GSM79910"	"GSM79911"	"GSM79921"	"GSM79935"	"GSM79940"	"GSM79979"
!Sample_status	"Public on Oct 25 2005"	"Public on Oct 25 2005"	"Public on Oct 25 2005"	"Public on Oct 25 2005"	"Public on Oct 25 2005"	"Public on Oct 25 2005"	"Public on Oct 25 2005"	"Public on Oct 25 2005"	"Public on Oct 25 2005"	"Public on Oct 25 2005"	"Public on Oct 25 2005"	"Public on Oct 25 2005"	"Public on Oct 25 2005"	"Public on Oct 25 2005"	"Public on Oct 25 2005"	"Public on Oct 25 2005"	"Public on Oct 25 2005"	"Public on Oct 25 2005"	"Public on Oct 25 2005"	"Public on Oct 25 2005"	"Public on Oct 25 2005"	"Public on Oct 25 2005"	"Public on Oct 25 2005"	"Public on Oct 25 2005"	"Public on Oct 25 2005"	"Public on Oct 25 2005"	"Public on Oct 25 2005"	"Public on Oct 25 2005"	"Public on Oct 25 2005"	"Public on Oct 25 2005"	"Public on Oct 25 2005"	"Public on Oct 25 2005"	"Public on Oct 25 2005"	"Public on Oct 25 2005"	"Public on Oct 25 2005"	"Public on Oct 25 2005"	"Public on Oct 25 2005"	"Public on Oct 25 2005"	"Public on Oct 25 2005"	"Public on Oct 25 2005"	"Public on Oct 25 2005"	"Public on Oct 25 2005"	"Public on Oct 25 2005"	"Public on Oct 25 2005"	"Public on Oct 25 2005"	"Public on Oct 25 2005"	"Public on Oct 25 2005"	"Public on Oct 25 2005"	"Public on Oct 25 2005"	"Public on Oct 25 2005"
!Sample_submission_date	"Oct 24 2005"	"Oct 24 2005"	"Oct 24 2005"	"Oct 24 2005"	"Oct 24 2005"	"Oct 24 2005"	"Oct 24 2005"	"Oct 24 2005"	"Oct 24 2005"	"Oct 24 2005"	"Oct 24 2005"	"Oct 24 2005"	"Oct 24 2005"	"Oct 24 2005"	"Oct 24 2005"	"Oct 24 2005"	"Oct 24 2005"	"Oct 24 2005"	"Oct 24 2005"	"Oct 24 2005"	"Oct 24 2005"	"Oct 24 2005"	"Oct 24 2005"	"Oct 24 2005"	"Oct 24 2005"	"Oct 24 2005"	"Oct 24 2005"	"Oct 24 2005"	"Oct 24 2005"	"Oct 24 2005"	"Oct 24 2005"	"Oct 24 2005"	"Oct 24 2005"	"Oct 24 2005"	"Oct 24 2005"	"Oct 24 2005"	"Oct 24 2005"	"Oct 24 2005"	"Oct 24 2005"	"Oct 24 2005"	"Oct 24 2005"	"Oct 24 2005"	"Oct 24 2005"	"Oct 24 2005"	"Oct 24 2005"	"Oct 24 2005"	"Oct 24 2005"	"Oct 24 2005"	"Oct 24 2005"	"Oct 24 2005"
!Sample_last_update_date	"Sep 22 2006"	"Sep 22 2006"	"Sep 22 2006"	"Sep 22 2006"	"Sep 22 2006"	"Sep 22 2006"	"Sep 22 2006"	"Sep 22 2006"	"Sep 22 2006"	"Sep 22 2006"	"Sep 22 2006"	"Sep 22 2006"	"Sep 22 2006"	"Sep 22 2006"	"Sep 22 2006"	"Sep 22 2006"	"Sep 22 2006"	"Sep 22 2006"	"Sep 22 2006"	"Sep 22 2006"	"Sep 22 2006"	"Sep 22 2006"	"Sep 22 2006"	"Sep 22 2006"	"Sep 22 2006"	"Sep 22 2006"	"Sep 22 2006"	"Sep 22 2006"	"Sep 22 2006"	"Sep 22 2006"	"Sep 22 2006"	"Sep 22 2006"	"Sep 22 2006"	"Sep 22 2006"	"Sep 22 2006"	"Sep 22 2006"	"Sep 22 2006"	"Sep 22 2006"	"Sep 22 2006"	"Sep 22 2006"	"Sep 22 2006"	"Sep 22 2006"	"Sep 22 2006"	"Sep 22 2006"	"Sep 22 2006"	"Sep 22 2006"	"Sep 22 2006"	"Sep 22 2006"	"Sep 22 2006"	"Sep 22 2006"
!Sample_type	"RNA"	"RNA"	"RNA"	"RNA"	"RNA"	"RNA"	"RNA"	"RNA"	"RNA"	"RNA"	"RNA"	"RNA"	"RNA"	"RNA"	"RNA"	"RNA"	"RNA"	"RNA"	"RNA"	"RNA"	"RNA"	"RNA"	"RNA"	"RNA"	"RNA"	"RNA"	"RNA"	"RNA"	"RNA"	"RNA"	"RNA"	"RNA"	"RNA"	"RNA"	"RNA"	"RNA"	"RNA"	"RNA"	"RNA"	"RNA"	"RNA"	"RNA"	"RNA"	"RNA"	"RNA"	"RNA"	"RNA"	"RNA"	"RNA"	"RNA"
!Sample_channel_count	"2"	"2"	"2"	"2"	"2"	"2"	"2"	"2"	"2"	"2"	"2"	"2"	"2"	"2"	"2"	"2"	"2"	"2"	"2"	"2"	"2"	"2"	"2"	"2"	"2"	"2"	"2"	"2"	"2"	"2"	"2"	"2"	"2"	"2"	"2"	"2"	"2"	"2"	"2"	"2"	"2"	"2"	"2"	"2"	"2"	"2"	"2"	"2"	"2"	"2"
!Sample_source_name_ch1	"Liver Reference 1"	"Liver Reference 1"	"Liver Reference 1"	"Liver Reference 1"	"Liver Reference 1"	"Liver Reference 1"	"Liver Reference 1"	"Liver Reference 1"	"Liver Reference 1"	"Liver Reference 1"	"Liver Reference 1"	"Liver Reference 1"	"Liver Reference 1"	"Liver Reference 1"	"Liver Reference 1"	"Liver Reference 1"	"Liver Reference 1"	"Liver Reference 1"	"Liver Reference 1"	"Liver Reference 1"	"Liver Reference 1"	"Liver Reference 1"	"Liver Reference 1"	"Liver Reference 1"	"Liver Reference 1"	"Liver Reference 1"	"Liver Reference 1"	"Liver Reference 1"	"Liver Reference 1"	"Liver Reference 1"	"Liver Reference 1"	"Liver Reference 1"	"Liver Reference 1"	"Liver Reference 1"	"Liver Reference 1"	"Liver Reference 1"	"Liver Reference 1"	"Liver Reference 1"	"Liver Reference 1"	"Liver Reference 1"	"Liver Reference 1"	"Liver Reference 1"	"Liver Reference 1"	"Liver Reference 1"	"Liver Reference 1"	"Liver Reference 1"	"Liver Reference 1"	"Liver Reference 1"	"Liver Reference 1"	"Liver Reference 1"
!Sample_organism_ch1	"Homo sapiens"	"Homo sapiens"	"Homo sapiens"	"Homo sapiens"	"Homo sapiens"	"Homo sapiens"	"Homo sapiens"	"Homo sapiens"	"Homo sapiens"	"Homo sapiens"	"Homo sapiens"	"Homo sapiens"	"Homo sapiens"	"Homo sapiens"	"Homo sapiens"	"Homo sapiens"	"Homo sapiens"	"Homo sapiens"	"Homo sapiens"	"Homo sapiens"	"Homo sapiens"	"Homo sapiens"	"Homo sapiens"	"Homo sapiens"	"Homo sapiens"	"Homo sapiens"	"Homo sapiens"	"Homo sapiens"	"Homo sapiens"	"Homo sapiens"	"Homo sapiens"	"Homo sapiens"	"Homo sapiens"	"Homo sapiens"	"Homo sapiens"	"Homo sapiens"	"Homo sapiens"	"Homo sapiens"	"Homo sapiens"	"Homo sapiens"	"Homo sapiens"	"Homo sapiens"	"Homo sapiens"	"Homo sapiens"	"Homo sapiens"	"Homo sapiens"	"Homo sapiens"	"Homo sapiens"	"Homo sapiens"	"Homo sapiens"
!Sample_characteristics_ch1	"Liver Reference 1"	"Liver Reference 1"	"Liver Reference 1"	"Liver Reference 1"	"Liver Reference 1"	"Liver Reference 1"	"Liver Reference 1"	"Liver Reference 1"	"Liver Reference 1"	"Liver Reference 1"	"Liver Reference 1"	"Liver Reference 1"	"Liver Reference 1"	"Liver Reference 1"	"Liver Reference 1"	"Liver Reference 1"	"Liver Reference 1"	"Liver Reference 1"	"Liver Reference 1"	"Liver Reference 1"	"Liver Reference 1"	"Liver Reference 1"	"Liver Reference 1"	"Liver Reference 1"	"Liver Reference 1"	"Liver Reference 1"	"Liver Reference 1"	"Liver Reference 1"	"Liver Reference 1"	"Liver Reference 1"	"Liver Reference 1"	"Liver Reference 1"	"Liver Reference 1"	"Liver Reference 1"	"Liver Reference 1"	"Liver Reference 1"	"Liver Reference 1"	"Liver Reference 1"	"Liver Reference 1"	"Liver Reference 1"	"Liver Reference 1"	"Liver Reference 1"	"Liver Reference 1"	"Liver Reference 1"	"Liver Reference 1"	"Liver Reference 1"	"Liver Reference 1"	"Liver Reference 1"	"Liver Reference 1"	"Liver Reference 1"
!Sample_molecule_ch1	"total RNA"	"total RNA"	"total RNA"	"total RNA"	"total RNA"	"total RNA"	"total RNA"	"total RNA"	"total RNA"	"total RNA"	"total RNA"	"total RNA"	"total RNA"	"total RNA"	"total RNA"	"total RNA"	"total RNA"	"total RNA"	"total RNA"	"total RNA"	"total RNA"	"total RNA"	"total RNA"	"total RNA"	"total RNA"	"total RNA"	"total RNA"	"total RNA"	"total RNA"	"total RNA"	"total RNA"	"total RNA"	"total RNA"	"total RNA"	"total RNA"	"total RNA"	"total RNA"	"total RNA"	"total RNA"	"total RNA"	"total RNA"	"total RNA"	"total RNA"	"total RNA"	"total RNA"	"total RNA"	"total RNA"	"total RNA"	"total RNA"	"total RNA"
!Sample_label_ch1	"Cy3"	"Cy3"	"Cy3"	"Cy3"	"Cy3"	"Cy3"	"Cy3"	"Cy3"	"Cy3"	"Cy3"	"Cy3"	"Cy3"	"Cy3"	"Cy3"	"Cy3"	"Cy3"	"Cy3"	"Cy3"	"Cy3"	"Cy3"	"Cy3"	"Cy3"	"Cy3"	"Cy3"	"Cy3"	"Cy3"	"Cy3"	"Cy3"	"Cy3"	"Cy3"	"Cy3"	"Cy3"	"Cy3"	"Cy3"	"Cy3"	"Cy3"	"Cy3"	"Cy3"	"Cy3"	"Cy3"	"Cy3"	"Cy3"	"Cy3"	"Cy3"	"Cy3"	"Cy3"	"Cy3"	"Cy3"	"Cy3"	"Cy3"
!Sample_source_name_ch2	"HCC (HBV+, SF35, 3)"	"Liver (HBV+, HK62)"	"HCC (HBV+, SF35, 2)"	"HCC (HBV+, HK62, T1)"	"HCC (HBV+, HK62, T2)"	"Liver (HBV+, HK84)"	"Liver (HBV+, HK63)"	"HCC (HBV+, HK63, T1)"	"HCC (HBV+, HK63, T2)"	"HCC (HBV+, HK64, T1)"	"HCC (HBV+, HK64, T2)"	"Liver (HBV+, SF12)"	"HCC (HBV+, HK64, T3)"	"Liver (HBV+, SF17)"	"HCC (HBV+, HK64, T4)"	"HCC (HBV+, HK64, T5)"	"HCC (HBV+, HK64, T6)"	"FNH (HK70)"	"FNH (HK72)"	"Adenoma (HK73)"	"HCC (HBV+, HK65, T2)"	"Liver (HBV+, HK29)"	"Liver (HBV+, SF34)"	"Liver (HBV+, SF18)"	"Liver (HBV+, SF21)"	"Liver (HBV+, SF22)"	"HCC (HBV+, HK64, T7)"	"HCC (HBV+, HK65, T4)"	"Liver (HBV+, SF35)"	"Liver (HBV+, CH2)"	"HCC (HBV+, SF35, 1)"	"HCC (HBV+, HK65, T1)"	"Liver (HBV+, HK64)"	"Adenoma (HK69)"	"HCC (HBV+, SF34, 1)"	"HCC (HBV+, SF34, 2)"	"HCC (HBV+, SF34, 3)"	"HCC (HBV+, HK66, T1)"	"HCC (HBV+, HK66, T2)"	"HCC (HBV+, HK66, T3)"	"HCC (HBV+, HK66, T4)"	"HCC (HBV+, HK66, T5)"	"Liver (HBV+, HK67)"	"HCC (HBV+, HK67, T3)"	"HCC (HBV+, HK67, T2)"	"HCC (HBV+, HK67, T1)"	"Liver (HBV+, HK41)"	"Liver (HBV+, HK85)"	"Liver (HBV+, HK42)"	"HCC (HBV+, HK50)"
!Sample_organism_ch2	"Homo sapiens"	"Homo sapiens"	"Homo sapiens"	"Homo sapiens"	"Homo sapiens"	"Homo sapiens"	"Homo sapiens"	"Homo sapiens"	"Homo sapiens"	"Homo sapiens"	"Homo sapiens"	"Homo sapiens"	"Homo sapiens"	"Homo sapiens"	"Homo sapiens"	"Homo sapiens"	"Homo sapiens"	"Homo sapiens"	"Homo sapiens"	"Homo sapiens"	"Homo sapiens"	"Homo sapiens"	"Homo sapiens"	"Homo sapiens"	"Homo sapiens"	"Homo sapiens"	"Homo sapiens"	"Homo sapiens"	"Homo sapiens"	"Homo sapiens"	"Homo sapiens"	"Homo sapiens"	"Homo sapiens"	"Homo sapiens"	"Homo sapiens"	"Homo sapiens"	"Homo sapiens"	"Homo sapiens"	"Homo sapiens"	"Homo sapiens"	"Homo sapiens"	"Homo sapiens"	"Homo sapiens"	"Homo sapiens"	"Homo sapiens"	"Homo sapiens"	"Homo sapiens"	"Homo sapiens"	"Homo sapiens"	"Homo sapiens"
!Sample_characteristics_ch2	"HCC (HBV+, SF35, 3)"	"Liver (HBV+, HK62)"	"HCC (HBV+, SF35, 2)"	"HCC (HBV+, HK62, T1)"	"HCC (HBV+, HK62, T2)"	"Liver (HBV+, HK84)"	"Liver (HBV+, HK63)"	"HCC (HBV+, HK63, T1)"	"HCC (HBV+, HK63, T2)"	"HCC (HBV+, HK64, T1)"	"HCC (HBV+, HK64, T2)"	"Liver (HBV+, SF12)"	"HCC (HBV+, HK64, T3)"	"Liver (HBV+, SF17)"	"HCC (HBV+, HK64, T4)"	"HCC (HBV+, HK64, T5)"	"HCC (HBV+, HK64, T6)"	"FNH (HK70)"	"FNH (HK72)"	"Adenoma (HK73)"	"HCC (HBV+, HK65, T2)"	"Liver (HBV+, HK29)"	"Liver (HBV+, SF34)"	"Liver (HBV+, SF18)"	"Liver (HBV+, SF21)"	"Liver (HBV+, SF22)"	"HCC (HBV+, HK64, T7)"	"HCC (HBV+, HK65, T4)"	"Liver (HBV+, SF35)"	"Liver (HBV+, CH2)"	"HCC (HBV+, SF35, 1)"	"HCC (HBV+, HK65, T1)"	"Liver (HBV+, HK64)"	"Adenoma (HK69)"	"HCC (HBV+, SF34, 1)"	"HCC (HBV+, SF34, 2)"	"HCC (HBV+, SF34, 3)"	"HCC (HBV+, HK66, T1)"	"HCC (HBV+, HK66, T2)"	"HCC (HBV+, HK66, T3)"	"HCC (HBV+, HK66, T4)"	"HCC (HBV+, HK66, T5)"	"Liver (HBV+, HK67)"	"HCC (HBV+, HK67, T3)"	"HCC (HBV+, HK67, T2)"	"HCC (HBV+, HK67, T1)"	"Liver (HBV+, HK41)"	"Liver (HBV+, HK85)"	"Liver (HBV+, HK42)"	"HCC (HBV+, HK50)"
!Sample_molecule_ch2	"total RNA"	"total RNA"	"total RNA"	"total RNA"	"total RNA"	"total RNA"	"total RNA"	"total RNA"	"total RNA"	"total RNA"	"total RNA"	"total RNA"	"total RNA"	"total RNA"	"total RNA"	"total RNA"	"total RNA"	"total RNA"	"total RNA"	"total RNA"	"total RNA"	"total RNA"	"total RNA"	"total RNA"	"total RNA"	"total RNA"	"total RNA"	"total RNA"	"total RNA"	"total RNA"	"total RNA"	"total RNA"	"total RNA"	"total RNA"	"total RNA"	"total RNA"	"total RNA"	"total RNA"	"total RNA"	"total RNA"	"total RNA"	"total RNA"	"total RNA"	"total RNA"	"total RNA"	"total RNA"	"total RNA"	"total RNA"	"total RNA"	"total RNA"
!Sample_label_ch2	"Cy5"	"Cy5"	"Cy5"	"Cy5"	"Cy5"	"Cy5"	"Cy5"	"Cy5"	"Cy5"	"Cy5"	"Cy5"	"Cy5"	"Cy5"	"Cy5"	"Cy5"	"Cy5"	"Cy5"	"Cy5"	"Cy5"	"Cy5"	"Cy5"	"Cy5"	"Cy5"	"Cy5"	"Cy5"	"Cy5"	"Cy5"	"Cy5"	"Cy5"	"Cy5"	"Cy5"	"Cy5"	"Cy5"	"Cy5"	"Cy5"	"Cy5"	"Cy5"	"Cy5"	"Cy5"	"Cy5"	"Cy5"	"Cy5"	"Cy5"	"Cy5"	"Cy5"	"Cy5"	"Cy5"	"Cy5"	"Cy5"	"Cy5"
!Sample_description	"Simple annotation: Primary tumor, Liver"	"Simple annotation: Non-tumor tissue, Liver"	"Simple annotation: Primary tumor, Liver"	"Simple annotation: Primary tumor, Liver"	"Simple annotation: Primary tumor, Liver"	"Simple annotation: Non-tumor tissue, Liver"	"Simple annotation: Non-tumor tissue, Liver"	"Simple annotation: Primary tumor, Liver"	"Simple annotation: Primary tumor, Liver"	"Simple annotation: Primary tumor, Liver"	"Simple annotation: Primary tumor, Liver"	"Simple annotation: Non-tumor tissue, Liver"	"Simple annotation: Primary tumor, Liver"	"Simple annotation: Non-tumor tissue, Liver"	"Simple annotation: Primary tumor, Liver"	"Simple annotation: Primary tumor, Liver"	"Simple annotation: Primary tumor, Liver"	"Simple annotation: FNH, Liver"	"Simple annotation: FNH, Liver"	"Simple annotation: Adenoma, Liver"	"Simple annotation: Primary tumor, Liver"	"Simple annotation: Non-tumor tissue, Liver"	"Simple annotation: Non-tumor tissue, Liver"	"Simple annotation: Non-tumor tissue, Liver"	"Simple annotation: Non-tumor tissue, Liver"	"Simple annotation: Non-tumor tissue, Liver"	"Simple annotation: Primary tumor, Liver"	"Simple annotation: Primary tumor, Liver"	"Simple annotation: Non-tumor tissue, Liver"	"Simple annotation: Non-tumor tissue, Liver"	"Simple annotation: Primary tumor, Liver"	"Simple annotation: Primary tumor, Liver"	"Simple annotation: Non-tumor tissue, Liver"	"Simple annotation: Adenoma, Liver"	"Simple annotation: Primary tumor, Liver"	"Simple annotation: Primary tumor, Liver"	"Simple annotation: Primary tumor, Liver"	"Simple annotation: Primary tumor, Liver"	"Simple annotation: Primary tumor, Liver"	"Simple annotation: Primary tumor, Liver"	"Simple annotation: Primary tumor, Liver"	"Simple annotation: Primary tumor, Liver"	"Simple annotation: Non-tumor tissue, Liver"	"Simple annotation: Primary tumor, Liver"	"Simple annotation: Primary tumor, Liver"	"Simple annotation: Primary tumor, Liver"	"Simple annotation: Non-tumor tissue, Liver"	"Simple annotation: Non-tumor tissue, Liver"	"Simple annotation: Non-tumor tissue, Liver"	"Simple annotation: Primary tumor, Liver"
!Sample_description	"Image: http://smd.stanford.edu/MicroArray/gifs/2000-09/9960.gif"	"Image: http://smd.stanford.edu/MicroArray/gifs/2000-09/9963.gif"	"Image: http://smd.stanford.edu/MicroArray/gifs/2000-09/9890.gif"	"Image: http://smd.stanford.edu/MicroArray/gifs/2000-09/9964.gif"	"Image: http://smd.stanford.edu/MicroArray/gifs/2000-09/9966.gif"	"Image: http://smd.stanford.edu/MicroArray/gifs/2000-11/11095.gif"	"Image: http://smd.stanford.edu/MicroArray/gifs/2000-09/9969.gif"	"Image: http://smd.stanford.edu/MicroArray/gifs/2000-09/9970.gif"	"Image: http://smd.stanford.edu/MicroArray/gifs/2000-09/9971.gif"	"Image: http://smd.stanford.edu/MicroArray/gifs/2000-09/9972.gif"	"Image: http://smd.stanford.edu/MicroArray/gifs/2000-09/9973.gif"	"Image: http://smd.stanford.edu/MicroArray/gifs/2000-12/12407.gif"	"Image: http://smd.stanford.edu/MicroArray/gifs/2000-09/9974.gif"	"Image: http://smd.stanford.edu/MicroArray/gifs/2000-12/12408.gif"	"Image: http://smd.stanford.edu/MicroArray/gifs/2000-09/9975.gif"	"Image: http://smd.stanford.edu/MicroArray/gifs/2000-09/9977.gif"	"Image: http://smd.stanford.edu/MicroArray/gifs/2000-09/9979.gif"	"Image: http://smd.stanford.edu/MicroArray/gifs/2000-09/10015.gif"	"Image: http://smd.stanford.edu/MicroArray/gifs/2000-09/10017.gif"	"Image: http://smd.stanford.edu/MicroArray/gifs/2000-09/10018.gif"	"Image: http://smd.stanford.edu/MicroArray/gifs/2000-09/10019.gif"	"Image: http://smd.stanford.edu/MicroArray/gifs/2000-09/9903.gif"	"Image: http://smd.stanford.edu/MicroArray/gifs/2000-09/9909.gif"	"Image: http://smd.stanford.edu/MicroArray/gifs/2000-12/12411.gif"	"Image: http://smd.stanford.edu/MicroArray/gifs/2000-12/12412.gif"	"Image: http://smd.stanford.edu/MicroArray/gifs/2000-12/12414.gif"	"Image: http://smd.stanford.edu/MicroArray/gifs/2000-09/9981.gif"	"Image: http://smd.stanford.edu/MicroArray/gifs/2000-09/9982.gif"	"Image: http://smd.stanford.edu/MicroArray/gifs/2000-09/9983.gif"	"Image: http://smd.stanford.edu/MicroArray/gifs/2000-12/12416.gif"	"Image: http://smd.stanford.edu/MicroArray/gifs/2000-09/9984.gif"	"Image: http://smd.stanford.edu/MicroArray/gifs/2000-09/10020.gif"	"Image: http://smd.stanford.edu/MicroArray/gifs/2000-09/10021.gif"	"Image: http://smd.stanford.edu/MicroArray/gifs/2000-09/10029.gif"	"Image: http://smd.stanford.edu/MicroArray/gifs/2000-09/9915.gif"	"Image: http://smd.stanford.edu/MicroArray/gifs/2000-09/9920.gif"	"Image: http://smd.stanford.edu/MicroArray/gifs/2000-09/9923.gif"	"Image: http://smd.stanford.edu/MicroArray/gifs/2000-09/9925.gif"	"Image: http://smd.stanford.edu/MicroArray/gifs/2000-09/9926.gif"	"Image: http://smd.stanford.edu/MicroArray/gifs/2000-09/9927.gif"	"Image: http://smd.stanford.edu/MicroArray/gifs/2000-09/9928.gif"	"Image: http://smd.stanford.edu/MicroArray/gifs/2000-09/9929.gif"	"Image: http://smd.stanford.edu/MicroArray/gifs/2000-09/9930.gif"	"Image: http://smd.stanford.edu/MicroArray/gifs/2000-09/9931.gif"	"Image: http://smd.stanford.edu/MicroArray/gifs/2000-09/9932.gif"	"Image: http://smd.stanford.edu/MicroArray/gifs/2000-09/9933.gif"	"Image: http://smd.stanford.edu/MicroArray/gifs/2000-09/9868.gif"	"Image: http://smd.stanford.edu/MicroArray/gifs/2000-09/10414.gif"	"Image: http://smd.stanford.edu/MicroArray/gifs/2000-09/9872.gif"	"Image: http://smd.stanford.edu/MicroArray/gifs/2000-09/9881.gif"
!Sample_data_processing	"LOG_RAT2N_MEDIAN is Log (base 2) of the ratio of the median of Channel 2 (usually 635 nm) to Channel 1 (usually 532 nm)"	"LOG_RAT2N_MEDIAN is Log (base 2) of the ratio of the median of Channel 2 (usually 635 nm) to Channel 1 (usually 532 nm)"	"LOG_RAT2N_MEDIAN is Log (base 2) of the ratio of the median of Channel 2 (usually 635 nm) to Channel 1 (usually 532 nm)"	"LOG_RAT2N_MEDIAN is Log (base 2) of the ratio of the median of Channel 2 (usually 635 nm) to Channel 1 (usually 532 nm)"	"LOG_RAT2N_MEDIAN is Log (base 2) of the ratio of the median of Channel 2 (usually 635 nm) to Channel 1 (usually 532 nm)"	"LOG_RAT2N_MEDIAN is Log (base 2) of the ratio of the median of Channel 2 (usually 635 nm) to Channel 1 (usually 532 nm)"	"LOG_RAT2N_MEDIAN is Log (base 2) of the ratio of the median of Channel 2 (usually 635 nm) to Channel 1 (usually 532 nm)"	"LOG_RAT2N_MEDIAN is Log (base 2) of the ratio of the median of Channel 2 (usually 635 nm) to Channel 1 (usually 532 nm)"	"LOG_RAT2N_MEDIAN is Log (base 2) of the ratio of the median of Channel 2 (usually 635 nm) to Channel 1 (usually 532 nm)"	"LOG_RAT2N_MEDIAN is Log (base 2) of the ratio of the median of Channel 2 (usually 635 nm) to Channel 1 (usually 532 nm)"	"LOG_RAT2N_MEDIAN is Log (base 2) of the ratio of the median of Channel 2 (usually 635 nm) to Channel 1 (usually 532 nm)"	"LOG_RAT2N_MEDIAN is Log (base 2) of the ratio of the median of Channel 2 (usually 635 nm) to Channel 1 (usually 532 nm)"	"LOG_RAT2N_MEDIAN is Log (base 2) of the ratio of the median of Channel 2 (usually 635 nm) to Channel 1 (usually 532 nm)"	"LOG_RAT2N_MEDIAN is Log (base 2) of the ratio of the median of Channel 2 (usually 635 nm) to Channel 1 (usually 532 nm)"	"LOG_RAT2N_MEDIAN is Log (base 2) of the ratio of the median of Channel 2 (usually 635 nm) to Channel 1 (usually 532 nm)"	"LOG_RAT2N_MEDIAN is Log (base 2) of the ratio of the median of Channel 2 (usually 635 nm) to Channel 1 (usually 532 nm)"	"LOG_RAT2N_MEDIAN is Log (base 2) of the ratio of the median of Channel 2 (usually 635 nm) to Channel 1 (usually 532 nm)"	"LOG_RAT2N_MEDIAN is Log (base 2) of the ratio of the median of Channel 2 (usually 635 nm) to Channel 1 (usually 532 nm)"	"LOG_RAT2N_MEDIAN is Log (base 2) of the ratio of the median of Channel 2 (usually 635 nm) to Channel 1 (usually 532 nm)"	"LOG_RAT2N_MEDIAN is Log (base 2) of the ratio of the median of Channel 2 (usually 635 nm) to Channel 1 (usually 532 nm)"	"LOG_RAT2N_MEDIAN is Log (base 2) of the ratio of the median of Channel 2 (usually 635 nm) to Channel 1 (usually 532 nm)"	"LOG_RAT2N_MEDIAN is Log (base 2) of the ratio of the median of Channel 2 (usually 635 nm) to Channel 1 (usually 532 nm)"	"LOG_RAT2N_MEDIAN is Log (base 2) of the ratio of the median of Channel 2 (usually 635 nm) to Channel 1 (usually 532 nm)"	"LOG_RAT2N_MEDIAN is Log (base 2) of the ratio of the median of Channel 2 (usually 635 nm) to Channel 1 (usually 532 nm)"	"LOG_RAT2N_MEDIAN is Log (base 2) of the ratio of the median of Channel 2 (usually 635 nm) to Channel 1 (usually 532 nm)"	"LOG_RAT2N_MEDIAN is Log (base 2) of the ratio of the median of Channel 2 (usually 635 nm) to Channel 1 (usually 532 nm)"	"LOG_RAT2N_MEDIAN is Log (base 2) of the ratio of the median of Channel 2 (usually 635 nm) to Channel 1 (usually 532 nm)"	"LOG_RAT2N_MEDIAN is Log (base 2) of the ratio of the median of Channel 2 (usually 635 nm) to Channel 1 (usually 532 nm)"	"LOG_RAT2N_MEDIAN is Log (base 2) of the ratio of the median of Channel 2 (usually 635 nm) to Channel 1 (usually 532 nm)"	"LOG_RAT2N_MEDIAN is Log (base 2) of the ratio of the median of Channel 2 (usually 635 nm) to Channel 1 (usually 532 nm)"	"LOG_RAT2N_MEDIAN is Log (base 2) of the ratio of the median of Channel 2 (usually 635 nm) to Channel 1 (usually 532 nm)"	"LOG_RAT2N_MEDIAN is Log (base 2) of the ratio of the median of Channel 2 (usually 635 nm) to Channel 1 (usually 532 nm)"	"LOG_RAT2N_MEDIAN is Log (base 2) of the ratio of the median of Channel 2 (usually 635 nm) to Channel 1 (usually 532 nm)"	"LOG_RAT2N_MEDIAN is Log (base 2) of the ratio of the median of Channel 2 (usually 635 nm) to Channel 1 (usually 532 nm)"	"LOG_RAT2N_MEDIAN is Log (base 2) of the ratio of the median of Channel 2 (usually 635 nm) to Channel 1 (usually 532 nm)"	"LOG_RAT2N_MEDIAN is Log (base 2) of the ratio of the median of Channel 2 (usually 635 nm) to Channel 1 (usually 532 nm)"	"LOG_RAT2N_MEDIAN is Log (base 2) of the ratio of the median of Channel 2 (usually 635 nm) to Channel 1 (usually 532 nm)"	"LOG_RAT2N_MEDIAN is Log (base 2) of the ratio of the median of Channel 2 (usually 635 nm) to Channel 1 (usually 532 nm)"	"LOG_RAT2N_MEDIAN is Log (base 2) of the ratio of the median of Channel 2 (usually 635 nm) to Channel 1 (usually 532 nm)"	"LOG_RAT2N_MEDIAN is Log (base 2) of the ratio of the median of Channel 2 (usually 635 nm) to Channel 1 (usually 532 nm)"	"LOG_RAT2N_MEDIAN is Log (base 2) of the ratio of the median of Channel 2 (usually 635 nm) to Channel 1 (usually 532 nm)"	"LOG_RAT2N_MEDIAN is Log (base 2) of the ratio of the median of Channel 2 (usually 635 nm) to Channel 1 (usually 532 nm)"	"LOG_RAT2N_MEDIAN is Log (base 2) of the ratio of the median of Channel 2 (usually 635 nm) to Channel 1 (usually 532 nm)"	"LOG_RAT2N_MEDIAN is Log (base 2) of the ratio of the median of Channel 2 (usually 635 nm) to Channel 1 (usually 532 nm)"	"LOG_RAT2N_MEDIAN is Log (base 2) of the ratio of the median of Channel 2 (usually 635 nm) to Channel 1 (usually 532 nm)"	"LOG_RAT2N_MEDIAN is Log (base 2) of the ratio of the median of Channel 2 (usually 635 nm) to Channel 1 (usually 532 nm)"	"LOG_RAT2N_MEDIAN is Log (base 2) of the ratio of the median of Channel 2 (usually 635 nm) to Channel 1 (usually 532 nm)"	"LOG_RAT2N_MEDIAN is Log (base 2) of the ratio of the median of Channel 2 (usually 635 nm) to Channel 1 (usually 532 nm)"	"LOG_RAT2N_MEDIAN is Log (base 2) of the ratio of the median of Channel 2 (usually 635 nm) to Channel 1 (usually 532 nm)"	"LOG_RAT2N_MEDIAN is Log (base 2) of the ratio of the median of Channel 2 (usually 635 nm) to Channel 1 (usually 532 nm)"
!Sample_platform_id	"GPL3011"	"GPL3011"	"GPL3011"	"GPL3011"	"GPL3011"	"GPL3011"	"GPL3011"	"GPL3011"	"GPL3011"	"GPL3011"	"GPL3011"	"GPL3011"	"GPL3011"	"GPL3011"	"GPL3011"	"GPL3011"	"GPL3011"	"GPL3011"	"GPL3011"	"GPL3011"	"GPL3011"	"GPL3011"	"GPL3011"	"GPL3011"	"GPL3011"	"GPL3011"	"GPL3011"	"GPL3011"	"GPL3011"	"GPL3011"	"GPL3011"	"GPL3011"	"GPL3011"	"GPL3011"	"GPL3011"	"GPL3011"	"GPL3011"	"GPL3011"	"GPL3011"	"GPL3011"	"GPL3011"	"GPL3011"	"GPL3011"	"GPL3011"	"GPL3011"	"GPL3011"	"GPL3011"	"GPL3011"	"GPL3011"	"GPL3011"
!Sample_contact_name	",,Stanford Microarray Database"	",,Stanford Microarray Database"	",,Stanford Microarray Database"	",,Stanford Microarray Database"	",,Stanford Microarray Database"	",,Stanford Microarray Database"	",,Stanford Microarray Database"	",,Stanford Microarray Database"	",,Stanford Microarray Database"	",,Stanford Microarray Database"	",,Stanford Microarray Database"	",,Stanford Microarray Database"	",,Stanford Microarray Database"	",,Stanford Microarray Database"	",,Stanford Microarray Database"	",,Stanford Microarray Database"	",,Stanford Microarray Database"	",,Stanford Microarray Database"	",,Stanford Microarray Database"	",,Stanford Microarray Database"	",,Stanford Microarray Database"	",,Stanford Microarray Database"	",,Stanford Microarray Database"	",,Stanford Microarray Database"	",,Stanford Microarray Database"	",,Stanford Microarray Database"	",,Stanford Microarray Database"	",,Stanford Microarray Database"	",,Stanford Microarray Database"	",,Stanford Microarray Database"	",,Stanford Microarray Database"	",,Stanford Microarray Database"	",,Stanford Microarray Database"	",,Stanford Microarray Database"	",,Stanford Microarray Database"	",,Stanford Microarray Database"	",,Stanford Microarray Database"	",,Stanford Microarray Database"	",,Stanford Microarray Database"	",,Stanford Microarray Database"	",,Stanford Microarray Database"	",,Stanford Microarray Database"	",,Stanford Microarray Database"	",,Stanford Microarray Database"	",,Stanford Microarray Database"	",,Stanford Microarray Database"	",,Stanford Microarray Database"	",,Stanford Microarray Database"	",,Stanford Microarray Database"	",,Stanford Microarray Database"
!Sample_contact_email	"array@genome.stanford.edu"	"array@genome.stanford.edu"	"array@genome.stanford.edu"	"array@genome.stanford.edu"	"array@genome.stanford.edu"	"array@genome.stanford.edu"	"array@genome.stanford.edu"	"array@genome.stanford.edu"	"array@genome.stanford.edu"	"array@genome.stanford.edu"	"array@genome.stanford.edu"	"array@genome.stanford.edu"	"array@genome.stanford.edu"	"array@genome.stanford.edu"	"array@genome.stanford.edu"	"array@genome.stanford.edu"	"array@genome.stanford.edu"	"array@genome.stanford.edu"	"array@genome.stanford.edu"	"array@genome.stanford.edu"	"array@genome.stanford.edu"	"array@genome.stanford.edu"	"array@genome.stanford.edu"	"array@genome.stanford.edu"	"array@genome.stanford.edu"	"array@genome.stanford.edu"	"array@genome.stanford.edu"	"array@genome.stanford.edu"	"array@genome.stanford.edu"	"array@genome.stanford.edu"	"array@genome.stanford.edu"	"array@genome.stanford.edu"	"array@genome.stanford.edu"	"array@genome.stanford.edu"	"array@genome.stanford.edu"	"array@genome.stanford.edu"	"array@genome.stanford.edu"	"array@genome.stanford.edu"	"array@genome.stanford.edu"	"array@genome.stanford.edu"	"array@genome.stanford.edu"	"array@genome.stanford.edu"	"array@genome.stanford.edu"	"array@genome.stanford.edu"	"array@genome.stanford.edu"	"array@genome.stanford.edu"	"array@genome.stanford.edu"	"array@genome.stanford.edu"	"array@genome.stanford.edu"	"array@genome.stanford.edu"
!Sample_contact_phone	"650-498-6012"	"650-498-6012"	"650-498-6012"	"650-498-6012"	"650-498-6012"	"650-498-6012"	"650-498-6012"	"650-498-6012"	"650-498-6012"	"650-498-6012"	"650-498-6012"	"650-498-6012"	"650-498-6012"	"650-498-6012"	"650-498-6012"	"650-498-6012"	"650-498-6012"	"650-498-6012"	"650-498-6012"	"650-498-6012"	"650-498-6012"	"650-498-6012"	"650-498-6012"	"650-498-6012"	"650-498-6012"	"650-498-6012"	"650-498-6012"	"650-498-6012"	"650-498-6012"	"650-498-6012"	"650-498-6012"	"650-498-6012"	"650-498-6012"	"650-498-6012"	"650-498-6012"	"650-498-6012"	"650-498-6012"	"650-498-6012"	"650-498-6012"	"650-498-6012"	"650-498-6012"	"650-498-6012"	"650-498-6012"	"650-498-6012"	"650-498-6012"	"650-498-6012"	"650-498-6012"	"650-498-6012"	"650-498-6012"	"650-498-6012"
!Sample_contact_department	"Stanford University, School of Medicine"	"Stanford University, School of Medicine"	"Stanford University, School of Medicine"	"Stanford University, School of Medicine"	"Stanford University, School of Medicine"	"Stanford University, School of Medicine"	"Stanford University, School of Medicine"	"Stanford University, School of Medicine"	"Stanford University, School of Medicine"	"Stanford University, School of Medicine"	"Stanford University, School of Medicine"	"Stanford University, School of Medicine"	"Stanford University, School of Medicine"	"Stanford University, School of Medicine"	"Stanford University, School of Medicine"	"Stanford University, School of Medicine"	"Stanford University, School of Medicine"	"Stanford University, School of Medicine"	"Stanford University, School of Medicine"	"Stanford University, School of Medicine"	"Stanford University, School of Medicine"	"Stanford University, School of Medicine"	"Stanford University, School of Medicine"	"Stanford University, School of Medicine"	"Stanford University, School of Medicine"	"Stanford University, School of Medicine"	"Stanford University, School of Medicine"	"Stanford University, School of Medicine"	"Stanford University, School of Medicine"	"Stanford University, School of Medicine"	"Stanford University, School of Medicine"	"Stanford University, School of Medicine"	"Stanford University, School of Medicine"	"Stanford University, School of Medicine"	"Stanford University, School of Medicine"	"Stanford University, School of Medicine"	"Stanford University, School of Medicine"	"Stanford University, School of Medicine"	"Stanford University, School of Medicine"	"Stanford University, School of Medicine"	"Stanford University, School of Medicine"	"Stanford University, School of Medicine"	"Stanford University, School of Medicine"	"Stanford University, School of Medicine"	"Stanford University, School of Medicine"	"Stanford University, School of Medicine"	"Stanford University, School of Medicine"	"Stanford University, School of Medicine"	"Stanford University, School of Medicine"	"Stanford University, School of Medicine"
!Sample_contact_institute	"Stanford Microarray Database (SMD)"	"Stanford Microarray Database (SMD)"	"Stanford Microarray Database (SMD)"	"Stanford Microarray Database (SMD)"	"Stanford Microarray Database (SMD)"	"Stanford Microarray Database (SMD)"	"Stanford Microarray Database (SMD)"	"Stanford Microarray Database (SMD)"	"Stanford Microarray Database (SMD)"	"Stanford Microarray Database (SMD)"	"Stanford Microarray Database (SMD)"	"Stanford Microarray Database (SMD)"	"Stanford Microarray Database (SMD)"	"Stanford Microarray Database (SMD)"	"Stanford Microarray Database (SMD)"	"Stanford Microarray Database (SMD)"	"Stanford Microarray Database (SMD)"	"Stanford Microarray Database (SMD)"	"Stanford Microarray Database (SMD)"	"Stanford Microarray Database (SMD)"	"Stanford Microarray Database (SMD)"	"Stanford Microarray Database (SMD)"	"Stanford Microarray Database (SMD)"	"Stanford Microarray Database (SMD)"	"Stanford Microarray Database (SMD)"	"Stanford Microarray Database (SMD)"	"Stanford Microarray Database (SMD)"	"Stanford Microarray Database (SMD)"	"Stanford Microarray Database (SMD)"	"Stanford Microarray Database (SMD)"	"Stanford Microarray Database (SMD)"	"Stanford Microarray Database (SMD)"	"Stanford Microarray Database (SMD)"	"Stanford Microarray Database (SMD)"	"Stanford Microarray Database (SMD)"	"Stanford Microarray Database (SMD)"	"Stanford Microarray Database (SMD)"	"Stanford Microarray Database (SMD)"	"Stanford Microarray Database (SMD)"	"Stanford Microarray Database (SMD)"	"Stanford Microarray Database (SMD)"	"Stanford Microarray Database (SMD)"	"Stanford Microarray Database (SMD)"	"Stanford Microarray Database (SMD)"	"Stanford Microarray Database (SMD)"	"Stanford Microarray Database (SMD)"	"Stanford Microarray Database (SMD)"	"Stanford Microarray Database (SMD)"	"Stanford Microarray Database (SMD)"	"Stanford Microarray Database (SMD)"
!Sample_contact_address	"300 Pasteur Drive"	"300 Pasteur Drive"	"300 Pasteur Drive"	"300 Pasteur Drive"	"300 Pasteur Drive"	"300 Pasteur Drive"	"300 Pasteur Drive"	"300 Pasteur Drive"	"300 Pasteur Drive"	"300 Pasteur Drive"	"300 Pasteur Drive"	"300 Pasteur Drive"	"300 Pasteur Drive"	"300 Pasteur Drive"	"300 Pasteur Drive"	"300 Pasteur Drive"	"300 Pasteur Drive"	"300 Pasteur Drive"	"300 Pasteur Drive"	"300 Pasteur Drive"	"300 Pasteur Drive"	"300 Pasteur Drive"	"300 Pasteur Drive"	"300 Pasteur Drive"	"300 Pasteur Drive"	"300 Pasteur Drive"	"300 Pasteur Drive"	"300 Pasteur Drive"	"300 Pasteur Drive"	"300 Pasteur Drive"	"300 Pasteur Drive"	"300 Pasteur Drive"	"300 Pasteur Drive"	"300 Pasteur Drive"	"300 Pasteur Drive"	"300 Pasteur Drive"	"300 Pasteur Drive"	"300 Pasteur Drive"	"300 Pasteur Drive"	"300 Pasteur Drive"	"300 Pasteur Drive"	"300 Pasteur Drive"	"300 Pasteur Drive"	"300 Pasteur Drive"	"300 Pasteur Drive"	"300 Pasteur Drive"	"300 Pasteur Drive"	"300 Pasteur Drive"	"300 Pasteur Drive"	"300 Pasteur Drive"
!Sample_contact_city	"Stanford"	"Stanford"	"Stanford"	"Stanford"	"Stanford"	"Stanford"	"Stanford"	"Stanford"	"Stanford"	"Stanford"	"Stanford"	"Stanford"	"Stanford"	"Stanford"	"Stanford"	"Stanford"	"Stanford"	"Stanford"	"Stanford"	"Stanford"	"Stanford"	"Stanford"	"Stanford"	"Stanford"	"Stanford"	"Stanford"	"Stanford"	"Stanford"	"Stanford"	"Stanford"	"Stanford"	"Stanford"	"Stanford"	"Stanford"	"Stanford"	"Stanford"	"Stanford"	"Stanford"	"Stanford"	"Stanford"	"Stanford"	"Stanford"	"Stanford"	"Stanford"	"Stanford"	"Stanford"	"Stanford"	"Stanford"	"Stanford"	"Stanford"
!Sample_contact_state	"CA"	"CA"	"CA"	"CA"	"CA"	"CA"	"CA"	"CA"	"CA"	"CA"	"CA"	"CA"	"CA"	"CA"	"CA"	"CA"	"CA"	"CA"	"CA"	"CA"	"CA"	"CA"	"CA"	"CA"	"CA"	"CA"	"CA"	"CA"	"CA"	"CA"	"CA"	"CA"	"CA"	"CA"	"CA"	"CA"	"CA"	"CA"	"CA"	"CA"	"CA"	"CA"	"CA"	"CA"	"CA"	"CA"	"CA"	"CA"	"CA"	"CA"
!Sample_contact_zip/postal_code	"94305"	"94305"	"94305"	"94305"	"94305"	"94305"	"94305"	"94305"	"94305"	"94305"	"94305"	"94305"	"94305"	"94305"	"94305"	"94305"	"94305"	"94305"	"94305"	"94305"	"94305"	"94305"	"94305"	"94305"	"94305"	"94305"	"94305"	"94305"	"94305"	"94305"	"94305"	"94305"	"94305"	"94305"	"94305"	"94305"	"94305"	"94305"	"94305"	"94305"	"94305"	"94305"	"94305"	"94305"	"94305"	"94305"	"94305"	"94305"	"94305"	"94305"
!Sample_contact_country	"USA"	"USA"	"USA"	"USA"	"USA"	"USA"	"USA"	"USA"	"USA"	"USA"	"USA"	"USA"	"USA"	"USA"	"USA"	"USA"	"USA"	"USA"	"USA"	"USA"	"USA"	"USA"	"USA"	"USA"	"USA"	"USA"	"USA"	"USA"	"USA"	"USA"	"USA"	"USA"	"USA"	"USA"	"USA"	"USA"	"USA"	"USA"	"USA"	"USA"	"USA"	"USA"	"USA"	"USA"	"USA"	"USA"	"USA"	"USA"	"USA"	"USA"
!Sample_contact_web_link	"http://genome-www5.stanford.edu/"	"http://genome-www5.stanford.edu/"	"http://genome-www5.stanford.edu/"	"http://genome-www5.stanford.edu/"	"http://genome-www5.stanford.edu/"	"http://genome-www5.stanford.edu/"	"http://genome-www5.stanford.edu/"	"http://genome-www5.stanford.edu/"	"http://genome-www5.stanford.edu/"	"http://genome-www5.stanford.edu/"	"http://genome-www5.stanford.edu/"	"http://genome-www5.stanford.edu/"	"http://genome-www5.stanford.edu/"	"http://genome-www5.stanford.edu/"	"http://genome-www5.stanford.edu/"	"http://genome-www5.stanford.edu/"	"http://genome-www5.stanford.edu/"	"http://genome-www5.stanford.edu/"	"http://genome-www5.stanford.edu/"	"http://genome-www5.stanford.edu/"	"http://genome-www5.stanford.edu/"	"http://genome-www5.stanford.edu/"	"http://genome-www5.stanford.edu/"	"http://genome-www5.stanford.edu/"	"http://genome-www5.stanford.edu/"	"http://genome-www5.stanford.edu/"	"http://genome-www5.stanford.edu/"	"http://genome-www5.stanford.edu/"	"http://genome-www5.stanford.edu/"	"http://genome-www5.stanford.edu/"	"http://genome-www5.stanford.edu/"	"http://genome-www5.stanford.edu/"	"http://genome-www5.stanford.edu/"	"http://genome-www5.stanford.edu/"	"http://genome-www5.stanford.edu/"	"http://genome-www5.stanford.edu/"	"http://genome-www5.stanford.edu/"	"http://genome-www5.stanford.edu/"	"http://genome-www5.stanford.edu/"	"http://genome-www5.stanford.edu/"	"http://genome-www5.stanford.edu/"	"http://genome-www5.stanford.edu/"	"http://genome-www5.stanford.edu/"	"http://genome-www5.stanford.edu/"	"http://genome-www5.stanford.edu/"	"http://genome-www5.stanford.edu/"	"http://genome-www5.stanford.edu/"	"http://genome-www5.stanford.edu/"	"http://genome-www5.stanford.edu/"	"http://genome-www5.stanford.edu/"
!Sample_supplementary_file	"NONE"	"NONE"	"NONE"	"NONE"	"NONE"	"NONE"	"NONE"	"NONE"	"NONE"	"NONE"	"NONE"	"NONE"	"NONE"	"NONE"	"NONE"	"NONE"	"NONE"	"NONE"	"NONE"	"NONE"	"NONE"	"NONE"	"NONE"	"NONE"	"NONE"	"NONE"	"NONE"	"NONE"	"NONE"	"NONE"	"NONE"	"NONE"	"NONE"	"NONE"	"NONE"	"NONE"	"NONE"	"NONE"	"NONE"	"NONE"	"NONE"	"NONE"	"NONE"	"NONE"	"NONE"	"NONE"	"NONE"	"NONE"	"NONE"	"NONE"
!Sample_data_row_count	"24192"	"24192"	"24192"	"24192"	"24192"	"24192"	"24192"	"24192"	"24192"	"24192"	"24192"	"24192"	"24192"	"24192"	"24192"	"24192"	"24192"	"24192"	"24192"	"24192"	"24192"	"24192"	"24192"	"24192"	"24192"	"24192"	"24192"	"24192"	"24192"	"24192"	"24192"	"24192"	"24192"	"24192"	"24192"	"24192"	"24192"	"24192"	"24192"	"24192"	"24192"	"24192"	"24192"	"24192"	"24192"	"24192"	"24192"	"24192"	"24192"	"24192"
!series_matrix_table_begin
"ID_REF"	"GSM79799"	"GSM79803"	"GSM79804"	"GSM79805"	"GSM79807"	"GSM79808"	"GSM79810"	"GSM79823"	"GSM79824"	"GSM79826"	"GSM79830"	"GSM79831"	"GSM79832"	"GSM79833"	"GSM79834"	"GSM79836"	"GSM79838"	"GSM79842"	"GSM79844"	"GSM79846"	"GSM79847"	"GSM79848"	"GSM79852"	"GSM79854"	"GSM79855"	"GSM79856"	"GSM79857"	"GSM79859"	"GSM79860"	"GSM79861"	"GSM79864"	"GSM79865"	"GSM79866"	"GSM79871"	"GSM79874"	"GSM79887"	"GSM79888"	"GSM79889"	"GSM79891"	"GSM79892"	"GSM79894"	"GSM79895"	"GSM79907"	"GSM79909"	"GSM79910"	"GSM79911"	"GSM79921"	"GSM79935"	"GSM79940"	"GSM79979"
1	-.472	-.765	-.969	-.444	-.393	.749	-.159	-.269	.549	-.271	-.306	-1.314	-.162	-.567	.112	-.047	.13	-.282	-.932	.154	-.743	-.337	-.189	null	-.675	-2.825	.566	-.646	-.509	-1.758	-1.177	-.548	.515	.098	0	.059	.539	-.481	-.558	-.699	-.163	-.079	-.81	-.093	-.428	-.809	-.184	.364	-.02	-.272
2	-1.101	-1.362	-1.106	-.728	-.97	-.722	-1.427	-.803	-.824	.023	-.677	-2.497	-.709	-.928	-.072	-.667	.046	-.893	-1.004	-.908	-.464	-1.329	-1.242	-2.767	-1.003	-1.525	-.759	-1	-1.539	-2.282	-1.268	-2.211	-.934	-.95	0	-.421	-.95	-.997	-.282	-.938	-.805	-.85	-1.847	-.384	-.759	-.885	-.991	-.362	-.639	-.76
3	-1.817	-1.483	-1.496	-.187	-.888	-.456	-1.725	-2.109	-.934	-.517	-.937	null	-.149	-3.209	-.944	-.879	.709	-2.351	-1.979	-.654	.218	-1.346	-1.687	null	-3.821	-5.714	-.756	-1.395	-1.466	null	-2.371	-2.712	.412	-.895	null	-.889	-2.35	-.52	-.715	-.729	-.548	-.196	-1.322	.01	-.411	-1.265	-.737	-.811	-.212	-.591
4	1.015	1.69	-.544	1.172	2.009	3.038	.634	-4.907	-1.106	.164	.575	2.022	.555	3.527	.281	.432	1.441	2.713	1.604	3.518	.29	1.127	1.332	null	1.115	.244	2.457	.505	1	null	-.805	null	1.478	1.203	.628	1.676	3.037	.306	0	.377	.699	1.098	.179	-1.858	null	.237	.915	1.333	.249	2.228
5	-2.882	-4.223	-2.836	-.555	-3.691	-2.633	-3.891	-4.579	-4.395	-.321	-1.198	-5.871	-.941	-1.667	-.552	-1.117	-.725	-4.222	-5.453	-3.12	-2.285	-3.113	-3.031	null	-4.727	null	-3.429	-3.066	-3.352	null	-2.722	null	-1.161	-2.324	-3.579	-2.343	-4.174	-1.259	-1.511	-1.394	-1.48	-1.091	-2.638	-1.762	-2.855	-2.258	-2.078	-2.245	-1.963	-2.271
6	-.665	-1.373	-.28	-.657	-1.162	-.918	-1.515	-.531	-.354	-.302	-.802	-1.241	-.786	-1.911	.085	-.821	-.466	-1.392	-1.08	-1.207	-2.012	-1.172	-.802	null	-1.27	-1.03	-.371	-1.059	-1.105	-2.438	-.917	-.789	-1.058	-1.169	-.587	-.573	-.937	-.943	-1.537	-1.129	-1.205	-.899	-1.378	-.326	-.036	-.751	-.677	-.769	-.885	-.75
7	-.927	-1.266	-2.146	-.058	-.447	-.959	-1.432	null	-.392	-.301	-1.455	null	-.564	-1.187	-1.318	-1.356	-.009	-1.44	-2.266	-.814	-.848	-1.341	-1.085	null	null	-4.106	-.705	-1.244	-2.09	null	-1.528	null	.282	-.683	-1.17	-1.196	-1.568	-.305	-.596	-.466	-.304	-.189	-1.916	-1.939	-.043	-2.322	.154	-.178	-.013	-.476
8	.643	.879	1.39	.931	1.978	2.94	1.25	1.684	.362	.252	.854	1.376	.437	.86	.261	.911	.967	1.106	1.713	1.68	.268	.19	1.308	null	3.108	.549	2.433	.243	1.108	3.249	1.84	-4.322	1.496	.75	.132	1.127	.934	1.131	2.074	1.174	1.162	1.22	.933	.024	-.348	.357	1.213	1.722	.755	1.69
9	-1.803	-2.186	-2.333	-2.824	-2.812	-2.706	-2.494	-.522	-1.471	-.528	-1.957	-2.888	-1.28	-2.164	-.291	-.984	-.738	-2.408	-2.177	-2.842	-2.731	-2.638	-1.743	-2.234	-3.041	-2.967	-1.666	-1.43	-2.41	-3.702	-1.957	-2.721	-2.661	-2.878	null	-.857	-.835	-1.866	-1.505	-1.865	-2.12	-2.315	-2.378	-1.182	-1.31	-2.806	-2.825	-2.417	-1.951	-2.127
10	-.276	1.877	1.324	2.024	2.52	2.632	1.42	4.259	2.395	-.432	.557	2.483	-2.562	2.752	1.079	-2.394	-1.662	1.585	.914	2.251	-1.328	1.953	1.026	3.327	2.892	2.669	.881	1.914	2.111	3.008	-.195	1.753	2.016	2.184	null	3.034	3.192	.031	-.337	.017	.749	.953	1.663	.328	1.523	1.9	2.35	2.942	.296	1.94
11	-.485	1.728	-.647	.372	.451	2.311	1.007	-3.358	-1.02	-.998	-1.746	1.116	-1.085	1.315	-.76	-1.207	-.226	.741	1.769	-.708	-1.337	2.01	2.541	-1.057	1.293	.635	-.506	-.624	.289	2.36	-.366	-1.731	1.49	.635	-.074	2.051	1.776	-.969	-.745	-1	.245	.061	-.195	-1.649	-1.078	-1.715	1.347	2.583	.815	1.244
12	-.906	.323	-1.757	-1.498	-1.482	.718	.441	-2.704	-1.056	-1.118	-2.074	-.225	-.197	-.12	-1.356	-1.063	-.405	-.276	.559	-1.383	-1.297	.529	1.366	.86	1.366	-.301	-.746	-1.323	.143	-.247	-1.035	-5.919	.751	-.703	-1.145	-.659	-1.352	-3.047	-2.157	-3.027	-1.682	-1.803	.52	-1.564	-.561	-.551	1.832	1.166	1.656	-.887
13	-1.451	-1.105	-1.553	-.202	-.683	-.77	-2.013	-1.346	-.878	-.643	-2.061	-2.495	-.598	-1.79	-1.13	-1.256	-.517	-1.091	-1.234	-1.321	-.945	-1.397	-1.314	-3.649	-2.026	-2.292	-1.844	-1.253	-.896	-3.519	-1.479	-1.651	-1.468	-1.412	-1.429	-.529	-1.04	-1.895	-.724	-1.731	-1.029	-1.265	-1.585	-.32	-.93	-1.132	-.974	-.067	-.89	-1.118
14	-1.643	-1.527	-1.446	-2.096	-1.928	-.803	-2.11	-1.785	-1.38	-1.812	-2.243	-2.18	-2.626	-1.909	-1.444	-2.053	-1.984	-2.514	-1.11	-2.053	-2.516	-1.452	.166	-2.012	-1.694	-2.004	-1.535	-1.848	-1.315	-2.51	-1.135	-1.407	-2.068	-1.932	-1.294	-1.243	-1.321	-2.106	-1.5	-2.027	-1.902	-2.357	-2.093	-1.143	-1.516	-1.93	-1.785	-.67	-1.592	-1.707
15	-.852	.731	-.807	-.037	-.603	-.031	.157	1.642	-.317	-.683	-1.612	.2	-1.141	.051	-1.529	-1.228	-.354	-.155	-.354	-.812	-.046	1.064	.473	null	.531	-1.344	-.373	-.508	.068	-.424	-1.239	1.002	.915	-.317	-.121	.374	-.563	-1.276	-.363	-1.55	-.501	-.453	-.055	-1.649	-1.618	-2.375	.177	-.403	.894	-.135
16	-1.167	-1.013	-.973	-1.264	-1.512	-.796	-1.735	-4.015	-1.916	-1.438	-2.661	-1.465	-1.903	-.822	-2.23	-2.312	-1.577	-.78	-.508	-2.454	-2.609	-1.378	-.586	-2.171	-1.33	-1.794	-.775	-2.49	-1.01	-2.96	-1.208	-3.491	-1.009	-1.327	-.818	-.935	-1.453	-1.174	-1.251	-1.164	-1.15	-1.188	-1.864	-1.152	-1.097	-1.674	-1.135	-.077	-.087	-1.515
17	-1.264	-1.219	-.675	-1.919	-1.438	-.371	-1.595	-2.064	-2.334	-1.237	-1.615	-3.461	-.873	-2.262	-.784	-1.336	-.863	-2.022	-1.392	-2.135	-1.488	-.386	.251	-1.863	-1.773	-2.233	-2.106	-.944	-1.288	-3.794	-.945	-1.19	-1.703	-2.858	-.402	.051	-.383	-2.404	-1.436	-2.18	-1.751	-2.615	-1.864	-.197	-.667	-1.37	-1.815	-.597	-1.024	-1.105
18	1.252	.609	.567	.459	.515	2.06	1.614	-1.07	-.161	.14	-.204	.968	-.248	.866	-.402	-1.607	.077	.8	-.773	1.601	.1	1.352	1.067	null	1.527	2.005	-.09	-.186	1.01	null	1.273	-1.689	1.41	-.391	.287	1.596	1.264	1.294	1.365	1.451	1.442	1.058	1.07	-.313	-.14	-.242	.564	.532	.892	1.808
19	-.935	.676	-.453	-.49	.484	.784	.289	.731	1.024	.62	.642	.427	.368	.144	.905	.601	.906	1.069	.453	-.044	-.214	.5	.21	.867	.933	.954	1.01	-.077	.48	1.004	-.352	-.982	.249	.869	.548	.588	-.11	.004	-.208	.235	-.275	.105	.476	.272	.131	.034	.608	.818	.244	.833
20	-.037	-1.214	-.303	-.633	-.579	-.935	-.437	-.068	.006	.109	-.066	-1.006	-.276	-.524	-.033	-.392	.247	.31	-.952	-.601	-1.415	-1.587	-.615	null	-.794	-.065	-.477	-.872	-.502	-3.217	.29	-1.686	-.885	-.951	-.485	-.059	-.618	-.169	.151	-.058	-.176	.054	-.905	-.719	-.729	-1.157	-.688	-1.274	-1.43	-.306
21	-.833	-1.609	-.436	-1.644	-1.726	-2.015	-1.576	-4.099	-1.825	-.697	-2.355	-3.639	-.988	-2.304	-2.337	-2.555	-.601	-2.044	-2.177	-1.502	-2	-1.356	-1.336	null	-4.804	-2.32	-2.462	-1.946	-1.178	null	-.508	-3.219	-.357	-2.833	-1.64	-.997	-1.246	-2.012	-.318	-1.781	-.865	-.835	-1.896	-1.284	-2.283	-3.437	-1.557	null	-1.043	-.473
22	-.929	-.728	-.544	-.971	-.063	-.37	-.303	-.956	.337	.891	.341	-.371	.305	-.296	.895	.236	.554	.615	-.078	-.428	-.255	-.543	-.719	-.764	-.207	.395	-.225	.065	-.397	-.066	-.824	-.84	-.462	.418	-.322	-.374	-1.072	.572	.304	.641	.279	.776	-.107	-.583	-.468	-.681	.313	1.355	-.108	-.416
23	-.226	2.181	-.048	.457	1.955	2.47	1.69	1.561	1.015	.767	.896	2.303	.601	2.404	1.361	.966	1.163	.775	.446	1.244	1.252	2.006	1.687	2.821	2.453	2.497	-.332	1.406	2.268	1.642	.213	2.123	1.973	1.714	1.421	1.389	1.319	2.748	2.447	2.66	2.555	2.209	1.22	-.373	.146	.654	1.541	null	.712	2.8
24	1.692	3.686	1.046	3.288	4.155	5.258	3.793	2.966	4.23	.734	.832	5.238	-.044	3.527	.808	.622	.942	4.65	5.807	3.938	2.838	4.222	4.338	4.082	3.558	3.827	1.147	4.734	3.654	5.776	2.112	2.469	3.946	3.349	-.002	.851	-.292	3.99	3.157	3.933	3.275	3.458	4.35	-2.392	.904	-1.619	4.188	null	4.478	2.444
25	.362	-1.397	.343	-1.661	-.624	.002	-.958	1.176	1.097	-.524	-.014	-.442	-1.386	-.511	-.179	-1.022	-.744	-.186	-1.111	-.616	-.604	-1.126	-.786	.059	-.597	-.774	.641	.725	-.985	-.171	.94	.517	-.516	1.006	-.51	-.844	-1.118	.904	.526	.868	.371	.872	-.208	1.547	1.046	.17	-.705	null	-1.25	-.19
26	.553	-.634	-.194	-1.942	-.807	-1.068	-1.053	-.58	-.365	-.307	-.537	-1.495	-.149	-1.553	-.962	-.258	.02	-1.637	-1.574	-.625	.48	-.782	-.884	-1.084	-1.346	-1.285	-.68	-.116	-.356	-3.107	-.219	-1.113	-.553	-.977	-.439	-.324	-.474	-.177	-.052	-.164	-.064	-.338	-.018	-.118	-.326	-.661	-.156	null	.017	-.693
27	-2.758	.785	-2.065	-.831	-.805	.801	-.701	-3.829	-3.112	-3.749	-4.26	-.985	-2.648	-1.515	-3.538	-3.656	-2.412	.156	-.227	.696	1.472	-1.036	-1.486	-.028	-.593	-.098	-4.464	-.208	.03	-1.262	-2.14	-3.8	-.135	3.088	2.379	2.999	2.403	-4.977	-2.572	-4.862	-4.074	-2.796	.478	5.351	3.624	4.592	.506	null	-.546	.691
28	2.047	1.891	.835	2.435	2.188	4.113	2.067	1.235	.638	.507	.85	6.096	.845	3.125	1.142	.225	.731	2.009	1.395	2.889	1.459	2.938	2.965	.844	2.192	1.454	2.863	.771	3.022	null	1.932	.796	2.124	1.368	2.943	3.317	3.364	3.602	3.802	3.332	3.953	3.343	1.511	3.4	.857	1.455	1.995	1.435	2.222	1.479
29	-1.772	-1.681	-1.112	-1.408	-1.981	-1.667	-2.026	-1.24	-.887	.17	-1.725	-3.261	-.605	-2.131	-.108	-1.121	-.538	-2.969	-1.766	-1.409	-.355	-1.916	-2.093	-2.109	-2.404	-1.772	-1.992	-.936	-1.563	-3.226	-1.881	-2.456	-.826	-2.167	null	-1.455	-1.911	-1.613	-.69	-1.788	-1.488	-2.073	-1.984	-.894	-1.642	-1.976	-1.399	-1.309	-1.036	-1.633
30	-.861	-.918	-.194	-1.498	-1.098	-.704	-1.559	-.989	-.63	-.203	-1.073	-1.387	-.888	-1.037	-.264	-1.024	-.669	-1.341	-.242	-.858	-1.213	-1.209	-.195	-1.388	-1.44	-1.659	-.382	-.934	-.919	-1.592	-.442	-1.693	-1.08	-1.069	null	-.534	-.925	-.204	-.057	-.245	-.554	-.702	-1.464	-.163	-.352	-1.06	-.955	-.2	-.543	-.962
31	-.878	-.693	-.204	-.712	-.705	.234	-.514	.037	.3	.257	.026	-.591	-.518	-.739	.713	-.294	.174	-.35	-.884	.119	.394	-.798	-.763	.091	-.555	-.998	.475	-.129	-.827	-.641	-1.159	1.148	.013	.219	null	.388	.376	.377	.259	.412	-.01	.329	-.365	.025	.235	-.114	-1.766	-.009	-.32	.531
32	.073	-.015	-.017	-.252	-.255	1.171	-.138	.035	.304	1.023	.708	-1.312	.161	.543	2.01	.815	1.016	-.214	-.881	-.364	1.636	1.053	.342	.825	.738	-1.67	.582	1.674	.495	-1.683	-.387	1.193	.663	-.23	null	.428	.854	.841	.982	.587	.361	.1	-.928	.12	.498	1.101	-.403	1.204	-.359	.457
33	.517	.612	1.721	1.179	.585	2.419	2.209	.569	.987	1.67	.863	.623	1	-1.276	1.879	1.807	1.502	1.108	.935	2.318	1.631	1.325	1.445	3.543	.835	-1.203	1.033	.814	1.467	null	-.093	2.341	1.842	1.996	null	.447	.726	.802	.907	.948	.595	.919	.654	.749	1.104	1.479	1.347	2.17	1.408	1.445
34	-.305	-2.087	.119	-.049	.078	-.662	-1.795	-1.848	-.538	-.367	-1.259	-2.393	-.517	-.65	-.25	-.194	.139	-.209	-2.444	-.576	-.807	-1.757	-.784	null	-1.536	-1.927	-1.501	-1.332	-1.406	null	-.504	-2.229	.593	-.598	-.339	.327	-.443	.337	-.555	-.226	.401	.089	-.722	-1.661	-2.355	-2.536	-.537	-1.236	-.512	-.308
35	-.69	-2.081	-1.082	-.115	-.563	-1.074	-.939	null	-.474	.75	-.907	-2.037	0	-1.299	.298	.038	.516	-.585	-1.631	-.752	.16	-1.518	-1.07	-2.472	-2.773	-2.96	-.782	-.751	-1.444	-5.563	-.807	-2.702	.784	-.63	-1.485	-.536	-1.737	-.433	-.691	-.316	-.794	.13	-.478	-1.222	-.891	-1.523	.089	-.615	-.616	-.643
36	-.844	-.433	-1.175	-.759	-.783	-.668	-.37	.007	-.173	.329	-.959	-5.314	-.045	-1.527	-.085	-.202	.528	-.913	-1.887	-.53	.322	-.31	-1.151	null	-1.846	-3.245	-1.536	.677	-.394	.415	-1.408	.191	.167	-.706	-1.257	-.297	.257	-.403	-.078	-.341	-.661	-.294	-1.708	.812	-.281	.321	-.553	-.449	-.554	-.181
37	.04	4.014	.357	2.926	3.947	5.23	4.623	4	3.973	2.756	3.297	4.002	2.88	4.176	3.703	3.377	3.314	3.957	3.233	3.13	3.496	3.879	2.818	5.615	4.47	3.781	2.898	3.89	3.165	4.081	.35	4.834	3.84	5.123	2.025	3	3.252	4.243	4.583	4.196	4.107	4.092	3.391	1.126	1.5	3.313	4.041	4.857	2.222	4.783
38	-.077	3.442	.246	1.867	2.812	4.575	4.384	3.2	2.224	2.375	3.047	2.615	3.284	3.292	3.112	3.434	3.264	2.405	3.966	2.869	2.594	3.355	3.548	1.726	3.496	2.271	1.306	2.508	2.435	3.805	.446	2.784	3.181	2.626	2.568	3.113	3.033	2.605	2.744	2.577	2.507	2.412	3.462	2.158	1.948	3.343	3.497	4.472	2.839	3.237
39	.243	1.715	.263	1.461	1.985	3.25	2.506	4.005	1.095	.996	1.855	.599	1.641	1.769	1.638	1.688	2.687	1.405	2.013	1.393	1.503	2.307	2.585	2.704	1.574	.187	-.764	1.807	1.287	1.358	.601	1.782	2.442	2.396	2.411	2.78	2.835	.884	1.222	.676	1.16	1.043	1.585	1.171	.642	2.547	1.234	2.82	1.308	2.519
40	-.125	1.957	.128	.848	1.044	3.046	1.422	2.595	1.648	.84	3.01	-5.072	1.773	2.604	1.024	2.481	1.967	1.06	3.254	2.84	1.263	.182	2	null	1.592	null	1.75	1.459	.716	null	-1	-2.807	2.292	.936	1.101	1.649	1.113	-.512	.332	.041	1.357	1.8	-.628	-1.663	-2.379	null	.559	2.993	.276	.642
41	.19	.283	.043	.463	1.087	.451	.187	0	.1	.33	-.16	-.077	-.36	.235	.56	-.3	.054	.585	.225	-.568	.147	1.107	.887	-3.691	-.038	-.06	-.325	-.073	-.301	.455	.167	-.511	.363	-.147	.495	1.251	1.249	1.907	1.6	1.815	.886	1.474	-.227	-.372	-.044	-.148	.259	.681	-.329	1.278
42	-.561	.223	-.311	.056	1.006	-.259	-.485	-.308	.377	.371	-.358	-.826	-.367	-.283	-.073	-.271	.354	.865	-.246	.15	-.363	.467	.377	null	-.466	.614	-.187	-.495	.287	.237	-.692	-.39	1.028	.142	.207	.538	-.191	.469	.355	.25	.516	1.151	-.447	-1.177	-.403	-.933	.385	.308	-.165	.394
43	.07	4.112	1.348	3.716	5.429	5.246	3.749	3.563	3.065	2.215	2.07	4.235	2.132	4.258	3.339	2.362	2.289	3.469	2.215	2.405	3.87	4.654	2.834	4.489	4.206	5.098	.433	4.135	2.549	4.065	-.563	2.454	3.556	2.76	.698	.24	.379	2.23	2.499	2.065	2.315	3.305	3.105	-1.265	.381	1.836	3.812	4.346	2.004	3.205
44	-3.136	-2.536	-3.519	-1.51	-2.42	-3.086	-3.728	-2.177	-2.11	-1.304	-3.429	-5.166	-1.524	-3.807	-1.848	-1.969	-1.749	-3.28	-4.214	-3.397	-2.884	-3.172	-3.178	-3.57	-3.384	-4.185	-4.488	-3.426	-2.439	-3.736	-4.003	-3.444	-1.682	-2.692	-2.828	-2.586	-3.209	-3.958	-2.852	-3.704	-2.801	-3.053	-2.214	-2.799	-3.773	-4.353	-1.361	-1.986	-2.035	-2.861
45	-.855	-1.188	-1.223	.061	-.89	.022	-1.136	-1.361	-.798	-.955	-1.508	-1.925	-.928	-1.572	-1.975	-1.911	-.585	-.237	-1.086	-1.539	.193	-.922	-.336	null	-3.816	-2.679	-1.178	-2.273	-.588	null	-2.287	-2.497	.874	-1.235	-.529	-.102	-1.409	-1.479	-1.655	-1.373	-1.19	-.404	.476	-1.331	-1.125	-3.874	-.035	null	-.355	-1.068
46	1.151	2.279	.891	1.853	3.373	3.662	3.044	1.599	1.427	2.78	3.69	5.831	2.63	4.006	4.748	3.566	2.391	.812	2.575	1.212	4.342	2.037	1.777	null	4.734	3.325	1.572	4.355	2.681	null	.909	.934	2.944	3.232	1.512	2.079	1.442	1.686	1.585	1.558	1.857	1.89	.871	-.17	.129	.585	1.467	null	2.489	2.216
47	2.178	1.014	.402	.585	1.7	1.838	.596	.3	1.355	1.262	1.372	null	1.392	.534	2.469	2.697	1.045	1.341	1.585	1.817	2.921	1.022	.993	null	-1.845	null	.663	1	1.63	null	.433	.51	1.728	1.902	.619	1.243	.457	-.087	.372	.037	.995	.812	1.404	.046	.102	.737	.373	null	.769	1.333
48	.657	3.205	.799	2.524	3.425	4.444	3.025	.272	3.188	2.507	2.65	4.201	2.138	3.321	3.313	2.834	2.653	4.231	3.566	4.028	2.018	3.673	2.804	4.28	3.68	4.103	1.522	2.501	3.37	5.054	.363	1.44	3.293	4.541	2.188	2.191	1.838	2.94	2.636	2.866	2.89	3.361	3.639	.111	1.432	1.751	3.241	null	2.239	3.058
49	-.379	-.322	.259	.223	1.238	2.076	.41	-2.125	-1.373	-1.07	.386	-.423	-.827	-.266	-.787	-1.109	-.05	1.397	-1.439	-1.268	-2.212	.544	1.289	-2.537	-.006	-.944	.464	-1.807	-.712	.592	.091	-1.865	1.024	-.253	2.646	3.475	2.32	-.69	-1.828	-.497	-.747	-.697	.114	-.59	-.459	.068	.487	null	-.333	.297
50	-.573	.033	-.552	-.939	-.065	1.094	-.08	.76	.315	-1.044	-.765	1.321	-1.513	.613	-.546	-1.149	-.79	.485	.789	-.494	-1.053	.211	1.48	.131	.697	.96	.363	-.432	.235	.127	-.305	-.591	.02	.579	.674	.825	.284	.536	-.09	.697	.418	.841	.135	-1.129	-.14	-1.025	-.445	.449	-.351	-.377
51	-1.399	-1.08	-1.274	-2.262	-1.509	-.745	-1.475	-1.469	-.871	-1.195	-1.424	-1.77	-1.988	-1.481	-1.018	-1.502	-1.175	-1.592	-.883	-1.921	-2.314	-1.33	-.064	-1.653	-1.631	-1.042	-.973	-1.298	-1.286	-2.197	-1.162	-1.455	-1.913	-1.573	-1.057	-.775	-1	-.912	-.652	-.794	-.974	-1.078	-1.626	-1.186	-1.225	-1.914	-1.999	-.808	-1.836	-1.29
52	-.542	-.859	-.87	-.489	-.086	.094	-.769	.65	-.026	.295	.286	-1.671	.388	-.435	.513	.231	.842	.125	-.189	-1.024	-1.619	-.796	-.49	-1.095	-.875	-.648	-.346	-1.062	-.28	-.761	-.325	-1.714	.086	-.088	.237	.188	-.268	-1.125	-.585	-1.064	-.823	-.659	-.55	.818	.255	.692	-.416	.126	-.281	-.678
53	1.397	.824	.744	.864	2.355	2.129	1.35	2.428	.591	.421	.497	2.797	.042	1.97	1.406	.058	.349	2.405	.836	2.399	1	1.283	1.818	.443	1.667	2.337	.964	.102	1.877	1.578	1.91	.52	2.053	1.064	1.783	2.026	1.835	1.765	.991	1.772	.603	1.58	2.005	5.049	1.136	1.879	1.112	1.585	1.064	1.745
54	1.298	2.927	-.251	.551	1.319	3.745	2.039	-.053	.049	-.53	-.274	2.396	-.585	3.66	-.408	-.83	-.356	1.916	1.675	1.082	.893	3.851	4.955	1.38	2.278	2.377	.982	1.138	2.916	null	2.311	.525	2.412	.301	2.348	2.534	-.063	.172	-.585	.509	.088	.914	1.621	-1.459	1.163	-.778	2.768	2.489	3.834	.872
55	2.349	2.517	1.886	2.152	2.536	4.208	3.154	.082	.393	.941	1.326	3.559	-.887	3.7	1.045	-1.73	-.883	3.027	1.671	3.89	.506	3.203	3.9	3.166	3.781	4.389	1.667	1.222	2.574	3.946	3.404	-.964	3.37	.921	4.022	4.696	4.489	5.284	4.639	5.283	5.086	4.906	3.153	1.964	1.851	3.509	3.241	null	2.737	4.026
56	.787	2.877	.621	3.129	3.003	3.593	3.56	2.737	2.566	1.891	1.811	3.108	2.053	1.965	3.084	1.977	2.088	4.42	3.491	3.523	2.353	3.404	3.263	2.979	3.762	4.156	-.1	3.173	4.073	3.675	1.492	1.625	3.175	4.134	2.673	2.585	2.255	2.896	2.761	3.046	3.155	3.505	3.166	.828	1.9	2.195	3.842	2	2.816	2.966
57	-.677	-.086	-.313	.111	-.131	.292	-.286	-.219	-.2	.179	-.292	-.852	.406	-1.055	.233	.1	.495	-.92	.123	.342	.626	-.354	-.677	.084	-.098	-1.096	-.811	-.402	-.415	-1.341	-1.242	-.59	.691	-.1	-.63	.163	.742	.327	.41	.152	.181	-.023	.069	.099	-.819	-.703	.212	.326	.597	-.058
58	.206	-.358	.418	-.256	.046	.252	-.207	-.106	.582	.17	.37	.659	-.703	-.007	.781	.106	.034	.624	.503	-.056	-.04	-.04	.565	-.17	-.088	-.274	.738	-.026	-.189	.087	-.163	.795	-.649	.401	null	.407	.291	1.432	1.091	1.415	.918	1.275	.145	-.024	.409	.074	.042	.297	-.522	.204
59	.212	-.23	.339	1.384	.441	2.13	.551	-.707	.382	.007	-.844	.92	.209	-1.492	-.317	-.331	.634	1.049	.754	1.061	.7	.371	.618	null	1.177	-2.95	1.585	-.442	-.393	.755	-.958	-.155	1.602	.966	null	1.024	1.396	.168	.284	.043	.557	.565	.387	-.89	-.706	-1.074	.165	.611	.394	.924
60	-.653	-1.385	-.792	1	.246	-2.459	-1.821	null	-.222	-.094	-1.097	null	.158	null	-1.04	-.628	.091	.526	.623	.803	-1.222	-.93	.021	null	null	null	.193	-.655	-.663	null	-1.544	-2.637	1.468	.19	null	1.222	-.292	-.188	.407	-.07	.529	.637	-.637	-2.322	null	null	.015	0	.268	.133
61	-.128	-1.411	-.356	-1.1	-.668	-.459	-.696	-.572	-.496	.047	-.856	-1.903	-.854	-.922	.014	-.462	-.166	-.568	-1.265	-.863	.074	-.274	-.89	-.796	-.748	-1.223	-1.44	-.487	-1.151	-1.976	.049	.078	-1.135	-.401	null	-.693	-.33	.875	1.419	.842	.665	.2	-.704	.575	.753	.173	-.918	-.557	-1.438	.556
62	.239	.319	.361	-.072	.018	3.075	2.003	1.857	2.886	.815	.787	.849	1.779	.268	.804	1.915	2.366	.437	.749	.733	.634	2.043	1.237	4.698	2.429	-.125	.303	.637	-.164	null	-.491	1.882	1.594	2.461	-.499	.429	.182	1.129	1.084	.86	.779	1.003	1.216	2.509	1.287	1.804	1.531	1.734	1.194	.806
63	-2.182	-3.626	-2.037	-2.988	-2.86	-2.825	-3.427	-1.841	-1.687	-1.402	-1.71	-3.569	-2.601	-3.181	-1.081	-1.74	-1.84	-3.711	-3.768	-3.411	-1.825	-2.957	-2.812	-3.677	-3.357	-3.179	-1.833	-2.103	-3.262	-5.188	-2.125	-1.229	-2.519	-2.748	-2.041	-2.061	-2.004	-1.208	-1.575	-1.485	-2.128	-2.195	-3.387	-1.572	-1.509	-3.066	-2.987	-2.836	-3.525	-2.527
64	-1.127	-1.4	-.919	-2.072	-1.82	-.669	-1.552	-.072	-1.028	-1.304	-1.263	-1.987	-1.683	-1.759	-.709	-.97	-.994	-2.614	-1.392	-1.275	-1.396	-1.108	-.275	-1.015	-1.166	-1.499	-1.786	-1.572	-1.026	-2.127	-.992	-1.087	-1.586	-1.343	-1.759	-1.177	-1.056	-.784	-.911	-.917	-.936	-1.416	-1.707	-.614	-.767	-1.644	-1.612	-.426	-1.684	-1.207
65	.28	-2.045	.055	-.431	.222	-1.424	-.476	-2.624	.115	-.995	-2	-1.596	-.145	-.836	-1.425	-1.644	-.948	-.544	-.608	-1.413	-.297	-1.187	-.834	null	-2.146	-2.131	-1.463	-.802	-1.466	-2.457	-.286	-2.3	.072	-1.429	null	-.051	-1.077	-1.337	-.928	-1.518	-1.559	-1.13	-1.07	-.457	-1.178	-1.262	.018	-1.005	-.233	-1.017
66	.466	-1.088	.438	-1.035	.093	.42	.326	.245	-.12	-.285	-.469	-.503	-.47	-.401	.673	-.31	.028	.316	-.994	-.405	-.232	.563	-.685	-.125	.034	-.38	.603	.091	-.622	.17	.67	-1.231	.128	-.281	-.31	-.252	-.654	-.298	-.366	-.232	-.103	.003	-.427	-.795	-.132	-.093	-.037	.493	-.333	-.065
67	-.435	-.059	-.748	-1.029	-.275	-.239	.39	-.637	1.092	.583	.084	-1.756	-.094	-.852	.464	.452	.568	-1.036	.164	-.429	-.68	-.23	1.405	-.519	-.626	-.767	-.409	-.187	-.392	-1.341	-.707	.473	-.428	-.196	-.359	-.199	.024	-.779	-.153	-.703	-.228	-.556	-.74	-.2	-.279	-.29	-.65	.14	-.342	-.074
68	-.918	-.368	-1.307	-.293	-.318	-.462	.115	-2.067	-1.161	-.279	-1.375	-4.827	.968	-2.86	-1.055	-.707	-.599	-2.483	-1.168	.279	.183	-.109	-1.099	-3.877	-1.721	-4.163	-1.518	.28	.113	-4.476	-1.882	-2.347	.443	-.146	-.963	-.375	-1.305	-1.66	-.476	-1.579	-.935	-1.102	-.678	.38	.135	.089	.65	.733	.519	-.756
69	-.53	-.105	-.615	-1.196	-.614	-.453	-.318	-.51	-.223	-.152	-.445	-.679	-.724	-1.346	.11	-.407	-.335	-.62	-.505	-1.314	-.668	-.576	-.188	-.362	-.855	-.919	-.382	-.271	-1.012	-.701	-.704	-.531	-1.127	-.398	-.828	-.536	-.822	.815	.671	.791	.17	.629	-1.189	-.349	-.253	-.794	-1.214	-.061	-.995	-.704
70	-.133	-.581	-.321	-1.417	-.604	-.039	.656	-.559	-.065	-.109	-.527	-.57	-.856	-.224	.115	-.495	-.418	-.226	-.091	-.599	-.921	-.157	.517	-.34	-.035	-.084	-.414	.195	-.241	-.074	-.167	-.309	-.058	-.135	-.045	.137	.043	.53	.484	.599	.06	-.094	-.309	-.464	-.333	-.348	-.401	.01	-.468	.189
71	.29	-.458	-.459	.153	.442	.827	.167	-.365	.059	.172	-.621	1.748	.04	.674	.421	-.274	.022	.474	.191	.179	0	.554	.977	-1.057	1.068	-1.147	.601	-.407	-.306	.953	.175	-1.107	1.055	-.093	.332	.513	-.014	.3	.933	.342	.347	.542	-.054	-.564	-.772	-1.31	.477	.322	.174	.433
72	.181	2.352	.594	2.206	2.333	3.015	1.924	2.232	3.537	2.366	2.783	2.831	2.507	2.705	1.896	3.091	3.108	2.459	1.928	1.869	.422	2.962	1.765	.68	3.045	2.705	1.347	3.108	2.19	3.572	.263	2.124	2.133	2.867	.573	.833	.946	1.52	1.436	1.432	1.647	1.553	2.715	-1.688	-1.226	-2.261	2.226	2.787	1.439	3.42
73	-.775	-.788	-.967	-.974	-.615	-.227	-.135	-.597	-.864	-.979	-.863	-.955	-.828	-.335	-.695	-.887	-.729	-.646	-.911	-1.059	-1.831	-.51	-.127	-.6	-.404	-.055	-.852	-.648	-.307	-.121	-.581	-2.35	-.365	-.797	-.034	.141	-.42	.127	-.412	.194	-.281	-.288	-.629	-.928	-.601	-1.083	-.255	-.179	-.508	-.403
74	-.456	-.755	-.563	-.368	-.351	-.606	-.612	.164	.152	-.108	-.452	-1.124	-.917	-.882	.141	-.46	-.462	-.423	-.335	-.944	-.982	-.354	.17	-.495	-.66	-.579	-.129	-.569	-.521	-.316	-.294	-.899	-1.097	-.3	-.21	-.118	-.577	.286	-.066	.372	-.01	.134	-.538	-.106	.242	-.282	-.504	-.515	-.945	-.211
75	-.39	.677	-.533	-.204	.393	1.332	.666	.317	.514	.368	.113	.206	.859	-.164	.444	.056	.327	.279	.568	-.463	-.545	1.767	1.039	1.909	.624	.724	-.267	-.409	1.135	.535	-.382	-1.194	.76	.469	-.245	-.424	-.969	-.72	-.704	-.733	-.793	-.907	.847	-.015	-.106	-.528	1.064	1.423	1.51	-.344
76	1.059	-.482	2.058	.325	.187	3.151	.82	1.082	.346	.095	1.106	.287	.038	.805	-.124	.501	.355	2.069	.354	-.238	-.773	.215	.718	-.704	1.173	-.263	.924	-.514	.902	1.18	1.383	-.653	2.029	4.382	1.668	2.184	1.086	1.44	.799	1.456	1.195	1.405	1.414	-1.437	-.321	-.229	.198	2.848	.351	-.006
77	-.037	-.92	.163	-1.3	-.293	.608	-.144	-.848	-.467	-.448	-.07	.796	-.479	.572	-.495	.022	-.138	-.061	-.12	-.082	-.607	.006	.239	.259	.215	.254	.354	-.28	-.286	.759	.075	-.677	.302	.533	.834	.788	.383	.368	-.361	.55	.475	.375	.032	-.035	.007	.06	.254	null	-.041	.136
78	-.866	-.714	-.756	-1.345	-.67	.005	-.983	-.665	-.813	-.793	-.788	-.604	-1.437	-.734	-.509	-1.105	-.949	-1.169	-.299	-1.407	-1.134	-.326	.09	-.465	-.767	-.482	-.682	-1.402	-.876	-.516	-.935	-.892	-.856	-.645	.208	-.048	-.006	-.169	-.254	-.068	.102	-.127	-.506	-.502	-.719	-.82	-.841	-.138	-1.19	-.724
79	.584	.324	.798	.431	1.016	1.237	.341	1.069	1.427	1.82	1.72	.887	.823	.546	1.666	1.035	1.033	1.355	.861	.912	1.015	.858	.682	.493	.904	1.007	1.083	1.292	.989	1.865	1.264	.252	.852	1.412	1.689	1.673	.98	2.025	1.862	2.067	1.475	1.611	1.422	.705	1.154	.976	1.571	null	.585	.897
80	-.773	-.418	-1.789	-1.631	-1.383	-.894	-1.764	-1.638	-1.301	-1.667	-2.296	-2.021	-2.153	-1.701	-1.889	-2.076	-2.042	-1.767	-.991	-2.213	-1.136	-1.225	-.967	-3.194	-2.144	-1.453	-1.509	-1.226	-.831	-2.829	-1.382	-2.066	-1.302	-1.709	-.45	-.646	-1.213	-1.092	-.543	-.904	-.34	-.939	-1.687	-.671	-.923	-2.605	-1.69	null	-1.964	-1.613
81	-1.424	-1.668	-1.519	-1.621	-1.495	-.878	-1.174	-3.148	-1.695	-1.048	-1.881	-.916	-1.68	-.964	-1.416	-1.656	-1.288	-.991	-1.189	-1.296	-.99	-1.172	-.605	-.811	-1.416	-.924	-1.236	-1.903	-.662	-.795	-.749	-1.827	-.884	-1.007	-.423	-.708	-1.083	-.333	-.678	-.297	-.873	-.667	-.293	-1.934	-1.94	-2.302	-.571	null	-1.094	-.941
82	-1.804	-1.864	-2.382	-3.483	-2.64	-2.723	-3.246	-4.167	-2.736	-1.59	-2.499	-3.686	-3.202	-1.91	-2.055	-3.492	-2.686	-2.579	-2.986	-4.075	-1.989	-3.12	-2.069	null	-3.615	-3.751	-1.438	-3.218	-2.477	-5.115	-1.333	-3.593	-2.235	-2.626	-1.897	-2.287	-2.81	-3.017	-3.205	-3.02	-3.361	-2.913	-2.656	-3.238	-2.698	-4.775	-2.064	null	-2.462	-2.396
83	-1.001	-1.898	-.944	-1.769	-1.286	-.975	-1.304	-1.08	-.601	1.009	.938	-.963	-1.381	-.761	1.445	-1.247	.284	-1.06	-1.594	-1.669	-1.543	-1.192	-.826	-.803	-1.237	-.942	-.9	-1.194	-.729	-1.091	-.179	-1.539	-.819	-.504	-.612	-.566	-1.146	-.749	-1.113	-.772	-.968	-.55	-.546	1.104	.92	.14	-.957	null	-1.366	-1.093
84	-1.994	-2.335	-1.931	-1.311	-1.753	-1.23	-1.068	-1.936	-2.081	-.96	-.777	-2.36	-.974	-.967	-.931	-.96	-.313	-2.013	-1.838	-2.396	-1.671	-1.283	.08	-1.991	-1.853	-2.058	-1.71	-1.543	-1.038	-2.609	-.696	-1.967	-1.865	-1.788	-1.389	-1.444	-1.665	-2.166	-2.029	-2.152	-1.778	-1.851	-.71	-1.881	-2.308	-1.567	-1.944	null	-2.273	-.853
85	.43	.524	.518	1.122	1.64	.115	.327	.611	.37	.543	.729	.326	.276	null	1.037	.787	1.657	1.635	1.75	1.149	1.162	.835	.128	null	.226	.114	1.596	.008	.683	-.647	-.637	.832	1.868	1.535	.7	1.402	1.415	1.228	2.018	1.095	1.416	1.817	1.234	.036	2.116	.278	1.135	1	.931	1.033
86	-.809	-1.409	-.667	-1.672	-1.102	-.632	-1.353	-.706	-.366	-.433	-.912	-1.098	-1.522	-.775	-.518	-.842	-.852	-.244	-.453	-1.53	-1.532	-.687	-.388	-.975	-.7	-.654	-1.777	-1.268	-1.051	-.759	-.887	-2.605	-1.407	-.282	-.796	-.673	-.807	.527	.404	.496	.374	.125	-1.319	-.484	-.234	-.864	-.763	-.323	-1.133	-.849
87	-.428	3.668	-.499	2.568	3.239	3.819	2.657	2.838	1.844	1.983	1.577	1.175	2.447	-.176	1.859	2.64	2.593	2.279	2.125	4.41	2.252	4.095	2.451	2.625	3.379	2.454	.175	2.097	3.693	3.292	-.982	2.999	2.845	3.998	2.238	3.184	3.038	4.232	5.159	4.157	3.607	3.224	4.108	2.045	1.692	2.604	3.514	4.333	1.788	2.994
88	-.133	.699	-.429	-.224	.099	.287	-.495	-1.661	-.746	1.286	.309	-1.376	.99	.1	1.282	.864	1.224	-.542	-.304	1.428	.392	.324	-.861	1.275	.562	-.099	.964	-.044	.587	-.633	-.862	-.616	1.097	.685	null	.078	.474	.943	1.244	.767	.782	.507	.743	.214	-.454	.113	.957	.601	-.042	1.151
89	.914	.145	.979	.303	.752	.937	.287	1.3	.923	.534	1.682	.122	.616	.131	.915	1.04	1.488	.823	1.048	.487	.652	.34	.472	.943	.431	-.729	-.2	.546	.116	-3.262	-.027	.895	1.169	.601	null	1.215	.994	.525	.343	.478	.092	.744	.412	.777	.389	.563	.345	.59	.146	1.069
90	.447	-.382	.321	.383	.219	.17	.896	.078	.373	.284	.079	-.828	.236	-.274	.406	.325	.794	.218	.711	.719	0	.311	.76	-3.057	.731	-2.077	.969	-.053	.412	.108	-.191	-.424	1.335	.743	null	1.067	.437	.682	.319	.399	.463	.709	-.217	-.29	-.701	-3	.405	.27	.063	.485
91	.86	.65	.964	1.271	1.476	1.628	1.657	-.341	.804	.436	.045	null	.848	.759	.844	.578	1.435	1.545	1.794	.874	.17	1.143	1.11	null	2.678	-1.988	2.081	.123	.384	2.293	.654	.24	1.897	1.616	-.5	.956	.901	1.393	1.56	1.434	1.063	2.066	.549	-.621	-.228	null	1.12	1.124	1.117	1.168
92	.396	-.341	.397	.485	.437	.526	.431	.142	.456	.642	.685	.734	.294	.76	.636	-.012	.98	1.315	.937	-.064	-.585	.222	.528	-.355	1.176	.433	.06	-.88	-.025	-.744	.609	-1.642	.873	.767	null	.935	.437	.967	.941	1.087	1.14	1.471	.18	-.422	-.69	-1.043	.608	1.174	.034	.785
93	.454	.123	.577	1.254	1.998	1.513	.406	null	.248	.245	-.496	-2.237	-.199	-.657	-.585	-.827	.062	1.344	.672	1.43	.874	.909	.856	null	.427	null	.522	-1.322	-.147	null	-.237	-1.396	2.325	.859	.333	1.722	1.853	.212	.131	0	.348	1.319	-.381	.16	-3.7	-2.263	.918	.316	.642	.896
94	-1.689	-2.995	-2.908	-1.253	-2.135	-.334	-1.619	.546	-2.73	-2.196	-3.741	-4.09	-2.013	-2.493	-1.193	-3.123	-2.343	-2.423	-3.635	-2.218	-3.044	-.946	-.553	null	-2.706	-3.915	-2.669	-3.437	-1.766	null	-2.467	null	-.537	-1.59	-1.153	-1.228	-1.915	-2.858	-2.731	-2.506	-1.946	-.931	-1.965	-.658	-.026	-2.281	-1.249	-.819	-1.623	-2.05
95	.152	-.535	-.166	1.379	.822	.177	-.394	-.276	.07	-.134	-.263	null	.401	.553	-.083	.064	.256	1.345	1.1	.366	-1.807	-.115	.325	null	null	-2.95	.826	-1.585	-.48	.546	-.901	-.948	1.95	.485	.58	.766	-.039	.16	-.037	.181	.45	1.87	.082	-.152	-2.138	null	.139	0	.58	.376
96	-.053	.319	-.633	-.737	-.259	.086	-.99	-1.039	.428	1.636	-.841	-6.123	2.222	-1.872	.399	.769	.879	-.292	.735	-.517	-.181	-.52	-1.214	null	-1.851	-2.978	-1.676	.921	.478	-1.221	-.447	-3.94	.6	-.45	-1.204	-1.075	-1.783	-1.798	.489	-1.851	-.912	-.005	-1.369	1.565	-.177	-.815	.73	1.734	.854	-1.202
97	.183	.034	.205	-.263	.745	-.926	.156	null	-.339	.597	1.459	null	1.222	2.713	2.463	.241	.17	.788	.29	1.098	.415	.314	.338	null	null	-6.141	2.598	0	.13	null	-1.343	-.429	1.988	.874	.963	1.059	.451	-.115	-2.044	-.3	1.087	1.465	-.379	-1.415	-1.7	null	1.178	-.3	1.152	.902
98	.188	-.25	.011	.918	.379	null	.597	1.214	.496	-.202	-1.222	null	.771	.874	0	.222	.382	.451	null	1.613	1.322	.02	.035	null	null	-1.128	.585	-1.354	-.307	null	-1.807	0	1.99	.457	.428	.646	-.023	-.046	1.531	-.043	.332	1.755	-.786	-.415	null	-4.459	.753	-.131	.71	.815
99	.188	.424	.538	.83	1.209	.872	1.05	-.263	.287	.568	.941	null	1.322	2.231	1.044	.874	.81	.737	1.115	1.33	1.515	.752	.931	null	.485	-2.333	1.254	-.138	.187	null	-.415	-.456	1.491	1.052	.722	.918	.68	.432	.16	.572	.801	1.31	0	-.784	-1.054	-.536	.596	.585	.136	1.113
100	.198	-.154	.06	.337	.943	0	.795	0	.318	.564	.846	-.271	.857	.06	1.082	.63	.956	-.678	.551	.512	.599	.938	.667	.269	.241	-1.967	.639	.14	.517	null	-.028	-.074	1.464	.74	.828	1.126	.248	.578	.383	.8	.694	1.147	-.259	-.266	-.345	.346	.375	null	.115	.732
101	.155	-.534	.103	-.531	.449	-.067	.898	-.671	.438	.314	.025	-.831	.132	.196	.595	.595	.535	.953	.512	-.13	.631	.315	.566	null	-.205	-.389	.353	0	.603	-.537	.056	.063	.321	.737	.206	.29	.213	.621	1.478	.68	.571	.559	.55	-.236	.194	-.176	-.01	null	.383	.328
102	-.389	-.666	-.126	1	1.064	null	.564	null	.05	.111	-.114	null	1.082	.364	.281	-.206	.557	.143	1.074	.966	.485	-.123	.564	null	-3.292	null	1.128	-1.322	-.418	null	-.666	-1.212	1.659	.717	.383	.835	.042	-.086	-.879	.138	.392	1.112	-.348	-1.12	-5.044	null	.278	0	.415	.475
103	-.929	-1.275	-1.384	-.898	-.806	-.525	-.452	-1.19	-.492	-.181	-.89	-1.791	-.831	-1.567	.051	-.343	-.224	-2.049	-1.515	-1.271	-.904	-1.274	-.602	-1.737	-1.381	-1.413	-1.347	-1.331	-1.096	-1.21	-.997	-.311	-.831	-.38	-.824	-.793	-1.071	-.417	-.566	-.598	-.23	-.91	.034	-.576	-.301	-.839	-1.423	-1	-1.616	-.669
104	-.972	.405	-.832	.543	1.117	1.262	1.457	-.233	.936	1.214	-.076	-.181	1.244	.297	1.338	.656	.677	1.184	1.402	1.169	1.08	.807	.063	.431	.239	-1.092	.69	1.861	.878	.128	-.643	-.234	1.119	2.055	.709	1.056	.067	.299	.669	.386	.864	.402	.87	1.01	1.349	1.117	1.494	null	1.026	.937
105	.14	.672	.135	.823	1.222	-1	.816	1.371	.081	.028	.123	.169	-.459	.604	.385	1.848	.326	2.437	2.907	1.553	-.263	-.04	-.058	1.573	.068	-1.135	.753	.059	-.155	1.989	-3.907	1.175	.459	.764	.62	.813	.199	.328	1.628	.462	.415	1.04	.426	.85	.385	1.509	-.059	null	.026	.339
106	.145	.01	.209	.171	.745	.657	.846	1.167	.686	.589	.674	.973	.177	.825	1.339	.569	.403	.669	.875	.866	.795	.71	.744	1.2	.278	.475	.702	.956	.696	1.472	.315	.43	.394	.632	.651	.693	.308	.88	.661	.995	.79	1.229	.415	.138	.45	.783	.441	.076	-.055	.871
107	-.956	-1.671	-1.203	-1.24	-1.152	-1.801	-1.468	-.264	-.769	.532	-.171	-.109	-.091	.144	.411	-.263	-.128	-.389	-1.303	-1.488	-1.306	-1.307	-.975	-1.54	-.68	-.705	.351	-.304	-1.266	-.541	-.365	-2.254	-1.26	-.956	-.411	-.595	-.962	.421	-.016	.526	.005	.556	-1.256	-1.328	-.777	-1.257	-.657	1	-1.434	-.896
108	-.98	-2.069	-.872	-2.979	-3.153	-2.565	-2.49	-1.411	-1.781	-.435	-1.799	-5.638	-.41	-3.086	-1.26	-1.601	-1	-2.893	-2.335	-2.519	-1.194	-1.826	-1.096	-3.592	-2.396	-3.583	-1.829	-1.057	-1.34	-4.769	-.546	-3.081	-1.324	-2.963	-2.051	-1.909	-2.083	-2.428	-1.577	-2.353	-1.826	-2.75	-2.074	-1.384	-1.833	-2.203	-1.034	-2.322	-1.322	-1.902
109	.487	-3.235	-.564	-3.82	-3.972	-1.822	-2.599	.079	-1.317	-1.728	-1.025	-1.393	-1.166	-1.442	-1.115	-.928	-1.156	-3.2	-1.975	-1.171	-.787	-2.59	-1.549	-2.175	-2.797	-3.251	-3.555	-2.336	-1.889	-3.34	.146	-2.681	-1.679	-4.06	-1.728	-1.509	-2.461	-3.82	-4.217	-3.815	-3.356	-3.302	-1.402	2.015	2.146	1.495	-2.099	null	-2.374	-2.134
110	-.207	-1.692	-.116	-1.585	-1.215	.102	-.784	.725	.247	.254	-.14	.84	.363	-1.117	-.293	.106	.18	-.244	.335	-.048	0	-1.031	-.474	.128	-.677	-2.119	-.076	-.252	.27	null	-.309	-.538	.832	-1.298	-.082	.091	-.277	-.222	.306	-.095	-.314	.855	-.617	-.941	-.253	-1.392	-.575	1.585	-.848	-.536
111	-.018	-3.503	.055	-1.322	-1.17	-.239	-1.459	null	-.144	-.082	.394	null	1.138	1.05	-1.688	.415	.807	1.365	.248	-.637	1	-.504	.442	null	null	null	.376	null	1.484	null	-.52	-.661	2.017	.24	-.174	.559	-.131	-1	-1.459	-1.222	.28	.637	.212	-1.848	-2.379	null	-.061	null	-.241	.173
112	-.539	.186	.919	1	null	.874	.415	1.531	.363	.173	.623	.642	.222	.821	null	.745	.105	2.24	1.254	1.447	1.807	-.197	.223	1.161	-.67	.662	.152	-.126	1.234	.364	.126	1.301	.274	.585	-.344	.775	-.14	2.227	1.23	1.585	.554	1.807	.848	1.788	.39	1.163	-.206	0	-.216	-.151
113	.406	-.725	.794	1.1	1.874	0	.51	.71	.83	.433	.737	-2.574	.737	null	-.101	1.322	1.296	2.288	1.699	2.344	-.585	.047	-.299	null	null	.029	1.17	.07	-.305	null	-1.019	1.311	1.937	2.329	.766	-.193	.759	.788	1.178	1	.851	1.837	1.459	.848	1.71	1.322	.234	.445	.426	1.088
114	-.057	null	.828	1.848	.807	-3.322	-.554	-3.459	.445	-.029	-.368	-5.189	.784	null	-.267	.415	1.23	-.385	.558	.729	.415	.688	.263	null	null	null	1.547	-1.474	-.429	null	-1.067	-2.609	1.731	.855	-.13	1.727	2.287	-.076	.585	-.112	.618	1.222	1	-2.322	null	null	.607	null	1.078	1.574
115	.036	-1.342	-.101	.374	-.243	.291	-.303	-1.179	-.554	.104	-.853	-1.075	.317	-1.702	-.343	-1.164	-.057	.992	.009	-.394	-.634	.17	-.518	null	-.803	-1.037	1.005	-.589	-.361	-2.67	-.242	-2.667	.882	-.542	-1.043	-.278	-1.068	-.777	.026	-.617	-.262	-.694	.066	-1.355	-1.263	-1.734	.985	.454	.317	.353
116	.133	-.933	.595	1.189	.545	null	-.16	0	.443	.196	-.336	null	1.284	null	.148	.07	1.196	1.04	.383	.884	.382	.152	-.839	null	null	null	-.104	-.576	-.425	null	-.635	-2.685	1.666	1.419	null	1.261	1.149	0	-.051	-.131	.288	.368	-.293	-.459	-2.115	-2.536	.689	null	.495	.737
117	-.251	null	-.266	.874	.507	null	-.234	-.193	.066	-.402	-.181	null	.755	-3.896	0	-.585	1.124	-1.585	-1.051	.101	.222	.051	-.308	null	null	null	.659	-.924	-1.468	null	-1.138	-.469	2.128	.216	null	.778	.841	-.351	.619	0	.445	1.115	-.485	-3.807	null	null	.595	-2	.117	1.216
118	null	.423	-.485	.71	2	-.241	.344	4.459	.392	.053	.447	-.987	-.181	-.088	.337	2.147	.741	2.255	1.893	1.885	null	-.048	.334	.525	-.381	.207	1.536	-.014	-1.652	.283	0	2.273	.504	1.155	0	-.143	.361	2.107	.807	1.585	.294	1.95	1.485	.745	null	-.907	.821	.928	.32	1.585
119	.315	-1.322	1.043	-1.011	-.657	-1.886	-.413	-1.258	-.195	-1.246	-1.281	-1.843	-.905	-.745	-1.374	-1.513	-.622	-.257	-.97	-1.355	-1.509	-.96	-.395	-.365	-1.011	-1.686	-.145	-1.505	-1.419	-.421	.528	-4.176	-.45	-1.011	1	-.032	-.854	-1.077	-1.13	-1.076	-1.022	-.598	-.918	-1.108	-1.512	-2.173	-.585	-.637	-.2	-.759
120	.166	.218	.792	1.865	.379	2.064	1.532	null	.599	.016	.126	null	1.237	1.216	-.688	-.392	.974	.652	1.368	1.751	-.585	1.255	1.971	null	.678	-1.163	.874	-.778	.152	null	-.669	-.519	2.487	1.76	null	1.495	.819	.522	1.067	.282	.71	1.914	-1.138	null	-3.459	null	1.023	1.307	1.051	1.833
121	.164	-1.939	1.011	1.433	1.776	1.399	-1.644	null	.389	-.046	-2.322	null	.402	-.106	null	-.37	.528	1.742	.436	2.345	null	.06	.406	.191	null	-1.95	.415	null	-.222	null	-.231	-.144	2.499	.886	.366	1.451	-.146	.502	1.151	0	.748	2.121	.222	-.093	null	null	.4	.17	1.132	1.233
122	-.24	.38	-.451	.38	1.054	1.281	.657	-.498	.603	.58	.131	.846	.234	.374	.858	.516	.836	.864	1.628	.364	0	.492	1.921	null	.501	-.215	-.17	.077	.05	null	-.666	.838	.952	.976	.761	.708	.501	-.04	.79	0	.475	1.19	.466	-2.051	-.844	-1.561	0	.923	.055	.918
123	.216	null	.656	.585	1.019	null	-.55	null	.429	.366	-1	null	3.17	null	-.585	.778	.058	.621	.559	1.129	null	-.182	.17	null	null	-5.303	.363	null	.057	null	-.687	null	1.497	.585	-.885	1.052	.516	-.55	0	-1.263	.694	1.663	null	.363	null	null	.168	-2.322	.913	.81
124	.815	1.034	.639	.663	1.949	2.698	3.004	2.314	1.491	1.666	2.24	1.191	1.98	3.191	2.6	2.527	2.396	2.876	.806	3.048	3.358	1.73	.145	2.795	3.421	2.985	2.491	2.588	1.879	3.835	.687	5.373	2.716	5.747	2.549	1.909	2.217	6.413	6.269	6.315	3.748	5.281	2.343	1.147	1.14	2.648	2.889	2.827	1.422	3.328
125	-.075	1.009	.293	.637	.694	-.453	-.466	-1.907	.394	.373	-.348	null	.737	.855	-.351	-.075	.165	-1	1.658	.544	0	.183	.657	null	-1.322	-.163	.585	-1.1	-.085	null	-2.273	-1.158	1.432	1.28	.559	1.042	-.419	1.351	.485	1.012	.557	1.346	-.379	-.485	-1.614	null	.449	-.447	.826	.695
126	-.463	-.269	-.405	-1.15	-.731	-.471	-.609	-.602	-.653	-.456	-1.288	-1.129	-1.29	-.961	.075	-.722	-.691	-.666	-.205	.165	-1.492	.084	.289	.023	-.681	-1.105	-1.294	-1.305	.336	null	-.895	-1.205	-.288	-1.982	-.879	-.226	-.611	1.692	1.977	1.735	1.599	1.243	-.917	-.468	-.588	-.743	-.683	0	-.247	-.362
127	-.25	-.368	-.422	-.741	-.261	.493	-.334	-1.232	-.698	-.048	-.536	-3.549	0	-.499	-.242	.293	.847	0	-.155	.003	.379	-.282	-.187	null	-.509	-3.16	-1.398	-.603	-.554	null	0	-.399	1.268	.05	-.013	.191	.338	.165	.977	-.047	.316	.782	-.284	-.511	-1.448	-.451	-.196	-.585	-.353	.592
128	.125	-.126	.12	.269	1.115	2.007	.563	0	.527	.997	.813	2.491	1.273	1.443	1.225	1.822	1.581	1.317	-.434	1.085	.585	.959	.891	null	2.263	.602	.562	-.126	.535	null	-.106	.502	.961	1.707	1.631	1.134	1.412	.727	.66	.52	.454	1.801	.72	.415	-.058	-.103	.559	0	.249	1.777
129	.14	-.88	.249	1	1.311	null	null	null	.426	.138	-2.322	null	1.415	1.208	-.263	-.08	1.205	1.222	null	1.206	-1.585	-.252	.848	null	null	null	1.254	-2.115	.729	1.025	-.204	-.059	2.45	.472	.672	1.726	.087	-.485	2.503	-.193	.927	1.729	-1.737	null	null	null	.628	0	.253	1.456
130	-.234	-1.252	-.121	-.963	.1	.097	.608	-.477	1.186	-.029	.18	.664	.154	.149	-.218	-.091	-.106	1.386	.464	.736	-.482	-.801	-.331	-.065	.421	-.48	.936	.164	.155	.991	.295	-1.74	.579	1.279	.759	.773	.174	.895	.205	.964	.67	.917	.879	1.665	2.001	1.701	.625	null	-.014	.767
131	.4	-.202	.297	0	1.354	null	.322	-2.115	.575	-.082	.12	null	1	-.649	.154	.237	.475	.637	-.632	2.22	-1	-.385	.585	null	null	-.239	1	null	1.446	null	-.224	-.403	2.368	1.34	.68	.755	-.041	-.193	1.415	-.255	1.626	1.032	1.913	.138	null	-1.678	.531	1	.107	.709
132	-.141	-.973	.012	-1.415	.013	-2.939	-.416	null	-.124	-.337	-.6	-.217	-.222	.131	-1.049	-1.478	-.403	.422	.334	1.119	-1.415	-.478	.477	null	null	.045	.529	-.902	.215	null	-.103	-.341	2.656	.006	-.321	.575	-.161	-.63	1.04	-.295	.161	.487	.093	.1	-1.519	-1.83	-.231	1.585	-.206	-.184
133	.644	.433	.74	-.222	1.123	.881	1.007	-.918	.837	.348	.31	.313	1.122	.346	.049	.585	1.163	1.444	1.367	1.384	1.126	.778	.76	null	-1.209	-2.728	.714	-.755	.971	null	.53	-.293	2.38	1.558	1.311	1.624	.921	-.472	-1.415	-.222	.415	.802	.945	0	1.158	-.415	.628	null	1.164	.79
134	.095	-.535	.26	-.363	.628	.173	.499	.016	.268	.376	.558	1.214	.585	-.945	-.126	.455	.424	.411	.773	.679	.363	-.103	.795	null	-.98	-2.326	.753	-.033	-.016	null	.103	.51	1.712	.603	.698	.816	.302	-.235	-.2	.061	.415	.226	.084	-.41	-.288	-1.022	.26	.666	.301	.616
135	.145	-.67	.445	.222	.303	null	.254	-.773	.087	-.142	.179	1.595	1.385	-.039	-.436	.31	.782	.491	1.693	.952	.862	.047	.189	null	-.556	-1.333	.951	.332	.926	null	-.025	.419	1.78	1.026	1.177	1.211	.6	.084	-.351	.233	.463	.737	.28	.344	.257	-5.129	.292	.585	.799	.87
136	-1.196	-.758	-.924	-1.003	-1.288	-.142	-.536	-1.374	-.687	-.696	-.955	-.725	-.974	-.583	-.782	-.641	-.364	-.691	-1.35	-.791	-1.057	-.62	-.81	-.455	-.781	-.582	-1.926	-.735	-.347	-1.742	-.826	-.289	-.365	-1.221	-.811	-.683	-.447	-1.186	-.759	-1.153	-.896	-1.038	-.787	-.295	-.434	-.55	-.957	0	-1.613	-.473
137	-.249	.203	.199	.652	-.619	null	.266	-.485	.265	-.176	-.076	.361	.826	.736	-.567	-.337	.245	1.126	.65	.528	.152	-.526	.343	null	-2.907	-1.556	.403	-.82	1.291	null	-.034	-.109	1.953	-.287	.377	.574	.039	-.644	.199	-.798	-.526	.517	.547	1.872	-.191	-.515	.157	1	.555	.155
138	-.332	-1.006	-.204	.394	-.617	-.819	-.806	-.465	-.348	-.412	-.179	-5.889	.939	-1.562	-.923	-.468	-.086	-.499	-.206	-.289	.926	-.651	-.262	null	-2.577	-2.748	-.923	-1.417	.457	null	-.438	-1.124	.778	-.826	-.816	-1.023	-.743	-.971	-.389	-.819	-.646	-.371	-.712	1.689	-.816	-2.235	-.687	-2	-.088	-.6
139	-.165	-.621	.244	1.379	-1.55	-2.73	.098	-2.17	.123	-.197	.255	null	.659	-.18	-.807	-.571	.087	.097	-.145	.475	.585	-.322	.033	null	-2.506	.304	.358	-3.392	1.732	null	-.23	-.049	1.651	-.75	.109	.614	.303	-.282	-1.939	-.431	.374	.592	.575	1.496	.619	null	-.176	0	0	.387
140	-.104	.064	-.074	.771	-.1	1.543	-.178	.518	.178	.222	.245	.618	1.17	-1.321	-.136	.178	1.047	1.349	.652	.896	.867	-.013	-.032	null	-1.161	-1.32	.724	-1.363	.939	null	0	-.436	1.448	.859	.194	.782	.265	0	-.387	-.612	.238	.161	.574	-.089	.92	-1.726	.091	-.585	.635	.17
141	.216	null	.202	.492	.17	-2.17	-.721	.126	.054	.329	-.072	null	.305	null	.933	0	.93	1.11	2.036	1.799	1.392	.089	.67	null	null	null	1.67	-.748	-.287	null	-1.32	.431	1.785	1.435	.489	1.163	-1.503	-.241	0	.052	.817	1.595	.152	-.234	2.237	-.401	.878	null	.057	1.203
142	-.036	-2.644	.317	1.1	.852	null	-.379	-3.807	.337	-.109	-.078	null	.485	-3.546	-1.379	-.049	.853	.077	.7	1.258	.807	.332	.177	null	null	null	.469	-1.475	.091	null	-1.681	-.585	1.931	.496	-.084	1.238	1.31	-.076	.604	-.216	.73	1.214	2.618	-.305	null	-1.433	.783	null	.728	1.151
143	-.226	-2.585	-.108	1.268	.441	null	3.481	.196	.984	.144	-.064	null	.788	-4.383	0	.585	1.418	1.04	1.349	1.014	1.122	.155	-.345	null	-2.585	-2.07	.692	-.513	-.646	null	-3.544	-.564	1.76	1.526	-1.433	1.585	.697	0	-.064	-.076	.315	.697	-.628	null	null	null	.421	-.363	.222	.852
144	1.81	4.453	2.303	3.417	4.267	5.277	4.975	4.059	4.529	4.022	3.93	4.691	3.853	3.525	4.424	4.538	4.842	4.771	3.803	5.155	3.421	4.919	4.215	5.73	5.75	5.287	2.64	4.05	4.522	5.822	2.047	3.636	4.108	4.442	3.665	4.694	4.987	6.148	6.34	6.176	5.694	5.663	4.987	3.842	4.618	4.847	4.748	5.411	3.714	5.361
145	.213	.315	-.546	.943	2.121	.96	.466	.663	.811	.478	1.078	-1.651	.794	.855	1.826	1.192	.76	1.559	1.086	.907	1.211	.427	.843	1.05	1.212	.889	.613	.16	1.1	1.314	-.619	1.56	2.195	2.522	null	.807	.813	2.12	1.894	2.206	1.428	1.696	.474	1.204	1.547	.694	1.351	1.828	.611	1.305
146	.428	null	1.042	1	1.7	-2.585	-1.222	-2	.871	.688	1.322	null	1.138	1.507	.387	1.363	1.617	1.613	.766	2.538	.737	0	.877	null	null	-2.918	1.415	-1.222	-.353	null	-1.322	2.294	2.496	1.544	null	1.553	1.257	1.126	1.379	.862	1.17	1.987	1.263	.585	.193	null	1.064	0	.624	1.571
147	.07	-.257	.259	-.696	-.841	.012	-.318	-.607	-.598	-.257	-1.068	-1.602	-.603	-.008	-.47	-.407	-.324	-.383	-.523	-.131	.074	-.312	.581	null	-.566	-.878	-.501	-1.326	-.688	-.604	-.01	.531	-.481	-.433	2	-.217	.397	.683	.674	.623	.609	.624	-.542	-1.008	-.753	-.114	-.632	-.059	-.606	.019
148	.821	null	.127	.222	1.848	0	.059	-1.222	.778	.054	-.138	null	1.193	1.116	1.28	.766	.816	1.729	2.766	1.212	1.585	1.234	.749	null	null	null	0	.678	-.087	null	.424	1.807	2.133	1.231	.807	1.489	.952	.733	.348	1.297	.407	2.041	.848	-.17	-.138	1.837	1	-.1	1.615	1.543
149	-.233	0	.259	.652	-.71	null	-.684	.459	-.091	.399	-1.193	null	.678	-.129	.453	-.078	.648	1.013	.856	1.42	-.737	-.159	.335	null	null	null	-2	-.103	-.567	null	-.237	.454	1.254	-.214	.208	.628	.955	-.399	1.322	-.659	.285	0	-.503	.074	-.493	-.358	.036	-.933	.341	.802
150	.064	.295	0	.459	2.322	1.485	.881	1.193	.38	.036	-.138	-.941	.322	.942	.848	2.737	.227	3.382	null	2.926	2	1.541	.424	.669	-.602	.048	-.585	1.509	-1.322	2.63	null	1.579	-1.415	1.17	.099	.472	.421	.918	1.948	.585	.27	1.918	1.874	.737	.737	1.926	.8	.926	.926	1.755
151	-.521	-.836	-.821	-.541	-.089	-1.459	-1.48	-1.471	-.449	-.099	-1.036	-3.511	-.126	-.638	-.377	-.316	-.432	-.316	.179	.451	-.678	-.659	.175	null	-2.276	null	.17	-.541	-.322	null	-.969	-.632	.681	-.053	-.819	.365	-.436	-.453	-.358	-.943	-.199	1.079	-1.546	-.867	-1.441	-.953	-.472	-.737	-.014	-.771
152	.696	.926	.084	1.678	2.807	2.083	1.03	2.796	.734	1.62	2.569	-1.319	2.807	5.123	3.242	3.544	1.848	2.184	2.768	3.545	2.322	.837	.737	null	1.401	null	2.087	2.273	1.406	null	.771	2.622	2.322	2.457	1.938	1.663	1.324	2.447	3.203	2.536	1.859	2.826	2.569	1.948	1.793	2.322	1.423	.918	.531	1.634
153	0	1.196	.617	1.07	1.222	.515	-.059	1.848	.928	.067	-.549	1.296	-.585	.652	-.166	2.07	1.187	1.892	2.684	2	null	-.5	.131	1.138	-.761	-.502	.769	-.273	null	.457	.263	1.521	1.332	-2	.595	1	-.182	1.716	1.415	.83	-.314	1.093	1.152	1.585	1.528	.83	-.091	.082	.752	.307
154	.409	null	.26	1.624	1.059	-3.755	-.637	-1.263	-.162	.089	-.652	null	1.222	.713	.129	-.188	.886	.563	.684	.803	0	-.496	.827	null	null	-2.226	.93	-1.907	-.42	null	-.253	-1.181	1.886	.965	.235	1.061	.722	-.31	-.363	-.935	.816	.928	-.459	-.7	null	null	.256	0	1.657	.387
155	-.31	null	-.538	-1	.164	null	-1.111	-2.087	-1.04	-.12	-.907	null	1.322	.427	-.874	.823	.553	-.786	1.273	-.193	1	-1.093	.055	null	null	null	.181	-3.087	-.056	null	-1.399	0	1.959	-.232	.597	1.459	.074	0	-1	.241	.254	1.439	-.322	.737	null	null	.159	-1	-.309	-.429
156	.322	1.07	-.067	.737	1.874	.659	-.041	.415	1	.222	.401	-.189	.778	.582	-.107	.904	.504	1.901	3.31	1.769	1.322	-.152	.266	1.167	-1.239	-.234	1.84	-1	.453	null	.415	1.087	1.957	1.396	.621	.935	.511	1.354	.379	1.087	1.027	1.683	-.17	.71	-3.322	.913	.744	1	.438	.849
157	.022	-.333	.543	1.059	1.255	-1.322	-.074	1.532	.453	.496	.061	-1.774	1.284	-1.003	.971	.455	.787	.401	.814	1.133	1.188	.426	.782	null	-2.644	-3.748	1.141	-.524	.06	null	.156	-.545	1.676	.485	1.085	2.017	.491	.626	-.447	.692	1.012	1.572	.309	-.637	-.29	-.867	.421	0	.48	1.394
158	.793	2.694	1.178	.855	1.297	2.687	1.504	1.528	1.112	2.15	.573	1.89	1.92	2.059	1.606	2.287	2.367	1.228	1.474	2.951	1.769	3.019	2.124	2.79	2.332	2.448	.827	2.397	2.6	1.889	1.117	3.039	1.469	1.753	-.463	.008	-.154	1.903	2.75	1.838	2.385	1.658	1.784	.71	.642	-.187	2.304	null	1.447	2.839
159	.946	1.803	.774	1.482	2.724	3.22	2.305	3.882	2.142	2.731	3.105	null	2.657	3.036	3.507	3.105	3.424	2.178	3.413	2.702	1.821	1.126	2.554	3.034	1.669	.239	1.722	2.831	.866	null	1.101	1.334	2.309	1.839	2.91	2.741	3.292	2.792	2.667	2.933	2.931	2.991	1.184	-.392	.747	.671	1.554	-1	1.856	1.672
160	.108	-.298	.498	-.28	.615	.429	-.963	-.685	-.309	-.039	-.995	-1.04	-.766	.01	-.211	-.55	-.119	-.665	-.197	-.322	-.77	-.129	.199	-.095	-.008	-.24	-.992	-.134	-.34	-2.251	.607	-.317	-.557	-.458	.56	.789	1	-.086	.705	.023	-.019	-.296	-.525	-.015	-.242	.152	-.524	null	-1.093	null
161	.35	.695	.31	0	1.301	1.203	.584	1.095	1.459	1.337	1.216	1.593	1.436	1.338	1.893	1.542	1.441	1.085	1.024	1.809	1.61	1.257	.688	3.831	1.878	.667	.087	1.145	1.418	1.852	.407	1.433	1.705	2.732	1.431	1.658	1.31	.882	1.018	.834	1.045	1.482	1.807	1.565	1.621	1.881	1.291	1.322	.442	1.243
162	.442	-.311	.657	-1.07	-.066	-.74	-.537	-.983	-.404	.162	-.531	-.516	.159	-.257	-.435	-.044	.115	-.425	-.74	.303	-.354	-.479	-.485	.271	-.393	null	.03	-.056	-.126	-1.72	.847	-.318	1.049	-.788	.383	.074	-.031	1.07	.961	.949	.352	.7	-.075	.898	1.251	1.56	-.359	.684	-.143	.046
163	-.096	-2.273	.019	-.322	1.415	null	.206	-1.222	-.133	.528	.396	1.881	1	.035	-.263	.286	.556	1.208	1.441	1.127	.848	0	.713	null	null	-3.383	1	-.29	.948	null	0	.536	2.098	.965	.787	.358	.412	.144	.138	-.069	null	1.015	.469	-.585	.073	null	.229	.737	1.152	.96
164	-1.045	-1.905	-.503	-2.644	-1.063	-1.454	-.864	-1.336	-.687	-.337	-.583	-2.16	-.727	-1.661	-.242	-1.081	-.912	-.635	-1.146	-1.067	-1.195	-1.696	-1.025	-2.107	-1.62	-1.791	-.429	-1.092	-1.322	-1.257	-.761	-1.047	-.324	-.707	-.178	-.452	-.677	-.389	-.85	-.328	-1.158	-.702	-1.025	-1.791	-1.17	-1.284	-.588	0	-1.15	-.607
165	.056	-.637	-.582	-1.643	-.587	.059	.495	-.248	-.407	.74	.189	-.1	.49	.026	.842	.291	.327	.185	.255	.119	-.497	-.219	.698	-.505	-.341	-.212	-.057	.075	.022	.227	.831	-.918	-.002	-.401	.513	.569	.557	.041	-.059	-.007	-.159	-.212	-.112	.349	.695	-.127	-.022	null	.102	.006
166	-.618	-1.356	-.367	-1.215	-1.421	-2.138	-1.551	-2.17	-1.012	-1.968	-1.675	-1.299	-1.07	-.767	-1.29	-1.51	-1.744	null	-.676	-.311	.131	-.928	-.417	null	-2.429	-1.369	-.29	-1.456	.166	null	-.771	-.78	.735	-.464	.932	1.158	.718	-.882	-1.294	-1.144	-.741	-.995	-.807	.035	-1.005	-1.757	-.518	1	.061	-.373
167	.172	-.677	.365	-1.126	-1.106	-.281	-.051	-.194	.508	-.714	.366	.435	-.672	-.237	-1.205	-.398	-.339	-1.143	-.67	-.517	-.527	-.227	.378	.058	-.016	.14	-.582	.003	.392	.072	.652	.352	-.067	-.724	-.56	-.759	-1.19	1.248	.415	1.387	.844	.812	-.477	.106	.561	-.202	-.438	0	-.604	-.093
168	-.574	-1.305	-.415	-.934	-.043	-.472	-.102	-1.798	-.203	-.311	-1.034	.419	.064	.09	-.467	-1.322	-1.022	.151	-.231	-.228	.5	-1.027	-.446	null	-.426	-1.241	.76	-.188	.316	-.278	-.056	-2	.955	.476	.626	.704	.155	-.535	-.511	-.418	-.584	-.58	-.152	1.022	.5	.438	.758	-.585	.144	-.291
169	-.95	-1.997	-.994	-.507	-.889	-.836	-1.739	-.8	-.753	.525	-.477	-2.705	-.279	-2.115	-.046	-.476	.325	-.657	-1.325	-1.165	-1.152	-1.213	-1.447	-2.55	-1.247	-1.482	-.384	-.502	-1.314	-2.096	-1.159	-1.772	-.528	-.696	-.776	-.47	-.956	-.148	.597	-.279	-.201	-.431	-1.153	-1.165	-1.368	-1.322	-1.004	-.664	-1.229	-.982
170	.342	-1.206	.895	1.205	.762	-.663	.069	-2.087	-.038	.07	-.061	null	.628	-4.417	-.723	-.678	.509	.536	1.046	1.017	.515	-.107	.555	null	null	-4.449	.926	-1.341	-.094	null	-.093	.269	1.702	.949	.678	1.288	1.501	.51	.694	-.042	.794	1.106	-.7	-1.087	null	-5.129	.628	-2.115	.814	.793
171	-.908	-1.756	-1.473	-1.948	-1.097	-.656	-.426	-.507	-1.318	-.407	-.567	-.437	-1.421	-.281	-.097	-.727	-.841	-.717	-1.832	-1.142	-1.6	-1.446	-1.033	-.511	-.757	-.851	.503	-1.432	-1.601	-.83	-1.118	-.142	-.866	-.23	-1.104	-.54	-.083	.037	-.171	-.087	-.755	-.623	-.949	-1.022	-.46	-1.012	-1.123	-.869	-2.002	-.492
172	.211	.041	.608	-.198	.167	.837	.495	1.145	.494	1.097	.652	-.552	.578	-.414	1.174	1.151	1.18	.149	-.511	.714	.483	.315	-.098	.176	.575	.277	-.467	.61	.57	-.407	-.13	1.702	.255	1.217	null	1.434	2.089	.034	.618	.128	.101	-.102	.048	.389	.199	.171	.356	.794	-.307	.69
173	-.101	-1.154	.079	-1.669	-.732	-.859	-.976	-1.594	-.371	.601	-.603	-1.434	-.124	-.949	.165	-.477	-.252	-.845	-.656	-.681	-.838	-.842	-.192	-1.254	-.712	-.555	-.423	-.531	-.693	-.558	.068	-1.846	-.339	-.872	null	-.581	-.762	1.141	1.106	1.129	1.028	.783	-.943	-1.484	-1.218	-1.287	-.198	-.366	-.366	.15
174	-1.01	-2.268	-1.614	-.28	-.205	-1.174	-1.822	-3.445	-1.059	-1.826	-2.147	-1.864	-1.569	-.688	-1.788	-2.637	-2.538	-.167	-1.345	-.367	-.234	-1	-.3	null	-.775	-.47	-2.081	-2.528	-1.297	-.327	-.801	-1.61	.364	-1.333	null	.864	1.128	-.724	-.893	-.992	-.865	-.26	-1.11	-2.482	-3.574	-2.107	-.711	-1.868	-.961	-.244
175	-.986	-1.474	-1.452	-.722	-.457	-.599	-.676	-2.278	-.976	-1.522	-1.706	-.115	-1.372	-.213	-1.328	-1.715	-1.038	-.36	-.614	-.53	-1.138	-.581	.661	-1.512	-.718	-.831	-.553	-1.614	-1.567	-.321	-.591	-1.164	.129	-.843	null	.465	.571	-.622	-.731	-.807	-.639	-.127	-1.258	-1.308	-1.499	-1.174	-.969	-.772	-.962	-.635
176	.459	-.719	.656	-1.29	-.531	.279	-.083	.499	-.226	.461	.339	-.496	.026	-.082	.636	.137	.297	-.259	-.613	.157	-.577	-.068	.213	.385	.079	.157	.097	-.663	.1	.142	.53	-1.036	.204	.537	.101	.109	.086	.937	.739	.807	.811	1.161	.162	-.713	-.542	.194	.124	-.178	-.523	.397
177	.1	-.218	.091	1.184	.4	-.415	-.112	-1.939	.742	.245	-.36	.612	.521	.004	-.022	-.343	.017	.635	1.415	.705	.659	.507	.667	null	1.224	.654	.672	-.65	-.585	null	-.227	-.107	1.557	.72	1.101	.972	.698	.056	.504	-.016	.703	1.25	-.392	-1.084	null	null	.557	.415	.681	.9
178	-.696	-.216	-.111	-.769	-.144	1.038	.158	1.424	.842	.727	.419	.235	.154	.559	.543	.763	.76	.049	.12	.447	.283	.392	.372	1.331	.737	.561	.048	.131	.574	.306	-.386	.608	-.143	2.022	1.179	.958	.963	.767	1.178	.618	.841	1.08	-.05	1.067	1.152	.666	.436	.422	-.414	.209
179	-.838	-1.247	-.994	-1.198	-.746	-.301	-1.128	-1.532	-.626	-1.015	-1.123	-.443	-1.305	-.738	-.857	-1.004	-1.148	.121	-.047	-.613	-1.778	-.85	-.336	-3.68	-1.037	-1.227	-.891	-1.329	-.772	null	-.982	-.782	.184	-.05	-.1	-.037	-.403	.153	.11	.177	.245	.324	-.957	-.991	-.885	-1.509	-.448	-.868	-.801	-.29
180	-.119	-1.631	-.522	-2.126	-.765	-.832	-1.25	-1.967	-.449	-.792	-1.077	-1.365	-1.119	-.599	-.419	-.944	-.941	.157	-.623	-.515	-1.04	-.721	-.03	-1.58	-1.075	-.748	-.275	-1.122	-1.052	-1.959	-.345	-.759	-.379	-.745	.074	-.243	-.307	-.581	-.674	-.594	-.398	-.157	-.889	-1.181	-.636	-.874	-1.056	-.925	-1.018	-.556
181	.138	-.762	.323	-.17	.963	null	.283	-.807	.107	-.013	-.115	null	1.737	-.336	0	-.152	-.023	-1.64	1.165	.81	1.826	.204	.036	null	.026	-1.089	.334	-.706	-.336	null	-.65	-.714	1.595	.239	.895	.913	.177	-.459	-1.503	-.619	.861	1.343	.193	-1.441	null	null	.284	null	.305	.489
182	-1.369	-1.115	-1.14	-2.071	-1.455	-.374	-1.307	-1.372	-1.363	-.633	-.963	-1.825	-1.083	-1.39	-.738	-1.004	-.691	-2.018	-1.049	-1.47	-1.918	-.828	.047	-.961	-.78	-1.11	-1.513	-.826	-.889	-2.188	-1.167	-1.748	-1.361	-1.648	-1.252	-1.257	-1.276	-1.155	-.455	-1.282	-.731	-1.177	-1.488	-1.184	-1.155	-2.135	-1.235	null	-1.108	-1.061
183	.045	-1.447	-.362	-.068	0	-1.585	-.115	-2.087	-.257	-.072	-1	-.127	.447	.523	-.372	-.766	-.238	-.342	.382	-.139	-.241	-.2	.383	1.913	.293	-.551	.202	-.171	-.298	null	.21	-.065	1.571	.034	-.15	.263	.195	-.408	-.534	-.287	.022	.496	.07	1.445	.56	.367	.517	-1	.933	-.274
184	1.785	3.67	1.375	2.957	3.053	5.093	4.134	1.807	1.761	1.724	2.37	6.047	.893	4.846	1.913	.024	.911	3.88	3.092	4.644	1.759	4.202	4.574	5.403	5.216	5.474	1.652	2.497	3.155	null	2.668	1.178	3.276	1.909	4.296	5.163	5.194	4.61	4.494	4.653	4.357	3.927	4.367	3.33	3.414	4.207	3.322	3.059	3.732	4.382
185	-.079	-.254	.303	.893	1.267	null	.29	.093	1	.028	-.29	null	1	.397	-.553	-.441	.238	.415	.871	1.263	1.322	.979	.988	null	-.663	-1.053	.706	0	.602	null	-.561	-.599	2.126	.669	.791	1.212	.778	-.036	.183	.358	1.366	1.876	.493	-.848	2.013	-1.331	.732	1.585	.597	1.083
186	.388	-1.028	.021	-1.244	-.584	.083	-.751	-.478	-.436	-.046	.196	-.022	-.585	-.338	.382	-.257	-.268	-.474	-.618	-.28	-.784	-.511	.037	-.023	-.238	-.077	-.304	-.483	-.219	.219	.48	-.861	.069	-.166	-.003	-.237	-.369	1.011	.446	.907	.336	.275	-.195	-1.082	-.723	-.138	-.335	null	-1.058	-.258
187	-.304	-1.177	.213	-.848	-.204	-.536	-.648	-1.319	-.505	.782	-.491	-.601	.872	-.723	-.07	-.244	.184	-.405	-.216	-.481	.553	-1.453	-.782	-3.597	-.47	-.893	-1.056	-.269	-.364	-.574	.308	-1.931	.665	.191	-.369	-.288	-.987	-.577	.295	-.512	-.33	-.134	-.395	.027	-.788	-.027	.312	null	.254	-.293
188	.11	-1.263	.296	1.087	.98	null	-.49	-.624	.662	.094	.45	2.683	.7	-.287	-.08	.236	.805	.627	1.035	.914	1.126	.186	.1	null	-.234	-1.44	1.585	-.415	1.723	null	-.246	-.28	1.357	1.048	1.011	.989	.834	-.17	-.379	-.036	.528	1.101	null	.165	-.848	-2.585	.395	0	.612	.656
189	.211	null	.149	.585	1.17	null	.294	-.907	.798	.04	-.159	null	1.71	.791	.392	-.438	-.03	-1.059	.97	1.398	.766	.379	.909	null	-.11	-2.263	1.234	null	1.106	null	-.057	-1.032	2.138	1.021	.427	.921	.092	.126	1.874	-.204	.918	1.87	.782	-1.222	-1	null	.515	null	1.204	.928
190	-.225	-.764	-.226	-.535	.343	-.709	-.585	-.442	.53	-.201	-.585	.1	0	-.402	-.772	-.346	-.273	-.239	.374	.208	0	-.709	.452	-2.712	-.955	.515	.218	-.353	-.156	null	-.019	-.904	1.095	0	.502	.516	-.099	-.312	-.395	-.263	null	1.029	.205	-.475	-1.036	-2.061	.11	1.273	.05	null
191	1.492	5.534	4.627	4.052	4.07	5.245	4.295	1.987	2.486	3.334	1.893	3.749	3.162	3.46	2.433	2.696	3.018	4.043	5.417	4.667	1.874	5.572	5.624	4.366	4.982	3.776	3.577	4.116	5.743	5.035	2.519	.397	3.671	2.148	3.683	3.843	3.868	5.196	6.118	5.263	6.77	5.53	4.77	3.447	2.982	3.478	5.051	.585	4.93	4.192
192	-.007	1.254	.409	.926	1.158	1.064	.138	-.585	.806	.129	.254	1.091	.819	-.501	-.385	.263	.567	.933	1.593	.993	.515	1.331	1.244	null	.92	.501	.94	.184	1.748	null	.632	-1.18	1.419	0	.827	.555	.8	.932	1.312	.724	1.271	1.611	1.166	1.217	.103	-.585	1.334	1	.984	.918
193	.268	-.558	.513	-1.02	.431	.692	.468	-.527	.131	.208	.329	.517	-.152	.502	.178	-.452	-.231	.174	-.296	.491	.288	.662	.535	1.035	.879	.838	.769	.567	.988	1.512	1.015	-.395	.746	1.139	.828	.848	.377	.886	.434	1.117	.668	.912	1.163	.389	.881	.906	.779	null	.084	.621
194	-.919	-1.279	-.425	-1.254	-.022	-.99	-.407	-2.578	-.902	-1.103	-1.307	-.765	-.984	-.088	-1.487	-1.762	-1.009	.215	-.815	-.783	1.02	-1.159	-.716	-2.547	-.775	-.904	.534	.508	-.124	-1.95	-.553	-2.016	.441	-1.064	1.122	.537	.182	-.923	-1.395	-1.107	-.937	-.579	-1.06	-.908	-.129	-.425	-.51	null	-.461	-.165
195	.447	.286	.55	.02	.282	.285	.117	-1.068	-.194	-.784	-1.226	.461	-.428	.963	-1.157	-.816	-.087	1.026	.602	.662	.383	.764	1.947	-5.144	.325	.729	.888	-.724	1.183	-.092	1.096	-1.431	.602	-.828	1.499	1.527	1.962	.131	0	.155	.227	.597	.197	.158	.2	-.027	.66	null	.49	.626
196	.701	.563	.628	.281	.488	.428	.951	.509	.837	1.021	.917	1.628	.745	1.463	.933	.903	1.158	1.737	.694	1.582	.659	.877	1.221	1.387	1.45	1.664	1.528	.742	1.193	2.097	1.492	1.047	.486	.998	1.15	1.212	.943	2.686	2.135	2.676	1.639	2.18	1.239	.504	.505	.715	1.125	.929	.974	1.389
197	-.982	-1.896	-1.487	-.487	-1.013	-2.134	-1.121	.45	-.769	-1.073	-1.69	-1.378	-1.188	-2.223	-1.177	-2.019	-1.133	-1.693	-1.04	-1.018	-.061	-2.117	-1.032	-.796	-.777	-4.309	-1.397	-.13	-1.58	null	-1.458	-.005	-.191	-.939	-.25	.056	-.133	.939	.958	.795	.814	.538	-1.798	-1.598	-1.037	-1.979	-1.04	-.683	-.606	-1.409
198	-.623	-.597	-1.153	.308	-.539	-2.479	-1.316	-2.532	-1.227	.274	-.972	-3.411	1.126	-4.94	-.429	-.28	.291	-1.032	.579	-.272	.678	-.272	-.509	null	null	-1.514	-.183	-.942	-1.218	null	-.844	-1.551	1.533	-.125	-.715	-.247	.13	-.205	.035	-.381	.134	.379	-1	-.161	-.986	-.512	.814	-2	.86	-.598
199	-1.874	-1.422	-1.736	-2.336	-2.006	-1.584	-1.706	-1.945	-2.502	-1.084	-1.299	-2.744	-1.865	-2.497	-.359	-1.46	-1.485	-2.61	-1.515	-1.742	-1.298	-2.055	-.981	-2.074	-1.921	-2.414	-1.403	-2.178	-1.565	-3.06	-2.253	-2.066	-1.309	-2.032	-1.79	-1.583	-1.52	-1.142	-1.198	-1.244	-1.148	-1.6	-2.265	-.327	-.372	-1.289	-2.058	-1.298	-1.665	-1.86
200	-.572	.171	-.469	-.453	-.105	1.019	.214	-.431	.099	-.096	-.159	.454	-.273	-.294	.3	-.066	.052	.229	1.251	.493	-.03	.439	1.476	-.673	.092	.104	.372	-.888	-.098	.556	-.423	-.685	.775	.434	2.322	-.084	-.096	.031	-.332	-.176	.118	.45	.326	-1.279	-.937	-2.709	.333	.735	.203	.822
201	-.306	-1.078	.235	.379	.297	-.918	-1.541	-1.585	.84	-.046	.184	-.102	.708	-.991	-.01	.248	.341	.98	.737	.987	.807	.07	.141	null	-1.479	-1.526	1.036	-1.093	-.415	null	-.615	.573	1.932	.193	null	1.214	1.359	.468	-.921	-.115	.484	1.069	-.344	-1.663	null	-2.459	.147	-3.7	-.105	.34
202	-.316	-1.8	.053	-.62	-.373	-.585	-.551	-.652	.003	.446	1.395	-.265	1.043	-.185	.652	.123	.49	.023	-.574	-.427	-.115	-.867	-.676	-1.004	-.596	-.975	.388	-.596	-.599	.338	-.161	-.898	.715	.328	0	-.062	-.092	.222	.025	.344	-.065	.236	-.351	.204	.219	.497	.276	-.322	-.211	-.079
203	.104	-.899	.858	.383	.166	-.978	-.464	-1.71	.723	.179	-.602	-1.437	1.04	-.28	-.855	-.217	.727	-.008	.019	.612	.603	-.748	-.642	null	-2.154	-2.13	.381	-.111	-.813	-1.717	-.159	.054	1.593	.668	null	.717	.585	-.295	.538	-.389	.029	.51	-.782	.146	-.281	-1.106	.365	-1.716	-.285	.118
204	-1.236	-1.474	-1.525	.11	-1.288	-1.291	-2.305	-2.598	-.963	-.156	-1.872	null	1.16	.173	-1.476	-1.219	-.552	-1.016	-.295	-.243	.344	-1.478	-1.563	null	-2.409	-2.189	-2.043	-1.249	-1.621	null	-2.166	-4.353	1	-1.375	-.547	-1.026	-1.129	-1.28	-1.036	-1.542	-.963	-.276	-1.88	.544	-2.531	-1.16	-.419	-.263	.15	-1.732
205	-.95	-1.633	-.283	-.252	-.284	-.884	-.902	-.195	.47	.19	-1.175	-.128	-.374	-.291	1.008	-.759	-.636	.169	-.496	-.187	-.573	-.098	-.798	-.078	-.259	-.044	-.308	.131	-.865	.432	-.813	-1.502	.849	-.023	.877	.635	.652	.362	.643	.474	-.337	.305	-.02	.007	.803	-.014	.53	-2.907	.009	.041
206	-.718	-.489	-.251	-1.427	-1.252	-.109	-1.276	-2.157	-.582	-1.668	-1.849	.233	-2.353	-.015	-1.634	-1.741	-1.742	-.385	.359	-1.37	-2.263	-.346	.881	.424	-.577	-.498	-.589	-1.632	-1.036	null	-.874	-2.169	-.189	-1.247	-.032	-.243	-.082	-1.474	-1.653	-1.226	-.651	-.445	-1.021	-.377	-.122	-.849	-.767	-.869	-.649	-.257
207	.165	1.73	.208	1.784	1.5	.547	1.338	-.274	.973	.856	.585	null	1.652	2.116	1.167	2.087	1.229	2.441	1.966	2.933	1.726	1.721	1.163	null	2.781	2.796	.541	2.066	1.676	null	-.381	2.436	1.55	1.225	1.346	1.522	1.31	1.089	1.709	1.285	1.831	1.411	1.051	.187	-.1	0	1.538	1.234	1.568	2.181
208	-.057	-.17	.316	2.087	1.115	null	-.29	-2.585	.403	.069	-.17	null	1.585	.657	.555	-1.7	1.027	.936	2.429	2.345	.415	.407	.964	null	null	null	1.615	null	-.442	null	-1.485	-.948	1.745	1.093	1.449	1.222	.31	.541	-1.193	.531	.67	1.649	1	.263	null	null	.506	-.637	1.322	.869
209	.635	-.898	.721	-.746	-.492	2.044	.112	-3.03	-.522	.039	-.345	1.046	.594	1.243	-1.537	.546	.819	-.351	-.608	.799	0	.292	.266	1.553	.029	.229	.664	-2.706	.11	.105	.836	-2.883	1.008	-.902	.077	-.079	-1.177	-.508	-.352	-.226	.092	.353	.273	1.438	.986	.444	1.234	2.322	1.248	1.871
210	.459	1.239	.194	1.515	1.273	-.379	-.064	-.807	.889	.128	1.078	null	1.495	.665	-.282	-.031	.864	.786	2.155	2.069	1.7	.531	1.14	null	-.141	null	1.177	-.652	-.437	null	-.29	.585	2.421	1.392	1.138	.571	.367	-.078	1.047	.348	.874	1.311	.585	-.115	null	null	.381	null	1	1.075
211	-.155	-.855	-.266	-.246	.209	.005	-.147	-.496	.098	.337	-.126	-.237	-.473	.225	.409	.041	.536	.028	-.974	.623	-.379	0	.227	.808	-.009	-.103	-.04	-.121	.117	-2.148	-.135	.704	-.128	.662	.894	.605	.627	.228	.684	.275	.794	.717	.32	.418	.131	.299	-.045	null	-.109	.93
212	.135	.348	.088	-.601	-.09	-.718	-1.173	-.616	-.372	-.506	-2.029	-.332	-.918	-.184	-1.221	-1.285	-1.265	-.543	.415	.042	.04	-1	.367	null	-1.798	-.392	-.386	-1.031	-.032	-.477	.097	-.969	-.417	-1.067	.052	-.234	-.363	-.128	.844	-.119	.297	.959	-.774	-.175	-1.803	-.813	-.529	null	-.018	-.384
213	.526	4.337	.787	2.485	2.73	5.401	3.392	5.14	2.123	2.197	2	6.875	2.524	3.008	2.011	2.133	1.787	3.015	5.319	3.312	2.268	4.034	4.548	8.025	5.741	2.528	1.68	2.856	2.726	null	.765	4.236	3.949	5.19	3.851	3.949	3.796	1.874	2.051	1.889	2.13	2.359	1.585	.96	2.322	3.329	4.005	1	2.193	3.458
214	-1.055	-1.204	-.818	-1.287	-.584	-.139	-.67	.266	.116	.063	.09	-.796	-.706	-.603	.39	-.55	-.389	-.808	-.956	-.623	-.97	-.85	-.785	-.101	-.429	-.482	-.094	-.69	-.709	.005	-.67	-.675	-.662	-.145	.077	.017	.146	.067	-.477	.015	-.401	-.21	-.585	-.202	-.158	-.162	-.876	null	-1.179	-.408
215	-.066	-1.193	-.266	-1.27	-.346	.037	-.162	-.095	-1.026	-.09	-.277	-.728	-.642	.042	.187	-.311	-.243	-.32	-.841	.091	-.737	-.733	-.293	-.55	.144	-.313	1.015	-.288	-.436	.645	.385	-.02	-.155	-.029	.01	.192	.062	.875	.807	1.36	.273	.399	-.068	-.831	-.755	-.509	-.636	null	-.701	-.008
216	1.236	1.165	1.935	1.521	2.311	2.258	1.344	-1	1.94	1.592	2.22	2.31	2.254	2.146	3.603	2.146	2.352	2.653	1.467	2.139	.415	1.439	.632	null	2.026	-.811	2.84	2.172	1.421	null	1.162	.885	2.807	3.22	1	.963	.496	-.628	-.3	0	.358	1.532	1.781	.644	-1.948	-2.392	1	.122	.626	2.837
217	.392	.166	.374	.138	1.544	-1.087	-.438	-.248	.539	.256	-.07	1.004	0	.296	-.115	.049	.476	2	2.252	1.597	1.222	.057	.4	null	-.322	-1.816	.585	-4	.963	null	.464	.492	1.692	.463	.703	.699	.103	.093	-.241	.415	-.524	1.363	.284	.087	-.115	-1.202	.202	-1.766	.327	.222
218	-.843	-.747	-.36	-1.915	-.698	-1.119	-1.848	.048	-.686	-.231	-.77	-.332	-.301	-1.215	-.289	-.421	-.359	-1.76	-.843	.502	-.394	-1.027	-1.106	-2.057	-1.59	-1.515	-.666	-.533	-.468	null	-.826	-1.502	-.913	-1.8	-.49	.205	.049	-1.018	-.046	-1.005	-.36	-.79	-1.34	-.188	-.593	-.462	-.953	-.98	-.703	null
219	.669	-.118	.252	-.862	-.047	-.907	-.227	.613	.218	.105	.261	-.261	.149	-.143	.348	.657	.75	.077	.617	1.432	.222	-.411	.539	null	-.273	-2.091	1.083	-.856	.688	null	1.392	.252	1.208	.274	.493	-.074	-.088	-.035	.011	.061	-.015	.286	.173	-.572	-.485	-1.399	-.236	.197	-.063	.444
220	.172	-.282	-.03	.918	1.158	1.298	.749	.75	1.3	1.261	1.17	.883	.381	1.259	1.715	1.357	.935	1.495	.783	1.441	.72	.415	.823	2.265	1.052	.982	1.664	1.574	.431	2.442	.831	-.085	2.344	-.049	1.355	1.554	2.031	-.441	-.778	-.475	.403	.836	1.521	0	.533	0	.692	.509	.915	1.648
221	.327	.119	.656	-1.807	-.138	null	-.423	-.585	.1	-.355	-.585	1.474	.17	.605	-1.678	.341	.348	-.485	1.532	.126	.807	-.303	.34	1.166	null	-.183	-.087	-1.807	.343	null	.742	.21	1.724	-.939	.379	-.042	.248	.1	-1	.206	.547	1.11	1.415	-.181	-.819	null	-.387	.547	-.1	-.28
222	.707	2.943	.865	1.874	2.678	4.015	2.447	1.222	1.344	.968	2.147	null	2.392	3.012	.803	1.164	1.525	3.505	2.758	2.846	1	2.353	3.183	-2.08	3.181	3.024	1.437	null	2.336	null	1.238	1.284	2.825	.828	3.039	2.987	3.066	.776	.29	.524	1.578	1.954	1.854	1.17	1	0	3.066	1.671	2.398	3.678
223	-.285	-.408	.324	-.832	-.438	-.34	-.402	.701	.472	0	1.056	-1.577	.303	-1.012	1.872	-.465	.227	-.392	.205	.67	.718	-.665	-.606	null	-.503	.071	-.642	.325	.817	-1.266	.266	-.329	1.02	-.587	.678	.636	.172	-.435	-.817	-.376	-.27	-.221	.035	-.029	-.345	-.52	-.036	-.065	-.491	.256
224	.709	.55	.879	null	1.263	null	.495	1.874	4.043	.57	.848	null	.585	1.05	1.132	1.093	1.138	1.485	2.031	2.248	2.17	.241	.469	null	-1.206	-.308	2.392	1.209	1.646	null	.807	.659	2.399	2.844	.415	1.178	.412	.17	.964	.547	1.087	1.893	.447	2	1.188	.737	.613	.415	1.737	1.175
225	.113	.327	.555	.16	.461	-.198	.541	-.049	-.058	-.275	-.121	1.3	.073	-2.413	.183	-.111	.405	1.442	1.064	1.26	-.459	-.07	-.443	-1.098	-.435	1.876	.089	-.185	-.527	.204	.12	1.694	1.308	.874	.139	.688	.249	1.337	1.172	1.115	1.087	1.74	.585	-.472	1.042	-.384	.376	.557	.953	.532
226	.276	.893	0	.241	3.907	1.241	.433	-.17	.861	.482	.585	.589	0	-4.171	1.17	1.485	1.078	3.229	2.635	2.126	1.415	-.107	-.17	2.294	-.389	-.283	1.193	.082	.263	1.654	0	1.89	3.01	1.248	-.322	.793	.379	1.585	0	1.778	1.222	1.798	1.585	1.087	1	.874	.585	-.893	2.051	.618
227	0	-1.363	-.297	-.948	-.209	-.481	-1.124	-.637	.105	.55	-.163	-1.434	0	-2.565	.731	.158	.437	-.286	.051	.386	.893	-.392	-.898	null	-.666	-2.315	.151	.027	-.878	null	-.135	.462	.327	-.178	-.561	-.02	.204	-.158	-.075	-.108	-.389	-.068	-.064	-.204	-.079	.213	-.182	-.382	.031	-.053
228	.511	-2.07	.567	2.087	1.115	null	.234	null	.874	.07	1.17	null	.878	null	-.678	.159	.862	1.628	1.821	1.902	.585	.381	-2.322	-.249	-.386	-3.025	1.064	-.628	-.503	1.39	-.562	1.064	2.31	1.757	null	1	1.231	.193	.907	.065	.784	1.837	0	1	null	-1.737	.263	null	1.485	.565
229	.876	1.698	1.041	.907	1.646	2.146	1.958	1.426	2.167	3.268	3.705	1.442	2.489	.607	3.479	3.074	3.123	3.204	2.107	2.352	1.558	1.299	1.104	2.127	1.829	1.696	1.833	2.234	2.063	2.698	1.206	1.629	1.457	3.18	0	.403	.04	3.806	3.389	4.061	3.773	3.966	2.413	-.334	-.062	.303	1.991	2.543	.9	1.849
230	-.455	-.139	-.712	.093	-.181	1.351	.191	-2.848	-.759	.181	-.425	-2.016	.022	-.878	-.326	-.54	-.025	.025	-.64	.047	.046	-.044	-.643	-1.104	-.305	-1.765	-1.779	-.431	.433	.394	-.304	-2.718	.864	-.428	null	-1.406	-.785	1.689	3.152	1.396	1.221	.961	-.68	.349	-.384	-.039	-.197	1.915	-.291	.8
231	.09	-.057	.06	.28	.515	.093	2.389	-1	-.069	-.255	-.655	1.732	.052	.629	-.495	-.407	.204	1.148	.707	1.101	0	.528	.883	null	-.807	.602	.801	-1.184	-.368	null	-.249	.39	1.876	.15	-.646	.613	.924	-.128	-.227	-.308	.402	.897	-.858	-.585	-3.059	-4.248	.397	.305	.88	.461
232	-1.003	-1.401	-.993	-.902	-.83	.138	-1.123	-1.58	-1.532	-.422	-.971	-2.548	-.872	-1.36	-.283	-.665	-.575	-1.184	-1.187	-.682	-1.138	-.65	-.486	.245	-.67	-1.425	-1.589	-1.873	-1.199	null	-1.258	-1.672	-.14	-.832	-.577	-.5	-.013	-.957	-.123	-.924	-.247	-1.084	-1.006	-1.385	-1.378	-1.781	-1.302	-.585	-.704	-.384
233	-1.012	-1.625	-.928	-1.215	-1.642	-1.141	-1.68	-.601	-.823	-.513	-1.012	-1.249	-1.576	-1.225	-.451	-1.568	-1.329	-.959	-.606	-1.024	-.956	-1.262	.036	-4.141	-1.538	-1.19	-.971	-1.657	-1.508	-2.597	-.882	-.843	-1.171	-1.032	-.849	-.835	-.969	-.422	-.604	-.451	-.458	-.275	-1.759	-1.565	-1.325	-2.418	-1.567	-.771	-.776	-.722
234	1.3	null	.558	-1.147	-2.216	null	-3.444	-5.508	-1	-1.373	-2.609	null	-.722	-1.934	-2.447	-2.823	-2.111	-3.093	-.447	-.389	-1.138	-2.165	-1.635	null	null	null	-1.605	-4.644	-2.093	null	1.476	null	-.258	-1.64	-.661	-1.269	-1.89	-1.727	-3.104	-2.087	-.746	-.731	-2.496	0	.564	null	-1.493	-.642	-.208	-1.339
235	-.188	-1.098	-.21	-1.148	-.955	-.6	-1.237	.149	-.058	-.704	-.653	-.067	-1.407	-.337	-.301	-.822	-.474	-.334	-.489	-.617	-1.559	-1.218	-.074	-.947	-1.82	-.73	-.471	-.68	-.668	-.845	-.169	-.368	-.588	-.252	.052	-.185	-.03	.25	.411	.322	.611	.652	-1.644	-.434	-.826	-1.872	-1.08	0	-.854	-.235
236	.137	-.415	.343	.83	1.026	null	-.562	-.222	.648	-.049	-.485	-3.996	.678	-.48	-.147	.206	.81	.657	.295	1.667	.585	.768	.515	null	-.259	.358	1.341	-1.663	.278	1.573	-.624	0	2.172	1.411	1.097	1.84	.353	.263	-1.544	.163	.551	1.543	-.778	.585	null	null	.467	null	1.146	.556
237	-.807	-1.826	-.82	-.743	-.495	-.459	-.872	-.812	.374	-.361	-.065	-.758	.031	-.872	.105	.024	.522	-.015	-.122	-.186	-.544	-1.201	-.386	-1.337	-1.252	-1.538	-.792	-.861	-.431	.235	-.728	-.273	-.6	.182	-.014	-.08	-.547	.271	-.265	.258	.136	.591	-.754	-.925	-.367	-.507	-.71	null	-.955	-.399
238	-.589	-.837	-1.499	.048	.286	.064	-1.195	-1.521	-.642	.34	.005	.662	1.436	1.123	-.523	.775	.829	.505	-.019	.298	-1.285	-.849	-.49	-.675	.319	-.55	-1.48	-.776	-1.081	.614	-.642	-4.948	-.337	2.28	-.738	-.742	-1.427	-1.4	-1.068	-1.167	-.922	-.442	-.476	-.13	-.079	-.776	.572	-.263	.51	-.927
239	-1.857	-2.835	-1.83	-2.844	-2.22	-1.974	-2.513	-1.246	-1.166	-2.288	-1.623	-2.407	-2.476	-1.893	-1.775	-2.211	-2.116	-2.003	-2.122	-2.366	-2.477	-2.219	-1.265	-2.607	-1.93	-2.078	-2.174	-2.23	-2.079	-2.167	-1.866	-1.799	-2.228	-1.973	-1.029	-1.501	-1.617	-2.429	-2.72	-2.309	-2.184	-2.216	-2.11	-1.358	-.943	-1.426	-2.359	-2.248	-2.506	-1.859
240	-.561	-.705	-.355	-1.031	-.866	-.805	-1.507	-.95	-.253	-.053	-1.008	-1.935	-.345	-1.55	-.336	-.863	-.468	-.964	-.11	-.586	-.51	-.625	-.496	-1.762	-1.8	-1.509	-.79	-.887	-.676	null	-.517	-2.784	-.615	-1.416	-1.115	-1.027	-1.277	-1.597	-.737	-1.43	-.846	-.511	-1.237	.509	-.142	-.264	-1.299	-.569	-.496	-.746
241	.637	1.133	.697	1.073	1.243	2.348	1.539	1.509	1.522	2.091	1.414	2.338	1.703	1.929	2.577	1.693	2.042	1.79	2.357	1.514	1.424	2.16	2.867	2.215	1.782	3.018	1.202	1.497	1.042	1.687	1.065	2.165	1.231	1.971	2.203	2.462	2.268	1.121	1.11	1.245	1.193	1.485	1.251	2.113	1.792	1.724	1.601	2.023	1.984	2.137
242	3.121	4.096	1.044	3.91	3.859	6.163	5.067	4.629	6.411	6.573	6.072	2.413	5.789	3.279	5.522	5.711	7.185	5.643	7.518	5.616	4.379	3.734	2.989	3.329	4.053	.894	2.624	4.63	3.338	3.362	3.641	-.431	4.561	4.917	4.984	6.67	4.967	1.049	1.621	1.044	.792	1.231	6.012	8.056	7.561	7.804	6.867	4.124	6.484	6.318
243	.243	1.279	.261	.044	.543	2.183	.739	1.302	1.041	1.728	1.078	.973	1.798	.287	1.619	1.52	1.736	.403	1.066	1.754	1.074	1.388	1.051	1.986	1.063	.289	.558	1.613	1.918	.233	-.122	1.073	1.091	.855	1.175	1.346	1.868	.867	1.154	.868	.463	.771	1.017	2.261	1.277	1.962	1.514	1.458	1.948	1.381
244	.414	-1.384	-.61	-1.54	-.942	-.896	-1.259	-.797	-.49	-.812	-.325	.311	-1.513	-.265	-.197	-1.498	-1.29	-.712	-.532	-1.183	-.298	-1.126	-.276	-.926	-.801	-.423	.249	-.554	-.739	-.581	.609	-.382	-.651	-.756	.236	-.005	-.194	-.214	-.542	-.135	-.56	-.109	-.71	-.545	-.586	-.526	-.742	-.243	-1.266	-.099
245	2.133	1.913	1.782	.953	1.802	2.313	2.337	.522	1.485	3.072	2.889	3.011	2.246	3.124	3.221	2.698	2.73	1.634	1.406	2.457	1.209	2.496	2.07	4.583	2.971	2.212	2.455	2.809	2.65	4.626	2.837	1.732	2.148	2.767	.901	1.651	1.696	1.555	1.392	1.393	1.318	1.695	2.557	1.826	1.815	2.3	1.942	1.679	1.978	2.284
246	.401	.341	.803	.379	.83	.757	.881	.559	1	.754	.942	1.997	1.237	1.216	.911	.753	1.399	1.233	1.464	1.391	1.807	.794	.639	null	-.255	.573	1.386	-.082	1.386	null	1.261	.023	2.195	2.013	1.491	1.505	1.248	.352	1.521	.348	1.082	1.023	.945	.243	-.28	-.092	.685	.518	.781	null
247	.235	.669	-.09	.225	1.389	2.041	1.006	-.683	.505	.344	.349	2.552	.518	2.465	.217	-.302	.303	2.283	2.023	.483	.943	1.974	2.533	.369	1.805	.798	1.424	.311	1.729	1.276	.95	-.323	1.727	.536	1.824	1.723	1.258	1.114	.705	1.382	1.121	1.475	1.223	-.943	-.079	-.608	1.542	1.914	2.204	.455
248	.108	.29	.245	1.585	.667	null	.515	-1.1	1.491	.064	.305	null	1.585	1.813	-1	.554	1.301	1.263	1.363	1.343	.848	1	1.2	null	2.848	.766	.737	.07	1.688	null	.452	-.316	2.033	.394	1.294	.837	1.529	-.119	.252	-.358	.92	1.56	-.044	-.556	.585	.066	1.046	-.585	.351	.826
249	.134	-.5	.102	-1.029	-.381	-.353	-.487	-.916	.37	.094	-.114	-.186	-.136	.217	-.138	-.195	.26	.242	.303	.021	.206	.103	.467	-.662	-.122	.095	.277	-.089	.77	-1.683	.903	.007	.213	-.098	.736	.421	.442	-.52	-.522	-.456	-.527	.381	-.067	.013	.134	.292	-.213	-.076	-.783	.019
250	.202	-.589	.695	-2.029	-1.418	.071	-.455	-.144	.326	1.654	1.756	.339	1.223	-.083	.75	1.322	1.774	-2.108	-1.085	.117	-.132	.294	-.222	.163	.347	.272	.688	.485	.723	-.194	.452	.839	-.405	.242	.255	.404	.513	.819	.989	.873	.678	.75	.512	.795	.662	.944	-.393	.341	-.457	.629
251	.22	-.372	.494	-1.744	-1.332	-.405	-.171	-.436	-.608	-.198	-.294	-.505	-.682	-.323	-.281	-.356	-.198	-1.373	-.531	-.478	-.141	-.494	.466	-.073	-.181	.097	-.623	-.184	.195	-.527	.728	.741	-.543	-.651	.157	.141	.174	.486	.315	.532	.681	.434	-.225	-.274	-.21	-.376	-.485	-.043	-1.22	.098
252	.3	.864	.281	.036	.597	.818	.335	.12	.989	.358	.468	2.754	.188	1.519	.233	.424	.483	1.406	1.386	1.531	1.059	.922	1.225	2.37	1.231	1.496	1.184	.978	1.531	3.625	.589	.745	1.405	1.053	1.203	.973	.857	.84	.75	.718	1.224	2.079	1.17	.162	1.989	1.562	.972	1	.092	1.206
253	-.434	-.434	-.159	-.971	-.582	.614	.075	-.571	-.026	-.473	-.485	-.485	-.69	-1.035	-.293	-.717	-.5	.06	-.163	.205	-.043	.164	.02	-.06	.625	-.183	-.306	-.208	.028	.323	-.468	-.45	.413	.113	-.338	-.74	-.621	-.155	.265	-.023	.318	.45	.157	-.854	.108	-.196	-.045	1.155	-.551	-.201
254	-.834	-3.094	-1.632	-2.079	-2.173	-2.564	-2.79	-3.543	-2.08	-1.627	-2.224	-3.908	-1.077	-2.359	-1.957	-1.892	-1.419	-1.237	-1.723	-1.627	-.594	-2.854	-2.232	-3.72	-2.841	-3.188	-2.272	-2.976	-3.092	-4.807	-.576	-3.29	.208	-2.268	-1.832	-1.48	-2.223	-2.455	-2.262	-2.434	-1.779	-1.769	-1.718	-2.991	-3.565	-3.503	-1.523	-2.962	-1.211	-2.106
255	-.976	-1.041	-1.387	-1.044	-.643	-.272	-.694	-1.915	-1.026	-.741	-1.074	-1.608	-1.163	-1.18	-.906	-1.272	-.932	-.559	-.35	-.45	-.704	-1.069	-.515	-.831	-.748	-1.233	-.942	-.989	-1.108	-1.365	-.992	-.398	-.353	-.64	-.433	-.507	-.522	.393	.209	.47	.095	.197	-1.028	-1.865	-1.625	-1.16	-.837	-.498	-.929	-.485
256	3.229	4.39	5.749	5.388	5.596	7.136	6.334	2.575	1.536	3.012	3.123	3.279	1.939	1.513	2.273	.705	1.551	4.419	2.334	2.71	1.348	4.828	5.335	3.46	4.835	1.11	4.091	1.73	2.468	3.306	3.87	1.332	3.907	2.363	3.638	5.869	5.112	2.517	2.56	2.44	2.55	2.169	3.571	3.721	4.351	3.748	3.711	3.741	4.049	3.177
257	.509	.303	1.361	1.426	1.778	3.131	1.79	-1	.848	.504	.678	-1.347	2.115	-1.341	-.515	.072	1.195	1.406	1.09	1.238	.485	.888	1.659	null	.515	null	1.898	-.322	.358	.661	.079	-.521	2.202	1.074	-.828	2.029	1.326	1.613	1.445	1.893	1.294	1.444	.807	-3.459	-1.737	.131	.886	.485	1.014	.907
258	.536	.161	.107	.861	.737	.894	.09	-.881	-.216	.044	.222	1.599	.245	1.511	.464	-.066	.392	1.223	1.038	.758	.216	.398	.885	.811	1.026	-.33	.637	-.159	.007	.015	.304	-.791	1.165	1.01	.421	.834	.685	.68	-.069	.691	.439	.994	.206	-.047	-.14	.104	.379	.983	.489	.492
259	-.821	-2.925	-1.882	-.243	-1.093	-1.274	-2.274	-3.459	-1.426	-1.542	-2.222	null	-1.231	-2.906	-1.854	-2.949	-1.674	-.196	-1.096	-.487	-.415	-1.048	-1.077	null	-2.439	-1.422	-1.557	-3.029	-2.03	null	-1.798	-1.7	.869	-1.461	-.306	-.014	.026	-1.527	-1.506	-1.496	-1.406	-.581	-1.599	-1.124	-1.703	-1.921	-.681	-2.016	-.667	-.524
260	-.212	1.1	.162	1.822	2.204	-.994	.707	.818	1.737	2.043	1.872	-1.481	1.887	1.258	2.453	1.965	1.872	2.347	2.865	1.144	2.596	.995	1.621	1.67	1.435	1.015	1.166	1.555	1.121	2.134	.309	2.047	1.595	2.175	1.821	1.286	.577	1.876	1.476	1.843	1.633	2.084	2.652	1.649	1.083	1.545	-.659	-1.516	1.699	-1.385
261	.404	-.225	.744	.227	.236	1.015	.225	.426	.635	.529	.564	1.635	.146	.749	.863	.501	.824	.795	.773	.117	-.129	.59	.982	1.021	.383	.889	.637	.347	.177	.876	.596	.926	.161	.863	1.081	.807	.788	.558	.153	.474	.515	.835	.696	-.662	-.256	.132	.21	.503	.064	.792
262	-.152	null	.08	1	.415	null	-.807	-4.087	0	.375	-.511	null	.585	.054	-.263	-.28	.504	.921	.791	1.213	-.585	-.666	.253	null	-4.18	null	.387	-2.322	-.933	.768	-1	3.513	2.696	.196	.762	.907	.492	-.037	-.126	-.09	.544	1.209	-.241	-.379	null	null	-.585	.228	1.174	.377
263	.254	.464	.432	-.731	-.061	.823	.618	-.008	.213	.688	.365	-.181	.29	.013	.719	.583	.823	-.123	.141	.523	.048	.576	.909	.693	.706	.308	-.11	.489	.784	.599	.512	-.35	.381	.354	.069	.228	.21	1.533	1.571	1.676	1.467	1.237	.555	-.081	.122	-.006	.602	.917	.219	.85
264	-.571	-.441	-.092	-.248	-.685	-.835	-.568	-1.217	-.652	.417	-.89	-.876	.773	-.566	.174	-.383	.476	-.08	.464	0	1.115	-1.059	-.425	.043	.049	-.622	0	-.303	.209	-1.722	-.422	-3.389	.966	-.007	.039	0	.221	.936	1.148	1.038	.616	1.356	-.79	1.017	-.481	-.328	.427	-.098	.865	-.483
265	-.014	-.661	-.052	-1.129	-.639	.423	.143	.218	.013	.003	-.537	-.589	-.7	-.104	-.097	-.487	-.19	-.134	-.321	.267	-.965	-.524	-.569	.605	.212	.135	-.137	-.334	.053	-.065	-.106	-.492	.036	.126	1.202	.948	1.227	.908	.709	.695	.551	.516	-.647	-.966	-.201	-1.242	-.108	.194	-.218	.373
266	-1.004	-.733	-.794	-.134	.291	1.069	.102	.756	.518	-.207	.126	-.837	-.335	-.621	.149	.182	.481	-.056	-.007	.293	-.476	.158	.452	-.116	-.464	-.469	-.737	-.198	.375	.219	-.913	.363	-.011	.647	.579	.731	.726	.109	.061	-.087	.482	.155	-.044	-.447	.103	.555	-.503	.239	-.766	-.153
267	4.358	7.144	5.212	7.336	8.284	9.222	7.718	8.23	7.078	6.056	7.499	null	6.103	8.379	7.326	6.206	6.494	8.154	8.829	7.62	6.671	7.473	7.704	11.277	8.457	null	8.38	8.006	7.145	null	5.763	7.402	7.847	8.927	7.919	7.696	6.949	1.689	2	1.249	3.054	2.451	8.32	6.497	7.968	8.182	8.061	7.111	6.386	7.792
268	.137	-.711	-.321	-.802	-.281	-.084	-.632	-.588	.159	-.364	-.226	-.503	-.785	-.282	.298	-.4	-.023	.551	-.002	-.491	-.559	-.622	.249	-1.338	-.443	-.428	.812	-.473	-.669	-.35	.236	.045	-.741	.165	.661	.228	-.001	-.349	-.316	-.481	-.282	.086	-.269	-.365	-.724	-.893	-.509	-.151	-.467	-.187
269	.179	1.531	1.854	1.059	1.585	1.507	-.671	1.585	1.195	1.075	1.331	null	1.158	1.309	1.352	.755	1.386	1.381	2.406	1.636	2	1.97	1.676	5.49	1.316	-.368	1.899	.967	.835	null	.608	.683	2.013	2.02	1.72	1.404	1.923	0	-.766	.044	.54	1.608	1.314	-.093	-.322	-.566	1.518	.459	1.611	1.366
270	-.44	-.709	-.37	-.721	.212	-.491	-.826	-1.767	-.385	-.194	.844	1.888	-.126	.972	-.54	-.963	-.798	1.504	-.268	-.11	.778	-.567	-.35	-1.146	-.215	-.193	-.743	-.711	-.247	.589	-.255	-.441	.819	.287	-.352	-.096	-.331	.313	-.184	.637	-.152	.829	.02	-1.08	-.436	-.457	.454	-.434	.361	-.092
271	.1	.412	-.224	.391	1.139	2.128	1.081	-.103	.823	.513	.127	1.687	.049	2.449	.115	.149	.276	2.851	1.114	2.796	1.018	1.195	1.817	1.772	1.851	.583	.772	1.053	1.04	3.417	.317	.493	1.74	3.383	1.428	1.037	1.108	-.01	-.108	-.243	null	.698	2.262	.225	.253	1.413	1.739	1.656	.815	.989
272	-.252	.119	-.458	.047	.821	1.066	.04	.5	.499	1.427	.907	.948	.425	.845	1.092	.448	.67	1.418	.84	1.022	.438	.485	.466	.826	1.114	.753	.908	1.085	.738	1.22	.235	.504	.813	1.39	1.666	1.401	1.101	1.558	1.27	1.506	1.053	1.237	.946	.148	.383	1.035	1.423	1.168	.038	1.258
273	-.412	-1.817	0	-2.431	-1.914	-1.426	-1.624	-.343	-.326	-.069	-.115	-1.108	-.944	-1.236	.148	-.355	-.108	-2.337	-1.914	-1.783	-1.455	-1.696	-.674	-1.444	-1.604	-1.567	.171	-1.408	-1.665	-1.611	-.43	-.658	-1.327	-1.849	.056	-.099	.245	-.66	-1.405	-.718	-.879	-.649	-1.444	-.949	-.773	-1.291	-2.016	-1.752	-2.356	-1.152
274	1.084	2.428	1.168	1.254	.538	3.743	2.224	2.266	.575	.532	.393	2.652	.322	2.418	1.774	.038	.974	2.696	1.646	3.449	.515	3.476	2.654	2.992	4.188	5.997	.907	0	.294	null	2.229	-.051	2.1	.748	1.641	2.484	2.203	1.302	.639	.796	1.054	1.194	1.967	.974	1.873	1.013	1.492	2.322	1.888	3.672
275	.017	.76	-.49	.037	.712	1.47	.738	-.023	-.619	.544	.367	.971	.07	.821	.856	.58	.886	.667	.643	.733	.076	.835	1.592	1.103	.85	.315	1.097	.45	1.061	1.147	.264	.593	.691	1.021	1.481	1.256	1.722	1.275	1.089	1.187	.717	.645	.594	.816	.884	.224	.466	1.128	.272	.996
276	-.202	-.985	-.356	-1.296	-.324	-1.056	-.576	-.952	-.64	-.502	-.654	-.379	-.768	-.508	-.559	-1.016	-.325	.522	-.297	-.291	-.269	-1.023	-.464	null	-.059	.078	.793	-.14	-.041	.3	.403	-1.147	.517	.301	.462	.257	.026	.428	.108	.46	.332	.458	-.221	.245	.373	.139	-.341	-.325	-.674	.03
277	.688	1.056	.7	-.222	.126	-1.087	.23	.1	1.038	-.031	-.148	null	.874	-.254	-1	-.322	.617	null	1.243	1.574	1.322	.252	1.725	null	-1.219	4.644	.126	-.322	1.652	null	.256	.402	1.962	-.078	1.423	.814	.579	.252	-.541	.341	.578	1	0	.531	-.737	-.177	.968	1.144	1.119	.515
278	.194	2.443	1.146	-.874	-.075	2.343	1.958	1.217	.295	-.308	-.527	2.288	-.804	1.25	-.778	-.885	-.369	-.031	1.519	2.457	2.254	1.161	2.976	3.728	2.245	2.698	-.575	1.147	2.41	1.629	.462	1.102	1.774	.459	.742	1.216	1.114	.305	.045	.267	.359	.218	1.401	1.107	.655	1.688	2.388	2.624	2.588	.882
279	.363	2.895	1.775	.363	.249	2.715	2.48	1.799	.699	.079	-.276	3.32	-.784	1.954	null	-.905	-.212	.377	2.074	2.877	2.363	1.327	3.039	3.602	2.542	3.245	-.317	1.732	2.631	1.86	.353	1.084	2.273	.357	.967	1.54	1.444	.152	.069	.475	.316	.262	1.745	1.213	1.058	2.128	3.097	3.192	2.931	1.005
280	-.405	-.902	-.364	-1.874	-1.121	-.504	-1.108	-1.369	-.569	-.828	-1.093	-2.851	-.092	.036	null	-.395	.466	.307	-.773	-.155	1.415	-.809	.862	null	-1.001	.398	1.513	-3.026	.034	null	-.878	-.631	1.2	-1.143	.295	-.1	-.169	-.343	-.737	-.385	-.27	.729	.828	-4.322	-1.521	-1.94	.062	-.652	.087	-1.143
281	-1.144	-1.755	-.992	-2.627	-2.279	-1.77	-2.047	-1.427	null	-1.549	-1.033	-1.823	-1.82	-2.214	-1.382	-1.552	-1.268	-1.57	-.897	-1.837	-1.063	-1.672	-1.016	-2.388	-2.29	-2.268	-1.177	-1.794	-1.621	-2.439	-.688	-1.581	-.998	-2.055	-1.609	-1.743	-1.448	-1.172	-1.37	-1.258	-1.361	-1.315	-1.991	-.621	-.761	-1.661	-2.13	-1.226	-1.767	-1.947
282	-.063	.015	-.02	-1.214	-.915	-.746	-.265	.23	-.384	-.016	-.147	-.58	-.928	-1.235	.5	-.488	-.347	-1.284	.815	-.333	-.374	-.094	1.731	-1.051	-.682	-.138	-.618	-.285	-.148	-1.147	.231	-.133	-.171	-1.142	-.139	.005	.568	.598	.436	.519	.752	.335	-1.167	-1.373	-.748	-1.18	-1.243	.838	-.631	-.658
283	-.151	-.747	.802	-1.83	-1.4	-1.101	-.77	-1.282	-.477	-.31	-.228	-.597	-1.276	-.877	.29	-1.139	-.822	-.972	-.729	-1.461	-.66	-1.09	-.09	-.808	-1.018	-1.228	-.827	-1.09	-1.088	-1.118	.046	-.706	-.927	-1.645	-.482	-.606	-.455	-.155	-.813	-.262	-.532	-.492	-1.148	-1.12	-.849	-1.605	-1.254	-.294	-1.18	-.998
284	-.387	.716	.51	-.394	.129	2	1.018	.805	.169	-.781	-1.053	.437	-1.715	.335	-.237	-1.971	-1.212	-.112	1.182	1.415	.976	2.264	1.696	.245	1.743	.123	-1.121	.278	1.769	-.079	-.336	-.085	1.572	-.101	-.6	-.409	.026	.466	1.282	.418	1.076	.24	.784	-1.132	-.253	-.452	.687	2.033	1.081	.093
285	.431	-.211	.374	-.455	-.108	-.158	.487	.515	.421	1.803	1.354	-1.321	1.101	-.564	1.63	1.579	1.736	.217	-.019	.06	-.146	-.239	-.252	-.051	-.064	-.543	.547	.517	-.271	.114	.433	.481	-.211	.656	1.162	.988	.84	1.057	1.01	1.032	1.061	1.369	-.129	.654	1.123	.604	.361	.819	.012	.307
286	-.586	-1.293	-.392	-.313	-1.07	-3.869	-2.044	-1.43	-.251	-.089	-1.702	null	.308	-1.502	-.308	-1.506	-1.266	-.837	-1.267	-1.113	-.652	-1.91	-1.721	null	-3.629	-3.07	-.442	-.883	-2.13	null	-.982	null	.006	-1.422	-.43	-1.058	-.763	-1.263	-.832	-1.464	-1.232	-.19	-2.094	-.415	-.078	-1.199	-.904	-2.014	-.948	-.089
287	-.11	-.8	-.126	-.534	.544	.698	.568	.224	.907	1.078	.759	1.078	1.204	.702	1.035	.579	.878	1.272	.124	.325	-.033	-.068	.152	.584	.398	.28	1	.302	-.364	1.224	.159	-.551	.431	.602	1.002	.869	.852	.395	.022	.428	-.049	.496	.471	-.723	-.28	.024	.726	.614	.56	.393
288	.442	1.616	.404	1.788	3.037	3.815	1.267	-1.7	.743	.556	.55	4.237	.907	3.526	.363	-.683	.291	1.92	1.793	2.02	.807	2.333	1.819	null	3.064	1.323	1.301	.236	.601	null	.775	-.585	3.051	1.196	3.022	3.652	3.581	.657	.634	.138	.666	1.525	1.202	-3.322	.559	1.322	2.269	.424	1.697	3.146
289	.136	-.29	.233	1.07	1.138	null	-.788	-.222	.526	.121	.531	null	1.585	null	.144	.968	.71	1.455	1.933	1.379	1.585	.092	.438	null	null	.595	1.617	-.737	.128	null	-.447	.841	2.627	1.745	.913	1.322	.833	.348	1.193	0	.745	1.984	-.737	1.737	.469	.943	.341	-1.663	1.009	.497
290	.717	1.556	1.22	4.973	2.896	2.22	1.695	.082	-.815	1.426	1.846	2.89	2.485	3.513	2.885	2.968	3.336	2.182	1.97	2.49	2.392	2.853	1.419	null	3.528	2.071	1.147	3.162	1.356	1.581	.347	3.027	3.717	2.083	2.242	1.851	-.537	1.933	2.155	1.637	1.1	1.766	1.7	1.263	1.202	3.429	1.627	.637	1.437	2.579
291	-1.367	-2.313	-1.665	-1.915	-1.524	-2.014	-1.298	-2.464	-.3	.496	-1.521	-2.194	-.089	-1.537	-.623	-.957	-.571	-1.148	-1.33	-1.536	-1.415	-2.514	-2.03	-2.178	-2.414	-1.959	-.711	-1.021	-1.824	-3.147	-1.157	-3.468	-2.256	-1.529	-1.264	-1.673	-1.73	-2.176	-.913	-2.03	-1.807	-1.599	-2.14	-.652	-1.158	-1.245	-1.121	-1.696	-.972	-1.776
292	1.9	-.344	3.141	.04	.021	-.93	-.054	-.885	.533	.171	-.302	.435	.214	-.521	-.245	-.036	-.109	1.549	.972	1.058	0	-.722	1.975	-.114	-.419	-.715	3.027	-.75	.28	.131	1.959	-.329	.404	.033	.771	.751	.846	.585	.706	.593	.267	.89	-.345	.463	.57	-.085	.374	-.56	.413	.103
293	2.044	1.304	3.073	1.684	3.103	1.921	2.355	-.533	6.103	1.192	1.311	2.049	.872	1.739	1.588	.11	.618	.809	1.698	.594	1.188	2.118	3.233	2.173	1.794	1.522	1.053	1.991	1.709	1.845	2.485	-1.331	2.269	.344	2.193	2.43	2.15	1.888	1.288	1.858	2.312	2.023	.811	-.096	.313	.322	2.172	2.463	2.391	1.302
294	-.615	-.319	.167	-.468	.092	.68	-.228	-.032	null	.02	-.156	-.07	-.563	-.479	.113	-.218	-.14	-.165	-.043	-.557	-.615	.021	.812	.513	-.299	-.028	-.026	-.111	-.1	.199	-.445	-1.301	.109	.323	-.009	.073	.108	.167	-.041	.132	.288	.323	-.309	-1.045	-.156	-.815	-.276	1.966	-.156	-.173
295	-1.018	-3.47	-.721	-3.054	-3.488	-4.098	-3.661	-.786	null	-1.171	-1.657	-4.244	-2.385	-3.107	-1.037	-1.332	-1.115	-2.175	-2.967	-3.177	-1.209	-3.62	-2.02	-6.868	-3.269	-3.425	-.005	-2.04	-2.855	null	-1.199	-1.414	-1.831	-3.215	-.798	-1.197	-.735	-2.422	-2.513	-2.277	-2.105	-1.44	-2.433	-1.077	-1.028	-2.561	-3.161	-3.15	-2.434	-2.399
296	-.387	-.583	-.319	-.149	.095	-.203	-.562	-2.128	null	-.183	-1.512	-1.189	0	-1.85	-1.794	-.876	-.664	-.565	.481	-.323	-.445	-.098	.182	-.009	-.531	-.598	-1.496	-.309	.097	-.841	-.487	-.726	.66	-.861	-.112	-.388	-.314	-1.292	-.145	-1.37	-.552	.521	-.446	-.77	-1.661	-.868	-.139	.427	.44	-1.274
297	.554	-1.051	.198	-.862	-.762	-.068	-1.124	-.265	.025	-.313	-.439	-.793	-1.066	-.547	-.494	-.659	-.248	-.634	-.079	.159	-.184	-.782	.018	-.918	-.312	-.272	-.907	-.299	-.278	.169	.68	.838	-.168	.193	.994	1.053	1.434	-.09	.03	.135	-.005	.377	-.835	-.682	-.434	-.553	-.76	-.082	-.716	.011
298	-1.011	-1.931	-.719	-1.554	-1.957	-1.858	-1.63	-1.381	-1.166	-1.411	-.772	-1.369	-2.11	-1.738	-1.423	-1.49	-1.528	-2.217	-1.734	-1.164	-.893	-1.908	-1.335	-1.147	-1.944	-2.972	-.814	-2.13	-1.512	-1.585	-1.297	-.576	-.545	-1.346	-1.081	-1.386	-1.384	-.747	-1.234	-.807	-1.421	-.366	-1.331	-1.313	-1.238	-1.585	-2.146	-1.836	-2.97	-1.479
299	-.945	-1.022	-.331	-1.779	-2.077	.911	-.388	-1.964	-1.871	-1.646	-2.762	1.004	-2.047	-.772	-2.359	-2.226	-2.219	-1.352	-1.361	-.47	-1.886	.078	.301	2.056	1.024	1.88	-2.198	-1.367	.005	1.332	-.969	-1.97	-.152	-2.602	-1.344	-1.312	-.877	-2.322	-1.684	-2.069	-1.938	-1.578	.447	-1.477	-1.78	-3.243	-.821	-.809	-1.505	-1.015
300	.112	.159	-.02	-.935	-.075	.086	-.494	-.703	.061	.233	-.248	.191	-.216	.568	.093	-.185	-.125	-.606	.95	.938	.193	.046	.417	.458	-.114	-.663	-.366	.366	.617	-.216	.062	.117	1.364	.522	.193	.331	.714	-.593	.245	-.675	-.119	.363	.104	.057	-.242	-.329	-.031	.218	-.206	.389
301	.756	-.064	1.228	.697	1.88	.907	-.054	.778	1.276	.208	.392	.28	.915	1.507	.138	.778	1.059	2.827	.459	2.844	2.17	-.05	.246	-.887	null	null	.348	null	1.541	.546	-.395	2.121	1.709	.788	1.204	.597	.368	.823	.222	.541	.472	2.663	1.565	1.874	.992	2	.585	null	.652	-.445
302	.948	.202	-.925	-1.184	-.272	-5.524	-1.639	-.552	.386	.278	-.239	-.585	-.07	-1.118	.42	.024	.58	.722	.679	-.718	.11	-1.098	-.356	-2.494	-.837	-2.394	.981	-1.252	-.206	-6.262	.543	-.068	-.242	-.587	.464	.122	-1.577	-.241	-.846	-.427	-.742	-.124	-.459	.787	.393	-.193	-.475	-1.429	-1.042	-.665
303	.337	.823	.69	.263	1.585	.874	-.044	1.054	1	.498	.534	-.153	-.585	.069	.893	1.807	.775	3.049	1.413	2.054	1	-.807	.043	.328	-.753	-1.793	.392	-.346	1.447	.467	1	1.861	.383	1	.206	.349	.101	1.402	1.415	.662	.212	2.119	1.465	1.639	.209	2.115	.322	-.341	-.652	.36
304	.963	.363	.811	0	2.415	-.152	.415	1.441	-.678	.5	1.424	.911	.12	.391	2.459	1.383	1.154	2.352	1.821	2.174	-.263	-.209	.446	1.271	-1	-.712	1	1.778	.463	.321	1	2.016	2.353	1.495	.568	.88	.175	1.907	3.17	1.807	.585	2.216	1.567	2.222	1.204	.826	.364	-.107	-.082	.563
305	2.287	1.172	3.187	2.546	2.348	2.268	1.72	4.841	3.585	2.924	2.839	3.193	2.524	.414	4.348	2.439	2.322	3.193	2.976	3.079	2.663	.881	1.017	2.68	2.185	1.634	3.751	2.322	2.157	null	3.372	.578	2.758	2.7	1.693	1.902	1.342	.714	1.585	.767	1.615	2.119	1.943	1.914	1.585	2.957	1.913	1.33	1	1.884
306	.816	-.111	.955	.778	1.322	null	-1.138	1.064	.39	.737	.43	null	2.222	1.67	1	1.355	1.276	2.974	.45	2.426	1.807	-.504	.193	1.152	.237	.204	.893	-1.263	1.668	.348	.392	.652	2.023	.531	.519	.894	.732	.322	-1.585	.807	.752	1.856	1.624	1.064	.485	.547	.229	-.138	-.867	.412
307	.559	-.35	.13	-1.228	-.988	-.882	-.943	-.448	-.092	-.9	-.996	-.468	-1.307	-.266	-.955	-.604	-.653	1.368	-.275	-.402	-.436	-1.108	-.249	.272	-.857	-.492	.279	-.927	-.009	.042	.661	.187	.006	-.459	.12	.027	.34	.048	-.809	.481	-.192	.18	.519	-.922	-.293	-.739	-.929	-1.081	-1.172	-.685
308	.878	-.274	.89	.322	.29	-.103	.507	.874	-.351	.042	.214	2.133	1.222	.397	-.762	1	.795	2.258	.407	-.263	.678	-.694	-.028	.05	2.263	-.298	0	0	.594	.546	1.066	.496	1.724	.237	1.866	1.505	1.284	-.058	.218	-.459	-.03	.712	1.581	.623	.06	.379	.666	-.251	.848	-.288
309	.363	.1	.17	.222	.415	.35	.681	1.222	null	-.354	.616	-1.867	-.459	-3.104	1.469	2.078	.803	2.588	2.551	1.807	null	.1	.4	-1.249	-.872	-.214	1.202	null	null	.296	-3.17	1.55	2.883	2.401	.832	.29	-.108	1.531	-1.415	1.329	.965	.657	.415	.585	2.176	.107	-.087	.585	1.28	.661
310	2.123	.147	2.828	.83	1	.392	null	2.433	null	.113	.087	-.189	-.263	-1.464	1.788	2.143	.807	3.069	2.536	1.632	null	.078	-.196	.265	-.426	.215	1.322	0	.222	1.175	.17	2.211	2.791	1.7	-3.17	.585	.178	1.778	.415	1.515	.374	.826	1.848	1.714	1.263	1.126	.508	.807	.415	-.015
311	.39	.445	.666	1.716	1.585	1.459	null	2.585	-.498	.592	1.107	-1.867	.807	-1.628	1.431	1.983	1.42	2.409	2.819	2.392	null	-.17	.49	.909	-.215	-.833	1.524	-.637	-1.459	.531	-.018	2.383	2.242	1.445	.922	.144	.27	2.322	1.585	1.585	.485	1.979	2.755	2.585	1.846	2	.415	.379	-.534	.475
312	.346	2.174	.027	.848	1.379	1.231	-1.222	.954	.531	.567	.695	-1.074	.322	-1.344	1.128	.692	1.021	1.994	1.885	1.549	null	.091	.147	.048	-.199	1.36	.862	-.319	-1.059	1.034	-2.7	1.912	1.555	1.508	.963	.379	1.269	.318	.379	.249	.639	2.051	1.652	2.283	1.408	-1	.559	0	-.046	.39
313	-.92	-.89	-.861	-.778	-.427	.105	-1.36	-1.079	null	-.52	-.827	-1.652	-.861	-1.091	-.184	-.462	-.056	.044	.006	-.73	null	-1.198	-.807	-1.054	-2.09	-2.249	-.328	-.995	-1.474	-1.521	-1.252	.031	-1.661	-.915	.017	-.049	-.149	-.71	-.82	-.27	-.55	.244	-1.415	-.466	.31	-.932	-1.073	-.448	-1.335	-1.138
314	.029	null	.384	2.585	.485	null	null	null	-1.027	0	-.107	null	1.354	.791	null	-.507	.193	-.358	1.559	1.742	null	.284	-.396	null	null	-4.512	1.637	-3.087	-.755	null	-.722	-3.087	2.093	.183	2.907	1.152	.768	.184	-1.138	-1.585	.515	.924	-1.888	null	null	null	.29	null	.926	.836
315	.743	-1.459	1.757	1.874	1.222	null	.29	1	1.585	-.052	-2.807	null	1.737	2.173	null	-2.807	-.263	null	1.485	1.812	null	.115	.485	null	null	null	1.17	-.737	1.1	null	.372	1.047	2.052	.399	1.029	2.503	.67	-.485	1.115	null	.5	.445	-.807	.322	null	null	0	null	1.184	.921
316	.831	0	2.658	1.322	.363	-.074	1.079	-1.607	4.781	.665	.189	null	2.83	null	.079	.861	2.044	-.498	1.463	1.245	1	.532	.31	null	-.35	.319	.363	-.067	-.669	null	.23	-.692	1.864	.128	.329	1.549	.831	.598	-.6	.126	1.115	1.019	.302	null	-.794	-1.348	.263	null	1.637	1.327
317	-.919	-3.285	-1.594	-1.545	-3.445	-3.298	-2.194	-1.91	-1.052	-1.149	-2.53	-6.089	-1.585	-3.634	-1.039	-1.923	-1.666	-3.15	-2.32	-.887	null	-2.934	-2.28	-4.147	-3.755	-3.464	-2.624	-.856	-2.708	-8.651	-1.195	-1.255	-1.549	-2.316	-2.209	-1.786	-2.179	-.611	.389	-.622	.205	-.227	-3.25	-2.435	-1.764	-2.839	-2.837	-3.74	-1.654	-2.389
318	-.357	-1.903	-.251	-.263	-1.17	-2.415	-.903	-1.814	-1.379	-.41	-1	null	.646	-.437	-1.034	-1.3	-.585	-1.485	-1.21	-.588	null	-1.181	-.667	null	-1.892	-5.07	-.454	-1.252	-1.144	null	-1.436	-2.374	1.458	-1.023	-.864	-.105	.329	-.535	-.683	-.652	-.01	.3	-2.206	-1.941	-.581	-1.638	-1.087	-1.869	.668	-.993
319	.716	.07	1.158	.637	1.222	.441	null	1	1.233	.377	1.585	-3.697	0	.68	.585	null	.637	2.785	3.568	-.737	null	-.124	.222	1.023	.114	.316	.848	-1	.363	.701	1.322	1.339	null	1.126	.695	.823	.624	2.485	2.07	2.322	.4	2.073	-.441	1.688	1.322	-.17	.212	.181	.778	.138
320	.924	1.524	.798	.415	2.7	null	-1.926	0	.209	.229	-.28	.811	.193	-.462	-1.087	2.087	1.08	3.202	2.385	2.722	null	.692	.82	-.182	-.492	.389	.263	-.778	1	.768	-.678	2.441	.652	2.037	.928	.308	1.09	.415	.737	.737	.759	1.727	1.778	3.059	null	-.29	.131	-.778	.055	1.059
321	-.398	.285	.387	-.322	-.166	-.595	-.394	-1.292	-.799	.062	-.555	-.13	-.678	-.583	-.288	.02	.47	.046	.829	.277	null	-.069	.409	.434	-.805	.111	-.196	-1.087	-.643	-1.37	-1.132	.802	-.386	.304	-.085	.368	.815	-.309	.193	-.241	-.569	.412	.256	.841	.704	-.089	-.495	-.145	-.1	-.416
322	.568	.667	1.415	.837	2	-.363	-.047	1.893	null	.952	.794	1.447	0	.681	.141	1	.517	2.182	2.478	.585	null	.459	.057	1.562	-.73	.082	.263	-.874	.515	2.268	.363	2.679	2.649	2.35	.363	.63	-.295	2.209	-.181	1.184	.322	1.56	3.07	-.46	.678	1.755	-.087	-.28	-1.585	.602
323	-.781	-.155	-.724	.181	-.934	-1.49	-2.59	-1.91	1.585	.279	-1.26	-.554	-.444	-.005	-1	-.814	-.34	-.451	-1.526	-.31	-1.322	-1.307	-.502	null	-1.682	-1.596	.241	-1.188	-1.464	-.412	-.85	-.942	1.498	-1.342	.014	-.126	.081	.131	-1.256	-.138	-.861	.765	-.29	1.204	-3.561	-.773	-.612	-2.773	-.957	-1
324	.615	-1.07	1.061	.363	1.322	null	-.297	-.322	1.144	.428	.515	-.005	2.322	.439	0	.193	.158	1.243	1.379	1.98	2	.202	.251	1.132	-.322	null	1.807	-1.737	-.585	1.802	.06	4.858	1.779	.893	1.381	1.367	1.312	.29	.415	.737	-.551	1.921	.893	.459	1.28	1.138	.474	-.263	-.692	.17
325	-.106	-.646	-.075	.048	-.811	-1.608	-.368	-.538	-.076	.106	.436	1.471	.093	.588	.533	.566	.683	-.699	.094	-.544	0	-.59	.068	-.249	-.894	-.661	-.063	-.669	-.603	.716	-.275	null	1.075	-.437	.343	.114	.513	-.251	-1.199	-.375	null	.575	-.692	.22	-.513	-1.215	-.343	-.807	-.776	-.532
326	2.831	5.392	2.132	4.232	5.209	6.178	5.026	6.221	5.759	7.11	6.997	7.493	6.678	6.14	6.877	6.952	7.054	5.139	4.414	5.167	3.216	5.293	4.311	8.532	5.966	7.241	7.55	5.086	5.463	8.578	3.017	5.301	5.738	5.997	5.236	5.388	5.394	5.514	5.491	5.536	4.686	5.869	5.769	3.427	3.729	5.761	5.921	5.631	3.72	5.606
327	.457	.282	.523	-.489	-.704	.338	-.518	.639	.199	.759	.512	.669	.623	.532	.631	.476	.524	-.321	-.427	.309	-.322	-.35	.643	1.299	.357	-1.866	.626	.263	.338	1.123	.314	.544	1.1	.143	.732	.801	.651	1.059	1.191	1.345	1.115	1.345	-.052	-.094	-.202	.381	.312	.372	-.134	.744
328	-.792	.176	-.218	-1.377	-1.34	-.62	-1.492	-1.481	-1.371	-.098	-1.01	-2.225	-.983	-1.648	-.07	-.971	-.76	-2.11	-.968	-.898	-.788	-.522	-.025	-1.088	-1.546	-1.494	-1.835	-.685	-.241	-3.053	-.66	-.719	-1.569	-1.228	-.736	-.949	-.647	-.741	-.192	-.743	-.493	-.738	-1.469	-.399	-1.202	-1.497	-.834	.046	-.713	-1.132
329	-.394	-1.581	-.047	-2.436	-1.846	-1.514	-1.863	-.418	-1.483	-.456	.233	-1.087	-1.437	-1.493	-.03	-.786	-.903	-2.898	-1.618	-1.617	-1.094	-1.725	-.161	-1.486	-1.817	-1.697	-.228	-.117	-1.013	-1.819	-.193	-.133	-1.772	-2	.033	-.142	-.283	.245	-.536	.343	-.377	.128	-1.861	.039	.755	-.051	-1.967	-1.283	-2.076	-1.366
330	.401	-.38	.257	-1.399	-.415	-.512	-.528	-.33	-.116	.147	-.007	.396	-.254	-.343	.065	-.032	-.098	.421	-.252	.208	.222	-.304	.09	null	-1.498	-2.958	-.16	.533	.673	-.914	.067	-.117	1.053	-.497	.629	.222	.216	.322	.193	-.027	.034	.805	-.769	-.732	.497	.171	-.181	-.668	-.693	-.298
331	-1.401	-1.237	-.849	-2.295	-1.603	-.437	-.93	-.49	-1.303	-.339	-1.201	-2.118	-1.511	-1.395	-.89	-1.391	-1.172	-1.755	-1.201	-.59	-1.715	-.882	-.463	-.909	-1.217	-1.514	-1.813	-.976	-.63	-1.414	-1.03	-1.421	-1.283	-1.225	-.609	-.423	-.314	-.985	-.591	-.964	-.839	-1.219	-1.251	.171	.434	-.429	-1.109	-.718	-1.266	null
332	-.545	-.486	-.52	-.83	-1.715	-.912	-1.266	-.546	-.39	-.138	-.69	-1.7	-.456	-1.085	-.387	-.633	-.205	-1.714	-1.094	-.326	-.896	-.867	-.143	null	-1.237	-1.618	-1.091	1.138	-.01	-2.521	-.118	-.767	-.581	-1.425	-.174	-.364	-.068	-.494	-.171	-.36	-.405	-.02	-1.274	.069	-.153	-.621	-1.176	-.487	-1.098	-.917
333	-.471	-1.067	-.611	-1.084	-1.261	-1.06	-.917	-1.104	-.456	-.639	-1.344	-.645	-.625	-1.064	-.849	-1.049	-.428	-1.1	-.004	-.793	-.469	-1.221	.144	-1.178	-1.025	-1.353	-.728	-.825	.156	-2.065	-.368	-2.011	.559	-.985	-.37	-.355	-.194	-.181	-.642	-.172	-.069	.247	-1.117	-1.441	-1.177	-1.493	-.851	-.578	-.866	-.747
334	-.383	-.637	.16	-.509	.579	-.104	.259	.658	1.795	1.081	.971	1.426	.861	.844	.967	.991	1.053	.835	-.329	.579	.535	-.052	-.321	.573	.911	.927	.676	1.135	.852	1.304	-.101	.471	.591	1.316	2.116	1.45	1.233	.431	-.148	.512	.367	.558	.691	-.147	.153	.218	.898	.442	-.151	.689
335	.699	.677	.185	-.053	.104	.948	.425	.135	-.231	.628	.008	.194	.791	.078	.939	.538	.865	-.7	-.202	1.295	.7	.337	-.259	.171	.304	.793	.206	1.606	.883	null	.598	.305	1.515	.445	.503	.725	.326	.166	.13	-.06	.763	.957	.69	-.039	.384	.118	.722	1.023	-.051	1.034
336	.107	-.05	.179	-.331	-.051	.089	-.874	.606	1.023	.695	.456	-.554	.441	.063	-.754	.523	.96	-.026	.674	.199	-.648	.034	.904	-.586	.219	.162	.576	.46	.674	-.599	.256	-.502	.444	.286	.569	.569	.61	-.041	-.204	.008	.179	.232	-.009	.508	.173	.437	-.121	.597	-.576	-.218
337	-.784	-.314	-.49	-.842	-.165	-.494	-.647	-.105	-1.15	-.393	-1.271	-3.538	-.837	-1.653	.03	-.726	-.248	-1.164	-1.187	-.482	-.874	-.517	-1.287	-.477	-.813	-1.023	-1.206	-.577	-.786	-3.152	-.527	-.473	-.19	-.958	-.847	-.871	-.229	.149	.68	-.146	.369	-.463	-1.288	-1.308	-1.005	-1.205	-.928	.219	-1.011	-.433
338	.337	-.563	.684	.174	-.545	.319	.264	.727	.135	.672	-.574	-3.208	.064	-2.937	.717	.022	.885	-.109	.28	.649	1.28	.262	-.424	null	.004	-.471	-.45	-.136	.113	.213	.116	.479	1.272	-.283	-.465	-.133	.412	.198	.579	.129	.035	-.034	-.585	-4.044	-.318	.314	-.107	-.166	.136	.231
339	-1.02	-1.329	-1.222	-1.895	-1.612	-1.295	-1.399	-.17	-.44	-1.286	-2.105	-2.494	-1.931	-1.665	-1.222	-1.604	-1.336	-1.484	-.646	-.832	-.886	-1.118	-.879	-.803	-1.276	-1.282	-1.67	-.733	-1.268	-1.274	-1.086	-.023	-.444	-.837	-1.132	-1.581	-.527	-.419	-.343	-.703	-.601	-.924	-1.683	-.706	-.595	-.698	-1.22	-.043	-1.496	-.782
340	-1.273	-2.724	-1.297	-2.479	-2.042	-2.445	-2.2	-.663	-.9	-1.424	-1.319	-2.338	-1.694	-2.133	-1.62	-1.355	-1.029	-2.085	-2.154	-1.474	-1.095	-2.147	-2.008	-2.398	-1.922	-1.543	-1.332	-1.439	-1.793	-1.765	-1.179	-2.235	-1.479	-1.798	-.969	-1.202	-1.568	-1.039	-1.726	-1.023	-1.535	-.967	-1.737	-1.864	-1.048	-2.11	-1.73	-1.765	-2.083	-1.65
341	-.107	-.018	.281	-.467	.061	.285	-.008	.728	.748	.356	-.033	-.23	-.201	-.577	.543	.03	.458	.234	.744	.543	-.043	.92	.818	.173	.064	-.226	-.1	-.16	.05	-.852	-.273	-.073	-.053	.159	.409	.506	.664	.559	.915	.383	.527	.308	-.288	-.208	-.074	-.262	.01	.65	-.249	.226
342	.049	.506	.537	.254	.761	1.308	1.044	1.348	.668	.774	.726	.308	.18	.182	1.093	.634	.687	.211	2.277	.425	.13	1.144	2.904	.379	.332	.391	-.146	.386	.787	.494	-.003	.912	.669	.639	-.349	-.168	-.163	.724	.511	.645	.741	.771	.267	-.357	-.091	.283	.254	1.665	.383	.492
343	-.295	.557	-.444	-.652	-.19	.816	.302	-.218	-2.09	.187	-.344	-.564	.157	-.529	.25	.356	.551	-.392	.289	.326	.062	.885	1.104	-.091	.21	-.097	-.55	-.218	.603	-.681	-.319	.153	.198	-.311	-.034	.328	.413	.325	.691	.259	.277	.123	-.216	-1.023	-.587	.156	-.052	.932	.029	.45
344	1.146	.097	1.409	-.115	.761	1.149	.73	-.235	.937	.689	-.342	.079	.454	.679	.529	-.287	.159	1.87	1.153	1.082	1.562	.731	.491	.818	.484	-1.013	1.957	1.163	1.209	1.093	1.572	-.866	.828	2.183	1.029	.989	.5	1.6	1.607	1.849	1.093	1.512	1.187	.813	.028	.564	1.772	1.682	1.304	.654
345	-.576	-1.816	-.588	-.498	-1.401	-1.737	-2.052	-1.303	.173	-.448	-2.115	-2.79	-.463	-.946	-1.515	-1.081	-.541	-.599	-.189	-.963	-.695	-1.336	-.874	-1.396	-1.4	-2.864	-.595	-1.557	-1.055	-.948	-.752	-2.694	-1.209	-1.122	-.73	-1.672	-1.454	-1.504	-.737	-1.102	-.716	-.145	-1.052	.452	.214	-.082	-.791	-1.085	-.685	-1.027
346	-1.756	-5.956	-2.19	-2.993	-3.404	-5.477	-5.124	-5.245	-1.316	-2.558	-4.646	-6.28	-2.916	-4.284	-2.947	-4.062	-2.927	-2.556	-2.244	-3.687	-3.154	-4.05	-2.966	-3.518	-4.713	-4.778	-1.488	-3.476	-3.62	-.018	-2.425	-6.187	-2.513	-3.692	-2.451	-3.648	-3.052	-4.396	-4.403	-3.931	-2.951	-2.045	-4.231	-4.68	-3.499	-6.39	-2.695	-5.289	-1.807	-3.827
347	.131	-.92	.106	-1	-.606	-.144	-.346	-.702	null	-.358	-.522	-.884	-.867	-.129	.104	-.444	-.22	.478	.052	.026	-.72	-.243	.494	-.091	-.372	-.507	.224	-.192	-.71	-.632	.277	.569	-1.023	-.013	.802	.794	1.075	.203	.221	.209	.199	.63	-.106	.47	.411	.274	-.437	-.404	-.431	.126
348	-.63	-1.112	-.939	.337	.041	-1.253	-1.249	-1.605	-1.067	-.276	-1.544	-1.081	.3	-1.009	-.503	-.204	.38	.429	-.202	.592	0	-.708	-.859	null	-.47	-1.973	-.741	-.503	-.363	-1.12	-1.201	-.971	.071	-.05	.364	-.022	.43	-.282	-.255	-.554	-.33	.109	-.196	.758	-.717	-1.129	-.032	-1.206	.449	-.799
349	.377	.882	.558	.886	1.282	1.744	2.502	1.955	-1.85	1.265	1.52	2.603	.709	1.74	2.001	.738	1.302	2.147	1.375	1.803	.951	1.384	1.441	2.94	2.316	2.155	1.76	1.163	1.809	2.546	.428	.334	1.584	2.307	1.64	1.06	1.212	1.9	1.607	1.936	2.038	2.353	1.853	.525	.956	1.127	1.721	2.05	1.408	1.275
350	-.588	-.745	-.98	-.748	-1.443	.578	-.142	-.987	null	-.152	-1.212	-1.952	-.703	-.536	-.417	-.763	.139	-1.079	-.97	.003	-.761	-1.427	-1.162	-1.561	-.884	-2.247	-.977	-.49	-.341	-1.19	-.556	-1.996	-.083	-.329	-.816	-1.073	-1.049	.063	.182	-.106	-.392	-.403	-1.351	-1.521	-3.127	-1.094	-.846	.353	-.69	-.925
351	-.815	-1.394	-.334	-2.505	-1.722	-.647	-1.489	-1.634	null	-1.457	-1.117	-.835	-2.461	-.859	-.946	-1.729	-1.467	-1.11	-.856	-1.181	-1.807	-.714	.404	-.79	-1.372	-1.216	-1.74	-1.947	-1.44	-.976	-.933	-.912	-1.969	-1.222	-.365	-.734	-.329	-.778	-1.335	-.688	-1.175	-.813	-1.159	-1.636	-1.448	-1.798	-1.9	-.935	-1.609	-1.462
352	-1.991	-2.429	-1.381	-2.83	-1.631	-1.217	-1.415	-2.497	null	-.72	-1.344	-2.166	-1.548	-1.879	-.926	-2.227	-1.719	-1.911	-1.521	-1.565	-1.509	-1.559	-.565	-1.434	-1.456	-2.206	-1.445	-1.433	-1.428	-1.378	-1.735	-2.447	-1.222	-1.514	-.48	-.564	-.518	-.36	-.806	-.192	-.814	-1.11	-1.307	-.988	-.383	-1.621	-.903	-1.043	-1.348	-1.855
353	-.815	-1.123	-1.052	-2.233	-.704	-.612	-1.191	-.755	-.81	-.501	-.764	-1.465	-.677	-1.68	-.55	-.807	-.311	-1.225	-.813	-.603	-1.815	-.967	-.605	-.95	-.937	-1.837	-1.143	-.532	-.874	-1.025	-1.202	-1.848	-1.105	-.679	-.482	-.785	-.348	-.66	-.442	-.377	-.599	-.626	-.979	.026	-.017	-.109	-.707	-.562	-1.158	-1.151
354	-.037	-.289	.183	-1.209	-.637	.735	-.091	.626	.283	.165	.635	.568	-.466	.528	.075	.39	.428	.223	-.693	.439	null	-.103	.265	.734	.423	.047	-.304	-.651	.507	.14	-.056	-.2	-.417	.348	.788	.534	.83	.674	.317	.951	.806	.707	-.566	-2.263	-2.122	-1.852	.073	.547	-.641	.056
355	.505	.485	.294	.322	.578	1.155	.817	1.229	1.051	.476	.466	1.73	0	1.306	1.087	.118	.906	1.424	1.694	1.36	null	.619	.585	1.429	.698	-2.925	1.078	.956	1.348	1.306	.354	1.1	1.627	1.777	1.38	.794	1.278	1.026	.886	.957	1.013	1.856	.83	.444	.663	.578	.925	.72	.821	.904
356	.332	1.301	.445	.848	.485	1.037	1.101	.902	.717	.522	.737	null	.322	1.487	.085	.263	.748	1.039	1.813	1.759	null	.317	1.1	-1.642	1.363	null	.511	-.252	1.347	4.1	-.41	.893	1.791	1.16	1.551	1.126	1.184	1.138	.788	1.068	1.316	2.274	.678	-.115	null	-.541	.81	.854	1	1.408
357	.454	-.198	.426	.515	.869	null	-.714	-.17	.716	.025	-.1	null	.177	-.073	-.061	0	.977	.606	-2.1	1.541	null	.121	.531	.132	null	null	1.184	-.354	.684	null	-.132	.794	1.818	-.156	.935	1.329	.963	.328	-1.115	-.585	.622	1.154	.241	.447	-.447	-3.644	-.164	null	.082	-.501
358	.608	2.437	-.083	1.863	.16	4.082	1.413	-1.332	-.271	-.968	-1.305	4.898	-.407	3.588	-2.059	-1.154	-.224	3.731	4.731	3.724	1.415	3.041	3.137	2.596	3.947	-2.113	.186	-1.7	3.417	5.966	-.619	.151	3.289	-1.663	.397	.74	.311	.054	-1	.692	.597	2.322	4.813	3.336	1.24	2.173	3.909	2.954	3.613	.585
359	.762	-.369	.287	.778	0	null	-1.153	-.7	.672	-.158	-.157	null	.379	-.011	-.766	.348	1.02	.466	1.115	1.433	1	-.3	.302	-1.642	null	null	.115	-.72	1.653	null	-.585	.635	1.787	.88	.633	.385	.782	.447	-2.459	.415	.515	.953	.874	-.939	-2	-.064	.278	-.794	.453	null
360	.591	-.075	.35	.074	.529	.193	-.174	.524	1.156	.706	1	1.495	.585	.431	1.012	1.039	1.236	.835	.587	.808	0	-.17	.4	.852	.306	-.581	1.716	.326	.83	5.19	.404	.755	1.61	.988	.995	1.041	1.327	.815	.473	.9	.615	1.713	-.059	-.823	-1.423	-.264	-.177	.377	-.724	.376
361	.369	-.356	.447	-.138	.078	-1.75	.105	-.28	0	.107	-.333	null	.893	-.449	-.345	.149	.594	.178	.984	.594	1.1	-.234	.809	null	-1.229	.086	.274	-1.868	1.152	null	.36	.517	.89	-.684	.658	.401	.692	.348	.624	.699	.219	1.104	.407	-.548	.06	-1.807	-.333	0	.079	.123
362	-.226	-.128	.136	-1.902	-.639	-.118	-.041	-.411	-.626	-.353	-.327	1.535	-1.036	.809	.104	-.749	-.526	-.683	-.37	.647	-.5	.353	1.212	1.36	1.206	1.404	-1.055	-.282	.911	.956	.183	-.451	.653	.342	-.093	.026	-.018	1.635	.999	1.884	1.561	1.382	.217	-1.42	-.829	-1.068	.138	.847	-.19	.866
363	1.646	2.539	2.184	1.718	2.387	2.649	1.831	1.14	.306	1.181	1.271	2.942	.888	2.224	1.752	1.535	1.952	2.428	2.17	1.447	1.231	2.341	1.957	2.189	2.32	2.363	2.014	2.464	3.45	.675	2.092	1.936	1.789	2.664	1.608	1.918	1.483	1.367	1.981	1.633	2.242	2.27	1.603	-.44	-.188	1.042	2.294	3.128	.583	2.026
364	.373	.579	.37	.531	1.054	1.399	.415	1.135	.501	.295	.406	1.372	.193	1.009	.354	.241	.702	1.718	.465	-.455	1.459	.337	.645	-.698	.965	1.507	1.138	.206	1.638	1.6	-.3	.082	1.818	1.353	1.211	1.259	1.182	.893	.152	1.093	.678	1.585	.507	-.365	-1.222	-.455	.491	.509	.348	.803
365	.102	-.224	.219	-1.128	-.725	-.024	.067	1.278	-.008	.145	-.727	-2.287	-.585	-.766	.179	-.092	.05	-.709	-.658	.627	-.061	-.051	-.245	-.183	-.184	-.711	-1.293	.112	.003	-.299	.474	-.191	.043	.094	.073	.272	.502	-.658	-.04	-.85	-.685	-.65	-.008	-.113	.309	.554	-.381	.646	-.719	.336
366	-.118	-1.015	-.002	-.903	-.814	-.462	-.865	-.401	-.585	.327	-.508	-2.098	-.488	-1.626	.338	-.267	.217	-.275	-.013	-.467	-.263	-.537	-.04	-1.684	-1.165	-1.446	-.419	-.683	-.631	-1.728	-.065	-.629	.27	-.257	-.632	-.331	-.198	-.479	.173	-.468	-.477	-.852	-1.054	-.489	-.052	-.827	-1.203	-.172	-1.054	-.539
367	1.308	-1.585	1.549	1.059	.115	2.044	1.946	2.377	.766	2.456	2.118	-2.63	2.28	.945	2.312	2.192	2.134	.471	.551	2.413	2.787	.336	-.186	null	1.408	.377	1.65	3.741	-.415	2.207	1.542	2.261	2.175	2.745	1.126	1.238	.444	.543	.5	-.095	.186	.874	1.255	.241	.836	.982	2.219	1.054	.48	2.571
368	-.688	-2.687	-.902	.048	-1.585	.692	-.449	-2.399	.071	-.722	-1.631	-2.885	-.865	-.732	-1.129	-1.231	-.594	-.106	.399	0	-1.585	-.992	-.371	null	-.17	-.881	-1.845	-.698	-.352	.234	-.932	-.563	-.283	-1.427	-1.788	-.784	-1.133	-1.564	-2.566	-1.75	-1.759	-.431	.211	-1.226	-.104	-3.889	.257	.115	.99	-.936
369	.655	-.128	.115	-.29	.585	.054	.554	.163	-.737	.848	.441	null	.678	-.244	1.059	.585	1.16	.358	1.3	.993	0	.364	.237	null	.553	null	.515	.229	.105	.241	-.613	.585	1.409	1.049	-.213	.663	.838	-.032	.035	.502	.523	1.306	.294	.322	.862	-.515	.128	.574	.28	.327
370	1.291	1.429	1.861	.592	1.322	2.028	1.846	2.466	-3.392	2.487	1.749	.393	1.263	1.678	2.592	1.646	1.912	1.668	.791	2.836	2.1	1.847	1.558	2.504	2.132	1.46	1.589	2.915	1.497	1.959	1.602	3.327	1.581	2.14	2.216	2.303	2.724	3.765	4.295	3.84	3.608	3.376	2.173	1.455	1.613	2.846	1.655	2.292	1.174	3.11
371	-.403	-2.186	-.487	-1.051	-1.428	-1.13	-2.269	-.627	-.397	.385	-.473	-4.417	.104	-1.232	-.469	-.678	-.33	-1.045	-1.096	-.992	-.807	-1.508	-1.32	null	-2.006	null	-.673	-1.772	-1.607	null	-.963	-.838	-.233	-.524	-.182	-.6	-.551	-1.716	-.455	-1.724	-1.037	-.287	-1.073	-1.636	-1.585	-1.074	-1.15	-3.115	-.918	-.718
372	-.284	-.308	-.145	-.008	.152	-.298	-1.144	-.334	.543	.349	-.538	-1.935	.164	-.284	.143	.142	.537	.274	.319	-.191	0	-.261	-.151	.102	-.949	-1.152	-.313	.201	-.437	-.998	-.495	.157	-1.02	-.301	.29	.244	.269	-1.209	.494	-.803	-.56	.252	-1.044	.423	.177	.494	-.248	.353	-.344	-.299
373	-.177	-.977	-.688	.415	-.254	-.198	-1.67	-1.04	-.328	.392	-.233	null	.404	-.789	.585	.044	.567	.537	.714	.739	.874	-.503	-.365	null	-5.845	null	.798	-1.178	-.107	-.767	-1.369	-.617	1.52	.226	.401	1.28	.548	-.241	.298	.17	.244	1.016	-.328	.657	.353	-.621	-.568	null	.199	-.208
374	.039	-1.073	.349	-.807	-.1	-.621	-.3	-4.34	-.472	-.589	-.039	null	.791	-1.369	-.119	-.555	.373	.253	1.368	1.794	.933	-.409	-.117	-.524	-.796	null	-.433	-2.931	-.778	.528	-1.206	-.355	2.159	.469	.577	1.339	1.244	-.935	-.848	-1.1	-.045	.955	-1.11	-1.047	.091	.328	-.322	null	.585	-.078
375	.417	-.056	.621	1.193	1.441	-.1	1.424	.338	1.841	-.038	1.191	null	1.1	-.262	.788	.716	1.153	2.1	2.322	1.968	1	.818	1.467	null	1.129	-1.651	1.632	-1.087	0	null	.93	.694	2.232	1.415	0	2.382	1.815	.017	.83	.078	1.196	1.386	2.138	.476	.202	-.363	1.287	-3	1.567	.795
376	-.786	-1.558	-1.127	-1.692	-1.147	-.105	-1.655	-.254	1.444	.08	.279	-.169	-.351	-.653	.383	.112	.23	-.293	-.426	-.84	-.857	-.622	.088	-.419	-1.348	-1.333	-.067	-.874	-1.513	-.707	-1.34	.278	-.173	-.344	.25	-.094	.093	.616	.353	.656	.416	.744	-.671	-.04	.427	.568	-1.161	-.697	-1.455	-.398
377	-.187	-2.272	-.51	-.343	-.711	-1.95	-1.705	-1.609	2.322	-1.386	-.505	-2.217	-.496	-1.507	-.854	-1.208	-.535	-.291	.436	.133	.387	-1.33	-.947	null	-2.551	-3.484	1.207	-2.434	-1.472	null	-.785	-.126	1.096	-.08	.43	.618	-.047	-.49	-1.198	-.809	-.899	-.283	-.965	-1.585	.008	.559	-1.064	-1.922	-.42	-1.084
378	.082	.695	.325	2.087	1.131	null	-1.222	-.769	null	.544	.718	null	.807	null	.788	-.874	.782	.166	.202	1.585	.322	-.079	.453	null	null	null	.862	-1.848	-.294	null	-.183	1.103	2.313	1.162	1.5	1.585	.848	.63	.126	.074	null	1.056	.737	0	.415	1.263	.159	null	.983	-.092
379	.538	-1.784	.128	.553	.459	-2	-.891	-.606	null	.531	.678	1.737	1.737	-.117	.184	.759	.524	1	1.723	1.915	.585	.117	.862	null	-.611	null	1.766	-1.078	.057	null	.136	.852	1.851	.545	1.29	2.07	1.098	.862	1.585	.658	-.793	1.718	.88	4.19	null	-.152	.149	null	1.331	.417
380	.934	2.17	.771	1	1.322	null	0	1.874	null	.283	1.874	null	1.737	-.55	.17	null	1.138	2.078	3.104	2.036	2.585	0	1.021	.315	null	null	1.807	-2.17	.447	-.101	-.193	3.053	2.689	.907	0	.817	2.178	1.064	-.363	2.248	.922	1.155	1.696	.585	null	2.363	.42	null	1.085	.905
381	.71	-.585	-.686	1.807	.263	null	-.531	-.848	1.657	-.173	2.459	3.618	1.585	1.883	-.107	.585	1.992	.762	2.629	2.719	2.17	.415	2.07	null	-1.322	-4.439	1.193	-.29	.885	-1.58	-.817	1.152	2.085	1.575	1.874	2.012	1.461	1.28	0	2.087	1.503	2.471	1	.515	.706	.874	.392	null	1.243	.916
382	.846	-.12	.458	.642	-.819	-1.217	-1.008	.298	.218	-.272	-.08	-.604	-.29	-.4	.163	.659	.763	.961	.275	.68	.415	-.638	.165	-.124	-1.462	null	.358	-.135	-.093	1.26	.229	.756	.128	.182	.649	.52	1.063	.071	-.12	.259	.566	1.274	.851	0	-.537	.199	-.357	-.477	-.076	-.005
383	.506	.233	.506	.283	.141	1.279	.542	.947	.518	.55	.556	.617	.501	.735	.854	.481	1.017	.983	.709	1.179	.874	1.103	1.126	.661	.177	.045	.647	.67	.664	.407	.313	.84	1.384	.457	1.092	.653	1.416	1.416	1.196	1.573	1.778	1.75	.071	.067	.934	1.59	.45	1.035	.311	.656
384	-.092	-.721	.375	-.673	-.428	-.028	-.641	-.572	-.239	-.399	-.302	.818	-.403	-.182	.128	-.211	-.132	.107	.66	-.566	-.392	-.301	.436	-.518	-.576	-.24	.121	-1.086	-.189	-.775	-.25	.067	.673	-.303	-.093	.046	.191	-.081	-.271	.164	.158	.648	-.462	-.165	1.324	-.588	-.783	-.227	-.819	-.517
385	.732	-.16	.173	.83	.807	-.585	.248	-.41	.723	-.064	.737	1.564	1.222	.459	-.524	.322	.726	2.216	1.939	2.109	.263	.507	.527	.191	-2.755	null	1.392	.138	1.263	null	-.3	1.571	1.772	1.497	1.318	1.138	1.658	.893	-.415	.547	1.034	1.952	.954	0	-.322	.111	0	null	.9	-.025
386	.52	.664	.645	.585	1.1	1.828	.705	-.664	.823	.469	.415	2.811	.978	.903	.585	.731	.708	1.498	1.585	1.937	1	1.672	1.139	.443	1.226	-2.511	.254	.752	1.487	1.633	.141	1.266	1.479	1.73	1.595	.854	1.262	.909	1.532	.618	1.134	1.49	.918	.252	.974	1.295	.765	1.426	.31	null
387	.795	.597	-.124	.585	1.07	1.024	.17	.509	1.194	.911	.714	.639	.263	1.941	.853	.726	.757	1.603	1.834	.915	.415	.14	1.459	.591	.415	.317	1.422	1.285	.807	1.23	1.039	1.038	.507	1.052	1.69	1.2	1.497	.844	.989	1.154	1.038	1.6	1.268	.874	.368	.957	.45	.491	.557	.756
388	-.424	-.45	-1.015	-.744	-.944	-.535	-1.093	-.892	-.977	.374	.087	-1.495	1.024	-.696	-.255	.886	1.11	-.841	-.184	-.179	-1	-1.234	-1.046	-1.401	-1.658	-.796	1.684	-.71	-.408	null	-.765	-1.183	.391	-.608	-.006	-.152	-.307	-1.655	-1.391	-1.598	-1.155	-.821	-.33	.205	-.565	.054	-.524	-.759	-.194	-.962
389	.912	1.284	.404	.515	.241	-2.663	-.889	.379	.637	.615	.555	null	.832	-.145	.917	.816	1.237	1.174	1.361	.61	null	-.624	-.228	.229	null	.895	1.28	-1.28	1.115	1.131	.621	1.044	2.012	.244	.863	1.227	.99	.933	-.848	.737	.29	1.691	1.735	1.078	.794	-.368	-.018	-.515	.177	-.09
390	.777	.315	.203	0	.211	-.459	-.296	.231	.837	.499	.022	-1.189	1.415	.007	.273	.257	.651	.157	.785	.585	null	-.313	.832	null	-.985	-.183	.112	.356	.684	4.069	.227	.278	1.941	.296	.531	.778	.952	.478	-.12	.674	.388	1.013	.28	.217	2.415	.126	-.052	.263	.132	.369
391	.309	-.112	.276	-.541	.263	-.348	-.728	-.255	.105	-.043	.356	-.035	-.105	-.206	-.066	.057	.453	1.537	1.194	1.018	null	-.171	.278	.898	-.322	.088	-.051	.215	.927	1.07	-.069	.689	.679	.52	.871	.842	.734	1.202	.022	1.104	.159	1.028	1.549	.783	.937	.718	-.288	-.152	-.509	.157
392	.554	-.728	.307	-1.566	.425	1.65	.209	1.214	.432	.099	.296	1.36	-.286	.631	.714	-1.078	-.739	1.337	.556	.425	null	.021	-.241	.282	.504	.501	.548	.602	.712	1.051	.785	.784	.747	.828	.668	.406	.381	.971	.343	.688	.168	.857	1.322	-.153	.31	.184	.7	.318	.363	-.338
393	.748	1.209	.092	.848	1.983	-1.263	.833	1.585	.553	.634	1.273	null	.893	-2.172	1.509	.652	1.224	2.188	2.019	2.481	2.17	.222	.807	null	1.322	-.628	1.415	.535	0	1.332	.485	2	2.266	2.142	1	.541	1.244	1.929	1.17	2	.556	1.608	.459	0	2.346	.476	.716	.29	1.1	.854
394	.633	null	.581	1	.495	null	-.415	null	-.074	-.241	-1.585	null	2.644	null	-.459	-1.222	1	.896	1.848	1.855	1.322	.193	0	null	null	null	1.339	null	-.443	1.161	-.29	.666	2.559	.71	1.503	.573	1.644	0	.263	.126	.759	1.252	-1.585	null	2.519	0	0	null	1.515	.387
395	.866	-1.009	.316	.138	-.049	-2.379	-.282	.515	.585	.36	-.143	null	.367	-.806	.555	-.164	.107	.541	.91	.51	.585	-.312	.415	null	-2.544	-1.468	1.11	-.695	-.308	.177	.771	-.344	1.391	.721	-.69	.466	.261	-.126	-.338	-.594	-.485	1.066	-1.214	0	.532	.102	.098	.363	.606	.126
396	.685	-1.459	.926	2.415	.807	null	-.459	.807	.585	.807	.907	null	.84	.439	.379	-.585	1.322	1.246	2.931	1.386	0	.078	.188	null	null	null	1	-1.263	-.645	2.332	0	1.241	2.765	1.737	.926	1.517	1.833	.918	-1.322	1.322	.881	1.415	.893	null	1.898	null	.737	-.391	.954	1.396
397	-.324	-1.094	-.251	-1.187	-.453	.337	.191	.442	-.171	-.159	.298	-.214	-.664	-.156	-.33	-.212	.326	.443	-1.555	.362	.14	-.149	-1.486	1.238	.621	.096	-1.061	.434	-.172	.918	-.19	.732	-.046	1.629	.162	.166	.657	.107	.317	.263	.065	.208	.698	-.228	-.202	1.211	-.093	.539	-1.038	.663
398	-.481	-1.023	.086	-.74	-.376	-.602	-.611	-1.48	-.408	.586	-.725	-1.074	-.032	-.452	0	-.618	.182	-.017	.102	-.436	-.395	-.332	.03	.193	.09	-.513	-.05	-.548	.036	-.883	-.177	-1.503	-.369	-.02	.267	.564	.502	.215	.239	.042	-.212	-.071	-.8	-.574	-.781	-1.092	.06	.137	-.435	.273
399	.068	.108	.423	1.107	.198	.894	-.607	-.463	.608	.459	.13	-1.672	.415	-1.225	.407	-.415	-.03	1.037	1.481	.295	1.322	.637	.531	-.864	.434	.404	-.206	.393	.028	null	-.082	.757	.657	.733	-.307	.731	.348	.115	-.074	-.383	-.27	.316	.823	1.285	.255	1.255	.325	.526	.934	.395
400	.961	.445	1.43	.241	.744	2.536	.483	-.532	.752	.318	.869	.125	.485	1.52	.178	.254	.724	2.126	2.098	1.257	1.379	1.742	1.645	1.337	1.613	1.679	.757	1.034	1.528	-.695	.837	.789	.976	1.595	1.153	1.611	2.19	.342	.688	-.312	1.03	.675	.1	-.71	-1.441	.505	.609	.986	.348	1.717
401	.1	-.974	.391	-.677	-.708	-.268	-.717	-.465	.086	.234	.794	.047	-.284	-.122	.296	.54	.55	.232	-.218	-.569	-1.507	-.774	-.166	-.454	-.914	-1.294	.638	-1.512	-.872	.009	-.176	-.437	-.942	-.274	.083	-.239	.088	-.125	-.817	-.101	-.105	.104	-.749	-.485	.048	.327	-.731	-.689	-1.525	-.416
402	.162	-1.447	-.11	.515	.322	null	-.379	-.379	.018	.444	-.778	null	1.585	null	-.28	.531	1.183	1.722	2.303	2.064	.807	.459	.15	null	-3.781	-3.748	.547	-1.107	.415	null	-.518	.86	2.363	1.174	.675	1.094	1.522	-.095	.152	.051	.263	1.047	0	-.678	null	null	-.25	null	1.04	.315
403	.535	-.858	.06	-.222	-.343	-1.3	-.929	-.693	.389	-.18	-.446	null	-.722	.279	-.334	-.401	.293	1.485	1.379	.907	.613	-.017	1.045	-3.227	-.338	-3.353	.278	.128	-.263	.756	.439	.693	.615	.447	.862	1.016	.72	-.031	-.269	-.351	0	.33	.879	-1.784	-.951	-.459	.271	.807	1.151	.189
404	.233	-1.667	.693	0	-.263	-1.202	-1.653	-1.311	-.505	.739	-.498	.27	-.214	.268	-.088	-.131	.791	.402	.219	.48	.222	-1.259	-.766	.692	.05	-2.367	.057	-.144	-.681	.546	.604	-1.624	.442	-.742	.33	.424	-.333	.126	-.078	.172	-.585	.869	.263	.29	-1.549	-.551	0	-.415	1.186	-1.122
405	-.919	-.883	-1.104	0	-1.737	-1.959	-.962	-2.073	-.827	-.101	-.962	.044	-.907	-.663	-.527	-1.058	-.072	.547	-.275	-.232	-1.807	-.483	-1.072	.636	-1.18	-3.73	-.78	-.868	-1.047	-.251	-1.648	.077	-.708	-2.275	-.611	-.837	-.293	-.415	-.3	-.759	null	.057	.08	-.12	-1.336	-.902	-1.16	-.602	-.858	-1.041
406	.878	.444	.206	1.766	.415	.858	-.415	.459	1.087	.233	.628	null	1	.265	-.126	.495	.531	2.603	1.322	1.722	1	.893	1	.861	null	null	.907	-.252	.807	.205	-1.263	2.222	2.337	.905	1.392	1.322	1.67	0	.222	-.263	-.231	1.091	1.415	1.1	2.687	.585	-.115	null	.585	-.033
407	.919	.632	.433	.576	0	null	-.796	1.766	null	.263	1.152	1.226	0	1.052	.107	1	.794	2.396	.807	.354	1	-.082	.858	1.85	-.8	null	1.138	-.096	-1	1.424	-.1	1.387	.074	.637	.822	.841	.968	.415	0	.778	.441	1.443	1.193	1.953	.064	-.061	-.036	.363	.288	-.264
408	-.165	-.089	-.474	-.943	-.916	-.83	-1.346	-.718	.259	-.019	-.717	-1.477	-.784	-.724	-.019	-.484	.071	-.62	-.895	-.827	.29	-1.357	-.231	-2.2	-1.774	-2.763	-.342	.089	-1.034	.274	-.715	.883	-1.172	-.477	.67	.908	.892	-.028	-.5	-.082	-.239	.526	-.07	-.524	-1.245	-.566	-.873	-.279	-.415	-.346
409	0	-.823	.321	1.485	1.256	null	.445	.358	1.148	.22	-.126	null	1.3	null	-.257	1.111	1.745	.13	2.266	2.425	2.585	1.02	.655	null	-.829	null	1.067	.7	1.107	null	-.93	.401	2.146	1.676	1.728	2.312	1.585	-.181	0	-.04	.903	1.392	.515	.788	.737	-.415	.327	null	1.354	1.185
410	.145	-1.222	.166	1.17	1.485	null	-.074	-.348	.617	.124	.697	null	1.322	null	-.893	.794	1.149	.312	2.801	2.656	1	.796	.626	null	-4.18	null	2.379	null	1.173	null	0	.353	2.18	1.209	2.468	1.228	1.516	.331	.152	-.278	1.208	1.572	-.585	-.678	2.11	-1.17	.337	-2	2.147	.973
411	-1.645	-1.283	-1.361	-2.345	-2.175	-1.281	-1.807	-1.729	-1.808	-1.359	-2.381	-2.971	-1.838	-2.069	-1.434	-1.797	-1.189	-2.428	-1.538	-1.12	-.915	-1.447	-1.788	-1.616	-1.757	-1.958	-2.689	-1.299	-1.349	-3.431	-1.738	-.352	-1.614	-2.002	-1.272	-1.172	-.106	-.7	.198	-.747	-.615	-1.539	-2.498	-.603	-.87	-1.6	-2.06	-.799	-1.933	-.976
412	.166	-1.138	-.353	-.577	-.339	-.377	-.991	-.475	-.285	-.475	-.886	.083	-.538	-.328	-.129	-.625	-.318	-.252	.462	-.199	.159	-.877	.144	.71	-.414	-1.952	.043	-.149	-.203	-.772	.029	.071	.603	-.115	.613	.69	.871	.991	1.094	1.27	.713	1.367	-.242	.045	.38	.374	-.531	-.874	-.828	.399
413	.218	null	.426	1.222	.363	3.139	-.745	.531	.49	-.387	.585	null	1.322	-3.194	-.308	.918	.566	2.363	1.782	2.23	2.222	.936	.73	null	-2.158	-2.297	1.766	-1.807	1.338	null	-1.31	.914	2.427	1.054	1.155	1.142	.907	1.138	-1	-.238	1.078	1.753	.431	-.585	2.433	-2.17	.093	null	1.248	.602
414	.472	null	.308	.415	.893	null	-.16	.737	.993	.282	.193	null	1.129	null	-.918	.83	1.065	null	2.306	-.3	.678	-.23	.447	-4.011	-.974	-4.748	1.222	null	1.037	null	.069	.585	1.987	0	.83	.239	1.204	.227	0	-.222	1	1.824	.617	.193	null	-.778	.027	null	.585	.438
415	-.47	.158	-.735	-.241	-1	-.784	-1.311	-.075	-.152	-.284	-.498	.114	-.28	.059	-.848	-.485	.411	1.281	1.191	-.121	.415	-1.425	-.492	-.787	-1.385	-1.232	-.28	-2.841	.226	.374	-.69	.379	.522	-.909	-.04	-.162	-.098	-.222	-.899	-.292	-.741	1.163	1	-.051	-.852	-.522	-.418	-.561	.082	-.972
416	1.17	1.261	1.054	.807	2.619	.848	.434	2.124	.708	.807	.585	2.348	.678	2.507	2.474	1.248	.821	2.42	2.536	2.248	3.109	.794	1.427	1.079	1.812	1.854	5.475	.469	1.939	.728	-.222	4.753	2.255	1.152	.836	.7	.753	1.874	1.295	1.455	.5	2.466	1.716	2	2.115	3.798	1.24	.807	.76	.839
417	.87	1.766	.972	.585	.848	null	.181	.766	1.03	.036	2.087	null	2	.485	.222	1.222	1.373	2.546	1.678	-1.585	1.663	.379	.778	2.216	-3.492	-.12	2.503	1	1.745	null	.454	-.066	2.595	.363	1.133	1.918	.676	.521	.152	-.126	.867	2.688	.766	-1.874	null	.778	1.102	null	.363	1.173
418	.907	.885	1.284	.585	1	null	-.138	.415	.874	1.158	2	null	1.737	-.931	.415	1.322	2.051	2.637	2.196	1.539	2.459	1.874	.807	-2.057	-2.158	-.684	-.322	.737	1.585	1.214	.883	2.553	2.507	1	1.939	1.726	1.347	.628	-1.807	-.138	.807	2.363	1.054	1.862	2.263	.848	.83	-2.585	2.585	1.379
419	.681	-3.7	.453	.807	.415	-3.807	-.074	.939	1.458	-.046	.202	-1.452	1.459	.161	-.051	.394	1.017	1.982	2.152	.453	1	-1.178	.057	null	null	-2.07	.71	.206	1.088	.647	null	1.534	1.484	0	.818	.398	.801	-.067	-.415	.115	-.199	.696	0	.1	-.663	null	.248	-.7	-1.585	-.471
420	.627	.657	.271	-.585	.541	3.32	-.447	-1.948	.712	-.131	-.608	1.033	.778	.482	-.058	0	.204	.152	1.932	1.574	.29	.065	.184	null	0	-1.194	.515	.29	1.285	null	-.494	.066	2.312	-.519	.871	1.485	.333	-.074	-1.7	-.549	-.047	-.163	.138	-.61	null	-1	1.128	-.907	.781	-.413
421	.688	1.337	-1.322	.652	1.807	0	1.434	1.36	.707	.663	.946	-2.359	.678	-.253	1.837	.415	1.213	3.151	2.17	2.188	1	-.3	.093	1.791	null	-.35	1.481	.559	.678	1.059	.778	2.682	2.04	2.664	-.459	.093	.652	1.784	1.392	1.893	.078	2.655	1.737	1.248	1.78	1.29	.141	.807	.737	.446
422	.748	-1.184	.8	1.415	1.184	null	.183	.348	1.07	.16	1.637	null	1.98	-1.346	-.074	.854	1.558	1.386	2.022	1.789	1.907	.181	-.16	null	null	null	1.585	-.415	.678	1.835	-.308	1.585	2.512	1.773	.495	1.444	1.175	.804	2.322	.592	.544	1.895	.415	.874	2.341	.585	.108	null	1.628	.66
423	.258	.354	1.008	1.193	1.229	1.482	.422	.714	.166	.403	.745	1.843	.813	-1.672	.412	.286	1.019	1.379	1.857	1.083	.762	.719	1.654	1.394	-.127	.569	1.384	.201	.33	1.013	.833	.575	2.107	1.047	1.245	-1.621	.786	1.131	.109	.91	.308	1.003	.206	.144	1.659	.315	.544	.705	1.08	1.083
424	.817	.157	.659	1.373	1.848	.951	1.41	-.322	.98	.51	.689	null	.585	.391	1.178	1	1.5	2.254	2.627	1.087	1.585	.433	1.04	1.785	.678	-.322	.788	.366	.485	.217	.138	2.239	2.248	1.852	3.467	.415	.672	1.632	1.341	1.31	.6	2.068	1.755	1.585	1.988	1.305	.671	.48	.853	.618
425	.098	-.152	.528	1.087	.536	0	.356	1.26	1.035	.979	.562	null	.766	.465	.457	.547	1.096	1.075	.951	1.225	1.107	.758	.605	null	.604	-1.874	.515	.608	.25	-.31	.301	.928	1.666	.909	.49	1.515	1.509	.983	.387	-.493	.492	.809	-.115	-.181	.97	.874	.307	1.766	.654	.89
426	-.214	-.434	-.481	.597	-.193	-.447	-.864	-.9	.418	-.103	-.35	3.511	.241	.121	.139	-.511	.239	.326	.239	.415	0	-.143	-.206	.291	-1.077	-2.053	-.115	-.524	.147	-5.664	-.649	.095	.988	.577	.037	.294	.223	-.036	.209	-.02	.574	.508	-.322	-3.7	-.697	null	.188	.576	.874	-.017
427	1.112	1.699	2.073	.848	1.907	.585	-.284	.83	.772	.298	.951	null	0	.151	1.959	1.379	1.899	1.702	2.397	1.766	1.737	-.057	.202	.625	-.429	.621	1.57	.284	.459	1.43	.074	2.131	2.37	1.788	1.63	1.524	1.505	.044	2.7	.444	.724	1.127	2.202	2.555	.816	1	-.252	.379	1.202	1.193
428	.75	-.263	1.16	.415	.608	-.177	-1.037	.844	.19	.263	.771	-.996	0	-.022	.072	.152	.694	.983	1.329	1.415	-.415	-.292	-.064	1.052	-1.594	-.748	.387	-.358	-1.515	1.359	-.503	1.63	1.531	-.078	.194	.371	.225	-1.387	-.07	-1.807	.037	1.307	1	.907	.897	-.263	-.585	-.263	.054	.013
429	.277	-.451	1	2.433	1.585	-3	-.788	1.263	.812	.113	.834	.198	.737	.912	1.821	2.585	1.066	1.59	2.639	2.871	2	.343	.333	1.013	-1.528	-4.208	1.485	.524	0	1.161	.29	2.064	1.444	.845	.955	.747	1.198	3.087	-.152	3.087	.71	1.563	1	3	.441	1.951	.296	.447	.637	.489
430	.51	.215	-.085	.032	.67	.793	-.556	1.28	.567	.143	-.364	.063	0	.595	.597	1.037	1.175	2.79	2.17	1.214	1.222	-.397	.258	1.358	-1.048	-.163	.893	.585	.341	1.472	-2.322	1.994	.333	.531	.675	.51	.694	1.173	1.688	1.234	.101	1.556	1.531	1.874	1.776	1.427	-.559	0	.605	.085
431	.135	-.986	-.62	-.233	.144	-.521	-.919	-.074	-.184	.389	.543	-.363	-.354	-.521	.759	.783	.781	1.522	.827	.381	-.097	-.405	.488	.349	-1.205	-.693	.399	-.054	-.638	.316	-.237	1.044	-1.541	-.348	.595	.468	-.025	.314	-.158	.352	-.387	.706	.263	.61	-.322	.158	-.415	-.263	1.046	-.066
432	.559	.907	.399	1	2	0	.226	.83	-.111	.659	.348	1.153	0	-.248	1.585	3.248	1.111	1.422	2.519	3.248	null	-.124	.35	1.528	-1.152	null	.874	.604	-.415	1.065	-1.415	1.865	.907	1.277	.737	.855	.478	1.948	.379	2.322	null	.914	2.939	2.98	1.812	1.621	.272	-.415	1	.068
433	-1.408	-1.5	-1.623	-1.692	-1.34	-1.094	-1.023	-2.113	-1.161	-.507	-1.843	-1.366	-.726	-1.363	-1.425	-1.252	-.784	-.751	-.37	-1.568	-1.509	-1.428	-.67	-1.602	-1.084	-1.583	-1.593	-.625	-1.351	-2.276	-1.252	-3.296	-1.693	-1.056	-.624	-1.15	-1.325	-1.988	-1.222	-1.904	-1.634	-2.078	-1.553	-.503	-.521	-1.466	-.972	-.335	-.727	-1.145
434	-.268	-1.732	-.987	-.157	-.781	-1.484	-1.8	-1.984	-.674	-.878	-1.419	null	-.943	-.833	-1.461	-1	-.625	.541	.294	-.094	-.096	-1.062	-.306	-1.566	-1.256	-3.741	-.559	-1.232	-1.076	-3.624	-1.356	-.91	.089	-.187	.333	-.302	-.333	-.107	.369	-.218	.438	-.047	-1.641	-1.122	-.968	-2.279	-.558	-.71	-.359	-1.316
435	-.565	.209	-.051	-1.222	-.216	.434	-.223	-.006	-.187	-1.53	-.344	.452	-1.471	.16	-1.546	-.078	-.65	-.833	.703	-.076	-.669	.179	1.073	.56	.837	.38	-1.777	.04	.498	.403	-.434	.414	-.307	.86	.767	.602	.461	-.786	-1.501	-.587	-.284	-.225	.004	.244	.437	.202	-.415	.919	-.175	-.736
436	-.615	-1.358	-.804	-2.175	-1.409	-.651	-1.469	-.034	-.241	.766	.454	-.384	.016	-.459	.674	.378	.554	-1.304	-1.032	-.736	-.737	-.737	-.099	-.386	-.61	-.579	-.08	-.172	-.853	-.22	-.772	.496	-.762	-.896	.184	-.139	.224	.82	.451	.885	.608	.637	-.503	.322	.357	.454	-.962	-.679	-1.332	-.298
437	-.04	-2.648	.122	-.469	-.848	-1.727	-1.327	-.336	-.026	-.065	.163	-.304	.12	-1.01	-.032	.305	.543	-.91	.43	.335	.485	-1.039	-.374	.978	-1.166	-1.843	.453	-1.346	0	-4.361	-.624	-1.868	.68	-.392	-.127	0	.065	-.51	-.645	-.415	.261	.591	-1.392	-.721	-.333	-.595	-.98	-4.129	.178	-.946
438	-.845	-1.766	-.519	-.671	-1.678	-1.796	-2.766	-2	-.604	-.888	-2.579	.08	-1.17	-.702	-2.674	-1.982	-.531	-1.732	-.904	-.926	-.551	-2.052	-1.935	.571	-3.711	.68	-1.178	-1.818	-.664	-1.77	-1.453	-3.471	.147	-2.167	-1.044	-1.648	-1.019	-1.652	-1.474	-2.295	-1.793	-.572	-1.466	.075	-1.099	.584	-.546	-1.227	-.42	-1.576
439	-.298	-1.82	-.638	-2.42	-1.333	-1.716	-2.12	-.948	-.418	-.71	-.347	-.463	-1.593	-1.775	-.556	-.493	-.223	-.861	-.578	-.104	-.447	-1.33	-.486	-1.703	-1.795	-1.966	-.421	-1.301	-.544	-1.83	-.655	-1.217	-1.101	-.409	-.316	-.619	-.528	.174	-.197	.17	.266	.399	-.953	-.725	-1.482	-.726	-1.389	-1.279	-1.81	-1.101
440	-.386	-.484	-.383	-1.054	-.755	.131	-.379	-.712	-.312	-.453	-.758	-.506	-.992	-.512	-.123	-.26	-.081	-.468	-.347	-.845	-.639	-.277	.207	.453	-.032	-.639	.087	-.316	-.104	-.588	-.086	.436	-.618	-.333	.005	-.119	.244	.228	.197	.256	-.337	-.385	-.277	-.339	-.421	-.351	-.797	.329	-1.388	-.14
441	.124	1.387	.384	-.097	.359	1.4	1.301	1.107	1.451	1.302	.772	1.056	.229	.773	.842	.506	.605	.981	.945	2.537	.162	1.524	1.432	1.737	1.315	.428	.488	1.305	1.925	1.405	.607	1.602	.717	.274	2.25	2.192	2.464	1.907	2.753	1.956	2.048	1.779	1.709	.696	.225	1.802	1.277	1.851	.936	1.634
442	.434	-.898	.609	-2.585	-1.322	-3.459	-.577	2.685	.835	-.154	-.485	null	-.046	.247	-1.716	.354	.432	1.107	-.447	1.833	.848	-.36	.304	null	-.322	null	.348	-.7	1.122	null	.459	.376	1.395	-2.138	.515	-1.373	.862	-.611	-.459	0	.809	1.239	-.415	-.597	null	-.778	.096	-3.459	-.794	.299
443	-.101	1.164	.09	-.17	.9	.868	.716	1.203	1.273	.641	.26	3.084	.383	.981	.034	.107	.712	.576	1.398	1.983	1.415	.948	1.063	-.093	-1.667	.521	.794	1.166	1.181	2.107	-1.567	1.517	2.12	2.029	1.401	1.488	1.397	.88	.819	.804	.936	1.787	.637	.244	.695	1.648	1.22	1.331	.748	.834
444	.061	-.898	.187	-1.222	-.322	null	-.277	-.485	.388	-.15	-1	null	-.515	-1.694	-.625	-.348	.552	1.315	3.196	1.481	.794	.097	.523	-1.58	null	.667	-.204	-.858	.78	null	-1.392	-.029	1.744	-.923	.637	.375	.795	.055	-.263	-.569	.186	.458	-1.17	-.807	-2.485	-2.115	-.162	null	-.661	-.654
445	.596	-1.045	.209	-1.379	.076	-1.527	-.034	.29	.81	.675	1.916	.605	1.453	.388	1.508	2.703	1.718	1.026	0	1.064	1.222	-.251	.63	2.455	-1.137	-.082	1.441	-.874	.786	-1.347	-.453	.046	1.524	-.881	.771	.629	1.078	-.228	-1.1	-.567	.485	.515	-.149	-.392	-2.644	-1	-.216	-.07	-.055	-.173
446	.17	1.005	.876	-.241	.013	2.015	-.154	1.258	1.161	1.623	.429	.46	1.34	.352	.42	.406	.876	-.503	-.987	2.352	1.359	.394	-.739	.438	.468	.841	.301	2.274	1.587	-1.183	.214	.537	1.004	.168	.122	.784	1.175	.359	.876	.203	2.257	.969	.329	1.706	1.241	2.107	.845	1.392	1.699	.411
447	-.629	-1.432	-.446	-2.196	-.922	-1.73	-1.452	-1.32	-1.004	-1.005	-.707	-.161	-.872	-.304	-.662	-.534	-.316	-.989	-.111	-.742	-.206	-1.348	-.728	-.04	-1.479	-1.185	-.857	-1.29	-.36	.031	-1.005	.371	.024	-.576	.019	-.006	.138	-1.165	-1.444	-1.063	-.704	-.153	-1.072	-.542	-.111	-1.29	-1.06	-.75	-1.374	-.903
448	.456	-.387	.614	2.17	.585	null	-.352	.497	.798	-.197	.425	null	.432	.646	-1.585	.837	.267	null	.354	.531	.688	-.567	.899	.406	null	.114	.946	-.206	1.415	null	.344	.767	1.946	.617	1.066	.667	.916	-.316	-2	.047	.465	1.008	-.206	.065	.437	-1.459	.216	-.585	.848	-.259
449	.004	null	.71	1.485	-1	null	.502	-.459	.322	.585	.931	null	1.807	null	-.807	-1.415	.897	.472	2.021	1.183	-1	.693	-.206	null	null	null	1.632	-1	null	null	.115	.28	2.571	1.753	0	1.422	1.114	.245	-.147	.401	.616	1.711	-.084	-1.737	1.309	-.807	.341	null	.871	.727
450	.348	-1.248	.144	1.322	.585	null	-1	.415	.543	.236	.431	null	2.17	null	-1	0	1.149	1.391	1.766	1.491	.415	.155	.271	-1.757	null	null	.678	-.152	-.585	null	-.442	-.07	2.951	1.649	-.663	1.399	.981	.603	0	.222	.699	.818	-1.222	-.322	2.248	-1.415	.307	null	.682	.853
451	-.979	-1.907	-.889	-1.805	-1.335	-1.063	-1.131	-1.798	-1.297	-1.268	-1.378	-.861	-1.598	-1.113	-.828	-1.763	-1.4	-1.251	-1.147	-1.362	-1.518	-1.606	-1.043	-.836	-1.534	-1.108	-.326	-1.005	-1.577	-1.121	-.574	-1.374	-.473	-1.028	-.525	-.727	-.837	-.619	-.973	-.702	-.796	-.568	-1.561	-.746	-.856	-1.272	-1.322	-1.087	-1.472	-1.206
452	.719	-1.099	.588	-.212	.13	-.12	-.002	.882	.729	2.663	1.836	-1.899	2.07	-.964	2.523	1.073	1.714	-1.561	-1.438	-.425	1.533	-.962	-.482	-.309	-.656	-.804	.702	2.113	-.846	-1.279	.966	1.175	.725	.121	.037	.2	.319	1.803	1.948	1.823	1.464	1.349	-.365	.647	.357	.291	.332	.308	.091	1.083
453	-.254	-1.767	-.121	-.19	-1.585	-1.415	-1.234	-.61	-.132	-.979	-.878	-.261	-.761	-.695	-.834	-1.406	-.668	-.608	-.864	-.236	-.564	-.785	-.444	-.062	-1.292	-1.063	.258	-.642	-.877	.255	-.056	-.828	.974	-.214	-.139	-.363	.073	-.268	-.724	-.082	-.313	.296	-1.329	-1.433	-.423	-1.398	-.862	-.874	-.322	-.38
454	-.396	-.598	-.883	-1.43	-1.12	-.401	-.632	.923	.972	.265	-.101	-.965	-.992	-.745	.448	-.351	-.08	-1.084	-.628	-.526	-.272	-.676	-.138	-.144	-.523	-.562	-.048	.389	-.618	-.549	-.088	.118	-.927	-.25	-.213	-.418	-.108	.366	.168	.402	.194	.273	-.614	-.479	.414	-.848	-.648	.038	-.883	-.22
455	-.085	-.677	.134	-.041	-1	.115	-.981	-.481	.782	-.148	-.631	-.576	.199	-.254	.247	-.352	.113	0	1.214	.093	-1.585	.066	-.619	.943	-.381	.426	.452	-1.444	-.508	.292	-.7	-.925	1.159	-.051	.254	.098	-.24	-.415	-.33	-.237	-.344	.056	-.748	.47	.49	-.627	-.188	-1.369	-.101	.318
456	-.287	-.15	-.09	.181	-2	-1.218	-1.637	-1.114	-.395	.459	-1.354	null	.678	-.908	-.411	-.784	.338	-1.261	null	.469	.807	-.524	-1.073	1.629	-1.429	null	-.585	.492	-.695	null	-.829	-.573	1.677	-.862	-1.038	-.102	.363	-1.188	.233	-1.555	-.126	.383	-2.322	-.515	-3.222	-.031	-.259	.057	-.329	-.158
457	null	-.954	.264	.794	-.493	-.869	-.545	-.254	.466	.946	-.069	.448	1.184	-.48	.25	-.081	.554	-.041	.835	1.14	.585	.421	-.172	1.671	-.886	-1.703	.263	-.627	-.205	null	-.29	1.183	1.7	.635	.696	.531	.696	-5.131	.07	-5.074	.213	.635	-.273	-.263	null	.096	.126	-.807	.494	.247
458	-.252	-1.495	-.063	1.585	-.222	null	-.844	-.541	.657	.147	-.509	null	2	null	-.531	-.415	.686	.715	1	1.338	1.585	-.424	-.193	1.342	null	null	-.131	-2.363	-.444	null	-.823	-.31	2.299	.597	.88	1.503	.193	.652	.816	0	-3.459	.788	-.678	-.363	null	null	.193	null	.924	.176
459	-.032	-1.447	-.09	2.395	1.17	null	-.202	-1.1	.768	-.085	-1.193	null	2.874	null	-1.382	-.907	-.183	.814	1.273	1.415	.415	-.217	.078	-1.219	null	null	1	-2.263	-.868	1.716	-1.527	-.75	2.034	.84	.492	2.295	-.222	.663	.126	-1.256	null	.769	-.415	null	null	null	.975	null	1.229	.091
460	.191	-4.644	.017	0	1.222	null	.745	-1.322	.86	-.097	.637	null	.585	null	-.628	.126	.781	-1.152	1.447	2.014	.83	.25	.167	.346	null	null	1.441	-.7	-.041	1.131	-.907	-.093	1.996	1.054	.475	.218	-.387	.652	0	.415	-.367	1.557	-.485	null	null	null	.322	null	1.544	.383
461	-.216	-1.259	.414	-1.044	-1.807	-1.522	-1.567	-.854	-.658	.633	-1.614	null	.093	-3.241	-.651	-.556	-.291	-2.744	-1.287	-.263	.644	-.817	-1.491	1.269	-2.62	.059	-1.244	.17	-.633	-2.535	-.284	-1.637	-.148	-1.526	-1.42	-.836	-.722	-1.763	-.097	-1.778	-.934	-.751	-1.442	.164	.004	-.009	-.85	-.779	-.561	-.816
462	.348	.816	.533	1.152	.874	-4.524	-1.126	-.515	.285	.033	0	null	-.322	.003	1.078	.363	.369	1.032	1.379	1.138	0	0	.374	.821	null	null	.893	-.585	-.541	null	-.322	-.144	-1.907	.222	.222	.433	.344	-.807	-.547	.379	.1	.898	1.562	-1.485	null	null	-1.243	-1	.948	-.71
463	.504	1.346	.811	2.397	1.474	.531	.381	.709	1.383	1.287	.507	null	1.322	.254	.877	1.105	1.198	1.295	2.454	1.952	1.469	2.132	2.385	.075	2.88	-2.79	.678	1	1.596	null	.926	1.363	1.96	.962	1.322	1.196	1.622	.303	.433	.278	1.179	1.354	.663	3.085	null	.759	2.022	.945	1.363	1.396
464	-.356	-2.115	-.582	-.16	-.807	-1.476	-1.469	-2.48	-.209	-.361	-1.286	-1.82	.544	-1.68	-1.287	-1.08	.311	-.939	.202	-.485	.152	-1.173	-.688	null	-1.283	-1.581	-.918	-1.087	-.927	null	-1.257	-1.813	1.336	-.494	.018	-.135	.086	-.791	-1.346	-.807	-.248	.316	-.343	-1	-2.181	-2	-.15	-2.322	.428	-.932
465	.048	-4.248	.121	2.17	0	null	-1.273	.067	.9	-.306	-.585	null	1.126	-.55	0	.049	1.537	-.766	1.674	1.18	1.459	0	.193	null	null	null	1.369	-.441	-.103	null	-1.636	.507	2.564	1.018	1.158	2	1.381	.222	.107	.436	.693	1.397	.807	-.874	null	-2.459	.037	null	.737	.049
466	-.086	-1.345	-.399	-.193	.218	-1.509	-1.295	.427	.972	.181	-.363	-.661	1.029	.044	-.027	.354	.821	-.684	.877	-.236	.193	-1.356	-.401	null	-3.937	-2.281	.322	.71	-.26	-.98	-.598	-.133	1.228	-.245	0	.063	.085	-.173	-.13	-.309	-.196	.354	-1.695	-.35	-1.189	-1.302	-.812	-4.17	-.791	-1.285
467	.17	-.078	.23	0	.271	-.234	-.156	-.637	.239	.095	-.149	null	.951	.427	-.848	.479	.794	-1.619	1.222	1.063	1	.571	.3	null	-.1	-1.416	.601	.157	.761	null	-.345	-.358	1.872	.675	1.024	.585	1.294	-.17	-.165	-.569	.451	.847	-1.263	-.8	-3.17	-.606	.059	null	.475	.104
468	.406	-.692	.354	0	-.585	null	0	-1.379	.541	.041	2.322	null	1.222	null	-2.087	.17	.948	1.688	.867	2.131	1	-.107	.128	null	null	null	1.1	-1.907	1.55	null	-.752	.453	2.322	1.532	1.385	.778	1.475	-.87	-1.17	-.943	.685	1.457	-.165	-.7	null	-.503	.29	-3.322	0	.343
469	-.82	-1.292	-.827	-.874	-1.459	-.734	-1.471	-.545	-.826	-1.074	.015	.163	-1.672	-1.405	-.722	-1.117	-1.237	.046	-.609	-.197	-1.155	-1.176	.007	null	null	-3.193	-.308	-1.227	-1.021	.894	-1.508	-.308	.218	-.639	-.136	-.449	-.307	.708	.046	.981	.599	.83	-.958	-.131	.778	-.877	-1.014	-1.426	-1.496	-.979
470	.211	-1.364	-.098	-2	-.078	null	-1.16	-.305	.358	-.229	0	null	.415	null	-2.237	-.248	.401	-1.531	1.678	.515	.485	-.613	-.243	null	null	null	.295	-1.104	.697	null	-1.954	-.247	2.044	-.284	.24	.913	.606	.328	-.337	.857	.714	1.202	-1.138	.152	.16	-.976	-.308	-1.531	-1	-.251
471	.183	-1.737	.582	.322	.415	null	-.933	.082	.781	-.12	.893	-.82	1.107	null	-.918	-1.415	.601	null	1.905	1.759	2.17	-.465	.84	null	null	null	1.585	-1.485	1.161	null	-.84	.216	1.918	.236	.924	.655	1.153	.115	-2	.29	.367	1.453	-1	-.778	1.222	null	-.021	-1.737	-.059	.082
472	.431	0	.37	1.585	2.078	null	-.531	1.541	.893	-.04	.933	null	.913	null	-1.138	.893	.617	2.1	1.408	1.202	1.322	-.167	.858	-3.057	-.684	.605	1.222	-.503	1.419	3.546	.222	-.464	2.296	.814	1.746	.724	1.504	.322	-.415	.728	1.303	1.536	-.737	-.263	null	-3.7	.233	null	.33	.339
473	.315	-1.585	.64	1	.263	null	.621	2.17	.91	.39	.907	null	.7	null	-.778	.766	.823	1.497	1.047	2	2.17	1.263	.434	2.66	null	null	1.407	null	1.479	null	-.385	1.737	2.547	-.17	.682	1.632	.852	.3	-.322	0	.463	1.052	0	-1.222	0	null	.176	null	1.115	.482
474	.83	.348	.9	1.322	.585	null	-.193	.485	1.27	.023	-.1	null	-.263	null	.637	0	.66	null	1.415	2.032	-1.585	.585	.312	null	null	-.333	1.678	-1.415	1.87	.628	.459	.542	2.38	.692	1.131	.907	1.387	-.138	0	-.193	.495	1.17	.766	-.515	1.212	-1.152	.652	null	-1.222	.341
475	.432	-1.926	.469	1.222	.585	null	.074	1.193	.652	-.016	.778	null	.807	null	1.585	1	-.128	2.415	2.115	.637	1.17	.531	.978	null	null	null	1.429	-2.7	1.54	null	.637	-.874	2.41	.28	1.644	.656	1.419	.322	null	.415	.585	1.445	-1.585	-.874	.951	null	.436	null	1.415	.051
476	.704	-.652	.82	-.415	null	null	.074	.766	.841	-.366	.241	null	.485	null	.222	-.874	.341	null	.948	1.222	1	1.115	.576	-.509	3.138	1.667	1	-1.126	1.767	null	.778	.579	2.405	.618	1.646	.438	1.558	1.07	0	1	.807	1.799	0	.093	1.331	-1.585	.7	-1.138	.737	.18
477	.335	null	-.191	1.459	1	null	-1.369	null	.206	-.061	.655	null	.948	null	null	-.322	1.078	.441	1.825	1.371	1	.131	.17	null	null	null	2.095	null	-.193	.246	-.348	1.251	1.867	2.204	.778	2.481	1.635	.403	.807	-.051	.466	.674	null	-.363	.913	null	.312	null	1.062	1.201
478	.486	1.009	1.091	1.935	.821	1.26	-.379	-.928	.795	.879	.032	2.307	1.541	-6.319	-.372	.046	.3	-.051	2.549	1.492	2.087	-.336	-.459	.726	-1.824	null	.515	1.709	.284	-.237	.31	.737	2.408	.568	null	.67	.371	.45	1	.555	.356	.747	-.1	1.355	1.077	1.485	1.204	1.49	2.259	-.175
479	.929	1.115	.534	1.322	1.341	2.248	1.045	0	1.48	1.551	1.741	null	2.485	.553	.455	2.907	2.608	1.237	2.743	1.668	0	1.441	1.942	-.834	.678	null	2	.541	.29	4.453	1.377	.695	2.989	.585	3.248	1.524	1.073	1.021	2.042	1.102	1.414	1.547	1.295	-.585	1.954	1.65	1.389	-1.415	2.369	1.635
480	.393	-1.585	.687	.585	0	null	-1.515	0	.263	.046	-.148	2.718	1	.19	-3.585	.585	1.276	-.823	1.848	1.709	1.585	0	-.271	null	null	null	1	null	.163	null	-.253	1.485	2.068	1.678	1.663	1.263	1.276	.25	.415	-.485	.769	.915	-.848	1	null	null	.084	-1.585	.392	.294
481	1.112	1.037	1.607	1.628	1.68	1.896	1.462	1.443	1.943	2.228	1.927	1.425	1.062	1.627	1.78	2.033	1.735	1.534	1.349	1.794	1.708	1.655	1.163	1.465	1.457	.554	1.253	2.055	1.47	.626	1.185	2.809	1.696	2.727	1.43	1.421	2.038	4.025	4.463	4.084	3.168	3.47	.439	.191	.038	1.012	.642	2.512	.877	1.295
482	.146	-1.158	.364	.854	.684	-2.402	-.06	-.252	.293	.289	.185	.811	0	-1.53	1.073	-.052	.07	.597	.81	.768	-1.585	-.098	-.968	1.203	null	null	-.199	-.505	-1	-.49	.546	.748	1.997	.788	-.234	.61	.653	.83	1.401	1	.7	1.05	-1.848	-1.078	null	-5.755	.032	-1.202	.327	-.371
483	1.024	-.8	2.036	-1.052	-.531	-.487	-.428	.421	1.593	-.053	-.335	-.574	-.478	-.236	.318	-1.056	-.475	.791	.185	-.574	-.499	-.718	-.67	-1.058	-.18	-.527	-.253	-.576	-.623	-.946	1.273	-1.773	-.665	-.069	.338	.176	-.208	-.558	-.228	-.364	-.47	-.179	-.804	-.295	-.575	-.266	-.21	.517	.016	-.241
484	-.379	-1.652	-.459	-.4	-.63	-1.144	-1.235	1.238	.535	.676	-.193	-.734	-.181	-1.368	.939	-.245	.055	-.668	.348	0	-1.585	-.34	-.415	-.614	-.834	-.579	-.404	.224	-.701	-.167	-.624	-.69	-.39	-.105	-.154	-.69	-.398	.285	.185	.516	.065	.102	-.186	-.191	.218	.095	-.349	-.457	-.082	-.493
485	-.255	-1.72	-.174	-.798	-1.547	-1.612	-1.125	-.088	.185	-.264	-1.058	-1.472	-1.196	-1.008	-.425	-.235	-.267	-1.079	-.519	-.803	-.313	-1.538	-.679	-1.005	-1.563	-2.229	.383	-.725	-1.167	-2.382	-.252	-.14	-.886	-1.249	.308	-.02	-.301	-.737	-1.491	-.824	null	-.457	-1.459	-2.239	-2.33	-1.929	-1.263	-1.823	-1.614	-.956
486	.453	1.054	.751	-.287	.214	.919	1.463	.324	-.022	1.331	.389	-.376	.453	.18	.926	.736	.917	-.076	.454	.572	.564	1.249	1.672	1.637	.736	.661	.596	.894	.84	-.313	.735	.907	.145	-.013	.693	.68	1.192	-.03	.889	.085	null	-.305	.134	-.275	-.091	1.144	.202	1.663	.948	.851
487	-.184	.156	.031	-.481	-.183	1.168	1.068	1.097	1.37	1.369	.42	-.934	.616	-.439	1.155	.974	1.083	.161	-.272	1.019	.343	.293	-.22	1.18	.347	-.532	.413	.495	.145	-.179	-.349	.734	.538	1.346	.474	.162	.781	.126	.535	.009	.106	.296	.745	-.531	-.177	.398	.58	1.124	.406	1.006
488	.941	.597	1.048	.714	1.108	1.427	.308	.086	.618	.516	-.421	1.498	-.256	1.22	.174	.194	.381	.786	1.514	.638	.72	.875	2.162	1.016	1.172	.851	.381	.67	.192	.353	1.01	.613	.316	.757	1.599	1.459	2.05	1.113	1.923	1.021	1.669	1.822	.277	.964	.616	.152	.633	.561	.449	1.312
489	-.066	-.005	-.336	-.891	-1.073	-.83	-1.318	-1.034	-.634	.414	-.837	-2.237	.637	-2.142	-.144	.245	.422	-1.833	-.943	-.235	.093	-.623	-1.481	null	-2.462	-4.034	-1.907	-.486	-.772	1.558	-.8	-.979	.729	-.326	-.731	-.698	-.484	.147	1.403	.028	.39	-.059	-1.322	-.07	-.574	.196	-.724	-.599	-.434	-.097
490	-.994	-2.188	-1.078	-1.594	-2.126	-2.162	-2.209	-1.783	-1.226	-1.146	-1.955	-2.634	-1.296	-2.305	-1.428	-1.393	-.796	-2.17	-1.556	-1.624	-1.13	-2.314	-2.234	-2.063	-3.132	-3.532	-1.327	-1.713	-2.235	-3.446	-1.522	-1.221	-.946	-1.708	-1.115	-1.068	-.447	-.934	-.943	-.934	-.857	-.626	-1.762	-.17	-.786	-1.02	-2.221	-2.862	-1.48	-1.165
491	1.466	-1.341	1.819	-.533	1.086	.719	.536	-3.35	-2.293	.312	.039	.674	1.285	.959	1.04	-1.323	-.177	1.199	-.102	-.324	1.11	.479	.252	.722	-.143	-.182	.327	.314	.354	.371	1.775	-1.829	.485	.318	.458	.291	-.111	.086	.234	.273	-1.552	-.257	.596	-1.048	.066	.46	1.837	.691	.931	.047
492	.878	.363	.522	.585	1.2	1.014	.478	-.572	.649	.473	-.093	.314	.617	.655	.428	-.031	.347	1.922	1.997	.409	-.492	1.496	1.704	.243	.107	.261	-.017	.031	1.729	-1.239	1.091	-1.016	.809	1.037	1.057	.722	.242	.079	.415	.351	.642	.694	.346	-1.363	-.657	-.572	1.661	1.577	1.932	.338
493	.204	-.417	.033	.044	.535	.798	.531	.504	.296	1.049	.761	1.42	.354	.576	1.569	1.025	1.278	.626	-.047	.92	.7	.616	.59	.722	.839	-.311	-.11	.342	.804	1.749	-.061	.787	1.014	1.308	.322	.238	.824	.478	.29	.415	.516	.757	1.1	.536	-.129	1.366	.774	.174	-.204	1.003
494	.512	-.206	.366	-.048	.222	.591	.071	-.053	.36	.634	.57	.574	.41	.4	.992	.657	1.127	.546	1.096	.52	1.385	.167	.958	-.161	.197	-.023	.205	1.029	.349	.499	.108	1.07	.477	.852	1	.559	1.113	.964	1.092	1.016	1.198	1.142	.685	.165	-.294	.783	.183	.277	-.625	.6
495	-.107	-.49	-.376	-1.41	-.547	-.54	-1.045	-.289	-.198	-.331	-.598	-.238	-1	-1.16	-.287	-.309	-.302	-.661	.159	-.449	0	-.378	.126	-.433	-.926	-.881	-.038	-.345	-.005	-.728	-.292	.203	-1.052	-.389	-.375	-.924	-.232	-.413	-.257	-.313	.169	.066	-.504	.013	-.043	-.25	-.768	-.256	-1.203	-.659
496	.29	-.106	.407	0	.227	.142	-.77	-.011	.225	-.359	-2.011	.951	-.503	.813	-.693	-.551	-.305	-.981	.485	-.385	.515	.244	.696	-.16	.419	-2.163	.254	-.748	.774	.026	.034	-.642	.961	.222	.431	.527	1.073	-1	.024	-.604	.359	.402	-1.533	-.263	-.703	-1	-.123	-.415	.064	-.316
497	1.657	1.624	1.317	2.382	2.575	3.059	2.392	1.3	1.615	1.813	2.776	2.283	3	2.234	2.379	2.74	2.924	2.19	3.216	2.423	1.692	2.465	3.374	2.102	3.11	.899	2.032	2.745	1.714	2.405	2.295	1.363	2.322	2.023	2.095	2.857	3.008	1.541	1.923	1.547	2.698	2.529	2.554	2.276	1.952	2.55	1.115	1.721	2.668	2.951
498	.114	1.053	.487	.063	.354	1.418	.829	1.322	.833	1.38	1.078	2.282	1.073	1.049	1.352	1.166	1.241	.063	1.402	.984	1.869	1.286	1.451	1.71	1.195	2.508	1.032	.753	1.417	-.128	0	1.627	1.008	.579	.958	1.356	1.587	.429	.705	.585	.916	.81	.902	1.204	1.292	1.157	.553	1.176	1.387	1.365
499	-.44	-.762	-.417	-.984	-.454	-.823	-1.078	-.442	.246	.34	.038	-.251	-.451	-.432	.615	.123	.198	.025	.145	-1.143	-.081	-.964	-.064	-.859	-.574	-.52	.318	-.243	-.217	-.509	-.008	.309	-.847	-.151	.143	-.224	-.307	.583	.105	.691	-.389	.609	-.917	.444	.506	-.048	-1.131	-.21	-1.178	-1.174
500	-.164	-.594	.266	-.263	.322	null	.446	-1	.637	-.318	-.498	1.811	.322	null	-.861	.547	.156	.9	.468	.253	.263	-.105	.399	-1.337	-1.881	-.905	.186	-.322	.733	null	-.415	-.316	1.259	-.292	.959	.344	.513	-.541	.29	-.322	.5	.825	1.865	-.585	null	null	.444	-2.17	0	-.293
501	-.507	-.351	.34	-1.209	-.577	-.223	.137	-.466	-.203	-.871	-1.164	.343	-.787	-.239	-.994	-.576	-.18	-.971	-.444	-.181	.379	-.484	-.009	.187	-.011	.22	-.854	.153	.598	-.699	-.659	.115	.103	-.032	.328	.275	.548	-.258	-.598	-.103	-.118	.207	-.322	-.245	-.433	-.084	-.332	-.143	-.526	-.068
502	.941	.911	.544	4.161	1	1.037	.638	2.384	.835	.731	-.254	2.108	1.067	.894	.442	.812	.842	1.968	.729	1.453	2.087	1.418	.266	4.265	1.48	1.153	1.842	1.907	1.359	1.224	1.954	.341	1.829	.717	1.015	.747	1.172	.897	1.639	.918	1.029	1.69	1	-1.024	.333	-.403	1.485	-.524	1.686	1.255
503	-.189	-2.728	-.821	-2.415	-2.063	-1.897	.22	1.084	.407	-1.844	-2.026	-2.507	-1.775	-3.441	-2.094	-1.379	-1.491	-.37	-.871	-.958	-.556	-.975	-.572	.122	-1.961	-.867	-1.525	-2.844	-.229	-.786	-.985	-2.74	.797	-1.74	-.039	-.858	-.634	2.365	2.208	2.369	2.273	1.985	-1.25	-2.615	1.242	null	-1.545	-3.273	-1.437	-1.243
504	.48	-.164	.301	.225	-.803	-.997	-.737	-.818	-.477	.61	-.199	-.193	-.163	-.237	.53	-.116	.255	.238	.67	.101	-.363	-.262	.566	-1.931	-.992	-.427	.72	-.607	.2	null	.189	-.208	.687	-.273	1.071	.682	.879	1.382	1.662	1.818	1.577	2.006	-.606	.138	-.822	.089	-.263	-1.057	-.463	.194
505	.794	2.415	.737	.046	1.222	-2.322	-.678	1	.651	.152	.298	null	.415	.614	1.285	1.807	.52	1.821	1.152	2.138	2	-.541	.737	null	1.263	null	1.061	-.115	-.485	2.025	.252	1.874	2.568	2.014	.234	1.585	.265	-.726	1.585	-.678	.392	.762	-.585	1.737	1.291	1.72	.129	.355	-.339	-.018
506	.678	-.83	.585	.737	2	-1.115	.184	1	.526	.131	.073	null	-.158	null	1.459	3.322	.86	2.562	-1	2.544	.585	-.556	.823	.828	-1.907	null	.946	-1.202	1	1.887	.441	1.786	2.55	2.624	-1.585	null	.428	.263	1.848	1	.358	2.1	-.737	2.059	2.087	.867	.189	.459	.138	.046
507	.874	-.212	.678	.531	.263	null	.415	.263	.55	.198	.158	null	.322	-5.991	.322	-2.17	1.133	2.123	2.408	.874	null	.308	.737	.654	-.229	-4.748	.585	-1	.893	1.167	.83	.877	1.309	1.637	null	.268	1.161	0	0	-.874	.425	.971	1.485	1	2.415	.913	-.087	.737	1.202	.178
508	1.034	-.361	.443	.394	.338	.499	.338	.29	.453	.517	-.102	null	-.138	.765	.771	.729	.755	1.302	.858	.741	-.322	.347	.522	.968	.018	.252	.379	-.209	.222	.465	.263	.978	.496	1.185	.84	1	1.664	.712	.775	.081	1.008	.826	.115	-.585	.965	.778	.187	.606	.372	.903
509	.385	-.466	-1.322	.737	-1.222	-.503	.245	-3.585	.385	.25	-.61	null	.322	1.45	0	-1	.854	1.737	2.075	2.232	0	-.494	.076	null	-1.1	null	.29	-1.126	-1.415	2.167	.453	-1.233	2.646	.913	0	-1	1.078	.531	.515	.585	.322	.62	-1.322	0	.387	null	-.126	-.503	.476	-.515
510	.459	-1.322	.567	.252	-2.17	-1.755	1.07	.115	.025	.084	-1.421	-.419	-.165	-2.475	-1.678	-1.138	.052	1.313	.963	-.354	-.737	-.561	-.363	null	-1.084	-3.381	.29	-1.263	-4.17	-3.155	.368	-.3	1.404	-1	-.766	0	1.571	-.379	-.241	-1.511	.144	.516	0	-1.193	.193	null	0	-.788	-.295	-1.106
511	.506	-.257	.805	.044	0	-1.04	-.555	-.115	.154	.321	-.334	-.909	-.222	-.034	.457	.363	.633	.794	1.444	1.095	-1	-.17	-.295	null	-.136	-.105	.531	-1.184	-.239	-.191	-.024	.485	1.411	.353	.335	.263	1.313	.05	.918	.111	.8	.468	-.322	-1.322	-.485	.456	-.025	.274	.158	.757
512	.78	-.939	1.156	1.33	1.054	-4.248	.835	null	.61	.316	.585	null	.485	1.298	1	-1	.504	2.237	2.672	.732	.737	.39	0	null	-1.215	null	-.585	-1.585	-.907	1.108	-1.766	1.628	1.095	.737	1.054	1.459	.776	.222	.737	-.178	-.415	.864	3.907	3.17	null	null	.511	-.222	.773	.234
513	.634	-.96	.245	.7	.254	.042	.424	.755	.209	-.088	-.441	2.811	-.263	.51	-.415	-.652	.576	1.227	1.798	.485	1.222	-.055	.371	null	-1.644	-1.572	.652	.138	-.311	.089	-.5	1.067	2.5	.843	.811	.737	.563	-3.155	.874	-3.544	null	.513	-.874	.138	null	-.459	-.248	-.334	-.144	-.148
514	-.094	-1.327	-.603	-.447	-1.716	null	-1.6	.293	-.141	-.192	-2.585	-2.581	0	-1.082	-1.054	-1.305	-.371	-1.556	null	-.554	-.807	-1.13	-.644	-1.531	-2.048	-1.386	-1.652	-1.31	-.914	-1.302	-2.312	-.609	.937	-.778	.763	-1.515	.284	-1.606	.322	-1.834	.034	-.337	-1	-.052	null	-.422	-1.585	-1.542	.038	-1.511
515	.925	-.965	1.159	-.263	-.08	-1.125	-.629	.241	.412	.214	-.716	.146	.427	-.793	.51	-.167	.373	1.444	.127	.766	.222	-.403	.388	.284	-.689	-.855	1.086	.42	-.278	.16	.99	1.249	.968	.367	.879	.065	1.089	1.276	.702	1.358	.632	.822	-.601	.934	.855	1.521	-.329	-2.433	-.237	.26
516	.743	1.29	1.363	.193	2.17	-.072	-.553	-1.585	-.138	.15	-.115	null	.193	.976	null	2.663	.86	-.415	3.644	3.03	-1	.059	.684	.464	-1.1	2.837	1.415	-.579	.524	null	-.222	1.158	.585	1.363	.261	1.459	1.07	1.755	.918	2.585	.566	.973	-2.807	1.547	.363	1.107	.737	0	.107	.107
517	.916	1.431	1.3	1	.585	1.129	-.101	.348	.055	.097	.585	-.437	2.322	.854	1.059	1.623	1.158	.755	2.621	1.893	2.907	1.13	1.282	.631	-.01	-1.141	1.163	-.716	.628	1.768	.322	3.273	2.322	.692	1.127	.691	1.993	2.202	1.266	1.441	.907	1.106	1.07	1.29	1.617	.585	.104	1.17	.794	.415
518	1.132	1.023	.995	1.474	1.17	.149	-.169	1.17	.04	.026	2	-.27	.348	1.157	-.019	1.784	1.784	2.424	2.303	1.426	1.737	-.263	.574	-.444	-1.444	-.427	1.027	0	.433	.772	-2.459	1.926	1.981	1.862	1.247	.536	1.443	1.322	2.067	.895	.384	1.654	-.194	3	2.111	1.122	.423	0	.604	.057
519	.785	0	.297	.29	.652	-.827	-.329	-.17	-.051	.881	-.547	null	.807	.642	.577	.093	1.022	1.83	1.268	2.637	.737	-.693	.351	-.32	-.737	-4.07	0	-.217	-.837	-1.132	-.263	.22	1.143	.686	.55	.485	1.088	.241	1.248	-.126	-.138	1.379	1.16	.922	null	.663	.131	-.716	.547	-.274
520	.885	-.387	1.07	1.17	0	null	.284	-.585	.865	-.159	0	null	.415	1.479	.222	.415	.907	null	2.531	1.657	.585	0	.529	null	-2.322	null	.874	null	.474	null	.807	-.095	1.054	2.322	1.533	.322	1.244	0	.778	.263	.716	2	-1	-.515	1.415	-.807	.193	null	3.585	.368
521	1.436	.183	1.005	1.087	2	.848	-.392	1.115	.439	.267	.913	-.143	.385	1.298	.459	.737	1.922	2.807	1.953	3.722	3.322	.399	.612	.879	-.926	-2.034	.807	0	1.055	.71	.093	1.47	1.202	2.415	1.115	.562	1.585	2.129	-.447	2.433	.257	1.624	2.054	.748	1.604	2.093	0	.348	.837	.363
522	1.194	.585	.918	1.379	.585	-3	-.498	.415	.781	.198	-.333	.865	-.807	.995	.284	1.147	1.585	2.621	-.093	2.737	2	.12	.599	.973	-.476	-.705	.379	-1	.97	null	-.692	1.082	.716	1.239	.9	.846	1.158	1.807	1.126	1.893	1.176	1.494	1.509	1.285	2.239	1.731	-.16	0	.637	-.098
523	.302	.232	-.061	-.678	-.67	-.304	-.143	-.656	.505	.2	-.515	-4.944	-.177	-3.386	-.397	-.467	.204	-.479	.664	.888	.531	.266	.467	-2.559	-.663	1.667	-.496	-.084	.497	-1.398	-1.351	.383	1.225	-.834	.724	.177	.97	.026	-.326	0	.191	.84	-.294	-.549	-.369	-.138	-.294	.462	-.184	-1.98
524	-.199	2.413	.573	.968	.921	3.156	2.359	2.588	1.367	1.72	.116	1.872	1.358	2.045	1.017	1.05	1.399	1.342	1.162	3.204	1.199	2.614	.92	3.464	3.091	1.871	-.549	1.772	3.26	2.035	-.069	2.529	1.781	2.904	1.632	1.895	2.764	3.378	4.352	3.482	3.316	2.866	1.685	3.626	2.557	3.075	2.792	3.196	1.537	2.041
525	-1.036	-.823	-1.326	-1.263	-1.734	-1.351	-1.761	-1.349	-1.669	-.58	-3.706	.445	.351	-1.307	-1.939	-1.424	-1.074	-3.7	1.393	-.05	-.131	-2.118	-2.175	-.922	-1.722	-2.002	-2.314	-1.187	-.191	-7.379	-1.93	-1.175	-.325	-1.059	-1.149	-1.23	-.77	-.464	1.316	-.34	-.415	-.889	-1.722	-.058	-2.127	-.792	-.483	-1.202	-.821	-1.139
526	.436	-.585	.677	2.322	.485	null	.415	.807	1.501	.554	.706	null	1.202	-.595	.424	.3	1.159	-.943	1.471	1.989	1.485	.152	.415	null	null	null	.848	-.1	1.125	null	-.521	1.489	2.421	1.115	.666	.575	1.706	.946	-.686	1.415	1	1.309	.138	.312	-.241	0	.585	-1.585	1.874	.662
527	-.351	-2.194	-.183	-1	-2.406	null	-2.322	-1.898	-.755	.309	-1.274	3.765	1.541	-.772	-1.652	.14	.724	null	-.268	-1.193	.585	-2.361	-1.812	null	null	null	-.285	-3.536	-.167	null	-1	-2.049	2.037	-1.381	.16	-1.126	-.405	-.515	-.515	-.51	-.819	-.403	1.373	-1.307	-1.498	-4.276	-.422	-2.807	-.363	-2.218
528	.94	.107	1.126	.363	.222	null	-.671	.16	.566	.718	0	.555	.358	null	1	.874	.779	.632	1.579	.637	1	-.085	.089	-1.671	-1.528	null	.172	-1.358	.874	null	.485	.045	2.036	.401	.277	.619	1.039	.866	.138	.603	.268	2.072	1.037	.546	-.556	1.026	.062	.515	.837	.102
529	-.232	-.63	.442	-1.438	-.771	-.039	-.447	.353	-.191	.103	1.158	.005	-.553	-.288	.817	.119	.256	-.67	-.631	-.411	-.478	-.275	.287	-.356	-.162	.061	-.275	-.239	.147	.057	.203	.149	-.294	-.028	.391	.018	-.01	.581	-.068	.638	.242	.604	-.28	-.554	-.213	-.02	-.523	-.249	-1.227	-.11
530	2.466	5.046	1.841	4.315	4.747	6.54	5.311	3.405	5.688	1	1.289	7.538	.17	4.565	1.614	1.428	1.616	5.696	6.939	5.434	3.487	5.941	6.254	6.552	6.598	6.745	1.766	4.762	5.683	6.991	3.134	3.761	5.939	4.225	-.266	.456	-.504	4.494	3.485	4.704	5.755	4.523	5.957	-1.062	1.505	-1.309	5.492	5.513	5.495	3.363
531	-.572	-1.131	-1.441	-.657	-.479	-.37	-.881	.549	-.457	-1.783	-1.541	.66	-2.055	.633	-1.141	-2.547	-1.85	.429	.076	-.313	.107	-.566	1.478	.345	.065	.506	1.33	-1.916	-.287	.105	-.88	-1.167	.019	-1.035	1.053	1.091	1.252	-1.439	-2.452	-1.389	-1.259	-.628	.421	-.613	.151	.344	.042	-.432	-.292	-.945
532	-1.499	-1.44	-1.346	-1.62	-1.239	.107	-.247	.217	-.674	-.81	-.185	-.155	-1.688	-.124	-.141	-1.071	-1.072	-.034	-.831	-.745	-1.879	-1.249	-.204	-.741	-.944	-.661	-.246	-1.161	-1.163	-.643	-1.069	-.061	-.412	-.319	-.157	-.046	-.311	-.451	-1.085	-.225	-.711	-.687	-.947	-.175	.504	-.478	-.938	-.903	-1.809	-1.055
533	.244	.317	-.041	.674	1.841	1.508	1.438	-1.071	.559	1.166	.444	3.01	.826	1.339	1.088	-.044	.465	2.087	1.7	.866	.7	2.581	1.476	1.82	1.895	2.139	.778	1.407	2.117	1.529	.221	-.18	1.723	.581	.504	.443	.249	.312	.552	.369	1	.756	1.402	1.15	1.767	.912	2.189	2.643	1.732	1.092
534	-1.6	-1.358	-.938	-1.614	-1.126	-.345	-.009	-.161	-.936	-.569	-.596	-.369	-1.595	-.8	-.371	-1.039	-1.071	-.748	-.992	-1.022	-1.589	-.747	-.386	-.61	-.53	-.717	-.619	-1.241	-1.097	-.149	-1.233	-.817	-.933	-.665	-.143	-.176	-.312	.405	-.186	.366	-.275	-.201	-.816	-.716	-.141	-1.066	-1.153	-.321	-1.434	-.667
535	-.741	-2.047	-1.141	-1.263	-1.33	-1.007	-1.132	-1.704	-1.095	-.367	-1.17	-.322	-.263	-3.27	-.735	-1.277	-.268	-.525	-.599	-1.12	-3.248	-.631	-.967	.655	-.954	-1.178	-.695	-1.791	-1.287	-.621	-.887	-1.525	.585	-.733	-.807	-.717	.148	-.014	-.161	.017	-.357	.198	-.902	-.88	-1.387	-1.063	-1.061	-.811	-.522	-1.484
536	-.096	-.612	-.255	-.428	-.442	-.322	-.052	-.244	-.93	.303	-.659	.282	-.65	.547	.252	-1.03	-.585	.21	.173	-.559	-.401	-.099	.813	.29	.019	.792	.587	-.343	-.574	.344	.456	-.833	-.022	-.272	.582	.269	.691	1.063	.931	1.102	.609	.962	-.645	-1.357	-1.65	-1.472	-.479	.519	.054	.315
537	1.566	-1.315	.821	-.614	-.438	-.257	.183	1.64	-.783	1.094	.788	-.743	-.048	-.295	1.005	.31	.527	.921	-.748	.092	1.896	-.465	-.822	-.531	-.019	.084	-.282	.096	-.734	.613	1.788	-1.206	-.214	.277	.077	-.173	-.11	.896	.499	1.041	.585	.817	-.246	-.689	-.215	-.241	.544	-.014	-.579	.5
538	-.349	-1.209	-.692	-1.168	-1.7	-1.204	-1.593	-.837	-1.376	-.526	-2.128	-2.307	-1.708	-1.684	-.968	-1.585	-1.169	-1.777	-1.038	-.677	-.138	-1.261	-1.407	-1.232	-1.389	-1.615	-2.219	-.924	-1.179	-2.171	-.106	-.352	-1.589	-2.063	-1.174	-1.212	-.66	-.026	.952	.02	.088	-.675	-1.413	-.408	-.553	-.373	-1.307	-.833	-1.426	-.397
539	.603	.334	.707	.066	.453	.879	.513	-.026	.273	.204	-.116	.255	-.287	.196	.641	.448	.485	1.006	1.318	.232	-.918	.75	1.509	.749	.128	.315	.699	-.188	.516	.047	.816	.68	-.197	.445	.853	.793	1.028	.609	.712	.603	null	.61	-.371	.166	.291	-.062	-.276	1.034	.029	.489
540	0	-.098	1.585	1.237	2.293	.152	-.279	1.737	.517	.035	1.317	.453	.124	-.013	1.437	1.71	.547	2.761	2.132	1.115	0	0	.451	1.057	-.129	.049	2.16	.16	-.263	.411	-1.322	2.993	.245	1.256	.585	0	.697	2.222	1.459	2.248	null	.486	2.195	1.295	0	1.543	.466	.585	-.366	-.827
541	-1.152	.768	.485	.193	2	null	-.026	2.132	.542	-.248	1	.302	-.064	-.094	1.138	1.823	.934	2.957	1.791	1.585	1.322	.284	.675	.522	-.824	-.241	2	-.848	-1.222	1.037	.322	2.601	2.19	1.507	.949	.88	.913	1.234	2.874	1.248	-.585	1.447	2.009	.675	2.138	1.322	-.508	1	-.104	-.585
542	-1.032	-4.61	-1.492	-5.049	-4.205	-2.029	-3.004	-6.921	-3.514	-3.889	-3.159	-2.344	-3.644	-2.648	-4.501	-3.912	-2.501	-2.987	-3.199	-3.724	-4.106	-3.689	-2.893	-7.323	-3.846	-4.191	-3.299	-4.176	-3.602	-2.088	-1.634	-4.599	-2.011	-3.772	-2.564	-3.719	-2.907	-3.396	-3.11	-3.048	-2.952	-2.727	-2.563	-2.825	-1.818	-3.812	-3.162	-3.734	-3.555	-3.933
543	.319	-.592	-.396	-1	-.689	-.258	-.257	-.36	-.095	.144	-.341	-.926	-.76	-.321	.352	-.026	.114	-.596	-.393	-.305	-.807	-.353	.438	-.175	-.311	-.281	.204	-.505	-.894	-.819	.189	.544	-.67	-.336	.817	.083	.78	-.093	-.197	.081	.35	.232	-.948	-1.561	-1.222	-1.182	-.88	-.51	-.613	-.045
544	-.975	-1.393	-.718	-1.981	-1.953	-.646	-1.917	-1.698	-1.499	-1.734	-2.131	-2.517	-2.635	-1.605	-1.639	-1.742	-1.439	-1.673	-1.035	-1.758	-2.115	-.991	-.164	-1.721	-1.582	-1.37	-1.899	-2.14	-1.768	-4.406	-.941	-1.599	-2.437	-2.01	-.732	-1.037	-.356	-1.782	-1.092	-1.659	-.923	-1.494	-2.376	-.871	-1.006	-1.652	-2.631	-.926	-1.651	-1.626
545	.82	-1.07	.355	-.918	-.531	-1.4	-1.159	-.664	-.33	-.521	-1.155	-1.556	-.193	-.177	-.5	-.592	-.315	-2.369	-.159	-.026	.485	-1.009	-.21	1.156	-1.322	-1.642	.222	-.706	-.837	-.284	.768	.445	.363	.443	.064	-1	.698	-.399	.454	-.267	-.251	.237	-.585	3.085	3.021	3.029	-.781	-1.7	-.031	-1.181
546	-.444	-1.005	-.348	-1.582	-1.475	-.561	-.654	-.057	-.724	-.747	-1.142	-1.707	-1.642	-1.57	-.716	-.948	-.847	-1.593	-1.671	-.538	-.698	-1.092	-.419	-.38	-1.07	-1.135	-1.284	-.989	-1.02	-1.077	-.753	-.132	-1.199	-1.189	-.825	-.65	-.019	.284	.544	.299	.453	-.099	-1.118	-1.174	-.488	-.597	-1.296	-.602	-1.398	-.43
547	-1.072	-1.238	-.983	-2.73	-2.351	-1.393	-1.691	-1.834	-2.317	-1.076	-1.269	-1.474	-2.446	-1.539	-1.013	-1.663	-1.352	-2.213	-1.632	-1.584	-1.271	-1.423	-.653	-.586	-1.697	-1.295	-1.053	-1.143	-1.902	-1.399	-.921	-.015	-2.316	-2.242	-1.065	-1.18	.022	-1.719	-1.15	-1.47	-1.047	-1.799	-1.943	-.709	-.616	-.6	-1.954	-1.232	-2.15	-1.035
548	.667	-.598	.54	-1.064	-1.158	-.861	-.649	.373	-.474	.04	-.585	-1.162	.111	-.524	.149	.11	.294	-.074	-1.322	-.485	-1.585	-.637	.133	.432	-.525	-1.185	.652	-.472	-.364	1.004	.419	.14	-.807	-.596	.202	-.459	.537	-.339	.057	-.279	.24	.847	0	-.465	2.071	-.247	-.89	-.83	-.314	-.179
549	.253	.138	.439	1.954	-.222	-4	-.383	-1	.624	.196	.29	null	.807	1.813	-.524	.156	.476	-.453	2.12	1.297	-1	.344	.278	null	null	null	1.16	-.17	1.227	null	0	.684	1.524	.692	.791	.737	1.596	0	0	-.737	.368	1.13	1.248	-1.363	null	-2.248	-.227	-.415	-.206	-.081
550	.106	-1.179	.549	-1.82	-1.131	-1.06	-1.278	-1.065	-1.286	-.341	-1.372	-2.067	-.694	-1.577	-.921	-1.048	-.955	-1.683	-1.36	-1.299	-.422	-.889	-1.427	-1.84	-1.589	-1.905	-.43	-.366	-.865	-1.795	.231	-1.235	-2.012	-2.301	-.854	-1.031	-.984	-1.977	-1.188	-1.898	-1.653	-1.833	-1.543	-.827	-.964	-.937	-.657	-.276	-.86	-1.401
551	.195	-1.281	.112	-1.61	-.915	-2.266	-1.641	-.666	-.525	-.725	-1.609	-2.85	.216	-2.559	-1.168	-1.277	-.45	-2.755	-.181	-.326	-1.441	-1.12	-.552	-.861	-2.129	-4.313	.168	-1.346	-.256	-1.572	-.398	-1.339	.622	-1.804	-.422	-.842	-1.265	-1.441	-.485	-1.107	-.557	-.115	-.968	-1.298	-1.628	-1.447	-.891	-.883	-.771	-1.683
552	-.029	1.1	-.248	.181	.506	1.546	-.17	-2.141	-.483	.464	-.967	1.757	.394	.675	-.215	-.421	.439	.017	1.149	-.958	-.044	2.047	2.146	-1.026	2.439	.456	.03	.123	1.139	-.505	.356	-.977	.773	-.657	.9	.743	.544	-.962	-.372	-1	-.768	-.461	.006	-.208	-.533	-.372	1.566	2.283	3.019	-.133
553	.769	null	.754	0	-.485	null	-3.095	.7	1.107	.121	2.415	null	1.807	-.386	.415	.263	.453	.436	3	1.747	0	1.459	.652	null	null	-1.351	1.503	.241	1.056	-1.361	-.337	1.052	.652	.737	1.032	-.173	.737	.379	.363	-.16	.874	.9	-.678	.222	null	null	0	-1.459	.109	-.401
554	-.195	-3.852	-.374	-.71	-1.4	null	-2.698	-1.115	-.261	-.283	-.326	-1.277	-.778	-1.304	-.913	-.676	-.376	-1.268	-1.911	-.637	.061	-2.413	-1.42	-3.931	-2.731	-1.656	.051	-4.679	-.667	-4.072	-.446	-1.812	.417	-1.211	-.779	-.666	-.943	-2.214	-3.807	-2.271	-1.561	-1.354	-1.06	-2.705	-6.358	-3.443	-1.651	null	-1.212	-1.474
555	.395	null	.981	1	-2.322	null	-.3	.222	1	-.184	.807	-1.002	2.322	null	-.678	0	.81	.788	1	1.694	1	null	.35	null	null	null	2.1	null	.983	null	-.907	1.848	3.283	1.459	1.087	1	.945	-1	.737	-.138	1.054	.214	2.241	-.29	null	null	-.322	null	2.415	0
556	.704	.664	1.066	.807	.826	null	.047	.17	1.158	.746	1	.467	.502	1.476	1.026	.534	1.437	2.036	1.334	.874	.737	1.241	.964	null	1.093	2.155	1.907	.059	2.035	1.491	1.204	1.263	2.977	1.126	2.101	1.341	1.834	.339	2.415	.553	.807	1.585	.173	.862	1.478	.231	1.036	-.107	.773	.94
557	-1.265	-1.956	-1.168	-2.032	-1.974	-2.473	-2.454	-1.966	-1.251	-.193	-2.137	-.363	-.141	-1.648	-1.631	-1.561	-.893	-2.87	-1.09	-1.734	-.791	-2.649	-1.708	null	-3.383	-2.698	-1.702	-2.054	-1.028	null	-.745	-2.861	-.148	-2.721	-.949	-1.378	-1.189	-1.867	-1.069	-1.594	-2.229	-1.577	-2.633	-.753	-2.027	-2.29	-1.674	-1.657	-1.489	-2.591
558	-.04	-.807	-.051	-1.222	.082	null	-1.734	-.457	.624	.696	-.215	.396	1.447	-.932	.529	.537	.994	null	1.217	0	1	-1.102	-.459	null	-3.059	null	.144	-1.485	-.061	.117	-.507	-.143	1.806	-.605	-.485	-.093	.213	-1.112	-1.322	-.737	-.503	-.027	-1.213	.227	-.083	-1.431	-.862	null	-.354	-.965
559	.339	.248	.465	.848	-.415	-5.088	.139	.199	.781	.245	.447	null	1.273	-.368	.453	.62	.754	.826	.865	1.222	.678	.692	.776	.077	-.112	2.11	1.17	-.943	1.11	null	.432	1	1.602	.827	1.512	1.303	1	.165	.459	-.601	.468	1.689	-.206	-.206	-.415	null	.415	-4	.759	.4
560	-.195	2.591	.12	.778	1.399	2.051	2.48	1.754	1.164	.442	-3.338	1.08	-.209	.203	-1.335	-1.259	-.74	.295	-.045	3.192	1.907	3.282	.533	4.409	2.942	2.466	-1.687	2.418	2.996	.989	-.563	1.836	1.592	1.253	-.242	-.704	.425	.639	3.073	.556	2.312	.454	2.144	1.653	2.024	2.524	2.476	2.738	1.667	3.189
561	.992	.943	1.316	1.322	1	null	2.644	1	.706	-.064	0	null	1.585	null	null	null	1.184	null	1.28	1.672	-.737	.126	.678	-2.227	null	null	.874	-.263	.415	null	-1.585	.543	3.048	1.322	null	null	2.517	-.254	-.678	0	.796	1.209	.363	null	null	.447	.678	null	.615	1.226
562	.634	6.505	.951	4.524	6.082	5.957	4.71	1.751	3.102	1.132	2.392	6.87	2.285	4.245	1.129	1.544	1.918	4.984	5.929	4.568	4.676	5.597	5.402	4.561	7.622	7.709	2.277	5.223	3.517	5.628	.183	4.598	4.81	6.431	5.541	7.146	6.081	2.158	2.741	2.482	null	2.175	5.38	2.322	5.196	7.109	5.812	4.82	4.632	5.367
563	.771	4.121	1.695	2.503	3.663	2	2.921	2.585	2.639	.179	.415	null	2.485	-.97	0	.874	1.33	3.008	3.164	1.924	null	2.964	2.478	null	4.379	.721	1.585	1.213	2.692	1.627	.28	1.138	3.695	2.841	.848	4.524	3.106	1.322	-.222	.667	2.322	1.404	1.652	null	null	1.214	2.28	2.392	2.102	2.972
564	.196	.295	.862	1.503	.222	null	.16	-2.807	.823	.1	.293	null	1.248	-2.068	0	.7	1.241	.585	.263	1.576	null	1.632	-.03	null	null	null	1.692	-.17	-.766	1.353	.234	.807	3.103	1.742	null	1.7	2.031	1.901	-.152	1.646	.656	.965	.222	.17	null	.752	-.415	null	.28	-.089
565	.266	.762	.18	-.029	-.306	.727	-.129	.042	-.3	1.353	-.621	.987	.662	.136	.572	.336	.849	-.653	.441	.17	.716	.537	.342	1.03	-.216	.518	.075	.698	.351	-1.101	.598	.105	.331	-.546	.09	.12	.925	-.389	.338	-.325	-.845	-.435	-.341	.821	.348	.666	.265	.923	.119	-.006
566	.823	1.616	.485	1.122	1.062	2.465	1.347	1.294	1.636	.865	.245	1.291	-.259	2.005	1.067	.114	.602	1.24	2.026	1.692	1.322	2.541	1.851	1.787	2.42	1.796	.955	1.479	2.184	.522	1.204	1.838	.99	2.089	1.675	1.852	2.285	1.608	2.163	1.637	1.379	1.797	.905	1.058	1.445	1.369	1.329	2.69	1.11	1.662
567	-.184	-.913	-1.01	-.879	-.737	-1.492	-.806	.395	-.188	-.469	-.455	-1.076	-.491	-.74	-.184	-.434	-.013	-.074	-.253	-.516	-.051	-1.037	-1.06	-.567	-1.102	-.951	-.463	-1.142	-.795	-.52	-.544	-1.37	-.769	-.122	-.049	-1.057	-.614	.198	-.167	.272	null	-.082	-1.434	-.259	-.408	-.566	-.988	-.755	-1.344	-1.037
568	-.175	-.215	-.387	-.822	-1.096	-.337	-.612	-.228	-.585	-.165	-1.041	-.83	-.727	-.396	.056	-.354	-.059	-.525	-.615	-.009	-.848	-.432	-.489	1.049	-.959	-.693	-.659	-1.158	-.943	.581	-.776	-.056	-1.304	-.538	-.398	-.349	-.4	-.226	-.489	-.068	-.267	.071	-.468	.063	-.302	-.745	-.855	-.626	-1.218	-.598
569	.811	.049	1.194	1.248	1.874	.663	.128	1	.272	.052	1	null	-.112	-.241	1.07	1.585	.688	2.737	2.426	1.933	0	.294	.057	null	null	-3.07	1	-.415	-.28	1.775	null	.903	2.115	1.689	1.3	.322	.624	.515	.848	.263	.933	1.728	2.213	.485	1.585	-.322	.305	-1.263	.078	.512
570	.508	.436	-.271	1.585	0	4.285	1.621	.885	1.992	1.807	4.459	null	1.441	4.468	1.763	2.663	2.311	.686	1.222	1.882	1	1.209	.606	null	-.068	null	2.907	1.095	.959	null	-1.379	1.138	4.181	1.692	2.503	1.585	1.536	.29	0	.138	1.063	.3	1	-.585	null	null	1.585	null	2.206	3
571	-.545	-.262	-.57	-1.27	-.636	-1.617	-1	-6.34	.322	-1.303	-2.751	-1.919	-1	-2.484	-1.447	-2.127	-1.21	-.601	-.541	-.282	-1.628	-.54	.12	.167	-.946	-.557	-1.525	-1.19	-.82	-.723	-1.558	-2.254	null	-1.392	.273	-.498	.334	-1.26	-1.305	-1.6	-.504	-.585	-1.346	-1.342	-1.314	-2.129	-.672	-.819	-.287	-.048
572	-1.228	-1.95	-1.356	-2.43	-1.929	-1.416	-1.774	-2.272	-2.277	-2.333	-2.911	-2.329	-2.334	-1.773	-2.745	-2.766	-2.455	-2.203	-1.688	-1.831	-2.134	-1.837	-1.204	-1.541	-1.549	-1.977	-2.41	-1.969	-1.73	-1.893	-.98	-3.602	-1.91	-1.905	-1.888	-2.175	-2.084	-1.841	-1.388	-1.718	-1.541	-1.746	-1.727	-1.435	-1.721	-2.257	-1.691	-1.165	-1.333	-1.529
573	.481	-1.119	.241	-.415	.193	-4.524	-.177	-1.222	.11	-.329	.848	null	-.585	-.645	.394	-1	.111	-3.459	.695	-.447	2.322	-.606	.389	.669	null	null	.126	-.447	-1.025	1.005	-.692	.922	-3.087	-.057	.848	1	.585	0	-.152	-.807	-.183	.858	.379	-.918	-2.585	null	-.918	null	0	-1.384
574	.225	-1.082	.306	1.348	-.241	.339	-.97	-1.285	.135	.603	-.807	null	1.078	-1.402	-1.12	.034	.743	-1.131	.563	.492	1.415	-.485	-.322	-2.757	null	-2.485	.519	-.913	-.333	-.302	-.907	-1.459	1.927	.15	.538	-.138	.512	-.054	-1.858	-.466	-.016	.372	-.7	.126	null	null	-.107	null	1.559	-.458
575	-.134	.208	.778	-.241	.505	.986	.898	.76	.647	1.096	.967	1.683	.379	.937	1.73	.343	.619	.916	1.019	.568	.181	.585	1.83	1.208	1.147	1.02	.673	1.005	.842	1.583	.166	.081	1.244	.989	1.543	1.35	1.514	1.576	1	1.707	1.515	1.352	.589	-.351	.142	-.505	1.13	1.005	.818	.195
576	1.676	.16	1.428	.585	1	null	.737	2.059	0	-.183	1.222	1.774	.273	1.128	1.663	1	.274	3.624	2.55	1.295	2.585	.234	.684	.899	null	2.796	1.1	-.363	1.782	1.166	-.222	.16	1.837	2.188	.647	.874	1.525	1.7	1.042	2	.677	2.119	-.322	-.107	null	.455	.206	1.322	1.415	.17
577	-1.052	-1.12	-1.01	-2.548	-2.299	-1.345	-1.822	-1.842	-1.05	-.96	-1.745	-1.69	-1.354	-1.683	-.571	-1.055	-1.067	-2.615	-1.539	-.947	-1.066	-1.536	-.831	-1.485	-1.625	-1.56	-1.173	-.432	-.991	-1.827	-.972	-.176	-.73	-1.444	-1.111	-.804	-1.121	-.159	.179	-.144	-.086	-.328	-1.401	-.648	-1.187	-1.058	-1.432	-.979	-1.324	-.97
578	.865	1.635	1.572	2.835	3.35	3.77	2.753	1.603	1.991	3.7	3.524	4.091	3.441	4.007	4.206	4.159	3.865	2.996	2.179	3.046	2.415	3.468	1.528	3.035	3.597	3.1	3.691	2.993	1.881	3.476	.996	3.115	2.363	3.61	2.819	2.68	2.714	2.121	1.896	2.243	1.741	2.227	2.789	.102	.532	1.922	2.912	2.446	1.503	3.576
579	-.046	.943	-.478	.155	.214	1.304	.961	-1.536	-.953	-.336	-.797	-.772	-1.213	.382	-.113	-1.32	-1.126	-.17	-.438	.363	.131	1.08	2.127	-.079	.25	.913	-1.273	-.645	.799	-.125	.671	-.643	.476	-.73	1.717	1.991	1.966	.002	.327	-.015	-.058	-.68	.414	-.902	-.414	-.047	1.124	1.249	1.15	.913
580	1.408	1.157	1.844	1.392	1.623	1.746	1.564	1.493	1.193	1.237	1.241	1.444	.793	1.691	1.395	1.272	1.775	1.494	.94	1.729	1.294	1.459	1.121	1.708	2.017	.214	1.719	1.568	2.168	1.709	1.502	1.694	1.753	2.32	2.201	2.252	2.504	1.39	1.856	1.412	1.429	1.8	1.372	-.033	-.094	.9	1.918	1.667	.312	1.917
581	.825	.569	1.075	.322	1.533	.978	-.807	.807	.311	.133	.241	1.278	-.126	.745	.795	.835	.823	1.95	1.837	2.244	2.17	.08	.67	1.127	.585	-.055	.301	-.322	1.092	1.081	.517	.819	1.868	1.087	.596	.602	1.86	.848	1.175	.453	.155	1.625	.433	.339	1.943	.514	.476	.453	.339	.962
582	.731	-.108	-.888	-1	-1.056	.875	-.226	.34	.948	-.7	-1.42	-2.061	-1.007	-.077	-.793	-1.215	-.882	-1.832	-1.165	-1.62	-1.322	-1.577	-.585	-1.885	-.88	-1.719	2.58	-.872	-.374	-1.828	1.023	-1.855	.196	-1.951	-1.096	-1.395	-1.517	-.257	-.112	-.088	.2	-.576	-.601	-2.759	-2.622	-2.88	-.074	.343	-.85	-2.097
583	-.878	-.95	-.002	-1.267	-1.153	-.584	-1.635	-1.32	-.201	.075	-.16	-3.766	-2.025	-2.248	-.055	-1.407	-1.667	-1.227	.216	-.732	2.289	-.946	-.802	-2.451	-1.706	-1.384	.182	.347	-.335	-3.257	-.729	-.443	-.482	-1.753	-.09	-.454	-.805	.512	.176	.584	.21	.074	-.167	-2.843	-2.481	-1.776	-.027	-.197	-.955	-.786
584	-2.478	-2.457	-2.809	-3.003	-3.406	-2.109	-2.637	-3.369	-2.779	-2.911	-1.991	-2.354	-2.094	-1.885	-2.012	-1.749	-.743	-4.193	-3.293	-2.923	-2.797	-2.433	-1.47	-2.939	-2.867	-3.27	-3.028	-2.943	-3.354	-3.622	-2.196	-2.512	-1.931	-1.94	-1.799	-1.971	-1.637	-3.065	-3.319	-3.015	-2.318	-2.128	-2.989	-2.18	-2.355	-1.027	-3.196	-2.732	-2.394	-2.806
585	-1.364	-3.105	-3.597	-1.531	-1.689	-1.743	-1.527	-6.296	-2.092	-4.439	-4.014	-1.551	-2.793	-1.34	-3.94	-3.435	-3.029	-2.769	-2.671	-2.797	-2.732	-3.282	-2.273	-2.204	-1.351	-1.999	-1.59	-1.396	-3.251	-2.109	-.322	-3.875	-3.096	-4.39	-2.287	-1.678	-1.822	-4.804	-4.698	-4.765	-2.997	-3.685	-.48	-2.775	-1.769	-3.448	-2.09	-2.079	-2.663	-1.839
586	.138	-.507	-.068	-.608	-.446	-.576	-.53	-.258	-.287	.129	-.57	.098	-.164	-.267	-.55	-.16	-.091	-.611	.2	-.061	.193	-.761	.068	.408	-.024	.446	-.462	-.23	-.355	.301	.186	-.408	1.14	-.644	0	-.094	.233	.261	.803	.36	.043	.519	-.249	.829	.418	.447	-.435	-.961	-.612	-.029
587	2.615	4.611	2.225	4.3	4.561	5.953	5.128	1.772	4.172	3.563	4.023	6.817	2.841	5.184	3.995	2.368	2.354	6.191	5.334	5.897	2.977	5.798	5.332	5.954	5.941	6.974	2.954	4.413	6.089	6.286	4.071	2.927	5.334	5.046	4.122	4.387	4.006	5.603	5.076	5.739	5.572	5.684	6.157	-.279	1.714	4.304	5.735	5.32	5.109	4.951
588	-.193	.715	.058	-.551	-.744	-.171	-.201	-.896	-.516	.672	-.808	-.471	-.411	.108	.13	-.127	.14	-.534	-.469	.318	.317	-.636	-.142	.003	-.256	-.217	-.143	.643	-.209	-.428	.319	.582	.248	-1.295	.119	.548	1.165	-.493	-.351	-.313	-.045	-.562	-.053	-1.88	-1.035	-1.214	.123	-.238	.162	.382
589	-.259	-1.898	-1.159	.209	0	-.608	-1.979	-1.442	-.501	-1.317	-.867	-2.692	-.445	-.503	-1.28	-1.031	-.655	.245	1.066	-.04	.923	-1.041	-1.199	-.581	-2.538	-3.032	-.089	-1.376	-1.11	null	-1.67	-.667	2.129	.485	-1.124	-.334	-.042	-.731	-.954	-.885	-.888	.018	.246	-1.491	-.682	-1.17	.115	-1.295	-.178	-.865
590	.623	5.463	.482	.493	0	null	-.17	1.3	1.193	-.197	.206	null	.138	-.409	null	-2.17	.469	-.138	1.503	1.117	-.415	-.193	.158	1.639	null	null	.907	-.415	-1.115	1.262	-3.087	.308	2.354	.721	null	-.585	1.361	-.823	-.474	.507	.485	.813	.415	-1.115	null	-.807	-.453	.632	.541	.245
591	.844	1.115	1.083	1.766	-.415	null	.431	-.152	1.18	-.049	-.61	null	1	null	-1.087	.459	1.07	.284	1.511	1.33	1	1.138	-.585	.66	-.709	null	.794	-1.138	-.848	1.546	-1.193	.078	3.107	1.386	null	null	1.974	-.476	-1.263	-.564	null	.944	-1.322	null	null	-.585	.436	-2.322	1	.167
592	.293	-1.138	-.018	-.475	-.86	-1.76	-1.426	.441	-.289	.362	-.077	-.738	-.074	-.207	.235	-.528	.209	-.754	-1.376	.126	-.515	-1.061	-1.485	-.639	-1.437	-.329	1.182	-3.433	-.39	-1.764	-.212	-.524	1.253	-.437	-2.426	-1.455	-.896	-.41	-.585	-.263	-4.595	-.205	-1.038	-1.787	-1.172	-2.579	-1.175	-1.644	-.706	-.629
593	.407	null	-.209	.263	-.222	null	-1.474	-.572	.493	-.667	-.392	null	.939	-.668	-3.392	-.541	.497	1.363	1.421	1.476	1.047	-.331	-.345	.465	-1.376	null	-.363	-1.907	-1.072	null	-.445	-.401	2.134	1.678	null	-.241	.743	-.305	0	-.585	null	.948	.637	-2.392	null	-1.25	-.652	null	1.046	.112
594	.695	null	.147	1.644	.485	null	-.067	null	.869	-.193	-3.17	null	.485	null	-.459	.874	.11	.939	null	1.916	-1	-.148	.126	null	-3.492	null	1	-.515	-1.244	null	-1.426	.054	2.946	.531	0	1	.862	.3	0	.29	null	.925	-.585	-3	-.515	null	.848	-.874	.918	.308
595	.821	null	.164	1.067	.222	null	.495	-1.737	.722	.067	0	null	.644	-1.817	-.115	-.17	.96	1.209	.794	2.228	.585	.285	0	null	-.907	null	1.193	-1.233	-.455	-1.677	-.474	.848	4.236	1.421	.387	1	.527	-.374	0	-.28	.976	1.219	0	1.212	3.79	1.392	-.158	-1.222	1	1.834
596	.181	null	.149	1.17	1.1	null	-.022	null	.495	-.072	-.322	null	2.755	-1.95	-1.126	-.193	1.193	1.67	-.263	2.026	0	.726	.126	1.484	null	null	2.17	-3.585	-.585	null	-1.585	-.263	3.578	1.687	.652	null	-.874	.1	-.637	-.402	.569	1.574	0	null	null	null	.39	null	.94	.351
597	.356	.644	.234	3.091	1.341	-2.459	-.181	1.031	.726	.646	-.374	.811	.441	.696	.322	0	.695	-.585	1.026	.874	.415	.451	-.341	1.081	-1.026	-2.996	1.447	.04	-.379	1.394	.085	0	1.73	.278	.918	1.29	-.322	.178	1.115	.415	.604	1	-.874	-1.193	-2	-1.926	.245	-2.322	1.074	.103
598	.265	1.193	.489	1.415	-.585	null	.153	.193	1.222	0	-.737	null	2	.199	-1.678	-.485	1.28	1.41	null	1.642	1	.075	-.263	-.017	null	null	.737	null	.495	null	-1.558	-1.585	3	1.344	.485	null	null	-.737	-1.138	0	.524	1.348	-.17	-.951	2.182	null	.778	null	.451	-.067
599	.369	3.755	.316	3.087	-.737	null	.485	-1.322	1.275	-.485	null	null	1.222	null	null	.585	1.251	1.158	1.954	2.366	-1.585	.379	1.087	-.67	null	null	2.322	null	-.206	2.783	-.585	.115	2.113	.874	-3.17	null	1.648	.392	-.263	-.193	.945	1.525	1	-1.415	null	null	.652	null	1.138	-.447
600	.377	3.203	1.262	.222	1.654	1.891	.682	1.391	.751	1.03	-.737	.1	2.415	null	.041	.987	1.194	-.843	.617	1.781	2	2.72	.48	1.442	-1.959	-.748	.17	2.96	2.545	.615	-.287	.08	2.092	.034	.555	1.234	.556	-.933	.918	-1.285	.446	.252	1.879	.443	.387	1.581	2.372	2.31	2.691	.462
601	.4	1.023	.444	.848	0	null	-.282	.7	.933	-.544	.848	null	null	-1.702	.823	.585	.567	.585	2.222	1.807	2.322	1	.512	3.265	null	null	1.402	.322	-.791	-3.262	-.12	2.852	3.415	1.091	1.248	1	1.862	.7	.415	0	.807	.838	.637	-.363	null	.515	.485	-.222	.848	-.716
602	.322	.872	.435	.948	0	null	-.238	.837	.652	-.628	.524	-.568	.485	.391	-1.17	.387	-.029	1.04	-1.766	-.759	3	.152	.515	1.413	-1.261	-1.283	1	-.485	-1.663	.569	-.241	1.252	.152	-.093	.818	1.087	.276	0	-1.193	-.737	.322	.885	1	-.608	-1.926	-.415	.086	0	-.263	-.573
603	1.26	-.672	.383	.585	.415	null	-.12	.322	.807	0	.585	null	2	.713	-2.585	1	.921	.547	1.678	1.29	0	-.152	.747	-1.472	null	-.204	2.152	-1.807	.206	.416	-.485	1.051	2.796	1.301	.939	1.193	2.213	.737	-.678	.29	1.202	1.11	1.263	-.363	null	null	.652	null	1	-1.087
604	.44	.819	.585	1.322	.415	-1.7	.025	.263	.848	-.379	0	null	2.322	-.439	-.585	null	.869	.229	1.722	1.469	2	0	.745	-.678	null	-.379	1.907	null	.71	1.374	-.022	1.89	2.591	.766	.434	1.152	1.883	.652	0	-.509	.628	1.354	1.222	-.737	null	0	-.585	-2.807	.363	.152
605	.665	-1.115	.35	1.322	1	null	-.415	-1	.526	-.252	null	null	1	2.801	-1.379	-1	.521	null	1.918	1.524	0	-.241	-.089	null	null	null	1.907	null	.519	2.107	-.241	1.921	2.283	.29	1.459	.862	0	.605	0	.585	.214	1.322	-.322	0	null	null	.322	null	-.415	.45
606	.798	.322	.507	1.907	.263	null	-.547	.17	-.304	0	.515	null	null	1.341	-2.503	-1	.363	.29	2.649	2.104	.585	-.322	.684	.132	null	null	.678	-.893	.737	.883	-.28	6.443	3.202	1.259	.663	.716	-.907	-.241	-.17	-.152	1.047	1.916	.585	.234	null	.144	.415	null	.387	null
607	.885	1.359	.336	1.363	1.585	null	-1	-.415	-.228	-.091	-.193	null	-.485	null	.322	null	.88	null	1.915	2.115	1.322	-.17	.752	.388	null	null	-.485	-.459	1.184	null	-1.807	.649	2.598	1.115	.794	.737	1	.447	-.415	.263	.737	1.624	-.778	.241	null	-.541	0	null	0	-1.138
608	.828	-1.17	.476	.737	0	null	-.415	null	1.29	-.354	-.737	null	1.485	.128	-1.807	-1.322	.918	null	-3.322	null	1.585	null	-.107	-.687	null	null	1.497	-2.322	.295	.924	-3.807	2.115	3.448	-.807	1.503	.206	1.948	.848	.585	.585	.522	1.435	-3.7	.585	null	null	-1	null	2.807	-1.926
609	.927	-.737	.399	.848	-1.222	null	-.576	-.415	-.141	.111	.206	null	.637	1.976	-.348	.807	.566	.29	1.807	3.059	1.585	.222	.495	null	null	-5.925	1	-.222	-.459	null	-.737	2.763	1.536	.848	.218	.474	.778	0	.263	-.363	0	1.933	.415	-.241	null	-1.585	.051	null	-.3	.379
610	.376	-.248	.25	.485	-.807	null	-1.064	-.322	.606	-.368	0	1.277	1.415	.208	-1.154	-.515	.965	-1.778	.84	1.497	1	.1	.045	.339	-.506	.775	.515	-.652	.862	1.042	-.452	.954	3.159	.193	.375	.363	.269	.1	-.737	.485	-.153	.782	1.585	-1.263	-2.222	null	-.157	null	-.874	0
611	.623	-1	.481	-.415	1.17	null	-1.152	.379	1.268	-.229	.933	null	.585	.883	-.485	-1.807	.544	null	1.716	-.222	1.585	null	.407	1.1	2.485	2.252	1.209	-2.115	.872	1.382	-.469	1.509	3.222	0	.595	.121	-.524	-.538	-.585	-.206	.231	.867	2.013	-.093	null	null	-.531	null	-.17	1.585
612	.907	-1.059	-.145	.415	.794	null	-.637	.222	.322	-.044	.372	2.133	.322	.463	.093	.086	0	.893	1	1.478	.415	.3	.807	.563	-4.492	null	.531	null	.322	-1.414	0	1.778	2.38	-.503	.658	-.206	-.126	.07	-.585	-.663	.35	.7	.28	1.135	1.524	null	-.186	-3.17	.399	.263
613	1.199	.341	1.293	2	1.415	-.807	.308	1.138	1.111	.3	1	null	1.222	.851	.226	.678	.438	.791	2.531	1.637	1.585	1	.667	null	null	null	.544	1.1	1.7	null	2.085	2.443	3.668	.926	1.163	.807	1.28	1.202	1.585	1.399	.807	1.373	0	1.441	1.788	-1.907	.987	null	3.524	1.48
614	1.046	.766	.822	2.17	-1	.193	0	.515	.531	-.042	.7	null	1.222	.52	-.115	null	.556	1.7	3.426	1.954	1.807	null	.883	null	.485	null	5.097	.737	.807	null	-2	1.826	4.866	.737	.893	1.087	1.346	1.585	null	.322	.95	1.252	1.415	.193	.459	-3.17	1	.807	1.459	-.241
615	.549	-.821	.76	0	-1.585	null	-1.436	.382	.037	-.138	-.067	null	.524	-1.108	-1.122	-1.202	.045	-1.485	.234	-.624	-1.585	-2.585	-.236	null	null	null	1.087	-.263	-.061	-1.592	-1.217	.928	2.861	-.126	-.575	.322	-.363	-.885	-1.392	-.807	-.652	.559	-2.322	-2	-.415	null	-.617	null	-.222	-1.267
616	.403	-1.128	-.325	0	-.893	null	-2.481	-1.716	-.971	-.58	-1.837	null	0	-1.609	-1.841	-.72	.25	null	null	-1.162	0	-4.392	-.084	null	null	null	-.082	-1	.212	null	-1.667	.215	1.971	-1.716	-.544	-.632	.26	-1.628	-.907	-1.064	-.384	.441	-.678	-.667	-1.515	-1.862	-.372	null	.105	-1.973
617	.567	.16	0	.737	-.585	null	2.209	.585	1.722	-.716	.152	null	null	null	-2.807	-1.585	1.07	.585	.515	2.17	null	.241	1	null	null	null	1.585	-.585	null	null	-2.322	1.585	2.965	.531	null	.415	1.16	1.17	0	.322	.241	.939	0	null	-2.585	2.946	-.263	null	0	-.688
618	1.101	-.652	-.1	1.415	-1.585	null	-1.059	-1.263	.748	.263	.585	null	2.974	-1.428	null	.585	.307	-1.7	.126	1.366	3	.066	.322	1.528	-4.644	null	.913	-1.459	-.737	null	-2	.778	3.259	-.454	.585	null	2.874	1.138	2.423	1.585	.547	1.334	.415	-.807	-3.322	null	-2.322	.206	.766	-.146
619	.562	-.354	-.257	1.322	null	null	-.415	.322	.967	-.366	1	null	1.322	-2.145	-1.737	-.737	.193	-.807	.848	.963	.737	-1	-.585	null	null	null	.585	-1.807	-.379	-3.914	-.7	.606	3.419	1.059	null	-.515	1.408	-.181	.222	-.222	.257	.628	-2	null	null	null	.312	null	.193	-.273
620	1.052	null	.057	1	.322	null	-1.392	-.515	.558	-.485	-.152	null	2	-2.489	null	-1.585	.585	.788	1.585	.752	null	.138	.848	.27	-1.196	-1.748	1	0	-.531	-.106	-1.16	1.322	2.991	1	.096	null	2	.29	.585	0	.358	1.04	-.485	-.585	null	.241	-1.322	null	.893	1.802
621	.991	.837	-.245	1.17	.485	null	-1.202	null	.368	-.341	.807	null	.585	-3.872	-2.193	-.363	.716	null	null	.646	-1	.678	-1.415	1.432	-1.242	null	0	-1.503	-.459	-1.808	-1.222	3.17	2.385	.1	.379	null	.694	-1.322	-.415	-.348	.51	1.304	-.322	.222	null	null	-.585	-2.322	1.455	-.193
622	.822	.28	0	.848	.415	null	.17	2.307	.308	.284	.585	null	3.322	null	-3.322	-.807	.585	-3	.415	1.493	.322	1.222	2.367	-.098	null	null	5.426	-.141	.379	null	-.064	.834	3.628	.585	null	null	1.181	1.07	-1	.485	.907	2.304	2.585	-.807	null	null	1.737	null	1.115	.263
623	.926	null	0	2.423	1	null	1.823	-2	-.392	-.28	null	null	null	null	-.415	-.585	.778	1.322	2.465	2.248	.415	.585	.415	.322	null	null	1.585	.848	1.322	null	-.807	1.303	4.363	1.663	.531	1.379	1.485	-.459	1	-.193	.7	2.322	.322	1.322	null	null	null	null	2	-.104
624	.947	.087	.105	.531	.697	-.819	1.322	-.553	.595	.182	.196	-.224	1.138	1.05	.795	.652	1.217	1.153	1.229	1	-.737	1.265	1.23	1.621	.093	2.858	.88	0	.144	.671	.493	.556	2.425	1.267	.472	.337	.844	.931	.915	.7	1.568	1.975	.585	0	-1.107	.033	-.308	.329	.63	.631
625	.564	1.485	.263	1.678	1	null	-.352	-.415	.848	.322	2	null	2.585	null	-.206	.485	1.807	1.874	2.773	1.459	1.322	.874	.179	.876	null	null	1.379	null	.585	2.082	-.193	.771	3.405	1.807	1.83	1.322	.778	1.585	-.222	.678	.868	1.75	1.322	-1.222	null	1.519	-.433	null	2.222	null
626	.755	1.379	.234	1.379	.862	.087	1.607	.652	1.415	1.431	0	null	2.531	-.238	2.304	2.14	1.994	.888	2	3.056	1.585	.453	1.379	1.56	null	null	1.115	2.196	1.128	null	-.778	1.492	1.564	1.787	.918	-.138	1	1	1.939	.363	.737	1.345	2.259	3	-.138	2.737	2.823	-1	2.916	2.023
627	.219	null	.144	.585	1	null	-.052	0	.556	.401	null	null	2.322	.254	.363	-.485	.788	.907	-.222	1.424	null	0	.206	3.153	null	null	1.459	-2.17	.853	1.218	-.893	1.322	1.907	.926	1.026	1.509	1.107	.585	0	1.585	.515	.737	2	-1.322	null	-.918	0	-.585	.415	-1.585
628	.176	null	-.396	.084	.069	-.034	-.202	.198	.768	.227	-.081	.77	-.103	-.124	.201	.164	.665	.079	.227	.431	.263	.172	.89	.365	.052	.883	.217	-.573	-.096	-.783	-.688	.425	.809	.483	.423	.556	.716	.441	.585	.263	.797	.288	-.206	-1.04	-1.263	-1.095	0	-.144	.143	.125
629	.295	0	.476	1.585	-.737	null	-1.415	-1.1	1.089	-.241	1.874	null	1	null	-.621	-.415	1.369	-.485	1.078	2.295	1.503	null	.745	null	null	null	1.926	-2	.369	null	.248	-1	2.144	.585	2.07	2.322	1.409	.531	-2.807	.322	.7	.957	-1.585	.7	null	null	-1.737	null	1.466	-.585
630	.669	-3.7	.715	1.585	-.485	null	.322	1.737	.256	-.498	.737	null	1.322	null	1.222	-2.17	1.862	1.295	1.295	1.541	-1	2	2.087	null	null	null	1.263	.485	.415	null	.83	.867	3.29	1.132	1	null	2.222	.126	-.322	0	.933	.695	null	-.322	null	null	-.363	null	.17	-.317
631	.519	-.03	-.009	.193	.308	null	-1.083	-2.459	.761	-1	-3.977	null	.807	-1.064	-3.459	-2.503	.703	-.967	.857	.776	-.585	.054	.204	1.326	-.184	null	-.766	-1.263	-.533	null	-.255	.678	1.057	-.218	1.026	-.222	.668	-.737	-.254	-1.55	.6	.44	1	.374	null	null	-.379	null	.974	-1.268
632	.288	-.181	-.624	3.012	.222	-2	-1.064	-.138	.657	-.561	-1.1	null	-.322	.441	-.918	null	.841	.29	-2.115	.823	1.322	-.585	.24	.3	-2.209	null	.608	-1.807	.263	null	-1.222	.963	1.728	1.294	.087	.078	.528	0	-.515	.258	-.185	.445	1.392	-.193	null	.041	-1.222	-1.415	.447	-.259
633	-.768	-2.952	-1.19	-1.597	-1.418	-3.371	-2.748	-3.479	-2.087	-3.006	-4.781	-2.388	-2.807	-1.943	-2.208	-4.471	-2.046	-1.293	-1.864	-1.005	-2	-1.192	-1.083	-1.137	-1.791	-3.217	-.89	-2.665	-1.235	null	-1.473	-1.527	.523	-1.21	1.056	.651	.894	-1.101	-1.717	-1.167	-1.092	-.718	-2.611	-2.61	null	-2.115	-1.751	-2.199	-1.939	-.904
634	-.458	-1.954	-.767	-.04	-.715	-3.49	-1.925	-.671	-.522	-.551	-1.574	-1.986	-1.198	-1.773	-.733	-.877	-.283	-.823	-.38	-.732	0	-1.634	-1.313	.162	-2.777	-2.666	0	-1.783	-1.373	null	-1.524	-.03	.545	-.604	-.1	-.715	-.533	-.942	-1.333	-1.017	-.845	-.225	-1.608	-.83	-4.248	-2.135	-1.409	-3.939	-.791	-1.414
635	1.047	.131	.473	.807	.907	-.263	.341	.447	.817	-.485	-.415	null	0	.45	-1.807	.585	.748	1.826	1.429	2.04	2	-.04	1.126	null	1.585	-4.208	1.222	-2	.942	null	-.503	1.585	2.943	1.018	1.737	1.515	1.697	0	.252	.222	1.07	1.803	.678	-1.585	null	2.061	.893	null	.147	1.766
636	-.155	-2.518	-.279	-.737	-2.273	-4.98	-3.063	.835	-.821	.724	-2.552	-1.252	1.585	-.635	-2.705	-.415	.089	-4.022	-1.153	-.256	0	-2.473	-2.315	.724	-2.592	-2.551	-2.913	.17	-1.209	null	-.069	-1.141	-.318	-2.957	-1.315	-1.788	-1.387	-1.15	.541	-1.123	-1.61	-1.165	-2.926	.391	-3.297	-1.622	-1.751	-3.068	-.656	-2.118
637	-.248	.205	-.057	.206	null	-.503	-.398	-.72	-1.416	-.081	.979	.548	-1.295	.027	.048	2.492	.077	null	2.603	2.445	2.322	-.765	.568	.651	.103	2.072	.449	-.485	.485	.647	-.585	1.995	.518	-.678	.194	-.117	-.399	.152	1.087	.976	-.176	2.392	-.379	.772	.282	.707	-.345	null	-.566	-.261
638	1.045	1	.56	3	1	null	.037	.764	1.034	1.295	0	null	.585	.33	null	null	1.193	null	2.392	2.293	.585	null	.415	.104	null	null	2	null	.802	null	.515	2.585	4.087	.322	.189	1.078	1.433	.502	null	.348	.748	1.544	null	0	null	null	0	null	3.459	null
639	.093	-.401	-1.464	0	1.874	.436	1.202	-1.285	-.208	-.065	-.935	.883	-.862	-.067	.315	1.652	.854	.821	.89	1.766	.762	-1.093	.316	.791	-.962	.885	.556	-1.064	.415	.39	2.585	1.76	1.959	.415	.033	-.9	.204	.541	.652	.729	-.018	1.778	-.816	.437	1.193	1.433	-.37	.652	-.263	-.693
640	2.059	1.694	2.031	3.974	1.547	2.725	2.051	2.411	2.76	2.796	2.776	3.574	2	3.253	3.105	2.453	2.488	2.091	2.304	3.326	2.3	1.178	1.715	2.289	5.12	3.044	3.037	2.833	2.371	1.388	2.793	3.268	2.775	2.02	1.733	2.514	1.915	2.642	2.312	2.487	1.778	2.591	2.269	2.112	2.158	1.845	1.801	2.292	.974	2.193
641	.352	6.082	-.086	4.248	5.358	6.381	5.173	7.714	6.944	6.058	5.787	1.722	6.688	2.612	6.771	6.859	6.827	4.006	3.515	7.3	7.226	4.067	4.125	7.046	6.416	6.891	2.608	7.659	6.461	5.619	1.017	5.032	4.821	6.531	3.916	4.88	5.15	4.986	7.718	4.939	5.859	4.603	6.28	3.429	3.748	5.625	6.009	6.746	5.44	7.128
642	-.441	-1.261	-.517	-1.367	-.755	-.691	-.754	-.866	.094	.644	-.375	-2.085	.473	-1.346	.193	-.228	.178	-.313	-.066	-.63	.162	-1.107	-1.04	-2.057	-.851	-2.089	-.119	-.202	-.424	-1.16	-.323	-1.307	-.493	-.692	-1.011	-.968	-1.643	-1.288	-.924	-1.008	-1.11	-1.155	-.723	-.315	-.833	-1.041	.109	.037	-.199	-.733
643	.064	-1.624	.274	0	.585	null	-1.181	.502	1.241	-.025	.322	null	1.737	.029	.926	1.27	.898	.585	1.354	1.043	2	-.531	.387	-.531	null	-1.163	.667	-.737	1.263	2.716	-.778	2.392	.951	.305	.302	.84	1.083	.263	0	1	.441	.912	0	.138	null	null	.722	1.893	1.563	.497
644	.668	-.032	.431	.585	0	null	-.485	.637	.887	-.265	-.907	null	.322	1.092	-.613	0	1	1.379	0	.807	0	-.415	.241	null	null	null	.766	-.737	1.423	null	-.893	1.344	1.524	-.71	.885	.372	.781	-.667	-.322	-.644	.512	1.162	.447	-.322	-.617	-1.322	.718	null	.212	-.174
645	2.948	2.095	1.17	.943	1.848	1.848	.263	3.369	1.781	.034	.461	.088	.115	.593	2.773	2.585	1.157	3.241	.807	1.931	null	.541	-.263	1.173	.263	-.201	1.974	-1.495	-.695	.768	-1.585	2.503	2.151	1.346	.7	.678	-.138	2.392	1.322	1.807	-.807	1.051	2.03	2.527	1.667	.678	.922	.673	.222	-.036
646	1.118	.553	.853	.485	1	.663	.138	.7	.402	-.061	.317	-2.511	1	-.882	.637	.515	.515	2.03	2.132	1.823	2.485	-.193	.193	1.839	-1.536	-.748	.652	.17	.83	.811	-.036	6.585	3	1.17	-.385	.222	2.085	1.248	1.459	1.193	.239	.55	.807	1.678	2.016	.632	.037	0	.423	.029
647	.702	-1.301	.678	-.927	-.291	.108	.422	.191	.165	-.507	-.391	.593	-.612	.671	.068	-.789	-.555	.015	-.445	.013	.703	.192	-.306	.552	.088	-.231	.437	.903	-.263	.7	.951	.251	.951	.84	-.18	-.409	-.151	.692	.327	.513	.832	.73	.063	-1.319	.032	-1.171	.264	.183	-.54	.169
648	.785	-.485	.807	1.766	2.858	1.158	4.831	.322	1.234	.684	1.399	2.981	2.433	.578	.907	2.248	1.965	2.55	1.415	3.158	0	3.7	2.459	3.234	2.203	1.19	1.907	.791	3.422	2.25	.621	1.637	3.702	1.585	.485	3.807	2.256	1.322	.064	1.459	2.632	2.007	4.627	.874	-2.322	1.766	2.144	1.389	3.666	2
649	.959	-.259	.286	.745	.64	.1	.401	-.885	.426	0	-.338	-.253	-.067	-.225	-.861	-.794	0	1.334	1.035	.768	.678	1.037	.473	1.008	.568	.208	.093	.087	.532	-.228	1.144	.208	1.94	1.236	1.1	1.268	.905	.34	.78	.554	.239	1.087	1.144	-.054	.239	.825	.964	.293	.732	.754
650	-.306	-1.604	-.54	-.94	-1	.312	-.553	-1.794	.455	.241	-.188	-.807	1.275	-.287	-1.227	-.138	.539	.489	-.077	-.62	-.422	-.334	-.907	-.747	-.323	-.862	-.911	-.581	.092	-.784	-.869	-1.842	.12	.093	.467	.088	-.173	-1.598	-.53	-1.617	-1.364	-1.243	.013	1.915	.833	1.457	.672	-.463	.354	-.312
651	-.24	1.6	-.41	1.083	2.166	1.837	1.857	1.621	1.491	1.214	1.723	2.277	.488	2.355	1.787	1.461	1.509	3.329	1.926	.923	.915	1.775	1.227	1.39	1.843	2.095	-.986	1.39	1.204	2.459	.272	1.79	1.623	2.438	null	.989	.797	-.286	-.532	-.336	.202	.6	1.72	.714	1.18	2.284	1.408	1.56	.428	2.074
652	5.325	3.184	5.933	2.813	4.25	1.94	1.533	1.328	1.167	1.507	1.127	1.578	.566	3.108	1.982	1.14	1.328	2.645	1.811	1.021	3.033	2.024	2.421	1.161	1.806	2.91	5.439	5.142	.604	2.584	5.882	2.379	2.045	2.061	3.769	4.089	5.151	-.667	-.391	-.337	.276	.706	1.317	.255	.823	2.134	1.222	2.12	.533	2.719
653	1.788	1.441	1.621	1.354	2.248	-3.17	.497	1.115	.728	.632	-.759	1.948	.415	1.265	-.078	1.392	1.17	1.459	1.931	.671	1.907	1.152	.595	1.395	-.147	1.252	2.385	1.737	1.084	1.79	1.123	2.367	2.042	1.741	1.694	1.716	2.536	1.152	-1.063	0	.064	1.415	1.694	.1	.678	1.1	.585	-.334	.387	1.298
654	.876	1.04	.605	.807	1	null	-.585	1.17	.516	-.247	.152	null	.547	1.035	.126	-.322	1.209	.9	1.866	1.234	0	.672	.6	.943	-.046	-1.386	.322	-.322	1.04	.738	-.138	1.547	1	1.021	1.392	1.1	1.164	1	-.585	.807	.415	.931	.652	-1	null	-.447	.184	null	-.652	-.193
655	.84	.87	.424	-.17	.363	null	-.29	-.29	1.119	-.084	-1.115	null	.585	.054	.222	-.874	.807	.485	.152	1.284	0	1.263	-.498	null	-.869	-4.556	1	-.766	.363	1.41	-.726	.383	3.787	.89	.843	.637	.823	-.043	-.874	-.059	.872	1.101	.415	-.29	null	null	0	null	4.016	-.204
656	1.242	1.206	.251	0	.322	null	-.441	.379	.555	-.195	-.415	null	.807	.713	-.515	1	.807	.355	1.781	1.55	1.7	1.115	.156	1.68	-.24	1.389	.807	-.807	-.83	1.794	-.173	.671	2.206	.9	.737	.83	1.485	1.441	-.241	.807	.585	1.064	-.807	.241	null	-1.874	.415	-.415	-.314	-.273
657	.633	-.263	.251	.652	-.322	null	-1.391	-.485	.724	-.411	.515	null	.737	null	-3.322	-.737	.605	-.131	.16	1.132	.807	.405	.492	-2.011	-1.474	null	1.17	-.392	.093	-.149	-.445	3.807	2.734	1.027	.97	.788	1.536	1	-.848	.608	.641	.644	.093	.628	null	-1.515	-.621	-2.807	.126	-.148
658	.816	.895	.032	.83	.17	-.401	-1.254	-1.147	.441	-.424	-.054	null	1.474	.646	-1.644	-.585	.898	1.406	.807	1.207	-.322	.042	.642	.834	.436	-.096	.455	-.954	-.072	.661	-.231	.807	1.266	.459	.649	1.193	.447	.716	-1.059	.245	.774	.461	.348	.337	null	-4.585	.298	-3	.792	.046
659	.742	.817	.189	1.036	.737	null	-.617	-.459	.673	-.624	.392	1.31	1.087	1.441	-1.263	-.652	.541	-.263	.819	.7	0	.615	.379	.895	.134	3.11	1.181	-.263	-.089	-.132	-.272	1.564	2.418	.857	1.337	.541	1.054	-.495	-.778	-.659	.021	.856	.7	-1.372	null	null	.485	-.7	1	.266
660	.901	.713	.908	1.082	1.263	1.547	.943	.948	2.038	1.288	1.515	2.265	1.959	2.275	1.115	1.851	2.631	1.798	1.679	.904	-1.322	.678	1.401	1.97	1	2.912	1.903	.778	.967	1.888	.623	-.057	2.467	2.16	1.474	.914	2.11	.107	-1.042	-.044	.537	.721	1.447	1.082	-.617	.608	.37	.692	.837	1.088
661	.827	.189	.531	.585	.807	1.181	-.222	.639	.433	-.445	.107	.61	.152	.354	.316	.913	1.248	-.585	2.651	3.049	1.459	-.207	.507	.348	-.538	null	.131	-.461	null	.927	-.485	.495	.663	.934	.794	.721	1.326	2.22	1.652	1.889	.849	.915	2.057	1.389	.312	1.295	.049	.848	1	-.16
662	.886	-.396	.464	1.263	0	null	-.525	-.29	.519	-.133	-.515	null	.415	.102	-.788	-.737	.528	2.28	1.744	1.403	1	.408	.852	-.085	.065	-3.851	1.663	-2	1.148	2.568	-1.054	1	3.298	.206	.914	1.222	1.17	-.509	-2.322	.83	.376	1.133	.637	.415	null	null	.714	0	.515	-.051
663	1.057	-.115	.469	.874	-.585	null	-.652	-1.459	.781	.197	1.515	1.004	.737	.74	.652	1.115	.914	-2.585	1.3	1.959	-.415	-.187	.678	.248	1.341	-3.319	1.322	-.585	.722	-4.209	-.344	1.559	4.815	1.439	.454	1.678	.903	.493	-.459	.459	.252	1.051	.515	3.907	null	-1.807	-.115	null	.553	.377
664	.825	-.447	1.01	.263	.415	-2	-.305	-.126	1.044	-.379	1.837	1.27	1	.561	-1.459	1	.794	.628	1.054	1.888	.585	.853	.379	1.009	.242	-.096	1.322	.193	-.268	.6	.051	2.387	3.443	0	1.189	1.27	2.212	-.241	0	-.042	.379	1.016	1.392	1.459	null	-.585	.209	-2.322	1	.522
665	.152	-.807	-.668	-.085	.549	1.268	-1.459	-2.518	-.824	-1.463	-3.568	1.604	-1.788	.993	-1.704	-2.1	-.742	1.447	.615	.332	-.585	-.053	.083	.45	.555	1.829	-.807	-2.193	-.136	.958	-.193	.566	1.807	-.893	.939	1.052	1.555	-1.059	-1.807	-1.49	.295	-.831	.431	-1.495	-1.287	-.186	.081	null	-.477	.134
666	.395	-.605	.065	-.515	.263	null	-.419	-.737	.115	-.072	-.031	1.04	-.363	1.012	0	.222	.355	0	.531	.971	-.263	-.341	.222	null	-1.322	.551	.678	-1.75	-.138	1.275	.074	1.626	1.928	-.254	.718	.231	.881	.322	.807	.565	.898	.812	-1.322	-1	null	-1.363	-.107	null	-.466	.609
667	-1.643	-1.171	-1.652	-2.273	-1.67	-1.247	-1.571	-2.076	-1.927	-1.343	-1.574	-.007	-2.337	.189	-1.413	-1.885	-1.741	-1.512	-1.741	-1.805	-2.362	-1.804	-.335	-.799	-1.094	-1.056	.422	-1.486	-1.248	-.9	-1.298	-.886	-.889	-1.317	-.934	-1.034	-1.569	.224	-.44	.394	-.096	.202	-1.251	-.966	-.285	-1.201	-1.724	-.805	-2.104	-1.94
668	-.996	-1.37	-1.877	.604	1.046	-.547	-2.026	-1.605	-.038	-.647	-.68	.441	1.596	-.057	-1.25	-.241	-.693	-.133	2.071	.63	1.339	-1.781	-1.55	-.846	-1.385	-.13	-.055	.108	-.62	-.565	-1.176	-1.373	.37	1.015	-.43	-1.475	-1.671	-.868	-.666	-.748	-1.014	-.675	1.72	2.513	1.032	1.185	2.358	-1.732	1.973	-2.22
669	.508	-1.032	-.139	-.07	-.095	-1.214	-.607	-1.385	.256	-.638	-.156	2.133	.564	.055	-.815	-.303	.303	1.34	1.065	-.063	-.256	-.941	.179	null	-.753	-.462	.69	-.354	.188	.165	-.379	-.513	2.236	.219	-.076	-.105	.308	-.395	-.965	-.234	.039	.528	-.394	-.248	-.25	-.495	.614	-.957	.532	-.522
670	-.132	-1.341	-.259	-1.919	-.985	.439	-.311	-.307	-.945	.031	-.335	1.164	-.135	1.135	.289	-.218	-.102	-.194	-.672	-1.069	-1.574	-.497	-.021	-.381	.579	.078	1.248	-.299	-1.149	1.069	-.176	-1.975	-.11	-.459	.721	.509	.095	-.029	-.739	.124	-.45	-.541	-.231	-3.497	-2.968	-2.603	-.137	-.043	-.798	-.991
671	.719	-1.839	.421	-1.515	-.093	-.921	-.304	.285	.236	-.422	-.133	.902	.495	.516	-.095	.216	.314	-.096	-.117	-.83	.848	-.081	.36	-.241	.478	.415	.494	-.271	.678	.879	.086	.783	1.636	-.072	.671	.353	.871	-.184	-.322	.025	.036	.198	-.103	-1.255	-.505	-1.436	0	.684	.21	-.527
672	2.584	.626	2.855	-1.035	-.495	1.32	.713	1.034	.776	.927	.156	.81	-.137	2.064	1.168	.471	.66	.138	.083	.367	-.377	.067	1.37	.65	1.203	.53	2.352	.71	.503	.28	2.767	.515	.388	.01	2.324	2.201	2.723	1.127	1.283	1.335	.859	.207	.218	-1.484	-.501	-.85	.227	1.375	-.516	1.842
673	1.114	-1.237	.391	.254	-.415	null	-.365	.358	.417	-.161	-.28	null	.415	.936	-.147	-.206	.439	.415	.231	.266	-.379	.022	0	null	-.397	null	1.115	-.401	-.963	.868	.326	-.317	2.562	.254	.218	.5	1.593	.832	.246	.482	.37	.585	-.285	-.904	.687	.41	-.624	.476	.585	.191
674	.881	-.755	.529	.706	.807	null	-.16	-.652	.768	.046	.041	-1.012	.354	-.477	.098	1.149	.79	1.707	2.454	.796	.628	.216	.421	.528	-.271	.225	1.222	-.363	-.175	1.28	-.238	-.879	3	1.974	1.034	1.038	1.747	.341	.044	.287	.758	.534	-.474	-.503	-1.126	.609	0	-.396	.652	.467
675	.874	-1.678	.757	.922	-.778	null	.665	.17	.675	.017	-.09	null	.485	-1.416	-.447	.107	.743	1.209	.363	1.493	.152	.382	.447	.626	-.845	-.864	1	-.753	-.657	null	-.313	-1.222	3.387	.294	.248	0	2.11	-.29	-.363	-.341	.775	.688	-.252	-.55	-.644	.535	-.748	.28	.178	.309
676	.706	-.893	.652	-.043	0	.186	1.596	-.263	.8	-.531	-.366	-.465	-.316	-.17	1.102	.496	.607	1.663	2.291	.699	0	-.091	-.241	.28	-.642	-.981	.363	.051	-.732	.566	-.201	-1.078	1.98	-.181	.51	.018	1.018	.793	-.929	.798	.086	.48	-.231	.139	2.255	.305	-.357	.248	-.496	.027
677	1.423	-1.363	.037	.415	.415	null	-1.263	.71	-.008	-.16	-.893	-2.398	.807	-2.421	.1	-.848	-.212	1.379	1.97	1.219	.415	-.131	.415	-.16	-.18	null	1.585	-1	-.886	-2.262	-.1	1.17	2.84	1.372	.177	2.17	1.254	-.893	.7	-.217	.628	.424	-.848	-.848	null	.502	-1.392	null	.107	.036
678	.973	-.637	.375	1.427	1	-.202	.533	-.515	.431	-.199	-.322	3.455	-.485	1.839	-.273	-.122	.327	1.682	1.161	.788	1.807	.928	1.1	.608	.204	1.036	1.07	.496	.628	-.117	.611	3.17	2.757	1.044	.613	1.585	1.858	.322	1.503	.415	.686	.928	.585	.078	-.536	-.402	-.358	-.447	-.263	.276
679	1.387	-2.722	.238	.354	-.322	-4.7	-2.301	-2.385	.833	-.085	-.771	1.548	-.115	.982	-.023	-.562	.524	2.419	.741	1.086	.716	-.431	-.657	-.309	-.673	-.976	2.144	-.585	-.817	null	-1.623	.021	2.427	1.757	null	0	.333	.13	-.184	.276	.167	1.074	-.621	-1.61	-4.954	-.347	-.401	-3	.348	-.085
680	1.552	null	.478	.415	.778	null	-.531	-2.17	.846	-.228	-.937	null	.181	-.872	-1.624	-.322	-.284	1.112	1.3	1.37	.193	.143	.3	1.251	null	null	1.322	-1.807	-.322	null	-1.126	null	2.606	1.611	.363	-.459	.837	-.469	-.138	-.476	.395	.874	-1.807	-2	null	.154	-.431	-.585	1.503	-.206
681	-1.359	-2.472	-1.908	-1.078	-2.531	-1.902	-3.804	-3.524	-2.172	-1.978	-3.294	null	-1.379	-4.635	-2.877	-3.204	-2.434	-1.8	-.375	-1.247	-.308	-1.79	-2.36	null	-3.703	-3.194	-2.644	-6.135	-2.335	-6.875	-2.76	-3.153	-.063	-1.677	-1.037	null	-3.725	-2.289	-2.824	-2.524	-2.439	-1.964	-4.846	-1.631	-2.959	-3.687	-1.907	-.87	.222	-4.336
682	.685	-.369	.239	.021	-.348	.255	-.171	-.781	-.049	-.301	-.551	.807	-.298	.847	-.61	-.547	-.483	.916	.497	.941	.258	.085	-.143	.372	.382	.173	1.539	-.182	.474	1.222	.52	-.551	1.46	1.058	1.168	.825	.839	.799	.31	.943	.622	1.195	.367	.341	.115	1.266	.795	.841	.653	.079
683	1.171	-.575	-.027	.515	.524	null	-.569	-2.663	.496	-.165	-.263	1.548	.507	-.287	-.652	-.663	0	1.41	1.322	1.074	1.138	.826	.198	.844	-1.661	-4.07	1.059	-1	0	1.398	-.743	.328	2.581	.801	1.387	.181	1.598	.604	.737	.67	.706	.968	.181	-1.256	null	1.363	.029	-.144	.536	-.078
684	.775	.196	-.88	1.141	2.267	3.096	2.438	-1.88	.165	-1.267	-.165	3.765	.033	3.264	-1.122	-.762	-.538	2.801	2.471	1.012	.713	1.777	2.366	1.871	1.322	.414	1.122	.693	.826	2.572	1.487	-1.064	2.675	1.053	1.597	2.475	1.386	-.205	-.889	-.369	.167	.433	3.313	-1.252	-1.737	-.224	2.016	1.338	1.726	2.028
685	.888	null	1.431	1.322	1.807	-1.848	-1.585	0	.967	-.052	-.126	null	.848	null	1.087	1.415	1.29	2.059	1.459	2.768	.415	.322	.387	null	-2.196	null	1.17	-1.585	null	.46	-.222	1.322	.263	.585	.914	.807	.791	.585	0	.193	1.222	.706	3.322	.848	null	null	.138	0	.485	-.716
686	.95	.71	1.276	1.585	.415	-1.948	-1.485	.585	.376	-.051	1	null	1.737	.298	1.524	-1	1	1.585	2.298	1.63	1	.737	.431	.595	-.046	.573	.724	null	.918	1.924	-.107	2.082	2.848	1.3	.978	2	1.72	1	.322	.531	1.426	.874	1.807	-.515	null	null	.115	null	.087	.226
687	.835	.322	.338	.678	-2.322	null	-.893	.126	.848	-.372	-.485	1.577	-.585	.55	0	-3.17	.71	-.694	3	1.761	.585	-.123	0	-.361	-.807	null	.893	-1.459	.107	4.301	-.939	1.931	1.064	1.046	.617	0	.984	.459	-1.138	.585	.898	.918	0	-.241	null	null	-.415	null	.415	-.143
688	.702	-.082	.298	.737	0	null	-.206	-.138	1.307	-.018	.152	null	-.415	.986	-1.459	-.322	1.3	.222	1.745	1.113	-1	-.226	.148	-.735	-.322	null	1.755	-3.585	.142	.302	-1.095	-.138	null	.368	.479	0	.75	.29	-.585	1.193	.415	.419	null	.322	null	null	.396	-.737	-.356	.245
689	.677	-2.7	.916	-.585	1.322	null	-1.7	.485	1	.15	2.107	null	null	2.249	-.71	0	1.322	-2.202	-1.459	2.047	1.7	-.737	.67	-1.057	-2.492	null	1.222	-1.415	.678	null	-1.202	1.061	1.99	.469	.788	1.322	1.244	-1.263	-1.322	0	.286	.767	2.807	null	null	0	.678	null	1.435	.266
690	.575	-4	-.566	1	-1.322	null	-3.833	-2.322	-.034	-.874	-1.379	1.511	0	null	null	-.515	-.385	0	.71	1.347	0	-1.392	-.7	null	null	null	.737	null	-1.766	.501	-3.233	.862	2.776	-.444	.608	0	.379	-.107	-1	-.819	.075	.08	.737	-2.807	null	-3.17	-.415	null	1.193	-1.663
691	-1.009	-1.644	-1.202	-1.916	-1.755	-2.117	-2.576	-1.864	-1.344	-.064	-2.461	-1.532	.424	-2.043	-2.229	-1.096	-.473	-2.476	-1.176	-1.529	-.922	-2.522	-2.579	-1.102	-2.346	-4.416	-1.919	-1.379	-1.167	-2.441	-.978	-3.242	-.762	-2.069	-1.879	-2.257	-2.186	-2.685	-1.524	-2.829	-2.519	-2.639	-2.49	1.306	-.286	-1.002	-1.098	-.781	-1.38	-2.823
692	.704	-1.222	.749	.737	0	null	0	.678	1.155	.138	null	null	0	null	-1.459	1.263	.322	null	null	1.469	.737	null	.485	null	null	null	-.222	null	1.138	null	0	2.541	3.426	-.893	.107	1.379	1.652	2.087	.273	1.263	.737	1.248	-.585	0	null	-1	-.115	null	1.078	-.705
693	-.353	-.402	-.548	-1.164	-1.231	-.115	-.411	-.946	-.341	-1.006	-1.238	-.021	-1.107	-.73	-.824	-.685	-.393	-1.056	.209	-.464	.152	-.395	-.083	-.199	-.912	-.597	-1.206	-.588	-.073	-.927	-.647	-.119	-.187	-.96	-.322	-.261	-.149	-.724	-.213	-.675	-.115	-.699	-1.149	-.036	-.718	-.529	-1.117	-.387	-.227	-.603
694	.976	.197	.834	-.585	.977	.155	1.033	-.367	.741	.391	.726	.371	.874	.442	.807	-.027	.513	1.7	.662	.686	1.181	.549	.717	.899	.332	.752	.506	1.734	1	1.063	1.092	.913	1.977	1.36	1.206	.598	.661	2.371	1.42	2.652	1.878	2.247	1.127	-.585	-.343	.105	1.12	.585	.639	1.17
695	-1.327	-1.767	-1.555	-3.043	-3.233	-2.212	-2.518	-2.695	-2.55	-1.636	-3.327	-4.157	-1.471	-3.253	-2.271	-2.197	-2.051	-5.234	-3.49	-2.408	-2.053	-2.516	-3.377	-2.985	-3.393	-4.503	-3.309	-1.735	-2.203	-4.033	-1.405	-2.567	-3.133	-4.616	-3.286	-2.861	-2.153	-2.927	-1.118	-2.838	-2.195	-3.656	-3.364	-.736	-1.728	-1.999	-2.608	-1.818	-2.24	-2.279
696	1.064	-1.854	.226	-1.459	-1.459	null	-2.19	-1.766	-.241	-.337	-1.392	.645	1.222	-.555	-2.222	-1	-.151	null	-.671	.41	1	-1.926	-.459	null	-2.954	null	.788	null	.507	.499	-1.322	.599	1.936	-1.862	0	.524	.829	0	null	0	-.495	-.637	-.585	-.131	null	-.899	-1.558	-3.322	-.674	-1.177
697	-.244	-3.404	-.215	-1.807	-1.222	-.591	-1.231	-1.898	-.684	-1.182	-.713	-.056	-1.657	-.171	-.715	-2.17	-.978	-1.196	-.723	-1.273	-2.115	-1.402	-.503	-1.337	-1.668	2.026	-.203	-1.775	-.457	-.075	-1.489	-.361	.381	-.963	-.654	-.4	.019	-.358	-1.255	-.172	-.422	-.802	-1.631	-1.049	-.818	-1.357	-.464	-1.404	-.179	-1.282
698	.559	-1.268	.262	.222	0	-2.7	-.933	-1.415	.3	-.98	-.052	null	.415	1.216	-.823	-1.087	-.585	-1.263	.239	-.252	.807	-.107	.214	null	.521	null	1.547	.087	.65	.455	.549	1.585	2.83	-1.688	0	-.415	-.133	-1.637	-2.544	.138	-.515	.533	-.531	-.737	null	null	.128	null	.515	-.82
699	1.181	-.399	.651	.737	2.322	null	-.844	.379	.246	-.344	-.05	null	.737	.316	-.17	-.737	-.21	2.524	.745	2.48	-1.585	.257	.779	.644	-.322	null	-.057	-.608	.949	.952	-.263	1.351	3.217	-.874	.447	-.232	.438	0	0	.17	.31	1.214	1.295	-.115	-2.138	.807	.34	null	1.28	.088
700	.246	-1.657	.324	.29	-1.322	null	-1.126	-1.415	.397	-.848	-.158	null	.469	-.312	-1.082	-.041	-.883	-3.392	.189	.111	.415	-2.322	-.202	null	-1.322	-1.971	.051	-4.248	-.468	null	-1.652	.774	2.427	-1.617	.163	.054	.031	-2.485	-1.874	-.531	.187	.646	.678	-.965	null	null	-.505	-3.807	.568	-.472
701	.813	-.48	.492	.954	.837	.515	1.564	2.115	.89	.506	.131	-3.321	.322	1.252	-.372	.348	.531	.763	1.283	2.407	-1	.748	.282	2.528	-.845	null	1.322	.348	-.188	null	-.666	.88	3.384	2.418	-.823	.585	2.17	.538	-.485	.608	.796	.889	.907	-.355	2.75	.222	.88	.374	.617	1.041
702	-.125	-.614	-.49	-.312	-2.026	-1.704	-1.739	-.076	.092	.562	-1.02	-2.63	.951	-.762	-.466	0	.571	-1.055	-.408	0	.71	-1.698	-1.84	.252	-1.178	-2.406	-.966	-1.149	-.617	-.609	-1.043	-1.289	1.908	-.595	-1.367	-1.322	-.216	-1.1	-.374	-1.17	-1.25	-.727	-1.807	1.429	-.698	-.315	-.856	-.639	.181	-1.068
703	3.154	3.908	3.653	3.262	3.517	4.303	3.5	4.275	2.343	3.765	3.199	2.815	2.608	2.349	4.213	1.922	1.911	2.817	1.703	5.255	2.637	4.365	3.665	3.857	4.051	5.019	3.688	3.75	3.987	2.99	3.77	3.417	3.269	1.794	3.199	4.552	4.724	3.561	4.394	3.604	3.61	2.997	3.914	3.282	3.417	4.624	4.098	3.651	3.73	4.847
704	-.217	-1.15	-.594	-.623	-.746	-1.613	-.983	-1.213	.661	-1.299	-1.384	-1.065	-1.267	-.819	-.273	-1.629	-1.415	-.33	-.913	.141	-.113	-.81	-1.059	.452	-.953	-.852	-.732	-.756	-.937	-.586	-.698	.161	.397	-.828	-.829	-.631	.065	-.57	-.181	-.106	-.031	-.34	-1.17	-.298	.078	-.136	-.895	-.561	-.514	-.084
705	-2.208	-2.733	-2.039	-2.675	-2.054	-1.779	-2.013	-2.473	-1.815	-2.031	-1.615	-1.465	-3.383	-1.284	-1.829	-2.711	-2.672	-1.844	-1.764	-2.269	-2.825	-2.219	-1.067	-1.691	-1.773	-1.717	-1.445	-2.46	-2.518	-1.366	-1.618	-2.616	-1.872	-1.57	-1.236	-1.209	-1.203	-1.207	-2.104	-1.149	-1.604	-1.686	-1.736	-.375	.667	-1.039	-2.231	-1.74	-2.156	-1.911
706	-.678	-2.782	-1.804	-2.197	-2.094	-1.908	-2.019	-2.178	-1.344	-1.967	-2.046	-1.24	-2.415	-1.562	-1.852	-2.874	-2.177	-1.441	-1.562	-1.767	-1.666	-1.824	-.985	-1.195	-1.977	-1.877	-1.294	-2.405	-2.354	-1.018	-1.423	-2.196	-.772	-1.403	-1.566	-1.109	-.865	-1.335	-2.317	-1.209	-1.478	-1.297	-1.676	-.511	.282	-1.309	-1.82	-1.726	-1.647	-1.808
707	-.523	.01	-1.319	-1.484	-.457	1.086	-.534	-1.636	-.23	-.12	-.544	1.251	-.644	1.15	.081	-.67	-.452	1.417	.912	.569	2.477	1.03	1.19	1.96	2.35	1.216	-.294	1.758	.867	1.864	-.809	1.763	1.331	3.258	.394	.62	-.455	.29	-.081	.491	.321	.198	1.807	-1.282	-.602	-.672	.948	2.283	-.148	.72
708	.873	-2	-.052	-.241	-.276	-1.509	.748	-1.29	.585	-.424	-.521	-.633	-1.585	-.817	-1.087	-1.152	-.684	-2.044	-.122	.661	.193	-.642	-.152	.83	.085	-1.356	1.492	-.567	-.585	.726	-1.212	-.04	1.771	1.044	-.778	-.585	.328	-.379	-.441	-.1	.408	.146	.379	-.663	1.598	-3.322	-.352	-.202	.989	-.263
709	.477	null	.15	1.28	-1.807	null	-1.778	-2.585	.668	.238	-.515	-.382	.585	.121	-1.1	-.485	.392	null	-2.807	.933	0	-.415	.181	-1.822	-1.022	-.81	.415	-1.7	.248	.283	-.515	.067	-3.459	1.216	.17	1	1.176	-.474	-1	.322	.354	.841	null	-1.17	null	null	-.503	null	1.093	.035
710	.314	-.843	-.105	.631	-.415	.454	.07	-3	.44	1.197	.707	.919	1.67	.556	.977	1.074	1.456	.585	.764	.384	.152	.188	1.15	-.02	-.189	-1.024	.971	-.774	.29	.8	.172	null	.37	.401	1.202	1.102	1.214	-.322	-1.138	-.536	.17	.493	1.029	-.834	null	-.7	.803	-.585	1.234	-.13
711	1.191	-1.138	.193	2.392	3.04	-.737	.744	null	.616	-.045	-.893	null	1.07	1.801	-.419	0	.33	.212	2.237	1.2	.485	.886	1.111	.358	-.322	null	2.426	-.3	-.464	4.775	.553	null	3.029	1.159	1.152	1	2.013	.333	.466	.383	.737	.637	.585	-1.474	null	-1.16	1.396	-1.17	.559	.982
712	-.775	-3.682	-.723	-1.206	-1.512	-2.976	-2.848	-1.335	.969	.528	-1.712	-3.665	.666	-2.429	.94	-.022	.456	-1.746	-1.622	-1.828	-1.585	-2.644	-1.948	-1.04	-2.097	-3.957	-1.01	-1.191	-2.755	-1.054	-1.376	-4.423	-1.229	-1.288	-.522	-1.606	-1.55	-3.364	-2.263	-2.853	-1.801	-1.794	-2.09	-2.687	null	-5.609	-.78	-2.369	-.536	-2.923
713	1.212	-2.839	.432	-.98	-1.459	-2.756	-2.23	-2.957	-.9	-1.375	-2.041	-2.519	-.441	-2.13	-1.507	-1.657	-1.311	-.58	-.605	-1.205	-1	-1.562	-1.575	-1.594	-2.214	-3.708	-.654	-.969	-2.202	-2.521	1.585	-1.228	-.329	-1.086	.095	-1.245	-.953	-1.801	-2.298	-1.492	-1.462	-1.286	-1.054	-1.655	-3.044	-1.437	-.807	-2.228	-.119	-1.313
714	.766	-.637	.331	.706	-.054	-1.921	-.885	-1.213	.481	.31	-.4	-.082	.078	-1.457	-.176	-.229	.295	-.023	1.117	.68	.193	-.202	0	.674	-.535	.872	.438	-.475	.02	-.284	.02	-.152	1.449	.303	.608	.234	.754	.181	.254	-.03	.512	.278	-.026	.024	-3.841	-.037	-.255	-.337	.599	-.498
715	1.09	null	.907	.848	0	null	-1.322	-.415	1.404	-.348	2	5.335	0	null	null	-.322	.126	null	.83	.541	1.322	-.218	-.206	.384	null	null	.3	null	.322	2.896	0	2.093	null	.637	1.678	1	1.939	.585	null	.778	.883	.933	-2.807	-.515	null	null	.507	null	0	-.396
716	.92	-.556	.591	.893	-.181	-1.585	-.606	-.037	.883	.286	-.862	4.02	.222	-1.95	0	1.244	.752	1.149	.888	.932	1.152	-.03	.178	.709	null	null	.526	.337	.061	1.78	-.531	-.15	2.788	1.053	1.252	.893	1.407	-.469	-1.807	-.485	.183	.493	-.263	-.536	null	-1.737	-.585	null	-.138	.438
717	.584	-.899	0	.472	-.55	-.633	-1.152	-.375	-.062	.439	.081	.265	.415	-.066	.425	.482	.891	-.579	-.453	.451	-.061	.24	.52	.206	-.2	-1.208	.675	-.639	.012	-.2	-.503	.304	.884	-.286	.453	.181	.401	-.35	-.573	-.276	-.141	.024	-.748	-.475	-2.824	-1.037	-.476	-1.515	0	-.308
718	1.448	-3.459	.619	1	-1.585	null	-.766	-.585	.926	-.3	null	null	.585	null	.531	0	.481	-.241	-3.322	1.867	1.379	-.193	.243	null	null	null	.678	null	0	.391	-1.459	1.519	-2.585	.415	.126	.107	.783	-.152	-.807	-.637	.692	2	-.17	.415	null	null	-.177	null	.826	.228
719	.473	-2.649	1.508	-1.603	-1.419	-.546	-.633	1.743	.51	.627	.883	.815	0	.294	.551	1.161	.886	-1.043	-1.994	.591	.874	-.899	-2.078	.418	-.18	-1.85	.466	.99	.366	.069	.654	.767	-.288	1.534	.732	.956	1.208	.964	1.073	1.135	-.171	.685	.105	1.309	1.342	1.934	.229	.387	-1.077	1.297
720	.711	-1.446	-.126	-2.138	-.763	-4.663	-.772	-.12	.135	-.403	-.421	-1.296	-.379	-.669	-.772	-.538	-.285	.651	-.297	-.097	.778	-1.049	-.611	.442	-1.177	-.094	.415	-.431	-.291	-1.53	.654	-1.788	.28	-.727	.522	-.36	.367	-.222	.434	-.06	-.261	.24	-.883	-.236	-3.17	-1.061	-1.03	-2.322	-.023	-.404
721	.781	-.479	.522	1.254	.193	.234	-.13	-.49	.906	-.306	.235	2.139	.372	.806	.178	.426	.614	.585	1.487	.732	.184	-.071	.391	.505	.294	1.28	1.222	-.339	.535	.908	.623	.096	1.708	.91	1	.455	.915	.389	-.142	.4	.342	.948	.572	-.219	null	-.159	.035	null	.572	.431
722	.452	-.499	.029	1.057	-.248	null	-.482	-1.126	.208	-.714	-.731	.159	-.621	-.681	-1.142	-.652	1.224	-1.794	-.274	.163	-.737	-1.285	.067	-2.757	-3.087	-.799	.889	-1.222	.627	-.542	-1.387	-1.531	2.252	-.682	.491	-.382	.857	-.263	-1.441	-.469	-.479	-.196	-.263	-1.103	null	-.306	-.478	null	-.837	-.956
723	-.313	-1.205	-.797	-.507	-.826	-.711	-.956	-1.552	-.405	-1.432	-1.044	.677	-1.295	-.018	-1.219	-1.254	-1.065	.048	-.199	-.642	-.241	-.895	.203	-.243	-.802	-.316	-.394	-2.161	.327	-.18	-.975	-.939	-.521	-.642	-.042	-.083	.19	-.667	-.956	-.51	-.451	-.19	-.23	-1.05	-2.142	-.932	-.881	-.807	-.897	-.978
724	.626	-.748	-.041	-.28	-.11	-1.449	-1.029	.066	1.106	.78	.992	-.216	.598	.14	1.034	.835	1.168	-.68	-.423	.325	-.322	-.837	-.254	-.54	-.48	-.21	.844	-.14	.226	.776	.07	-.723	1.484	-.591	.292	.163	.474	-.744	-.973	-.454	-.373	.037	.441	-.658	null	-1.413	.06	-1.963	-.744	.628
725	.288	-.986	.016	-.263	-.521	-1.054	-.657	-.387	.334	-.755	-.328	2.191	-.466	-.203	-.835	-1.407	-.22	-.334	.45	.202	-1	-.359	-.048	-.804	-.345	.754	-.165	-1.119	.603	-.061	-1.206	-.702	1.601	-.559	-.415	.372	1.241	-.898	-1.415	-.888	-.245	-.488	-.533	-.69	null	-.979	-.652	-4.644	-.534	-.558
726	.553	-2.858	.185	-.152	-1.152	null	-.624	-.322	.615	-.946	-.463	null	-.067	-.622	-.975	-.9	-.233	null	.675	.136	1.16	-1.893	.066	-.735	-.503	null	-.074	-.975	.466	null	-.878	-.963	2.56	-.672	-.093	.167	.955	-.817	-1.678	-.84	.07	.303	-.093	-1.034	-2.963	-1.543	-.568	-4.17	-.322	-1.018
727	-.892	-2.008	-1.064	-1.848	-2.189	-1.788	-1.544	-2.236	-1.224	-1.564	-.943	-1.438	-1.705	-1.157	-1.498	-2.086	-1.388	null	-1.373	-1.425	-2.304	-1.409	-.276	-.978	-1.631	-1.36	-1	-2.131	-1.243	-.992	-1.772	-.976	.501	-2.182	-.985	-.61	.051	-.927	-1.423	-.987	-.876	-.94	-.984	-.395	.119	-.644	-1.872	-1.186	-1.719	-1.226
728	.514	-1.528	.481	0	-1.7	null	-.039	.695	.477	-.687	-.218	null	.248	-.043	-.959	.061	-.268	null	.236	1.824	.322	-1.807	.631	null	-1.032	.952	.111	-1.206	.277	1.453	-.274	-1.166	3.043	-.617	.096	.197	1.462	-.263	.392	-.344	.374	1.199	.3	-.227	-1.585	-1.914	-.569	null	.107	-.389
729	.337	null	.515	.692	-1.737	null	.403	.276	.661	-.183	-.322	null	.759	.096	-2	-1.678	.639	-.723	.773	1.364	1.07	.148	.193	null	null	null	1.322	-.807	-.667	null	-1.322	.57	3.007	.926	null	1.064	2.115	1	-.193	.322	.907	.722	.333	null	.766	.636	-.294	-.214	1.285	.157
730	1.284	-.093	1.199	.737	1.485	null	null	-.087	2.842	1.043	1.383	-.581	.807	null	-2.433	-1.222	.396	5.15	1.207	1.245	1.1	.848	.047	.45	null	null	1.585	1.012	-.485	4.775	-.245	3.71	2.779	1.556	.585	2.095	2.604	0	.061	-.119	-.529	.774	.263	-3.524	1.031	.382	0	-.17	1.138	.838
731	1.165	null	.798	.755	-1	null	.395	-.862	.51	-.433	-.067	null	1.138	null	null	-2	.341	-.468	.382	1.206	1.379	.148	-.078	null	null	null	.939	-.888	-.834	null	-1.541	.469	3.131	.972	.222	1.193	2.008	.156	.131	.478	.415	.809	-.337	-1.678	-2.222	.332	.683	-1.807	.728	.061
732	.833	-.433	.212	.678	-.17	null	-.188	-.547	.726	0	.093	.253	.766	.764	null	-1.737	.708	1.167	.971	1.316	1.115	.725	0	1.113	.242	1.684	1.1	-.222	-.263	1.353	.076	-.282	3.39	1.105	.509	.788	.918	0	-.737	.175	.528	.791	-1	-.678	-1.138	-.61	-.064	-.737	.515	.017
733	.951	null	-.358	1	0	null	1.263	.222	1.03	-.83	1.087	null	.415	-.93	null	null	.234	-.212	.234	1.568	2	2.322	-1	null	null	null	2	-.737	-.193	2.268	-.126	2.335	null	1	1.322	1.17	1.766	1.248	1	1.503	.472	.912	-1.585	.322	null	null	-.245	null	1.344	.059
734	.841	.631	.206	1.17	-.415	.093	-.571	-.644	.794	.316	-1.104	null	1.29	1.571	-2.807	.585	-.037	.737	.718	.886	.585	-1.522	.322	1.602	1.057	1.381	1.553	-.55	.948	1.707	-1.359	1.868	3.336	1.259	null	.926	1.141	1.17	.322	1.363	.377	.788	.222	.415	.138	0	.954	.466	.247	.197
735	.624	-2.263	.573	.459	-.485	null	2.478	-.263	.649	-.573	0	null	1.322	-1.801	null	null	.107	-3.322	1.129	.522	1.585	.485	-.152	1.081	-4.492	null	.459	-1.663	-.29	.33	-2.663	2.977	3.104	1.423	.415	1.138	.893	-.837	-.541	.531	.391	.611	-.222	-1.737	null	null	-.29	null	.678	-.203
736	.908	4.897	.415	1	1.874	6.285	5.884	2	2.653	3.043	5.476	null	3.07	3.416	3.639	4.76	3.565	3.874	4.193	4.195	2	6.568	6.063	9.313	5.823	6.566	2	2.709	5.567	8.276	.222	2.95	8.034	7.076	1.585	2	3	1.447	2.087	1.841	2.415	1.474	5.81	.222	1.222	-3	5.174	5.968	3.241	3.269
737	.981	-.678	-.402	.963	1.453	1.874	1.946	-.692	.666	-.059	-.131	4.088	.893	3.175	-.16	-3	-.027	2.272	.704	.822	null	1.1	1.853	2.261	1.878	1.474	1.541	1.046	.817	2.316	-1.103	1.331	2.307	1.737	1.438	2.013	1.608	-.438	-3.459	-.216	-.115	.166	2.016	-.737	-.183	null	1.642	1.379	1.534	1.389
738	.067	-1	-.372	-.585	-1.254	-3.433	-1.824	-2.3	.06	-.276	-2.102	-1.73	.28	-1.95	-3.115	-3.459	-.575	-.231	.133	.128	0	-1.285	-1.147	-1.172	-3.515	null	.718	-3.078	-.921	null	-.329	.234	1.708	.058	-2.087	-.71	-.246	-.778	-2.07	-.415	-.331	.52	-1.193	-2.248	-.545	null	-.692	-1.392	.259	-1.643
739	1.25	.415	1.462	-.138	2	-.415	.041	2.415	.793	-.222	.363	.811	.509	.216	-.637	1.322	.079	1	2.807	1.865	0	.333	.328	3.488	-1.139	-3.918	.874	null	1.474	.967	null	1.7	1.585	.7	1.199	.3	1.576	.933	.907	1.322	.399	.656	1.115	.737	.83	-.263	.024	-.459	.472	.06
740	1.347	-.585	.881	.415	1.17	-1.415	0	.778	.766	-.963	.263	null	1	.561	null	.848	.233	2.459	3.7	4.807	.415	.7	.322	1.584	.678	null	.263	-.415	1.322	3.19	-1.415	1.758	1.722	2.147	1.269	.515	1.93	1.441	.737	1.322	.209	1.222	.8	1.678	2.138	-.241	.107	.415	.436	.074
741	1.634	-.515	1.389	.485	1.322	null	.067	.17	.903	-.202	.547	null	2	-.702	2.087	null	1	null	.585	2.322	1.322	0	.689	.557	-2.038	null	.17	-.126	0	1.062	-.263	1.538	-1	1.778	1.17	1.433	1.716	1.644	.585	1.243	.431	1.054	2.222	.628	.652	1.122	.064	0	1.585	0
742	1.7	.379	.131	.933	.737	-.874	-.142	.737	1.079	-.042	.819	1.811	.585	-2.213	-1.585	1.222	-.163	4.644	.17	2.059	2	-.27	.752	.943	null	null	1.115	-3.17	2.248	1.323	-.415	1.178	3.301	2.044	.495	.939	1.778	.617	.807	.258	.3	1.04	.276	1.115	4.322	1	.152	.263	.485	.197
743	1.04	.415	1.335	.238	1.807	-.181	.165	-.737	.977	.363	.918	1.313	1.222	.623	1.138	1	.329	3.585	2.773	1.531	1.585	.248	.737	.195	.585	null	.737	-.415	.874	1.701	-.652	1.434	1.363	1.331	1.115	1.087	1.161	1	-1	.485	.447	1.405	-.087	0	-2	1.652	.234	0	.177	0
744	1.772	0	.957	.379	-1	-.396	-.144	.181	.984	.11	2	null	.152	null	-.637	1.17	.527	.453	2.478	2.015	2.17	-.138	.113	null	-1.215	null	-.173	-.848	.933	2.048	.363	1.585	5.358	.948	.687	.061	1.492	1.561	0	1.152	.426	1.037	.115	.926	.459	1.047	.504	-.485	.35	-.682
745	2	null	null	null	0	null	null	null	null	-1.138	null	null	.585	-.359	1.7	null	0	null	1.222	null	2.585	-1.322	null	1.78	.553	null	-1	null	null	.546	null	null	null	null	null	2	null	null	-1.585	null	null	2.392	null	-1	null	null	-2	2	null	-1.222
746	.737	null	null	null	null	1.585	null	0	2.322	.193	null	-1.327	null	-1.746	null	null	null	.585	null	null	1	.263	0	null	null	null	null	null	null	null	null	1.585	-.874	null	-.415	null	null	-2	-1.585	-1.322	null	null	null	1.222	null	null	1	1.459	null	-.807
747	0	null	0	3.322	null	0	null	null	null	-.807	-.152	-.774	.585	-3.911	null	1.585	-1	-.585	3.954	null	null	null	null	1.606	null	-5.446	null	null	null	null	null	null	null	null	null	0	null	2	null	null	null	null	null	-1	-2.585	null	null	null	0	null
748	0	null	0	null	-.585	null	1	-1	null	-1	null	null	null	-2.287	1	-.585	1.391	4.7	null	null	null	null	1.585	1.155	null	null	null	null	null	1.19	-.585	1.459	null	null	2	2.17	1	null	null	1.585	0	3.17	.585	1.222	3	null	0	2	null	null
749	null	-.222	null	null	2	-2	0	null	null	null	null	null	1	.813	null	null	null	3.7	4.087	2.939	null	null	-.585	-1.685	-.684	null	.585	null	null	2.382	null	null	null	2	null	null	1.759	.585	null	null	-1	1.138	1.585	0	2.415	1.83	null	null	1.585	null
750	null	-1.222	null	1	null	0	null	null	2.415	-1	null	null	null	.298	2.807	null	null	2	null	null	null	-.862	.415	null	null	1.573	null	-3	null	1.33	null	null	null	null	null	-1.585	null	null	null	null	-.263	null	null	null	null	1.585	-.126	null	null	null
751	null	-.541	-2.322	null	.585	.788	null	null	2.684	null	3.841	.526	1.585	-1.161	null	null	null	null	null	2.17	1	-1.193	null	null	null	1.314	1.585	null	null	null	.061	2.17	null	null	null	1	2	null	-1.585	null	null	null	.263	-2.322	2.369	3.322	null	1.585	null	0
752	.263	null	-1	null	-1	0	null	null	null	null	0	.918	null	-.416	null	.807	null	null	null	null	null	-.17	null	-.379	null	.515	1	null	null	null	null	null	null	null	null	null	null	null	null	null	null	null	null	2	2.23	3.17	0	null	null	.415
753	null	1.585	null	null	null	null	-1	null	null	2.585	2.585	.589	null	3.035	0	1	null	1.379	0	1.415	null	-.874	2.322	.372	-1.248	null	null	null	null	null	0	null	3.087	1	-.696	-1.737	-1	2	0	1	.553	0	1.415	-.415	1.322	null	null	null	.585	null
754	-.126	-.27	1.263	null	null	-1.217	null	1	null	null	2.585	1.133	0	-.287	1	null	null	1.222	null	1.766	null	.322	null	null	-.67	null	null	null	null	null	.585	null	null	1.874	null	null	null	-1	null	null	1	null	null	1	2.221	3.7	null	.415	null	-.585
755	null	null	null	null	null	-3.322	null	null	null	.737	-1.585	.773	null	null	1.807	null	null	null	-.737	4.248	0	.547	0	1.166	-2.907	1.389	.585	null	null	null	null	3.7	null	2.17	null	null	null	1	null	1	null	null	null	3.17	-.737	2.585	null	1.585	-.585	.263
756	null	null	0	3.459	null	.541	0	null	-.585	null	null	null	1	.713	3.807	1	null	null	null	null	0	-2.807	null	.891	null	1.837	null	null	null	null	null	.585	null	null	null	-1.415	null	.585	0	-1	null	null	2.585	null	null	null	-.585	null	-.737	-1.503
757	-.666	-.319	-.537	-.152	.123	null	-.236	-.499	-.403	-.336	-.114	-.704	-.313	.309	-1	-.459	-.507	null	-.72	null	.387	-.216	.282	null	-2.714	1.279	.156	-.038	1.073	null	-1.348	-.601	.14	-.634	-.114	-.04	-.353	.184	.227	-.115	.155	.101	-.484	-.662	-.348	null	.014	.358	-.609	.242
758	1.954	2.169	.49	3.49	4.263	6.287	3.093	1.154	1.322	-.068	1.366	4.744	.449	4.359	1.441	-.212	-.314	2.021	1.061	5.09	1.637	3.841	3.458	6.669	4.707	4.943	1.57	2.31	3.2	null	1.045	.991	3.953	.625	2.251	3.211	2.973	2.347	1.15	1.995	1.343	1.437	1.85	-.015	.804	2.855	1.993	1.243	2.516	2.927
759	-2.143	-1.94	-2.533	-2.396	-2.206	-1.201	-1.889	-2.239	-2.223	-1.659	-1.619	-2.255	-2.538	-2.314	-.862	-1.816	-2.069	-3.113	-1.736	-2.785	-2.186	-2.272	-1.074	-2.009	-2.288	-2.199	-1.227	-2.137	-1.581	-2.775	-1.796	-.937	-2.233	-2.45	-2.079	-1.931	-1.917	-.785	-1.137	-.988	-1.66	-1.963	-2.705	-1.472	-.985	-2.264	-2.515	-1.047	-2.301	-2.096
760	-.721	3.78	-.805	.138	1.091	4.435	2.1	.367	.282	-.435	-.246	4.069	-.459	3.746	-.098	-.754	-.538	3.749	1.735	1.863	2.609	4.161	2.756	4.77	4.992	3.109	.022	1.639	2.369	7.73	-.094	-.555	2.853	1.451	2.132	2.904	2.057	.031	-.15	-.138	.005	.222	2.324	1.902	1.471	4.365	3.859	1.846	2.985	4.075
761	-.607	-.178	-.616	-.311	-.567	1.849	.064	.193	.004	-.5	-.43	.288	-.23	-.03	-.413	-.181	-.09	-3.569	-.983	.011	0	-.071	-.013	null	-.691	.451	-.085	-.014	.486	3.082	.283	-.151	-.422	-.195	-.073	.273	.261	.21	.189	.157	.149	-.27	-.309	.348	-.163	null	.008	1.969	.147	.03
762	-.359	.114	.117	-1.097	-.424	.387	.099	.443	.357	.217	-.467	-1.683	.193	-.52	-.601	.195	.299	-1.626	-.675	.374	.212	.091	.23	-.055	-.155	-.082	-1.42	.631	.893	-1.169	.391	.489	-.853	-.52	.349	.34	.698	.121	.835	.194	.49	-.393	-.561	-.011	-.54	.179	-.112	.524	-.058	.348
763	-.337	-.191	-.3	-1.136	-1.027	.806	-.568	-.459	-.287	-.038	-.658	-.676	-.185	-.51	-.25	-.394	-.167	-1.423	-.878	-.394	-.051	-.353	.222	null	-.573	-.506	-.56	.263	.154	-.778	.027	-1.013	-.483	-1.059	-.645	-.182	-.366	-.391	.404	-.4	-.174	-.763	-.837	-.371	-.341	-3.155	-.402	-.415	-.6	-.087
764	-2.452	-1.396	-2.033	-2.175	-1.739	-.993	-1.743	-2.003	-1.594	-2.378	-2.064	-1.487	-2.655	-1.719	-2.085	-2.314	-2.117	-1.824	-1.053	-2.322	-2.188	-1.393	-.751	-1.988	-1.257	-1.621	-.726	-1.514	-1.376	-2.073	-1.944	-1.704	-1.746	-1.329	-1.174	-1.197	-1.634	-1.422	-2.005	-1.519	-1.365	-1.578	-1.694	-1.071	-.797	-2.74	-1.89	-2	-2.003	-1.634
765	-.48	.217	-.389	-.513	.987	2.476	.187	2.588	1.67	1.999	1.297	2.76	2.998	1.2	1.419	2.749	3.014	.7	1.151	1.267	3.511	.953	.191	3.294	2.476	1.632	.646	2.646	1.244	3.772	.414	1.064	1.376	3.821	.3	.998	-.032	.618	.647	.727	.286	.32	1.278	2.407	1.401	.18	1.138	null	-.219	.693
766	.143	-.269	.611	.104	.798	.261	.294	-.111	1.01	.73	.735	.788	.437	.757	.91	.636	.871	1.29	.371	.368	.141	.417	.8	.53	.752	1.138	.981	.58	.58	.231	.801	-.591	.083	.928	1.026	1.02	.513	.865	.578	.876	.736	1.038	.409	-.827	-.603	-.712	.848	null	.536	.199
767	-.9	-.245	-.279	-.512	-.747	.637	-1.099	.738	.026	.029	-.024	-1.127	.402	-.036	.085	.619	.628	-1.913	-.038	-.238	-.105	-.569	-.394	.117	-.086	-.711	-.043	-.185	-.112	-1.068	.049	.356	-.396	-.202	-.22	-.118	-.614	.578	.735	.526	.75	.414	-.318	-.271	.043	-1.609	-.154	2.17	-.524	.174
768	-.651	.046	-.448	-.276	-.271	-2.202	-.317	.469	1.342	.109	.085	.501	.794	.75	.459	.615	.058	-4.248	-.035	-.807	.659	.04	.234	1.6	.082	.667	.457	.205	-.104	.905	.42	.065	.475	.227	.608	.552	.043	.521	.716	.53	.779	.534	.772	-.281	.393	-2.202	.473	null	.195	.147
769	1.244	.696	2.139	.876	1.237	1.294	.79	2.032	1.059	.867	1.104	1.325	.796	1.512	1.571	1.387	1.135	1.12	.798	.665	.682	1.062	1.577	1.389	.556	.993	1.366	.659	.646	1.69	1.296	1.022	1.048	.766	1.46	1.529	1.452	1.312	1.052	1.56	1.274	1.543	.784	-.632	-.387	null	.841	-1	.599	1.432
770	-.114	-.413	-.26	-.11	.453	-.648	-.389	-1.308	-1.254	-.227	-.683	-.502	.244	1.21	.126	-.42	-.773	-.342	-.85	-1.516	1.468	-.72	-.459	-1.586	-.552	-.743	1.313	-.172	-.444	-.028	.292	-.49	-.203	-.204	.12	.092	-.958	.498	.557	.376	.121	.082	.489	-.57	-.183	null	.409	null	.547	-.944
771	-.513	-.382	.152	.164	-1.555	null	-.743	-2.074	-4.17	-.382	-1.044	-1.267	.25	-.782	.237	.228	-.752	-1.054	-.929	-1.888	.628	-1.138	.006	-5.449	-1.657	-1.767	-.063	-1.231	-.52	-1.155	-.314	-1.359	.169	-.302	.076	-.306	-.931	-.183	.161	-.354	-.088	-.078	.45	.232	-.527	null	-.111	0	-.041	-.464
772	-.955	-.694	-.933	.376	-.016	-.783	-.204	-1.107	-.492	-.04	-1.044	.406	.186	.271	-.128	-.637	-.401	.429	-.012	-.767	-.158	-.446	-.181	-.229	-.077	-.3	.358	.307	-.286	-.77	-.301	-2.029	-.632	-.037	.145	.082	-.366	-.039	.238	.061	-.215	.04	-.421	-.131	-.219	-1.337	.488	0	.148	-.28
773	-3.058	-1.239	-1.29	-.379	-1.335	-2.611	-2.109	-1.458	-1.108	-.302	-1.051	-.359	.748	-.686	-.195	.174	.189	-3.709	-.784	-1.662	.345	-2.15	-1.262	-1.946	-.635	.794	-.763	-1.227	-.874	-4.957	-1.684	-2.229	-.518	-2.472	-1.033	-.773	-1.237	-1.006	-.305	-.904	-.599	-.685	-.677	-.449	-.375	null	-.344	-1.585	-.957	-1.452
774	-1.606	-.392	-1.05	-.504	-1.534	-.881	-.418	-3.03	-1.506	-.528	-.748	-.006	-.202	-.133	-.256	-.112	-.461	-1.841	-1.288	-1.372	.067	-.615	-.057	.46	.15	.212	-.45	-1.016	-.107	1.178	-1.053	-1.164	.288	-1.113	.243	.705	.899	-.404	-.279	-.39	-.366	.061	-.362	-.604	.01	null	-.088	null	-1.157	-.343
775	-.719	-1.916	-.336	-1.727	-1.549	-1.3	-1.23	.457	.094	-1.469	-1.845	-1.265	-2.112	-.875	-1.17	-1.53	-1.44	-1.468	-1.521	-2.227	-1.25	-1.892	-1.151	-3.263	-1.301	-1.382	-.739	-2.352	-1.022	-2.09	-.335	-1.863	-1.21	-1.138	-.1	-.317	-.269	-.736	-.782	-.727	-1.108	-.803	-1.611	.023	.527	-.718	-1.448	null	-2.619	-.835
776	-1.364	-.413	-.525	-.109	-1.178	-1.557	-.832	-.148	-.387	-.015	-1.1	-.407	.654	-.233	-.514	.227	.282	-2.799	-1.429	.343	.597	-.793	-1.015	-.855	-.313	1.252	-1.304	.991	.059	-.874	-.706	.376	-.117	-.908	-.963	-.631	-.829	-.558	.402	-.675	-.16	-.381	-.915	.435	.076	.04	-.148	0	-.581	.531
777	-.142	2.091	-.155	.258	.525	1.429	.938	2.811	1.828	1.076	.876	.345	1.9	.844	.95	2.159	1.597	.318	.424	1.923	2.277	1.812	.644	1.636	1.562	.84	.779	1.46	1.712	.589	-.081	.901	.052	1.113	.76	.972	1.079	.801	1.322	.833	.601	.347	1.238	.691	.541	.251	1.439	-.737	.832	1.154
778	.382	1.174	.082	.235	.188	.421	.594	-.037	.914	.611	.348	.541	.571	.792	.883	.859	.7	-.011	.939	.607	.246	1.226	1.774	.808	.951	.845	.578	.643	.789	.373	1.232	1.033	-.53	.201	1.164	1.363	1.432	1.095	1.107	.998	1.077	.838	.574	.865	.459	1.003	.499	.874	.501	1.092
779	-1.606	-.895	-.445	-1.272	-1.209	-1.341	-1.114	.196	-.657	.164	-.566	-.778	-.042	-1.255	.018	-.046	.022	-2.155	-1.464	-1.291	.288	-1.499	-1.524	-.097	-1.02	-.404	.042	0	-.809	-1.382	-.379	.101	-1.214	-1.109	-.76	-.211	-.704	.246	.125	.215	-.831	-.406	-.913	.051	-.317	-.364	-.901	-.567	-.82	-.749
780	.09	.932	.099	.515	1.041	.584	1.017	.689	1.02	.673	.63	.678	.353	1.2	.85	.795	.849	1.221	1.946	.983	-.136	1.043	2.051	.881	1.362	1.679	1.128	.822	1.189	1.095	.736	-.283	.207	.637	1.175	1.164	.769	1.085	.621	1.102	.446	1.216	.479	.452	.538	.418	.949	null	.466	1.075
781	-1.298	-3.034	.28	-3.226	-3.548	-3.304	-3.091	-.815	-.59	-.79	-1.324	-3.767	-.863	-2.49	-1.705	-1.507	-1.258	-2.558	-3.134	-2.603	-.964	-2.926	-2.759	null	-1.815	-3.215	-.524	-.495	-1.855	-3.499	-.46	-1.411	-1.142	-.962	-1.434	-1.17	-1.768	.53	-.22	.526	-.415	-.385	-2.358	1.386	1.326	-1.767	-1.323	-2.143	-1.301	-1.104
782	-.104	-.565	.309	-.811	-.016	-.434	-.063	-1.223	-.016	-.739	-.045	.03	-.541	-.213	-.021	-.671	-.584	-.17	.123	-1.003	-.488	-.218	.665	-.772	-.261	-.162	-.202	-.051	-.177	.354	.643	-1.355	-.168	-.16	.478	.043	-.459	.905	-.117	1.015	null	.677	-.544	.542	.801	.74	.166	.276	-.249	-.324
783	-1.443	.372	-.223	-1.135	-.813	-.12	-.063	.207	.098	-.371	-.33	-.453	-.623	-.619	.014	-1.39	-.546	.199	.097	.696	.316	.177	-.432	-.531	-.066	.505	.073	.533	.361	-.659	-.666	.274	.578	.454	.431	.498	.215	.378	.613	.52	null	.126	.219	.995	.534	.183	0	1.05	.58	.101
784	1.457	3.508	.023	3.543	5.144	6.093	4.071	4.525	5.578	3.15	4.186	5.232	3.728	5.144	4.372	4.358	4.187	4.635	3.846	5.409	3.67	3.745	3.262	7.193	5.245	4.689	2.566	4.059	3.735	5.698	2.475	4.572	3.961	5.664	3.333	3.266	3.909	5.18	4.78	5.264	3.068	5.589	3.326	1.888	2.614	4.511	3.913	3.822	2.353	3.863
785	-.115	-.145	-.388	-.066	.29	1.335	1.437	-.065	1.218	1.235	1.251	1.902	1.585	1.906	1.158	1.757	1.641	.538	.005	.752	.136	.585	.313	2.226	1.165	2.001	1.099	-.146	1.179	2.558	-.022	-.689	1.167	.799	.032	.421	.176	2.138	1.794	2.105	1.324	1.944	1.279	-.399	-.511	-.71	1.105	null	.564	.03
786	-1.825	-2.102	-.79	-1.479	-2.162	null	-2.055	-2.388	-1.369	-1.579	-1.057	-.406	-1.512	-1.542	-2.862	-1.72	-1.178	-3.879	-2.943	-2.651	-.904	-1.776	-.87	null	-2.168	-.688	-1.652	-2.175	-.585	-1.064	-1.445	-2.192	-.284	-2.095	-.879	-.72	-1.347	-1.407	-1.877	-1.456	-1	-.813	-1.21	null	.425	null	-1.092	null	-1.933	-1.379
787	-1.484	-2.15	-1.392	-.425	-.76	-1.364	-1.824	-.256	-.271	-.859	-1.315	-2.697	-1.365	-2.014	-.891	-1.117	-.626	-.435	-.762	-2.651	-1.487	-2.868	-1.053	-3.173	-2.09	-1.531	-.13	-1.16	-1.443	-1.999	-.795	-2.138	-1.365	-1.383	-.649	-.568	-1.301	-1.826	-2.157	-1.803	-1.66	-1.689	-1.311	-.501	-.701	-1.917	-1.371	null	-1.274	-.823
788	-.639	-1.313	-.532	.305	.057	-1.55	-.257	.664	.795	.057	.16	.836	.285	-.825	.049	.549	.638	-4.476	-1	.384	0	-.594	-.119	-1.931	-.698	.738	.681	-.184	.245	1.778	-.412	.227	1.136	.789	-.024	.201	-.05	-.021	.038	.04	.444	.504	-.219	-.797	1.181	null	-.184	null	-.159	.221
789	-.135	-.165	-.424	-.089	.444	.417	-.068	.259	.216	.108	.544	.897	-.061	.424	.673	.522	.313	-.465	-.235	-.225	.073	.364	.529	-.243	.397	.493	-.077	.173	.547	.644	.299	.614	.219	.524	.281	.306	.506	1.856	1.388	1.765	1.722	1.503	-.039	.218	.777	.495	-.141	.585	-.767	.489
790	-.411	-.358	-.586	-.54	.067	null	-.299	-.409	.079	-.134	-.016	-.163	-.187	-.003	.513	.205	.088	.421	.122	-.032	.402	.013	.508	null	-.423	.875	.019	.037	.25	.498	.052	-.026	-.082	-.056	.075	.354	-.253	.672	.541	.826	.445	.814	-.262	.965	.087	null	-.207	null	-.642	-.008
791	.915	-.475	.462	-.465	-.42	1.627	.093	.565	.014	.321	.195	-.274	.124	-.216	.465	.222	.169	-.408	-.211	.279	.198	-.065	.255	null	.106	.078	1.125	.612	.565	.486	1.193	-1.04	.349	-.146	-.207	.175	-.297	-.227	-.074	-.049	-.098	-.138	-.177	1.361	1.005	.549	.363	0	.007	.175
792	-.162	-.108	.337	-1.451	-.615	.273	-.254	.697	-.301	.728	1.309	.399	.124	.236	1.202	.602	.597	-1.196	-1.173	-.095	-.335	.174	.437	.681	.321	.401	.005	.095	.492	.496	.385	-.302	.165	-.159	.525	.489	.502	1.979	1.493	2.073	1.564	1.767	-.082	.461	.643	.87	-.113	0	-.332	.508
793	-.016	-.432	.02	1.054	.052	null	-.516	-.48	.145	.062	.322	.044	.462	-.659	.696	.476	.604	-.871	.48	.252	.387	-.079	.373	null	-1.301	-.707	.873	-.221	.494	null	-1.023	-.34	1.37	.122	.599	.193	.242	.277	.364	.371	.774	1.121	-1.585	-.312	.062	null	-.081	-1.585	.597	.822
794	-.551	-.452	-.06	-.104	-.146	-.515	-.39	-.12	.307	.097	.006	2.981	0	.574	.055	.016	.104	-.819	.082	.905	.229	.08	.5	-.554	-.5	-.038	.098	-.249	.596	null	.123	-.11	.446	-.104	.217	.228	.084	1.096	1.044	.846	.762	1.144	-.074	-.641	.016	-1.544	.337	.71	.158	.443
795	-.576	-.188	-.196	-.092	1.102	-.193	-.427	-.415	.377	-.083	.211	.083	.957	-.14	.371	.795	.506	null	.271	-.119	-.263	.127	.284	null	-.286	2.312	.513	.27	-.284	1.063	-.237	-.545	.824	.079	.448	.255	-.225	.885	.966	.636	1.257	1.516	-.831	-.612	-.328	-1.028	.201	1	.119	.628
796	-.429	-1.868	.042	-2.311	-1.861	-1.433	-1.959	-.22	-.519	-1.246	-.714	-1.317	-1.82	-1.332	-.485	-1.073	-1.353	-2.773	-1.742	-1.854	-.955	-1.559	-1.024	-1.647	-1.357	-1.332	.443	-.696	-1.185	-1.684	.209	-.187	-1.52	-1.534	-.46	-.474	-.788	-.426	-1.067	-.3	-1.217	-.386	-1.908	-.356	-.122	-1.567	-2.188	-1	-1.939	-1.547
797	-.026	.413	-.51	.835	1.533	2.074	.34	-.817	-.649	-.117	.021	1.677	.05	1.826	-.155	-.036	.115	.111	-.039	.146	-.315	1.921	1.58	1.128	2.633	3.239	.104	-.323	-.005	2.592	.244	-.56	1.305	-.747	.714	2.016	1.721	-.317	-.238	-.454	-.109	-.087	.129	-.917	-.357	-1.683	.276	-1	.512	1.391
798	-.821	.448	-.923	.619	.043	.395	-.502	.512	-.633	.257	-.685	.381	.54	.639	-.456	.046	.01	-1.162	-.315	.192	.664	-.352	.359	.488	.61	1.288	-.938	.279	.318	-.408	.242	.174	.249	-1.104	.594	1.385	1.304	.901	1.575	1.022	.635	.695	-.523	-.035	-.648	-.381	-.079	.778	.602	.15
799	.013	3.46	1.033	4.212	4.769	4.319	4.092	3.968	4.934	5.493	4.719	3.695	5.956	3.71	4.574	4.891	4.919	5.068	5	3.821	5.56	3.603	3.894	5.111	4.703	2.848	1.28	4.313	4.256	5.21	1.201	3.76	4.397	5.095	3.954	4.24	2.93	4.024	3.533	4.087	3.597	4.229	5.887	2.943	3.275	4.54	4.99	2	4.757	3.631
800	-4.128	1.547	-2.927	-.334	-1.27	-.493	-1.688	1.375	.194	.949	.027	.006	2.56	-.362	.508	1.483	1.001	-2.357	-.201	2.351	2.378	-.859	-2.95	1.915	.366	1.012	-3.3	1.468	.954	-1.047	-3.133	.986	-.767	-1.154	-.948	-.191	-.205	.899	1.958	1.035	.704	-.313	.687	3.864	.691	.788	.981	-.621	2.148	-.157
801	-1.468	-.313	-.795	-1.904	-.773	-.279	-.938	1.946	.789	.42	.472	-.832	.294	-.596	1.084	.541	.376	-1.282	-1.461	-.351	-.592	-.209	-.612	.598	.289	-.229	-1.118	-.194	-.037	-.659	-.614	.243	-.737	-.063	-.098	-.174	.243	-.103	.229	-.088	-.097	-.556	-.235	-1.041	-.754	-.014	-.461	-.585	-1.179	.557
802	-.528	-1.009	-.328	-1.754	-1.239	-.732	-.172	-.298	-.843	.091	-.724	-1.29	-.47	-.44	-.033	-.734	-.515	-.558	-1.163	-.844	-.401	-.5	-.286	-.68	-.183	-.245	-.577	.005	-.539	-.512	.516	-1.17	-.778	-1.141	-.237	-.081	-.365	-.326	-.279	-.231	-.663	-.772	-.735	-.795	-.747	-.619	-.511	-.485	.118	-.09
803	-.42	.133	.224	-1.116	-.672	.107	.127	.304	.303	.268	-.601	-1.686	.177	-.538	-.519	.007	.173	-1.73	-.769	.306	.158	.107	.225	-.013	.148	-.003	-1.856	.511	.756	-1.195	.257	.346	-.781	-.72	.323	.322	.725	-.228	.746	-.103	.282	-.584	-.504	-.03	-.66	.058	-.046	1	.106	.268
804	-4.196	-4.567	-4.352	-4.2	-4.545	-3.075	-3.827	-5.58	-5.895	-5.041	-5.303	-4.494	-4.903	-3.274	-4.92	-4.805	-4.619	-4.588	-4.602	-5.139	-4.63	-3.142	-1.818	-4.626	-3.824	-3.905	-5.274	-4.781	-3.57	-4.208	-3.161	-4.533	-4.234	-5.17	-3.477	-3.083	-2.992	-4.944	-4.951	-4.934	-4.473	-5.173	-4.249	-4.99	-5.154	-4.746	-4.627	null	-4.542	-3.401
805	-1.746	-2.152	-2.122	-2.224	-2.117	-1.324	-2.21	-2.792	-2.493	-1.97	-2.305	-1.878	-2.098	-.457	-2.391	-2.629	-2.551	-1.051	-1.847	-3.422	-.958	-2.482	.224	-2.291	-1.973	-2.788	-1.99	-3.111	-2.092	-1.46	-1.195	-3.038	-1.071	-2.757	-1.56	-1.306	-2.584	-2.582	-2.331	-2.482	-2.799	-2.671	-1.769	-2.515	-2.174	-2.469	-.628	-1	-.845	-1.915
806	-3.114	.786	-2.232	-1.198	-.862	.765	-.689	-4.123	-3.724	-2.877	-4.246	-1.019	-2.77	-1.346	-2.768	-3.565	-2.821	.074	-.451	.822	null	-1.029	-1.763	-.075	-.362	.025	-4.403	-.498	-.073	-.962	-2.353	-3.471	-.341	3.082	2.428	2.952	2.387	-4.682	-3.276	-4.533	-4.227	-3.282	.413	5.097	3.759	4.561	.426	.607	-.37	.823
807	-2.119	-1.698	-1.194	-.245	-1.143	-1.872	-1.916	-2.868	-1.159	.452	-.925	.469	.368	.38	-.018	-.384	.233	-.807	-.202	-.717	.155	-1.576	-.423	.23	-.17	-.295	-.62	-.744	-.382	-1.369	-.88	-.919	-.203	-.106	.015	.174	.23	-.119	.017	-.243	-.136	.048	-.726	.623	-1.676	-.78	.523	-.819	.29	-1.087
808	-.439	-.455	-2.13	-.177	.089	2.112	2.493	-2.506	-.832	-.782	-1.045	-.25	-.926	.002	-.816	-1.918	-1.407	-.693	-.483	-.839	-1.928	.488	.972	.062	.434	.294	-.496	-.519	-.391	.646	.831	-1.563	.705	-1.286	.77	1.315	1.13	-.836	-.699	-.72	-1.183	-1.156	.03	-1.652	-1.28	-.571	1.848	.615	.558	1.68
809	-.759	2.536	-.1	-.8	-.333	2.423	.659	-.043	-.738	.366	-.288	.662	.915	.479	.345	.428	.73	-1.16	.847	.168	-.15	1.985	1.78	.406	1.567	1.274	-.703	.739	2.112	.026	.097	-.691	.883	-.933	-.133	.851	.742	.119	.772	.195	-.531	-.277	.621	.018	-.706	.103	1.482	null	1.424	.253
810	-.366	.432	-.758	.101	.891	1.645	.2	-.776	-.1	.01	.177	.517	-.217	.214	.463	-.05	.264	.316	.134	-.096	1.034	.964	1.124	-.253	.312	.644	.409	.288	.487	.707	.216	-.163	.654	.385	.537	.736	.494	.562	.173	1.035	-.087	.478	.198	-.345	-.095	-.117	.353	.185	.037	.082
811	-1.319	-.627	-1.541	-1.418	-1.231	1.21	.703	-2.564	-2.223	-.833	-.463	.674	-1.322	-.374	-.903	-.883	-.588	.12	-.555	-1.388	-1.456	.477	1.641	.397	.431	.841	-1.107	-2.022	-.064	-.318	-.706	-1.491	.046	-.82	1.11	1.406	1.066	-1.983	-1.832	-1.881	null	-1.467	.417	-2.198	-1.671	-1.717	-.253	.7	-.648	0
812	.304	-.261	.078	-.461	-.09	-.39	-.356	-.934	.712	.026	-.184	-.164	-.07	-.02	.223	-.482	-.235	.544	.087	-.378	-.205	-.034	.284	-.957	.207	-.199	.966	.022	-.354	-.123	.805	-1.258	-.308	-.18	.432	.688	-.219	-.155	-.189	-.027	-.606	.065	.01	.542	.837	.857	.188	.525	.322	.274
813	.004	-.38	-.139	-1.086	-.926	-.585	-.65	-.5	-.53	-.345	-.708	-.986	-.737	-.649	-.335	-.456	-.322	-1.105	.02	-.78	-.632	-.166	.747	-.726	-.636	-.54	-.945	-.064	.286	null	.463	-.306	-.539	-.851	-.063	.279	.199	.02	-.072	-.012	-.121	-.134	-.838	-.665	-.678	-1.747	-.475	.585	-.559	-.356
814	-.899	.515	-.88	-.176	.293	.655	.036	-1.668	-.596	-.702	-1.175	-.09	-1.011	-.544	-1.824	-1.636	-.633	-.378	.803	-.96	-.844	.752	1.07	.295	-.227	.382	-.649	-1.438	-.106	.694	-.507	-1.449	.429	-1.995	.86	1.588	1.58	.017	-.589	0	-.024	-.071	-.006	-.449	-.802	-1.503	-.029	1	-.45	.695
815	-.69	-.637	-.907	-.228	.267	-.348	-.495	-.911	-.07	-.207	-.063	.346	-.256	.142	-.436	-.055	-.047	.74	.809	-.146	.126	-.215	-.138	-.624	-.569	-.227	.41	-.387	.429	1.009	-.497	-.748	.713	.096	-.09	.283	-.173	.405	-.281	.524	.176	.27	-.507	.314	-.031	null	.056	1	.067	.157
816	-1.316	-2.059	-.973	-1.4	.068	-.056	-.242	-.892	-.704	-.647	-.201	.036	-.671	-.352	-.672	-1.132	-.709	.32	-.482	-1.406	-1.077	-.805	-.338	-.732	-.722	-.989	-.429	-.672	-.961	.198	-.54	-1.308	-.216	-.041	.041	.139	-.344	.761	-.239	.809	.201	.594	-.746	.502	1.728	.001	-.224	-.585	-.757	-.645
817	-.365	-.965	-.114	-1.17	-.645	-.493	-.571	-.189	-.177	.229	.106	-.497	-.304	-.527	.475	.093	.002	-.502	-.439	-.893	-.52	-.481	-.027	-.37	-.796	-.459	.103	-.242	-.576	-.071	.405	-.873	-.699	-.421	-.193	-.235	-.342	.707	.076	.657	.016	.587	-.749	-.794	-.295	-.668	-.767	-2.322	-1.18	-.568
818	-1.246	-.926	-1.283	-.035	-1.506	-2.456	-2.565	-3.193	-1.772	-.215	-1.908	.429	1.127	-.257	-1.029	-.415	.044	-2.429	-1.15	-.917	-.55	-2.186	-1.565	null	-2.298	1.357	-1.339	-1.265	-.862	-2.367	-.959	-3.388	-.58	-2.227	-1.729	-2.155	-2.115	-1.527	-.569	-1.652	-1.246	-.799	-2.129	-.165	-2.088	null	-.161	.52	.283	-2.062
819	-.294	-.797	.164	-1.225	-.945	-.584	-.846	-.009	.095	.031	-.318	-1.383	-.226	-1.132	.053	.12	.079	-.731	-.755	-.694	-.571	-.798	-.917	-.467	-.973	-.925	-.323	-.116	-.667	-.911	.367	-.168	-1.492	-.552	-.516	-.379	-.689	.361	.474	.405	-.023	-.128	-.646	-.021	-.108	.007	-.7	-1	-1.251	-.001
820	-2.205	-.488	-1.629	-.706	-.077	.367	-.246	.407	.626	-.806	-1.501	-.031	-1.504	.169	-1.115	-1.456	-1.438	-.796	-1.181	.135	-.685	.044	-.351	.985	.391	.473	-1.569	.073	.217	.103	-1.331	.379	.026	.886	-.164	.119	.067	1.207	1.43	1.2	.958	1.16	-.239	-.697	-.654	-.973	.296	-.585	-1.011	.588
821	-.984	-1.422	-.633	-2.128	-1.89	-1.347	-1.373	-.708	-.91	-1.206	-.699	-1.869	-1.572	-1.455	-.693	-.839	-.917	-2.164	-1.486	-1.919	-1.676	-1.267	-.577	-1.543	-1.376	-1.102	-.904	-1.56	-.904	-1.828	-.363	-1.164	-1.82	-1.941	-.922	-.894	-1.021	-1.081	-1.283	-1.046	-1.132	-1.427	-1.931	-.412	-.453	-1.191	-1.789	-1.152	-2.003	-1.301
822	-.951	-.361	-1.038	-1.033	-.69	.249	.005	-.165	-.428	-.463	-.785	-.414	-1.173	-.268	-.33	-.851	-.783	-.85	-.554	-.257	-.289	.271	.06	.624	.158	.485	-.681	-.002	.117	-.412	-.227	.552	-.952	.104	-.219	-.004	-.141	.055	.059	.013	.076	-.013	-.419	-.325	-.276	-.582	-.653	0	-.362	-.006
823	-1.946	-3.736	-1.849	-2.566	-2.586	-1.878	-2.812	-1.89	-1.264	-.543	.051	-3.212	-.853	-2.711	.28	.011	-.364	-2.896	-2.85	-3.853	-2.328	-3.353	-2.289	-4.033	-3.106	-3.245	.178	-2.641	-2.856	-4.106	-2.113	-2.017	-2.477	-3.248	-2.063	-2.125	-2.129	-2.518	-2.283	-2.574	-2.331	-2.446	-3.117	-1.286	-1.544	-3.621	-3.361	null	-3.261	-2.125
824	-.422	-.39	-.336	-.415	-.153	.281	-.555	-.54	-.083	-.116	-.249	.384	-.239	.312	.44	0	-.153	-.614	-.104	-.504	0	-.405	.179	.73	.052	-.255	.432	-.257	-.168	-.959	-.135	-.935	.552	-.186	.021	-.277	-.164	.222	.174	.361	.07	.229	-.728	-.407	-.097	null	-.181	-.652	-.129	.122
825	.395	-.444	.271	-.317	.048	.061	.437	.498	.165	.451	.118	-.871	-.204	-.461	.629	.295	.253	-.641	-.399	-.501	-.311	-.751	-.384	-.42	-.534	-.123	1.378	-.089	-.32	-.555	.693	-.08	-.076	-.42	-.848	-.643	-.771	-.084	-.112	-.09	.033	-.292	-1.222	-.851	-.166	-1.459	-.585	-.202	-1.262	-.056
826	-.387	-1.154	-.175	-.791	-.806	-.25	-.456	-.041	.013	-.489	-.268	.237	-.944	-.11	.059	-.115	-.263	-.208	-.299	-1.374	-.963	-.59	.478	-.166	-.342	-.245	-.026	-1.013	-.581	-.949	.236	-.088	-.687	-.224	-.266	-.224	-.489	.179	-.176	.098	-.26	.094	-1.231	-1.236	-1.111	-4.379	-1.099	-.052	-.932	-.46
827	-.927	-2.177	-1.06	-2.444	-1.709	-1.849	-1.37	-.304	-.419	-.933	-1.117	-1.484	-1.209	-1.364	-.336	-1.323	-1.499	-1.857	-1.749	-1.576	-2.564	-1.182	-1.243	-1.477	-.644	-.715	-.664	-1.759	-.934	-.983	-.379	-2.87	-1.445	-1.381	-1.323	-1.086	-1.518	-.51	-1.07	-.363	-1.039	-1.028	-1.425	-1.662	-1.229	-2.069	-1.494	-1.09	-1.808	-.836
828	-.676	-1.225	-.139	-1.935	-1.422	-1.341	-.742	.581	-.079	-.102	-.545	-1.384	-.457	-.792	-.028	-.531	-.667	-1.408	-.552	-1.142	-1.462	-1.355	.207	-.996	-.462	-.636	-.518	-.985	-.799	-.511	-.162	-1.764	-.524	-.516	-.568	-.557	-.866	.253	-.328	.306	-.048	-.149	-1.111	-.486	-.487	-1.284	-.736	-.49	-.873	-.677
829	.87	1.147	.223	1.565	2.5	1.674	1.379	2.563	2.662	2.145	2.724	2.065	1.974	2.334	2.503	2.176	1.957	1.972	2.401	2.06	2.898	1.609	1.941	2.668	2.609	1.994	1.604	2.579	1.517	3.143	1.812	1.632	1.828	2.368	2.707	2.995	2.316	2.621	2.014	2.763	1.837	2.499	2.626	1.438	1.312	1.872	1.807	.807	2.283	1.955
830	.798	1.071	.044	1.386	1.486	1.613	.78	.714	-.146	.657	1.107	1.077	.173	1.267	.525	.066	.456	1.031	1.885	1.627	.62	1.394	1.889	1.41	1.487	1.696	.69	.497	1.177	1.483	1.436	-.002	1.059	.595	1.851	2.059	2.185	2.619	2.223	2.719	2.461	2.435	1.482	.239	.11	.809	.789	1.107	1.3	1.458
831	-1.008	-.377	-.497	-.153	-.006	.338	-.03	-.304	-.42	-.732	-.232	.377	-.892	.242	-.208	-.794	-.492	-.074	.625	.035	-.905	.216	.492	.599	.452	.243	.191	-.151	.407	.89	-.745	-.833	.318	-.429	.131	.248	-.008	.792	.429	.72	.4	.532	.776	-.07	.133	.031	.362	.585	.226	.02
832	-.068	-.138	.319	-.017	.383	.248	-.245	.189	.536	-.232	.242	.276	-.147	.188	.269	.181	.151	.445	.343	.135	-.75	.245	.533	.304	.628	.397	.471	.084	.336	.713	.577	-.538	-.225	.057	.377	.539	.095	.876	.443	1.009	.501	.853	.529	-.097	.266	.04	.489	-.585	.363	.08
833	1.082	.153	.907	-.476	-.165	.638	.269	1.195	.944	.501	.712	1.41	.131	1.022	.764	.489	.534	1.059	.276	.244	-.705	.364	.461	.952	.902	1.236	.986	.306	.614	1.506	1.582	-.965	.324	1.049	.395	.377	.036	.79	.197	.926	.511	.784	.327	-.854	.036	-.693	.512	1.585	-.058	.875
834	1.109	.413	-1.073	1.316	1.248	.135	1.217	-1.578	.064	-.914	-1.035	.647	-.975	1.552	-.692	-1.073	-1.291	1.068	1.061	-.67	null	.295	.944	.704	.842	.07	1.187	.14	-.266	-.424	2.137	-.606	.2	-.383	.287	.863	.307	-1.432	-1.053	-1.322	-1.253	-1.175	1.203	-1.279	-.047	-.998	-.127	-1	.401	1.363
835	.068	-.385	-.176	-.263	-.199	-.159	-.489	-1.898	-.809	-.582	-1.262	-1.205	-.629	-.112	-.926	-.563	-.656	-.533	-.146	-.653	-.593	-.072	.284	-1.096	-1.301	-.343	-1.215	-.587	-.336	-1.134	.509	-.677	-.712	-.691	-.154	.105	-.2	-.799	-.158	-.645	-.862	-.719	-.368	-.816	-1.033	-1.341	-.389	.037	-.528	-.38
836	-.163	-.811	-.384	-.867	-.345	-.208	-.552	-1.45	-.023	-.457	-.546	-.124	-.867	.413	.037	-.901	-.678	-.045	-.104	-.879	-.879	-.097	.468	-.582	.25	-.154	.281	.36	-.053	-.729	.425	-1.214	-.502	.056	.141	.151	-.478	-.161	-.335	.038	-.379	.024	-.44	-1.103	-1.023	-1.203	-.035	-.53	-.655	.098
837	-.496	.223	-.562	-.7	-.245	0	-.45	-.551	.053	-.199	-.087	.646	-.22	.877	-.033	.293	-.013	-.281	.694	-.9	0	0	.566	.236	-.137	.862	.059	-.48	.593	.146	.057	-.379	.861	.139	.568	.484	.314	.424	.345	.446	.172	.654	-.113	-.225	.222	.519	.41	null	-.314	.11
838	-.436	-1.081	-.47	-1.517	-1.126	-1.11	-.955	-.463	-.949	-.36	-.129	-.878	-.783	-.272	-.413	-.417	-.51	-1.3	-1.184	-.678	-1.798	-.742	-.659	-.323	-.254	-.526	-.182	-.912	-.551	-.549	.159	-.595	-1.428	-.966	-.147	.095	-.282	.017	-.227	.24	-.238	-.036	-.76	-.21	.309	.669	-1.048	-1.21	-1.371	-.018
839	.147	.202	-.5	-.666	-.191	1.155	.39	1.287	.575	.55	.574	.42	.122	.862	.805	.439	.36	-.505	.122	.55	-.438	.65	1.045	1.259	.753	.86	-.322	.569	.928	.049	.612	.96	.291	.559	.62	.987	.715	.203	.361	.225	.407	.061	.294	-.046	.09	-.033	-.213	1.015	.131	.658
840	-.552	-.349	-.789	-.037	.301	.491	.157	-1.096	-.603	-.313	-.429	.693	-.469	.699	-.174	-.251	-.142	.422	-.052	-.347	-.085	.492	.768	-.352	.999	.913	-.295	-.251	.096	.373	.205	-.939	-.146	.252	.883	1.159	.473	-.242	-.391	-.163	-.09	.057	-.299	-.575	.507	-.402	-.083	.953	-.195	.418
841	-.076	-1.27	.519	-2.166	-1.43	-1.565	-1.418	-1.124	-.324	-.232	-.7	-2.581	-.134	-2.358	-.37	-.536	-.098	-2.046	-1.265	-1.125	-.509	-1.275	-1.027	-1.402	-1.648	-.989	-1.389	-.96	-.559	-2.143	.581	-1.822	.037	-1.657	-.619	-.338	-.302	-1.495	-.567	-1.204	-.648	-1.619	-1.213	-.241	-.86	-.975	-.729	-1	-.804	-.285
842	-.523	-.598	-.8	-.298	-1.291	-.3	-1.067	-.812	-.721	-.663	-1.248	-.878	-.605	-.656	-.738	-.47	-.341	-1.166	-.461	-.491	-.807	-1.115	-.433	.005	-.863	-.508	-.855	-.987	-.013	-2.112	.257	-1.575	-.598	-1.242	-.882	-.71	-.713	-.893	-.445	-.836	-.564	-.81	-.866	-1.242	-2.103	-2.33	-.903	-.585	-.657	-.701
843	-3.611	-1.459	-2.503	-2.075	-2.847	-2.086	-2.204	-.415	-1.073	-.022	-1.685	-2.846	-.221	-2.811	-.912	-.975	-.805	-3.856	-2.42	-1.126	-1.045	-1.704	-2.102	.656	-2.442	-2.849	-2.22	-.472	-.936	-3.357	-3.084	-1.777	-1.457	-2.646	-2.088	-1.599	-1.382	-2.613	-.732	-2.484	-1.535	-2.438	-1.849	-.757	-.708	-1.877	-1.75	-2	-1.105	-1.05
844	-.412	-1.53	-.316	-.431	-.011	-1.136	-1.409	-2.967	-1.523	-.801	-1.918	-.551	-1.532	.305	-2.294	-1.872	-1.785	-1.193	-2.679	-1.998	-1.726	-1.468	-.69	-2.492	-1.126	-.678	.205	-2.738	-1.454	-2.281	.265	-2.418	-.339	-2.154	.241	.632	.398	-1.483	-1.604	-1.779	-1.6	-1.126	-1.418	-.487	-2.069	null	-1.286	-.152	-1.336	-.855
845	-1.657	-.625	-1.047	-1.164	-1.173	-1.229	-1.18	-.487	-.217	-.158	-.146	-1.754	.222	-1.339	.276	.229	-.229	-2.113	-1.15	-.768	.071	-1.444	-1.063	null	-1.163	-1.136	-.301	-.226	-.707	-2.042	-1.32	-.179	.329	-1.323	-.9	-.464	-.5	-.307	-.131	-.301	.164	-.359	-.755	.618	.594	.167	-.813	-.265	-.398	-.127
846	-.123	-1.213	-.136	-.209	-1.1	null	-1.071	-1.45	-.715	.022	-.291	.117	-.178	-.845	.018	-.607	-.151	-.31	.861	-.949	-.893	-.843	-.031	null	-1.432	-1.038	.11	-1.038	-.674	.876	.233	-1.07	.111	-.992	-.064	-.321	-.401	-.03	-.131	-.5	-.114	.474	-.733	-1.182	-.121	null	-.212	.234	-.039	-.186
847	-.324	-.273	.165	-.241	.176	.714	-.635	.315	.285	.463	.263	.461	.328	-.255	1.087	.491	.594	.309	.581	-.391	-.037	-.161	.099	null	-.042	.125	.772	-.436	.578	.8	.064	-.613	.829	-.14	.525	.229	.192	.05	.157	.165	.222	.431	-.16	-.469	-.654	.596	.313	.485	-.119	.106
848	-1.157	.369	-.55	-.88	-.878	-.092	-.157	-.643	-.361	-.213	-1.798	-1.163	0	-1.801	-.633	-.53	-.191	-1.416	-.281	1.4	.263	.345	-.916	null	.495	.066	-1.316	.333	1.61	-2.274	-.73	.312	-.037	.339	-.437	.952	1.059	-.986	.879	-.883	.111	-.597	-.511	2.522	1.523	1.071	.525	0	-.206	.277
849	.701	4.369	1.743	3.234	4.48	7.269	4.408	4.366	3.103	1.357	2.199	6.269	1.913	4.403	3.038	2.433	1.777	2.844	3.052	5.123	1.771	5.467	3.865	4.63	4.154	5.373	2.207	3.546	4.676	3.002	.543	.402	3.582	1.867	3.629	3.81	4.731	1.585	2.433	1.652	2.518	3.043	3.286	1.606	2.233	4.364	3.552	-.585	4.146	3.119
850	-1.092	-3.346	-.818	-2.459	-1.685	-1.152	-1.514	-2.216	-.542	-.22	-.192	-1.409	-.582	-.825	.1	-1.14	-.914	-1.679	-1.842	-2.803	-1.392	-2.529	-2.025	-4.51	-1.845	-1.906	.137	-.591	-1.372	-1.692	-.693	-1.908	-1.008	-1.361	-.991	-1.151	-1.726	-.777	-1.529	-.671	-1.274	-.808	-1.626	-.867	-.177	-1.561	-.914	null	-1.761	-1.201
851	-1.968	-1.241	-1.678	-3.035	-2.707	-1.049	-1.305	-.495	-1.724	-.721	-1.66	-2.91	-1.493	-2.084	-.711	-1.668	-1.573	-4.149	-2.037	-1.285	-1.387	-1.431	-1.029	-1.329	-.886	-1.244	-1.906	-1.061	-.921	-1.902	-1.452	-2.443	-1.069	-2.466	-1.676	-1.107	-.943	-.735	-.643	-.701	-.746	-1.666	-1.598	-1.023	-.072	-1.699	-1.729	-2.07	-1.212	-1.21
852	-1.157	-.447	-.651	-.778	-.683	.385	.251	.394	-.677	-.604	-1.267	-.899	-.441	-.243	.009	-.591	-.805	-.248	.064	.267	-.25	-.559	.37	-.687	.098	.202	-1.219	-.303	.195	-.581	-.228	-.016	.062	.582	-.654	-.095	-.723	-.114	.554	-.148	.071	-.092	.191	-.882	-.035	-1.589	-.333	-1.585	-.228	-.229
853	-.757	-.792	-.824	-.685	-.248	.028	-.051	.417	.117	-.621	-.069	.616	-.761	.134	-.005	0	-.06	.014	-.405	-.355	-.927	-.312	-.046	.263	.202	.218	.081	-.848	-.064	.188	-.253	-.214	-.468	.229	.718	.741	.503	.954	.517	.845	.277	.595	-.05	-.28	.092	-.634	-.492	null	-.79	.2
854	-.478	-.592	-.109	-.644	-.081	.29	-.298	.548	.37	.493	-.106	-2.964	1.2	-1.456	.227	.962	1.364	.084	-.311	-.167	.144	.061	-.554	-1.237	-.583	-1.72	-.889	-.34	.273	-1.916	.105	-1.455	-.207	-.162	-.186	.308	.021	-.851	.811	-.909	-.566	-.977	-.27	.18	-.073	-.113	.207	.263	.172	-.044
855	-.797	.261	-.125	.521	-.823	-.246	.47	.893	-.004	.018	-.433	-1.066	-.232	-.519	-.299	.106	.092	-.668	.364	.087	-.358	-.12	.134	.286	.09	-.51	-.328	-.462	.352	-.613	-.088	-.716	-.312	-.319	.27	.463	-.013	-.323	.18	-.256	-.255	-.509	-.188	.498	.538	-.081	-.428	-.585	-.284	.074
856	-.045	-.315	.28	-.951	.144	.081	.899	.804	-.02	-.491	-.801	.693	-.871	.1	-.348	-.178	-.82	.359	.905	.339	-.603	1.012	1.536	.769	.504	.947	.624	-.604	-.12	.038	.663	-.012	.745	.917	.13	.212	-.559	1.129	.842	1.277	.572	1.159	-.24	-1.829	-1.2	-1.09	.461	1	.613	.26
857	.61	.169	.653	-.981	-.202	null	.929	1.385	-.112	.764	.802	.056	.199	.314	.809	.89	.704	-.392	-.362	1.171	.721	.703	1.116	1.314	.814	.671	.073	.582	.773	.125	.835	1.16	.366	-.242	.814	.81	1.406	.899	1.083	.862	1.025	.988	.719	-.115	-.063	.604	.172	-.485	.165	1.127
858	-.316	1.113	-.267	-.25	.582	.704	.511	-.205	.199	1.21	.535	1.341	.457	.385	.609	1.359	1.291	.793	1.228	-.336	.743	1.647	1.454	2.135	.863	1.122	.234	.567	.631	.585	.327	.571	.802	-.096	1.123	.889	1.488	1.141	1.742	1.343	1.278	.956	1.055	.755	.555	1.478	.467	.222	.148	1.262
859	-.29	-.222	-.067	1.94	-.61	-.83	-.327	-.322	.359	-.23	.145	.784	-.437	.253	.236	.136	.16	-.585	.951	-1.683	-2.17	-.094	.723	.713	.287	1.678	.49	.071	.107	.597	.476	.144	.633	-.371	.711	.458	.402	.427	.098	.462	.506	.175	.641	-.499	-.183	-.896	.095	-.29	-.067	.258
860	-1.095	.044	.018	.322	.469	3.196	-.183	-.918	-.688	.069	-.737	2.16	.295	.476	.507	.048	.079	-1.585	1.402	-.939	-2	.177	.63	null	.463	.759	-.037	-1.037	.4	.919	-.13	-.869	1.181	1.667	.601	.508	.826	-.485	.794	-.074	.469	.544	-.683	-1.054	-.467	null	.408	.263	.026	.513
861	-1.469	-1.4	-.997	-1.222	-1.591	.156	-.903	-1.871	-1.585	-.587	-1.085	-1.601	-.854	-1.053	-.737	-.686	-.734	-2.418	-1.402	-.91	-1.231	-1.012	-.693	-.355	-.554	-.687	-.545	-1.124	-.238	-1.587	-.947	-1.044	-.444	-.807	-.457	-.222	-.584	-1.733	-1.084	-1.672	-1.326	-1.336	-.747	-.091	.17	-.462	-1.181	0	-.89	-.629
862	1.28	1.853	.523	1.688	2.704	2.695	3.045	.345	.913	.184	.551	3.377	.177	2.084	.647	.165	.072	2.143	1.62	2.038	-.737	3.02	3.152	4.271	3.359	3.866	1.404	.475	1.766	4.789	1.7	-.257	1.794	1.04	2.227	2.805	2.883	1.639	.89	1.895	1.606	1.428	2.102	1.124	1.351	1.422	2.066	-.585	1.563	2.29
863	-.726	.841	-.067	0	.547	.893	.477	.99	1.29	-.107	.763	.42	-.344	.737	1.242	1.239	.615	.739	1.092	.801	null	.341	.662	1.278	.467	.914	.749	-.067	.143	.574	.341	.772	.306	.261	1.059	1.083	.688	.55	.453	1.039	.595	1.517	2.222	.988	.427	.488	.831	1.585	-.406	.346
864	2.224	5.016	.214	3.031	3.747	5.621	5.559	5.028	6.021	1.303	2.968	5.909	3.105	6.102	3.177	4.212	4.117	4.93	3.863	5.944	2.451	5.107	3.511	4.369	6.094	6.529	1.091	4.277	5.026	null	1.847	3.567	5.181	4.8	4.446	4.536	5.235	3.207	3.102	3.332	5.067	3.494	3.136	3.174	2.814	3.915	5.07	3.743	3.081	4.886
865	-.557	-.718	-.73	-1.353	-.777	-.219	-.554	-1.211	-1.099	-.684	-.838	.159	-1.366	-.076	-.448	-.785	-.73	-.855	-.499	-.65	-1.049	-.464	.196	.118	-.927	-.153	.386	-.858	-.601	-.385	.009	.114	-1.074	-.338	-.189	-.221	-.078	-.313	-.612	-.386	-.594	-.276	-.778	-.722	-.603	-.718	-.845	0	-.882	-.274
866	-.058	.156	-.41	.339	-.024	.092	-.143	-1.511	-.31	-.524	-.64	.949	.415	.266	-.555	-.256	-.491	-.015	1.135	-2.129	0	-.773	1.471	.757	1.676	.786	1.108	-.187	.772	.732	-.077	-.97	.959	.867	.78	.667	.523	0	.131	.02	.188	.15	-.663	-.154	.462	-1.93	.533	-4.459	.648	.379
867	.239	-.305	.416	-.255	.272	.83	-.389	.168	-.388	-1.209	-1.172	-.168	-1.698	.575	-.69	-1.066	-.849	-.404	.003	-.392	-1.285	-.187	-.025	-.586	-.004	.027	-.042	-1.445	-.299	-1.971	.526	-1.119	-.461	.421	.501	.952	.764	-.163	-.046	-.167	.01	-.308	-.566	-.724	-.523	-.541	-.582	.143	-.956	.105
868	-.112	-.48	.002	.379	-.724	.14	-.229	-1.433	.139	-.969	.267	.816	.848	.261	-.678	.25	-.377	-.485	1.516	null	.585	-.099	.469	null	.142	.465	.397	-.988	.392	null	-.476	-.575	1.326	.218	.507	.688	-.508	-.148	.15	-.427	.216	.131	-1.979	-.433	-.616	null	.044	-1.07	.601	.051
869	.138	-.415	-.318	-.322	.737	null	-.723	-.807	.333	-.304	.349	.288	.608	.192	.117	.523	.77	-2.459	.473	.263	.415	.097	.485	null	-.639	1.333	.795	-.668	.407	null	.409	-2.386	1.472	.593	.618	.785	.205	0	-.387	-.17	.226	.132	-.382	-.273	.346	null	.186	null	0	.262
870	-.05	-.057	.035	.248	.451	.488	-.34	-.512	.174	.05	.018	1.216	-.126	.438	.5	.216	.523	0	.795	-.156	-.082	.459	.45	-.53	.265	.55	.037	-.865	.934	null	.299	-.719	.789	.432	.555	.651	.485	-.098	-.193	-.255	.144	.28	-.279	-.21	-.82	null	.454	-1	-.073	.319
871	-.487	-1.064	-.183	.7	0	null	-.333	.248	.244	.142	.105	4.718	.585	1.082	-.379	.447	.161	null	1.067	-.206	.541	1.123	-.206	null	-.644	3.158	0	-2	.225	null	-.885	-.485	2.003	-1.322	.395	.254	.685	-.238	-.429	-.333	.941	.696	-.212	-.134	-1.784	null	.102	null	.474	.259
872	-.095	-.39	-.441	.573	-.138	null	-.59	-1.474	.454	-.261	-.529	2.285	.096	.276	-.624	-.346	.104	.051	.372	-.049	.193	-.401	.229	null	-.699	.076	.282	-.823	.485	null	-.905	-.075	1.379	.213	.553	.471	.589	-.086	-.102	.188	-.036	.529	-.585	-1.234	-.423	null	-.242	1	-.348	.066
873	-.228	-2.858	-.182	2.409	-.379	null	-.772	-2.044	.634	-.124	-.078	1.449	.453	-.651	-1.023	.268	.298	null	-.856	-.646	.862	-.663	-.058	null	-.191	-1.381	.222	-.294	.279	null	-.425	-.695	1.458	-1.078	.249	-.441	-.014	-.634	.052	-.567	.222	.742	-.263	-.913	-.656	null	.541	null	.716	.445
874	-.233	-2.7	-.021	4.4	.585	null	-1	-1.585	0	0	.093	2.718	.862	.339	-.569	-.198	.353	-.644	.228	-1	.29	.037	.254	null	.389	-.163	.609	-1.747	.092	null	-1.037	-1.694	1.453	-1.585	.597	.619	.571	-.181	-.036	-.714	.469	.745	.212	-.759	-.771	null	.536	-.415	.495	.382
875	1.084	1.367	.812	1.775	2.335	3.144	2.445	2.043	2.215	2.613	3.97	2.647	2.771	2.625	3.249	3.578	3.814	2.963	2.319	2.611	.445	2.17	2.091	2.998	2.801	2.947	2.613	2.361	2.517	1.734	2.071	1.949	2	3.678	2.782	2.921	2.735	2.739	2.587	2.741	2.627	2.84	2.652	1.904	2.495	2.594	1.685	1.459	1.545	2.113
876	.154	-.556	-.076	4.798	.17	null	-.666	-.585	.468	-.495	-.526	1.044	.888	1.027	.711	1.1	.096	null	1.31	-.354	.138	.09	.202	null	.272	.289	.356	-.229	.937	null	-1.209	-.963	1.658	-.322	.152	.762	.381	0	-.111	-.445	.573	1	.731	-1.053	-.737	null	.652	-.322	.943	.686
877	.184	-.116	.655	-.485	-.411	.26	-.041	-.45	-.461	-.133	-.331	.273	-.093	.03	.083	.019	.364	-1.841	.184	-.329	-.197	.395	.642	null	.339	.842	-.348	-.337	.455	null	.371	-.536	.314	.034	.589	.589	.57	.045	.278	-.009	-.109	.529	-.208	-.027	-.301	-.842	-.037	-1	-.287	.412
878	-.677	.157	-.087	-.551	-.781	.742	.738	.02	-.238	.399	-.503	.869	.678	.326	.219	.787	1.04	-.462	-.261	1.039	-.072	.637	-.091	1.062	1.34	1.119	.16	0	1.15	.33	.065	.34	.363	1.152	.108	.258	.2	.089	.84	.161	-.169	.379	.507	-.276	-.57	.317	.803	.585	.027	.496
879	.807	-.234	.298	-.637	-.37	1.31	.943	1.046	.639	.587	.849	1.339	1.054	.946	1.456	1.554	1.007	-5.426	.751	.193	-.107	.113	.828	null	1.282	null	2.624	1.31	.947	null	1.095	.222	.985	.018	.795	.727	.229	1.222	.886	1.028	.547	.767	.459	-.261	.527	-1.562	.412	0	.55	.214
880	-1.589	-2.087	-.934	-.778	-.755	-5.585	-2.96	-4.276	-1.287	-.11	-.839	1.067	.36	-.876	.58	.158	-.622	-.687	.325	-.671	1.585	-2.141	-.758	null	-.742	-1.111	-.363	-1.897	-.284	null	-1.118	-3.976	.501	-1.778	-.475	-.519	-1.424	-.807	.31	-1.087	-.558	-.055	-.79	-.948	-.56	-.635	-.611	-.737	-.127	-1.219
881	-1.047	.159	-.393	.193	.515	null	-.348	-1.184	-.03	.153	.668	1.697	.569	.565	1.236	1.206	-.119	-.369	1.822	2.107	1.138	.104	.342	null	.422	null	.122	-.439	.81	null	.19	-.415	2.299	1.158	.939	.804	.1	.864	1.017	.596	.753	.494	.78	.42	-.547	null	.38	0	.3	.167
882	-.106	-2.286	.579	-2.28	-1.764	null	-1.154	-3.33	-2.596	-1.069	-1.259	-.253	-1.083	-.145	-1.213	-1.654	-2.394	-.12	-1.334	-2.444	-1.354	-.887	-.56	null	-1.14	-1.422	-1.469	-1.649	-.871	-2.665	.986	-2.769	.12	-1.664	-.871	-.667	-1.528	-.095	-.2	.076	-.415	-.177	-.113	-2.867	-2.27	-5.719	-.038	1	-.308	-.724
883	-.207	-.93	-.143	-.874	-.94	-.848	.032	.13	-.378	-1.023	-.891	.163	-1.2	.051	-.014	-.347	-1.019	-.582	-.434	-1.129	-.854	-.733	-.243	null	-.105	-.348	.269	-.985	-.362	.608	.523	-.655	-.392	-.338	.138	.193	-.478	-.183	-.646	-.245	-.657	-.313	-.376	-1.266	-.482	-1.831	-.897	null	-1.021	-.431
884	-3.451	-2.406	-1.325	-1.956	-2.34	-1.341	-2.503	-3.151	-2.842	-1.045	-2.211	-.966	-1.498	-1.809	-1.151	-.533	-1.745	-1.566	-1.467	-2.46	-1.798	-2.222	-1.62	null	-1.649	-1.934	-1.346	-2.693	-.94	null	-2.416	-2.14	-.907	-2.01	-.924	-1	-1.567	-2.688	-1.369	-2.45	-1.533	-.93	-.47	-3.466	-1.715	null	-1.208	null	-2.459	-2.117
885	1.954	.205	2.059	-.66	.409	-.553	.795	-.561	-.224	-.436	-.406	.536	-.914	.317	-.002	-.023	-.077	.16	1.352	.267	-1.547	.453	1.964	.962	1.03	.607	.917	-.575	2.289	.055	2.604	-.045	.206	.594	.819	.909	.893	1.448	1.479	1.506	.934	1.172	.631	.996	1.277	1.56	-.444	0	.749	-.069
886	-.532	-.585	-.183	-1	-.834	.37	-.375	.38	.293	-.177	.143	.958	-.282	-.282	.426	1.551	.194	-.083	.137	-.083	-1.12	-.237	.327	-3.279	.721	.097	.055	-.9	.07	.57	-.114	-.174	.368	-.508	.23	.215	.261	.009	.37	.15	.302	.546	-.551	-.565	.33	-1.481	0	-1	-.452	-.02
887	-.843	-1.967	-.437	-1.05	-1.381	-.714	-1.814	-1.692	-1.505	-.758	-.605	-2.133	-.208	-1.071	-.573	-.399	-.722	-2.245	-.985	-1.506	-.585	-1.478	-.613	null	-1.534	-1.051	-1.155	-.979	-.418	-1.239	-.709	-1.319	-.29	-1.124	-.591	-.585	-.875	-1.585	-.972	-1.797	-1.323	-.939	-1.813	-1.943	-1.386	-3.673	-.796	-1.585	-1.358	-1.439
888	-.154	-.257	-.387	0	.163	1.616	-.376	-.771	-.215	-.279	.855	.951	.215	.306	.668	.841	.599	.831	1.007	-.078	.322	.221	.603	-.931	.792	.711	.962	-.541	.574	.868	.118	-.44	1.964	.462	.392	.623	-.087	-.147	.415	-.389	.57	1.028	-.176	-.478	.389	null	.266	-1.222	.345	.15
889	-1.17	1.858	-.023	1.684	3.527	3.238	2.716	.867	1.441	1.514	2.389	3.851	3.108	2.729	1.107	2.534	2.411	3.918	3.367	3.36	2.864	3.206	2.113	4.367	3.529	3.178	1.438	2.851	3.628	3.713	-.223	1.508	3.227	4.457	2.856	2.834	2.046	1.927	1.736	1.917	.435	2.017	4.01	1.265	2.105	2.348	3.626	.585	2.612	2.719
890	-.716	1.128	.248	1.685	3.15	2.984	2.258	.352	1.273	1.317	2.234	3.259	3.129	2.239	1.135	2.18	2.096	3.423	2.953	2.767	2.421	2.685	1.756	4.675	3.163	2.635	1.215	2.312	3.058	3.657	-.214	1.055	2.958	4.141	2.649	2.299	1.819	1.479	1.675	1.618	.433	1.833	3.302	1.201	1.905	2.135	3.008	2.01	2.01	2.457
891	-.64	-.093	-.174	-.234	-.322	.229	-.281	-.695	.203	.237	.189	1	.499	.191	.021	.885	.329	-.923	1	-.198	null	-.446	.349	null	-.175	1.394	.067	-.198	-.381	1.835	-.412	-.438	1.069	.483	.322	.37	.487	.051	.766	.017	.598	.763	-1	-.024	.028	null	.091	null	.07	.099
892	-1.03	-1.016	-.295	-.485	-1.694	-1.209	-1.257	-2.07	-.219	-.522	-.508	-.222	.322	-.482	-.764	.49	-.585	-1.909	1.983	-.834	-1.222	-.869	-.034	null	-.669	-.401	-.396	-1.279	-.387	null	-1.348	-1.178	.867	-.447	-.415	.146	-.354	-1.244	.676	-1.322	-.328	-.105	-1.322	-1.495	-.419	null	.104	-.105	-.244	-.361
893	.031	-.53	-.331	-1.222	-.531	-.193	-.642	.355	.363	-.201	-.014	.958	.566	.066	-.319	.765	.076	-1.36	1.112	.424	1	.054	.276	null	-.27	.761	.585	-1.848	.544	null	-.767	-1.242	1.449	0	-.025	.322	.543	.279	.8	.241	.566	.594	-.38	-.691	.132	null	.276	.766	.263	.058
894	.126	-.101	-.301	.39	-1	1.252	-.675	-1.209	.9	-.222	.241	1.026	.603	.838	.565	.771	-.263	-.585	1.154	-.559	0	.156	.382	null	.12	.673	.948	-.555	.593	null	-.842	-.989	1.343	.962	.344	.405	.789	.593	.637	.3	.369	.348	-1.469	.834	.785	-2.888	.147	null	.06	.192
895	-.257	-1.329	-.477	.334	.064	.464	-.549	-.066	.371	-.263	.253	2.008	.695	-.159	-.485	.488	.518	.753	.59	-1.251	.474	-.145	.166	-4.449	-.168	.901	.527	-.618	.181	null	-.212	-.488	.81	.424	.132	-.031	.193	.158	.316	.038	.055	.151	-.517	-.675	.008	null	.339	-.183	.159	-.091
896	-.189	-.315	-.366	.155	.601	.209	-.231	-.132	.63	-.233	.4	-.928	.536	-.654	.265	.573	.485	.512	.559	-.143	1.042	-.164	.37	.833	-.184	-.408	.523	.363	-.146	.546	-.276	.043	.529	.548	.276	.464	.01	.576	.474	1.152	.479	.444	-.209	.206	.385	-1.099	-.368	.11	-.16	.148
897	.08	-.574	null	.152	.217	null	-.245	.133	.181	-.243	.076	null	1.16	-.593	.754	.372	.781	null	1.091	.545	.585	-.654	.127	null	-1.551	.878	.769	.229	1.132	null	.294	-.733	1.12	-.422	.255	.71	.064	-.637	.026	-.445	.282	.887	-1.147	.372	-.3	null	.269	null	.182	.433
898	-.861	.084	-1.163	-1.115	-2	.356	-.175	-2.256	-1.529	-.833	-2.295	.044	0	1.125	-1.54	-1.622	-.809	null	-1.417	-.688	-.524	-.718	-1.718	null	-2.471	-1.748	-1.916	-1.301	-.291	null	-.305	-3.035	.086	-3.965	-.718	-1.262	-1.038	-2.151	-1.307	-1.807	-1.697	-1.557	-1.629	-1.401	-4.129	null	-.597	-1	.013	-1.286
899	.136	2.939	.078	2.263	2.66	5.07	3.253	2.859	3.378	1.72	3.152	5.523	1.837	4.421	2.535	2.591	2.994	3.825	3.162	3.992	2	3.031	2.525	6.835	4.168	3.557	2.129	3.32	3.672	5.139	.54	3.196	2.972	4.379	2.34	2.857	3.031	1.256	1.17	.955	2.393	1.781	2.365	1.477	2.322	.263	2.488	1	1.753	2.858
900	-.24	-1.279	-.353	.7	-.64	null	-.426	-.387	-.456	-.316	-1.098	-.499	-.148	-.798	-.419	-.986	-.143	-.415	-.807	-.193	.585	-1.832	-.485	null	-1.652	-.501	-.126	-.689	.348	null	-.061	-.069	1.053	-.874	-.159	-.306	-.138	-1.09	-.682	-.911	-.314	-.295	-.203	-1.089	-.946	null	-.821	0	-.501	-.377
901	-.074	0	.212	.663	1.104	null	.671	2.122	1.866	.119	1.476	1.048	1.254	2.52	1.042	2.372	1.142	1.686	1.919	1.138	1.115	.094	.667	null	-.694	1.711	.796	1.54	.617	null	.109	.396	1.827	.709	.705	.768	.977	.594	.657	.827	.753	.798	1.41	-.023	.31	null	-.138	null	1.415	.472
902	-.033	-1.04	.299	.737	1.585	null	.242	-.152	.206	.007	.792	2.489	1.075	.482	.769	.796	1.31	.322	1.995	1.698	1.509	.152	.656	null	-.373	3.206	1.044	-.107	1.027	null	-.169	.459	2.02	0	1.031	1.285	.51	.431	.905	.513	.645	2.922	1.526	-.237	.692	null	.547	null	.055	.664
903	-.37	.55	.098	-.11	1.379	1.194	1.395	-1.692	-.181	.398	.691	1.38	.816	-.257	1.479	1.039	1.043	1.205	1.705	1.429	.926	1.952	1.777	null	.361	2.687	.526	-.592	.564	null	-.038	-.976	1.434	1.702	1.187	1.091	1.101	1.325	.953	1.247	1.081	1.064	1.421	-.299	.551	-1.585	.94	.585	.814	.088
904	.062	-.004	-.261	0	1.379	-.585	-.058	-.155	1.206	.203	.047	1.412	.506	.54	1.101	1.182	.385	1.324	1.738	.29	1.453	-.036	.461	null	.643	2.158	.314	.227	.817	-.347	0	.372	1.205	.3	.569	.835	.091	1.022	.866	.582	.592	.966	1.124	-.28	.384	-1.459	.17	.807	.31	-.049
905	-.691	.466	-.116	-.807	0	null	-.516	-.83	.656	-.064	.663	2.539	.665	1.339	.749	.865	.11	2.215	1.272	-4	.737	-.188	.479	null	1.515	null	.389	-.355	.885	null	-.943	-.585	2.138	.248	1.19	1.27	.395	1.343	.835	1.427	1.369	1.141	.354	-.601	-.031	null	.392	null	1	.266
906	-.03	-1.402	.157	-.585	1	null	-1.447	-1.322	.507	.13	.304	.772	.9	.713	.511	1.342	.269	null	1.298	.16	.874	-.737	1.342	null	-.322	.252	.898	-3.392	1.112	null	-2.288	-.755	1.963	-1.193	.382	.393	.303	.597	.615	.363	.782	.476	.183	.035	.656	null	.044	.585	1.241	.533
907	2.75	3.773	1.341	3.88	5.011	5.66	3.93	3.021	4.115	2.786	3.749	6.309	3.463	5.21	4.081	4.412	4.38	5.454	4.545	5.265	3.312	4.674	3.929	4.423	4.72	5.55	3.095	3.596	4.469	7.401	3.42	3.383	4.001	5.155	4.663	4.518	3.87	5.878	5.397	5.979	5.508	5.898	5.02	3.783	4.403	5.065	4.878	.515	3.808	4.539
908	.437	-1.115	-.01	.163	1.322	-.1	-.063	.067	1.035	.256	1.271	3.53	1.28	.92	1.056	1.598	.941	2.677	1.457	1.499	1.1	.222	.903	null	.424	-.163	1.114	.217	.911	null	.617	.78	1.523	.83	1.07	1.026	.633	.893	1.239	.874	.79	1.408	.314	.536	0	null	.848	null	.703	.811
909	.281	.239	.122	.571	.788	.788	.48	1.839	1.277	.594	1.235	2.127	1.193	1.667	1.746	1.545	1.064	1.776	1	1.029	1.367	.669	1.155	-1.587	.979	.737	2.401	.577	1.213	2.888	.854	-.132	1.328	1.356	.948	1.223	.99	.746	.728	.797	.744	.776	.343	-.133	.944	-3.524	.791	null	.613	.796
910	-.657	-.611	-.776	0	-.07	null	-.358	-.436	.226	.18	1.149	1.153	.853	-.74	.433	.787	.562	.843	1.429	.278	.415	-.366	.338	null	.054	.421	.612	-.454	.073	null	-.381	.116	1.197	-.071	.182	.254	-.106	.144	.162	0	.503	.759	1.547	-.389	.558	-2.963	-.276	null	-.082	-.074
911	.61	-.117	-.196	.28	.524	.016	.728	-.91	1.063	.557	.773	1.396	.626	1.373	.815	.933	.715	1.726	1.064	1.042	.447	1.061	1.049	null	1.666	1.148	1.041	.42	.927	1.529	.874	-.271	1.285	1.033	1.246	1.341	.843	1.273	.741	1.177	.726	1.407	1.09	.179	.738	.383	.763	null	.631	1.216
912	.039	-.346	.265	.126	1.698	-1.273	-.519	-.656	.02	-.344	.369	.747	.129	-.981	.273	.368	.094	1.369	.14	-1.132	1.549	-.01	-.129	-2.379	.316	-1.813	-.086	-.185	.831	-.191	.4	-.239	.543	-.478	.63	1.056	.576	.342	.481	.561	.289	.816	.214	-.322	.639	-2.959	-.17	null	-.406	-.092
913	-.663	-.991	-.251	-1.923	-1.509	-1.102	-.973	-.068	-.35	-.124	-.181	-.9	-.956	-.936	.137	-.557	-.679	-1.465	-1.059	-.753	-.821	-.595	-.005	-.422	-.457	-.707	-.565	-.946	-.553	-.67	-.007	-.625	-.844	-.799	-.294	-.373	-.377	-.816	-.749	-.643	-.801	-1.023	-1.125	-.192	.17	-.236	-1.129	null	-1.27	-.415
914	-.534	-1.534	-.393	-1.635	-.396	-.062	-.333	.819	1.392	-.153	.344	.46	-.208	.355	-.09	.258	.252	.681	-.585	.267	.011	-.507	-.77	.513	.216	.113	.081	.462	-.146	1.217	.075	1.007	.178	2.255	.301	.125	-.276	1.881	1.106	2.099	1.146	1.878	.294	.541	.988	.343	.098	null	-.952	.262
915	3.577	3.156	3.691	2.98	4.081	3.443	3.109	4.202	3.848	1.993	3.324	4.081	2.384	3.155	3.069	2.261	2.502	3.73	3.715	5.282	1.152	4.303	4.01	4.208	4.163	5.611	4.089	2.212	4.303	5.429	4.404	1.208	3.692	2.22	2.662	3.607	3.087	6.51	5.403	6.648	6.23	6.163	3.958	.447	1.88	2.746	3.73	null	3.36	3.239
916	-1.756	-1.877	-1.838	-2.524	-2.129	-1.41	-2.011	-1.022	-2.469	-.851	-2.188	-2.761	-1.063	-2.904	-1.486	-1.475	-1.391	-3.372	-1.61	-1.685	-1	-1.84	-2.258	null	-2.022	-2.786	-2.434	-.762	-1.683	-3.246	-1.306	-2.649	-1.112	-2.252	-2.147	-1.306	-1.13	-2.969	-1.892	-2.963	-2.358	-3.019	-2.267	-.766	-.81	-1.882	-1.083	-2.369	-1.083	-1.683
917	-.563	-1.047	-.032	-1.78	-1.102	-.519	-.712	-1.09	-.166	-.835	-.249	.058	-1.368	-.464	-.592	-.936	-1.101	-1.153	-.659	-.889	-.935	-.7	.339	-.162	-.26	.085	-.594	-.666	-.59	-.115	-.071	-.862	-.526	-.38	-.557	-.522	-.998	.237	-.534	.306	-.074	.251	-.7	-.497	.114	-.489	-.887	-2.898	-1.228	-.556
918	-1.035	-.485	-.804	-1.131	-.723	-.196	-.423	-.566	-.534	.229	-.474	.22	-.415	-.218	.062	-.577	-.35	-.934	-.667	-.209	-.096	-.578	.021	1.085	.391	.327	-.516	-.472	-.227	.463	-.61	-.093	-.15	-.063	.277	.077	.056	.379	.5	.504	.02	.307	-.154	.011	.072	-.201	-.331	-.333	-.513	.094
919	-1.539	-1.418	-.705	-1.504	-1.433	-.931	-1.315	-1.936	-1.429	-.193	-1.374	-1.487	.133	-1.745	-.665	-.454	-.421	-1.108	-.864	-1.147	-.848	-1.704	-1.585	-1.924	-.96	-1.458	-.897	-1.634	-1.366	-1.73	-.884	-2.879	-.749	-.748	-1.116	-.861	-.994	-1.647	-.629	-1.495	-1.475	-1.485	-1.4	.111	-.354	-1.352	-.82	null	-.215	-.967
920	-1.287	-1.8	-.254	-.661	-2.075	.852	-1.511	-2.322	-.624	-.928	-.472	-1.443	-.069	-2.409	-.922	.056	-1.246	-2.17	-.028	.263	1.222	-1.265	-.319	null	-1.492	-1.145	-.213	-2.788	-.441	null	-1.878	-.773	.728	-1.069	-.107	-.655	-.578	-.913	.626	-1.102	-.475	-.431	-1.348	-.643	-.179	null	-.185	-.03	-.577	-.708
921	-1.748	-.797	-1.208	-.615	-1.354	-1.133	-2.109	-.931	-.895	.236	-.661	-1.174	.524	-1.225	-.39	.011	-.131	-1.156	-1.023	-1.549	-1.574	-1.1	-1.307	-.772	-1.875	-.955	.168	-.982	-.832	-1.804	-1.038	-1.422	-.884	-1.289	-1.15	-1.333	-1.454	-1.585	-.323	-1.342	-1.952	-1.255	-1.389	-.332	-.437	-.788	-.947	-.211	-1.242	-1.414
922	-.731	-1.635	-.575	-1.525	-.42	-.695	-.632	.056	.298	.35	.417	.359	.174	.29	.909	-.359	-.208	-.798	.058	-.782	.269	-.302	.813	-.64	-.284	-.292	.196	-.015	-.282	.794	-.121	-1.186	.363	.444	-.324	-.144	-.467	.536	.373	.91	.441	.738	-.205	-.504	.129	.003	-.007	-.585	-.114	-.151
923	-.441	-.48	.087	-1.829	-1.659	-.957	-.776	-.364	-.641	.168	-.117	-1.29	-.436	-1.099	.065	-.169	-.072	-1.662	-1.063	-.873	-.65	-.842	.044	-.176	-.725	-.527	-.21	.19	-.31	-1.221	.041	-.064	-.969	-1.262	-.816	-.682	-.669	.393	.627	.511	.552	.114	-.904	-.251	-.056	-.53	-1.094	-.192	-.795	-.715
924	.448	.031	.317	-.436	.778	.47	.271	.145	.071	.42	.773	1.144	.441	.626	.498	.616	.328	.811	1.146	-.382	.933	.336	.643	1.904	.213	-2.106	.426	.922	.706	1.134	1.056	.256	.72	.744	.615	.684	.578	2.129	1.788	2.325	1.582	1.874	.5	-.417	.32	-.71	.709	.5	.85	.706
925	.801	-.876	.541	-.372	.017	-.889	-.186	-.234	-.004	-.092	-.703	-.49	-.052	-.305	-.094	-.565	-.264	.696	.264	-.472	-.055	-.94	-.104	-1.314	-.131	-.987	.976	.441	-.512	.304	1.622	-1.55	-.606	-.651	.283	.55	-.269	-.394	-.634	-.413	-.582	-.132	.021	-.082	-.035	-.999	.684	-.626	-.212	-.036
926	-.039	-1.053	-.337	-.535	.537	-.597	-.935	-1.182	.677	-.112	.865	.747	.815	.655	.343	.372	.871	.258	.668	-.151	-.158	-.731	.087	.759	-.41	.325	-.115	.374	-.007	.106	.447	-.112	.23	1.014	.342	.386	-.278	-.4	-.653	-.216	.047	.715	.247	-.021	.055	.178	.22	-.515	-.211	.412
927	-1.049	.084	-1.07	-1.662	.14	-.57	-.241	-.228	.275	.266	-.518	-.252	-.475	-.315	-.257	-.204	.141	.796	.549	.22	1.053	-.716	-.591	-.18	-.013	.282	-.859	.534	.411	-.049	-.43	.842	.14	-.406	-.665	-.217	-.615	-.625	-.326	-.706	-.669	-.493	.699	.373	-.064	.459	.307	-.647	-.515	.215
928	-.184	-.823	-.145	-.459	-1.184	null	-.64	-.778	-.203	-.37	-.2	1.416	0	-.033	-.914	-.656	.034	.467	.208	.288	.415	-.762	-.104	null	-.077	.5	.06	-.472	.401	null	-.061	-1.732	1.103	-.136	.406	.217	.138	-.395	.076	-.322	-.347	.119	.142	-.102	-.343	null	.082	-.329	-.188	-.007
929	-.002	-1.785	-.314	-1.888	-.039	.072	-1.012	-.906	-.233	.443	.413	.005	.711	-.493	.223	.105	.295	-.01	-.583	-1.131	1.301	-.833	-.736	-.308	-.069	-1.036	-.035	1.961	-.459	.04	.577	-.449	.141	2.213	-.62	-.473	-.919	.727	.288	.916	-.476	.484	.447	-.436	-.577	-1.562	.012	-.141	-.027	-.39
930	-.947	-1.379	-.412	-1.826	-.666	-1.129	-.796	-.405	.22	.065	-.575	-1.601	-.74	-1.46	-.264	-.43	-.368	-.598	-1.086	-.462	.541	-1.051	-1.31	-1.315	-.582	-1.356	-.77	1.509	-.631	-1.405	-.618	-.882	-.723	-.151	-.156	-.61	-1.206	.821	.935	.975	.636	.9	-.85	-.027	-.876	-.389	-.14	-.627	-.473	-.444
931	1.034	3.19	.388	3.212	4.03	4.717	3.797	3.577	3.494	3.148	3.823	5.271	3.789	4.79	3.901	3.805	4.282	3.694	2.943	5.072	1.893	4.108	2.789	6.061	4.625	4.524	1.74	3.051	4.109	null	1.735	3.268	3.339	3.955	2.42	2.659	3.209	3.933	4.164	4.014	4.484	4.359	3.739	.477	2.503	3.044	3.194	3.095	3.021	3.683
932	.795	.268	.364	.193	1.395	1.576	1.246	.308	.915	1.241	1.085	1.459	1.585	1.042	1.827	1.477	1.949	.9	1.224	1.682	null	1.6	1.4	.253	2.156	.898	1.152	1.671	1.419	1.915	1.199	-.039	1.687	1.959	2.107	2.396	2.138	.857	.641	.785	.876	.835	1.105	1.392	1.536	2.008	1.757	1.038	1.274	1.708
933	.514	.032	.436	-.342	.179	.652	.118	.265	.407	.314	.233	1.153	-.114	.894	.508	.52	.688	.693	.506	.35	.564	.45	.7	.727	1.177	1.034	-.005	.48	.519	.666	.861	.803	.468	.407	.595	.728	.78	.351	.383	.44	.339	.321	.352	-.003	-.466	-.286	.4	.621	-.071	.638
934	.692	1.959	.172	1.626	2.824	3.877	2.941	3.044	4.067	2.459	3.105	4.541	2.309	3.242	3.073	2.767	2.821	3.392	2.042	3.402	1.119	3.057	2.198	4.14	3.989	3.965	1.72	3.125	3.045	4.899	1.206	3.774	2.332	4.446	3.992	3.481	3.733	2.871	2.682	2.928	2.981	3.462	3.526	.882	1.772	3.138	3.031	2.743	2.128	3.65
935	.878	2.697	1.11	1.951	2.53	2.805	2.9	2.54	2.184	1.127	1.35	3.648	.527	3.014	1.469	.895	1.278	3.441	2.809	2.674	1.301	2.359	2.86	2.219	3.065	4.034	1.693	1.924	2.745	2.739	1.428	.949	2.342	2.904	2.793	2.593	2.729	3.185	2.607	3.242	3.237	3.281	2.677	-.31	.033	-.393	2.419	3.069	2.533	2.064
936	.023	-3.698	.726	-3.164	-2.965	-4.158	-3.434	-.41	2.675	-1.862	-1.534	-1.625	-1.744	-.307	-.746	-1.04	-1.037	-2.311	-2.525	-3.261	-1.45	-3.276	-.608	-.38	-3.328	-1.258	-.336	-.888	-1.501	-1.946	.405	-.251	-1.552	.321	-1.033	-1.24	-1.785	-.008	-.451	-.007	-.723	-.243	-2.056	.459	.829	-4.337	-1.791	-1.994	-2.064	-2.738
937	.199	-.959	.684	-.706	-.175	-.007	-.179	-.147	.067	-.012	-.353	.481	-.259	.29	.77	-.323	.094	.37	-.183	-.243	-.226	-.408	.341	.012	.299	.328	.58	-.24	-.186	.278	1.014	-.426	.031	.357	.633	.644	.383	.166	-.125	.102	-.282	.244	.191	.109	.343	-.596	-.065	-.396	-.231	-.154
938	.069	-.746	-.097	0	-.403	-2.1	.085	-.082	.43	.153	.342	1.533	1.363	-.433	1.052	.855	.777	.737	.412	-.179	1	.233	.535	null	.213	.106	.348	.796	.903	null	-.36	-.086	1.553	.792	.58	.684	.684	.36	.663	.585	.727	1.407	.165	-.854	.143	null	.535	-.962	.468	.103
939	-.656	.862	-.281	.14	1.528	1.314	3.077	1.411	2	1.094	1.564	2.289	1.76	2.074	1.389	1.723	1.406	2.51	1.01	2.106	2.209	1.686	.279	3.952	2.886	2.217	.01	2.395	1.96	3.774	-.284	1.484	1.864	3.899	2.307	2.035	1.862	2.375	2.019	2.576	1.867	2.158	2.316	.361	1.186	1.931	3.018	1.658	1.28	2.714
940	-.185	-.661	-.11	0	-.628	1.372	-.119	-.387	.345	.04	.874	1.489	1	-1.002	.415	1.016	.183	1.132	.451	1.507	1.17	.283	1.058	null	.326	null	.567	-.325	.685	null	-.239	-.889	1.974	.214	.664	.38	.674	-.404	.431	.072	.772	1.038	.213	-.561	.112	null	.446	-.9	.447	.378
941	-.636	-.29	-.357	-.152	.209	.796	.196	1.199	.263	.084	.194	.772	.659	.435	.796	1.083	.392	.932	1.109	1.294	1.263	.31	.492	null	.711	-.401	.222	-.236	.889	null	-.611	-.165	1.572	.611	.554	.248	.516	.453	.834	.296	1.037	.9	.923	-.819	.138	-2.064	.431	.467	.877	.241
942	.022	-.092	-.334	.222	-1.263	-.459	0	.75	.074	.052	.162	.683	.445	2.298	.937	.825	-.111	1.298	.842	-1.069	.485	.257	.294	null	.374	-.748	.823	-2.087	.811	null	-.3	-.315	2.184	1.081	.766	.83	.317	.021	.893	-.084	.383	1.386	-1.678	-.037	.541	-1.222	.312	-.644	.888	.278
943	-1.025	.082	-.791	-.231	.97	.479	.346	-.897	.407	.262	.373	.883	.83	.611	.636	.269	.405	.631	1.496	.273	.467	.332	.682	-.155	.487	.96	-.064	.408	1.063	.62	-.476	-1.028	.756	1.118	.601	.475	-.035	.384	.693	.509	.279	.487	.629	.225	.42	.519	1.442	1.023	.899	.242
944	-.849	-2.387	null	-1.241	-.524	null	-1.826	-1.69	-.165	-1.285	-.994	-.24	-.888	-.318	-.789	-1.014	-1.742	-.267	-.349	-1.114	.295	-.687	.131	-3.346	-.6	-.49	-.634	-.995	-.31	-2.008	-.582	-.847	.831	-.439	.735	.531	.496	-.513	-.099	-.478	-.382	-.515	-1.598	-.459	-.356	-.943	-.412	-1.204	-.58	-.368
945	-.031	-.805	null	-.592	-.113	.178	-.152	-.188	.768	.068	.01	1.525	-.122	1.059	.33	-.121	-.12	.379	.287	-.124	-.474	-.436	.511	.307	.607	.908	.452	-.536	-.003	.971	.502	-.954	-.14	.252	.051	.125	-.458	.809	.25	.992	.376	.965	.081	.028	.335	.183	.198	-.177	.086	.234
946	.31	-1.843	-.201	-.698	-.665	-.984	-.906	-.917	-.047	-.272	-.836	-.496	-.038	-.333	-.081	-.67	-.432	-.542	-.445	-.405	-.096	-.719	.24	-1.633	.027	-.057	.152	-.311	-.606	-.161	.933	-1.904	.099	-.388	.013	-.117	-.033	-.602	-.243	-.449	-.542	-.41	-.466	.946	1.574	1.306	-.122	-4.524	-.599	.115
947	.143	-.141	.439	.263	.29	.973	.517	.066	.861	.166	.792	1.07	.335	.887	.174	.681	.755	.533	.221	.548	.431	.591	.75	1.478	.891	1.089	1.175	.291	.373	1.232	.596	1.004	.29	1.215	1.031	1.208	1.01	.179	.184	.23	.059	.659	.434	.544	.477	.98	.272	.595	0	.665
948	.72	-.714	.348	-.245	.134	1.006	.155	.846	.3	.008	.062	.663	.09	.649	1.095	.168	.422	.422	0	.32	.363	.981	.606	.801	.83	.536	1.084	.413	.409	.669	1.295	-.43	.648	.31	.248	.359	-.127	.047	.155	.11	.262	.376	.348	-.545	.047	-.322	.481	.326	.126	.328
949	-1.793	-.148	-.486	-.526	-.979	.243	-1.307	-1.329	-.984	-1.239	-2.104	-1.875	-1.123	-1.566	-1.625	-1.149	-.982	-2.012	-.293	-.742	-1.379	-.556	-.86	-2.131	-1.05	-.088	-1.895	-1.131	-.201	-1.833	-1.203	-.88	-.638	-1.456	-.535	-.185	-.059	-1.427	-.065	-1.315	-1.206	-1.005	-1.377	.078	-.82	-.893	-.496	-.178	.047	-.498
950	2.298	.118	.329	.663	-.705	1.615	.422	2.626	1.309	2.264	2.382	1.215	2.097	2.979	3.233	2.138	2.504	-.617	.915	2.708	1.361	.104	.524	null	1.196	1.018	2.816	-.309	.704	.687	2.611	-.637	1.169	.481	.807	.958	1.406	-.527	.585	-.499	.154	.177	-.284	.771	.583	-1.248	.881	null	.604	.907
951	-2.961	-.858	-.706	-.927	-2.222	-.693	-1.218	2.333	.791	.882	.68	-1.274	.163	-1.364	.507	.433	.03	-2.089	-2.194	.691	.519	-1.435	-2.347	.368	-.525	-.489	-1.033	.695	-.496	-.803	-2.435	1.879	-.747	-.339	-.313	.367	-.005	-.121	.094	.035	-.048	-.827	.302	2.773	1.613	2.591	-.472	-1.211	-.896	-.211
952	-1.076	-1.682	-.562	-1.202	-2.14	-1.238	-1.991	-1.406	-1.088	-.622	-.812	-.945	-.341	-.75	-.772	-.615	-.381	-.799	-.709	-2.562	-.184	-1.7	-.775	null	-.919	-1.112	.047	-2.09	-1.006	-.379	-.609	-2.187	-.198	-2.491	-.943	-.542	-.513	-1.316	-.389	-1.367	-.941	-.782	-1.544	.629	.83	-.684	-1.055	-.731	-.595	-.808
953	-.352	-1.325	-.605	-.599	-.683	null	-.601	-.019	.212	-.394	-.293	-.258	-.518	-.197	-.619	-.856	-.029	-1.33	-.273	-.361	0	-.892	.077	-2.078	-.924	-.437	.038	-1.936	.839	-.132	-.253	-1.106	1.051	.256	.185	.407	-.136	-1.039	-.966	-.895	-.475	.309	-.143	-.76	-1.535	-4.741	-.14	-.439	.106	-.221
954	-.301	-1.788	-.613	-1.914	-.653	-.603	-.461	.36	-.212	.292	.442	-.365	-.156	-.527	.371	-.205	-.005	-.187	-.546	-.926	-.415	-1.176	-.054	-1.295	-.669	-1.136	.395	.181	-.409	.056	.371	-1.342	-.543	-.355	-.125	-.267	-.694	-.038	-.71	.085	-.334	.07	-.731	-.056	.314	-.122	-.255	-.792	-1.007	-.859
955	.113	-.357	.038	-1.379	-.217	null	-.314	-.314	.193	-.506	.415	2.396	.415	-.379	.181	.071	.523	.278	.62	.215	1	-.095	.734	-.091	-.74	.788	.473	-.697	1.024	.596	.13	-.481	1.346	.541	.516	.347	.217	.233	-.121	.206	.516	.863	-.243	-.359	1.087	-1.904	.202	-.553	.612	.233
956	.206	-1.027	.469	1	.637	-2.7	-.082	-.644	0	.103	-.024	-.189	.241	.141	.075	.533	.938	.078	1.109	1.24	.515	0	-.065	-2.694	.109	.263	.255	-.024	.848	null	.246	-.457	1.607	.146	.178	.193	.722	.053	.432	.059	.619	.985	.138	-.159	.28	null	.571	0	.449	.545
957	.075	.881	1.135	-.585	-.696	.317	-.215	.889	-.374	.11	-.104	-1.501	-.428	-.979	-.123	-.801	-.424	-2.846	-1.612	.168	.415	.486	.19	.025	-.024	-.603	-1.608	.491	.551	-1.206	.317	.551	-.2	-1.141	.348	.955	1.22	-.598	.058	-.611	.018	-.693	.446	.21	.271	1.35	-.091	.567	.107	.171
958	1.419	-.387	1.105	.169	1.234	.898	1.27	1.106	1.158	3.162	2.171	1.414	3.192	1.606	3.228	1.976	2.326	-.076	-.726	.971	1.994	-.111	.029	1.543	1.128	1.318	1.257	2.394	.832	.448	1.515	2.143	1.169	1.162	.244	.644	.52	3.124	3.294	3.215	2.742	2.777	.325	.707	.5	1.686	1.406	.933	.958	1.871
959	-.953	-2.219	-.522	-2.309	-.328	-1.299	-1.038	-2.137	-.862	-.373	-.491	-.502	-.419	-.07	-.263	-1.256	-.97	.049	-.678	-1.321	-.399	-1.146	-.734	-2.059	-.672	-1.433	-.386	-.878	-.786	-.952	-.248	-2.352	-.333	-.638	-.134	-.036	-.73	-.352	-1.014	-.231	-.773	-.109	-.839	-1.156	-.743	-1.389	-.128	-.59	-.697	-.481
960	.652	-.778	.289	.29	1.019	-2.1	.15	.497	.506	-.1	.277	-.007	.379	.304	-.011	.222	.456	.276	.939	.639	null	.482	.461	null	.722	.803	1	-.372	1	null	.042	-.837	1.485	.826	.682	.867	1.007	-.021	.031	.025	.528	.894	0	.163	.276	null	.574	-2.059	1.022	.556
961	.81	-.736	.655	-1.241	-.375	.265	.291	.119	.269	.28	.169	-.167	.298	.146	.52	.086	.313	-.384	.274	-.198	-.767	-.351	.921	.37	1.194	.017	.32	-.134	.245	.479	1.433	-.63	.509	.265	.207	.39	.178	.99	.959	1.05	.783	.93	.057	-.256	-.218	-.025	.229	.218	-.209	.161
962	-1.019	-.809	-1.478	-1.052	.047	-.132	.34	-.953	.761	-1.028	-.274	.449	-.608	.821	-.946	-1.2	-1.232	.732	-.51	-.051	.626	.364	-.924	.903	1.579	.562	.516	2.477	.082	.842	-.58	-.163	.119	.393	-.296	-.301	-.593	-1.637	-1.594	-1.667	-.583	-1.653	-.065	-.89	-1.852	.172	.892	.995	.329	1.037
963	-.383	.432	-.043	-.644	-.325	1.169	.595	.789	.049	.508	-.051	-.551	.233	-.181	.491	.479	.603	-.242	.43	.255	-.277	.744	1.187	-.053	.176	-.136	-.56	.139	.663	-.85	.004	.49	-.039	.177	.176	.358	.519	-.44	.403	-.36	0	-.292	-.297	-.047	-.192	.166	-.035	1.41	.561	.371
964	-.313	-.827	-.504	-1.322	-2.17	-.485	.1	-2.585	-.096	-.305	.611	1.156	.117	-1.202	.188	-.193	-.652	.17	.732	-.297	.363	.066	.691	null	0	.337	-.303	-.445	.9	null	-.052	-.29	1.808	-1.341	-.206	-.096	-.25	-1.5	-.079	-1.379	-.126	-.533	-.049	-1.678	-.848	null	-.209	null	-.885	-.247
965	-.233	.422	.057	-.171	.421	2.089	1.609	.119	.253	.649	.467	.415	.607	.423	.516	.216	.69	.55	1.354	1.11	.642	1.759	1.779	.826	1.132	.335	.71	.934	1.921	.753	.434	-.122	1.152	1.104	1.033	1.348	.91	.937	1.398	1.081	.962	.745	1.811	-.009	.156	.932	1.662	1.85	1.372	.805
966	-.238	.445	-.034	-.348	.518	2.185	1.419	.161	.744	.804	.626	.454	.984	.51	.773	.434	.916	.926	1.368	1.388	.662	1.595	1.454	.491	1.005	.528	.939	1.159	1.788	1.042	.526	-.182	1.287	1.226	1.088	1.457	.742	.643	1.313	.741	.948	.695	1.91	.084	.107	1.187	1.735	1.824	1.431	.973
967	-1.343	.697	-.615	.733	.708	2.065	1.192	1.088	1.357	.705	1.296	2.055	.885	1.635	1.901	.903	1.247	1.366	.744	1.68	1.729	1.937	1.191	null	2.151	2.22	1.134	2.299	1.685	1.25	-.311	1.387	1.172	.586	2.016	2.117	2.03	.259	.449	.188	.254	.524	1.649	.621	.077	.987	1.698	1.457	1.407	2.052
968	2.069	.551	.951	1.1	2.115	1.175	1.624	.028	1.226	.394	1.565	.989	1.922	.815	.802	1.908	2.266	2.406	2.026	1.874	1.485	.845	1.516	null	1.07	.474	2.029	1.738	.96	1.262	2.603	.161	1.487	2.839	2.035	2.167	1.916	1.01	1.051	1.296	1.371	1.723	1.79	1.446	1.111	1.777	1.185	.774	1.675	1.84
969	2.176	2.5	2.814	1.559	1.468	5.109	4.085	2.939	1.65	2.036	3.759	3.893	2.018	4.106	2.048	2.981	3.228	2.882	3.1	4.105	2.726	2.799	4.482	null	3.697	2.902	4.012	2.517	4.021	4.032	2.557	3.456	3.426	4.945	3.208	3.631	2.873	1.635	1.132	1.889	1.861	1.615	3.264	-.558	1.084	2.261	3.548	4.132	3.452	1.249
970	-.607	.573	-.075	-.444	.457	1.805	1.142	2.275	1.185	.202	.665	-.208	-2.675	.829	1.334	-3.057	-2.877	.084	.591	1.521	.62	1.037	1.182	.779	.985	-.532	.674	1.361	1.761	.222	.094	1.44	.98	1.016	1.075	1.169	.945	-.281	-.095	-.217	-.023	-.306	1.115	.052	.276	.918	.655	1.545	.852	.908
971	-2.554	-1.177	-1.868	-3.29	-2.54	-.413	-.483	-5.075	-4.863	-3.533	-3.984	-.811	-4.048	-1.067	-3.994	-4.344	-3.674	-2.479	-.968	-.897	-2.108	.613	1.541	.395	.468	.135	-2.944	-2.434	.682	-1.53	-1.683	-2.95	-.489	-2.904	-1.333	-.733	-1.746	.069	.146	.136	-.101	-.448	-.917	-.578	-.547	-.141	-.03	.279	-.687	-2.019
972	-1.389	-.834	-.981	-.302	-1.029	-.89	-1.261	-.489	-.706	-.113	-1.243	-1.507	-.265	-1.138	-.451	-.546	-.394	-1.472	-.964	-.526	-1.374	-.925	-.637	-.837	-1.051	-1.665	-.767	-1.171	-.318	-2.378	-.634	-.661	-.474	-1.099	-.673	-.475	-.126	-.177	.463	-.074	-.187	-.216	-1.186	-.69	-.865	-.973	-.783	-.921	-.843	-.355
973	.485	-.7	null	.609	-.144	-.155	.065	-.192	-.143	-.553	-.264	.88	-.093	.385	-.505	-.544	-.377	-.585	-.202	-.475	-.093	-.12	.225	-1.352	.008	.492	-.058	-.511	.3	.75	.731	-.695	.793	.754	.119	.189	-.37	.259	.032	.44	.15	.466	-.021	.285	.487	-.453	.109	-.172	.118	.064
974	-.035	-.235	.085	1	1.1	-.531	-.27	-.051	-.1	-.082	.601	2.44	.17	.43	.148	.136	.121	.874	1	.941	1.222	-.131	.67	null	-.047	.375	.585	-.778	.614	1.58	.678	.601	2.169	.771	.101	.337	.553	1.433	.453	1.363	.902	1.051	.372	.962	.037	-2.051	-.345	-.823	.541	.271
975	.995	-.074	.785	.396	1.456	.88	.953	.961	.575	.953	1.582	1.628	.303	1.374	1.442	.911	.687	.526	2.042	.641	.907	.502	1.321	1.68	.449	1.386	1.52	-.091	.53	.871	1.482	1.225	.505	1.301	.646	1.057	1.269	1.942	2.108	2.386	2.419	2.623	1.157	1.52	.941	.585	.823	.308	.175	1.376
976	.868	-.327	.495	-.111	.742	1.1	.191	1.42	1.541	.372	1.042	1.511	.543	1.012	1.087	.716	.754	1.033	1.11	.599	null	.28	.601	1.094	.599	.62	1.008	.007	.742	.694	1.015	1.495	.814	1.473	.625	.759	.403	.721	.643	.469	.639	1.391	.415	.877	.728	1.124	.235	1.026	-.415	.506
977	.098	-.521	.615	.115	.441	.436	-.05	0	.703	-.171	.722	2.228	.061	-.338	.707	.841	.103	.661	1.053	.826	1.807	.09	1.212	null	.711	2.421	1	.318	.462	-.023	.884	1.202	2.093	.371	.48	.78	.393	.304	.554	.244	.464	.96	.735	.177	-.419	.798	.535	1.095	.728	.768
978	-.337	-.059	-.247	-.078	.09	1.18	.273	-.95	-.949	.065	-.853	.92	.133	.168	-.207	-.205	0	-.193	.75	.286	-.509	.397	.291	.498	.028	.3	-1.074	-.136	.475	.19	.567	.064	.429	0	.107	.581	.924	-1	.419	-.936	-.131	-.518	-.202	.717	-.134	-.43	-.03	1.585	-.077	.11
979	-.017	.033	.122	0	.278	1.755	.1	.531	-.547	.057	1.659	-1.112	.585	.308	-.619	.791	.231	2.398	1.934	.453	1.926	.644	.825	.586	.076	.888	.363	-.862	.75	.349	-.123	1.379	1.714	.072	.388	.868	.646	.821	1.595	1.093	1.476	1.322	1.152	.879	.844	-.943	.397	.163	.461	.415
980	-1.103	-.402	-.201	-1.816	-1.199	-.38	-.598	-.904	-1.62	-.986	-.799	-.082	-1.309	.078	-.537	-.829	-.324	-.858	-.552	-1.115	-1.161	-.364	.55	-.547	-.285	.05	-.784	-1.354	-.363	-.764	-.604	-.581	-.857	-1.422	-.322	-.098	-.068	.089	-.188	.153	-.179	.225	-1.259	-1.074	-.864	-.996	-1.281	.154	-1.037	-.783
981	-.524	-1.012	-1.154	-1.497	-.347	-.208	.415	.633	-.029	.548	.927	.412	.323	-.258	.904	.48	.481	.684	-.47	-.855	-.603	-.611	-.098	.367	-.197	.417	.646	-.44	-.368	1.261	.104	-1.395	.34	-1.107	-.105	.156	-.057	-.212	-.834	-.071	-.715	-.154	1.117	-.879	-.595	.62	.503	-.295	-.014	-.342
982	.305	-.078	.372	-.49	-.123	.494	.601	1.464	.913	.751	1.466	.501	.847	.411	.877	1.628	1.225	.788	-.12	.966	.19	.2	.146	.734	-.158	.404	.296	1.14	.618	.95	.851	1.365	.381	.487	.107	.173	.471	.869	.79	1.024	1.065	1.049	1.409	-.368	.1	1.129	.57	.299	.097	.644
983	.575	.752	-.095	-.322	.791	1.509	1.049	1.013	.372	1.025	1.166	1.241	.817	1.134	1.855	1.998	1.308	1.573	1.947	1.672	.459	.943	1.467	.887	.266	1.7	.491	.582	1.602	1.192	.805	1.054	1.606	1.508	.748	.751	1.241	.637	1.115	.501	.558	1.064	1.044	.493	1.641	2.031	.871	.763	.762	.547
984	-.446	.485	.011	.354	1.454	3.354	.466	.517	-.242	-.012	.782	1.324	.589	.781	1.372	1.757	.754	1.895	1.06	1.627	.851	.631	.527	.711	-.077	1.038	.558	.863	1.008	.876	.363	1.259	.682	.077	.594	.265	.591	.897	.577	.651	.417	.944	.798	.513	.222	-.732	.691	.436	.661	.271
985	-.219	-1.469	-.044	.17	.862	null	-.033	-1.737	.206	.036	.407	null	.526	.226	.402	.606	.144	-.158	1.732	1.057	1.322	-.122	.153	-.219	.465	.952	.423	-.22	.945	null	-.392	-.179	1.718	-1.585	.21	.547	.492	-.449	.057	-.614	.444	.247	.807	-.397	.471	null	.598	-.515	.222	.41
986	-1.267	-2.756	-1.06	-1.353	-1.511	-2.176	-1.945	-1.203	-1.028	-1.105	-1.507	-3.384	-1.293	-2.067	-1.546	-1.25	-.909	-2.21	-2.238	-2.443	.046	-2.515	-1.307	-2.182	-2.034	-1.237	-.051	-2.73	-1.807	-.649	-1.37	-1.58	-.706	-2.164	-.649	-.386	-.897	-1.329	-1.628	-1.35	-1.734	-1.05	-1.059	-.766	-1.244	-3.459	-1.637	-1.442	-2.061	-1.608
987	.443	null	.268	-.585	.686	null	-.64	0	.355	-.822	.096	1.811	.252	-.599	-.212	.71	-.022	.745	2.202	1	1	.252	-.062	null	.314	.743	.936	-1.059	.322	null	-1.444	-.954	1.577	-.737	.218	.718	.529	0	-.415	-.716	.625	1.331	0	-.388	-.363	null	.515	null	.5	.683
988	.134	-.893	.549	-.652	-.2	-.114	-.29	.109	-.124	.365	.17	.079	-.211	.388	1.008	.331	.507	.104	-.428	.233	-2	-.174	.053	-.655	.238	.199	.519	-.55	-.048	-.545	.026	.594	.084	-.289	.358	.502	.389	-.266	-.379	-.356	.864	-.359	-.559	-1.055	-.922	-2.188	-.151	-.376	-.15	-.248
989	.182	-2.544	.199	-.737	.844	null	-.358	-1.716	.207	-.611	-.478	4.059	-.12	-.17	.926	.126	-.087	1.341	1.522	.363	null	-.17	.658	null	-.673	-.918	.143	-.304	.481	null	-.618	-.177	1.212	-.392	.198	.222	-.255	-.727	-.285	-.798	.37	.995	-.063	-.732	-.648	null	.747	-3.7	.477	.426
990	-.143	-1.184	.02	0	.356	-1.632	-.848	-1.322	-.369	-.678	0	.902	.642	-.708	.872	-.45	0	.644	1.019	-.229	.459	-.331	.106	null	-1.572	2.176	-.222	-.759	.222	null	-.858	-1.769	1.138	-.745	-.033	-.377	-.227	-1.126	-.474	-.88	-.085	.282	-1	-.637	-.535	-2.078	.225	-1.807	.819	.118
991	-.471	-.311	.513	-1.657	-1.165	-.631	-.654	-.22	-1.293	-.317	-1.063	-2.215	-.666	-1.368	.004	-.453	-.227	-1.949	-.682	-.68	.449	-.432	-.272	null	-1.026	-.638	-.978	.278	.078	-2.862	-.062	.866	-.699	-1.367	-.324	.302	.434	-.752	.326	-.63	-.499	-.861	-1.167	.25	.554	.226	-1.097	.399	-.926	-.309
992	.057	.365	.258	.678	1.155	.348	.034	-1.348	.737	-.045	.694	2.754	.624	.996	.638	-.025	.476	1.263	1.139	-.358	1.193	.601	.852	null	1.493	-.201	.206	.329	.554	null	-.385	-1	1.762	.943	1.115	.602	1.101	.274	.596	.032	.461	1.188	0	.08	.651	-.158	.866	.559	0	1.214
993	-1.835	-6.223	-1.038	-4.691	-4.212	null	-4.19	-3.026	-2.252	-2.341	-3.02	-3.209	-1.482	-2.968	-2.228	-2.73	-2.865	-4.541	-3.654	-3.221	-1.032	-4.77	-2.597	null	-3.81	-4.061	-2.122	-2.436	-2.217	-4.397	-2.023	-1.574	-1.551	-3.038	-2.453	-2.79	-3.612	-3.753	-3.211	-3.778	-3	-2.453	-3.403	-1.531	-1.919	-5.596	-3.417	null	-4.19	-3.446
994	.246	-.797	.165	-.322	-.138	-1.322	-.135	.222	1.541	.631	.835	4.669	1.36	.975	.684	1.193	.921	1.093	1.912	1.094	.138	.33	.68	-1.576	null	1.084	1.24	-.608	.889	5.675	.627	-.603	1.766	1.474	.725	.249	.162	.346	.306	.445	.395	.887	.375	1.451	1.127	.822	.656	-.933	.767	.284
995	-.043	null	-.157	-.585	-.737	null	-.601	-.457	-.121	-.415	-.202	1.618	.928	.261	-.171	.2	.178	.126	.336	.943	1.263	0	.269	null	null	.004	.787	-.7	.585	null	-.354	.218	1.502	.647	.543	.409	.459	0	-.091	-.197	.423	1.325	-1.713	-.541	-.336	null	.109	-2.503	.613	.316
996	-.758	-1.675	-.634	-1.663	-1.65	-2.449	-1.878	-.622	-.564	-.38	-1.103	-1.292	-.392	-1.175	-1	-.786	-.31	-1.909	-1.079	-.934	-.83	-1.555	-1.253	null	null	-1.599	-1.122	-1.053	-.448	-2.141	.072	-.768	-.093	-1.316	-1.009	-1.262	-.953	-1.686	-1.114	-1.544	-1.161	-1.088	-1.543	-.612	-.881	-1.139	-1.065	-1.974	-.888	-.974
997	-.84	-1.109	-.309	-1.222	-1.657	null	-1.477	null	-.541	-.376	-.826	.113	.069	-.898	-.685	-1	-.171	.343	-.519	-1	.907	-1.021	-.447	null	null	-1.858	0	-2.047	.219	null	-1.364	-1.68	1.482	-1.015	-.085	-.629	-.383	-1.199	-.778	-.745	-.101	-.204	-1.819	-1.016	-1.032	null	.371	-1.295	.593	-.247
998	-1.519	.052	-1.781	-1.007	-.572	.202	-.208	.821	-.572	-1.477	-1.345	.227	-1.664	-.475	-.499	-1.285	-1.183	-.162	.274	1.134	.741	.106	-.443	-.143	.179	-.76	.185	.88	-.397	-.568	-1.084	1.556	-.837	-.584	-.405	-.687	-.557	.542	.073	.623	.383	.209	-1.448	.052	.589	-.37	.377	-.117	-.061	.008
999	-.249	-1.093	-.102	-.637	-1.04	-2.078	-1.014	-1.512	-.27	-.988	-.322	1.501	-.464	.341	-.291	-.447	.021	.034	.644	-1.515	.874	-.544	.348	null	-.553	-1.427	-.162	-1.059	.556	-.347	0	-.764	1.195	.72	-.144	.072	-.232	-.881	-.214	-.709	.237	-.037	-.29	-.661	.864	-4.672	.139	-2.644	.727	-.214
1000	-1.501	.112	-2.29	-1.523	-1.412	-.286	-1.054	-1.017	-.77	-.898	-1.705	-1.292	-1.008	-1.239	-.83	-1.202	-.837	-1.523	-.972	-.659	-.469	-.727	-.663	-.615	-.796	-.522	-1.254	-1.101	-.154	-2.483	-.867	-.767	-1.138	-1.701	-.707	-.186	-.301	-.977	-.221	-.806	-1.069	-1.276	-1.297	-.361	-1.102	-.874	-1.143	-.713	-.648	-1.099
1001	.333	-.555	-.251	-.476	-.151	.363	.074	.331	.118	-.834	-.634	-.28	-.626	.048	-.28	-.43	-.132	.051	.811	.219	-1.304	-.125	.323	.299	-.137	.384	-.927	-.676	.134	-.597	.733	-.033	-.75	.227	-.151	.463	.355	.192	.539	.27	.414	.335	.309	1.839	1.967	.973	-.458	.014	-.822	.208
1002	0	-1.36	-.173	-1.585	-1.555	-2.17	-.287	-1.093	0	-.426	-.06	1.654	.236	-.108	-.105	-.152	-.148	-1.585	.142	-1.198	.652	.065	.588	-1.841	.343	.428	-.097	2.304	.51	.612	.351	-.807	1.287	-.367	.34	.476	.475	-.285	.146	-.278	.479	.436	.367	-.293	.396	-2.181	.026	-1.078	.483	-.174
1003	-.383	-1.36	-.299	-2.004	-1.687	-1.191	-1.115	-1.368	-2.53	-1.441	-2.105	-1.752	-1.743	-1.214	-1.751	-1.652	-1.179	-1.626	-1.357	-1.848	-1.518	-.963	-.64	-1.208	-1.083	-1.43	-.932	-1.849	-.835	-2.6	.32	-1.768	-1.553	-2.218	-.961	-.421	-.578	-.255	.226	-.194	-.388	-.842	-1.296	-.162	-.171	-1.191	-2.317	-1.011	-1.472	-.739
1004	.434	null	-.239	-.485	-.206	-1	-1.155	.379	.174	-.791	.316	1.71	.536	-1.223	-.381	.316	.086	null	.429	-.644	.7	-.537	.535	.384	-.651	null	.234	-.585	.662	null	-.271	-1.263	1.322	-.061	.573	.399	.355	.067	.678	.165	.375	.567	.196	-.203	.795	null	.062	.263	.919	.242
1005	.739	-.94	.439	-.691	-.906	.531	-.247	.178	-.322	-.09	-.127	-.615	-.235	-.196	-.019	.036	.494	-.393	-.572	-.556	-.703	-.318	.222	-.324	.119	-.35	.161	-.668	.11	-1.048	1.07	-.165	-.462	-.007	.598	.716	.46	-.56	-.368	-.645	-.276	-.558	-.369	-.041	.4	.028	-.767	.375	-.719	.101
1006	-.345	-.482	-.359	-.785	-.845	.342	-.059	-.226	-.986	.307	-.526	-1.921	-.277	-.651	.251	-.2	.072	-1.655	-.624	.409	-.044	-.078	-.112	-.815	-.049	-.289	-1.083	-.645	.083	-1.259	-.011	-.037	-.764	-.45	-.522	.051	.18	-.561	.526	-.409	.2	-1.018	-.426	-.886	-.639	-.913	-.756	null	-.354	.474
1007	.202	.075	-.1	-.358	.076	.515	.511	-.263	.406	-.313	0	.83	.585	-.678	-.51	.126	.039	.041	.572	.427	1	.236	.516	null	-.156	.479	.703	-.639	.497	1.102	0	.274	.867	.431	.375	.433	.733	.016	.129	.017	.57	.268	.556	-.282	.798	-1.527	.231	-1.206	.989	.304
1008	.025	.214	-.212	.29	.529	1.899	1.089	.544	.738	.171	.643	1.848	.016	1.402	.369	.581	.645	1.153	.379	.566	.253	1.064	1.47	1.876	1.051	1.221	1.138	.142	.724	.814	.501	.556	.701	1.893	.865	1.176	.993	.95	.459	1.028	.769	.965	.788	.157	-.139	.504	.348	1.182	.298	.313
1009	.124	-.474	.745	-.874	.069	.747	.55	.488	.587	.743	.891	-.098	.052	.131	.832	.386	.663	.489	-.048	.749	-.043	-.007	.553	.726	.392	.217	.819	.648	.781	.984	.734	-.545	.645	.686	1.018	.918	.309	1.501	.893	1.635	1.097	1.424	.887	-.307	-.12	.237	.647	.307	.268	.156
1010	1.068	.519	.888	.417	1.617	1.655	1.112	1.624	.608	.995	1.057	1.431	.66	1.715	1.085	.788	.65	1.321	.235	2.034	.712	.946	1.549	null	1.51	1.796	1.705	.922	1.242	2.019	1.985	-.455	1.139	-.09	1.594	1.822	1.346	2.417	1.745	2.619	2.192	2.431	1.542	.477	.822	1.027	1.493	1.273	1.002	1.246
1011	2.117	1.261	1.847	1.101	2.839	2.026	1.362	1.868	1.126	2.553	2.446	2.44	1.86	2.035	2.749	2.105	2.096	2.257	1.006	2.736	1.547	2.21	2.365	1.85	2.125	3.257	2.218	2.212	2.261	3.069	3.144	.315	2.061	.904	2.09	2.522	2.104	3.302	2.701	3.618	3.215	3.264	2.295	-.221	.303	1.801	2.404	2.314	2.044	2.145
1012	1.473	.762	1.257	1.204	2.577	1.537	1.116	1.742	.816	1.935	1.982	2.294	1.761	1.639	2.223	1.802	1.723	1.995	.869	2.306	1.233	1.717	1.946	1.436	1.373	1.459	2.287	1.889	1.891	2.918	2.472	.246	1.674	.746	1.76	2.128	1.595	2.814	2.204	2.974	2.542	2.889	2.052	-.18	.267	1.62	1.912	1.633	1.79	1.45
1013	-2.935	-1.827	-2.419	-3.073	-2.5	-2.262	-2.343	-1.339	-1.887	-.777	-1.425	-2.254	-1.37	-1.745	-.79	-1.421	-1.244	-3.495	-2.315	-1.857	-2.149	-2.527	-1.919	-.964	-1.921	-1.633	-2.159	-2.191	-1.676	-2.682	-2.443	-1.689	-2.106	-2.105	-2.398	-1.98	-1.966	-1.347	-1.072	-1.227	-1.398	-1.812	-2.558	-.109	-.746	-1.976	-2.285	-1.632	-2.265	-2.069
1014	-1.187	-1.197	-1.05	-1.49	-.645	-.902	-.644	-.769	-.936	-.662	-.222	-.571	-.663	-.936	.174	-.503	-.444	-.745	-.685	-.774	-.214	-1.335	-.689	-.443	-.953	-1.013	-.812	-.934	-.924	-1.162	-1.159	-.63	.145	-.795	-.568	-.402	-.692	-.365	-.44	-.287	-.58	-.393	-.768	-.447	-.6	-.964	-.937	-.772	-.929	-.722
1015	1.055	.474	.463	.409	1.949	1.122	1.312	.395	-.119	1.393	.953	.914	1.06	.89	1.551	.666	.85	1.419	-.079	1.362	.785	.587	.883	.526	.897	1.066	1.725	.883	.749	1.181	1.981	-.434	1.054	-.099	1.082	1.294	.847	2.471	2.076	2.644	2.273	2.506	.976	-.34	-.035	.288	1.602	.889	1.254	.63
1016	-1.431	-1.371	-1.451	-.913	-.788	-2.612	-2.108	-2.688	-1.882	-.566	-1.424	-.393	-.341	1.256	-.551	-1.379	-1.075	-1.126	.242	-1.224	null	-2.176	-.615	-1.021	-.996	-2.28	-.485	-1.593	-1.023	-.967	-.71	-2.287	.528	-1.444	-.724	-.485	-.907	-.702	-.204	-.524	-.281	-.199	-.53	-1	-2.306	-2.278	-.541	-2.354	.054	-1.722
1017	-.54	-.915	-.422	-.061	.633	.666	.589	.584	.625	1.24	1.245	.812	.678	1.182	1.398	.913	.783	.454	-.437	1.32	.85	1.055	-.156	1.492	2.063	.802	1.799	1.706	.958	1.361	-.071	2.241	.516	2.505	.826	.975	.286	.686	.813	.835	.783	.863	1.124	1.12	1.208	1.905	1.302	.884	.17	1.358
1018	-2.695	-2.634	-2.65	-3.254	-2.562	-1.057	-1.931	-5.399	-3.698	-3.483	-3.027	-1.685	-2.476	-.984	-3.084	-2.908	-3.001	-1.942	-1.748	-2.509	-3.306	-1.272	-.302	-1.975	-1.224	-1.922	-2.682	-3.105	-1.719	-1.628	-2.046	-4.77	-1.272	-3.057	-2.688	-1.96	-2.89	-3.905	-4.781	-3.893	-2.842	-3.073	-1.824	-2.366	-2.729	-2.722	-.969	-1.238	-1.244	-2.05
1019	.152	-.668	.375	-.229	-.352	.38	.23	-1.255	-.626	-.952	-.585	1.721	.087	.549	.447	-.386	-.335	1.157	.074	-.019	.348	.641	1.089	-.913	.641	1.07	.992	-.678	.683	-.122	.305	-1.127	1.372	-.615	.029	.185	.101	-.377	-.283	-.266	-.237	.691	-.382	-1.527	-.071	-3.503	.691	1.241	1.913	-.308
1020	1.741	1.849	.087	.839	1.668	2.663	2.171	-1.603	-.918	-1.011	.455	3.008	-.765	1.924	.153	-1.314	-.718	3.395	2.386	3.11	.466	2.387	2.271	2.338	2.571	3.166	-.102	2.073	2.503	3.11	2.691	.215	2.075	1.122	1.821	1.922	1.767	4.67	3.656	4.834	4.297	4.718	2.698	-1.581	.021	.094	2.516	2.208	3.116	.852
1021	-.227	-.231	.204	-1.197	-.39	.063	-.177	.951	.783	.069	.606	1.002	.196	.236	.318	.589	.864	.313	1.2	-.479	.231	-.049	.882	.66	.787	.694	.807	-.046	.296	.621	.292	.227	.906	1.521	1.072	1.068	.652	1.117	.574	1.372	.504	1.416	-.195	.481	.599	-.43	.116	1.016	.086	.291
1022	.649	.743	.45	-.184	1.949	2.44	1.714	-.051	2.549	2.072	2.19	1.531	2.445	1.485	2.515	2.04	1.909	1.175	1.153	1.432	1.437	2.464	1.104	2.232	null	1.399	2.085	2.542	2.575	2.882	1.246	.169	2.297	2.324	1.45	1.065	.706	1.81	1.325	2.147	1.052	1.831	2.362	.44	1.089	.915	2.64	2.667	2.184	1.315
1023	-1.593	-1.826	-1.275	-2.544	-1.789	-1.716	-2.005	-1.418	-2.056	-.859	-1.855	-3.6	-1.473	-1.768	-1.277	-1.869	-1.473	-2.105	-1.705	-.862	-1.657	-2.2	-1.005	-1.832	-2.129	-2.197	-.881	-1.846	-1.72	-3.221	-1.043	-2.693	-1.642	-1.976	-1.324	-1.004	-1.07	-1.04	-.965	-.817	-1.059	-1.209	-2.212	-1.304	-.76	-2.281	-2.51	-1.627	-.956	-1.465
1024	-1.115	-1.322	-.581	-2.05	-1.697	-.787	-1.496	-.946	-1.481	-.639	-1.234	-1.672	-1.175	-1.015	-.763	-1.209	-1.153	-1.513	-1.229	-1.175	-1.488	-.908	-.242	-2.454	-1.907	-1.419	-.639	-1.352	-.779	-2.007	-.479	-1.131	-1.153	-1.385	-.64	-.245	-.262	-.675	-.549	-.516	-.637	-.781	-1.616	-.611	-.465	-1.527	-1.3	-.943	-.831	-.786
1025	-.543	.449	.169	-1.333	-.228	1.052	.861	.602	-.173	-.437	-.182	.622	-.946	.329	-.223	-.569	-.562	-.357	-.083	1.595	-1.043	1.018	1.193	3.306	1.041	.916	.089	-.251	.657	.47	.018	-.06	.681	-.293	.099	.234	.305	.217	.105	.288	.426	.265	1.079	-.594	-.053	-.178	.936	.996	.286	.515
1026	.544	4.674	.504	2.767	2.869	6.718	6.222	1.124	1.316	.594	1.492	7.781	1.28	5.107	1.448	1.415	1.239	5.191	5.596	5.253	2.11	6.033	5.962	null	7.126	7.921	1.748	3.553	4.691	null	1.045	2.395	5.699	3.623	3.888	5.236	4.912	2.214	1.313	2.241	3.282	3.441	6.232	1.887	1.438	4.439	4.358	5.303	5.363	4.477
1027	.036	-.517	.437	-1.134	-.348	-.211	-.323	.208	.413	.557	.678	.884	.579	.007	.487	.408	1.036	-.051	.351	-.16	.322	-.238	.43	null	.212	.373	.094	.43	.485	.154	.67	-.58	1.232	.351	.693	.5	.191	.241	.084	.521	.266	.57	.088	-.04	.444	-.63	.048	.403	.172	2.791
1028	-.716	.508	-.306	-1.164	.018	-1	-.322	-.059	0	-.017	.035	.659	.138	.63	.176	.927	.722	1.295	.209	.748	.17	-.194	.435	null	.266	.36	-.057	-.054	.649	.688	.024	-.359	1	.642	.183	.434	.157	.568	.094	.531	.14	.952	1.15	.066	-.225	-.715	.501	-.524	-.076	.183
1029	-.674	-.345	-.561	-.715	-.571	-.65	-.37	-.696	-.555	-.439	-.566	-.139	-.209	-.361	.004	.081	-.016	-.518	-.316	-.699	.356	-.909	-.571	null	-.293	.032	.274	-.728	.028	.391	-.29	-1.5	.475	-1.106	-.451	-.654	-.337	-.853	-.794	-.908	-.628	-.681	-.493	-.165	-.011	-1.263	.151	-.386	-.488	-.543
1030	-.654	-.835	-.182	-1.662	-1.196	-.799	-.379	-.675	-.384	-.254	-1.057	-3.192	-.275	-2.077	-.344	-.325	-.066	-2.081	-1.118	-.684	-.415	-.674	-.863	-1.335	-1.087	-1.912	.722	-.119	-.502	-2.398	-.121	-.772	-1.364	-1.973	-1.416	-.568	-.947	-1.914	-.864	-1.791	-1.667	-2.509	-1.124	-.097	-.828	.005	-1.264	-.492	-.981	-1.055
1031	.018	1.578	.127	1.134	1.853	2.231	1.071	.364	.635	.411	.224	.695	.947	1.111	.805	1.557	1.208	1.129	.859	1.284	1.438	1.497	1.147	1.755	1.411	1.375	-.813	.985	1.509	.036	.607	1.288	.731	1.522	1.328	1.322	1.31	1.301	2.309	1.315	1.422	.491	1.316	.334	.295	.987	1.585	1.273	1.154	1.686
1032	-1.733	-1.851	-1.041	-1.928	-1.684	-1.115	-1.133	-1.102	-1.285	-.219	-1.246	-1.968	-.411	-1.929	-.733	-.363	-.134	-2.585	-1.445	-.612	-.573	-1.361	-1.086	-.271	-.943	-1.866	-1.663	-.537	-.604	-2.66	-1.462	-.965	-.478	-1.587	-1.152	-.044	-.958	-1.208	-.513	-1.014	-1.098	-1.419	-1.569	-.756	-.926	-1.032	-1.327	-.881	-1.299	-1.442
1033	-1.616	-1.117	-.867	-1.168	-1.118	-1.649	-1.386	-.697	-.607	-.764	-1.047	-.359	-.547	-1.126	-.677	-1.042	-.425	-.166	-.039	-1.123	-1.087	-1.651	-.975	-.044	-1.105	-1.359	-.24	-1.575	-.896	-1.523	-.934	-1.949	-.579	-.815	-.805	-.557	-1.059	-.132	-.415	-.052	-.484	-.014	-1.178	-.666	-1.165	-2.194	-1.184	-.075	-1.217	-1.201
1034	-.593	-1.208	.216	-1.688	-1.782	-.848	-1.328	-.804	-.735	-.853	-.962	-.936	-.982	-.991	-.842	-.884	-.679	-1.182	-.792	-.518	-1.325	-1.201	-.567	-.895	-.753	-.966	-.483	-1.182	-.821	-1.06	-.003	-.388	-.731	-.178	-1.261	-.61	-.86	-.469	-.334	-.206	-.639	-.414	-1.006	-.046	-.103	-1.056	-1.152	null	-.854	-.859
1035	-.334	-.247	-.331	-1.324	-.56	.119	-.084	-.782	-.084	-.519	.491	.388	-.676	.037	.433	.016	.273	-.76	.275	.002	-1.12	-.033	1.228	.259	.055	.189	.055	-.401	-.078	.103	-.056	.333	-.38	-.278	-.154	.085	-.1	.271	-.32	.398	.325	.265	-.314	-.303	-.138	-.248	-.463	-.078	-.442	.243
1036	.109	1.279	-.04	.862	1.922	3.329	1.422	-.222	1.147	.022	1.287	3.427	.459	2.689	1.009	.403	.427	2.889	2.796	2.983	.415	2.382	2.343	2.265	4.057	4.937	.527	1.866	2.039	1.952	.297	1.488	2.781	4.534	1.107	.868	1.7	.599	.214	.902	.966	.759	2.152	.459	.472	.541	2.459	1.222	2.761	2.732
1037	-1.035	-1.576	-.927	-2.272	-1.431	-1.176	-.995	-1.468	-1.061	-1.164	-1.175	-.617	-1.463	-.861	-1.177	-1.682	-1.297	-1.363	-.962	-1.301	-1.123	-1.387	-.177	-1.095	-1.062	-1.046	-.797	-1.234	-.899	-.898	-.723	-1.696	-.568	-.893	.145	-.148	-.366	-.392	-1.195	-.243	-.689	-.493	-1.013	-1.362	-.706	-1.141	-.854	-.907	-1.217	-.856
1038	.148	-.072	.545	-1.855	-1.149	-.662	-.289	.727	.279	.02	-.079	-.875	-.429	-.442	-.532	-.01	.014	-1.555	.065	.217	-.275	-.707	.749	-.399	-1.208	-.193	.013	.842	.653	-1.413	.661	.505	-.336	-.617	.112	.163	.206	-.49	-.518	-.289	-.486	-.445	-.871	.158	-.038	-.021	-.53	.197	-.749	-.248
1039	1.998	4.108	1.592	3.35	3.855	5.203	4.151	1.594	3.258	2.982	3.214	5.941	2.982	4.001	3.139	2.031	2.049	4.78	4.631	5.962	2.904	4.612	3.972	5.005	4.736	5.808	2.199	4.095	5.246	5.401	3.397	1.743	3.929	3.94	3.05	3.158	2.785	4.383	4.722	4.475	4.229	4.332	5.142	-.157	1.427	4.133	5.32	4.885	4.629	3.71
1040	.999	3.827	1.953	3.101	3.401	3.877	3.292	3.246	2.219	2.107	3.24	3.832	2.755	3.02	1.078	3.147	2.875	2.18	3.075	4.601	3.09	3.942	3.796	null	3.656	4.12	.631	4.222	4.949	3.433	2.016	4.454	3.193	3.253	3.868	3.804	4.051	4.225	4.371	4.456	3.848	4.448	3.572	3.094	4.201	5.11	3.649	4.043	2.905	3.029
1041	2.698	1.844	2.393	3.7	4.033	5.475	4.49	1.993	2.631	1.137	2.043	null	1.35	4.072	-.256	1.676	.98	5.453	3.616	5.339	1.087	4.249	3.775	null	6.509	6.503	2.766	2.54	4.558	5.091	4.861	.869	3.68	3.133	3.599	3.982	4.324	4.834	4.22	5.315	4.464	3.023	4.815	2.811	2.721	4.288	4.419	2.876	3.533	3.923
1042	2.395	.093	1.378	2.24	2.774	1.74	2.187	.014	1.934	1.171	1.746	1.252	2.885	1.703	1.972	2.568	2.986	2.724	2.842	.957	1	.893	1.766	-.26	1.563	.882	2.512	2.152	.6	1.03	3.324	.05	1.407	1.563	2.035	2.328	1.836	.703	1.289	.88	1.856	2.034	1.997	1.843	1.894	1.682	1.457	1.906	1.815	2.169
1043	-.275	2.848	1.845	.463	.854	2.417	1.92	4.832	1.902	3.802	4	2.149	2.988	1.675	4.14	3.65	3.27	1.799	1.359	3.773	null	2.279	.898	3.325	2.73	.753	2.15	3.661	2.646	2.588	1.492	4.626	1.982	1.742	2.829	3.642	4.22	3	3.761	3.219	3.195	2.64	2.428	2.373	3.03	3.199	1.9	3.01	2.021	2.943
1044	-.99	-.554	-.843	-1.411	-.71	-.337	.241	-.824	-1.044	-.559	-.461	-.902	-1.199	-.028	-.003	-1.187	-.706	-.851	-.465	-.469	-.713	.05	.519	-.745	-.245	-.357	-.69	-.143	-.193	-.079	-.783	-.801	.141	-1.31	-.084	-.014	-.135	-.496	-.523	-.52	-.238	-.323	-.358	-.77	-.636	-1.076	-.63	-.595	-.564	-.046
1045	.032	-1.728	-.273	null	.515	null	.909	.766	.579	-.619	-.453	2.29	-.737	.653	.678	.305	-.115	2.138	1.769	-.547	1.503	.497	.852	null	-.181	.017	1	-1.322	.342	1.015	-1.655	-1.322	2.103	-.415	.197	.632	.788	.29	-1.138	.082	.271	.968	-.354	-1.214	.188	null	1.093	null	-.079	.65
1046	-.265	.055	.122	-.807	-.256	null	-1.094	-2.193	.576	.104	-.572	1.58	.214	.384	.239	.252	-.28	1.115	1.303	.355	.652	-.747	-.054	-.288	-.363	-.514	.149	-.97	.171	-2.717	-.775	-.263	1.589	-.158	.044	-.252	.488	-.574	-.327	-.705	.222	.241	-.882	-.71	-2.206	null	.854	-4.322	.158	-.456
1047	.13	.949	.153	-1.322	1.585	null	-.124	-4.087	.158	-.221	-.112	1.917	.533	-.166	1.149	.778	-.039	1.807	1.263	1.322	1.585	0	1.17	-3.33	.24	-.353	-.054	-.366	.805	null	-.103	-1.038	2.443	-.536	.752	.75	.848	-1	.39	.43	.421	.418	.585	-.807	-.405	null	.507	null	.83	.267
1048	-.661	-5.375	-.46	-.521	-.794	null	-1.521	-1.415	-.831	-.044	-.724	-.341	1.123	-.561	.216	-.864	-.498	-.063	.646	-1.011	.755	-1.094	-.364	null	-.799	-.893	-.421	-.437	.115	-4.209	-.748	-.712	1.213	-.364	.022	-.107	-.374	-1.144	-.036	-.92	-.322	-.356	-.158	-.295	-.018	-.876	.082	-3.17	-.356	-.528
1049	.443	.069	-.11	-.524	.415	.513	.229	.382	.608	-.009	.36	1.634	.388	1.328	.749	.239	.83	1.222	.628	-.059	.067	1.306	.715	1.609	1.527	1.879	.316	.131	.475	.846	.88	-.244	.686	.616	.79	.736	.301	1.077	.808	1.146	.603	1.326	.258	-1.338	-.797	-.252	.557	.859	-.045	1.044
1050	-.2	-1.147	-.308	-.937	-.897	-1.115	-.7	-.344	-.506	-.647	-.775	.461	.049	-.109	-.219	-.6	-.234	-.165	-.347	-.296	.405	-.125	-.455	.255	null	-.228	-.575	-.587	-.245	-.01	.1	-.503	.498	-.127	-.189	.03	-.176	.199	.295	.092	.139	.363	-.676	-1.107	-.68	-1.131	-.581	-1.132	-.833	.148
1051	.448	-.525	.138	1.152	-1	null	-.098	.599	.463	-.044	.458	1.27	.751	-.238	.625	1.363	.601	2.512	2.018	1.482	-.337	.298	.097	.561	-1.824	2.339	.363	-.727	.767	null	-.585	.893	1.587	.585	.433	.504	.035	.184	.51	.057	-.036	.559	0	.01	.626	-.911	-.149	-.652	.184	.158
1052	.139	.227	.376	0	.515	null	-.293	.796	1.241	.696	.637	1.059	.911	.533	1.236	1.734	.876	1.83	1.415	2.094	1	.085	.766	.206	-.753	null	.502	.329	1.087	.131	.96	-.345	1.587	1.145	1.101	1.023	1.319	.718	.339	.727	.255	.644	.991	-.206	1.007	null	.527	.415	.564	.371
1053	-.594	-.634	-.072	-.663	-1.445	-1.404	-.943	-.794	-.284	-.267	-.68	.212	-.076	-1.138	-.575	-.086	.293	-.712	.016	-.281	-.485	-.812	-.626	.425	-1.676	-.43	-1.237	-.988	-.205	1.268	.153	-.428	-.083	-.326	-.422	-.172	-.329	-.792	-.011	-.585	-.553	.391	.04	-.228	.084	-2.042	-.95	-.493	-.605	-.77
1054	.078	-1.358	.548	.459	-.485	null	-.1	-.485	-.888	-.426	.781	1.2	.83	.275	-.049	.547	1.078	2.344	2.374	1.379	1.222	-.1	.428	null	-.164	.252	.464	-.469	.68	-.113	-.072	-.204	1.645	.883	-.222	.225	.129	.301	.783	.254	.387	1.839	.402	.464	.709	null	.322	null	1	.175
1055	.169	-2.974	.519	.415	-.04	-4.907	-.399	-1.044	-.1	.266	.007	.825	.963	-.269	.451	2.431	2.207	.459	.8	.315	1.379	-.22	.444	null	-.158	.667	-.441	.617	.657	null	.517	-1.263	1.242	-.143	.395	1.193	.419	.255	.064	.134	.294	1.274	.524	-.585	.229	-2	.051	null	.626	.348
1056	1.357	.258	1.034	.924	2.271	1.862	.585	.193	.246	.339	1.029	1.224	.019	1.298	.109	.784	.388	2.126	1.237	2.406	1.322	.599	1.324	null	1	3.585	.703	.085	1.22	4.283	1.036	-.399	1.05	.816	1.64	1.605	1.499	.479	.379	.508	.548	1.446	1.671	.312	.505	.485	.672	1.398	1.17	1.113
1057	-1.38	-1.15	-.724	-1.363	-1.241	-.614	-1.248	-.566	-.601	-1.166	.215	-.031	-1.155	-.446	-1.006	-1	-.553	-.548	.012	-.48	-.144	-1.018	-.682	-1.665	-.58	-.144	-.718	-.746	-.628	-.63	-1.032	.221	-.052	-.412	-.112	-.122	-.266	.6	.125	.638	-.05	.487	.345	.249	.343	-.98	-1.017	-.776	-.984	-.444
1058	.168	-1.17	.091	.585	.802	-2.415	-.1	.433	.885	.317	1.807	1.259	1.555	.632	.599	1.303	1.255	1.71	2.432	1.271	2.392	-.398	1.068	null	-1.148	-1.243	1.49	-.181	.529	null	.109	.893	1.406	1.02	1.349	1.111	.947	.819	.812	.83	.047	1.949	2.247	1.22	.564	.152	.788	-2	.692	.437
1059	.758	.091	.416	-.286	-.805	-.633	-.369	-.026	.416	.103	.131	.382	.278	.657	.193	.051	.536	.241	.456	.123	1.348	.259	.593	.062	.634	.798	1.058	.028	.436	-.533	1.231	.151	1.005	.586	.315	.468	.041	1.339	1.336	1.322	1.117	1.29	.196	0	.789	.046	-.089	.78	1.182	.092
1060	.043	-1.526	.166	-1.576	-1.357	-1.433	-1.086	.106	-.226	.339	.5	-1.262	-.251	-.802	-.107	-.029	-.045	-1.182	-1.605	-1.564	.056	-1.736	-1.419	-.31	-1.155	-1.433	1.09	-.146	-1.069	-1.805	.439	-.148	-.976	-1.195	-.552	-.582	-.939	-.724	-.973	-.636	-.86	-.642	-1.242	-.253	.13	-.47	-1.43	null	-1.663	-.84
1061	-.903	-1.412	-.625	-2.045	-1.416	-.977	-1.818	-1.912	-.938	-2	-1.161	-.696	-2.053	-.186	-1.903	-1.522	-1.424	-1.397	.197	-1.131	null	-1.432	.733	-1.051	-.857	-.87	-1.28	-1.227	-.881	-2.075	-.523	-.565	-.79	-1.35	-.245	-.564	-.45	-1.817	-2.486	-1.832	-1.851	-1.128	-1.444	-1.775	-.667	-1.587	-1.896	-1.316	-1.284	-1.52
1062	-.586	-1.642	-.507	-1.037	-.801	-1.222	-1.677	-1.361	-.049	-.935	-.276	-.799	-.172	-.914	-.497	-1.068	-.56	.466	.396	-.705	.959	-1.347	.525	null	-.631	-1.119	-.145	-1.521	-.983	-5.6	-.076	-1.174	.809	-1.059	.328	.541	.162	-.859	-1.636	-1.047	-1.426	-.374	-1.058	-.902	-.251	-2.123	-.08	null	.031	.014
1063	-.072	-.3	-.015	.216	.711	-.181	.085	1.643	.562	-.092	2.011	.233	1.473	.133	.738	.388	1.81	.884	.997	.111	1.888	-.182	.335	null	-.611	-.207	1.284	-.344	-.092	-.628	.304	1.343	.858	.469	.577	.238	.902	1.544	.667	1.399	.224	2.206	2.047	1.944	2.046	1.079	-.105	-.62	.294	-.012
1064	-.584	-.75	-.356	-.567	-.179	-.69	-.592	-.802	-1.425	-.96	.552	-.561	-.477	-.165	-.689	-.637	.482	.195	.317	-.362	.821	-.011	-.129	null	.048	.1	-.614	-.468	-.506	-.79	.01	-.361	.383	-1.825	.568	1.01	.833	.224	.128	.295	-.353	.744	.189	1.055	.607	.259	-.517	-1	-.869	-.281
1065	-1.084	.29	-.566	-.905	-.021	.53	.71	1.459	.788	.157	.459	1.145	-.125	.627	.159	.343	.524	.333	.068	.415	0	.798	.82	1.044	.983	1.083	-.396	.919	1.177	.996	-.761	1.431	.822	.757	1.158	1.106	1.074	1.216	.275	1.147	.765	1.207	.625	1.002	1.529	1.975	.141	.717	.026	.319
1066	.188	-.566	.327	-1.122	-.542	-.098	-.584	-1.246	-1.086	-.851	-.59	1.112	-.807	.575	-.306	-1.366	-.863	.342	.658	-1.018	0	-.656	.443	-.685	.083	-.07	-.519	-.396	-.156	-.236	.935	-1.069	.374	-.443	-.1	-.212	-.792	.215	-.661	.323	-.392	.288	-.277	-.279	.368	-1.284	-.29	.146	-.105	-.726
1067	.416	.333	.551	.206	.095	.564	.104	.307	.967	.733	1.767	1.15	1.315	-.004	.472	1.081	1.494	1.817	1.774	1.121	1.7	.639	.55	.657	-.258	.078	1.143	-.023	1.159	1.894	.708	.64	1.825	1.304	1.091	1.058	.724	.77	.656	.975	.829	1.775	1.942	1.401	1.786	.666	.304	.75	.652	.451
1068	-1.027	-1.614	-.483	-1.327	-1.287	-.805	-1.15	-.083	-1.373	-.994	.185	-1.041	-.83	-1.517	-.72	-1.017	-.957	-.763	-.443	-1.264	-.365	-1.273	-.393	-1.227	-1.477	-1.427	-.086	-1.274	-.541	-.399	-1.118	-.646	.24	-1.691	-.876	-.671	-.945	-.821	-1.557	-.845	-1.12	-.897	-.31	-.236	-.013	-.874	-1.462	-.89	-1.357	-1.38
1069	-.03	-.107	.385	.263	-.103	-.737	-.652	.239	.592	-.478	.756	-.737	1	-.657	-.213	.48	.741	1.39	1.324	1.129	.585	-.276	.177	-.958	-.378	-.633	.795	-1.273	.564	-.27	-.022	-.596	1.974	-.503	.571	.799	.363	.399	-.558	.199	.228	1.35	1.55	1.616	1.752	-.404	.275	-1.585	.02	.143
1070	-.186	-.728	.873	.812	.937	null	-.766	-1.722	-.162	-.242	1.344	-.068	1.017	-1.158	.164	.124	.376	1.967	1.53	.839	null	-.723	.224	-2.559	-1.366	-.376	.612	-1.226	.405	-.454	.444	.512	1.686	.786	.826	1.183	.479	.381	-.17	.621	.098	.888	1.544	1.59	2.107	-.269	-.128	-2.755	.087	.188
1071	.686	-.019	1.026	-.034	.539	-3.807	-.708	.074	.061	-.295	1.363	.162	.933	-.909	.646	.528	1.616	1.313	1.067	.915	.788	-.493	.083	.206	-.993	-.354	.488	-.686	.818	-.007	.051	1.21	1.912	.376	.174	.773	.175	.434	.442	0	.394	1.049	1.936	2.007	1.766	-.051	-.718	-.469	-.131	-.091
1072	-.159	-.952	-.551	-.543	-.124	-1.529	-1.282	-.143	.464	.104	1.038	-.517	1.182	-.563	.094	.161	.58	.874	.695	.589	1.598	-1.425	-.983	null	-.766	-.675	.459	.736	-.005	.091	-.333	-.238	1.234	.367	.071	.419	-.191	.055	-.155	.009	-.218	.355	.286	.473	1.035	-1.096	.813	-.364	.349	-.516
1073	-.104	-.604	.345	-.252	.056	-.483	-.387	.735	.137	.263	1.293	-.171	.42	-1.18	.821	.436	.936	1.25	1.145	.475	1.152	.006	.682	null	-.82	.063	.508	-.167	.049	-.454	-.022	.614	1.361	.318	.449	.789	.715	.193	.39	.356	.354	.481	.981	.853	1.08	-.41	-.137	-.943	-.306	.21
1074	.71	.495	1.046	.585	1.658	null	-.035	1.82	.5	.013	2.604	.802	1.609	.114	1.827	1.903	1.802	1.889	2.097	2.316	null	.596	.829	null	-1.322	-.31	1.263	-.06	1.181	.539	-.037	1.139	2.017	1.389	1.111	1.018	.769	1.453	.489	1.322	1.287	2.336	1.297	1.782	1.695	1.737	-.239	-1	.737	.589
1075	-.393	-.733	-.416	-.788	-.62	-2.363	-.335	-.795	-.61	-.345	.765	-.269	1.109	-1.001	-.341	-.776	-.231	.481	1.046	.148	.86	-1.172	-.658	null	-1.291	-.704	-.424	-1.176	-.105	-.425	-.873	-.342	1.489	-.867	.008	.163	.062	.194	-.301	.077	-.468	.376	-.335	.031	1.255	-1.16	-.449	-2.766	-.648	-.429
1076	.441	-.213	-.035	-.152	.656	null	-1.293	.163	-1.415	-.011	1.547	.559	1.409	-.187	.657	.26	.749	1.31	1.516	.916	1.337	-.623	.454	null	-1.658	-1.106	.263	-.879	-.06	-.604	-.145	.668	2.087	-.295	.58	.629	.412	1.115	.117	.292	.555	1.661	1.847	1.033	1.796	.091	.298	-3.322	.318	-.258
1077	1.114	3.724	-.225	1.402	2.375	null	.263	1.118	.12	-.052	2.503	1.063	1.212	-.316	1.818	1.546	1.924	2.483	2.561	1.857	2.539	.093	.956	null	.148	1.852	1.509	1.498	.525	-.521	.626	1.424	1.871	1.01	.903	.874	.803	2.618	.342	2.081	1.339	2.192	2.257	1.873	2.128	1.756	.533	-.138	.968	.58
1078	.976	1.186	.885	1.7	2.085	1.731	.432	2.322	.652	.22	2.843	.233	1.564	-.138	1.485	2.3	2.355	3.328	2.039	2.175	2.422	.109	.714	.367	-.594	.012	1.219	.155	.695	.411	.792	1.428	1.683	1.045	1.217	1.372	.905	1.617	.782	1.715	1.434	3.162	2.216	2.215	2.387	2.547	.758	-.341	.951	-1.094
1079	.381	-.016	.748	1.354	1.34	-.862	-.41	1	.574	.347	2.603	1.121	1.585	-.612	1.353	1.39	2.365	1.486	2.201	1.559	.7	-.349	.221	.609	-.418	.728	1.194	-.39	.597	.959	.698	.96	1.693	1.024	1.455	1.065	.802	2.396	.773	1.666	1.068	2.433	2.111	2.038	2.356	1.73	.36	-.678	.9	.385
1080	1.015	.718	.705	1.888	1.565	1.737	.394	2.037	.667	.089	2.977	.258	1.888	1.011	1.561	1.805	2.602	2.436	2.645	1.948	2.967	.623	.784	.656	-.598	-.208	1.467	.457	.955	.394	.915	1.753	1.747	1.336	1.256	1.549	1.072	1.7	.87	1.562	1.383	2.447	2.697	2.45	2.499	2.472	.84	.212	1.078	.544
1081	.21	-.759	0	-.206	.581	.278	.32	-1.067	.144	.809	1.257	1.847	.85	1.422	1.443	.389	.624	1.517	.023	-.128	-.16	.357	.44	.678	.785	.982	1.252	-.353	.225	1.741	.886	-1.131	.884	1.057	1.403	1.64	.958	.807	-.086	.804	.161	.852	.803	-.284	.112	.044	.737	.447	.467	.261
1082	.055	-.878	.164	-.918	-.624	.101	-.285	-.192	-.45	-.42	-.202	-.619	-.632	-.032	.223	-.276	-.106	-.117	-.503	-1.145	-.019	-.161	.439	-.432	-.6	-.434	.484	.451	-.708	-.585	.45	-.112	-.678	-.541	.926	1.303	.68	.338	.052	.418	-.602	-.046	-.374	-.62	-.06	-.409	-1.369	-.6	-.552	-.239
1083	-.346	-.58	.162	-.658	-.016	.597	.03	.162	.17	.195	.565	.833	.052	.067	.535	-.076	-.071	-.458	.203	-.172	.955	-.059	.454	.346	.143	.293	.053	1.146	.388	.592	.463	.536	.642	-.106	1.294	1.032	.48	.363	.104	.309	-.084	.271	.448	-.126	-.06	-.168	.309	-.044	.028	.5
1084	-2.168	-1.762	-1.601	-2.232	-2.933	-1.862	-2.284	-.436	-2.385	-.364	-1.101	-1.366	-1.299	-1.605	-.686	-1.057	-.979	-3.721	-1.942	-2.054	-1.236	-2.212	-1.523	-1.674	-1.721	-1.129	-1.506	-1.241	-1.213	-2.621	-1.799	-1.011	-1.676	-2.806	-1.558	-1.572	-1.51	-1.62	-1.851	-1.664	-2.039	-2.383	-1.824	-1.013	-.854	-1.745	-2.163	-1.421	-1.96	-1.48
1085	-.497	-.696	-.052	-1.05	-.521	.108	-.417	.142	-.791	-.528	.649	.612	-.988	-.038	-.018	-.279	-.261	-.174	-.225	-.524	-.574	-.504	.358	-.017	-.315	-.284	.237	-.838	-.432	-.133	.132	-.013	-.564	-.322	.46	.557	.324	.628	-.144	.682	.186	.261	-.52	-.333	.33	-.115	-.616	-.137	-.836	-.296
1086	.071	.235	.103	.146	.462	.509	.478	1.21	.683	.752	1.624	.978	.474	-.025	1.063	1.313	1.221	.557	1.242	.328	-.189	.052	1.673	.512	-.044	.32	1.485	.236	.417	.587	.623	.614	.386	.704	1.18	.877	.735	.983	.549	1.193	.578	1.197	.065	.501	.854	.733	.334	.409	-.248	.557
1087	-.788	-1.159	-.722	-1.014	-.842	-.755	-1.138	-1.52	-1.496	-.736	-1.186	-1.867	-.25	-1.019	-.412	-.763	-.755	-1.785	-.631	-1.44	-.913	-1.006	-.59	-.794	-1.163	-1.323	.384	-1.138	-.29	null	-.33	-.508	.091	-1.7	-.496	-.471	-.212	-.522	-.662	-.596	-1.222	-.992	-1.097	-1.104	-.586	-1.065	-1.163	-1.496	-.531	-.657
1088	-.172	.393	-.133	.093	.47	-.082	.418	-.367	.184	-.206	-.469	1.77	-.212	-.024	.313	-.044	-.543	1.336	1.925	.115	.138	.428	1.612	2.891	.915	.029	.316	.261	.748	null	.184	.994	1.142	2.147	.281	.222	-.193	1.871	1.836	1.956	1.687	2.005	-.559	-.526	.241	-.553	.011	null	.163	-.302
1089	-.864	-.326	-.064	-1.126	-.155	-.063	-.33	.535	-.237	.216	.259	.593	.186	.155	.09	.125	.217	-1.156	.245	-.358	.381	-.541	-.338	-1.421	.165	1.31	-.114	-.105	.251	-1.776	.172	.039	1.071	-.374	.437	.402	.042	.532	-.034	.466	-.141	.392	-.303	.178	.046	-.008	-.206	.333	-.228	-.379
1090	-.638	-.188	-.306	-1.313	-.875	-.454	-.504	.442	.232	.171	-.532	-.393	-.72	-.564	-.204	-.179	-.192	-1.102	-.308	-.428	-.802	-.288	-.544	-.027	-.494	-.353	.286	-.482	-.129	-1.142	-.449	-1.244	-.563	-.432	.214	.103	-.361	.136	.388	.232	.183	.116	-.664	.139	.201	.094	-.328	-.678	-.303	-.134
1091	.819	-.86	.05	-.556	-.628	-.617	-.29	-1.212	-.615	-.667	-1.009	-.564	-.547	-.595	-.284	-.198	-.397	-.304	.041	-.252	-1.213	-1.007	-.675	null	-.546	-.881	-.472	-.861	-.312	-1.668	-.266	.108	-.157	-.289	-.289	.42	.606	-.266	-.398	-.42	-.278	-.313	-1.19	-.635	-.224	-.223	-.384	.459	-.297	-.138
1092	.055	-.395	.39	-.363	1.115	.636	-.204	-1.035	.379	-.101	.325	1.329	.968	-.872	-.79	.694	-.341	.526	.768	.31	.585	.255	.376	null	null	-.996	.297	.32	.585	null	-.598	-1.545	1.265	-1.179	-.17	.164	1.009	-.081	.282	-.155	.363	1.428	-.199	.443	-.267	-.637	.554	0	.977	-.243
1093	-.255	-3.195	-.636	null	-2.237	null	-2.883	-3.415	-2.79	-.941	-2.131	null	-1.648	-3.499	-2.685	-3.041	-.856	null	-2.627	-2.451	-.515	-2.663	-1.236	.454	.105	.711	-1.021	-2.751	-1.281	.566	-.428	-1.681	-.096	-1.783	-.682	-.127	-.799	-1.571	-3.209	-1.585	-1.297	-1.051	-1.113	-2.365	null	null	-.976	null	-2.273	-1.553
1094	.333	.483	-.683	.741	0	1.095	.23	.983	1.47	.67	.499	2.048	.08	1.039	.915	.534	.693	.433	-1.568	1.154	.485	.567	.643	null	.495	.779	.775	1.376	1.116	1.813	.619	1.823	1.172	.464	.705	.572	.693	1.217	.952	1.243	1.083	1.072	.107	.073	-.317	-.559	.413	1.392	.447	.54
1095	-.249	-.887	-.002	-1.566	-1.725	-.918	-1.464	-.294	-1.049	.51	-.498	-1.523	.006	-.921	-.655	-.32	-.057	-1.92	-1.453	-.792	-.438	-.632	-.294	-.501	-.911	-.697	-.436	-.409	-.131	-2.143	-.061	-.24	-1.567	-1.866	-1.121	-1.207	-.972	-.727	-.071	-.588	-.239	-.487	-1.187	.182	-.623	-.719	-1.291	-.676	-1.304	-.981
1096	-.636	-.573	-.416	-.461	-.378	.193	-.447	-.727	-.305	-.311	-.602	-.533	-.277	-.107	-.266	-.255	-.024	-.526	.418	-.17	null	.052	1.127	-.276	-.498	-.1	-.121	.011	-.013	-.167	-.441	-.355	.05	-.159	-.156	-.375	-.309	-.227	-.138	-.053	-.067	.044	-.447	-.401	-.226	-.485	-.505	-.259	-.476	-.779
1097	-.212	-1.284	-.215	.193	-.193	-1.678	-1.098	-1.354	.681	-.276	.057	2.396	0	.5	-.103	.889	.341	null	.458	1.031	null	-.663	-.277	1.053	-.322	.543	.156	-.467	.474	.08	-.766	.195	1.505	-.613	.115	.548	-.132	.553	-.093	.485	.441	.437	-.177	.128	.263	-2.087	0	.678	-.222	-.182
1098	-.381	-1.056	-.257	-1.81	-1.227	-.882	-1.172	-.727	-.946	-.463	-.58	-1.287	-.495	-.843	-.44	-.495	-.431	-1.472	-.867	-.669	-1.097	-.801	-.556	-.748	-.683	-.877	-.664	-.96	-.336	-1.282	-.397	-1.366	-.905	-1.202	-.396	-.265	.049	-1.158	-.934	-1.149	-.819	-1.118	-1.201	-.403	-.154	-.456	-.969	-.591	-.759	-.673
1099	-1.52	-1.583	-1.184	-3.423	-2.736	-2.519	-2.171	-2.397	-2.779	-.579	-1.683	-2.57	-.905	-2.423	-.75	-1.865	-1.231	-4.019	-1.736	-1.443	-.547	-1.924	-2.202	null	-1.93	-1.734	-1.801	-.954	-1.157	-2.355	-1.475	-1.753	-.471	-2.371	-2.264	-1.303	-.962	-1.359	-.247	-1.326	-1.165	-2.001	-2.099	-.529	-.669	-1.565	-1.593	-1.058	-.59	-1.095
1100	-.473	-.386	-.225	-.515	-.249	-4.858	-.762	-.612	.219	-.042	.09	1.811	-.544	.432	-.072	-.179	.248	.423	-.146	-.184	-.556	-.257	.11	null	.589	.376	.426	-.235	-.615	-1.376	-.026	.269	.112	-.069	-.008	.178	-.392	.404	.458	.397	.13	.968	-.587	-.23	.26	-.051	-.076	-.048	-.119	.244
1101	-.345	.336	.1	-2.17	-1.421	-.989	-.51	-1.101	-.114	1.078	.614	-.378	.016	-.353	1.584	.321	.342	-1.38	-.857	-.868	.227	1.248	.353	null	.094	.273	-.433	1.459	.444	-.527	-.094	-.214	-.503	-2.383	1.2	1.162	1.28	-.836	-.796	-.733	-.498	-.875	-.823	-.995	-.484	-2.625	-.496	.792	-.735	.135
1102	-.217	-1.229	-.002	-1.222	.577	null	-.628	-.044	-.182	-.237	.473	1.659	.787	.24	.807	.842	.534	.061	1.394	1.125	null	-.28	0	null	.363	.65	.051	-.339	.757	.131	-.298	-.206	1.675	.284	.346	.725	.336	-.146	.089	.148	.5	.978	.8	-.026	.322	-1.722	-.061	-1.848	.914	.187
1103	-.565	-.997	.351	-1.922	-1.307	-1.677	-.125	-.484	-.91	-.142	-.766	-.662	.47	-.767	-.73	-.38	.144	-2.015	-.865	-.583	-.794	-.847	-1.03	.054	-.357	-.153	-1	-.955	.204	-1.368	-.243	-.765	.133	-1.788	-.624	-.221	-.515	-.647	-.206	-.503	-.359	-.813	-.624	-.925	-.615	-1.566	-.928	-1.008	-.465	-.381
1104	.025	-.708	-.152	-1.459	-.981	-.629	-.504	-.568	-.343	-.616	-.096	.385	-.111	-.354	-.219	-.724	-.365	.488	.332	-.185	-.939	-.037	.817	-1.642	-.414	.252	-.203	-1.104	-.058	-.763	.205	-.912	.114	-.382	-.196	-.142	-.683	-.042	-.789	-.132	-.316	.259	-.208	-1.418	-.784	-1.86	-.814	-.143	-.204	-.457
1105	.387	null	-.213	1.322	.678	null	-.103	-.893	.152	-.229	.767	-.452	.605	.146	2	-.322	.411	-.485	1.837	null	1.585	-.107	.629	null	null	null	.71	-.759	.019	1.568	.307	.284	2.587	null	.109	.725	1.543	0	.415	-.415	.497	.642	.502	-.178	1.334	null	.254	null	.637	-.181
1106	.158	-1.402	-.072	-.737	-.57	.819	-.615	-.939	-.188	-.174	.366	.377	-.431	.01	-.034	-.32	.727	.075	1.802	-.311	.138	-.407	.176	null	-.907	.006	0	-.885	-.181	.266	.38	-.422	.619	-.697	.294	.502	.482	-.503	-.167	-.539	-.585	.025	-.485	1.32	1.52	.738	-.628	-1.874	.158	.189
1107	.748	1	.199	-2	1.399	null	.014	-.363	.502	.065	.671	1.025	1.044	.713	.2	-.096	.3	.964	2.049	.541	.862	-.152	.933	null	-1.807	-.748	1.956	-2.322	.71	null	.472	.222	2.275	.9	.433	1.322	.807	.379	-.585	-.415	.468	1.197	-2.07	-.678	.833	null	.431	-1.585	1	.464
1108	.542	.698	.177	.771	1.279	1.051	.539	.156	.822	.465	.38	.979	.072	1.542	1.256	.1	.88	.878	1.106	.722	.972	.71	1.909	.943	1.727	1.457	1.953	.715	.077	.85	.93	1.557	.948	1.252	2.192	2.142	2.051	1.297	1.217	1.234	1.156	1.345	.691	-.145	.485	.701	.46	.678	.383	1.505
1109	-.499	.148	-.096	-.222	-.974	-1.899	-.693	-.288	-1.345	-.055	0	.553	.433	-.439	-.231	.316	.582	-.636	.106	-.371	.1	-.856	-.783	.917	-1.276	-.623	-1.36	-.067	-.279	-.551	.457	-.859	.937	-1.534	-.606	.194	.391	-.992	.395	-.832	-.667	.419	-.012	.254	.291	.785	-.324	-.678	.055	-.658
1110	-.264	.606	.088	-.344	-.255	.956	.438	-.403	.847	.511	.287	-.13	-.086	.798	.681	.57	1.197	.1	.747	.654	.379	1.039	1.628	-1.139	.913	.897	.389	.968	.398	.288	.359	.942	.599	.334	.497	.749	1.123	.489	.631	.583	1.095	.651	.236	.873	.789	.647	.247	.937	.451	.94
1111	.386	-.172	1.222	-.47	-.227	1.038	-.073	.442	.235	.119	.191	.797	-.325	.297	.121	.145	.558	.383	.167	.778	1.091	.049	.117	1.165	.456	.528	1.77	.989	.362	-.135	.724	1.355	-.396	.504	1.402	1.671	1.296	.92	.65	.916	.267	.196	.483	.98	1.252	2.043	-.272	.591	-.431	.63
1112	.706	1.241	.482	.415	.348	1.379	-.36	.48	.81	.334	1.544	.658	.379	.159	.129	1.363	.537	1.769	.748	.585	0	0	1.066	1.215	.127	1.142	.544	.634	.324	.191	.837	1.035	.6	.418	.774	.827	.744	.433	.951	.333	.358	1.084	1.328	.239	.602	.956	.105	.469	-.231	.277
1113	-.624	-.679	.174	-.788	-.979	-.339	-1.633	-.683	-1.042	.593	-.848	-2.803	.035	-2.552	-.001	.278	.872	-1.774	-.927	-.937	-.42	-1.33	-1.375	-1.174	-2.327	-2.147	-2.15	-.622	-.874	null	-.222	-.781	-1.509	-1.144	-1.644	-.595	-.437	-1.37	.321	-1.449	-.994	-1.533	-1.322	-.448	-1.052	-1.178	-1.502	-.919	-1.169	-.752
1114	.086	-.36	.365	-1.592	-.984	.045	-.273	.739	.137	-.205	-.098	-.113	-1.185	-.289	.253	-.505	-.456	-1.573	-.754	.062	-.439	-.151	.423	-.274	-.009	-.078	.093	-.081	.246	-.058	.544	-.289	-.119	-.365	-.57	-.295	-.683	.705	.097	.703	.613	.287	-.228	.295	.702	.605	-.35	-.16	-.516	.318
1115	1.777	.609	1.53	1.533	2.253	2.783	2.372	2.94	1.7	.883	1.723	3.323	.454	2.902	1.587	1.221	1.76	2.628	1.55	2.456	2.132	2.525	1.262	1.161	2.605	2.608	2.426	1.736	2.009	3.599	2.283	2.484	1.824	3.297	2.942	2.617	2.3	2.885	2.104	2.807	2.456	3.277	2.009	.723	1.271	2.778	2.042	1.518	.978	2.525
1116	-.634	-1	-.435	-.16	-.375	-2.026	-1.573	-1.388	-1.185	-.353	-.617	.293	.034	-.778	-.767	-.047	.219	-1.257	.195	-1.472	-.566	-1.514	-.505	null	-.984	.159	-.392	-1.423	-.047	-2.007	.197	-2.108	.211	-1.441	-.547	-.356	-.55	-.058	.016	-.415	-.77	.08	-1.257	.107	-.023	-1.634	-.585	null	-.074	-1.163
1117	-.315	.344	-.089	-.767	-.074	.543	-.11	1.018	-.082	-.65	-.483	-.092	-.902	.515	-.896	-.178	-.392	-.316	-.063	.008	-1.046	-.12	.683	.427	.316	.65	.141	-.582	.212	.414	.174	.097	-.202	-.209	.937	.818	.353	-.225	-.634	-.163	-.339	-.123	-.149	-.231	.103	.266	-.464	.718	-.787	-.161
1118	-.784	-2.609	.228	-.737	-.737	-.771	-1.293	-1.585	1.927	1.585	1.472	.992	.214	null	1.815	.92	.961	0	.739	-1.874	null	-.67	.186	-.724	-1.459	.605	-.469	.135	-.453	-1.384	-.165	0	.428	-1.447	-1.495	-.382	-.561	.499	-1.222	-.287	-.244	.259	-.652	-1	-1.165	null	-.526	.408	-.72	-1.294
1119	-.424	-.925	-.069	-2.106	-1.069	-.948	-.798	.054	.171	-.075	-.337	-1.481	.122	-1.825	.054	.007	.251	-1.136	-.693	-.687	-.968	-1.286	-.258	-1.032	-.848	-.853	-.81	-.977	-.734	-.911	.003	-1.31	-.709	-.347	-.413	-.271	-.423	-.589	-.757	-.515	-.637	-1.001	-.953	-.136	-.41	-1.018	-.606	-.325	-.306	-.491
1120	.557	-.83	.524	-1.363	-.948	-.439	-1.177	-1.706	-.712	-.628	-.569	-.173	-.226	-1.364	-.827	-.484	.015	.449	.284	-1.115	-2.459	-1.259	.018	null	null	.252	-.437	-.715	-.543	null	1.258	-.268	.692	-.987	-.133	-.126	.024	-.491	-.726	-.431	-.254	-.033	-1	-.683	0	-2.115	-.568	.769	-1.087	-.907
1121	-.41	-3.676	-.137	-1.72	-1.954	1.131	-2.377	-1.01	-1.598	.095	-.529	null	-.314	-1.965	.166	-.861	-.279	-2.807	-1.327	-1.133	.284	-2.455	-1.558	-.289	-2.81	.882	-.074	-.868	-1.344	-.869	-.412	-1.795	.499	-2.265	-.893	-1.617	-1.396	-.626	.143	-.608	-.505	-.717	-2.392	-3.162	-1.499	-2.564	-.673	null	-1.712	-2.191
1122	.752	1.031	-.184	-.062	.747	.458	.951	.074	1.105	.949	.216	.834	-.034	.84	1.528	.631	.375	1.133	1.8	2.228	.872	1.506	2.069	.505	.963	1.605	-.183	1.678	1.518	1.045	1.207	1.941	-.116	1.026	1.914	1.552	1.889	1.566	1.521	1.632	1.254	1.76	1.138	1.272	1.776	1.738	.981	.634	.393	1.387
1123	-.368	-.635	-.421	-1.378	-.55	-.31	-.989	.715	-.344	-.426	-.244	-.503	-1.166	-.352	-.107	-.537	-.619	-.373	-.064	-.382	2	-.227	.536	-.7	-.467	-.246	.322	-.126	-.066	-.375	.078	-.629	-.918	-.946	.777	.433	.177	.136	-.461	.157	.009	.142	-.618	-.719	-.261	-.736	-.606	.253	-1.035	-.286
1124	-1.438	-2.357	-1.068	-2.222	-2.959	-2.263	-2.053	-1.137	-1.027	-.994	-.534	-2.021	-1.585	-1.31	-.966	-.758	-.505	-1.864	-1.887	-3.006	-.778	-2.268	-1.393	-1.426	-2.481	-1.485	-.401	-2.785	-1.616	null	-1.202	-2.351	-.866	-3.207	-1.309	-.643	-.809	-2.238	-3.045	-2.281	-2.53	-1.661	-2.481	-1.943	-.577	-1.733	-2.169	-2.379	-2.972	-1.653
1125	-.544	.089	-.666	-.911	-.286	1.183	.272	.684	1.73	.068	.173	-.427	-.503	.395	-.462	-.205	.019	.187	.355	.045	0	.75	.503	1.19	.81	.664	1.291	.245	.986	.46	-.394	1.486	.58	1.515	-.147	.141	-.323	.006	0	.011	-.654	-.06	.308	1.163	1.629	1.433	.188	.658	-.825	-.033
1126	-.162	-.649	.284	-.893	-.233	null	-.279	-.474	1.258	-.571	-.171	-1.023	-.356	-.754	.252	.17	.239	-1.459	-.248	.152	-.556	.126	.356	null	-.982	-.239	.342	-.387	.62	.013	-.134	.302	.839	-1.144	-.05	.563	.561	-.3	-.149	-.447	-.357	.497	.17	-.453	-.409	-3.655	-.157	-2.392	-.111	0
1127	-.612	-.121	-.315	-1.359	-1.058	-.855	-.948	-1.284	-1.468	-.711	-.866	-1.537	-1.049	-1.043	-.661	-.421	-.446	-2.018	-.553	-.503	-.23	-.122	.462	null	-.738	-.973	-1.809	-.275	-.2	-1.14	-.373	-.063	-1.013	-1.368	.113	.134	.863	-.792	-.023	-.883	-.312	-1.063	-1.221	-.802	-.633	-.479	-1.315	-.012	-.871	-.551
1128	1.051	.663	.918	.543	1.274	1.603	1.414	.815	.962	1.346	1.76	1.742	.555	.714	1.81	1.171	1.369	1.602	1.941	1.685	1.78	1.852	1.722	1.455	1.556	1.488	1.132	1.176	1.772	1.554	1.485	1.76	1.072	1.716	1.022	.866	.927	2.258	1.847	1.969	2.016	2.102	.984	-.051	.558	.566	1.159	.64	.75	1.435
1129	.7	-.254	.428	-1	1.459	null	-.263	-.263	1.1	-.033	.966	.87	.585	.181	.72	1.611	1.123	2.293	2.045	1.651	.678	-.737	.809	1.113	.157	-.308	.502	-.152	.539	.562	-1.202	-.422	1.893	.788	.791	.697	.79	-.186	-.893	.263	.5	1.655	1.468	1.467	.716	null	.347	null	.737	.492
1130	.33	-.133	.627	.678	1.678	0	.07	1.215	.881	-.206	1.176	1.434	.392	.96	.926	1.921	.461	1.914	1.663	1.415	.459	.157	.426	1.548	-1.158	.252	.215	.298	.715	.463	-.652	1.151	1.4	1.805	.597	.579	.515	.237	.273	.356	.885	1.231	1.791	1.04	.177	.303	.379	-.107	1.266	.572
1131	.038	.246	.229	.678	1.271	.095	.272	.175	.482	.155	.553	.408	-.058	-.081	.631	.829	.603	2.285	-.331	.874	.379	-.229	.234	.732	.238	.668	.205	-.136	.492	.367	-.263	1.385	1.031	.656	.315	.898	-.335	.885	-.052	.617	-.007	.526	1.272	.172	.855	1.006	-.037	1.671	.438	.233
1132	.022	-.823	.153	.515	-.336	null	-.425	1.541	-.722	-.418	.262	1.618	.842	-.03	-.079	-.463	.256	1.667	1.51	.523	.193	-.057	.168	null	.119	null	.553	-.817	.335	null	.093	-1.28	1.41	-.485	.42	.972	.3	-.45	.512	-.559	.05	-.061	-.111	.013	.729	null	-.044	-4	.978	-.19
1133	.377	-.637	.128	-.263	1.379	null	-.599	-.07	-.263	-.117	.65	1.659	.568	.145	1.136	-.021	.624	1.265	1.879	.659	1.138	-.29	.641	null	-.059	null	1.054	-.807	.216	.752	-.124	.072	1.707	-.028	.541	.778	.181	0	.631	.082	.243	.499	.363	-.25	.953	null	.363	-1.503	.834	.508
1134	1.018	0	1.034	-.585	1.524	null	-.392	.082	-.433	.098	.976	.669	.173	.371	1.265	.255	1.478	1.631	2.127	1.784	.893	.272	.478	null	.629	null	.074	-.526	.393	null	.214	.981	1.694	.71	.062	.957	.7	1.782	.722	1.163	1	1.241	1.501	.308	1.498	-.61	.485	-2	.431	.365
1135	.353	.075	.361	.3	1.078	-.515	-.264	.191	.376	.227	.928	1.117	-.17	.738	.476	.18	.791	2.388	1.475	1.913	.379	.22	.024	1.166	.423	1.156	.913	.309	-.172	.926	.007	1.079	.764	.585	.515	.517	.357	.439	.545	.445	.54	.81	.96	1.011	.549	.688	.435	.248	.47	.539
1136	-.225	.817	.36	1.248	.473	-.485	-.082	.237	1.28	.591	.848	.995	.237	.739	.858	.62	.446	.663	1.632	1.429	.126	.007	.215	1.291	.038	.97	.619	.519	-.136	-.185	.415	1.162	1.802	.786	.677	.641	.545	.202	.769	.51	.724	1.63	.842	.848	.959	.431	.363	-.363	.853	.369
1137	-.19	.378	1.143	.623	.893	-.515	.242	.878	1.22	.201	1.327	1.172	.072	1.111	-.164	.411	.647	2.178	2.076	1.149	.531	.16	-.124	1.128	-.143	1.377	.647	.469	-.191	1.005	.683	2.303	1.385	1.659	.627	.735	.211	.774	.534	.592	.549	1.272	2.076	.62	1.205	1.195	.346	.308	.245	.366
1138	.796	-.047	.816	.363	.893	-2.459	-.447	.8	.387	1.139	2.366	2.981	.907	2.035	1.272	1.992	1.799	1.407	2.28	1.119	1.322	-.163	1.12	.585	-.907	-.183	.047	.943	.753	1.289	.911	.864	1.214	1.194	.831	.554	.95	1.566	1.069	1.915	1.588	1.632	-.345	-.049	.331	null	.505	-1.193	.107	.704
1139	.432	-.693	.505	.378	-.087	.572	.023	.365	.071	-.272	-.069	.304	-.704	.613	.43	.1	.351	0	.108	.103	-.222	.197	.443	-1.944	-.05	-.38	-.404	-.235	.192	null	.669	.929	-.081	1.321	.552	.593	.689	-.235	-.214	-.286	-.347	-.065	.206	-.662	-.218	-.275	-.074	-.309	-.506	.05
1140	.397	.456	.488	1	.835	-.531	-.053	.075	.268	.284	1.88	.599	.716	.433	.5	.987	1.122	2.153	1.86	1.579	1.403	.189	.579	1.299	.122	-.337	.162	-.08	.094	.458	.327	1.267	.65	1.158	.743	.963	.354	.593	.085	.614	.389	.757	1.105	.43	.557	.802	.298	.193	.209	.431
1141	.515	1.024	.551	.781	.51	.067	-.444	1.178	.783	.012	2.807	.983	.692	.482	1.303	1.49	2	1.904	2.122	1.521	1.459	.135	.923	1.435	-.567	.206	.75	-.231	.669	-.215	.241	.882	1.356	1.17	.994	1.022	.984	1.409	.868	1.373	.987	1.686	1.758	.797	1.913	2.083	.802	-.144	1.503	.034
1142	-1.226	-.502	-.954	-.986	-1.418	.862	1.091	-2.585	-1.599	-.872	.507	.294	-.844	1.022	-.937	-.623	-.211	.378	.603	-1.131	-.254	.293	.639	.485	1.106	.722	-1.194	-1.649	.167	.608	-.542	-.153	.941	-1.019	-1.703	-.815	-1.979	-.461	-1.109	-.34	-1.067	.162	1.093	.216	.82	-1.496	-.303	.553	.248	-1.203
1143	.068	-.142	1	.174	.29	-.585	-.594	.737	.697	-.151	2.506	.437	.82	-.466	.465	1.127	1.382	.719	2.181	1.17	1.515	-.567	.555	.446	-1.322	-1.748	.611	-.784	.319	-.738	-.142	1.652	1.515	.213	.599	.569	.117	1.053	-.13	.989	.47	1.437	2.022	1.469	2.211	.847	-.119	-.939	.415	-.366
1144	-.082	.054	.557	.472	-.087	.196	.098	.277	.082	.184	1.704	-.186	-.101	.426	1.003	1.066	1.357	.448	.863	1.138	-.29	-.231	1.593	1.172	-.26	.196	-.063	-.184	.78	-.121	.072	.981	.98	.36	.368	.51	.897	1.876	.895	1.477	1.493	2.14	.886	1.134	1.589	.813	.243	-1.322	.39	.829
1145	-.308	-.326	-.182	-.858	-.585	-.771	-.415	-.718	-.159	.102	-.438	-.014	-.103	-.634	-.466	.307	.494	-.737	.469	.559	.241	-.969	-.168	.487	-.532	.995	-.757	-.669	.337	.167	-.098	-.07	1.052	.079	-.612	.051	-.133	-.216	-.052	-.022	-.457	1.295	.257	-.302	.329	-1.603	-.239	.12	-.218	.009
1146	-.203	.531	.961	1.379	-.17	-1.28	.186	.222	.754	.152	1.425	1.857	1.284	.729	.231	.859	.844	.438	2.186	1.263	null	.209	.961	1.433	-.666	.723	.716	-.382	.566	.026	.293	1.527	1.825	.252	1.147	.655	.892	.469	.093	.226	.834	1.425	.508	.347	1.519	-.107	.822	.729	.801	.455
1147	.138	.613	.447	.663	1.865	-.263	.252	1.459	.29	-.014	1.742	1.11	.606	.664	.209	1	.396	1.259	.526	.62	.515	.288	.585	1.141	-.684	.927	.632	.494	.108	-.454	.095	2.184	1.245	.79	1.018	.678	.462	1.165	.438	.751	.454	1.94	1.258	.596	1.456	1.4	.481	1	.127	.371
1148	-.111	.336	.103	.469	.922	.559	.334	.248	.556	.076	1.92	.261	.688	.507	-.092	1.015	.669	1.118	1.487	.381	.928	-.082	.369	1.666	-.756	-.009	.51	-.145	.354	.454	.037	1.81	1.187	.489	1.096	.592	.757	1.382	.319	1.235	.312	1.695	1.102	1.293	1.161	.424	.655	null	-.014	.212
1149	-.241	-.781	-.411	-.138	-1.459	null	-1.663	-.047	1.423	-.349	-.027	.685	-.029	.583	-.147	.219	.111	.107	1.276	-1.716	null	-1.024	-.278	1.983	-1.047	1.455	-.051	-.218	-.823	0	-1.17	1.511	1.536	.618	-.093	.826	.112	-.715	-.613	-.7	-.294	.606	.096	-.406	-.55	null	-.097	-.531	-.392	-.549
1150	.652	.026	.379	0	.778	.214	-.783	1.055	.936	.213	.389	.97	.292	.555	.731	.887	.692	1.126	.304	1	null	.072	.239	1.118	.01	.989	.457	.047	1.127	1.066	.216	1.19	2.055	.895	.513	.613	.56	.189	.074	.229	.087	1.35	1.104	.874	-.087	-.047	.402	-.585	.3	.167
1151	.093	-.031	.012	.585	.951	-.28	-.547	.472	0	.17	.823	.879	.17	.393	1.648	1.087	1.458	2.213	.955	1.632	.663	.007	.037	1.846	-1.075	-.249	.493	-.606	.84	1.22	.107	.624	1.661	.485	.871	.811	.566	1.417	-.259	1.258	.246	1.064	1.611	1	.667	.709	-.144	-1.322	.277	.429
1152	.661	.289	.328	-.193	1.874	1.637	.173	.83	.406	.485	.764	.51	.202	.66	.874	1.353	1.09	2.94	1.269	1.657	1.078	.128	.38	1.036	-.18	1.348	.144	.623	.687	1.226	-.085	1.52	.988	1.174	.237	.894	-.16	1.644	.73	.977	.4	1.202	1.694	-.455	.929	.837	.463	.1	-.646	.452
1153	-.401	-.78	-.644	-1.21	-.924	-1.348	-1.339	-.344	-.086	.499	.956	-.459	.272	-.259	.898	.334	.652	-.243	-.442	-.176	-.401	-.728	-.857	.301	-.846	.483	.29	.226	-.489	-.679	-.397	-.535	-.103	-.235	.109	.293	-.084	-.165	-.245	-.036	-.089	-.053	-.322	-.641	-.654	-1.063	-.038	-.729	-.046	-.134
1154	.131	-1.105	.275	-.737	-.467	null	-2.55	2.237	1.825	-.817	-.492	null	-.305	-.542	-1.007	-1.367	-.907	null	1.359	-.307	.163	-1.509	-.602	null	-2.4	-.694	2.18	-1.727	-.227	null	-1.314	-.991	1.592	-2.385	.372	.412	.541	-.692	-.798	-.795	-.458	.565	.064	-.961	.167	null	-.385	null	.245	-.043
1155	-.125	-.904	-.181	-.28	.067	-2.115	-.742	-.014	.574	.077	.089	.309	-.068	-.121	.149	.158	.225	-1.411	.053	.259	.152	-.964	-.186	-1.675	-.408	.064	.593	.391	.163	.433	-.404	.178	.584	-.021	.028	.322	.133	0	-.356	-.27	.01	.585	.247	.439	.317	.1	-.116	-1.303	.415	-.442
1156	.388	-.733	.143	.322	.368	null	-1.067	-.25	.668	-.18	.232	-.447	-.181	.084	.082	.345	-.137	1	.554	.396	.193	-.585	-.077	.443	-.435	-.263	.268	.163	.348	.77	.062	.471	1.602	.022	.36	.213	-.129	.05	-.383	-.03	.05	.564	-.015	.255	.83	.189	.099	-.608	-.103	-.016
1157	.99	1.865	.768	.415	1.049	.778	2	-2.459	.078	-.609	.888	null	1.129	1.298	-.067	.518	.374	.27	2.303	1.533	.862	2.716	2.632	1.615	.649	-.043	1.833	-1	1	1.823	1.41	.067	2.542	null	.515	.184	1.228	-.655	-.322	.788	1.322	.492	-.907	.926	.485	null	.766	-.737	1.278	.655
1158	-1.013	-.587	-.701	-1.161	.117	-.331	1.043	-.669	.392	.032	.106	.537	-.555	.596	.64	-.677	-.375	.788	.455	-.532	-.246	-.012	.652	-.316	.279	.423	.875	.254	.106	.026	-.454	-1.066	.281	-.131	1.013	.89	.365	.224	-.592	.414	-.059	.533	-.275	-.285	.243	-.288	.182	.09	.427	-.026
1159	.128	.065	.288	-.225	-.398	.41	.484	.667	.29	-.09	-.052	-.373	-.343	.7	.227	.122	.051	.163	.415	.203	null	.091	.735	.214	-.106	null	.472	-.367	.285	-.02	.314	.728	.445	-.342	.238	.017	.228	-.135	-.103	-.408	.272	-.301	.156	.379	1.145	.188	-.23	.75	-.227	-.077
1160	.541	-.795	.841	-1.415	-.746	-1.177	-.362	.03	.216	.381	.128	-.592	-.361	-.677	.563	.215	.441	-.527	-.013	.143	.338	-.525	-.444	.585	-.124	-.023	-.139	.093	.058	-.32	1.088	.887	.296	.421	.449	.335	.257	-.038	-.446	-.04	-.398	-.441	.375	-.71	-.356	-.83	.068	-.431	-.664	-.023
1161	-.018	-.976	-.131	-1.123	-.833	-.072	-.596	.04	-.715	-.108	-.329	-1.302	-.841	-.254	.13	-.358	-.337	-1.047	-.967	-.514	-.529	-.426	-.157	-.648	-.146	-.74	-.457	-.865	-.364	-.633	.196	-.222	-.431	-.445	-.278	.021	.158	.492	.618	.509	.509	-.244	-.991	-.33	-.202	-.127	-.643	-.067	-.875	-.272
1162	.48	-.14	.142	.134	.353	.174	.348	.661	.435	1.89	2.762	.369	.479	.762	2.999	1.358	1.4	.776	.044	.455	-.893	.621	.556	.787	.309	.58	2.315	.635	1.605	.388	1.037	.148	1.211	-1.113	.688	.64	.438	.612	.542	.543	.472	.788	.123	-1.214	-.374	-1.824	.287	.042	-.049	.511
1163	2.433	2.885	1.488	1.322	1.858	1.943	1.7	3.459	2.464	1.307	1.183	3.624	.585	1.145	1.949	1.55	1.436	1.559	3.23	1.968	1	2.668	3.283	1.604	1.323	2.296	3.563	1.931	1.532	1.504	3.148	1.339	1.826	1.617	1.278	1.541	1.24	2.273	2.31	2.054	2.257	3.253	1.061	.212	1.222	-1.322	1.909	1.621	2.121	.991
1164	-.488	.29	.005	.459	-1.057	-1.442	-2.089	-.52	.531	.029	-.136	1.118	.455	-.534	-.018	.637	.316	-.109	.408	.162	.415	-1.526	-.559	1.081	-1.158	-.538	-.617	-.881	.371	-.761	-.375	-.496	1.056	-.896	-.151	-.693	-.418	-.496	-.36	-.65	-1.009	-.216	-.971	.931	.102	-.48	-.551	.17	.412	-.825
1165	.051	-2.1	.296	1	-.16	null	-.729	.585	-.193	.03	.258	null	1.657	.646	-.032	.12	-.095	1	2.113	1.675	1	.107	.029	null	.619	null	.603	-1.7	.117	-.454	-.423	1	2.132	.684	.463	.981	.361	-.567	-.04	-.245	.466	1.33	-.305	-.83	1.786	-5.17	.253	null	.152	.24
1166	.111	.299	.339	0	-1.474	null	-.211	-.387	0	-.27	.681	1.095	1.303	-.782	-.139	.314	.068	1.298	2.19	1.409	1.567	.086	.594	null	.041	null	.684	-.485	-.628	2.425	-.519	0	1.912	.796	.888	.618	.678	.222	.174	.456	.358	.77	-.373	-.322	1.024	null	.286	null	.972	.094
1167	.156	.219	.14	.222	.441	null	-.181	-1.524	.913	-.129	1.322	1.039	.954	-.22	.408	.3	.328	null	1.627	1.047	1.273	.16	.815	null	-1.694	null	.585	-2.017	.379	null	.326	-.342	1.939	.227	.807	.087	.412	-.186	-.123	-.097	.222	.943	-.498	-.563	.902	-3.129	.731	null	1	.094
1168	.281	-.406	.12	.322	-1.256	null	-.059	-1.17	.298	-.294	1.7	2.026	.396	.092	.394	.724	-.505	1.404	2.816	.828	2.032	0	.48	.806	1.028	.073	1	-1.093	-.087	null	-.032	1.392	1.811	.282	1.295	.803	.568	-.132	-.93	-.346	.857	.425	-.322	-.623	1.04	null	.494	null	1.158	.174
1169	.09	-1.651	.498	-1.379	-.705	-.221	-.48	-.569	-.568	.085	.709	.525	.015	.204	.323	.083	.124	-1.119	-.545	-.919	.328	-.503	-.226	-.525	-.204	-.257	.188	-.271	-.094	.153	.477	-.368	.343	.101	.627	.073	-.422	.674	-.514	.718	.108	.567	-.512	-1.111	-.428	-.559	-.249	-.7	-.5	-.072
1170	.179	null	.532	.585	-.322	null	-.5	-.678	1	-.167	.874	.746	1.485	null	.529	.749	.247	1.431	1.304	1.271	1.657	.652	1	null	-.781	-.135	.943	-1	.415	1.747	.046	.3	1.813	1.019	.329	.628	.35	.284	0	.126	.492	.608	-1.143	-.096	1.34	null	.699	null	1.082	.054
1171	-.801	-1.555	-.383	-.531	-.786	-1.981	-1.671	-1.845	-.553	-.415	-.585	2.14	1.059	-.218	-.522	-.16	-.477	-.977	.732	-.697	.907	-1.328	-.636	-3.33	-1.261	-.831	.568	-.62	-.867	null	-.96	-.748	1.368	-.872	-.079	-.09	-.208	-.186	-.918	-.037	-.247	-.212	-1.339	-.35	.451	-2.928	.231	-2.544	.64	-1.549
1172	.163	-.541	-1	1	.366	.415	.418	.743	1.36	.091	1.028	1.133	1.403	2.357	.783	.684	.678	-.559	2.449	.661	1.034	.663	1.112	null	.885	2.068	2.528	.338	.437	null	-1.459	1.537	1.341	.507	.692	1.009	.778	.288	.814	.147	.718	.844	.415	-.528	.731	-.212	.562	-.061	.705	.564
1173	.238	null	.251	1	.263	null	-1.28	-3.15	.848	-.29	.862	2.643	1.67	.187	.645	1.254	-.104	-.858	3.328	1.678	1.503	-.585	.329	null	null	.573	-.566	-1.821	.425	null	-.807	-.667	1.743	-1.138	.569	.9	.747	-.072	-.163	.404	.319	1.49	-.107	-2.363	.678	null	.407	1.652	.17	.454
1174	-.143	null	.611	1.322	-1.585	-.585	-.498	.322	.613	-.143	.1	null	.935	1.672	-.067	1.069	.442	-.37	2.408	.496	1	-.322	.606	null	null	1.059	.433	-.434	.31	null	-.814	.907	2.088	.633	.181	.585	.611	-.095	-.193	.609	-.044	1.087	-.459	.437	1.415	null	.052	0	1.227	-.026
1175	-.364	.206	.766	3.495	.893	null	.102	.379	.103	-.295	.791	.683	.555	.254	.363	.934	.248	.043	2.09	1.322	1.222	-.11	1	.85	.152	.937	.807	-2.248	.755	null	-.415	.867	2.098	.326	2.445	2.222	.865	.469	.099	.421	.553	1.322	-.415	-.144	1.095	null	.61	.17	.28	.415
1176	-.286	.329	.383	.447	.914	-.3	-.606	.355	.444	-.387	1.109	.656	.531	-.376	.48	.709	-.153	.366	2.121	.451	1.138	.152	-.032	null	0	-.255	.385	-.059	.387	null	-.75	-.231	1.747	-.177	.195	.527	.729	-.431	-.027	-.449	-.198	.458	-.459	-.139	.334	null	.338	.156	-.093	-.134
1177	-.044	-.173	.157	-.919	.117	.245	.109	.4	.188	-.162	.105	.399	-.176	-.046	.302	.088	.107	.342	.891	.668	.75	.348	.631	-.746	-.425	-.165	-.406	.304	.595	-.12	-.3	.865	.952	1.283	.507	.609	.29	.996	.636	.88	.932	.686	-.021	.168	.639	.275	.175	.723	-.301	-.127
1178	.181	-.161	.295	.459	.294	1.118	1.157	1.615	1.73	1.014	1.828	1.544	1.17	1.621	1.675	1.34	1.658	2.033	1.268	1.421	1.683	.206	.134	.907	1.652	.695	.901	2.195	1.514	2.303	-.714	2.896	1.524	3.799	.564	-.129	-.04	1.872	1.764	1.98	.829	1.403	1.131	-.272	1.292	1.338	1.081	.157	.61	1.267
1179	-.019	.996	-.049	.244	.956	1.748	1.766	.237	1.408	.486	.46	.983	-.025	1.198	.853	.457	.518	.468	1.172	1.822	1.089	1.757	1.572	1.724	2.003	2.068	-.137	1.483	1.623	1.208	-.067	1.803	1.132	2.135	1.018	1.019	1.089	2.055	1.94	2.025	2.213	2.144	1.07	.627	.764	1.385	1.332	1.988	.341	.382
1180	.226	-.422	-.036	.704	-.632	null	-.165	-.672	.573	-.697	.104	null	.965	-.872	-.505	.152	.015	null	1.767	.415	1.032	-.061	.574	null	-4.276	.431	.329	-1.585	.666	null	-.147	-.261	1.613	-.182	.347	.903	.232	.128	-.585	-.031	.483	.914	.425	.086	1.18	-1.553	.056	null	.463	-.035
1181	-.118	-1.274	-.217	-.585	-1.047	null	-1.439	1.328	1.25	-.496	.712	null	.865	-1.287	-.101	.346	-.074	.564	1.317	.445	1.619	-1.678	-.294	null	null	.82	.328	-.607	.206	null	-.526	.651	1.609	.126	.373	.657	.361	-.379	-.973	-.373	.076	.22	.086	.354	1.74	null	-.068	null	.646	-.509
1182	-.08	2.757	.822	.933	1.228	3.521	1.9	2.433	2.17	.246	.711	4.432	1.023	1.298	.745	.365	.249	2.081	2.892	2.681	1.807	2.966	2.923	3.37	2.076	1.868	.343	1.892	3.003	1.854	.549	1.382	2.096	2.608	.983	1.147	1.051	.69	1.13	.958	1.346	1.68	1.958	.674	1.198	.489	1.2	2.539	3.115	1.334
1183	.123	-.242	.195	-.459	.297	null	.059	-.232	.424	-.013	.897	.341	.918	.344	.18	.489	.435	1.145	1.506	1.245	.807	.103	.895	null	-.766	-.666	.322	-.857	.55	2.411	-.199	-.545	2.047	.532	.691	1.427	.983	-.189	-.814	-.386	.308	.65	.382	-.339	.978	-.303	.16	null	-.111	.326
1184	.016	.293	-.023	3.244	.569	-.11	.566	-.193	1	.127	.77	1.478	.981	.792	.442	.726	.611	1.048	2.175	1.297	1.222	.232	.3	-.811	.652	.112	1.113	-.1	.281	1.131	-.07	.215	1.725	.331	.623	.391	.51	.135	-.667	.029	.512	.952	.801	.632	2.034	-.835	.559	-.585	.639	.617
1185	-.439	-1.098	-.108	-.914	-.955	-.525	-1.243	-.807	-.647	-.216	-1.058	-1.401	.271	-1.187	-1.14	-.778	-.17	-.852	-.201	-.447	.167	-1.05	-.623	-1.235	-1.202	-1.022	-1.023	.173	-.255	-2.31	.015	-1.284	.256	-1.394	-.846	-.642	-1.144	-1.206	-.097	-.836	-1.031	-1.153	-.671	.397	.17	-.618	-.973	-.354	-.197	-1.076
1186	-1.381	-1.501	-1	-1.374	-1.788	-2.792	-1.236	-.985	-.716	-.721	-.146	-1.829	-.409	-1.684	-.36	-.172	-.34	-.689	.137	-1.03	.343	-1.721	-1.363	-.18	-2.357	-.863	-.615	-.3	-1.031	-1.712	-1.522	-.393	.18	-1.252	-.752	-.543	-.946	-.425	-.767	-.539	-.67	-.549	-.051	-.125	.865	-.729	-.843	-1.439	-1.156	-.968
1187	.017	-.501	-.075	-.652	-.07	2.874	-.048	-.737	.166	-.019	.591	null	1.052	-2.609	-.013	.249	.357	.955	1.836	.924	1.585	-.833	-.078	null	-2.106	-.183	.812	-.766	-.109	null	-.028	.375	1.363	.421	.252	.435	.324	.338	-.519	.49	.228	-.072	.322	.303	1.727	-1.354	.318	null	.702	.028
1188	.316	.107	.12	.311	.819	1.219	.914	.494	1.088	.309	.437	1.812	-.173	1.21	.541	.3	.424	1.712	.84	1.005	1.09	.785	.843	1.416	1.236	1.172	.661	1.276	.622	1.761	.639	2.219	1.209	2.202	1.885	1.793	1.459	1.531	.85	1.653	1.236	1.718	1.213	.153	.952	1.479	.886	.887	.06	1.052
1189	.218	-.807	-.056	.585	.387	null	-.784	-.396	.043	-.182	-.07	null	1.184	-.182	.38	.614	.618	.634	.94	-.107	.16	-.096	.766	-.497	.596	.068	.128	-.686	.325	-.174	.064	-.607	1.045	1.026	.64	.821	.412	-.11	-.71	0	-.256	.788	0	-1.193	.348	-4.426	.393	null	.613	-.269
1190	-.081	.016	.413	.322	.29	null	-.766	.837	.366	.513	.252	null	.786	-.779	.686	1.083	.598	.222	1	-.202	.17	-.348	-.056	-.609	-.551	.421	.214	-.881	.533	.131	-.188	-.463	2.466	.552	.086	.392	.885	.241	.263	-.023	.559	0	-.515	-.401	1.116	-.697	.724	-2.503	.361	-.14
1191	-.052	-1.485	-.075	.222	-.29	null	-.45	-1.379	-.193	-.089	.112	null	.459	-.352	.306	.384	-.04	null	1.893	.567	1.263	.278	.126	null	-.152	-.79	0	-.049	.119	.514	-.517	-.212	1.568	.447	.652	.512	.788	-.376	.322	-.708	.712	.958	-.05	-.948	.314	-1.064	.984	null	.438	.747
1192	.163	.472	.18	0	-.396	null	.226	.83	.673	-.052	-.469	1.463	1.087	.2	-.16	.176	.436	.737	1.072	.328	.7	-.285	.696	null	.199	.252	.553	-.024	.23	1.588	-.459	0	1.785	.348	.654	.258	.325	-.209	-.07	-.17	.516	.916	.064	-.389	.737	-1.222	.521	null	.859	.773
1193	-.465	.302	.308	1.193	-.142	null	.511	1.741	.474	-.245	.68	2.618	.111	.777	.29	.916	.596	.415	1.895	.269	-.193	-.051	-.721	-1.057	1.084	-1.203	.1	.437	-.334	1.809	-.585	-.516	2.092	.585	.57	.196	.115	-.456	.077	-.238	.521	.684	.155	-.562	.735	null	-.021	null	1.188	.485
1194	.711	1.458	.481	.981	.829	3.412	1.868	.988	.807	.432	1.656	4.103	.301	2.141	1.193	.599	.607	1.869	1.766	1.034	1.123	2.242	2.549	3.792	3.437	3.424	1.719	1.305	2.035	3.107	1.005	2.492	2.34	1.806	1.356	1.484	1.06	.651	.594	.494	.148	.64	1.774	.337	.978	2.024	1.502	2.322	1.565	1.658
1195	.348	-1.034	.313	0	.209	null	-.603	.379	.304	-.348	.481	-.833	.608	-.087	.991	0	.229	1.057	.688	-.83	1.807	.229	.329	null	-.283	.33	1.064	-.108	.236	null	.032	.49	1.602	1.113	-.07	.756	.603	.074	-.403	-.243	.387	.902	-.678	-.193	.886	-4.17	.647	null	1.115	.325
1196	.597	-1.034	.853	.678	.202	null	.026	-.415	.33	-.205	.042	.681	1.054	.732	.654	-.085	.101	-.295	1.494	1	.652	.72	.623	1.134	.199	null	.493	-.346	.081	null	.949	-.213	1.972	1.11	.57	.905	.513	-.196	.363	.042	.563	.817	-.923	-1	2.121	-1.072	.316	null	.518	.163
1197	.114	.702	.086	.515	-.131	null	-.33	-1.138	-.103	.08	.705	1.466	1.322	.957	.601	.764	1.12	-1.064	2.02	.39	1.547	.392	.356	1.367	.193	1.059	.869	-.322	.533	null	-.263	.835	1.733	1.139	.533	.09	.249	1.127	.029	.561	.514	1.093	-.463	-.126	1.534	-1.874	.341	null	1.215	.124
1198	-1.055	-.608	-.079	-1.497	-1.138	-.097	-.111	.091	.13	-.105	-.924	-1.659	-.577	-.563	-.088	-.34	.085	-1.131	-.601	-.607	-.071	-.415	-.309	-.704	-.197	-.3	-.787	-.509	-.375	-1.36	-.229	.033	-.684	-.159	-.456	-.177	.026	-.923	-.737	-.743	-.766	-1.207	-.916	-.294	-.074	-.43	-.816	.014	-1.219	-.059
1199	.505	1.127	.818	2.044	3.609	2.922	1.468	-.766	3.149	1.563	2.439	1.232	2.198	.637	1.419	2.677	2.176	2.234	2.113	3.35	1.652	2.142	2.17	-.057	.7	.389	.33	.427	3.442	null	.278	-.51	1.788	4.464	.585	.568	1.176	.813	1.107	.611	.22	.781	3.145	1.575	1.804	2.095	2.248	2.781	1.441	.788
1200	-.014	-1.244	.595	1.322	-1.115	null	-.203	.354	.61	-.503	-.637	.948	1.3	-.452	.26	.98	.146	-1.623	1.27	.158	.29	.162	.858	.403	-1.196	.452	1.234	-.29	.557	null	-1.067	2.775	1.861	.07	.367	.383	.857	-.199	.198	-.429	.492	.216	-1.198	-.72	1.478	null	.517	-1.322	1.184	.096
1201	1.188	-.331	1.323	-.576	.013	.39	.535	.673	1.651	.142	.15	.739	.049	.976	.291	.344	.223	1.155	1.027	.83	.788	.312	1.058	.583	.854	.508	1.342	.756	.045	1.143	1.748	1.098	.809	.864	.915	1.16	.853	1.023	.687	1.222	.982	1.463	.48	.072	.533	-.358	.546	-.1	.214	1.208
1202	-.226	-.45	.449	.515	-.233	-.115	-.472	.174	.399	-.156	.111	.174	.17	.348	.189	-.05	.077	-.574	.568	.786	.415	-.274	.652	null	2.963	-1.063	.23	-.273	.302	-3.086	.096	-.625	1	-.397	.316	.891	1.08	-.277	-.154	-.199	-.249	.874	.265	-.274	0	-1.062	.088	-.531	.057	-.06
1203	.356	-.094	-.028	-1.012	-.142	.689	.067	.724	-.286	-1.512	-1.263	.699	-1.724	.47	-1.256	-1.33	-1.428	.332	.684	.107	null	.231	.647	.606	.849	.937	.216	.238	.501	.652	1.06	.091	.346	.266	.339	.454	-.08	.266	-.326	.497	-.219	.373	.334	-.428	.552	-.484	-.011	.112	-.186	-.008
1204	.172	-.234	.468	-1.156	-.758	.468	-.345	-.895	-.904	-.208	-.004	-.044	-.48	-.066	.295	-.007	-.127	-.552	-.891	-.184	-1.114	-.198	-.077	.284	.038	-.053	-.116	-.606	-.085	-.308	.566	.064	-.483	-.185	-.225	-.133	-.022	.108	-.056	.124	.062	-.13	-.112	-.258	-.045	.032	-.389	-.267	-.655	.226
1205	-.739	-1.961	-.232	-3.069	-2.829	-2.662	-2.296	-1.329	-1.782	-1.204	-3.025	-3.184	-2.034	-1.827	-1.562	-1.921	-1.574	-3.641	-2.678	-2.988	-3.492	-2.404	-1.415	-2.542	-2.659	-2.516	-1.23	-1.642	-1.532	-3.475	-.266	-3.779	-3.054	-3.341	-1.599	-1.019	-1.095	-2.271	-1.823	-2.204	-2.671	-2.93	-2.658	-.998	-.73	-2.722	-2.708	-2.314	-1.861	-1.605
1206	.494	.978	1.338	.42	1.236	1.989	1.667	-.29	.144	.622	1.542	2.029	.128	2.028	1.075	.086	.229	1.049	1.704	1.192	.491	2.396	1.581	2.105	2.715	1.901	.853	2.136	2.15	2.231	1.023	-.556	1.606	.75	.475	.243	.482	1.405	.918	1.452	1.459	1.39	1.151	-.468	-.184	.648	1.555	1.868	.678	1.035
1207	-.17	-.776	.048	-1.229	-.892	.71	-.834	-.434	-.051	-1.1	-1.376	-.117	-1.355	.497	-.876	-1.044	-.853	.254	-.596	-.547	-.277	-.435	.409	.246	-.967	-2.596	-.525	-.691	.122	-1.72	-.19	-.377	.646	-.664	-.151	-.18	-.238	-1.232	-1.433	-1.24	-.977	-.59	-.585	-1.537	-1.103	-1.323	-.676	-.103	-.974	-.873
1208	.397	.618	.088	1.807	2.081	1.632	.266	1.066	2.708	1.13	1.7	null	1.931	1.881	1.069	1.922	2.572	1.67	1.975	1.874	1.459	.091	1.219	1.491	1.754	.962	1.17	.94	1.025	.475	.828	1.042	1.678	2.878	1.684	1.104	1.702	1.529	1.655	1.348	1.208	1.603	.303	-.881	.979	-.51	1.067	.29	.724	2.208
1209	.122	-.16	.072	0	-.284	3.36	-.628	0	.373	-.071	-.498	-1.189	.564	-.334	.082	-.196	.242	-.043	1.191	.119	.617	-.093	.351	-.057	-.774	null	.597	-.722	-.019	.098	-.158	-.326	1.499	-.158	.086	.173	.435	.184	-.03	-.227	.154	.364	-.688	-.918	.669	-2.23	.121	-2.459	.585	.026
1210	.562	2.638	.618	1.9	2.858	2.707	3.209	2.978	3.331	2.28	2.206	5.163	2.127	3.231	2.294	3.129	2.649	1.954	1.74	3.601	1.626	2.958	1.9	4.422	3.676	null	1.962	3.937	3.033	5.09	.596	3.534	2.69	3.965	2.722	3.12	3.539	.752	.934	.471	1.567	1.487	2.496	2.336	2.524	2.802	2.574	2.196	2.193	3.693
1211	-.589	-1.631	-.061	-2.737	-2.374	-1.626	-1.747	-1.192	-1.466	-.937	-1.793	-1.979	-1.452	-1.273	-1.095	-1.678	-1.213	-2.212	-1.469	-1.973	-2.295	-1.735	-1.008	-1.65	-1.296	null	-1.027	-1.239	-1.073	-2.773	-.277	-2.735	-1.081	-2.339	-1.161	-1.084	-.85	-1.618	-1.466	-1.558	-1.825	-1.811	-2.246	-.884	-.645	-2.276	-1.633	-1.984	-1.313	-1.198
1212	.035	-.304	.117	-.17	.111	-.377	-.447	-.45	.505	-.263	.244	1.563	.826	-.072	.433	.091	.659	1	1.176	.585	.621	.061	.249	.254	-.133	null	.774	-.285	.585	.981	-.41	-1.1	1.402	-.381	.231	.427	.047	-.37	-.644	-.135	-.074	.757	-.524	-.981	.556	-2.485	-.124	-.17	.851	.267
1213	-.728	-2.064	-.635	-1.977	-.972	-4.361	-2.244	-1.194	-.705	-.805	-.743	-1.017	-.71	-.69	-.846	-.439	-.569	-1.721	-1.663	-1.372	.234	-1.823	-.979	-3.611	-.791	null	-.448	-2.681	-1.105	-.799	-.724	-3.334	.35	-2.208	-.802	-.412	-.891	-2.062	-2.176	-2.023	-1.714	-1.498	-.862	.659	.885	-.324	-.913	-1.538	-.259	-.76
1214	-.406	-1.716	.171	-.628	-.886	-.831	-.522	-1.687	-1.004	-1.024	-1.301	-1.502	-.626	-1.551	-.983	-1.074	-1.185	-.954	-.422	-1.098	.567	-1.728	-1.352	-.203	-1.044	-1.499	-.824	-.642	-.23	-1.211	-.206	-1.615	.796	-.417	-.802	-1.066	-1.342	-1.053	-1.336	-1.202	-1.36	-1.091	-1.069	-1.106	-.852	-1.475	.028	-.681	.184	-1.845
1215	.339	.837	.672	.564	1.364	1.71	1.064	1.585	1.274	1.522	1.252	.992	1.795	.564	1.504	1.766	1.645	1.316	1.383	1.456	1.753	1	1.162	1.31	1.256	.63	1.437	2.22	1.164	1.243	.877	.842	1.543	1.362	.949	.974	.508	1.28	1.099	1.322	1.244	1.022	1.188	1.541	1.54	1.429	1.636	1	.628	.926
1216	.12	-.54	.336	.064	.091	-1.363	-.363	-.064	.159	.061	-.106	.518	-.712	-.241	-.264	-.144	.057	.067	.31	.052	.447	-.287	.295	.848	-.598	-.117	.392	-.254	.525	.951	.045	-.553	1.115	.335	.105	.176	.457	-.051	-.22	.077	-.259	.161	.484	-.704	.342	-1.42	-.043	-.943	.126	.147
1217	.086	-.529	.224	-.585	-.637	-1.344	-1.035	-.707	-.113	-.338	.081	.87	.038	.013	-.38	0	-.368	.315	.541	-.177	1.478	-.381	.568	-2.747	-.712	-.135	.107	-.276	.144	.022	-.381	-1.326	1.236	-.276	-.2	.11	-.054	-.538	-.674	-.555	-.184	.09	.082	-.988	.246	-1.602	-.202	-2.248	.391	-.417
1218	-.246	.343	.333	-1.164	-.847	-.707	-.804	.389	-.565	.367	-.348	-1.46	.014	-.675	.179	-.246	.169	-1.12	-.305	-.228	.311	-.874	-.109	-.528	-1.11	-.197	-.516	-.078	-.046	-1.167	.089	.324	-.203	-1.26	-.133	.013	.442	-.613	.277	-.417	-.266	.021	-.737	-.294	-.224	-.247	-.987	-.485	-.099	-.199
1219	-1.544	-1.779	-.907	-1.42	-1.946	-2.063	-1.833	-1.366	-1.077	-.881	-1.019	-2.098	-.873	-2.102	-.647	-1	-.857	-1.792	-.982	-.6	-.493	-2.166	-2.055	null	-2.004	-1.335	-1.917	-.662	-1.046	-3.27	-1.348	-.774	-.411	-1.482	-.755	-.7	-.405	-1.844	-1.192	-1.647	-1.352	-1.554	-1.178	-.04	-.03	-.717	-1.585	-2.131	-1.307	-1.271
1220	.439	null	.213	1.459	-.848	null	-.305	-2.907	null	-.263	.549	null	1.3	-.167	.433	-.158	.642	-.823	1.71	1	1.907	-1	.66	null	-1.044	1.845	.624	-2.807	-.595	1.131	-.374	.348	2.47	-.807	.383	.617	.272	-.943	-.655	-.724	.756	1.026	-3.585	-1.41	.429	null	.585	null	1.222	-.133
1221	.131	-.601	.111	-.848	.285	null	-.078	0	-.222	-.485	.418	2.374	.438	-.137	.543	-.276	.123	.728	.331	-.605	1.181	-.654	.114	-.057	-1.341	.448	-.107	.165	-.196	-.493	.112	.032	1.692	1.091	-.184	.145	-.123	-.705	-.769	-.674	-.195	.87	.456	-.843	.327	-2.445	.031	-2	.266	.233
1222	1.457	-.438	.671	-.278	.284	-.188	.293	1.186	1.63	1.105	1.799	.479	.788	.29	1.752	1.426	1.527	.404	.359	.638	.893	.373	.446	.846	1.502	.754	.27	1.291	.619	.692	1.901	1.024	.768	.618	.939	1.353	1.14	.79	.448	.68	.707	1.332	.749	1.334	1.716	1.267	.331	.241	.126	.983
1223	-.808	-.467	-.139	-1.313	-2.254	-2.247	-1.879	-.475	-1.271	-.138	-1.742	-2.296	.447	-1.829	-.74	-.47	-.315	-3.557	-1.383	-.279	-.45	-1.711	-2.2	.466	-1.856	-1.682	-1.375	-.468	-.983	-2.547	-.29	-1.34	-.971	-2.397	-1.856	-1.455	-1.617	-.364	-.06	-.3	-.679	-.652	-1.83	-.069	-.482	-.736	-1.023	-.643	.066	-1.304
1224	.293	null	.272	1.152	-.396	null	-1.17	-2.138	-.037	.274	.204	null	.186	null	.013	-.48	.054	-.212	2.57	-1.858	1.7	-1.837	-.245	null	null	null	.697	-1.547	.339	null	-.127	.027	2.222	-1.688	.295	-.115	-.059	.072	-.228	-.278	.098	.295	-.193	-.837	1.159	null	-.449	null	1.1	-.443
1225	.269	-.535	.511	-.415	-1.244	null	.307	-.263	.945	-.02	.395	4.059	.585	.989	.357	-.251	.109	-2.415	1.766	.165	.485	-.114	.575	-1.172	-.269	3.105	.341	-.322	.33	.529	-.311	.317	1.433	.476	.02	-.254	.296	-.358	-.363	-.037	.142	1.089	-.683	-.075	.577	-.119	.193	.093	.421	.302
1226	-1.259	-5	-.597	-1.843	-2.158	-5.853	-3.076	-1.819	-.65	-1.15	-.79	-1.625	-1.144	-2.546	-.922	-1.294	-1.325	-1.925	.294	-2.637	-1.322	-2.915	-.515	null	-2.193	-2.113	-.395	-1.357	-1.194	null	-1.057	-3.858	-.199	-3.153	-1.153	-1.27	-1.281	-2.57	-1.629	-2.177	-2.632	-1.881	-2.315	-.877	-.417	-3.743	-1.932	-1.1	-1.062	-2.023
1227	-1.031	-1.076	-.776	-1.632	-1.254	-1.807	-1.753	-1.274	-.753	-1.179	-.878	-.815	-.848	-2.114	-.755	-1.366	-1.151	-1.32	-.729	-1.874	-.692	-1.555	-1.085	null	-2.179	-2.06	.147	-.895	-1.174	-2.531	-1.054	-2.126	.272	-2.037	-.696	-.858	-.618	-1.36	-.979	-1.465	-1.081	-.537	-1.972	-.53	-.728	-2.033	-1.044	-1.508	-.872	-1.461
1228	-1	.713	-.614	-.964	-.024	.594	.028	.947	.07	.159	-.011	.769	-.087	.491	.614	.295	.503	-.519	-.543	.85	.258	.451	-.017	1.297	1.379	1.195	-1.739	.651	.938	.765	-.684	.641	.451	.176	-.024	.175	.403	.488	.364	.521	.453	.291	-.251	-.736	-.45	.288	.736	.863	-.481	.828
1229	-.132	-.329	.285	-.585	-.907	null	-.988	-.193	-.385	-.692	-.037	-.115	.601	-.776	.133	-1.043	-.363	-2.28	1.31	-1.632	.678	-.503	-.181	null	-2.737	-3.208	-1.531	-.729	-.054	-2.262	-1.351	-.403	1.398	-3.585	-.528	-.222	.721	-1.395	-.236	-.547	-.519	-.069	-.856	-1.55	.126	-2.311	-.142	null	.748	.111
1230	-3.165	-1.343	-2.831	-3.55	-3.953	-1.372	-2.155	-3.606	-5.064	-4.012	-5.336	-2.042	-4.609	-1.442	-5.045	-5.173	-5.011	-3.15	-3.257	-2.084	-5.985	-1.262	-1.245	-1.622	-1.82	-1.468	-2.832	-4.361	-1.485	-2.969	-2.729	-4.148	-1.687	-2.251	-4.342	-4.126	-3.932	-2.7	-3.255	-2.758	-3.283	-2.906	-2.29	-4.805	-3.418	-6.035	-2.802	-.915	-2.424	-2.99
1231	-.267	-.741	.164	-1.401	-1.038	-.03	-.149	-.583	-.904	-.295	-.73	-.631	-.426	-.474	-.705	-.577	-.338	-1.138	-.622	-1.035	-1.503	-.519	.16	-.781	-.033	-.567	-.262	-.416	-.68	-1.336	.214	-2.216	-.428	-1.126	-.743	-.713	-.474	-.499	-.412	-.364	-.405	-.77	-.74	-.841	-.717	-.896	-.757	-.174	-.353	-.494
1232	.763	.938	.541	.559	.366	2.544	.933	-.017	-.308	.087	.254	1.829	.409	1.643	.43	.434	.588	.583	.71	1.177	-.778	2.554	1.684	2.508	1.424	1.444	1.008	-.657	1.011	1.961	1.23	.021	1.28	.534	1.102	1.591	1.803	.126	.516	.292	.535	.436	.652	.031	.574	.56	1.006	null	1.455	1.12
1233	-.679	-.367	-.471	-1.314	-1.171	-.586	-.877	-1.019	-1.091	-.301	-1.023	-1.674	-.235	-.872	-.226	-.414	-.109	-1.851	-.966	-.703	-.055	-.495	-.485	-1.54	-.903	-.138	-1.273	-.757	-.403	-2.028	-.647	.24	.244	-1.003	-.818	-.425	-.308	-.66	-.463	-.615	-.573	-.851	-1.352	-.122	-.429	-.817	-.681	.033	-.846	-.488
1234	-1.102	-4.015	-1.258	-5.781	-3.544	-3.316	-3.557	-1.211	-.737	-1.447	-2.816	null	-.803	-1.471	-1.318	-2.639	-1.758	-2.541	-2.251	-3.25	-.541	-2.713	-2.047	-2.172	-2.826	.426	-2.176	null	-1.895	null	-2.085	-4.351	.1	-3.92	-1.855	-1.689	-2.439	-3.024	-4.6	-2.766	-2.664	-1.84	-2.15	-3.273	-2.412	-4.911	-1.737	null	-2.616	-2.284
1235	-.697	-2.316	-.092	-2.042	-1.822	-1.211	-1.352	-.646	.343	1.403	.187	-1.311	.726	-.763	1.272	.599	.869	-.99	-1.21	-1.901	-.714	-.917	-1.338	-.981	-.614	.152	-1.663	-.559	-1.047	-.851	-.537	-2.639	-.063	-.485	-1.102	-1.438	-1.546	-.67	-.479	-.688	-1.621	-.69	-.841	.059	.113	.326	-.435	-1.279	-.766	-.964
1236	-.061	-.208	.192	-.093	0	1.912	-.324	-.427	-.108	-.787	-.048	.874	-.333	.291	-.121	.233	.279	.11	.2	-.614	.1	.298	.533	.584	.274	-1.568	-.582	-1.172	.215	.131	.111	-.387	.493	-.057	.066	.167	.417	-.581	-.838	-.619	-.542	-.273	-.161	-.563	-.564	-.614	-.357	.746	-.674	.03
1237	.445	-1.693	.82	-.601	-.512	2.93	-1.449	-1.142	.161	.456	-1.016	-1.132	.053	-.933	.033	-.138	.233	-1.158	-.714	-1.256	.131	-1.101	-.124	1.226	-.888	-.425	-.411	-.096	-1.577	-.642	.637	-.538	.202	-.482	1.018	1.21	.606	-.523	-.755	-.411	-1.049	.041	-1.356	-1.263	.213	-.696	-.623	-1.451	-.399	-.539
1238	.407	-1.078	.457	1.585	-.485	3.779	0	.469	1.041	-.471	.585	null	.939	1.115	-.871	.222	.671	1.126	2.424	.628	1.415	.485	.528	null	.366	.811	1	-.71	.186	.268	-.48	-.356	1.574	.387	.823	.339	-.022	-.823	-.515	-1.061	.255	1.123	.212	-1.459	.843	-2.17	.35	-2.222	2.273	.846
1239	-.019	-.229	.264	1	.778	3.055	-1.363	-2.322	.567	-1.093	.874	null	.111	-.424	-.326	-.374	.348	-1.348	1.891	.926	1.115	-.807	.311	null	null	.11	-.057	-1.757	-.773	1.218	-1.241	-.759	2.045	-2.737	-.909	-.075	-.351	-.826	-1.087	-.534	.152	.733	-.193	-1.737	.303	null	-.292	-4.322	1.186	-.083
1240	-.287	-.759	.363	.17	-1	null	-1.14	-1.215	.156	-.743	-.737	null	.659	-1.727	-.448	-.152	.016	.119	1.213	-.515	.874	-1.624	-.303	null	-2.077	.804	-.209	-1.399	-1.216	1.376	-.97	1.034	1.276	-3.615	-.649	-.834	-.818	-.972	-1.67	-1.03	-.383	-.628	-.391	-1.644	-.01	null	-.247	-3.059	.596	-.597
1241	-.399	-1.585	-.185	-.415	-1.722	null	-1.293	-.376	.097	-1.273	-1.086	null	.163	-.98	-.098	-.7	.03	.297	-1.259	-.963	.737	-1.542	-.567	null	-1.135	-.655	-.55	-1.286	-.645	-.36	-.524	-2.636	1.459	-1.415	-.415	-.803	-.246	-.885	-1.492	-1.214	-.281	-1.179	.389	-.585	.359	-1.978	.287	-1.254	1.17	-.556
1242	1.637	1.381	1.779	1.218	1.606	1.67	.709	1.633	.443	1.735	1.459	1.821	2.27	2.208	1.433	2.475	2.639	.385	.184	1.423	1.039	.713	.476	2.368	1.465	1.769	1.31	2.081	1.785	.833	1.998	-.157	.889	.128	.745	.593	1.248	.83	1.198	.882	1.18	1.324	.613	1.427	1.112	.291	1.119	1.69	.217	1.455
1243	.368	-.2	.303	.737	.115	null	.318	.585	1.361	.339	.438	null	.963	.46	.764	.547	1.117	.559	.585	1.415	1.515	.526	.312	.998	.624	.614	.531	1.88	.819	.186	.095	-.317	2.224	1.585	.38	.432	.528	.067	-1	-.298	0	.398	-.115	-.082	1.094	-.888	.337	null	.429	.46
1244	-.897	-1.442	-.708	-2.43	-2.343	-.355	-2.122	-.77	-1.49	-1.11	-1.064	-3.082	-1.051	-2.118	-1.031	-1.073	-.767	-2.792	-1.619	-1.572	.322	-2.328	-1.493	-1.876	-1.794	-2.029	-1.829	-1.961	-1.494	-2.544	-.901	-1.407	-.978	-2.576	-1.564	-1.091	-.73	-2.112	-1.687	-2.224	-1.692	-1.95	-2.263	-.748	-.184	-1.019	-2.367	-1.883	-1.845	-1.775
1245	.415	-.7	.705	.263	.585	null	0	.27	.466	-.344	.897	-2.852	.798	-.167	-.147	.971	.782	.363	1.379	-.096	2.322	.341	.543	null	-1.252	null	.466	-1.152	.302	.775	.1	.678	1.82	1.379	.598	.174	.494	-.28	-.61	-.387	.041	-.131	-.152	-.468	1.222	.212	-.181	-1.415	.862	.02
1246	1.294	1.196	1.147	1.615	2.353	2.855	1.876	2.08	1.935	1.373	1.51	4.443	1.202	2.452	1.494	1.5	1.788	1.716	1.381	2.174	.968	1.85	1.922	null	2.096	2.565	1.898	.943	1.709	3.145	1.602	2.363	1.875	3.91	.848	1.266	1.01	3.464	3.553	3.472	3.458	3.558	1.526	.402	1.301	.753	1.571	1.41	1.329	1.591
1247	.695	.602	.379	.515	1.396	-.485	.242	-.301	1.073	-.02	-.113	null	.163	.99	-.07	-.202	.263	1.17	1.436	.784	.415	.415	.911	null	.181	null	-.112	-.168	.715	-.75	.206	.302	1.773	.22	.811	.647	1.251	.379	.862	.944	1.44	1.264	-1	-.444	-.14	-1.237	.387	-.115	1.503	.637
1248	.403	-.047	.578	.401	.263	null	-.231	.241	1.197	-.185	.741	null	0	null	.73	.538	.389	1.404	2.415	1.322	1.138	.766	.136	null	1.543	.667	.544	-1.184	.363	1.23	.14	.07	2.21	-.778	.69	.449	.84	.08	-.042	-.059	0	1.637	.415	-.503	1.102	null	.263	null	.348	.472
1249	.613	.339	.239	.112	.507	1.054	.781	.144	.177	.524	.638	.723	-.032	.933	1.025	.295	.652	.498	.43	1.2	.531	.647	.679	.855	1	1.199	.941	.109	.982	.861	1.268	1.046	.564	.779	1.368	1.202	1.245	1.637	1.403	1.723	1.08	1.306	.687	-.285	.008	.455	.576	.726	.057	1.085
1250	3.622	2.688	2.227	3.113	3.219	3.796	3.892	3.266	3.026	3.374	3.698	4.352	2.352	4.455	3.683	3.129	3.147	3.021	2.304	4.406	3.188	3.229	3.014	4.3	3.967	2.906	4.05	3.583	3.899	3.848	4.426	4.334	3.233	3.866	3.976	4.284	4.2	5.235	4.628	5.337	4.598	4.578	3.901	2.991	2.958	3.977	3.278	2.921	2.715	3.939
1251	.348	-.925	-.184	-.505	-1.175	-1.214	-.442	-.039	.438	.108	-.394	null	.642	-.932	.561	.056	-.081	-.076	-.483	-.385	.7	-.756	-.322	null	-.724	-1.485	.665	-.635	-.019	-1.159	.56	-.054	.887	.503	-.038	-.197	-.462	.322	1.552	0	.173	.497	-.733	-.643	-.434	-.091	.12	-4.954	.332	-.039
[truncated: 6,558,372 more chars]
