# Supplementary material for: A Systems Biology-Based Classifier for Hepatocellular Carcinoma Diagnosis
Source: PLoS One. 2011 Jul 28;6(7):e22426. doi: 10.1371/journal.pone.0022426 (PMC3145651; doi:10.1371/journal.pone.0022426)
Supplement: Raw Data S2 — Part1 of Wurmbach Liver data. (TXT) [file pone.0022426.s015.txt]

!Series_title	"Genome-wide molecular profiles of HCV-induced dysplasia and hepatocellular carcinoma"
!Series_geo_accession	"GSE6764"
!Series_status	"Public on Jun 21 2007"
!Series_submission_date	"Jan 17 2007"
!Series_last_update_date	"Jun 21 2007"
!Series_pubmed_id	"17393520"
!Series_summary	"Gene expression profiles of 75 tissue samples were analyzed representing the stepwise carcinogenic process from pre-neoplastic lesions (cirrhosis and dysplasia) to HCC, including four neoplastic stages (very early HCC to metastatic tumors) from patients with HCV infection. Gene signatures that accurately reflect the pathological progression of disease at each stage were identified and potential molecular markers for early diagnosis uncovered. Pathway analysis revealed dysregulation of the Notch and Toll-like receptor pathways in cirrhosis, followed by deregulation of several components of the Jak/STAT pathway in early carcinogenesis, then up-regulation of genes involved in DNA replication and repair and cell cycle in late cancerous stages."
!Series_summary	"Keywords: 8 pathological stages of HCV-induced HCC"
!Series_overall_design	"75 samples covering 8 stages of HCV induced HCC, with up to 13 biological repeats for each stage. Normal liver were used as control."
!Series_type	"Expression profiling by array"
!Series_contributor	"Elisa,,Wurmbach"
!Series_contributor	"Ying-bei,,Chen"
!Series_contributor	"Greg,,Khitrov"
!Series_contributor	"Weijia,,Zhang"
!Series_contributor	"Sassan,,Roayaie"
!Series_contributor	"Myron,,Schwartz"
!Series_contributor	"Isabel,,Fiel"
!Series_contributor	"Swan,,Thung"
!Series_contributor	"Vincenzo,,Mazzaferro"
!Series_contributor	"Jordi,,Bruix"
!Series_contributor	"Erwin,,Bottinger"
!Series_contributor	"Scott,,Friedman"
!Series_contributor	"Samuel,,Waxman"
!Series_contributor	"Josep,M,Llovet"
!Series_sample_id	"GSM155919 GSM155920 GSM155921 GSM155922 GSM155923 GSM155924 GSM155925 GSM155926 GSM155927 GSM155928 GSM155929 GSM155930 GSM155931 GSM155932 GSM155933 GSM155934 GSM155935 GSM155936 GSM155937 GSM155938 GSM155939 GSM155940 GSM155941 GSM155942 GSM155943 GSM155944 GSM155945 GSM155946 GSM155947 GSM155948 GSM155949 GSM155950 GSM155951 GSM155952 GSM155953 GSM155954 GSM155955 GSM155956 GSM155957 GSM155958 GSM155959 GSM155960 GSM155961 GSM155962 GSM155963 GSM155964 GSM155965 GSM155966 GSM155967 GSM155968 GSM155969 GSM155970 GSM155971 GSM155972 GSM155973 GSM155974 GSM155975 GSM155976 GSM155977 GSM155978 GSM155979 GSM155980 GSM155981 GSM155982 GSM155983 GSM155984 GSM155985 GSM155986 GSM155987 GSM155988 GSM155989 GSM155990 GSM155991 GSM155992 GSM155993 "
!Series_contact_name	"Elisa,,Wurmbach"
!Series_contact_email	"Elisa.Wurmbach@mssm.edu"
!Series_contact_phone	"212-241-9779"
!Series_contact_laboratory	"Sam Waxman"
!Series_contact_department	"Hematology/Oncology"
!Series_contact_institute	"Mount Sinai School of Medicine"
!Series_contact_address	"1 Gustave L. Levy Place"
!Series_contact_city	"New York"
!Series_contact_state	"NY"
!Series_contact_zip/postal_code	"10029"
!Series_contact_country	"USA"
!Series_supplementary_file	"ftp://ftp.ncbi.nih.gov/pub/geo/DATA/supplementary/series/GSE6764/GSE6764_RAW.tar"
!Series_platform_id	"GPL570"

!Sample_title	"c_NY101"	"ci_NY3"	"ci_NY17"	"ci_NY8"	"ci_NY30"	"lg_NY23"	"lg_NY10"	"c_NY102"	"c_NY103"	"c_NY104"	"hg_NY15"	"hg_NY28"	"ci_NY19"	"ve_NY6"	"ve_NY26"	"ve_NY41"	"ve_B5"	"aa_NY31"	"e_NY2"	"a_NY7"	"e_NY16"	"a_NY18"	"a_NY34"	"a_NY36"	"aa_NY39"	"aa_NY226"	"e_B7"	"e_B13"	"c_B51"	"c_B53"	"aa_NY218"	"aa_NY234"	"cin_NY20"	"cin_NY50"	"aa_NY224"	"aa_NY216"	"e_M45B"	"aa_NY79"	"aa_NY82"	"e_NY204"	"e_NY44"	"e_M75"	"c_M101"	"aa_NY74"	"a_NY70"	"c_NY106"	"ci_NY78"	"ci_NY33"	"ci_NY35"	"ci_NY37"	"ci_NY43"	"hg_NY58"	"lg_NY48"	"lg_NY51"	"lg_NY56"	"lg_NY57"	"hg_NY61"	"lg_NY49"	"hg_NY55"	"lg_NY11"	"lg_NY13"	"lg_NY24"	"hg_NY29"	"hg_NY53"	"ve_M47"	"cin_NY42B"	"a_B35B"	"e_M43B"	"ve_M63B"	"C_C6"	"C_C7"	"A_2m25"	"ve_2m41"	"e_2m51"	"ve_2m57"
!Sample_geo_accession	"GSM155919"	"GSM155920"	"GSM155921"	"GSM155922"	"GSM155923"	"GSM155924"	"GSM155925"	"GSM155926"	"GSM155927"	"GSM155928"	"GSM155929"	"GSM155930"	"GSM155931"	"GSM155932"	"GSM155933"	"GSM155934"	"GSM155935"	"GSM155936"	"GSM155937"	"GSM155938"	"GSM155939"	"GSM155940"	"GSM155941"	"GSM155942"	"GSM155943"	"GSM155944"	"GSM155945"	"GSM155946"	"GSM155947"	"GSM155948"	"GSM155949"	"GSM155950"	"GSM155951"	"GSM155952"	"GSM155953"	"GSM155954"	"GSM155955"	"GSM155956"	"GSM155957"	"GSM155958"	"GSM155959"	"GSM155960"	"GSM155961"	"GSM155962"	"GSM155963"	"GSM155964"	"GSM155965"	"GSM155966"	"GSM155967"	"GSM155968"	"GSM155969"	"GSM155970"	"GSM155971"	"GSM155972"	"GSM155973"	"GSM155974"	"GSM155975"	"GSM155976"	"GSM155977"	"GSM155978"	"GSM155979"	"GSM155980"	"GSM155981"	"GSM155982"	"GSM155983"	"GSM155984"	"GSM155985"	"GSM155986"	"GSM155987"	"GSM155988"	"GSM155989"	"GSM155990"	"GSM155991"	"GSM155992"	"GSM155993"
!Sample_status	"Public on Jun 21 2007"	"Public on Jun 21 2007"	"Public on Jun 21 2007"	"Public on Jun 21 2007"	"Public on Jun 21 2007"	"Public on Jun 21 2007"	"Public on Jun 21 2007"	"Public on Jun 21 2007"	"Public on Jun 21 2007"	"Public on Jun 21 2007"	"Public on Jun 21 2007"	"Public on Jun 21 2007"	"Public on Jun 21 2007"	"Public on Jun 21 2007"	"Public on Jun 21 2007"	"Public on Jun 21 2007"	"Public on Jun 21 2007"	"Public on Jun 21 2007"	"Public on Jun 21 2007"	"Public on Jun 21 2007"	"Public on Jun 21 2007"	"Public on Jun 21 2007"	"Public on Jun 21 2007"	"Public on Jun 21 2007"	"Public on Jun 21 2007"	"Public on Jun 21 2007"	"Public on Jun 21 2007"	"Public on Jun 21 2007"	"Public on Jun 21 2007"	"Public on Jun 21 2007"	"Public on Jun 21 2007"	"Public on Jun 21 2007"	"Public on Jun 21 2007"	"Public on Jun 21 2007"	"Public on Jun 21 2007"	"Public on Jun 21 2007"	"Public on Jun 21 2007"	"Public on Jun 21 2007"	"Public on Jun 21 2007"	"Public on Jun 21 2007"	"Public on Jun 21 2007"	"Public on Jun 21 2007"	"Public on Jun 21 2007"	"Public on Jun 21 2007"	"Public on Jun 21 2007"	"Public on Jun 21 2007"	"Public on Jun 21 2007"	"Public on Jun 21 2007"	"Public on Jun 21 2007"	"Public on Jun 21 2007"	"Public on Jun 21 2007"	"Public on Jun 21 2007"	"Public on Jun 21 2007"	"Public on Jun 21 2007"	"Public on Jun 21 2007"	"Public on Jun 21 2007"	"Public on Jun 21 2007"	"Public on Jun 21 2007"	"Public on Jun 21 2007"	"Public on Jun 21 2007"	"Public on Jun 21 2007"	"Public on Jun 21 2007"	"Public on Jun 21 2007"	"Public on Jun 21 2007"	"Public on Jun 21 2007"	"Public on Jun 21 2007"	"Public on Jun 21 2007"	"Public on Jun 21 2007"	"Public on Jun 21 2007"	"Public on Jun 21 2007"	"Public on Jun 21 2007"	"Public on Jun 21 2007"	"Public on Jun 21 2007"	"Public on Jun 21 2007"	"Public on Jun 21 2007"
!Sample_submission_date	"Jan 17 2007"	"Jan 17 2007"	"Jan 17 2007"	"Jan 17 2007"	"Jan 17 2007"	"Jan 17 2007"	"Jan 17 2007"	"Jan 17 2007"	"Jan 17 2007"	"Jan 17 2007"	"Jan 17 2007"	"Jan 17 2007"	"Jan 17 2007"	"Jan 17 2007"	"Jan 17 2007"	"Jan 17 2007"	"Jan 17 2007"	"Jan 17 2007"	"Jan 17 2007"	"Jan 17 2007"	"Jan 17 2007"	"Jan 17 2007"	"Jan 17 2007"	"Jan 17 2007"	"Jan 17 2007"	"Jan 17 2007"	"Jan 17 2007"	"Jan 17 2007"	"Jan 17 2007"	"Jan 17 2007"	"Jan 17 2007"	"Jan 17 2007"	"Jan 17 2007"	"Jan 17 2007"	"Jan 17 2007"	"Jan 17 2007"	"Jan 17 2007"	"Jan 17 2007"	"Jan 17 2007"	"Jan 17 2007"	"Jan 17 2007"	"Jan 17 2007"	"Jan 17 2007"	"Jan 17 2007"	"Jan 17 2007"	"Jan 17 2007"	"Jan 17 2007"	"Jan 17 2007"	"Jan 17 2007"	"Jan 17 2007"	"Jan 17 2007"	"Jan 17 2007"	"Jan 17 2007"	"Jan 17 2007"	"Jan 17 2007"	"Jan 17 2007"	"Jan 17 2007"	"Jan 17 2007"	"Jan 17 2007"	"Jan 17 2007"	"Jan 17 2007"	"Jan 17 2007"	"Jan 17 2007"	"Jan 17 2007"	"Jan 17 2007"	"Jan 17 2007"	"Jan 17 2007"	"Jan 17 2007"	"Jan 17 2007"	"Jan 17 2007"	"Jan 17 2007"	"Jan 17 2007"	"Jan 17 2007"	"Jan 17 2007"	"Jan 17 2007"
!Sample_last_update_date	"Jun 21 2007"	"Jun 21 2007"	"Jun 21 2007"	"Jun 21 2007"	"Jun 21 2007"	"Jun 21 2007"	"Jun 21 2007"	"Jun 21 2007"	"Jun 21 2007"	"Jun 21 2007"	"Jun 21 2007"	"Jun 21 2007"	"Jun 21 2007"	"Jun 21 2007"	"Jun 21 2007"	"Jun 21 2007"	"Jun 21 2007"	"Jun 21 2007"	"Jun 21 2007"	"Jun 21 2007"	"Jun 21 2007"	"Jun 21 2007"	"Jun 21 2007"	"Jun 21 2007"	"Jun 21 2007"	"Jun 21 2007"	"Jun 21 2007"	"Jun 21 2007"	"Jun 21 2007"	"Jun 21 2007"	"Jun 21 2007"	"Jun 21 2007"	"Jun 21 2007"	"Jun 21 2007"	"Jun 21 2007"	"Jun 21 2007"	"Jun 21 2007"	"Jun 21 2007"	"Jun 21 2007"	"Jun 21 2007"	"Jun 21 2007"	"Jun 21 2007"	"Jun 21 2007"	"Jun 21 2007"	"Jun 21 2007"	"Jun 21 2007"	"Jun 21 2007"	"Jun 21 2007"	"Jun 21 2007"	"Jun 21 2007"	"Jun 21 2007"	"Jun 21 2007"	"Jun 21 2007"	"Jun 21 2007"	"Jun 21 2007"	"Jun 21 2007"	"Jun 21 2007"	"Jun 21 2007"	"Jun 21 2007"	"Jun 21 2007"	"Jun 21 2007"	"Jun 21 2007"	"Jun 21 2007"	"Jun 21 2007"	"Jun 21 2007"	"Jun 21 2007"	"Jun 21 2007"	"Jun 21 2007"	"Jun 21 2007"	"Jun 21 2007"	"Jun 21 2007"	"Jun 21 2007"	"Jun 21 2007"	"Jun 21 2007"	"Jun 21 2007"
!Sample_type	"RNA"	"RNA"	"RNA"	"RNA"	"RNA"	"RNA"	"RNA"	"RNA"	"RNA"	"RNA"	"RNA"	"RNA"	"RNA"	"RNA"	"RNA"	"RNA"	"RNA"	"RNA"	"RNA"	"RNA"	"RNA"	"RNA"	"RNA"	"RNA"	"RNA"	"RNA"	"RNA"	"RNA"	"RNA"	"RNA"	"RNA"	"RNA"	"RNA"	"RNA"	"RNA"	"RNA"	"RNA"	"RNA"	"RNA"	"RNA"	"RNA"	"RNA"	"RNA"	"RNA"	"RNA"	"RNA"	"RNA"	"RNA"	"RNA"	"RNA"	"RNA"	"RNA"	"RNA"	"RNA"	"RNA"	"RNA"	"RNA"	"RNA"	"RNA"	"RNA"	"RNA"	"RNA"	"RNA"	"RNA"	"RNA"	"RNA"	"RNA"	"RNA"	"RNA"	"RNA"	"RNA"	"RNA"	"RNA"	"RNA"	"RNA"
!Sample_channel_count	"1"	"1"	"1"	"1"	"1"	"1"	"1"	"1"	"1"	"1"	"1"	"1"	"1"	"1"	"1"	"1"	"1"	"1"	"1"	"1"	"1"	"1"	"1"	"1"	"1"	"1"	"1"	"1"	"1"	"1"	"1"	"1"	"1"	"1"	"1"	"1"	"1"	"1"	"1"	"1"	"1"	"1"	"1"	"1"	"1"	"1"	"1"	"1"	"1"	"1"	"1"	"1"	"1"	"1"	"1"	"1"	"1"	"1"	"1"	"1"	"1"	"1"	"1"	"1"	"1"	"1"	"1"	"1"	"1"	"1"	"1"	"1"	"1"	"1"	"1"
!Sample_source_name_ch1	"human liver; normal liver tissue"	"human liver; cirrhotic liver tissue"	"human liver; cirrhotic liver tissue"	"human liver; cirrhotic liver tissue"	"human liver; cirrhotic liver tissue"	"human liver; low-grade dysplastic liver tissue"	"human liver; low-grade dysplastic liver tissue"	"human liver; normal liver tissue"	"human liver; normal liver tissue"	"human liver; normal liver tissue"	"human liver; high-grade dysplastic liver tissue"	"human liver; high-grade dysplastic liver tissue"	"human liver; cirrhotic liver tissue"	"human liver; very early HCC"	"human liver; very early HCC"	"human liver; very early HCC"	"human liver; very early HCC"	"human liver; very advanced HCC"	"human liver; early HCC"	"human liver; advanced HCC"	"human liver; early HCC"	"human liver; advanced HCC"	"human liver; advanced HCC"	"human liver; advanced HCC"	"human liver; very advanced HCC"	"human liver; very advanced HCC"	"human liver; early HCC"	"human liver; early HCC"	"human liver; normal liver tissue"	"human liver; normal liver tissue"	"human liver; very advanced HCC"	"human liver; very advanced HCC"	"human liver; cirrhotic liver tissue from patients without HCC"	"human liver; cirrhotic liver tissue from patients without HCC"	"human liver; very advanced HCC"	"human liver; very advanced HCC"	"human liver; early HCC"	"human liver; very advanced HCC"	"human liver; very advanced HCC"	"human liver; early HCC"	"human liver; early HCC"	"human liver; early HCC"	"human liver; normal liver tissue"	"human liver; very advanced HCC"	"human liver; advanced HCC"	"human liver; normal liver tissue"	"human liver; cirrhotic liver tissue"	"human liver; cirrhotic liver tissue"	"human liver; cirrhotic liver tissue"	"human liver; cirrhotic liver tissue"	"human liver; cirrhotic liver tissue"	"human liver; high-grade dysplastic liver tissue"	"human liver; low-grade dysplastic liver tissue"	"human liver; low-grade dysplastic liver tissue"	"human liver; low-grade dysplastic liver tissue"	"human liver; low-grade dysplastic liver tissue"	"human liver; high-grade dysplastic liver tissue"	"human liver; low-grade dysplastic liver tissue"	"human liver; high-grade dysplastic liver tissue"	"human liver; low-grade dysplastic liver tissue"	"human liver; low-grade dysplastic liver tissue"	"human liver; low-grade dysplastic liver tissue"	"human liver; high-grade dysplastic liver tissue"	"human liver; high-grade dysplastic liver tissue"	"human liver; very early HCC"	"human liver; cirrhotic liver tissue from patients without HCC"	"human liver; advanced HCC"	"human liver; early HCC"	"human liver; very early HCC"	"human liver; normal liver tissue"	"human liver; normal liver tissue"	"human liver; advanced HCC"	"human liver; very early HCC"	"human liver; early HCC"	"human liver; very early HCC"
!Sample_organism_ch1	"Homo sapiens"	"Homo sapiens"	"Homo sapiens"	"Homo sapiens"	"Homo sapiens"	"Homo sapiens"	"Homo sapiens"	"Homo sapiens"	"Homo sapiens"	"Homo sapiens"	"Homo sapiens"	"Homo sapiens"	"Homo sapiens"	"Homo sapiens"	"Homo sapiens"	"Homo sapiens"	"Homo sapiens"	"Homo sapiens"	"Homo sapiens"	"Homo sapiens"	"Homo sapiens"	"Homo sapiens"	"Homo sapiens"	"Homo sapiens"	"Homo sapiens"	"Homo sapiens"	"Homo sapiens"	"Homo sapiens"	"Homo sapiens"	"Homo sapiens"	"Homo sapiens"	"Homo sapiens"	"Homo sapiens"	"Homo sapiens"	"Homo sapiens"	"Homo sapiens"	"Homo sapiens"	"Homo sapiens"	"Homo sapiens"	"Homo sapiens"	"Homo sapiens"	"Homo sapiens"	"Homo sapiens"	"Homo sapiens"	"Homo sapiens"	"Homo sapiens"	"Homo sapiens"	"Homo sapiens"	"Homo sapiens"	"Homo sapiens"	"Homo sapiens"	"Homo sapiens"	"Homo sapiens"	"Homo sapiens"	"Homo sapiens"	"Homo sapiens"	"Homo sapiens"	"Homo sapiens"	"Homo sapiens"	"Homo sapiens"	"Homo sapiens"	"Homo sapiens"	"Homo sapiens"	"Homo sapiens"	"Homo sapiens"	"Homo sapiens"	"Homo sapiens"	"Homo sapiens"	"Homo sapiens"	"Homo sapiens"	"Homo sapiens"	"Homo sapiens"	"Homo sapiens"	"Homo sapiens"	"Homo sapiens"
!Sample_characteristics_ch1	"normal liver tissue"	"cirrhotic liver tissue"	"cirrhotic liver tissue"	"cirrhotic liver tissue"	"cirrhotic liver tissue"	"low-grade dysplastic liver tissue"	"low-grade dysplastic liver tissue"	"normal liver tissue"	"normal liver tissue"	"normal liver tissue"	"high-grade dysplastic liver tissue"	"high-grade dysplastic liver tissue"	"cirrhotic liver tissue"	"very early HCC"	"very early HCC"	"very early HCC"	"very early HCC"	"very advanced HCC"	"early HCC"	"advanced HCC"	"early HCC"	"advanced HCC"	"advanced HCC"	"advanced HCC"	"very advanced HCC"	"very advanced HCC"	"early HCC"	"early HCC"	"normal liver tissue"	"normal liver tissue"	"very advanced HCC"	"very advanced HCC"	"cirrhotic liver tissue from patients without HCC"	"cirrhotic liver tissue from patients without HCC"	"very advanced HCC"	"very advanced HCC"	"early HCC"	"very advanced HCC"	"very advanced HCC"	"early HCC"	"early HCC"	"early HCC"	"normal liver tissue"	"very advanced HCC"	"advanced HCC"	"normal liver tissue"	"cirrhotic liver tissue"	"cirrhotic liver tissue"	"cirrhotic liver tissue"	"cirrhotic liver tissue"	"cirrhotic liver tissue"	"high-grade dysplastic liver tissue"	"low-grade dysplastic liver tissue"	"low-grade dysplastic liver tissue"	"low-grade dysplastic liver tissue"	"low-grade dysplastic liver tissue"	"high-grade dysplastic liver tissue"	"low-grade dysplastic liver tissue"	"high-grade dysplastic liver tissue"	"low-grade dysplastic liver tissue"	"low-grade dysplastic liver tissue"	"low-grade dysplastic liver tissue"	"high-grade dysplastic liver tissue"	"high-grade dysplastic liver tissue"	"very early HCC"	"cirrhotic liver tissue from patients without HCC"	"advanced HCC"	"early HCC"	"very early HCC"	"normal liver tissue"	"normal liver tissue"	"advanced HCC"	"very early HCC"	"early HCC"	"very early HCC"
!Sample_molecule_ch1	"total RNA"	"total RNA"	"total RNA"	"total RNA"	"total RNA"	"total RNA"	"total RNA"	"total RNA"	"total RNA"	"total RNA"	"total RNA"	"total RNA"	"total RNA"	"total RNA"	"total RNA"	"total RNA"	"total RNA"	"total RNA"	"total RNA"	"total RNA"	"total RNA"	"total RNA"	"total RNA"	"total RNA"	"total RNA"	"total RNA"	"total RNA"	"total RNA"	"total RNA"	"total RNA"	"total RNA"	"total RNA"	"total RNA"	"total RNA"	"total RNA"	"total RNA"	"total RNA"	"total RNA"	"total RNA"	"total RNA"	"total RNA"	"total RNA"	"total RNA"	"total RNA"	"total RNA"	"total RNA"	"total RNA"	"total RNA"	"total RNA"	"total RNA"	"total RNA"	"total RNA"	"total RNA"	"total RNA"	"total RNA"	"total RNA"	"total RNA"	"total RNA"	"total RNA"	"total RNA"	"total RNA"	"total RNA"	"total RNA"	"total RNA"	"total RNA"	"total RNA"	"total RNA"	"total RNA"	"total RNA"	"total RNA"	"total RNA"	"total RNA"	"total RNA"	"total RNA"	"total RNA"
!Sample_extract_protocol_ch1	"Trizol extraction of total RNA was performed according to the manufacturer's instructions."	"Trizol extraction of total RNA was performed according to the manufacturer's instructions."	"Trizol extraction of total RNA was performed according to the manufacturer's instructions."	"Trizol extraction of total RNA was performed according to the manufacturer's instructions."	"Trizol extraction of total RNA was performed according to the manufacturer's instructions."	"Trizol extraction of total RNA was performed according to the manufacturer's instructions."	"Trizol extraction of total RNA was performed according to the manufacturer's instructions."	"Trizol extraction of total RNA was performed according to the manufacturer's instructions."	"Trizol extraction of total RNA was performed according to the manufacturer's instructions."	"Trizol extraction of total RNA was performed according to the manufacturer's instructions."	"Trizol extraction of total RNA was performed according to the manufacturer's instructions."	"Trizol extraction of total RNA was performed according to the manufacturer's instructions."	"Trizol extraction of total RNA was performed according to the manufacturer's instructions."	"Trizol extraction of total RNA was performed according to the manufacturer's instructions."	"Trizol extraction of total RNA was performed according to the manufacturer's instructions."	"Trizol extraction of total RNA was performed according to the manufacturer's instructions."	"Trizol extraction of total RNA was performed according to the manufacturer's instructions."	"Trizol extraction of total RNA was performed according to the manufacturer's instructions."	"Trizol extraction of total RNA was performed according to the manufacturer's instructions."	"Trizol extraction of total RNA was performed according to the manufacturer's instructions."	"Trizol extraction of total RNA was performed according to the manufacturer's instructions."	"Trizol extraction of total RNA was performed according to the manufacturer's instructions."	"Trizol extraction of total RNA was performed according to the manufacturer's instructions."	"Trizol extraction of total RNA was performed according to the manufacturer's instructions."	"Trizol extraction of total RNA was performed according to the manufacturer's instructions."	"Trizol extraction of total RNA was performed according to the manufacturer's instructions."	"Trizol extraction of total RNA was performed according to the manufacturer's instructions."	"Trizol extraction of total RNA was performed according to the manufacturer's instructions."	"Trizol extraction of total RNA was performed according to the manufacturer's instructions."	"Trizol extraction of total RNA was performed according to the manufacturer's instructions."	"Trizol extraction of total RNA was performed according to the manufacturer's instructions."	"Trizol extraction of total RNA was performed according to the manufacturer's instructions."	"Trizol extraction of total RNA was performed according to the manufacturer's instructions."	"Trizol extraction of total RNA was performed according to the manufacturer's instructions."	"Trizol extraction of total RNA was performed according to the manufacturer's instructions."	"Trizol extraction of total RNA was performed according to the manufacturer's instructions."	"Trizol extraction of total RNA was performed according to the manufacturer's instructions."	"Trizol extraction of total RNA was performed according to the manufacturer's instructions."	"Trizol extraction of total RNA was performed according to the manufacturer's instructions."	"Trizol extraction of total RNA was performed according to the manufacturer's instructions."	"Trizol extraction of total RNA was performed according to the manufacturer's instructions."	"Trizol extraction of total RNA was performed according to the manufacturer's instructions."	"Trizol extraction of total RNA was performed according to the manufacturer's instructions."	"Trizol extraction of total RNA was performed according to the manufacturer's instructions."	"Trizol extraction of total RNA was performed according to the manufacturer's instructions."	"Trizol extraction of total RNA was performed according to the manufacturer's instructions."	"Trizol extraction of total RNA was performed according to the manufacturer's instructions."	"Trizol extraction of total RNA was performed according to the manufacturer's instructions."	"Trizol extraction of total RNA was performed according to the manufacturer's instructions."	"Trizol extraction of total RNA was performed according to the manufacturer's instructions."	"Trizol extraction of total RNA was performed according to the manufacturer's instructions."	"Trizol extraction of total RNA was performed according to the manufacturer's instructions."	"Trizol extraction of total RNA was performed according to the manufacturer's instructions."	"Trizol extraction of total RNA was performed according to the manufacturer's instructions."	"Trizol extraction of total RNA was performed according to the manufacturer's instructions."	"Trizol extraction of total RNA was performed according to the manufacturer's instructions."	"Trizol extraction of total RNA was performed according to the manufacturer's instructions."	"Trizol extraction of total RNA was performed according to the manufacturer's instructions."	"Trizol extraction of total RNA was performed according to the manufacturer's instructions."	"Trizol extraction of total RNA was performed according to the manufacturer's instructions."	"Trizol extraction of total RNA was performed according to the manufacturer's instructions."	"Trizol extraction of total RNA was performed according to the manufacturer's instructions."	"Trizol extraction of total RNA was performed according to the manufacturer's instructions."	"Trizol extraction of total RNA was performed according to the manufacturer's instructions."	"Trizol extraction of total RNA was performed according to the manufacturer's instructions."	"Trizol extraction of total RNA was performed according to the manufacturer's instructions."	"Trizol extraction of total RNA was performed according to the manufacturer's instructions."	"Trizol extraction of total RNA was performed according to the manufacturer's instructions."	"Trizol extraction of total RNA was performed according to the manufacturer's instructions."	"Trizol extraction of total RNA was performed according to the manufacturer's instructions."	"Trizol extraction of total RNA was performed according to the manufacturer's instructions."	"Trizol extraction of total RNA was performed according to the manufacturer's instructions."	"Trizol extraction of total RNA was performed according to the manufacturer's instructions."	"Trizol extraction of total RNA was performed according to the manufacturer's instructions."	"Trizol extraction of total RNA was performed according to the manufacturer's instructions."
!Sample_label_ch1	"biotin"	"biotin"	"biotin"	"biotin"	"biotin"	"biotin"	"biotin"	"biotin"	"biotin"	"biotin"	"biotin"	"biotin"	"biotin"	"biotin"	"biotin"	"biotin"	"biotin"	"biotin"	"biotin"	"biotin"	"biotin"	"biotin"	"biotin"	"biotin"	"biotin"	"biotin"	"biotin"	"biotin"	"biotin"	"biotin"	"biotin"	"biotin"	"biotin"	"biotin"	"biotin"	"biotin"	"biotin"	"biotin"	"biotin"	"biotin"	"biotin"	"biotin"	"biotin"	"biotin"	"biotin"	"biotin"	"biotin"	"biotin"	"biotin"	"biotin"	"biotin"	"biotin"	"biotin"	"biotin"	"biotin"	"biotin"	"biotin"	"biotin"	"biotin"	"biotin"	"biotin"	"biotin"	"biotin"	"biotin"	"biotin"	"biotin"	"biotin"	"biotin"	"biotin"	"biotin"	"biotin"	"biotin"	"biotin"	"biotin"	"biotin"
!Sample_label_protocol_ch1	"Biotinylated cRNA were prepared according to the standard Affymetrix protocol from 5 ug total RNA"	"Biotinylated cRNA were prepared according to the standard Affymetrix protocol from 5 ug total RNA"	"Biotinylated cRNA were prepared according to the standard Affymetrix protocol from 5 ug total RNA"	"Biotinylated cRNA were prepared according to the standard Affymetrix protocol from 5 ug total RNA"	"Biotinylated cRNA were prepared according to the standard Affymetrix protocol from 5 ug total RNA"	"Biotinylated cRNA were prepared according to the standard Affymetrix protocol from 5 ug total RNA"	"Biotinylated cRNA were prepared according to the standard Affymetrix protocol from 5 ug total RNA"	"Biotinylated cRNA were prepared according to the standard Affymetrix protocol from 5 ug total RNA"	"Biotinylated cRNA were prepared according to the standard Affymetrix protocol from 5 ug total RNA"	"Biotinylated cRNA were prepared according to the standard Affymetrix protocol from 5 ug total RNA"	"Biotinylated cRNA were prepared according to the standard Affymetrix protocol from 5 ug total RNA"	"Biotinylated cRNA were prepared according to the standard Affymetrix protocol from 5 ug total RNA"	"Biotinylated cRNA were prepared according to the standard Affymetrix protocol from 5 ug total RNA"	"Biotinylated cRNA were prepared according to the standard Affymetrix protocol from 5 ug total RNA"	"Biotinylated cRNA were prepared according to the standard Affymetrix protocol from 5 ug total RNA"	"Biotinylated cRNA were prepared according to the standard Affymetrix protocol from 5 ug total RNA"	"Biotinylated cRNA were prepared according to the standard Affymetrix protocol from 5 ug total RNA"	"Biotinylated cRNA were prepared according to the standard Affymetrix protocol from 5 ug total RNA"	"Biotinylated cRNA were prepared according to the standard Affymetrix protocol from 5 ug total RNA"	"Biotinylated cRNA were prepared according to the standard Affymetrix protocol from 5 ug total RNA"	"Biotinylated cRNA were prepared according to the standard Affymetrix protocol from 5 ug total RNA"	"Biotinylated cRNA were prepared according to the standard Affymetrix protocol from 5 ug total RNA"	"Biotinylated cRNA were prepared according to the standard Affymetrix protocol from 5 ug total RNA"	"Biotinylated cRNA were prepared according to the standard Affymetrix protocol from 5 ug total RNA"	"Biotinylated cRNA were prepared according to the standard Affymetrix protocol from 5 ug total RNA"	"Biotinylated cRNA were prepared according to the standard Affymetrix protocol from 5 ug total RNA"	"Biotinylated cRNA were prepared according to the standard Affymetrix protocol from 5 ug total RNA"	"Biotinylated cRNA were prepared according to the standard Affymetrix protocol from 5 ug total RNA"	"Biotinylated cRNA were prepared according to the standard Affymetrix protocol from 5 ug total RNA"	"Biotinylated cRNA were prepared according to the standard Affymetrix protocol from 5 ug total RNA"	"Biotinylated cRNA were prepared according to the standard Affymetrix protocol from 5 ug total RNA"	"Biotinylated cRNA were prepared according to the standard Affymetrix protocol from 5 ug total RNA"	"Biotinylated cRNA were prepared according to the standard Affymetrix protocol from 5 ug total RNA"	"Biotinylated cRNA were prepared according to the standard Affymetrix protocol from 5 ug total RNA"	"Biotinylated cRNA were prepared according to the standard Affymetrix protocol from 5 ug total RNA"	"Biotinylated cRNA were prepared according to the standard Affymetrix protocol from 5 ug total RNA"	"Biotinylated cRNA were prepared according to the standard Affymetrix protocol from 5 ug total RNA"	"Biotinylated cRNA were prepared according to the standard Affymetrix protocol from 5 ug total RNA"	"Biotinylated cRNA were prepared according to the standard Affymetrix protocol from 5 ug total RNA"	"Biotinylated cRNA were prepared according to the standard Affymetrix protocol from 5 ug total RNA"	"Biotinylated cRNA were prepared according to the standard Affymetrix protocol from 5 ug total RNA"	"Biotinylated cRNA were prepared according to the standard Affymetrix protocol from 5 ug total RNA"	"Biotinylated cRNA were prepared according to the standard Affymetrix protocol from 5 ug total RNA"	"Biotinylated cRNA were prepared according to the standard Affymetrix protocol from 5 ug total RNA"	"Biotinylated cRNA were prepared according to the standard Affymetrix protocol from 5 ug total RNA"	"Biotinylated cRNA were prepared according to the standard Affymetrix protocol from 5 ug total RNA"	"Biotinylated cRNA were prepared according to the standard Affymetrix protocol from 5 ug total RNA"	"Biotinylated cRNA were prepared according to the standard Affymetrix protocol from 5 ug total RNA"	"Biotinylated cRNA were prepared according to the standard Affymetrix protocol from 5 ug total RNA"	"Biotinylated cRNA were prepared according to the standard Affymetrix protocol from 5 ug total RNA"	"Biotinylated cRNA were prepared according to the standard Affymetrix protocol from 5 ug total RNA"	"Biotinylated cRNA were prepared according to the standard Affymetrix protocol from 5 ug total RNA"	"Biotinylated cRNA were prepared according to the standard Affymetrix protocol from 5 ug total RNA"	"Biotinylated cRNA were prepared according to the standard Affymetrix protocol from 5 ug total RNA"	"Biotinylated cRNA were prepared according to the standard Affymetrix protocol from 5 ug total RNA"	"Biotinylated cRNA were prepared according to the standard Affymetrix protocol from 5 ug total RNA"	"Biotinylated cRNA were prepared according to the standard Affymetrix protocol from 5 ug total RNA"	"Biotinylated cRNA were prepared according to the standard Affymetrix protocol from 5 ug total RNA"	"Biotinylated cRNA were prepared according to the standard Affymetrix protocol from 5 ug total RNA"	"Biotinylated cRNA were prepared according to the standard Affymetrix protocol from 5 ug total RNA"	"Biotinylated cRNA were prepared according to the standard Affymetrix protocol from 5 ug total RNA"	"Biotinylated cRNA were prepared according to the standard Affymetrix protocol from 5 ug total RNA"	"Biotinylated cRNA were prepared according to the standard Affymetrix protocol from 5 ug total RNA"	"Biotinylated cRNA were prepared according to the standard Affymetrix protocol from 5 ug total RNA"	"Biotinylated cRNA were prepared according to the standard Affymetrix protocol from 5 ug total RNA"	"Biotinylated cRNA were prepared according to the standard Affymetrix protocol from 5 ug total RNA"	"Biotinylated cRNA were prepared according to the standard Affymetrix protocol from 5 ug total RNA"	"Biotinylated cRNA were prepared according to the standard Affymetrix protocol from 5 ug total RNA"	"Biotinylated cRNA were prepared according to the standard Affymetrix protocol from 5 ug total RNA"	"Biotinylated cRNA were prepared according to the standard Affymetrix protocol from 5 ug total RNA"	"Biotinylated cRNA were prepared according to the standard Affymetrix protocol from 5 ug total RNA"	"Biotinylated cRNA were prepared according to the standard Affymetrix protocol from 5 ug total RNA"	"Biotinylated cRNA were prepared according to the standard Affymetrix protocol from 5 ug total RNA"	"Biotinylated cRNA were prepared according to the standard Affymetrix protocol from 5 ug total RNA"	"Biotinylated cRNA were prepared according to the standard Affymetrix protocol from 5 ug total RNA"
!Sample_hyb_protocol	"Following fragmentation, 15 ug of cRNA were hybridized according to the standardized protocol from Affymetrix."	"Following fragmentation, 15 ug of cRNA were hybridized according to the standardized protocol from Affymetrix."	"Following fragmentation, 15 ug of cRNA were hybridized according to the standardized protocol from Affymetrix."	"Following fragmentation, 15 ug of cRNA were hybridized according to the standardized protocol from Affymetrix."	"Following fragmentation, 15 ug of cRNA were hybridized according to the standardized protocol from Affymetrix."	"Following fragmentation, 15 ug of cRNA were hybridized according to the standardized protocol from Affymetrix."	"Following fragmentation, 15 ug of cRNA were hybridized according to the standardized protocol from Affymetrix."	"Following fragmentation, 15 ug of cRNA were hybridized according to the standardized protocol from Affymetrix."	"Following fragmentation, 15 ug of cRNA were hybridized according to the standardized protocol from Affymetrix."	"Following fragmentation, 15 ug of cRNA were hybridized according to the standardized protocol from Affymetrix."	"Following fragmentation, 15 ug of cRNA were hybridized according to the standardized protocol from Affymetrix."	"Following fragmentation, 15 ug of cRNA were hybridized according to the standardized protocol from Affymetrix."	"Following fragmentation, 15 ug of cRNA were hybridized according to the standardized protocol from Affymetrix."	"Following fragmentation, 15 ug of cRNA were hybridized according to the standardized protocol from Affymetrix."	"Following fragmentation, 15 ug of cRNA were hybridized according to the standardized protocol from Affymetrix."	"Following fragmentation, 15 ug of cRNA were hybridized according to the standardized protocol from Affymetrix."	"Following fragmentation, 15 ug of cRNA were hybridized according to the standardized protocol from Affymetrix."	"Following fragmentation, 15 ug of cRNA were hybridized according to the standardized protocol from Affymetrix."	"Following fragmentation, 15 ug of cRNA were hybridized according to the standardized protocol from Affymetrix."	"Following fragmentation, 15 ug of cRNA were hybridized according to the standardized protocol from Affymetrix."	"Following fragmentation, 15 ug of cRNA were hybridized according to the standardized protocol from Affymetrix."	"Following fragmentation, 15 ug of cRNA were hybridized according to the standardized protocol from Affymetrix."	"Following fragmentation, 15 ug of cRNA were hybridized according to the standardized protocol from Affymetrix."	"Following fragmentation, 15 ug of cRNA were hybridized according to the standardized protocol from Affymetrix."	"Following fragmentation, 15 ug of cRNA were hybridized according to the standardized protocol from Affymetrix."	"Following fragmentation, 15 ug of cRNA were hybridized according to the standardized protocol from Affymetrix."	"Following fragmentation, 15 ug of cRNA were hybridized according to the standardized protocol from Affymetrix."	"Following fragmentation, 15 ug of cRNA were hybridized according to the standardized protocol from Affymetrix."	"Following fragmentation, 15 ug of cRNA were hybridized according to the standardized protocol from Affymetrix."	"Following fragmentation, 15 ug of cRNA were hybridized according to the standardized protocol from Affymetrix."	"Following fragmentation, 15 ug of cRNA were hybridized according to the standardized protocol from Affymetrix."	"Following fragmentation, 15 ug of cRNA were hybridized according to the standardized protocol from Affymetrix."	"Following fragmentation, 15 ug of cRNA were hybridized according to the standardized protocol from Affymetrix."	"Following fragmentation, 15 ug of cRNA were hybridized according to the standardized protocol from Affymetrix."	"Following fragmentation, 15 ug of cRNA were hybridized according to the standardized protocol from Affymetrix."	"Following fragmentation, 15 ug of cRNA were hybridized according to the standardized protocol from Affymetrix."	"Following fragmentation, 15 ug of cRNA were hybridized according to the standardized protocol from Affymetrix."	"Following fragmentation, 15 ug of cRNA were hybridized according to the standardized protocol from Affymetrix."	"Following fragmentation, 15 ug of cRNA were hybridized according to the standardized protocol from Affymetrix."	"Following fragmentation, 15 ug of cRNA were hybridized according to the standardized protocol from Affymetrix."	"Following fragmentation, 15 ug of cRNA were hybridized according to the standardized protocol from Affymetrix."	"Following fragmentation, 15 ug of cRNA were hybridized according to the standardized protocol from Affymetrix."	"Following fragmentation, 15 ug of cRNA were hybridized according to the standardized protocol from Affymetrix."	"Following fragmentation, 15 ug of cRNA were hybridized according to the standardized protocol from Affymetrix."	"Following fragmentation, 15 ug of cRNA were hybridized according to the standardized protocol from Affymetrix."	"Following fragmentation, 15 ug of cRNA were hybridized according to the standardized protocol from Affymetrix."	"Following fragmentation, 15 ug of cRNA were hybridized according to the standardized protocol from Affymetrix."	"Following fragmentation, 15 ug of cRNA were hybridized according to the standardized protocol from Affymetrix."	"Following fragmentation, 15 ug of cRNA were hybridized according to the standardized protocol from Affymetrix."	"Following fragmentation, 15 ug of cRNA were hybridized according to the standardized protocol from Affymetrix."	"Following fragmentation, 15 ug of cRNA were hybridized according to the standardized protocol from Affymetrix."	"Following fragmentation, 15 ug of cRNA were hybridized according to the standardized protocol from Affymetrix."	"Following fragmentation, 15 ug of cRNA were hybridized according to the standardized protocol from Affymetrix."	"Following fragmentation, 15 ug of cRNA were hybridized according to the standardized protocol from Affymetrix."	"Following fragmentation, 15 ug of cRNA were hybridized according to the standardized protocol from Affymetrix."	"Following fragmentation, 15 ug of cRNA were hybridized according to the standardized protocol from Affymetrix."	"Following fragmentation, 15 ug of cRNA were hybridized according to the standardized protocol from Affymetrix."	"Following fragmentation, 15 ug of cRNA were hybridized according to the standardized protocol from Affymetrix."	"Following fragmentation, 15 ug of cRNA were hybridized according to the standardized protocol from Affymetrix."	"Following fragmentation, 15 ug of cRNA were hybridized according to the standardized protocol from Affymetrix."	"Following fragmentation, 15 ug of cRNA were hybridized according to the standardized protocol from Affymetrix."	"Following fragmentation, 15 ug of cRNA were hybridized according to the standardized protocol from Affymetrix."	"Following fragmentation, 15 ug of cRNA were hybridized according to the standardized protocol from Affymetrix."	"Following fragmentation, 15 ug of cRNA were hybridized according to the standardized protocol from Affymetrix."	"Following fragmentation, 15 ug of cRNA were hybridized according to the standardized protocol from Affymetrix."	"Following fragmentation, 15 ug of cRNA were hybridized according to the standardized protocol from Affymetrix."	"Following fragmentation, 15 ug of cRNA were hybridized according to the standardized protocol from Affymetrix."	"Following fragmentation, 15 ug of cRNA were hybridized according to the standardized protocol from Affymetrix."	"Following fragmentation, 15 ug of cRNA were hybridized according to the standardized protocol from Affymetrix."	"Following fragmentation, 15 ug of cRNA were hybridized according to the standardized protocol from Affymetrix."	"Following fragmentation, 15 ug of cRNA were hybridized according to the standardized protocol from Affymetrix."	"Following fragmentation, 15 ug of cRNA were hybridized according to the standardized protocol from Affymetrix."	"Following fragmentation, 15 ug of cRNA were hybridized according to the standardized protocol from Affymetrix."	"Following fragmentation, 15 ug of cRNA were hybridized according to the standardized protocol from Affymetrix."	"Following fragmentation, 15 ug of cRNA were hybridized according to the standardized protocol from Affymetrix."
!Sample_scan_protocol	"Affymetrix standard procedure"	"Affymetrix standard procedure"	"Affymetrix standard procedure"	"Affymetrix standard procedure"	"Affymetrix standard procedure"	"Affymetrix standard procedure"	"Affymetrix standard procedure"	"Affymetrix standard procedure"	"Affymetrix standard procedure"	"Affymetrix standard procedure"	"Affymetrix standard procedure"	"Affymetrix standard procedure"	"Affymetrix standard procedure"	"Affymetrix standard procedure"	"Affymetrix standard procedure"	"Affymetrix standard procedure"	"Affymetrix standard procedure"	"Affymetrix standard procedure"	"Affymetrix standard procedure"	"Affymetrix standard procedure"	"Affymetrix standard procedure"	"Affymetrix standard procedure"	"Affymetrix standard procedure"	"Affymetrix standard procedure"	"Affymetrix standard procedure"	"Affymetrix standard procedure"	"Affymetrix standard procedure"	"Affymetrix standard procedure"	"Affymetrix standard procedure"	"Affymetrix standard procedure"	"Affymetrix standard procedure"	"Affymetrix standard procedure"	"Affymetrix standard procedure"	"Affymetrix standard procedure"	"Affymetrix standard procedure"	"Affymetrix standard procedure"	"Affymetrix standard procedure"	"Affymetrix standard procedure"	"Affymetrix standard procedure"	"Affymetrix standard procedure"	"Affymetrix standard procedure"	"Affymetrix standard procedure"	"Affymetrix standard procedure"	"Affymetrix standard procedure"	"Affymetrix standard procedure"	"Affymetrix standard procedure"	"Affymetrix standard procedure"	"Affymetrix standard procedure"	"Affymetrix standard procedure"	"Affymetrix standard procedure"	"Affymetrix standard procedure"	"Affymetrix standard procedure"	"Affymetrix standard procedure"	"Affymetrix standard procedure"	"Affymetrix standard procedure"	"Affymetrix standard procedure"	"Affymetrix standard procedure"	"Affymetrix standard procedure"	"Affymetrix standard procedure"	"Affymetrix standard procedure"	"Affymetrix standard procedure"	"Affymetrix standard procedure"	"Affymetrix standard procedure"	"Affymetrix standard procedure"	"Affymetrix standard procedure"	"Affymetrix standard procedure"	"Affymetrix standard procedure"	"Affymetrix standard procedure"	"Affymetrix standard procedure"	"Affymetrix standard procedure"	"Affymetrix standard procedure"	"Affymetrix standard procedure"	"Affymetrix standard procedure"	"Affymetrix standard procedure"	"Affymetrix standard procedure"
!Sample_description	"normal liver tissue"	"cirrhotic liver tissue"	"cirrhotic liver tissue"	"cirrhotic liver tissue"	"cirrhotic liver tissue"	"low-grade dysplastic liver tissue"	"low-grade dysplastic liver tissue"	"normal liver tissue"	"normal liver tissue"	"normal liver tissue"	"high-grade dysplastic liver tissue"	"high-grade dysplastic liver tissue"	"cirrhotic liver tissue"	"very early HCC"	"very early HCC"	"very early HCC"	"very early HCC"	"very advanced HCC"	"early HCC"	"advanced HCC"	"early HCC"	"advanced HCC"	"advanced HCC"	"advanced HCC"	"very advanced HCC"	"very advanced HCC"	"early HCC"	"early HCC"	"normal liver tissue"	"normal liver tissue"	"very advanced HCC"	"very advanced HCC"	"cirrhotic liver tissue from patients without HCC"	"cirrhotic liver tissue from patients without HCC"	"very advanced HCC"	"very advanced HCC"	"early HCC"	"very advanced HCC"	"very advanced HCC"	"early HCC"	"early HCC"	"early HCC"	"normal liver tissue"	"very advanced HCC"	"advanced HCC"	"normal liver tissue"	"cirrhotic liver tissue"	"cirrhotic liver tissue"	"cirrhotic liver tissue"	"cirrhotic liver tissue"	"cirrhotic liver tissue"	"high-grade dysplastic liver tissue"	"low-grade dysplastic liver tissue"	"low-grade dysplastic liver tissue"	"low-grade dysplastic liver tissue"	"low-grade dysplastic liver tissue"	"high-grade dysplastic liver tissue"	"low-grade dysplastic liver tissue"	"high-grade dysplastic liver tissue"	"low-grade dysplastic liver tissue"	"low-grade dysplastic liver tissue"	"low-grade dysplastic liver tissue"	"high-grade dysplastic liver tissue"	"high-grade dysplastic liver tissue"	"very early HCC"	"cirrhotic liver tissue from patients without HCC"	"advanced HCC"	"early HCC"	"very early HCC"	"normal liver tissue"	"normal liver tissue"	"advanced HCC"	"very early HCC"	"early HCC"	"very early HCC"
!Sample_data_processing	"MAS probe set signal intensity"	"MAS probe set signal intensity"	"MAS probe set signal intensity"	"MAS probe set signal intensity"	"MAS probe set signal intensity"	"MAS probe set signal intensity"	"MAS probe set signal intensity"	"MAS probe set signal intensity"	"MAS probe set signal intensity"	"MAS probe set signal intensity"	"MAS probe set signal intensity"	"MAS probe set signal intensity"	"MAS probe set signal intensity"	"MAS probe set signal intensity"	"MAS probe set signal intensity"	"MAS probe set signal intensity"	"MAS probe set signal intensity"	"MAS probe set signal intensity"	"MAS probe set signal intensity"	"MAS probe set signal intensity"	"MAS probe set signal intensity"	"MAS probe set signal intensity"	"MAS probe set signal intensity"	"MAS probe set signal intensity"	"MAS probe set signal intensity"	"MAS probe set signal intensity"	"MAS probe set signal intensity"	"MAS probe set signal intensity"	"MAS probe set signal intensity"	"MAS probe set signal intensity"	"MAS probe set signal intensity"	"MAS probe set signal intensity"	"MAS probe set signal intensity"	"MAS probe set signal intensity"	"MAS probe set signal intensity"	"MAS probe set signal intensity"	"MAS probe set signal intensity"	"MAS probe set signal intensity"	"MAS probe set signal intensity"	"MAS probe set signal intensity"	"MAS probe set signal intensity"	"MAS probe set signal intensity"	"MAS probe set signal intensity"	"MAS probe set signal intensity"	"MAS probe set signal intensity"	"MAS probe set signal intensity"	"MAS probe set signal intensity"	"MAS probe set signal intensity"	"MAS probe set signal intensity"	"MAS probe set signal intensity"	"MAS probe set signal intensity"	"MAS probe set signal intensity"	"MAS probe set signal intensity"	"MAS probe set signal intensity"	"MAS probe set signal intensity"	"MAS probe set signal intensity"	"MAS probe set signal intensity"	"MAS probe set signal intensity"	"MAS probe set signal intensity"	"MAS probe set signal intensity"	"MAS probe set signal intensity"	"MAS probe set signal intensity"	"MAS probe set signal intensity"	"MAS probe set signal intensity"	"MAS probe set signal intensity"	"MAS probe set signal intensity"	"MAS probe set signal intensity"	"MAS probe set signal intensity"	"MAS probe set signal intensity"	"MAS probe set signal intensity"	"MAS probe set signal intensity"	"MAS probe set signal intensity"	"MAS probe set signal intensity"	"MAS probe set signal intensity"	"MAS probe set signal intensity"
!Sample_platform_id	"GPL570"	"GPL570"	"GPL570"	"GPL570"	"GPL570"	"GPL570"	"GPL570"	"GPL570"	"GPL570"	"GPL570"	"GPL570"	"GPL570"	"GPL570"	"GPL570"	"GPL570"	"GPL570"	"GPL570"	"GPL570"	"GPL570"	"GPL570"	"GPL570"	"GPL570"	"GPL570"	"GPL570"	"GPL570"	"GPL570"	"GPL570"	"GPL570"	"GPL570"	"GPL570"	"GPL570"	"GPL570"	"GPL570"	"GPL570"	"GPL570"	"GPL570"	"GPL570"	"GPL570"	"GPL570"	"GPL570"	"GPL570"	"GPL570"	"GPL570"	"GPL570"	"GPL570"	"GPL570"	"GPL570"	"GPL570"	"GPL570"	"GPL570"	"GPL570"	"GPL570"	"GPL570"	"GPL570"	"GPL570"	"GPL570"	"GPL570"	"GPL570"	"GPL570"	"GPL570"	"GPL570"	"GPL570"	"GPL570"	"GPL570"	"GPL570"	"GPL570"	"GPL570"	"GPL570"	"GPL570"	"GPL570"	"GPL570"	"GPL570"	"GPL570"	"GPL570"	"GPL570"
!Sample_contact_name	"Elisa,,Wurmbach"	"Elisa,,Wurmbach"	"Elisa,,Wurmbach"	"Elisa,,Wurmbach"	"Elisa,,Wurmbach"	"Elisa,,Wurmbach"	"Elisa,,Wurmbach"	"Elisa,,Wurmbach"	"Elisa,,Wurmbach"	"Elisa,,Wurmbach"	"Elisa,,Wurmbach"	"Elisa,,Wurmbach"	"Elisa,,Wurmbach"	"Elisa,,Wurmbach"	"Elisa,,Wurmbach"	"Elisa,,Wurmbach"	"Elisa,,Wurmbach"	"Elisa,,Wurmbach"	"Elisa,,Wurmbach"	"Elisa,,Wurmbach"	"Elisa,,Wurmbach"	"Elisa,,Wurmbach"	"Elisa,,Wurmbach"	"Elisa,,Wurmbach"	"Elisa,,Wurmbach"	"Elisa,,Wurmbach"	"Elisa,,Wurmbach"	"Elisa,,Wurmbach"	"Elisa,,Wurmbach"	"Elisa,,Wurmbach"	"Elisa,,Wurmbach"	"Elisa,,Wurmbach"	"Elisa,,Wurmbach"	"Elisa,,Wurmbach"	"Elisa,,Wurmbach"	"Elisa,,Wurmbach"	"Elisa,,Wurmbach"	"Elisa,,Wurmbach"	"Elisa,,Wurmbach"	"Elisa,,Wurmbach"	"Elisa,,Wurmbach"	"Elisa,,Wurmbach"	"Elisa,,Wurmbach"	"Elisa,,Wurmbach"	"Elisa,,Wurmbach"	"Elisa,,Wurmbach"	"Elisa,,Wurmbach"	"Elisa,,Wurmbach"	"Elisa,,Wurmbach"	"Elisa,,Wurmbach"	"Elisa,,Wurmbach"	"Elisa,,Wurmbach"	"Elisa,,Wurmbach"	"Elisa,,Wurmbach"	"Elisa,,Wurmbach"	"Elisa,,Wurmbach"	"Elisa,,Wurmbach"	"Elisa,,Wurmbach"	"Elisa,,Wurmbach"	"Elisa,,Wurmbach"	"Elisa,,Wurmbach"	"Elisa,,Wurmbach"	"Elisa,,Wurmbach"	"Elisa,,Wurmbach"	"Elisa,,Wurmbach"	"Elisa,,Wurmbach"	"Elisa,,Wurmbach"	"Elisa,,Wurmbach"	"Elisa,,Wurmbach"	"Elisa,,Wurmbach"	"Elisa,,Wurmbach"	"Elisa,,Wurmbach"	"Elisa,,Wurmbach"	"Elisa,,Wurmbach"	"Elisa,,Wurmbach"
!Sample_contact_email	"Elisa.Wurmbach@mssm.edu"	"Elisa.Wurmbach@mssm.edu"	"Elisa.Wurmbach@mssm.edu"	"Elisa.Wurmbach@mssm.edu"	"Elisa.Wurmbach@mssm.edu"	"Elisa.Wurmbach@mssm.edu"	"Elisa.Wurmbach@mssm.edu"	"Elisa.Wurmbach@mssm.edu"	"Elisa.Wurmbach@mssm.edu"	"Elisa.Wurmbach@mssm.edu"	"Elisa.Wurmbach@mssm.edu"	"Elisa.Wurmbach@mssm.edu"	"Elisa.Wurmbach@mssm.edu"	"Elisa.Wurmbach@mssm.edu"	"Elisa.Wurmbach@mssm.edu"	"Elisa.Wurmbach@mssm.edu"	"Elisa.Wurmbach@mssm.edu"	"Elisa.Wurmbach@mssm.edu"	"Elisa.Wurmbach@mssm.edu"	"Elisa.Wurmbach@mssm.edu"	"Elisa.Wurmbach@mssm.edu"	"Elisa.Wurmbach@mssm.edu"	"Elisa.Wurmbach@mssm.edu"	"Elisa.Wurmbach@mssm.edu"	"Elisa.Wurmbach@mssm.edu"	"Elisa.Wurmbach@mssm.edu"	"Elisa.Wurmbach@mssm.edu"	"Elisa.Wurmbach@mssm.edu"	"Elisa.Wurmbach@mssm.edu"	"Elisa.Wurmbach@mssm.edu"	"Elisa.Wurmbach@mssm.edu"	"Elisa.Wurmbach@mssm.edu"	"Elisa.Wurmbach@mssm.edu"	"Elisa.Wurmbach@mssm.edu"	"Elisa.Wurmbach@mssm.edu"	"Elisa.Wurmbach@mssm.edu"	"Elisa.Wurmbach@mssm.edu"	"Elisa.Wurmbach@mssm.edu"	"Elisa.Wurmbach@mssm.edu"	"Elisa.Wurmbach@mssm.edu"	"Elisa.Wurmbach@mssm.edu"	"Elisa.Wurmbach@mssm.edu"	"Elisa.Wurmbach@mssm.edu"	"Elisa.Wurmbach@mssm.edu"	"Elisa.Wurmbach@mssm.edu"	"Elisa.Wurmbach@mssm.edu"	"Elisa.Wurmbach@mssm.edu"	"Elisa.Wurmbach@mssm.edu"	"Elisa.Wurmbach@mssm.edu"	"Elisa.Wurmbach@mssm.edu"	"Elisa.Wurmbach@mssm.edu"	"Elisa.Wurmbach@mssm.edu"	"Elisa.Wurmbach@mssm.edu"	"Elisa.Wurmbach@mssm.edu"	"Elisa.Wurmbach@mssm.edu"	"Elisa.Wurmbach@mssm.edu"	"Elisa.Wurmbach@mssm.edu"	"Elisa.Wurmbach@mssm.edu"	"Elisa.Wurmbach@mssm.edu"	"Elisa.Wurmbach@mssm.edu"	"Elisa.Wurmbach@mssm.edu"	"Elisa.Wurmbach@mssm.edu"	"Elisa.Wurmbach@mssm.edu"	"Elisa.Wurmbach@mssm.edu"	"Elisa.Wurmbach@mssm.edu"	"Elisa.Wurmbach@mssm.edu"	"Elisa.Wurmbach@mssm.edu"	"Elisa.Wurmbach@mssm.edu"	"Elisa.Wurmbach@mssm.edu"	"Elisa.Wurmbach@mssm.edu"	"Elisa.Wurmbach@mssm.edu"	"Elisa.Wurmbach@mssm.edu"	"Elisa.Wurmbach@mssm.edu"	"Elisa.Wurmbach@mssm.edu"	"Elisa.Wurmbach@mssm.edu"
!Sample_contact_phone	"212-241-9779"	"212-241-9779"	"212-241-9779"	"212-241-9779"	"212-241-9779"	"212-241-9779"	"212-241-9779"	"212-241-9779"	"212-241-9779"	"212-241-9779"	"212-241-9779"	"212-241-9779"	"212-241-9779"	"212-241-9779"	"212-241-9779"	"212-241-9779"	"212-241-9779"	"212-241-9779"	"212-241-9779"	"212-241-9779"	"212-241-9779"	"212-241-9779"	"212-241-9779"	"212-241-9779"	"212-241-9779"	"212-241-9779"	"212-241-9779"	"212-241-9779"	"212-241-9779"	"212-241-9779"	"212-241-9779"	"212-241-9779"	"212-241-9779"	"212-241-9779"	"212-241-9779"	"212-241-9779"	"212-241-9779"	"212-241-9779"	"212-241-9779"	"212-241-9779"	"212-241-9779"	"212-241-9779"	"212-241-9779"	"212-241-9779"	"212-241-9779"	"212-241-9779"	"212-241-9779"	"212-241-9779"	"212-241-9779"	"212-241-9779"	"212-241-9779"	"212-241-9779"	"212-241-9779"	"212-241-9779"	"212-241-9779"	"212-241-9779"	"212-241-9779"	"212-241-9779"	"212-241-9779"	"212-241-9779"	"212-241-9779"	"212-241-9779"	"212-241-9779"	"212-241-9779"	"212-241-9779"	"212-241-9779"	"212-241-9779"	"212-241-9779"	"212-241-9779"	"212-241-9779"	"212-241-9779"	"212-241-9779"	"212-241-9779"	"212-241-9779"	"212-241-9779"
!Sample_contact_laboratory	"Sam Waxman"	"Sam Waxman"	"Sam Waxman"	"Sam Waxman"	"Sam Waxman"	"Sam Waxman"	"Sam Waxman"	"Sam Waxman"	"Sam Waxman"	"Sam Waxman"	"Sam Waxman"	"Sam Waxman"	"Sam Waxman"	"Sam Waxman"	"Sam Waxman"	"Sam Waxman"	"Sam Waxman"	"Sam Waxman"	"Sam Waxman"	"Sam Waxman"	"Sam Waxman"	"Sam Waxman"	"Sam Waxman"	"Sam Waxman"	"Sam Waxman"	"Sam Waxman"	"Sam Waxman"	"Sam Waxman"	"Sam Waxman"	"Sam Waxman"	"Sam Waxman"	"Sam Waxman"	"Sam Waxman"	"Sam Waxman"	"Sam Waxman"	"Sam Waxman"	"Sam Waxman"	"Sam Waxman"	"Sam Waxman"	"Sam Waxman"	"Sam Waxman"	"Sam Waxman"	"Sam Waxman"	"Sam Waxman"	"Sam Waxman"	"Sam Waxman"	"Sam Waxman"	"Sam Waxman"	"Sam Waxman"	"Sam Waxman"	"Sam Waxman"	"Sam Waxman"	"Sam Waxman"	"Sam Waxman"	"Sam Waxman"	"Sam Waxman"	"Sam Waxman"	"Sam Waxman"	"Sam Waxman"	"Sam Waxman"	"Sam Waxman"	"Sam Waxman"	"Sam Waxman"	"Sam Waxman"	"Sam Waxman"	"Sam Waxman"	"Sam Waxman"	"Sam Waxman"	"Sam Waxman"	"Sam Waxman"	"Sam Waxman"	"Sam Waxman"	"Sam Waxman"	"Sam Waxman"	"Sam Waxman"
!Sample_contact_department	"Hematology/Oncology"	"Hematology/Oncology"	"Hematology/Oncology"	"Hematology/Oncology"	"Hematology/Oncology"	"Hematology/Oncology"	"Hematology/Oncology"	"Hematology/Oncology"	"Hematology/Oncology"	"Hematology/Oncology"	"Hematology/Oncology"	"Hematology/Oncology"	"Hematology/Oncology"	"Hematology/Oncology"	"Hematology/Oncology"	"Hematology/Oncology"	"Hematology/Oncology"	"Hematology/Oncology"	"Hematology/Oncology"	"Hematology/Oncology"	"Hematology/Oncology"	"Hematology/Oncology"	"Hematology/Oncology"	"Hematology/Oncology"	"Hematology/Oncology"	"Hematology/Oncology"	"Hematology/Oncology"	"Hematology/Oncology"	"Hematology/Oncology"	"Hematology/Oncology"	"Hematology/Oncology"	"Hematology/Oncology"	"Hematology/Oncology"	"Hematology/Oncology"	"Hematology/Oncology"	"Hematology/Oncology"	"Hematology/Oncology"	"Hematology/Oncology"	"Hematology/Oncology"	"Hematology/Oncology"	"Hematology/Oncology"	"Hematology/Oncology"	"Hematology/Oncology"	"Hematology/Oncology"	"Hematology/Oncology"	"Hematology/Oncology"	"Hematology/Oncology"	"Hematology/Oncology"	"Hematology/Oncology"	"Hematology/Oncology"	"Hematology/Oncology"	"Hematology/Oncology"	"Hematology/Oncology"	"Hematology/Oncology"	"Hematology/Oncology"	"Hematology/Oncology"	"Hematology/Oncology"	"Hematology/Oncology"	"Hematology/Oncology"	"Hematology/Oncology"	"Hematology/Oncology"	"Hematology/Oncology"	"Hematology/Oncology"	"Hematology/Oncology"	"Hematology/Oncology"	"Hematology/Oncology"	"Hematology/Oncology"	"Hematology/Oncology"	"Hematology/Oncology"	"Hematology/Oncology"	"Hematology/Oncology"	"Hematology/Oncology"	"Hematology/Oncology"	"Hematology/Oncology"	"Hematology/Oncology"
!Sample_contact_institute	"Mount Sinai School of Medicine"	"Mount Sinai School of Medicine"	"Mount Sinai School of Medicine"	"Mount Sinai School of Medicine"	"Mount Sinai School of Medicine"	"Mount Sinai School of Medicine"	"Mount Sinai School of Medicine"	"Mount Sinai School of Medicine"	"Mount Sinai School of Medicine"	"Mount Sinai School of Medicine"	"Mount Sinai School of Medicine"	"Mount Sinai School of Medicine"	"Mount Sinai School of Medicine"	"Mount Sinai School of Medicine"	"Mount Sinai School of Medicine"	"Mount Sinai School of Medicine"	"Mount Sinai School of Medicine"	"Mount Sinai School of Medicine"	"Mount Sinai School of Medicine"	"Mount Sinai School of Medicine"	"Mount Sinai School of Medicine"	"Mount Sinai School of Medicine"	"Mount Sinai School of Medicine"	"Mount Sinai School of Medicine"	"Mount Sinai School of Medicine"	"Mount Sinai School of Medicine"	"Mount Sinai School of Medicine"	"Mount Sinai School of Medicine"	"Mount Sinai School of Medicine"	"Mount Sinai School of Medicine"	"Mount Sinai School of Medicine"	"Mount Sinai School of Medicine"	"Mount Sinai School of Medicine"	"Mount Sinai School of Medicine"	"Mount Sinai School of Medicine"	"Mount Sinai School of Medicine"	"Mount Sinai School of Medicine"	"Mount Sinai School of Medicine"	"Mount Sinai School of Medicine"	"Mount Sinai School of Medicine"	"Mount Sinai School of Medicine"	"Mount Sinai School of Medicine"	"Mount Sinai School of Medicine"	"Mount Sinai School of Medicine"	"Mount Sinai School of Medicine"	"Mount Sinai School of Medicine"	"Mount Sinai School of Medicine"	"Mount Sinai School of Medicine"	"Mount Sinai School of Medicine"	"Mount Sinai School of Medicine"	"Mount Sinai School of Medicine"	"Mount Sinai School of Medicine"	"Mount Sinai School of Medicine"	"Mount Sinai School of Medicine"	"Mount Sinai School of Medicine"	"Mount Sinai School of Medicine"	"Mount Sinai School of Medicine"	"Mount Sinai School of Medicine"	"Mount Sinai School of Medicine"	"Mount Sinai School of Medicine"	"Mount Sinai School of Medicine"	"Mount Sinai School of Medicine"	"Mount Sinai School of Medicine"	"Mount Sinai School of Medicine"	"Mount Sinai School of Medicine"	"Mount Sinai School of Medicine"	"Mount Sinai School of Medicine"	"Mount Sinai School of Medicine"	"Mount Sinai School of Medicine"	"Mount Sinai School of Medicine"	"Mount Sinai School of Medicine"	"Mount Sinai School of Medicine"	"Mount Sinai School of Medicine"	"Mount Sinai School of Medicine"	"Mount Sinai School of Medicine"
!Sample_contact_address	"1 Gustave L. Levy Place"	"1 Gustave L. Levy Place"	"1 Gustave L. Levy Place"	"1 Gustave L. Levy Place"	"1 Gustave L. Levy Place"	"1 Gustave L. Levy Place"	"1 Gustave L. Levy Place"	"1 Gustave L. Levy Place"	"1 Gustave L. Levy Place"	"1 Gustave L. Levy Place"	"1 Gustave L. Levy Place"	"1 Gustave L. Levy Place"	"1 Gustave L. Levy Place"	"1 Gustave L. Levy Place"	"1 Gustave L. Levy Place"	"1 Gustave L. Levy Place"	"1 Gustave L. Levy Place"	"1 Gustave L. Levy Place"	"1 Gustave L. Levy Place"	"1 Gustave L. Levy Place"	"1 Gustave L. Levy Place"	"1 Gustave L. Levy Place"	"1 Gustave L. Levy Place"	"1 Gustave L. Levy Place"	"1 Gustave L. Levy Place"	"1 Gustave L. Levy Place"	"1 Gustave L. Levy Place"	"1 Gustave L. Levy Place"	"1 Gustave L. Levy Place"	"1 Gustave L. Levy Place"	"1 Gustave L. Levy Place"	"1 Gustave L. Levy Place"	"1 Gustave L. Levy Place"	"1 Gustave L. Levy Place"	"1 Gustave L. Levy Place"	"1 Gustave L. Levy Place"	"1 Gustave L. Levy Place"	"1 Gustave L. Levy Place"	"1 Gustave L. Levy Place"	"1 Gustave L. Levy Place"	"1 Gustave L. Levy Place"	"1 Gustave L. Levy Place"	"1 Gustave L. Levy Place"	"1 Gustave L. Levy Place"	"1 Gustave L. Levy Place"	"1 Gustave L. Levy Place"	"1 Gustave L. Levy Place"	"1 Gustave L. Levy Place"	"1 Gustave L. Levy Place"	"1 Gustave L. Levy Place"	"1 Gustave L. Levy Place"	"1 Gustave L. Levy Place"	"1 Gustave L. Levy Place"	"1 Gustave L. Levy Place"	"1 Gustave L. Levy Place"	"1 Gustave L. Levy Place"	"1 Gustave L. Levy Place"	"1 Gustave L. Levy Place"	"1 Gustave L. Levy Place"	"1 Gustave L. Levy Place"	"1 Gustave L. Levy Place"	"1 Gustave L. Levy Place"	"1 Gustave L. Levy Place"	"1 Gustave L. Levy Place"	"1 Gustave L. Levy Place"	"1 Gustave L. Levy Place"	"1 Gustave L. Levy Place"	"1 Gustave L. Levy Place"	"1 Gustave L. Levy Place"	"1 Gustave L. Levy Place"	"1 Gustave L. Levy Place"	"1 Gustave L. Levy Place"	"1 Gustave L. Levy Place"	"1 Gustave L. Levy Place"	"1 Gustave L. Levy Place"
!Sample_contact_city	"New York"	"New York"	"New York"	"New York"	"New York"	"New York"	"New York"	"New York"	"New York"	"New York"	"New York"	"New York"	"New York"	"New York"	"New York"	"New York"	"New York"	"New York"	"New York"	"New York"	"New York"	"New York"	"New York"	"New York"	"New York"	"New York"	"New York"	"New York"	"New York"	"New York"	"New York"	"New York"	"New York"	"New York"	"New York"	"New York"	"New York"	"New York"	"New York"	"New York"	"New York"	"New York"	"New York"	"New York"	"New York"	"New York"	"New York"	"New York"	"New York"	"New York"	"New York"	"New York"	"New York"	"New York"	"New York"	"New York"	"New York"	"New York"	"New York"	"New York"	"New York"	"New York"	"New York"	"New York"	"New York"	"New York"	"New York"	"New York"	"New York"	"New York"	"New York"	"New York"	"New York"	"New York"	"New York"
!Sample_contact_state	"NY"	"NY"	"NY"	"NY"	"NY"	"NY"	"NY"	"NY"	"NY"	"NY"	"NY"	"NY"	"NY"	"NY"	"NY"	"NY"	"NY"	"NY"	"NY"	"NY"	"NY"	"NY"	"NY"	"NY"	"NY"	"NY"	"NY"	"NY"	"NY"	"NY"	"NY"	"NY"	"NY"	"NY"	"NY"	"NY"	"NY"	"NY"	"NY"	"NY"	"NY"	"NY"	"NY"	"NY"	"NY"	"NY"	"NY"	"NY"	"NY"	"NY"	"NY"	"NY"	"NY"	"NY"	"NY"	"NY"	"NY"	"NY"	"NY"	"NY"	"NY"	"NY"	"NY"	"NY"	"NY"	"NY"	"NY"	"NY"	"NY"	"NY"	"NY"	"NY"	"NY"	"NY"	"NY"
!Sample_contact_zip/postal_code	"10029"	"10029"	"10029"	"10029"	"10029"	"10029"	"10029"	"10029"	"10029"	"10029"	"10029"	"10029"	"10029"	"10029"	"10029"	"10029"	"10029"	"10029"	"10029"	"10029"	"10029"	"10029"	"10029"	"10029"	"10029"	"10029"	"10029"	"10029"	"10029"	"10029"	"10029"	"10029"	"10029"	"10029"	"10029"	"10029"	"10029"	"10029"	"10029"	"10029"	"10029"	"10029"	"10029"	"10029"	"10029"	"10029"	"10029"	"10029"	"10029"	"10029"	"10029"	"10029"	"10029"	"10029"	"10029"	"10029"	"10029"	"10029"	"10029"	"10029"	"10029"	"10029"	"10029"	"10029"	"10029"	"10029"	"10029"	"10029"	"10029"	"10029"	"10029"	"10029"	"10029"	"10029"	"10029"
!Sample_contact_country	"USA"	"USA"	"USA"	"USA"	"USA"	"USA"	"USA"	"USA"	"USA"	"USA"	"USA"	"USA"	"USA"	"USA"	"USA"	"USA"	"USA"	"USA"	"USA"	"USA"	"USA"	"USA"	"USA"	"USA"	"USA"	"USA"	"USA"	"USA"	"USA"	"USA"	"USA"	"USA"	"USA"	"USA"	"USA"	"USA"	"USA"	"USA"	"USA"	"USA"	"USA"	"USA"	"USA"	"USA"	"USA"	"USA"	"USA"	"USA"	"USA"	"USA"	"USA"	"USA"	"USA"	"USA"	"USA"	"USA"	"USA"	"USA"	"USA"	"USA"	"USA"	"USA"	"USA"	"USA"	"USA"	"USA"	"USA"	"USA"	"USA"	"USA"	"USA"	"USA"	"USA"	"USA"	"USA"
!Sample_supplementary_file	"ftp://ftp.ncbi.nih.gov/pub/geo/DATA/supplementary/samples/GSM155nnn/GSM155919/GSM155919.CEL.gz"	"ftp://ftp.ncbi.nih.gov/pub/geo/DATA/supplementary/samples/GSM155nnn/GSM155920/GSM155920.CEL.gz"	"ftp://ftp.ncbi.nih.gov/pub/geo/DATA/supplementary/samples/GSM155nnn/GSM155921/GSM155921.CEL.gz"	"ftp://ftp.ncbi.nih.gov/pub/geo/DATA/supplementary/samples/GSM155nnn/GSM155922/GSM155922.CEL.gz"	"ftp://ftp.ncbi.nih.gov/pub/geo/DATA/supplementary/samples/GSM155nnn/GSM155923/GSM155923.CEL.gz"	"ftp://ftp.ncbi.nih.gov/pub/geo/DATA/supplementary/samples/GSM155nnn/GSM155924/GSM155924.CEL.gz"	"ftp://ftp.ncbi.nih.gov/pub/geo/DATA/supplementary/samples/GSM155nnn/GSM155925/GSM155925.CEL.gz"	"ftp://ftp.ncbi.nih.gov/pub/geo/DATA/supplementary/samples/GSM155nnn/GSM155926/GSM155926.CEL.gz"	"ftp://ftp.ncbi.nih.gov/pub/geo/DATA/supplementary/samples/GSM155nnn/GSM155927/GSM155927.CEL.gz"	"ftp://ftp.ncbi.nih.gov/pub/geo/DATA/supplementary/samples/GSM155nnn/GSM155928/GSM155928.CEL.gz"	"ftp://ftp.ncbi.nih.gov/pub/geo/DATA/supplementary/samples/GSM155nnn/GSM155929/GSM155929.CEL.gz"	"ftp://ftp.ncbi.nih.gov/pub/geo/DATA/supplementary/samples/GSM155nnn/GSM155930/GSM155930.CEL.gz"	"ftp://ftp.ncbi.nih.gov/pub/geo/DATA/supplementary/samples/GSM155nnn/GSM155931/GSM155931.CEL.gz"	"ftp://ftp.ncbi.nih.gov/pub/geo/DATA/supplementary/samples/GSM155nnn/GSM155932/GSM155932.CEL.gz"	"ftp://ftp.ncbi.nih.gov/pub/geo/DATA/supplementary/samples/GSM155nnn/GSM155933/GSM155933.CEL.gz"	"ftp://ftp.ncbi.nih.gov/pub/geo/DATA/supplementary/samples/GSM155nnn/GSM155934/GSM155934.CEL.gz"	"ftp://ftp.ncbi.nih.gov/pub/geo/DATA/supplementary/samples/GSM155nnn/GSM155935/GSM155935.CEL.gz"	"ftp://ftp.ncbi.nih.gov/pub/geo/DATA/supplementary/samples/GSM155nnn/GSM155936/GSM155936.CEL.gz"	"ftp://ftp.ncbi.nih.gov/pub/geo/DATA/supplementary/samples/GSM155nnn/GSM155937/GSM155937.CEL.gz"	"ftp://ftp.ncbi.nih.gov/pub/geo/DATA/supplementary/samples/GSM155nnn/GSM155938/GSM155938.CEL.gz"	"ftp://ftp.ncbi.nih.gov/pub/geo/DATA/supplementary/samples/GSM155nnn/GSM155939/GSM155939.CEL.gz"	"ftp://ftp.ncbi.nih.gov/pub/geo/DATA/supplementary/samples/GSM155nnn/GSM155940/GSM155940.CEL.gz"	"ftp://ftp.ncbi.nih.gov/pub/geo/DATA/supplementary/samples/GSM155nnn/GSM155941/GSM155941.CEL.gz"	"ftp://ftp.ncbi.nih.gov/pub/geo/DATA/supplementary/samples/GSM155nnn/GSM155942/GSM155942.CEL.gz"	"ftp://ftp.ncbi.nih.gov/pub/geo/DATA/supplementary/samples/GSM155nnn/GSM155943/GSM155943.CEL.gz"	"ftp://ftp.ncbi.nih.gov/pub/geo/DATA/supplementary/samples/GSM155nnn/GSM155944/GSM155944.CEL.gz"	"ftp://ftp.ncbi.nih.gov/pub/geo/DATA/supplementary/samples/GSM155nnn/GSM155945/GSM155945.CEL.gz"	"ftp://ftp.ncbi.nih.gov/pub/geo/DATA/supplementary/samples/GSM155nnn/GSM155946/GSM155946.CEL.gz"	"ftp://ftp.ncbi.nih.gov/pub/geo/DATA/supplementary/samples/GSM155nnn/GSM155947/GSM155947.CEL.gz"	"ftp://ftp.ncbi.nih.gov/pub/geo/DATA/supplementary/samples/GSM155nnn/GSM155948/GSM155948.CEL.gz"	"ftp://ftp.ncbi.nih.gov/pub/geo/DATA/supplementary/samples/GSM155nnn/GSM155949/GSM155949.CEL.gz"	"ftp://ftp.ncbi.nih.gov/pub/geo/DATA/supplementary/samples/GSM155nnn/GSM155950/GSM155950.CEL.gz"	"ftp://ftp.ncbi.nih.gov/pub/geo/DATA/supplementary/samples/GSM155nnn/GSM155951/GSM155951.CEL.gz"	"ftp://ftp.ncbi.nih.gov/pub/geo/DATA/supplementary/samples/GSM155nnn/GSM155952/GSM155952.CEL.gz"	"ftp://ftp.ncbi.nih.gov/pub/geo/DATA/supplementary/samples/GSM155nnn/GSM155953/GSM155953.CEL.gz"	"ftp://ftp.ncbi.nih.gov/pub/geo/DATA/supplementary/samples/GSM155nnn/GSM155954/GSM155954.CEL.gz"	"ftp://ftp.ncbi.nih.gov/pub/geo/DATA/supplementary/samples/GSM155nnn/GSM155955/GSM155955.CEL.gz"	"ftp://ftp.ncbi.nih.gov/pub/geo/DATA/supplementary/samples/GSM155nnn/GSM155956/GSM155956.CEL.gz"	"ftp://ftp.ncbi.nih.gov/pub/geo/DATA/supplementary/samples/GSM155nnn/GSM155957/GSM155957.CEL.gz"	"ftp://ftp.ncbi.nih.gov/pub/geo/DATA/supplementary/samples/GSM155nnn/GSM155958/GSM155958.CEL.gz"	"ftp://ftp.ncbi.nih.gov/pub/geo/DATA/supplementary/samples/GSM155nnn/GSM155959/GSM155959.CEL.gz"	"ftp://ftp.ncbi.nih.gov/pub/geo/DATA/supplementary/samples/GSM155nnn/GSM155960/GSM155960.CEL.gz"	"ftp://ftp.ncbi.nih.gov/pub/geo/DATA/supplementary/samples/GSM155nnn/GSM155961/GSM155961.CEL.gz"	"ftp://ftp.ncbi.nih.gov/pub/geo/DATA/supplementary/samples/GSM155nnn/GSM155962/GSM155962.CEL.gz"	"ftp://ftp.ncbi.nih.gov/pub/geo/DATA/supplementary/samples/GSM155nnn/GSM155963/GSM155963.CEL.gz"	"ftp://ftp.ncbi.nih.gov/pub/geo/DATA/supplementary/samples/GSM155nnn/GSM155964/GSM155964.CEL.gz"	"ftp://ftp.ncbi.nih.gov/pub/geo/DATA/supplementary/samples/GSM155nnn/GSM155965/GSM155965.CEL.gz"	"ftp://ftp.ncbi.nih.gov/pub/geo/DATA/supplementary/samples/GSM155nnn/GSM155966/GSM155966.CEL.gz"	"ftp://ftp.ncbi.nih.gov/pub/geo/DATA/supplementary/samples/GSM155nnn/GSM155967/GSM155967.CEL.gz"	"ftp://ftp.ncbi.nih.gov/pub/geo/DATA/supplementary/samples/GSM155nnn/GSM155968/GSM155968.CEL.gz"	"ftp://ftp.ncbi.nih.gov/pub/geo/DATA/supplementary/samples/GSM155nnn/GSM155969/GSM155969.CEL.gz"	"ftp://ftp.ncbi.nih.gov/pub/geo/DATA/supplementary/samples/GSM155nnn/GSM155970/GSM155970.CEL.gz"	"ftp://ftp.ncbi.nih.gov/pub/geo/DATA/supplementary/samples/GSM155nnn/GSM155971/GSM155971.CEL.gz"	"ftp://ftp.ncbi.nih.gov/pub/geo/DATA/supplementary/samples/GSM155nnn/GSM155972/GSM155972.CEL.gz"	"ftp://ftp.ncbi.nih.gov/pub/geo/DATA/supplementary/samples/GSM155nnn/GSM155973/GSM155973.CEL.gz"	"ftp://ftp.ncbi.nih.gov/pub/geo/DATA/supplementary/samples/GSM155nnn/GSM155974/GSM155974.CEL.gz"	"ftp://ftp.ncbi.nih.gov/pub/geo/DATA/supplementary/samples/GSM155nnn/GSM155975/GSM155975.CEL.gz"	"ftp://ftp.ncbi.nih.gov/pub/geo/DATA/supplementary/samples/GSM155nnn/GSM155976/GSM155976.CEL.gz"	"ftp://ftp.ncbi.nih.gov/pub/geo/DATA/supplementary/samples/GSM155nnn/GSM155977/GSM155977.CEL.gz"	"ftp://ftp.ncbi.nih.gov/pub/geo/DATA/supplementary/samples/GSM155nnn/GSM155978/GSM155978.CEL.gz"	"ftp://ftp.ncbi.nih.gov/pub/geo/DATA/supplementary/samples/GSM155nnn/GSM155979/GSM155979.CEL.gz"	"ftp://ftp.ncbi.nih.gov/pub/geo/DATA/supplementary/samples/GSM155nnn/GSM155980/GSM155980.CEL.gz"	"ftp://ftp.ncbi.nih.gov/pub/geo/DATA/supplementary/samples/GSM155nnn/GSM155981/GSM155981.CEL.gz"	"ftp://ftp.ncbi.nih.gov/pub/geo/DATA/supplementary/samples/GSM155nnn/GSM155982/GSM155982.CEL.gz"	"ftp://ftp.ncbi.nih.gov/pub/geo/DATA/supplementary/samples/GSM155nnn/GSM155983/GSM155983.CEL.gz"	"ftp://ftp.ncbi.nih.gov/pub/geo/DATA/supplementary/samples/GSM155nnn/GSM155984/GSM155984.CEL.gz"	"ftp://ftp.ncbi.nih.gov/pub/geo/DATA/supplementary/samples/GSM155nnn/GSM155985/GSM155985.CEL.gz"	"ftp://ftp.ncbi.nih.gov/pub/geo/DATA/supplementary/samples/GSM155nnn/GSM155986/GSM155986.CEL.gz"	"ftp://ftp.ncbi.nih.gov/pub/geo/DATA/supplementary/samples/GSM155nnn/GSM155987/GSM155987.CEL.gz"	"ftp://ftp.ncbi.nih.gov/pub/geo/DATA/supplementary/samples/GSM155nnn/GSM155988/GSM155988.CEL.gz"	"ftp://ftp.ncbi.nih.gov/pub/geo/DATA/supplementary/samples/GSM155nnn/GSM155989/GSM155989.CEL.gz"	"ftp://ftp.ncbi.nih.gov/pub/geo/DATA/supplementary/samples/GSM155nnn/GSM155990/GSM155990.CEL.gz"	"ftp://ftp.ncbi.nih.gov/pub/geo/DATA/supplementary/samples/GSM155nnn/GSM155991/GSM155991.CEL.gz"	"ftp://ftp.ncbi.nih.gov/pub/geo/DATA/supplementary/samples/GSM155nnn/GSM155992/GSM155992.CEL.gz"	"ftp://ftp.ncbi.nih.gov/pub/geo/DATA/supplementary/samples/GSM155nnn/GSM155993/GSM155993.CEL.gz"
!Sample_comment	"Raw data provided as supplementary file"	"Raw data provided as supplementary file"	"Raw data provided as supplementary file"	"Raw data provided as supplementary file"	"Raw data provided as supplementary file"	"Raw data provided as supplementary file"	"Raw data provided as supplementary file"	"Raw data provided as supplementary file"	"Raw data provided as supplementary file"	"Raw data provided as supplementary file"	"Raw data provided as supplementary file"	"Raw data provided as supplementary file"	"Raw data provided as supplementary file"	"Raw data provided as supplementary file"	"Raw data provided as supplementary file"	"Raw data provided as supplementary file"	"Raw data provided as supplementary file"	"Raw data provided as supplementary file"	"Raw data provided as supplementary file"	"Raw data provided as supplementary file"	"Raw data provided as supplementary file"	"Raw data provided as supplementary file"	"Raw data provided as supplementary file"	"Raw data provided as supplementary file"	"Raw data provided as supplementary file"	"Raw data provided as supplementary file"	"Raw data provided as supplementary file"	"Raw data provided as supplementary file"	"Raw data provided as supplementary file"	"Raw data provided as supplementary file"	"Raw data provided as supplementary file"	"Raw data provided as supplementary file"	"Raw data provided as supplementary file"	"Raw data provided as supplementary file"	"Raw data provided as supplementary file"	"Raw data provided as supplementary file"	"Raw data provided as supplementary file"	"Raw data provided as supplementary file"	"Raw data provided as supplementary file"	"Raw data provided as supplementary file"	"Raw data provided as supplementary file"	"Raw data provided as supplementary file"	"Raw data provided as supplementary file"	"Raw data provided as supplementary file"	"Raw data provided as supplementary file"	"Raw data provided as supplementary file"	"Raw data provided as supplementary file"	"Raw data provided as supplementary file"	"Raw data provided as supplementary file"	"Raw data provided as supplementary file"	"Raw data provided as supplementary file"	"Raw data provided as supplementary file"	"Raw data provided as supplementary file"	"Raw data provided as supplementary file"	"Raw data provided as supplementary file"	"Raw data provided as supplementary file"	"Raw data provided as supplementary file"	"Raw data provided as supplementary file"	"Raw data provided as supplementary file"	"Raw data provided as supplementary file"	"Raw data provided as supplementary file"	"Raw data provided as supplementary file"	"Raw data provided as supplementary file"	"Raw data provided as supplementary file"	"Raw data provided as supplementary file"	"Raw data provided as supplementary file"	"Raw data provided as supplementary file"	"Raw data provided as supplementary file"	"Raw data provided as supplementary file"	"Raw data provided as supplementary file"	"Raw data provided as supplementary file"	"Raw data provided as supplementary file"	"Raw data provided as supplementary file"	"Raw data provided as supplementary file"	"Raw data provided as supplementary file"
!Sample_data_row_count	"54675"	"54675"	"54675"	"54675"	"54675"	"54675"	"54675"	"54675"	"54675"	"54675"	"54675"	"54675"	"54675"	"54675"	"54675"	"54675"	"54675"	"54675"	"54675"	"54675"	"54675"	"54675"	"54675"	"54675"	"54675"	"54675"	"54675"	"54675"	"54675"	"54675"	"54675"	"54675"	"54675"	"54675"	"54675"	"54675"	"54675"	"54675"	"54675"	"54675"	"54675"	"54675"	"54675"	"54675"	"54675"	"54675"	"54675"	"54675"	"54675"	"54675"	"54675"	"54675"	"54675"	"54675"	"54675"	"54675"	"54675"	"54675"	"54675"	"54675"	"54675"	"54675"	"54675"	"54675"	"54675"	"54675"	"54675"	"54675"	"54675"	"54675"	"54675"	"54675"	"54675"	"54675"	"54675"
!series_matrix_table_begin
"ID_REF"	"GSM155919"	"GSM155920"	"GSM155921"	"GSM155922"	"GSM155923"	"GSM155924"	"GSM155925"	"GSM155926"	"GSM155927"	"GSM155928"	"GSM155929"	"GSM155930"	"GSM155931"	"GSM155932"	"GSM155933"	"GSM155934"	"GSM155935"	"GSM155936"	"GSM155937"	"GSM155938"	"GSM155939"	"GSM155940"	"GSM155941"	"GSM155942"	"GSM155943"	"GSM155944"	"GSM155945"	"GSM155946"	"GSM155947"	"GSM155948"	"GSM155949"	"GSM155950"	"GSM155951"	"GSM155952"	"GSM155953"	"GSM155954"	"GSM155955"	"GSM155956"	"GSM155957"	"GSM155958"	"GSM155959"	"GSM155960"	"GSM155961"	"GSM155962"	"GSM155963"	"GSM155964"	"GSM155965"	"GSM155966"	"GSM155967"	"GSM155968"	"GSM155969"	"GSM155970"	"GSM155971"	"GSM155972"	"GSM155973"	"GSM155974"	"GSM155975"	"GSM155976"	"GSM155977"	"GSM155978"	"GSM155979"	"GSM155980"	"GSM155981"	"GSM155982"	"GSM155983"	"GSM155984"	"GSM155985"	"GSM155986"	"GSM155987"	"GSM155988"	"GSM155989"	"GSM155990"	"GSM155991"	"GSM155992"	"GSM155993"
"1007_s_at"	107.435	106.528	206.498	265.646	170.515	56.8984	62.5895	119.84	88.8207	90.215	100.689	49.0733	371.418	38.903	147.923	198.854	50.3482	421.03	30.308	86.957	96.877	350.483	123.125	94.4802	91.1489	72.5333	39.3814	39.5507	68.2994	108.189	78.4213	92.5754	208.772	122.939	226.289	208.065	27.5883	176.64	241.142	16.5668	180.579	87.0017	50.751	102.136	42.3243	74.6777	217.005	162.293	135.519	55.6219	196.735	49.807	91.4933	98.8231	79.8943	81.151	67.4495	149.697	56.2723	125.045	106.182	98.5637	106.693	108.801	384.79	193.315	22.8316	481.683	45.5127	89.2547	74.6634	192.982	200.945	697.729	68.2925
"1053_at"	126.538	133.035	159.727	137.719	128.032	136.831	225.808	121.993	128.865	136.101	132.515	126.495	97.2066	126.401	104.706	139.34	124.218	185.212	106.49	95.193	114.722	185.048	112.238	133.665	196.834	115.915	82.7803	148.014	151.608	123.95	115.146	176.727	142.497	121.214	289.928	228.525	97.1192	322.184	272.682	105.01	104.112	123.376	184.711	251.924	133.902	89.413	140.203	119.724	95.8258	102.586	106.943	112.768	125.508	95.5928	124.737	134.822	136.979	137.722	159.67	123.962	157.788	101.18	151.319	100.492	77.4809	122.781	96.6621	166.36	77.0899	195.666	172.011	75.2287	111.113	95.5168	68.3732
"117_at"	59.3442	42.3667	73.6296	43.4087	62.6009	96.6135	55.7675	47.7589	60.3599	58.0537	4170.18	37.9904	45.9095	30.3359	35.6687	47.7947	44.1466	86.6503	43.6223	40.4346	208.628	92.3065	34.5835	23.5189	57.5539	26.4279	39.7583	85.1698	61.019	51.8306	34.2837	72.479	61.4921	51.6266	50.5889	30.3755	22.448	59.9383	87.7036	18.9655	244.205	34.8308	43.4866	29.9439	21.3426	47.4937	57.6927	57.324	48.0801	53.7342	47.1677	82.0399	42.4626	53.9949	39.8396	44.6757	45.6211	43.0492	53.7245	644.532	1507.43	80.5728	1615.3	49.4456	63.6149	41.9178	186.214	53.2575	41.6971	107.818	41.2502	23.6741	60.8713	16.4268	41.8392
"121_at"	92.173	97.1696	91.3362	85.2935	88.1031	97.7797	88.2042	113.731	120.017	92.9524	102.486	112.847	99.3509	108.065	128.532	85.3931	80.8983	114.308	84.6581	77.9667	79.8372	95.5807	91.3507	89.1976	105.56	84.1981	82.8903	76.9166	82.7832	84.2034	102.035	91.8635	80.0866	92.3413	109.613	88.9833	77.7071	72.2627	117.208	92.5324	90.4148	84.4154	85.877	109.501	119.511	102.718	82.6598	95.2958	90.9464	91.9113	98.4648	98.7913	68.9081	86.278	89.338	84.8716	86.808	90.3339	95.5507	88.7086	81.7244	85.1452	78.6661	88.7358	76.2128	88.1793	73.7168	75.2921	85.2379	102.19	92.2423	108.992	84.7969	85.5272	85.1026
"1255_g_at"	5.34812	4.99103	4.90065	4.90093	4.978	5.09174	5.16578	5.15078	5.27866	5.12243	5.26657	5.31612	4.81945	5.2915	5.08768	4.9994	5.0142	4.72926	4.89505	4.92518	4.86018	4.92832	4.97583	4.92932	4.95549	4.93741	4.96349	4.76692	4.89086	4.97948	4.91725	4.83133	4.91834	5.14255	5.02481	4.85417	4.91906	5.00864	4.93549	5.38901	5.05942	5.00409	5.01278	4.94363	4.99541	5.11257	4.92928	4.94401	5.23735	5.33129	4.94252	5.42623	5.26228	4.84889	5.06974	4.95029	4.96144	5.00091	5.2065	4.99327	4.91455	4.91508	4.97113	5.00628	4.92399	4.91071	4.93914	4.92059	5.024	5.03309	5.05932	4.95087	5.0527	4.90937	5.02874
"1294_at"	153.277	282.52	149.177	261.514	210.834	195.175	105.292	122.207	112.147	154.985	87.3565	151.807	165.028	208.115	155.494	169.27	227.535	79.3877	134.662	228.056	127.927	109.154	332.001	157.471	98.0516	162.385	146.04	257.869	117.405	149.598	214.172	126.081	114.326	153.231	159.052	51.8284	124.89	85.2289	53.8861	312.067	156.75	197.799	84.9983	99.243	67.0057	115.136	144.32	222.132	187.216	131.291	130.426	153.754	174.587	132.558	136.576	128.153	122.008	194.103	118.058	112.658	116.725	161.096	116.447	177.745	344.187	306.727	205.861	149.557	121.968	131.165	136.959	92.4125	212.871	131.803	204.963
"1316_at"	16.2531	13.6188	13.195	12.8199	13.8509	14.5229	18.1915	20.8619	15.3493	14.3966	14.7339	15.5332	13.3112	14.8849	16.8807	13.6263	13.8899	12.9495	12.4233	13.1353	12.9745	10.5475	12.8203	12.4236	11.2279	12.5056	13.3562	11.7871	12.315	14.1764	12.3777	12.9552	12.2923	14.1492	13.5701	13.7746	8.84089	13.3798	13.2613	14.3081	13.643	16.1641	13.4866	13.4001	14.2251	14.1076	13.1461	13.36	14.6043	14.7546	13.2296	16.506	14.1218	12.7872	13.8755	14.1259	13.2884	13.7091	14.2483	17.1026	13.132	13.1443	13.3238	13.8361	13.0672	13.0109	12.9109	12.941	13.9489	13.6926	13.7753	18.5631	13.2456	14.0768	14.4124
"1320_at"	10.9182	9.67297	8.82062	11.4412	9.58184	10.2125	9.70993	14.4802	13.3811	10.4472	10.4455	9.88058	8.97541	13.0935	10.2194	10.3015	9.4918	9.16513	9.67124	9.31211	9.17771	9.61953	9.38831	9.06912	7.52712	9.68568	8.73625	8.89113	10.3652	15.812	9.4739	9.45697	9.41445	10.1611	9.18035	8.49176	16.1704	10.1899	9.40802	9.86124	11.5482	13.5788	9.83091	9.26758	9.53429	10.2583	9.95055	9.07311	9.79081	9.67653	10.6174	11.2453	10.4649	25.8716	9.82406	9.66898	10.4518	9.7723	11.2086	10.9224	9.63016	9.67835	9.58278	11.1783	8.26208	9.31079	9.56598	10.9235	9.69548	10.6562	14.492	9.61003	9.68747	6.2334	9.26294
"1405_i_at"	139.285	207.377	261.923	219.204	251.89	85.3608	49.157	55.4676	37.0551	64.5634	60.2109	52.9227	438.786	113.672	67.9377	57.085	210.451	57.543	59.8123	101.562	93.1951	100.599	517.35	64.2377	71.8269	129.282	55.8354	1883.68	125.711	67.7559	183.579	603.273	271.965	167.6	45.774	14.2407	183.111	104.835	12.7003	86.0675	60.9308	37.151	24.1601	50.1794	17.3924	104.124	197.828	171.16	201.741	138.422	284.835	64.9913	95.4246	178.428	108.019	85.5283	89.0192	148.293	80.0149	80.7947	61.5966	108.712	66.3946	145.643	510.775	280.166	597.359	589.076	55.2013	33.1608	162.02	104.075	185.028	294.697	1127.25
"1431_at"	24199.3	21215.1	15724.4	8455.53	19040	22444.5	21973.2	17776.2	23511.5	24123.9	10936.8	18864.6	17523.5	12089.7	13610	18815.2	343.426	139.847	23535.3	6890.29	13707.4	21810.3	15970	27865.2	9123.02	25994.4	14625.4	8156.68	16083.1	25813.6	19862.7	9912.48	20191.5	18268.8	317.116	1607.53	20112.7	14667.7	1959.14	5777.46	1022.2	174.984	20725.1	15342.8	18871.8	23291.5	25467	19031.6	20450.5	25134.8	21031.8	6401.56	20220	11797.6	16948.5	22991.4	22283.8	21152.9	20736.5	17251.5	20144.3	13138.4	20014.2	17589	3643.68	16966.2	20631.5	17689.9	3844.18	19822.9	22459.1	11692.3	3749.98	40.1233	10866.2
"1438_at"	6.41435	6.15209	8.94249	6.3456	8.55888	6.23148	6.25809	7.09277	6.43074	6.32645	6.22127	6.46555	8.46586	6.31004	9.16258	6.11944	6.12903	6.58115	5.96391	5.9335	5.9575	5.96754	5.72891	6.04322	6.06226	6.51468	6.05474	5.76709	5.98373	6.12462	6.02043	6.99521	6.24656	6.38556	6.12734	6.14689	5.97224	6.09888	6.02081	6.41211	6.14054	6.30716	6.18978	6.05406	6.14016	6.28936	6.19214	7.13762	6.31303	6.45036	7.83534	6.40165	6.27596	6.06326	6.35563	6.06577	6.11924	6.14067	6.29548	6.15477	6.09784	6.10806	6.13349	6.1497	6.05398	6.08644	5.3625	5.90467	6.14764	6.35378	6.20835	6.08086	6.10713	6.43505	6.15211
"1487_at"	143.004	193.021	130.13	181.351	121.885	141.689	138.212	162.27	143.895	153.543	142.716	143.681	141.167	285.858	142.55	304.193	182.966	138.27	201.93	307.215	141.75	208.357	159.597	114.99	215.555	138.66	140.749	146.085	153.136	147.373	179.879	81.4221	182.929	126.187	117.004	106.243	119.999	326.163	294.383	129.847	89.7173	142.93	118.524	90.4652	246.444	131.621	127.239	138.728	193.292	143.165	128.154	128.291	172.362	140.345	125.679	140.214	140.829	162.209	172.323	164.697	134.66	141.082	141.676	138.473	244.163	194.494	168.918	197.367	202.91	183.661	146.549	155.946	258.217	439.065	165.314
"1494_f_at"	11013	9033.87	6077.4	2154.83	8640.57	16136.5	10904	15008.7	14111.5	17550.6	15641.8	13187	4906.63	2842	8538.91	1404.98	18747.9	25.7772	168.21	7311.55	2994.51	6488.68	19.5788	37.0941	143.934	365.064	459.551	5319.84	6386.34	18656.2	6197.95	70.8825	3257.55	7912.01	453.327	93.4589	1730.66	33.4354	42.9234	46.02	5422.51	9020.19	265.552	482.068	24.0324	13646.9	3886.64	7215.96	3284.48	7593.45	6619.31	16742.6	1802.55	9965.42	16331.4	12951.9	12720.8	2337.87	15822.3	12849.6	8932.35	9403.58	8889.3	15596	787.24	4525.31	83.1884	23.5464	1536.41	653.538	840.134	149.877	10289.1	226.454	7750.08
"1552256_a_at"	1007.87	1321.99	887.855	1430.67	1648.82	2455.34	1169.44	786.204	946.306	1313.88	861.437	1450.68	352.476	1437.36	1992.15	1614.46	2313.05	1705.25	1215.38	1307.8	1388.86	1314.39	602.639	493.137	1378.21	1587.3	644.222	767.505	498.174	1325.48	1397.72	555.104	1712.53	1201.46	2620.47	1192.7	569.358	2331.19	1011.63	578.329	1981.57	1086.5	486.171	933.386	1410.67	1144.64	974.037	1488.47	1626.07	887.605	1639.73	2095.42	2197.53	1767.03	2481.09	1924.24	1918.89	2547.26	1504.07	1558.11	1836.75	2835.2	1922.67	2401.36	652.444	3023.63	605.029	910.542	1084.67	1629.1	1676.28	722.527	1484.41	1242.04	1120.22
"1552257_a_at"	127.177	133.545	98.0839	147.226	111.98	148.046	142.875	125.707	121.38	198.965	106.581	128.113	94.4128	77.281	158.844	63.0921	228.742	311.446	200.469	91.8579	199.51	219.352	64.8725	181.153	159.788	229.403	222.366	96.6569	80.7202	124.396	172.618	146.974	196.53	140.635	150.917	264.098	79.8265	205.581	213.446	380.513	97.3094	87.8331	114.516	224.233	266.106	69.4272	106.689	145.605	163.237	114.364	94.4654	132.713	111.279	133.003	130.085	166.583	152.699	172.675	171.334	134.897	145.228	117.03	145.233	114.925	96.6031	170.122	150.631	121.275	241.708	173.193	162.053	235.865	233.99	248.443	259.762
"1552258_at"	14.4092	17.5299	31.6955	12.7022	12.8111	14.1471	25.6264	15.3207	16.5872	13.8427	14.6669	16.2133	16.2311	14.6806	16.3033	15.2233	14.0359	26.4745	13.6897	14.2549	12.202	12.8966	13.1022	18.3917	14.9709	12.9491	13.0956	14.0909	9.82313	13.1116	19.5188	22.6976	12.729	13.6221	13.9291	12.5635	12.9653	13.0803	12.7444	14.0418	13.5643	18.1089	11.991	12.8201	13.208	13.7048	17.5358	16.3574	14.0767	14.0654	18.5314	15.2234	14.5687	13.1675	13.4135	16.2576	15.5915	17.1047	13.9205	20.5322	15.2928	18.31	12.9574	20.0756	13.0845	18.1424	12.908	12.4826	26.4428	13.2239	13.5041	13.0821	23.8836	12.6591	16.2146
"1552261_at"	8.2614	6.42766	7.1834	8.81087	7.25976	7.40075	16.8254	10.0943	8.29787	7.44651	7.9102	7.57235	6.97503	7.43193	7.691	7.30291	7.08232	6.97846	7.12398	8.07909	6.85647	7.14523	7.21577	6.84351	6.76334	6.88012	6.80665	6.62294	7.05545	7.06271	6.98015	7.04763	7.47163	7.44246	7.61907	9.24272	6.89216	6.99723	6.86787	7.50759	7.13508	7.47828	10.2885	7.21043	8.23808	7.42348	8.84417	7.42021	7.44965	7.50443	7.25976	8.84336	7.89004	7.41801	7.30144	7.20123	8.28305	10.0208	12.1325	7.28736	6.85833	7.13412	7.21228	7.0169	6.29366	8.2333	6.99143	6.75766	7.78761	7.30562	7.31757	6.93474	6.9659	6.50346	7.00437
"1552263_at"	13.3084	15.2157	43.7327	26.8712	19.6402	24.5195	22.7982	22.4416	11.7677	15.4738	25.4384	18.3177	33.9607	6.91163	21.7279	22.833	13.2299	44.4351	24.9972	13.3762	43.2748	33.0113	21.8104	40.77	44.3371	11.288	33.4168	82.6906	31.3247	14.9447	29.592	32.7034	26.9063	21.6691	27.0042	28.5022	22.8273	25.1372	37.3907	16.3796	16.1455	19.324	23.6951	38.8488	23.4176	24.2252	26.7383	30.2274	24.3884	19.2106	25.7932	11.4437	25.0431	17.6261	23.2528	25.5806	23.424	13.8402	23.8468	26.3539	33.1659	23.0937	38.4517	23.5317	47.2463	19.3832	31.364	67.7683	23.9868	43.3216	40.2921	14.2369	49.6824	31.9731	40.8338
"1552264_a_at"	93.6601	78.0194	149.778	108.276	137.917	105.84	84.5113	96.2048	74.3325	55.9442	121.798	108.131	111.513	44.1002	62.0752	38.9127	63.6613	142.528	141.072	49.644	86.2632	186.662	136.995	282.986	155.51	100.992	65.0767	90.8311	59.1081	58.7199	188.297	137.725	127.971	73.6007	62.6371	104.67	52.998	132.347	159.342	116.992	93.7184	25.6318	99.8467	98.5807	137.883	84.8925	129.041	84.5045	39.8864	55.8619	75.5657	55.5852	79.8792	68.5655	96.7917	93.5109	75.7877	74.4689	125.8	63.0252	73.7169	94.9269	74.9301	77.5143	33.9853	52.7625	36.4206	39.2243	26.4483	195.222	148.333	14.2046	43.173	35.3858	36.7226
"1552266_at"	12.0564	10.3926	10.1626	9.3886	10.2716	12.2419	11.6384	12.1349	13.1303	13.0067	11.5842	11.8336	9.91045	11.4779	11.0676	10.4466	10.9795	9.46309	9.38505	10.1147	9.76478	10.0029	10.2701	9.92092	10.2222	10.0533	10.2537	8.6091	9.74285	10.5012	9.94201	9.66276	9.4002	10.6832	10.4305	9.50343	10.2187	10.443	14.0911	20.1417	10.7101	10.4017	11.1031	10.2078	10.3991	11.5803	10.1207	10.3386	11.982	11.7189	10.3926	11.7923	11.2669	9.33454	10.3926	8.93411	9.32002	9.35828	12.0586	10.2652	9.63161	10.1223	9.78661	10.364	10.1858	10.0853	10.1771	11.2701	10.4308	10.6013	10.6659	10.2743	10.8569	9.47879	11.2218
"1552269_at"	5.03756	4.91072	5.96483	5.24921	4.89789	5.24985	6.81517	4.99159	5.19435	4.98996	5.42551	5.05802	4.61401	5.00891	4.95465	4.92429	4.90115	4.52811	4.54411	4.6972	8.43094	4.73274	4.91709	5.20714	4.74009	4.65877	4.89453	4.78029	4.82255	4.89916	4.71894	4.82773	4.69905	5.67441	5.25824	4.69818	4.73818	4.74623	10.1293	5.01513	4.93639	4.80213	4.94768	4.73702	20.9544	4.9515	5.70609	5.09903	4.97816	5.09293	4.88179	5.0585	4.99596	4.82106	4.87048	4.73417	4.70407	4.77321	4.99416	4.90917	4.87844	4.88726	7.76615	5.12602	4.78074	4.69756	4.87334	4.90675	4.77164	6.90474	4.88874	4.7578	6.13612	4.63798	4.9084
"1552271_at"	17.1623	24.0354	16.9654	16.8748	17.0825	20.4122	25.5166	17.4182	17.5946	18.8862	17.4191	17.6405	17.1096	31.7147	25.5599	20.5282	17.0926	17.0522	16.909	17.2163	16.9104	17.2171	17.1313	16.9691	15.1412	16.9947	13.8343	16.4639	24.7977	17.2658	16.914	13.1843	17.1484	17.1579	17.2844	17.1798	15.0532	18.7827	18.9407	17.4008	17.1234	17.0573	17.1125	16.9177	17.27	17.388	18.7039	16.9919	17.2722	17.4324	19.1281	21.358	17.4672	16.6356	27.2711	18.5065	16.9605	17.1585	17.4326	17.1234	17.5639	18.2725	17.7722	16.3307	17.1925	16.7883	12.7254	13.5709	17.2826	34.693	37.1071	17.0159	21.203	16.7155	17.1029
"1552272_a_at"	5.20794	4.59649	4.50096	4.45723	4.64141	4.56998	4.8516	5.49079	4.82226	4.78251	4.73851	4.89743	4.4126	4.80499	4.68852	4.61287	5.19243	4.4089	4.44645	4.49492	4.44343	4.4822	5.49567	4.48075	4.29052	4.50749	5.31778	4.32542	5.45693	4.5823	4.49924	4.39882	6.02487	4.70948	4.61565	4.4676	4.38202	4.58683	4.49987	4.13155	4.62552	4.57143	4.61923	4.52582	4.78896	4.67393	4.49324	4.52788	4.76725	4.80911	4.52718	4.85163	5.02723	4.66292	4.65798	4.34864	4.54608	4.59745	4.35972	4.59781	4.49448	5.08497	4.81798	4.5802	4.52511	5.25883	4.50849	4.42688	4.60119	4.54444	4.68176	4.5468	4.56897	4.74302	4.59405
"1552274_at"	34.0721	71.8436	27.3193	53.2665	46.226	36.0865	20.0381	16.1747	36.7304	32.8595	40.3658	34.8571	57.7817	45.9987	37.7344	31.0292	46.9862	36.499	80.1879	40.3449	41.5376	36.5437	100.732	50.7918	55.6344	42.0196	40.9456	49.6263	41.5366	45.3779	58.3314	67.7381	51.8468	27.3759	52.2501	59.9825	30.449	72.122	57.7395	70.5944	28.9739	78.5782	26.0447	56.7022	44.8954	59.6639	51.7867	79.4137	45.7897	50.445	52.0046	45.1094	50.445	61.7611	36.9061	50.445	55.2877	85.271	31.2596	41.8829	39.3629	89.3757	45.3066	68.18	84.7386	46.7399	24.3814	30.8074	58.9334	158.365	76.3495	101.963	82.1297	88.2771	93.8402
"1552275_s_at"	52.6277	78.9272	43.5326	70.5547	113.531	74.0522	24.58	36.9335	31.9563	29.0278	48.2076	78.4568	61.732	36.4445	65.5284	37.3261	47.2829	41.2768	69.098	43.7886	39.3557	35.9637	133.837	65.5716	66.0338	48.3992	26.5058	41.9684	43.2873	50.803	49.2859	113.912	65.807	38.4262	49.4619	81.5276	48.605	57.3839	65.9852	56.3561	58.832	80.2987	29.3481	35.6129	31.0185	50.2423	42.6883	76.097	45.4646	30.9327	48.6197	50.8028	56.9503	40.1236	37.7574	34.675	35.0873	55.099	30.1205	28.0954	27.1899	83.3918	23.4579	29.2434	38.327	42.4605	28.7408	22.2062	26.2114	175.166	109.14	27.1978	35.263	34.8771	28.4096
"1552276_a_at"	6.45938	6.21742	6.8778	6.0771	6.34404	6.36033	6.62662	10.274	7.07787	6.3627	6.45066	8.79101	6.41804	6.37751	6.32687	6.45059	6.19923	6.18302	9.20687	6.28225	6.09305	6.79227	6.54453	6.11202	5.71576	5.78699	5.90067	6.16254	5.63255	6.18811	6.88059	5.68419	7.71843	8.52218	6.84883	5.69236	5.64774	8.98966	5.64587	6.4266	6.51319	6.34764	6.36297	6.06592	6.81005	6.40609	5.79693	6.3001	8.78822	6.45286	7.23024	6.27165	7.43805	6.02248	6.29488	6.14058	6.16712	7.47365	6.89853	6.35127	6.21235	6.12889	6.37739	6.44284	5.8461	6.26345	5.82581	6.46672	6.20851	8.07301	7.43691	6.21632	7.25801	5.71793	6.34419
"1552277_a_at"	55.1648	89.3499	133.635	102.988	108.615	106.792	110.308	89.0457	109.826	76.7778	175.827	111.846	91.663	100.984	107.714	128.877	66.1515	229.76	118.19	74.3754	152.331	85.5443	100.029	111.279	152.892	61.7288	103.299	131.973	139.782	104.044	107.064	112.673	115.835	107.139	193.159	74.6214	127.094	165.903	206.247	47.0539	121.027	74.6071	116.495	96.4751	111.846	70.979	156.889	106.77	122.859	104.509	134.753	103.198	97.0259	93.1509	105.664	112.238	112.058	123.582	171.18	123.23	184.729	88.4449	192.976	100.698	86.9577	119.393	102.217	87.8933	116.233	197.561	205.713	88.0098	154.03	88.4964	104.277
"1552278_a_at"	24.9087	27.6709	21.1253	21.0339	27.6433	26.1264	29.3466	28.9394	31.2083	47.3288	36.1346	28.4542	27.1673	28.149	27.6005	61.3123	16.5039	26.9362	29.3374	20.6985	30.6103	35.3067	27.6258	26.5266	28.2077	40.941	34.3446	26.2204	37.1739	39.8761	20.0102	26.1777	26.9113	20.9543	27.6911	27.0033	25.1205	83.4205	16.5152	48.4312	23.3037	57.5789	27.8368	36.0878	27.8098	27.133	27.1778	17.8334	27.9849	44.0269	30.5468	28.128	21.7272	14.8343	26.5188	37.0543	37.4016	20.166	24.0634	27.2668	27.1907	27.4566	18.5093	29.7813	19.4612	17.7022	28.0968	45.4596	47.886	45.9893	38.567	67.832	30.2645	60.9793	63.0731
"1552279_a_at"	97.4628	85.9418	46.533	61.0606	45.7063	79.618	37.2186	81.5853	79.0554	94.8599	51.3961	80.2709	58.5584	78.5628	71.7451	157.387	55.1161	67.1651	118.692	76.1034	71.5941	57.4227	121.815	64.602	60.2206	99.3712	62.5115	45.5351	65.729	79.3388	103.194	45.4857	68.6759	51.449	62.8836	75.7421	50.6331	157.924	71.6796	62.5343	84.4923	90.2823	58.7209	95.797	194.989	70.6242	45.0389	52.672	105.69	99.674	67.7904	52.1622	17.6991	50.7286	50.6593	54.2689	47.0697	39.7617	49.7495	70.5572	36.1786	54.5405	36.377	65.2292	105.257	69.6997	53.121	361.214	101.875	123.498	101.609	129.938	92.2011	283.345	93.1268
"1552280_at"	77.3934	70.3194	122.239	79.7462	48.6889	21.2392	138.696	385.607	140.397	84.9366	63.7876	35.4869	96.4411	44.6516	16.8426	17.0121	44.9873	8.79088	4.99105	10.7828	55.9537	5.14876	160.923	5.04996	5.17121	5.49581	5.48001	63.4461	92.5065	90.8402	5.13782	6.78152	137.001	164.161	5.21464	5.14363	5.17474	136.025	6.66274	5.96621	5.63374	5.53713	112.993	8.41509	5.20415	88.402	17.2001	117.529	102.22	119.004	235.884	97.5822	53.3189	141.888	87.3003	49.7715	56.4807	89.0467	124.85	63.5948	102.872	61.9359	104.413	70.8391	4.67971	67.2815	12.3759	5.11877	8.06062	108.481	195.562	5.47865	5.61483	6.06862	6.29483
"1552281_at"	457.422	503.113	217.258	323.172	344.224	349.033	345.829	498.961	553.376	855.29	96.3008	347.196	230.379	292.225	285.104	321.701	737.313	579.121	189.242	320.899	117.401	34.8073	52.9554	154.286	711.388	424.391	148.387	175.54	427.608	754.54	80.4621	85.0983	221.736	435.627	140.136	1041.37	97.5701	130.728	666.26	337.976	90.7436	102.753	180.176	810.945	469.493	558.076	264.547	203.327	618.883	305.131	288.531	352.656	84.1689	353.986	337.839	222.595	222.111	144.682	174.292	350.514	286.52	195.079	278	413.652	108.674	298.425	96.622	112.72	101.799	247.872	267.569	356.611	99.5422	621.657	171.542
"1552283_s_at"	139.725	52.8364	381.545	126.17	49.7547	58.1335	147.812	224.475	62.5841	257.705	134.037	64.1176	106.133	181.051	49.4615	60.5444	236.998	152.047	52.714	245.616	138.648	115.302	67.2084	42.57	50.1035	35.8835	60.2676	60.0517	129.717	64.1308	108.052	89.4656	98.8005	53.3819	47.3254	27.48	52.0668	51.1843	101.104	36.7442	60.6847	415.44	45.2143	43.7647	130.893	127.195	67.6196	124.161	104.64	106.977	46.4813	70.4014	66.4913	59.0563	103.041	83.5202	82.8741	66.0676	100.798	102.187	204.869	51.9494	208.543	108.551	51.1981	254.97	70.0064	45.3461	80.8311	38.5355	50.5956	44.6841	47.1514	59.3182	88.9542
"1552286_at"	6.35755	5.9102	6.53945	8.68513	5.69923	6.44598	10.5343	5.86257	6.20034	6.65015	5.94861	7.70846	8.49603	5.9168	5.78065	9.33578	11.0339	12.8765	34.9262	5.6422	8.72036	5.49591	12.2178	22.9934	9.70626	5.64769	12.8657	7.66495	15.322	5.53964	11.6771	6.68088	14.4451	5.73907	15.5588	6.01627	8.75338	5.61423	16.117	5.84519	7.57343	7.29841	12.7574	8.32298	9.30965	11.5949	7.81392	7.046	8.93844	6.97973	7.80111	6.50098	6.14663	6.58073	5.95131	7.55052	6.73683	6.25601	7.05284	5.71954	5.49828	5.45345	5.68369	6.0365	7.23793	6.55119	5.7433	12.8266	8.59803	32.2504	21.0507	5.55347	8.3981	5.24646	5.76338
"1552287_s_at"	89.4044	81.3258	97.3874	141.238	99.6623	74.496	82.2308	75.3946	54.4831	62.4345	76.4382	62.5221	114.588	99.9638	59.628	81.529	114.437	214.568	116.014	189.85	136.058	51.149	132.244	91.6867	93.8153	122.001	120.654	165.302	77.8555	168.13	99.1553	93.3163	119.241	74.4534	55.1206	150.728	81.1559	72.7619	59.6927	48.1685	102.334	95.552	100.739	138.362	91.4091	74.7316	61.3406	107.034	70.9155	78.886	80.9137	77.7689	113.073	89.9865	73.9607	71.7784	72.4496	106.006	69.6217	73.444	108.248	76.4548	97.4542	82.1979	226.915	118.249	153.214	74.4051	111.723	37.015	55.3871	58.9774	67.5384	60.3958	81.6968
"1552288_at"	13.1042	9.24805	14.3433	8.95532	9.30302	8.71988	8.99047	8.86283	10.9254	8.97294	8.87289	11.1447	8.8871	8.71575	9.49916	8.54726	11.9406	9.78164	8.23317	7.66872	8.25003	8.01951	8.7725	7.96389	8.40573	7.60691	10.7349	6.6487	7.66524	8.50394	8.34382	9.02227	7.41587	8.72574	8.56006	9.32984	7.29378	7.88727	8.34975	14.2437	8.56849	8.51491	9.08243	8.68738	8.51332	13.1134	7.61977	8.39962	12.4932	10.699	8.41333	11.5283	9.54193	8.12242	7.66581	8.61251	8.43436	10.0497	8.84765	8.81934	8.32915	7.72023	13.2316	8.98336	8.77617	7.97766	8.49612	8.20018	9.51508	9.27938	9.91706	8.43523	9.13429	8.21614	11.4593
"1552289_a_at"	4.2856	4.02689	3.99115	3.80406	4.01802	4.06987	4.12909	4.1048	4.20855	4.19115	4.37461	4.20191	3.95597	4.57395	4.08889	4.01802	3.85948	4.26284	3.96026	3.78625	3.96447	3.95105	3.99144	3.95323	3.79358	3.99799	3.99289	3.71238	3.9383	4.16292	3.96887	3.9311	3.93447	4.07187	4.01951	3.96296	3.76656	3.83134	3.95997	4.07894	3.87754	3.82111	4.03844	3.97031	4.02236	4.08584	3.97787	3.9906	5.70179	4.10738	4.01779	5.10261	4.08584	4.89465	4.05614	4.22144	3.98752	4.03716	5.18787	7.01153	3.98762	3.99896	4.70399	4.02422	3.97107	3.94387	3.9811	3.9106	4.24191	4.02202	4.05574	3.97967	3.99541	5.55539	4.57908
"1552291_at"	82.6413	97.7132	112.211	97.5003	111.343	88.3663	89.5023	111.276	73.3638	79.2636	100.806	102.545	88.9234	106.37	97.5896	131.952	92.3389	253.688	125.852	104.103	174.5	100.838	105.849	150.328	119.107	121.365	122.559	133.06	119.895	82.8582	110.363	152.239	87.8342	113.047	226.452	89.18	134.696	211.344	179.717	84.0075	127.232	92.3023	92.1438	129.703	80.5744	79.8658	113.584	81.2764	104.353	86.5619	102.413	111.83	92.0097	83.6012	82.4615	103.534	94.9514	81.1046	87.2991	102.115	80.5475	83.2749	96.1546	82.5493	157.733	105.767	90.0894	107.647	93.6267	114.569	95.8879	56.1266	132.893	221.229	88.5112
"1552293_at"	7.35187	6.52271	6.23416	6.06586	6.25682	6.57636	6.46439	6.33971	6.98822	6.33925	6.43035	7.10483	6.06367	6.3896	6.33285	6.30928	6.2975	5.87393	6.09006	6.15662	6.20672	6.37573	6.28021	6.23049	6.06888	6.23613	6.2718	5.90935	6.16557	6.33572	5.93419	6.02064	6.13	6.62535	6.31381	6.20561	6.12244	6.31127	6.18847	8.43929	6.3579	6.35462	7.19424	6.23336	6.3383	6.57717	6.11455	6.23805	6.68654	8.03803	6.2298	7.05908	6.68375	6.14846	6.44311	6.24736	6.26568	6.20472	6.49002	6.26818	6.02799	6.23844	6.28335	6.22447	6.2478	6.09495	6.12305	5.84137	6.38663	6.38609	6.47609	6.25351	6.25303	6.18031	6.29109
"1552295_a_at"	14.0341	31.7896	24.2146	23.9082	27.8808	17.801	20.3681	21.0305	22.5341	22.1259	20.7416	18.9478	30.5109	27.9163	24.8641	22.1449	21.4784	57.8859	23.2948	32.5501	21.3424	31.9183	24.8712	25.1545	35.0226	22.4194	22.5253	30.8187	29.1221	21.6515	31.6056	25.9855	30.9581	29.6601	24.1348	25.0175	31.0515	55.1788	32.7917	25.9008	32.0429	66.9766	20.9588	35.8261	23.2567	16.4349	23.0518	21.8446	22.2333	23.5862	24.8348	15.2903	19.8709	25.521	23.3577	20.5012	17.9684	25.2217	24.3582	19.2506	18.025	23.2463	17.7543	15.8488	21.1898	23.1225	23.2174	21.2209	20.2519	40.0059	24.3582	27.4411	24.3582	25.0675	18.1633
"1552296_at"	6.80403	6.07157	5.89225	6.22031	4.81684	6.15133	8.63028	5.57998	7.02546	6.20347	6.94446	6.30468	5.57343	6.60954	6.32147	6.13863	6.09967	13.6423	4.10558	6.05956	5.85864	5.79768	5.96295	5.73471	5.87227	5.82224	5.90239	5.48607	5.82001	6.04232	5.88529	5.6097	8.19335	6.16262	6.07791	5.71627	5.91012	7.32034	6.18548	5.92671	6.13728	5.96725	9.7756	7.66521	5.97612	6.04246	6.76819	8.47991	6.49405	6.68815	5.91012	6.24208	6.56993	6.05956	6.12333	5.8753	5.92462	6.59162	6.21317	6.0116	5.98279	8.04148	5.91921	6.06188	5.84884	5.95957	5.76756	5.92257	5.95924	6.07514	6.12265	6.27166	4.92533	5.69311	6.05694
"1552299_at"	7.111	6.63397	6.14735	6.54643	7.08939	7.42254	11.4514	6.75821	7.09293	6.77832	7.55042	7.185	6.36911	7.08586	7.2373	6.58969	6.88231	6.74289	6.08591	9.38875	6.75819	6.3956	6.63413	8.9015	39.2502	6.58736	10.0975	8.04032	6.69949	6.87078	15.8169	6.69584	6.13581	6.91267	19.6291	13.7549	6.61095	24.9139	13.8097	7.49233	6.93399	6.8921	7.92313	23.6918	22.1127	7.02107	6.69806	6.59344	7.19813	7.09639	6.18465	6.93549	7.76624	6.42029	8.41449	6.98436	6.80263	6.63454	7.13492	6.78725	6.58747	6.43163	6.86039	7.96061	6.81876	6.38035	9.69945	6.07466	6.43239	11.4097	9.52811	9.72723	6.62598	6.60511	6.88883
"1552301_a_at"	7.35261	7.25746	6.29665	6.3377	8.15033	7.30715	7.0583	7.90331	7.82684	8.29227	8.17238	7.80553	6.91332	6.78059	11.9032	7.11458	6.45071	7.46264	6.63391	8.34458	6.37464	7.48653	8.27797	6.11167	6.40634	7.23252	6.9008	6.13129	6.59195	7.55056	6.61421	6.899	6.3235	8.15831	7.15089	6.43947	9.5361	7.29773	6.37715	6.6882	7.28765	14.0183	7.3059	10.226	8.54541	7.76319	7.22084	6.84391	8.00109	8.75944	7.85243	8.65878	6.6548	7.42846	7.33034	6.82858	6.80107	9.37758	8.00512	7.40428	6.3829	7.2366	6.42883	7.02047	12.6847	6.35089	8.08534	8.45403	7.43035	6.34447	7.43738	7.22372	6.87491	11.5746	7.35935
"1552302_at"	34.8863	39.8336	36.4651	29.5126	24.0016	23.408	30.6491	30.5019	25.1519	30.2135	21.3857	31.1194	33.5825	34.5905	26.5555	32.0071	27.8097	80.4546	17.6929	35.8791	27.7893	22.562	31.6903	25.6723	60.8572	23.1911	41.3318	68.1264	85.9973	28.9106	20.6687	29.403	28.7005	27.4452	25.5472	32.0041	20.6598	26.6423	27.3268	19.9245	18.509	22.0536	50.5806	29.0877	23.6286	36.2196	25.4669	46.632	30.9527	94.0253	33.7414	38.0764	42.9551	61.9976	39.4523	24.8721	25.7892	39.9309	24.3062	60.5668	22.2296	35.2649	23.0601	23.4598	163.949	39.9268	32.1112	33.8674	53.0242	35.8718	33.9661	32.0071	33.105	116.255	130.575
"1552303_a_at"	34.1601	28.5821	31.8556	35.9085	29.4607	31.3166	32.0506	23.3917	29.9596	29.6181	18.7505	29.9012	29.6205	31.8172	30.8472	24.9437	30.6216	66.9588	28.9538	30.1111	28.9485	19.2143	28.6174	24.0294	74.9473	25.1668	40.9714	49.5329	33.7366	29.2138	23.5802	34.7361	36.8634	30.7853	24.89	29.0017	17.6723	29.3867	30.8426	28.5163	29.3298	29.2764	56.4538	35.4064	28.4683	32.8312	30.0701	39.0535	32.1356	69.3057	30.3257	29.608	32.5225	29.2997	29.4256	34.4191	38.8452	34.8125	33.0556	37.7223	24.4447	29.1029	24.2953	35.5362	47.9421	42.0363	28.0843	29.7261	23.1453	31.2707	31.118	24.9031	29.1346	42.7449	44.3053
"1552304_at"	5.7988	5.62835	5.49245	5.37793	5.65847	5.70482	9.24709	5.95942	5.88984	5.73992	5.85225	5.96192	5.40558	5.79638	5.73943	5.75753	5.56991	5.40635	5.61829	5.71812	6.13911	10.4726	6.74289	5.53344	5.57228	6.08951	5.50838	7.13476	5.46767	5.56003	5.61103	5.46552	5.60327	5.71514	5.64153	6.66072	7.80054	5.58116	5.6472	5.76209	5.64471	5.7752	5.67501	5.63292	5.58235	5.68967	5.62437	5.50918	5.72328	5.77918	5.52379	5.79107	5.76547	5.3778	5.61211	6.78876	5.78736	6.04201	5.7549	5.59849	5.80437	5.34229	5.54857	5.67704	5.63779	5.60636	6.15378	6.56681	5.67585	5.94032	5.67915	6.12102	5.59449	10.0593	5.54065
"1552306_at"	18.0251	15.3304	14.8235	12.3889	19.6781	16.0244	17.476	23.5414	19.0674	18.1578	15.2614	23.5259	13.9131	14.0624	15.197	16.3327	18.3628	26.5968	14.4386	15.155	14.495	15.5917	31.0075	15.8969	26.9944	16.1622	15.2469	44.2362	15.3755	18.2507	30.1782	10.307	35.7217	13.8869	15.6407	14.5995	13.718	14.906	20.7892	15.3051	13.4736	13.3442	26.2854	14.7661	15.4382	16.5507	15.5917	20.5649	13.2636	23.3981	18.6874	24.001	14.5479	14.1493	15.8687	14.1863	15.2006	14.4493	14.001	14.6107	14.7944	14.7581	15.4099	19.6827	13.1312	14.8855	15.1002	14.5359	14.8837	15.785	18.0353	25.1747	13.3086	18.5704	19.4911
"1552307_a_at"	653.344	691.426	411.473	833.896	339.322	562.01	992.21	1144.34	1235.73	716.738	283.574	438.765	289.289	1583.17	492.918	1470.01	1016.03	60.6355	447.898	1888.29	466.926	708.597	363.215	130.493	472.731	70.425	695.923	1222.37	872.6	678.25	907.34	164.771	484.983	1164.88	659.164	163.096	789.462	237.065	760.645	388.69	1003.89	764.803	720.623	855.35	335.634	641.907	376.533	415.047	623.997	438.399	635.016	574.863	592.087	1330.92	1386.74	735.851	729.555	580.84	726.382	792.097	947.202	580.903	894.031	1058.88	378.845	1273.96	1312.22	190.314	1027.8	325.143	548.815	880.134	691.398	231.077	436.812
"1552309_a_at"	10.8561	14.8107	16.7534	37.5151	20.0358	8.45139	7.15192	11.3291	8.59118	6.79384	7.41973	7.54168	29.7947	7.41493	8.49625	8.45069	7.34517	9.49702	4.96207	10.0916	8.91396	4.98317	7.09296	5.49223	7.74139	19.5776	8.7088	29.409	12.8225	8.40271	8.96733	99.7061	46.0238	17.9218	7.444	5.31114	6.00851	4.39531	6.11083	6.76239	8.28641	6.37938	8.10168	8.14841	4.42354	5.5301	20.0813	13.0305	13.7928	8.29757	8.36292	8.16509	9.41878	18.2826	8.12114	10.7755	9.34173	16.4776	7.39986	7.94841	6.89038	20.047	8.14081	9.36318	15.8366	13.4407	10.9041	6.31303	14.9981	8.20048	7.24542	6.8	46.07	46.0582	35.0176
"1552310_at"	77.972	40.0304	48.2234	88.8868	71.9826	58.4929	67.9893	56.2344	96.5001	48.9353	46.3017	37.2957	104.395	52.5163	58.3563	79.2915	63.1476	145.645	94.0407	81.2599	78.7562	91.5025	72.0256	160.048	104.027	120.061	84.895	133.284	136.953	81.0287	118.725	128.119	71.0022	55.7139	85.1956	76.7785	205.605	77.1739	174.046	87.1847	67.8249	101.538	79.5308	142.824	91.4485	43.2869	50.6085	56.4902	47.8353	59.5637	93.31	73.1781	62.3444	67.659	49.5407	75.1035	74.1295	46.6953	39.0961	63.3437	58.6521	98.4528	59.4895	50.4847	40.1011	73.7753	120.941	140.764	59.8625	79.0044	68.0256	171.151	49.3129	90.9542	80.1817
"1552311_a_at"	24.0528	24.3697	24.749	23.3353	21.4578	24.7969	28.3639	28.1152	30.7464	23.1919	24.4529	32.5107	27.3304	30.3905	26.6033	25.766	25.6809	26.4364	33.9506	25.5404	21.0664	22.933	24.6423	21.4661	24.2836	21.9652	26.9425	24.76	32.6467	25.7244	22.2172	21.6229	22.089	36.2942	33.842	27.7628	20.7997	24.7901	22.0022	18.7162	25.075	24.6207	34.1907	26.5404	26.1035	29.4282	22.3292	29.5523	30.9317	38.2909	23.945	36.1255	31.0266	20.7612	25.3473	23.3728	23.914	23.7209	34.887	24.9341	24.4752	22.2773	26.3561	22.6244	24.2336	23.2798	32.0979	23.4046	26.379	22.654	27.4335	25.075	25.7873	27.5743	25.8125
"1552312_a_at"	27.3332	33.5868	49.4918	54.5246	54.5278	61.5962	43.6994	38.983	25.5251	14.9872	66.1841	83.7156	36.4733	43.6675	20.8577	58.1171	19.2249	42.4545	56.4203	48.1819	34.585	63.9802	79.5971	138.948	51.5844	36.5237	24.0063	28.3616	36.3382	28.1865	92.3234	70.2023	45.9304	29.0003	20.0875	36.0845	43.5586	48.1162	57.5662	70.4204	50.4834	15.1914	105.251	27.406	47.7102	53.3129	74.9435	36.6531	14.9077	8.71942	32.7046	27.1352	32.1397	19.8925	38.2159	34.3733	35.1993	45.3461	45.9654	31.5471	52.5198	59.7502	32.1843	28.0603	6.41881	13.4949	29.3749	25.2179	8.13349	105.175	80.5634	12.1402	13.9403	28.2461	15.4608
"1552314_a_at"	7.43942	7.26984	8.38639	7.13479	9.13471	8.73043	9.61865	8.27825	20.8564	8.5492	8.45362	7.50663	7.97548	8.46736	7.8481	8.25657	8.22336	8.70158	6.67894	10.125	8.07674	7.0814	7.38153	7.07406	9.04252	6.83357	7.91035	11.6337	7.20685	8.20888	8.10357	8.00234	12.7049	10.821	10.2077	8.07068	8.2595	8.2595	9.48494	7.95053	7.288	17.1691	13.3735	8.19408	8.2367	7.80268	8.18698	8.14089	8.41951	10.4098	7.61295	9.94504	8.44945	9.17916	8.77363	7.61238	11.8842	12.8224	8.2595	7.27879	7.20513	7.18768	8.19785	11.586	10.0739	8.09247	8.78892	11.273	7.9388	7.63087	8.32762	7.94951	8.25017	8.44411	7.67375
"1552315_at"	24.3593	51.0821	41.7518	45.7012	55.6611	26.8256	17.7697	11.2617	19.2503	19.5112	19.3052	18.5314	60.1683	28.376	23.2866	31.1467	22.6756	18.7004	31.87	27.3998	22.3185	29.0291	94.0833	20.8265	17.8901	17.3084	21.1925	89.0927	27.9599	23.6427	24.3104	32.4091	47.8173	24.1199	13.8834	21.5123	8.88503	22.7303	20.1858	23.5007	24.6151	14.1804	20.5854	16.4902	11.8527	19.3476	22.3148	24.1685	22.6293	27.4761	27.1063	9.50448	22.6293	23.1208	24.764	24.7351	23.0766	19.9164	19.1179	22.7272	16.5541	23.2876	19.1695	18.936	17.4991	22.2562	22.7095	13.216	14.6422	19.0068	23.0034	12.7332	17.6163	22.1071	24.7874
"1552316_a_at"	87.6889	156.806	165.192	137.781	180.359	74.9095	53.2772	39.7704	59.4839	70.6579	73.8624	65.8915	286.071	77.0471	82.2313	103.343	70.0778	62.8564	105	103.369	124.451	88.1485	162.258	50.7684	102.67	98.1215	105.176	278.266	110.198	77.687	108.111	229.522	172.252	101.447	51.2691	37.4888	52.1306	54.3951	29.6376	73.9474	74.8417	20.8943	47.7651	52.2287	17.8227	72.8213	105.801	135.87	113.672	127.509	126.93	61.0605	64.0797	116.641	66.1488	89.4764	89.0993	64.119	48.1089	57.3789	65.6924	115.871	67.5823	101.942	127.583	89.2669	100.154	58.0756	61.856	68.8978	60.2507	52.8099	161.947	132.757	190.719
"1552318_at"	61.5443	131.777	84.2076	103.969	109.082	58.5376	27.3507	42.0144	37.7091	66.6369	38.9916	56.1815	207.519	67.2104	58.2094	67.5688	57.7148	39.5968	94.2379	72.317	49.425	71.2868	104.152	47.2847	32.5308	38.2988	55.9776	139.979	82.8166	59.8262	90.2916	124.053	130.683	98.1963	38.1321	21.8069	49.5206	39.2092	23.5577	41.5909	61.5609	43.1086	59.6759	43.7767	19.3249	73.2087	83.7097	75.0884	87.9135	81.1247	72.4762	54.592	60.6525	105.464	45.0131	68.9425	71.5879	56.9119	34.2165	54.6724	37.7759	61.5609	21.6503	66.6314	53.7359	86.3208	78.3332	53.5546	47.3639	40.5082	73.5584	40.9448	91.0871	87.6067	86.8854
"1552319_a_at"	35.0911	38.197	35.6042	29.1316	26.4486	33.7368	36.6272	43.7475	47.96	33.4364	34.7955	50.2658	29.4049	35.3051	40.368	31.6616	27.6468	22.751	23.3796	29.7869	22.6404	29.6971	25.8585	28.8842	18.3012	26.0044	27.9049	19.9848	28.9895	31.1321	28.558	19.7422	26.6016	43.6902	31.0594	29.3003	21.6626	30.7821	25.9243	33.9379	31.3702	37.2411	31.2852	26.1061	31.6781	45.0792	54.9413	56.3415	48.203	34.7457	30.3315	55.9292	41.0355	32.5499	38.5359	35.2313	35.4963	38.7485	42.693	30.976	36.5958	27.5053	30.4279	34.6507	26.4372	29.5968	26.2901	22.0522	28.1191	32.8274	32.1127	30.0315	28.1847	23.9882	28.0795
"1552320_a_at"	14.7991	12.7903	10.7426	9.1267	11.4512	13.7451	15.2578	13.6168	17.2792	14.8334	15.3663	15.9978	9.5062	13.9568	18.8445	12.0768	11.0623	10.5432	10.6678	9.4589	9.43108	9.82401	10.9546	9.74652	11.4733	14.0119	22.694	9.37583	9.33839	11.0952	11.0985	9.27771	9.03688	13.8392	12.8568	10.8195	10.8851	11.4103	11.1746	20.277	12.0106	10.3083	10.9013	16.8386	20.446	17.6251	9.54391	11.9401	15.1593	15.7685	13.1987	14.3903	13.3861	11.1923	10.942	9.72312	10.0374	11.8464	13.0329	14.963	10.8841	10.7143	12.1637	11.0905	11.8464	11.9075	10.9939	9.74038	16.7792	11.8464	14.2885	11.9736	11.8464	11.298	12.9956
"1552321_a_at"	8.0165	6.13579	5.86807	6.04257	6.04831	6.45303	6.80144	7.48454	6.95013	6.76302	10.7708	6.74978	5.86516	6.64621	6.44222	6.18448	6.13942	5.59575	5.80982	5.9332	6.05358	5.94182	6.07563	7.1513	6.09573	5.94507	6.40788	5.29405	5.79784	6.83839	6.0614	5.77206	6.05421	6.40727	6.04038	6.12267	5.90088	6.08516	8.21839	8.55716	13.6849	6.13077	6.21218	7.18838	6.1344	6.20072	5.93113	5.96748	6.53377	7.55928	9.23458	6.80236	6.86192	6.00486	6.08603	6.9499	6.77076	6.18732	6.50489	6.02345	6.07733	6.12415	6.13068	6.02748	9.06947	5.8484	7.10894	9.32173	8.07093	7.00643	6.32137	9.57579	6.13523	6.21778	6.01686
"1552322_at"	10.6972	5.09457	4.97755	4.98197	4.77569	5.2582	5.44421	5.3421	5.54869	5.2701	5.42964	6.02666	4.85702	5.36632	5.24247	5.0819	5.10103	4.75131	4.97989	5.09692	4.98857	6.31055	4.84311	6.83766	4.76159	4.73665	4.83174	5.42823	4.95281	5.09292	5.41167	6.84649	4.91084	5.53217	5.11993	4.98691	5.19808	5.11047	6.00633	5.28688	5.13249	5.54311	5.0915	4.95253	5.1094	5.19299	5.01509	5.04391	5.25478	5.4598	5.03455	5.45041	6.14958	4.98083	5.12203	5.03117	5.04624	6.0097	5.183	5.07465	5.02516	4.96435	5.05137	5.1156	5.02765	5.00188	5.65602	5.98952	5.11197	5.12762	5.14071	5.03571	5.0834	5.14116	5.10756
"1552323_s_at"	6.61028	6.52177	6.39065	9.8659	5.68559	7.39438	7.22323	8.43441	6.66657	11.3781	17.5063	6.65093	6.69845	6.52773	6.55466	7.04327	13.8603	5.87736	11.0622	6.15895	11.1378	6.79768	14.8556	15.687	6.41149	7.03711	6.35893	13.5672	7.40025	6.38167	7.65137	14.9934	6.73095	6.44827	6.03453	6.61028	23.7386	6.32258	6.66326	6.40421	9.58954	6.65558	6.34701	6.08106	6.45195	6.28353	6.38378	7.48813	6.95233	5.98628	6.40118	7.22397	6.55282	13.2787	8.09453	9.02119	6.33974	11.703	6.36398	7.26825	6.57614	5.12349	6.43007	6.32914	6.50452	6.54404	7.27759	9.97322	6.33226	6.16288	4.99451	11.0221	6.45943	6.33535	6.44281
"1552325_at"	29.0412	13.0311	13.0074	12.7283	14.3617	18.4743	22.5535	18.5674	22.4239	18.6379	18.7832	20.9884	11.5392	18.0551	14.8533	22.713	31.0562	12.1153	14.1315	12.8364	13.1797	13.6325	15.3038	13.5231	14.2757	13.7402	14.7281	17.165	12.9667	18.2701	15.0742	11.5603	14.7173	16.816	15.0475	12.7207	13.6533	15.1826	17.8133	19.2305	15.7285	18.4881	15.8834	13.8023	14.2229	20.5412	12.908	14.4245	18.6122	27.8759	14.4346	21.4745	24.771	13.2616	16.4173	13.4393	13.7881	12.665	17.0123	15.2099	12.167	12.617	13.781	14.6083	14.6397	12.6567	14.6245	10.9877	16.9326	18.331	17.205	13.6675	15.3722	13.4083	16.8915
"1552326_a_at"	5.55231	5.28782	5.33355	5.29428	5.12055	9.12972	5.18825	5.78442	7.3657	5.52357	5.53295	5.64469	5.26619	5.71731	5.49985	5.40955	9.08544	5.07654	6.92315	5.3754	4.82831	5.21238	6.83523	5.24012	5.29067	5.03056	5.3787	6.10825	8.24423	5.34727	6.83862	5.15116	5.21202	5.61162	17.6624	5.2092	5.34952	5.40926	5.3312	8.93849	6.78152	5.0731	8.71105	5.34873	5.39799	5.49937	5.40546	5.27607	8.91766	5.53738	5.28775	8.28375	5.77756	5.13169	5.41618	5.48332	5.30145	5.41706	5.57069	6.1545	5.1977	5.33683	5.24071	5.34125	5.42662	5.31059	5.25634	5.17647	5.40552	5.36808	5.11277	5.22412	5.48056	5.18538	5.73287
"1552327_at"	10.3864	11.7717	11.9573	15.0506	17.2975	12.699	12.0381	11.8283	12.7877	12.3126	12.3266	12.6322	11.582	10.2657	13.2146	12.7017	20.5759	8.86889	11.3264	11.4676	12.8779	13.267	15.3016	16.4507	11.508	22.8981	13.5408	12.6415	13.7065	10.725	11.2823	10.3299	10.0884	11.8283	8.06253	11.391	26.7229	9.81235	11.5103	8.38619	22.0902	23.824	12.3546	12.1732	9.81973	12.1877	11.45	13.0831	10.8243	11.8326	11.6057	11.9198	13.4397	16.3443	11.6917	18.5984	15.3253	11.6285	12.397	11.786	11.4627	22.4043	10.5962	11.5881	20.1374	12.8845	10.9142	10.4552	11.7999	11.6248	11.6853	11.6518	11.5529	11.3573	13.5689
"1552329_at"	31.2051	49.9139	61.5413	65.6774	52.1905	32.9245	48.9944	72.2747	45.6433	18.2382	85.0275	40.4448	39.9913	46.415	13.6633	24.9096	49.4121	99.4479	62.9677	53.1342	62.2157	39.7647	27.1421	57.0335	45.1458	85.3859	46.6698	134.028	58.0808	46.464	38.1399	78.693	42.8639	66.7206	27.6644	57.6893	68.6387	12.3563	9.84036	31.8196	59.3835	43.9183	31.9213	13.6599	19.9435	69.1089	57.9764	53.7685	36.2294	32.3642	42.0572	30.7496	47.9751	52.4251	50.9679	40.388	32.6099	44.7413	33.3268	39.9995	51.0788	40.8228	55.0583	45.6109	45.3179	47.7128	141.954	20.556	15.7681	41.0964	39.53	57.3814	33.1126	37.8689	32.7697
"1552330_at"	34.7723	26.1926	17.7568	38.3738	26.8099	23.2599	34.2278	23.4401	15.9149	34.6	17.9603	44.6572	23.6779	35.8519	19.822	52.1144	59.9704	34.0659	57.3152	86.6688	43.502	20.3287	55.9376	96.1576	41.3004	70.4274	44.8329	36.2775	33.0304	36.4202	39.0945	49.6938	35.067	25.6664	17.3208	134.98	33.9829	40.5206	22.0549	18.0008	35.597	45.5753	18.2299	50.753	36.7573	19.3025	13.9066	21.7332	23.9284	19.4873	17.8402	35.0571	27.6362	22.5711	41.3112	26.0074	26.2844	23.3724	24.4815	46.7486	48.8965	35.0835	43.6153	34.7454	32.0365	35.5365	31.3927	25.2837	75.7683	41.1806	67.7593	25.8903	70.4651	14.3726	23.9908
"1552332_at"	38.806	38.2163	43.3979	37.8585	38.6271	46.1491	38.8436	40.9653	39.192	38.6467	38.7528	39.1003	34.2236	38.7281	47.2587	36.5574	51.2158	37.5827	37.8136	30.2888	34.8042	38.0274	34.4505	37.9198	38.0257	37.4189	39.5501	37.3376	38.0719	38.1739	37.8061	37.4933	37.8356	48.0635	45.0326	37.9428	38.2152	36.2225	34.3251	38.2337	38.3324	38.2879	24.9096	38.0025	38.2569	37.7274	37.8354	38.0298	38.5364	38.7221	38.0351	38.7221	38.1656	37.6825	38.4556	37.9746	38.1204	38.2191	38.1739	38.267	35.2532	35.2641	38.2504	38.2393	38.0257	37.7604	37.4301	47.2385	37.4642	38.4031	39.9542	37.9715	38.1167	41.9012	38.2457
"1552334_at"	16.4265	21.7053	19.0138	18.5043	17.3794	14.3359	17.4437	14.3199	12.5201	9.14579	14.523	13.5365	26.1447	10.4643	15.3046	12.9318	89.952	16.9197	17.4734	13.8987	13.69	22.0284	13.166	19.5615	14.232	12.361	25.0111	17.0845	16.1104	19.2664	14.161	13.5433	18.1642	14.3478	14.9647	14.6895	25.5651	12.9662	15.9077	18.9446	63.8754	27.7984	18.1423	12.0994	10.7605	13.6929	6.89918	22.157	12.9511	11.3234	14.2642	12.3499	12.7524	19.5176	12.5629	8.91789	8.93644	15.973	14.544	11.4866	10.2878	14.9263	14.3277	11.9559	42.2594	22.4085	15.7831	21.8573	14.4814	8.88439	11.8763	14.7192	10.9441	24.8118	8.50172
"1552335_at"	4.54409	4.40566	4.44244	4.2207	5.14171	4.4385	4.54791	4.5129	4.64649	4.48988	13.4676	4.58502	7.71549	4.54111	4.79412	4.35	4.25571	4.70411	4.30256	7.64455	5.03138	4.33528	4.35693	4.35151	7.17681	4.34194	4.24965	4.08809	4.23746	4.25425	4.32753	4.84602	9.00193	4.55602	4.39486	6.70157	4.22463	4.34575	4.30291	4.51635	4.3737	4.26814	4.41431	4.85762	5.74301	6.82319	4.52325	4.34741	4.49627	4.75296	4.35916	9.71132	4.50838	4.20846	5.95115	4.23175	4.23944	4.41215	4.53186	4.69177	4.20573	4.29936	4.35254	5.92824	4.22332	4.42647	4.20329	4.24391	4.39912	4.39939	4.44303	4.36262	4.35654	4.28719	4.34501
"1552337_s_at"	4.67297	4.48246	4.42374	4.32035	4.4712	4.56142	4.672	4.64505	4.75085	4.61524	4.94317	4.71747	4.30694	4.63552	4.59114	4.47974	4.45528	4.36543	4.31233	4.44383	17.2596	4.37783	28.4198	7.12217	4.41229	4.42854	4.50444	4.23735	4.31268	4.45573	4.41375	4.35874	4.3403	4.53817	4.48464	4.4108	4.40117	22.167	4.42993	4.56568	4.49691	4.48133	4.49185	4.73641	4.46639	4.60462	4.36712	4.45048	4.60376	4.70528	4.43041	4.66744	4.61605	4.37588	4.51787	4.43538	4.45624	4.49363	4.65441	4.46958	4.3797	4.41382	4.44888	4.52329	4.43837	4.40765	4.41877	4.73587	4.48695	4.48429	4.53612	4.44218	4.44078	4.32701	4.47849
"1552338_at"	4.9835	4.58353	4.56499	4.45816	4.58719	4.62638	4.86864	4.72909	4.96272	4.6595	4.66571	4.79563	4.5082	4.65998	4.764	4.64079	4.62364	4.46934	5.18896	4.48799	4.7608	4.54102	4.60544	7.16351	4.71376	5.91241	4.57374	4.35343	4.50516	4.76833	4.54618	4.50062	5.06598	4.70924	4.63823	4.49385	4.5784	4.62847	5.56221	4.82437	4.72239	4.60735	7.33989	4.57805	4.61621	4.76176	4.53119	4.55205	4.84108	4.73671	4.80518	4.66089	4.71792	4.49028	5.24347	4.56535	4.59452	5.32506	4.65069	4.60275	4.56515	4.51521	4.57849	4.58167	4.55524	4.54406	4.53201	4.52074	4.60337	6.18539	4.73367	4.57102	4.59362	4.42408	4.61771
"1552340_at"	5.09007	5.16694	5.18867	4.8024	4.78646	5.03512	5.05909	5.25549	5.12965	5.35272	5.05978	5.13794	4.73499	5.1643	5.10886	4.97925	4.94127	4.6823	4.93771	4.89586	4.92053	5.08987	4.97709	4.84538	4.95461	4.94744	4.97133	4.88943	4.73349	4.97325	4.92299	4.88256	6.44704	5.04521	4.97677	4.91586	5.28234	4.99509	4.96115	5.05561	5.0045	4.98982	5.00119	4.90245	4.96026	5.03969	4.85051	4.9533	5.05703	5.2538	4.89873	5.08121	5.14086	4.90627	4.99094	4.95011	4.91515	5.00301	5.1516	4.98502	5.22703	4.96151	5.80535	4.97709	4.88593	4.78187	4.86802	4.90829	4.97892	4.89126	4.98192	4.92733	4.96609	4.89813	4.97226
"1552343_s_at"	19.4015	23.2414	25.7067	26.3483	22.3659	23.2875	12.4415	15.6346	13.7202	20.618	18.6328	13.4059	50.0927	24.6282	13.5858	16.5339	27.5779	20.4601	11.5307	32.1967	19.6711	14.5688	23.5067	14.4536	15.2508	12.8623	14.3953	53.8464	12.4343	18.7867	18.3806	23.9369	20.4113	19.7785	48.3616	21.7752	16.5412	20.2781	15.8959	13.544	17.7853	25.1214	26.4863	34.047	24.5687	18.0837	18.1584	15.051	26.9977	15.0409	20.5623	13.6096	18.7152	16.9144	18.4695	13.7284	16.2832	21.7439	16.9706	19.4795	12.6121	20.439	12.7521	16.2663	24.9959	17.3276	31.5538	35.6789	16.1751	14.1818	12.0748	9.76626	10.8709	14.2048	17.3314
"1552344_s_at"	27.3455	22.4252	28.068	44.9148	26.4322	48.7927	41.7124	24.0567	22.4976	26.3663	18.8639	23.8198	33.062	27.9496	25.6045	22.1361	15.1832	83.3551	28.2439	25.3538	20.1877	72.4516	22.1427	64.7103	37.708	43.5962	22.1598	61.0147	88.9156	27.3423	35.2919	39.9615	35.0241	37.2364	17.4164	37.0496	67.9587	45.7632	46.3452	21.66	25.0964	42.0037	100.024	13.8494	22.1584	47.8157	66.1543	51.9835	15.0026	22.4352	28.6584	29.0664	78.2566	49.4561	38.0515	40.8484	47.0509	50.2216	51.0972	28.4595	30.9349	50.4469	24.0784	39.7033	20.6105	32.9748	25.3795	82.8525	16.6663	70.6737	73.1482	35.8408	22.1137	21.8219	29.3733
"1552347_at"	61.741	88.1731	77.5084	130.366	117.594	78.4073	48.025	41.85	47.2887	68.5174	47.8584	91.0955	129.005	101.296	52.6378	120.848	88.8099	128.881	128.439	141.432	94.9105	50.4848	131.077	70.6826	69.1211	74.624	256.251	123.938	80.4672	106.24	80.9052	137.368	95.7238	81.7318	52.3812	84.6929	131.27	45.1597	95.4586	66.121	88.6006	223.853	58.7075	76.5273	152.11	50.025	49.6079	86.4088	50.7045	53.8982	77.8178	55.9813	55.1053	73.0504	70.0028	70.3439	67.4264	71.7706	25.7098	63.689	36.6984	68.3394	36.8382	65.0663	100.253	104.953	103.949	84.219	66.9932	26.4054	18.0922	41.9301	51.8131	53.9102	101.094
"1552348_at"	16.0571	13.1106	12.1124	7.68265	8.12177	13.5764	9.91835	11.1144	16.9759	10.0148	10.092	9.96869	7.93818	9.94829	15.1246	8.1673	8.08455	7.1012	7.59016	7.70518	7.73278	8.02394	7.83426	7.44528	7.72492	7.51849	8.1295	7.25651	8.09372	8.07407	7.99537	8.58385	7.4149	8.59135	8.65145	7.69437	7.57263	8.11494	8.02657	8.70858	8.47706	7.98061	8.11604	7.77449	15.7709	9.3046	7.79998	8.11551	10.5251	10.0651	8.29956	12.4058	8.89659	11.6547	8.38379	11.235	10.8504	8.14945	9.80533	11.3177	8.36274	7.83179	8.58844	8.3511	8.09985	7.99039	8.05556	7.52879	8.54684	8.89158	8.49073	8.89985	9.72487	7.9004	13.7164
"1552349_a_at"	13.0489	9.86521	9.77257	9.73647	10.0142	10.6291	12.0373	15.3328	10.2512	11.2597	10.306	19.6644	9.5364	10.7253	13.1281	9.85761	9.82944	9.37581	10.1663	9.57059	9.74259	10.1291	9.3898	9.56463	9.61299	8.35151	9.80219	8.17416	8.05076	9.65168	9.61137	7.32989	9.52032	9.96172	9.88021	9.74707	9.8336	14.4078	9.78702	10.3483	9.87861	8.41779	10.2073	9.79166	12.9454	9.99783	9.75274	9.73639	21.1978	10.0849	9.78244	12.0824	21.7202	8.2889	10.9746	9.74451	9.74871	9.89997	10.0711	9.68372	9.78498	8.35905	9.82836	9.86203	8.38229	9.74035	9.74943	8.5224	9.31395	10.01	10.7954	9.61093	9.84313	9.6182	9.67889
"1552354_at"	6.57507	6.18976	6.05609	5.88866	6.19436	6.41054	6.40229	6.45866	6.69307	6.90911	6.46405	6.61726	6.08489	6.49073	6.60323	6.12151	6.27745	5.50671	5.96637	5.9568	6.1185	6.00047	6.1573	6.02975	6.18675	6.20264	6.12775	5.81787	5.81296	6.18085	6.0768	5.90637	6.14955	6.56951	6.21943	6.15954	5.99224	6.21136	6.51347	6.31346	6.19905	6.20595	6.27353	5.78661	6.18347	6.24411	5.68496	6.1139	6.31826	6.42567	5.80851	6.53563	10.1769	6.11634	6.27718	6.18899	6.12897	6.15238	6.33904	6.20089	7.12571	5.96022	6.14698	6.14089	6.07727	5.9516	6.05868	5.94183	6.15515	6.20264	6.89245	7.13219	6.1583	6.11316	6.19506
"1552355_s_at"	6.98159	9.4241	6.73142	7.08903	6.83426	6.87661	7.22615	7.2577	7.55691	7.49208	6.95824	7.11149	6.5975	13.9464	11.378	6.93654	9.65524	6.42625	7.94896	6.90541	6.63272	8.84299	6.92289	6.5684	6.91416	6.74114	6.85769	6.48004	6.6233	6.68695	6.87053	6.59843	6.53832	6.95941	6.93347	7.91831	6.78745	6.8808	8.08442	6.91598	7.21603	11.5784	6.9369	6.91057	8.03111	7.13859	6.76083	7.66115	8.88524	7.32526	7.52029	7.38148	7.0207	6.80211	7.02893	6.6127	6.81414	6.93347	9.65618	7.67809	7.37075	9.75552	6.91913	6.94189	6.89158	6.55944	6.78629	6.46317	6.92525	6.72934	7.08516	7.43853	6.89733	7.50649	7.26417
"1552359_at"	6.88668	6.19067	5.71147	5.79587	5.97507	6.5909	7.35762	6.50711	7.26886	6.88603	6.75264	6.71624	5.58014	6.67491	6.38981	6.46014	8.77021	5.98295	6.06182	5.71984	5.88067	5.83261	6.13258	6.84337	13.199	6.42372	13.9747	5.5307	5.71702	6.12207	6.44738	6.03569	5.97683	6.34943	7.10221	6.06604	6.59581	6.04361	6.33652	6.3891	6.15544	6.18182	6.13974	17.4474	14.8525	6.32402	5.71821	5.83567	6.3311	8.76976	5.85939	6.64349	6.30205	5.59475	6.05449	6.09601	5.79471	5.92001	6.67527	6.12372	6.09637	6.09864	6.11837	6.13737	5.82319	6.06038	6.0345	5.6672	6.16918	6.16505	6.42179	6.13586	6.7584	6.59493	6.03335
"1552360_a_at"	33.757	20.1987	14.2732	29.6548	26.4912	25.5704	11.1195	23.9974	29.2225	19.81	19.0785	35.6776	27.5504	25.0334	30.3992	28.7284	23.6543	30.2302	24.0688	30.9046	20.5914	39.7118	42.2661	28.2252	23.5018	46.0706	29.1944	24.2796	26.9598	22.262	28.8086	15.8345	26.7453	18.3516	11.9735	26.9173	28.4874	32.0516	22.2135	19.4074	25.0334	23.7833	33.9057	16.9306	10.9786	42.0053	15.8527	19.5399	24.7292	39.7879	36.0658	26.8948	18.8616	23.8478	15.3204	19.298	21.1859	22.0246	16.3801	21.8899	17.2696	23.893	17.0908	32.9118	19.0905	36.0428	20.4074	28.8256	25.8951	22.6718	26.1037	37.0853	35.8704	51.4001	34.4994
"1552362_a_at"	12263.8	8271.31	10278.6	7258.99	10404.3	9023.37	17471.7	7559.03	8082.68	5111.42	8744.65	8013.28	7449.49	4385.08	7465.29	4820.42	9100.99	1593.45	5406.38	3219.93	9618.64	2832.07	5102.59	2434.94	10122.5	5578.95	12055.4	6300.55	15292.5	8318.5	2532.35	1538.61	13737.8	8547.11	3799.87	1986.74	23556.2	6477.81	966.863	5542.42	5824.26	6575.57	7237.51	2119.43	6738.54	5299.92	13732.1	12810.2	8747.02	6611.91	11126.2	13897.5	12094.8	10004.5	12129.8	10162.6	10895.7	17054.3	14893	10917.5	10379.6	6088.34	10331.5	12722.6	8848.56	8565.74	7565.8	5268.89	9254.31	12467.3	9724.08	3653.8	7865.57	4847.45	3643.97
"1552364_s_at"	6.72926	6.25966	7.15332	6.53346	6.24769	6.58419	7.64122	8.78516	6.66802	6.72055	6.72298	6.80099	7.07691	6.81883	6.70582	9.09176	6.19937	16.9269	6.68458	7.14854	7.87511	7.14343	10.0437	19.0077	9.32494	12.2548	6.77321	10.1083	7.07147	5.45834	9.80965	16.7425	7.15451	5.3917	48.3262	5.9746	9.1475	11.4054	7.14664	6.52281	6.85405	12.9172	7.2561	9.18302	16.9284	7.08519	9.59692	5.3633	8.02635	6.37367	7.99614	6.73124	7.25904	7.05404	10.5162	7.17261	8.833	6.64233	7.45425	6.62212	7.15475	7.15885	7.1221	5.34709	6.57895	7.05818	6.99666	8.86766	6.23323	12.2012	8.20156	7.1784	6.60224	7.61615	6.25283
"1552365_at"	7.64253	6.42807	6.05611	6.44419	6.4663	6.61239	7.05828	6.78832	7.29359	6.89079	6.79215	7.1673	5.83538	12.3303	8.27605	6.59833	6.35901	9.8142	6.52086	6.45114	6.10712	14.3244	6.55246	6.19695	14.755	6.22117	6.33746	15.6836	7.39812	6.41964	6.70131	23.4398	7.73666	7.16256	16.1619	12.7364	6.25821	63.1849	6.2481	6.82492	7.64966	6.30919	6.15412	6.27616	6.58285	6.59651	6.1707	6.0392	8.39212	7.02397	6.50752	6.97696	6.85876	6.05813	6.58812	6.24316	6.33747	6.14322	6.71084	6.47278	6.13162	9.82435	6.09765	6.48718	9.05658	6.28634	6.28029	6.37738	6.58354	6.94415	8.19832	6.35112	6.54358	6.10837	6.57473
"1552367_a_at"	9.23685	7.22226	7.06123	6.4658	7.40081	8.16759	9.6396	8.05648	9.00615	8.48673	9.58287	9.54625	6.73429	8.03193	8.81218	7.49235	7.21965	6.68359	6.90321	6.84308	7.99851	9.88446	7.04365	7.1415	7.09836	10.4996	6.94532	6.8478	6.91301	7.38599	7.17656	9.05899	6.93777	7.60849	14.3511	10.8514	7.32694	10.4369	7.30377	8.70759	7.3809	7.16875	7.37507	6.87306	7.03186	8.16271	6.69551	6.82462	8.61755	9.52716	7.08963	8.18957	7.97577	6.78679	7.55817	7.14681	7.23012	7.0333	8.15054	7.65606	6.66383	7.28705	7.13362	7.14532	9.83139	7.72473	7.31615	7.1704	7.53816	7.48382	7.5952	6.94662	7.35541	7.18517	7.53715
"1552368_at"	8.64943	7.16405	7.02552	6.84034	7.03861	8.17372	8.00639	8.08908	10.228	8.29319	10.5759	8.00872	8.12216	8.72189	9.31935	10.5494	10.3394	6.64253	6.54347	6.87722	6.96099	8.84406	7.10819	7.00571	7.07975	6.91744	10.9779	7.08101	9.14125	7.32502	7.02367	6.79195	6.96231	8.40279	7.29298	6.88603	9.16155	7.19112	10.217	7.80772	7.39679	7.16964	7.32639	8.31518	7.2276	7.89841	6.99932	7.06567	8.39368	9.61717	7.54145	8.97095	7.49637	6.85877	7.39843	6.95807	6.98112	7.11891	8.03742	7.16777	7.18296	6.70156	7.05532	9.67001	7.05833	6.90541	7.02876	6.81427	7.507	7.8354	8.19971	9.06146	7.19535	6.76498	7.44639
"1552370_at"	135.978	159.809	58.5236	330.512	230.894	274.65	67.9317	53.9069	59.8397	64.6499	78.3256	173.602	82.3545	216.172	133.559	86.1582	100.229	32.1672	84.4219	162.189	58.9905	90.7574	122.165	75.3322	55.9164	52.3046	62.5847	149.498	366.095	63.417	123.958	62.6502	179.697	164.83	23.4076	26.6996	221.454	25.7438	22.2581	49.9945	79.0609	21.8537	71.0124	20.8036	44.6137	69.1911	128.3	317.695	137.913	81.8039	157.305	67.2054	148.569	120.808	70.3762	93.0329	83.7904	172.829	68.9231	84.0874	58.0344	52.2253	66.1506	73.8185	51.7537	141.097	112.495	61.4018	32.0496	41.8575	59.3751	29.8164	62.201	41.3226	53.3749
"1552372_at"	11.382	8.4319	7.39106	7.69065	8.35887	9.04338	10.2593	9.04367	11.9988	10.1423	9.71191	9.97468	8.1585	9.14436	8.66519	8.4625	8.46346	8.02856	7.99207	8.27666	8.01621	8.28343	8.39146	7.91914	8.33208	8.30745	8.19738	7.45765	8.16972	9.29827	8.76946	6.9865	7.27018	8.70001	8.4642	7.4636	8.21949	8.44848	8.20828	9.09245	8.4805	8.43348	8.74872	7.67137	8.30151	9.02277	8.15419	8.32323	9.18094	9.79376	8.32035	11.9242	9.95052	8.11466	8.57473	8.02255	8.33025	8.45794	9.06158	8.44232	8.15156	8.28833	8.37731	8.42932	8.27361	7.78793	8.29621	8.18164	8.71143	8.534	9.07972	8.35082	8.41156	8.45109	8.56217
"1552373_s_at"	9.74987	8.40751	6.2843	6.2597	6.45818	7.66123	7.72478	7.48819	10.0482	8.28453	7.99044	8.7935	6.29508	7.62801	6.77769	6.90875	6.84143	5.7798	6.38833	6.50895	6.5482	6.37959	6.4883	6.16385	6.4301	6.37761	6.45873	5.94132	6.78989	6.72311	7.38598	6.06254	6.14331	7.27858	6.56391	6.21765	8.01391	6.50011	5.85949	7.39357	7.37087	6.77865	6.64	6.4039	6.50108	7.37879	6.40946	6.48106	11.0561	9.49323	6.44275	8.87247	9.18188	6.40782	6.55743	6.3509	6.48576	6.51688	8.12867	6.53893	5.96472	6.25325	6.46194	6.99822	6.40701	6.20254	6.67346	6.09543	7.13496	6.81369	7.34719	6.10218	6.73199	6.2611	7.00006
"1552375_at"	8.93381	8.5782	14.3833	12.0853	12.3122	8.90145	8.93641	9.24415	9.25121	9.58847	13.3712	9.28923	10.4959	8.87174	8.95455	8.66971	8.60953	10.527	8.32463	8.40329	8.34293	8.40555	8.52248	8.91978	9.18003	9.19321	7.47309	12.8851	8.28361	8.53575	8.41755	8.20024	7.35006	8.06425	8.61294	9.93473	8.42643	8.56035	8.41564	8.88497	11.4549	18.0823	8.6029	8.46204	8.59756	9.58795	8.37731	8.44716	9.12191	8.90448	8.47079	8.92232	8.83119	6.84473	8.66425	8.45056	8.48853	8.58369	9.01101	8.56676	8.46634	9.56891	8.50688	8.62562	11.238	8.09715	14.34	8.43257	8.655	10.6077	8.68227	8.50907	8.57005	12.3844	7.76734
"1552377_s_at"	19.5801	25.8951	22.1703	16.4517	22.398	22.3877	28.0409	20.1308	22.5005	19.0297	21.2435	35.0379	18.0844	36.8454	33.8848	22.0864	16.7212	18.0382	16.5655	15.9436	15.3037	15.09	16.1976	13.4034	17.7825	15.4722	17.1061	17.8602	15.4234	17.046	18.2677	17.8981	20.1457	18.375	18.9014	15.39	11.8999	16.316	13.3415	17.2802	16.731	11.3957	16.816	15.2149	20.2711	20.3833	17.3849	23.5284	25.7874	24.2395	17.8143	22.5527	17.1873	17.8665	17.7427	16.5591	16.6312	17.0594	28.9421	25.9776	21.1715	18.846	23.1436	32.6253	12.5961	26.4842	15.9913	14.5636	16.9796	16.9011	29.2435	19.5264	18.2677	15.0284	16.7857
"1552378_s_at"	94.3744	70.7213	236.886	131.662	122.254	151.061	214.242	136.367	106.545	79.133	173.566	170.448	52.8801	89.1514	115.485	123.784	96.9034	61.622	254.714	149.429	140.008	335.177	126.036	63.5089	135.661	107.378	89.9824	54.0952	103.627	122.463	152.554	41.0152	179.946	97.2411	562.364	39.2453	138.407	243.98	117.778	93.866	359.616	199.774	73.7276	153.998	70.0383	104.472	88.7612	90.5816	72.8579	67.7811	142.927	94.2263	111.758	108.982	144.565	87.3543	93.9142	112.066	182.558	68.7507	101.948	85.9208	111.344	104.464	42.4336	101.533	54.0055	87.9687	122.87	105.441	114.193	32.7463	110.726	52.6836	42.8603
"1552379_at"	10.0169	7.63628	7.2449	7.4858	7.74432	8.12777	8.48434	8.68235	8.52544	9.35723	8.85556	9.47993	7.47944	8.34543	8.0467	7.86301	7.81342	6.51387	7.49273	7.16152	7.37518	7.62395	7.74501	7.26825	7.69204	7.62626	7.73682	7.14927	7.05947	7.7883	7.64055	6.97997	7.38224	8.27918	7.8342	7.57061	9.64749	7.78769	7.63673	8.55262	7.86369	7.79315	7.84806	7.6829	8.46441	8.49868	7.59832	7.622	8.70109	8.59127	7.69484	8.48936	8.94749	6.80424	8.07908	7.66669	8.00505	10.3239	8.61107	7.80882	7.23792	7.19912	7.58359	7.82378	7.67007	7.57749	7.51363	6.77559	8.03474	7.85126	8.34398	7.71974	7.76015	7.37814	7.81789
"1552381_at"	10.8119	10.1315	10.8531	8.87557	10.0621	10.7834	10.7359	10.606	11.7973	12.8477	12.4125	12.9757	9.45872	11.105	10.7712	13.9325	23.8008	10.2709	8.97676	9.85942	9.61237	9.78201	10.0428	9.94608	13.9673	13.0388	9.45314	9.4938	9.58796	10.1157	9.87538	8.81568	9.75771	10.4526	10.2326	21.1832	9.92075	10.1781	9.87739	10.6384	10.2616	12.1038	10.2502	10.0425	10.1226	10.8217	9.86225	9.9729	10.9512	10.7661	9.98765	11.3609	10.8827	9.53601	10.3272	9.95766	10.023	10.1325	10.6162	10.1445	13.9823	9.87608	13.8899	10.2508	9.9225	9.82792	9.90129	9.55029	10.498	10.1858	10.6976	10.0875	10.0983	9.73323	10.2527
"1552383_at"	129.608	81.9535	71.7526	71.4879	81.7504	82.4965	95.5619	88.1827	99.1418	85.4663	92.9039	106.188	80.5042	83.2104	78.105	65.8595	89.4315	69.8311	75.3535	81.2367	83.3817	71.5085	67.0906	68.2588	70.361	64.4733	61.1674	67.8389	66.4872	75.1928	82.674	80.4476	94.3321	108.189	98.0825	84.4811	81.6635	82.1335	81.2804	87.836	86.2839	93.57	89.1279	80.8688	70.6484	118.568	83.622	74.7779	99.4031	93.2375	95.9701	104.779	99.855	80.349	82.3566	67.4198	61.7936	74.6307	100.84	74.6616	95.2616	81.4185	104.534	74.1818	81.4075	80.4821	81.1104	66.0844	70.1935	124.625	129.815	81.7192	74.6434	63.0756	72.572
"1552384_a_at"	5.09956	4.97629	4.89821	4.90728	4.89511	5.04629	5.11007	5.16403	5.23389	5.08021	5.50109	5.28675	5.09408	5.08636	5.01051	7.03656	4.98928	4.63716	4.91102	4.94025	4.92268	4.93631	4.94811	4.94208	4.831	4.79744	4.95015	4.83369	4.87985	4.95368	4.88908	4.65122	4.92181	5.05741	4.98771	4.71498	4.9188	4.97727	4.89721	5.09876	5.00957	5.0369	5.33579	5.46621	4.84024	5.70526	4.93671	4.9519	5.71688	5.13848	4.83272	7.06739	5.14747	5.18589	5.00595	5.63276	6.36282	5.00984	5.16779	4.97727	4.89507	4.89848	4.95795	4.98941	4.91763	4.87605	4.88029	4.83672	4.9719	4.99621	5.03215	4.9342	5.58518	7.07155	4.9695
"1552386_at"	10.6508	9.80233	20.8891	18.9093	19.9186	8.37397	8.72937	9.83364	11.3838	10.0202	9.11759	10.7458	18.9084	8.72167	8.66176	8.72937	8.45984	14.7499	8.17953	11.5499	7.13817	9.90324	8.28847	7.89181	8.29381	7.90584	8.36134	41.6052	12.5759	9.13377	10.3854	10.1303	8.57947	9.26479	8.4381	8.30178	8.39093	8.48402	7.90107	8.77686	8.46076	7.96708	8.50327	8.30122	8.28811	11.7743	13.71	8.31219	8.82655	13.2204	16.8517	9.2096	10.8516	10.1225	8.35499	8.30176	8.29421	10.4241	8.70458	12.8996	8.25732	17.0862	8.21461	8.42651	8.52718	9.80816	7.99096	7.88424	8.47152	12.7714	9.09836	8.33509	9.25928	8.17015	9.6035
"1552388_at"	14.1516	15.9762	13.6585	13.5655	14.0021	13.1805	16.3156	14.4707	14.3207	14.0859	19.8622	14.2861	14.9363	14.0562	16.632	14.0268	53.1132	17.1044	17.6429	13.6482	15.2993	18.9776	13.6481	12.2831	13.1346	13.6186	16.5402	10.8264	13.4738	13.7045	14.0021	15.0321	13.5539	14.7951	15.8143	13.5853	17.3833	13.8279	13.8543	35.7533	13.8388	13.7663	13.7808	14.0021	13.7977	15.8249	13.6391	13.635	13.9942	14.1154	13.6768	15.8228	12.782	13.4397	14.1309	13.6951	15.8383	13.7893	14.0361	13.785	14.9119	11.8834	14.0021	13.8164	8.38865	13.5479	11.6322	9.353	13.8131	27.8392	16.9151	14.8062	22.0063	13.5333	26.4028
"1552389_at"	41.094	187.789	60.9596	344.399	101.848	72.8082	35.4756	51.4883	43.8922	63.363	64.9661	129.162	80.6304	39.4662	125.504	268.769	95.2323	29.9847	42.0174	301.214	59.3975	18.1046	629.867	15.0425	259.614	10.9284	19.507	100.262	42.976	23.1055	101.28	10.7921	95.9764	141.433	473.619	15.8634	18.6106	241.454	28.7559	14.0257	328.246	1685.18	31.0528	84.4837	44.3162	46.624	119.228	103.781	98.4732	79.549	92.6512	40.3176	129.417	151.572	176.116	92.8742	94.7369	106.664	79.549	90.4921	28.5129	158.082	24.5807	113.282	322.255	110.544	50.6258	75.9408	151.789	42.0135	33.2534	33.0377	123.163	571.52	11.8522
"1552390_a_at"	45.2186	346.542	115.106	579.745	201.869	166.481	48.2273	133.437	96.071	118.495	157.947	195.428	191.052	137.243	283.286	449.794	164.908	49.7904	46.5144	509.69	63.1465	30.2749	829.036	9.99552	413.566	10.634	36.8194	144.656	75.7259	31.079	134.921	9.73506	178.629	248.887	846.875	8.07452	9.64984	217.749	26.0063	6.1244	510.109	2314.13	57.3195	147.726	85.611	43.0101	222.996	227.959	167.285	116.891	187.9	89.1556	175.466	357.454	371.53	201.319	184.583	219.946	132.073	204.181	68.1017	335.912	64.7524	213.964	934.899	377.581	135.161	156.536	349.277	97.343	61.309	39.5104	270.055	1500.35	8.81026
"1552391_at"	24.2512	23.0372	23.2194	22.7417	24.239	24.7764	32.6922	29.3346	40.2233	23.2836	23.8867	23.316	21.0013	24.6283	27.8282	23.9086	24.4861	25.6618	19.9005	24.1766	22.2319	22.4567	27.4011	22.8498	22.6377	22.9217	25.7829	19.9387	19.4448	22.904	12.1651	17.0988	21.9762	42.2196	22.2129	22.9523	22.5668	29.9139	19.4989	33.1446	23.0615	34.2598	29.2388	22.4073	23.0121	31.7427	29.6699	33.9349	32.9978	33.9318	21.6388	39.2559	44.4916	19.2647	25.2368	43.0371	23.4463	21.4903	53.9931	39.0781	20.883	19.3114	22.7845	19.9754	16.7573	20.8023	21.452	18.2955	20.9232	36.9345	29.737	21.6182	18.6244	19.7333	24.4144
"1552393_at"	12.9376	8.67576	8.22216	8.12199	8.37248	10.0528	11.5257	10.1644	12.4686	11.0519	10.3639	11.4213	7.99258	10.4099	9.2649	9.36354	9.00707	6.79857	7.93051	8.2754	8.15239	8.34837	8.82312	8.28225	8.72499	8.39564	8.58871	7.96361	8.13286	9.10856	8.51348	8.06342	8.22384	9.56405	8.81149	8.28621	8.44122	9.14697	8.41394	9.93392	8.98256	8.66377	8.93213	8.50911	8.67633	9.76176	8.19082	8.52025	10.1236	11.6794	8.57962	11.0054	10.8059	7.68216	9.1291	8.51484	8.55068	8.65068	10.0505	8.71264	8.32358	8.30376	8.59546	8.74964	8.49779	8.40893	8.53113	7.84697	9.36998	9.54012	10.3485	8.58379	9.04628	8.34213	9.57564
"1552394_a_at"	7.93948	6.45298	6.7356	6.06684	6.39192	6.97554	7.72782	7.11617	7.86146	7.23047	7.20673	7.70527	6.16198	7.22621	6.97186	6.66525	7.57019	5.68948	6.06599	6.20239	6.04646	6.24733	6.68102	6.22005	6.38372	6.245	6.38516	6.34461	6.09489	6.75876	6.30955	6.0239	6.08002	6.84903	6.59511	6.15839	6.27975	6.49532	6.25353	7.04343	6.65783	6.44383	7.72086	6.34433	6.46041	6.95723	6.21595	6.34132	7.0974	7.64373	6.42001	7.6406	7.23429	5.88873	6.68743	6.2738	6.36144	8.09771	7.09375	6.48222	6.33434	6.20574	6.57119	6.48958	6.34767	6.22663	6.32208	8.13273	6.5933	6.56392	6.94021	6.38516	6.45952	6.04253	6.64185
"1552395_at"	8.50696	7.23274	6.90363	6.74785	6.8849	7.02372	7.21878	9.50445	13.6156	8.58539	8.033	7.27704	6.82879	7.16714	12.2691	6.93664	6.90995	6.6606	6.40409	6.77116	6.79216	6.7685	6.5666	6.80161	6.85742	5.02397	6.89817	6.61285	6.71952	6.89659	6.75348	6.73149	6.86944	7.07869	6.93997	6.78947	5.89773	6.85398	5.57892	5.05016	6.91804	6.85288	6.94641	6.84968	6.9351	7.09398	6.84087	7.0215	7.11949	6.99378	6.86048	7.27925	6.96234	6.68855	6.92646	6.87173	6.88052	7.0599	7.42652	6.92315	6.8453	6.86209	6.89224	6.89725	5.90497	6.82607	6.77775	6.72694	6.89642	7.0968	7.91486	6.86292	6.86683	6.75345	6.91515
"1552396_at"	10.5876	8.10208	7.95285	8.03081	9.67637	8.88773	8.7681	11.2304	10.674	9.52091	8.12982	10.5657	7.89771	10.0747	9.92833	8.58639	7.90978	7.45039	10.3463	7.97519	6.67187	7.97838	8.76449	7.70998	8.0232	8.20258	7.75149	7.21477	7.87859	7.46176	7.96377	7.45841	9.2532	8.78035	7.77734	7.94002	8.24702	8.54163	8.69105	8.31176	8.03756	8.84088	8.11883	7.81274	8.08747	8.40821	8.53322	8.91365	8.11664	9.50904	11.7351	10.9693	8.2671	7.85748	8.82084	8.00514	7.80935	11.0912	8.36913	7.65806	7.98403	7.89689	8.09627	9.86366	8.00213	7.78256	7.69684	7.46779	7.62189	7.69451	8.28744	7.96101	7.98946	9.03356	8.08264
"1552398_a_at"	16.3893	21.2583	22.673	29.5974	32.1835	32.7775	12.5751	12.1658	10.2696	12.4457	17.4653	14.4636	47.5158	12.1819	13.7003	8.27044	9.23261	8.67244	12.8882	15.3401	21.7167	16.3544	46.4521	7.80548	10.1402	12.6851	10.0175	91.3308	29.5913	8.44657	11.3791	32.0444	30.3629	40.5022	6.93605	9.66447	9.53845	11.1643	12.6872	13.8645	8.27491	10.1363	17.3682	9.56795	10.6081	11.6864	13.8645	17.2969	27.0682	34.4565	13.996	14.2279	22.634	33.159	10.5624	10.2411	11.3621	16.1913	11.3676	19.5705	32.7462	22.9067	24.9764	14.0157	12.0432	12.5775	9.49503	194.718	7.34355	13.1842	9.42388	9.37569	8.13962	9.90075	11.9485
"1552399_a_at"	8.19304	7.31266	7.11093	6.91836	7.50415	8.2407	8.94161	7.81579	9.4939	7.87388	8.51328	9.27805	7.94299	8.52902	8.07123	7.42585	7.66754	6.82608	6.91513	7.03911	6.92766	8.05258	7.47556	7.14541	7.14796	8.12163	7.22934	8.43598	7.09333	8.6589	10.8992	6.85968	8.71315	7.65802	7.30753	7.25811	7.21649	7.42229	6.97025	14.7648	7.73668	7.28473	7.29033	7.29326	7.3225	7.70712	7.05534	7.3382	8.37684	8.08295	7.97068	8.06857	7.87993	6.9289	7.3642	7.20548	7.20832	7.43367	7.91933	7.58606	7.09093	7.04619	7.23153	7.57458	7.36676	14.2899	7.32728	7.12014	7.40668	7.40154	7.58722	6.87503	7.62757	7.98136	7.42283
"1552400_a_at"	8.81011	8.44635	8.3067	7.14937	8.40297	8.57492	8.70957	8.70387	8.82538	11.183	8.70741	8.88516	8.12292	8.95292	11.4869	8.45562	8.40039	9.09014	10.6187	8.29702	7.68744	8.30021	8.366	11.6569	8.45977	8.39754	8.39454	7.9913	8.18677	8.39164	8.18463	8.1827	8.24228	8.61457	12.0341	17.9425	8.34167	8.44172	17.4184	8.70838	12.6622	8.27619	9.58312	10.9072	8.42285	9.30676	8.29456	8.33021	9.17966	8.67187	11.8821	15.3587	8.65797	8.07405	9.78315	8.30389	8.39195	8.46074	8.64481	8.27347	8.25973	8.21209	8.36204	8.26858	8.34137	8.2749	18.7454	9.04338	8.43115	8.44635	8.51676	8.34127	12.9179	16.7945	8.41854
"1552401_a_at"	8.27	9.32589	6.44638	6.94443	7.3441	7.85332	8.1286	7.96958	8.74474	11.9667	7.99024	8.48389	7.18939	8.02571	7.8872	7.65137	7.73721	7.01824	7.2528	8.3475	7.47164	7.51393	7.59331	7.50386	7.37707	7.13293	10.6179	7.28672	6.8392	7.69012	7.50448	8.40821	6.94794	7.82947	18.528	7.46846	7.25176	8.12676	7.01968	8.4071	7.3625	7.91166	7.76185	7.36493	10.0507	8.30207	7.00224	7.40102	8.4651	8.48111	7.4907	9.18579	7.82982	7.38178	7.69513	7.43351	7.48966	7.4925	8.46168	7.24163	8.75157	7.52458	7.46807	7.66911	7.54833	7.33279	8.25402	7.43341	7.62945	8.6997	7.71838	7.46025	7.69623	7.43366	7.84888
"1552402_at"	12.1053	15.3529	13.1781	10.8505	11.0349	11.8231	13.464	12.5565	18.4432	15.7739	11.7383	11.5153	10.3294	13.0628	12.3698	12.0382	11.0575	10.9531	10.8033	10.9169	10.8226	12.5599	10.416	12.2437	10.3014	11.1324	13.9412	8.7102	10.7863	11.2272	10.8966	10.7347	10.8067	11.2941	11.2035	10.0065	11.3076	10.5555	11.5374	11.6194	16.0357	12.2624	11.2575	10.9095	11.3926	11.4625	11.0768	10.8982	12.9756	11.8515	10.9181	16.5069	11.6683	9.95424	17.8549	11.1032	11.2035	11.1025	12.1747	13.9532	10.9307	9.89347	11.0212	10.5775	12.4813	10.7071	11.7162	9.57503	11.0695	11.8772	11.1431	10.314	11.0229	10.5643	11.0572
"1552405_at"	5.05167	4.84371	4.75034	4.69941	4.82011	5.57458	5.04535	4.97597	6.15181	5.50657	4.99212	5.52112	4.64841	5.3178	5.02493	4.77014	4.84398	4.59949	5.12742	4.7124	4.73545	4.74412	4.80915	4.80491	4.74519	4.76172	4.8087	4.55931	4.6814	5.79961	4.74985	5.06166	4.7472	4.93567	6.03661	4.70755	4.73894	4.79787	4.75233	4.99553	4.89373	4.77583	4.86895	5.33326	7.19918	5.58359	4.74352	4.99986	4.97452	7.05076	4.78307	5.1507	4.97143	4.71476	4.927	4.71043	4.73922	4.86618	5.08091	4.79722	4.72802	5.12569	4.8285	5.46098	4.77427	4.72992	4.76333	4.74121	4.83933	4.88005	4.90516	4.8123	4.77015	4.68681	4.8631
"1552408_at"	5.65504	5.1513	5.03781	4.89995	5.1138	5.35689	6.82703	5.5646	5.94979	5.4571	5.60834	6.32436	4.93619	5.44947	6.01023	5.18693	5.14567	4.8405	4.96885	5.02619	4.98268	5.03508	5.08759	4.99044	5.07904	5.02046	5.09457	4.79497	4.90676	5.13845	5.35466	4.92943	4.97381	5.33627	5.17511	4.99466	5.03402	5.13915	5.04358	5.4273	5.1696	5.14541	5.1756	5.30338	5.14262	6.72598	5.02083	5.07423	5.34835	5.7934	5.08172	5.42069	5.41953	4.89924	5.22513	5.05944	5.0971	6.43306	5.39668	5.15484	5.0235	5.01927	5.09662	5.15632	5.05794	5.00006	5.02158	4.94782	5.16369	6.28789	5.23643	5.09781	5.28749	4.95633	5.16369
"1552409_a_at"	24.1003	14.9909	16.438	11.0375	13.0225	12.8508	13.9696	20.0041	26.8161	12.9303	29.2023	17.4865	17.3577	13.9938	12.9396	10.6299	12.1858	13.0213	19.4157	11.8366	9.56094	11.7941	8.66066	7.18054	15.0547	9.98448	10.3026	13.3044	19.2237	12.8155	10.8218	11.5729	9.9526	13.4158	12.8747	12.0042	15.6465	7.58213	15.0447	7.83293	15.4754	12.6348	14.5983	12.6135	12.7373	20.241	13.2149	14.7727	21.5211	12.9396	13.9172	15.4565	12.1933	9.40175	13.7229	12.7831	11.5133	10.391	17.3735	15.8422	16.6975	12.6482	18.4959	10.9842	10.8784	11.6671	21.7206	10.7612	12.9254	14.0327	11.3318	14.0578	10.2353	9.69806	10.9127
"1552410_at"	10.3782	14.97	13.6822	27.7187	11.4415	9.58326	12.0162	10.7311	9.63579	14.6811	15.4433	12.5151	16.0546	23.967	10.8504	9.43746	9.94601	8.28379	10.7739	14.9414	9.44138	9.45529	10.7913	9.46614	9.11789	8.42356	9.13517	5.7412	8.8933	8.78625	11.945	8.36089	8.71251	9.74746	9.35117	9.43588	8.96475	9.20064	9.45917	9.26964	9.21391	10.9168	9.2088	8.93905	9.24878	9.8478	8.88268	11.738	12.7931	11.1752	9.45445	9.41334	10.6369	7.76035	9.48649	9.4455	9.48649	10.2231	9.45224	13.4142	9.09708	9.12587	9.2386	9.31964	9.75095	14.7427	9.02997	9.05124	8.85346	8.85267	9.67055	8.69933	9.15735	9.41401	9.47675
"1552411_at"	6.60119	7.26177	14.6671	6.42896	9.81851	6.54575	7.54816	18.2465	10.4368	6.62364	8.919	8.96087	7.36622	10.9946	16.1121	6.51976	7.6098	6.27168	5.96937	6.3521	3.56874	6.46945	5.78849	4.69082	6.4685	2	2.92729	7.80506	6.11513	6.49814	5.89186	4.57264	6.13555	7.45036	5.95553	6.21438	4.31302	6.2283	6.1432	2.04267	6.52427	5.19828	7.32633	6.46036	6.20988	10.6608	6.4438	10.7369	8.05875	7.62771	8.02569	16.1666	6.59433	8.16839	8.72295	10.1097	7.47074	7.08355	6.59265	10.8787	6.73726	4.33678	6.49691	6.38718	4.79546	8.02558	6.44903	6.42135	6.09253	6.18738	6.56512	4.41201	5.92545	6.09782	5.93753
"1552412_a_at"	6.964	6.04662	6.30531	5.91552	6.05423	6.57944	6.79139	6.55857	8.61606	6.44076	6.59509	7.33895	5.59871	6.88049	6.31178	6.1484	6.09545	5.77921	5.94772	6.00965	5.83714	5.92414	6.06652	5.97191	6.00149	5.85131	5.97346	5.83348	5.9447	6.09359	5.99418	5.94504	5.93164	6.82	6.11948	5.79425	6.01462	6.17542	5.93848	6.44991	6.17265	6.09362	8.60279	6.03204	6.04718	6.45096	5.93555	6.01621	7.22884	7.83482	6.03603	6.99864	7.26505	5.89494	6.09829	5.87867	5.95444	6.11541	6.43907	6.09537	5.91803	5.91938	6.03789	6.01073	5.94977	5.90486	5.99764	5.79902	6.15397	6.43272	6.25732	6.04689	6.07034	5.89428	6.10802
"1552414_at"	17.6492	12.5132	12.2345	12.033	17.3921	14.925	16.7772	27.2939	28.5253	14.4502	23.6011	13.4467	12.0082	27.5441	17.1876	12.3494	12.5682	11.6112	11.9752	9.25691	10.2909	12.2158	12.2259	12.1342	12.287	12.0544	12.4416	10.9697	13.5714	12.4941	12.0754	11.2231	12.0605	12.6556	12.4108	12.8242	12.0883	12.3417	10.0552	13.1209	15.8445	13.7556	12.5666	12.2017	12.3344	20.0606	12.0183	12.2745	13.6704	13.8868	12.2922	13.2851	13.0811	11.8128	12.6941	12.3024	12.4599	12.3603	13.1015	12.4957	12.1426	13.4034	12.2685	11.0408	12.1893	12.088	12.6714	11.9894	12.3237	12.3574	15.0872	13.0335	12.2682	12.0273	12.6234
"1552415_a_at"	5.88107	5.62889	5.52896	5.52676	5.56871	5.67291	8.34197	9.10298	7.79034	8.57212	13.2488	5.93187	5.46777	6.19389	5.95319	6.11877	7.02984	5.38543	5.46037	5.57974	5.46438	5.55901	5.616	5.4872	5.56292	5.52077	5.77141	5.47056	5.52879	5.55325	5.46716	5.42187	5.52861	5.87472	5.64509	5.45906	5.50898	5.5767	5.52618	5.73031	5.64245	5.58012	5.7158	5.49297	5.57733	6.00541	5.53524	6.60126	5.68534	5.71138	5.50874	6.38275	5.62294	5.42029	5.73782	5.57006	5.59783	5.61313	5.70846	5.63219	5.54912	5.62212	5.58604	6.38457	5.49674	5.55861	5.53043	5.44869	5.63274	6.65705	5.82025	5.5073	6.91834	5.45746	5.62342
"1552417_a_at"	21.223	24.7754	25.0549	24.9136	23.6373	25.2652	17.7662	26.9383	24.6939	25.6907	22.2109	26.0149	21.7976	32.2424	24.5726	25.31	32.4359	62.1513	22.3739	25.0744	24.9553	34.703	29.9131	39.1531	49.2286	23.087	24.4355	58.8417	31.1832	21.2037	34.1444	60.2639	23.2785	21.0699	34.7859	28.1923	19.6932	32.9864	35.5386	14.7679	24.7769	25.2803	41.1186	41.2774	58.6298	21.5283	27.641	25.0925	14.1203	23.1847	30.0965	25.7167	27.2177	30.2445	25.4482	20.7006	20.4985	26.4641	23.3213	22.4468	16.3195	20.698	22.4425	25.2693	23.2811	20.5697	30.7267	24.9101	25.3009	39.0382	26.1427	18.6453	18.1811	23.3767	24.8334
"1552418_at"	5.57385	5.03924	4.90446	4.85202	4.98153	5.1478	5.26485	5.19654	5.35532	5.36055	5.20165	5.41751	4.98291	5.30443	5.11344	5.0405	5.03334	4.68551	4.87654	4.79739	5.00377	5.01577	5.0333	4.88239	4.94941	4.90952	5.02374	4.69778	4.96883	5.01036	4.91729	4.94375	4.98963	5.14472	5.0333	4.87499	5.03722	5.01878	4.99159	5.26411	5.03402	5.01005	5.05342	5.00339	5.04143	5.15911	5.55334	4.94352	5.76729	5.35729	4.98379	5.36131	5.31365	4.93861	5.09332	4.993	5.01289	5.24686	5.20859	5.04198	5.23524	4.8052	5.02108	5.03694	5.00588	4.97736	4.92323	4.83979	5.03842	6.12055	5.14228	5.01083	5.01163	4.95461	5.01962
"1552419_s_at"	13.6074	15.2234	15.2788	15.2158	15.3986	16.0664	15.7652	13.584	15.3853	15.6486	15.6575	15.8339	14.6754	20.8352	23.7459	17.4972	15.4161	15.0382	15.2314	16.7175	17.3643	13.2441	13.3581	17.8823	15.3111	15.3012	15.1373	14.9252	15.1332	15.8578	15.1691	15.1245	15.2149	15.5656	19.4151	15.2312	15.2458	15.1891	16.3469	19.177	15.4438	20.1977	19.9781	15.0006	15.3811	15.5608	15.1777	15.2253	18.0245	17.9303	15.2965	16.5243	15.6966	15.1081	15.3853	15.303	18.0542	13.6291	15.7449	18.6375	14.9428	15.3109	15.356	15.3975	14.9876	15.1273	13.8481	15.0555	15.431	16.2035	15.5332	15.3331	13.3325	13.15	15.19
"1552421_a_at"	5.71337	5.36639	5.27816	5.18411	5.32424	5.93006	5.77672	5.5935	5.79035	5.60664	5.80082	5.7506	5.8394	5.68542	5.54389	5.41398	5.45741	5.17304	5.2501	5.23629	5.1997	5.23927	5.31821	5.23018	5.25353	5.19615	5.3165	5.03292	5.20883	5.35698	5.25033	5.14629	5.17314	5.85096	5.35856	5.19363	5.33334	5.35737	5.25409	5.57258	5.40392	5.35363	5.40027	5.28593	5.35387	5.55244	5.24087	5.28888	5.57276	5.67223	5.28979	5.69434	5.59514	5.10773	5.43841	5.2808	5.30763	5.36607	5.61577	5.52666	5.2408	5.28187	5.32355	5.34813	5.27547	5.21407	5.26099	5.23645	5.37348	5.37804	5.47902	5.31095	5.37082	5.18135	5.43119
"1552422_at"	31.4598	33.7548	27.1359	22.1424	27.8364	50.0811	41.8384	30.093	35.0122	35.8135	33.3601	32.792	22.9962	24.818	45.5546	24.8839	62.6812	29.4487	31.2172	14.9199	31.2172	67.2866	30.4472	33.5127	26.1944	27.1849	27.8123	40.4369	29.2642	50.079	22.0987	20.6709	29.8882	35.4726	25.7336	26.8964	39.0422	44.295	27.1416	48.3996	16.4232	27.6554	29.8008	28.8516	21.6755	25.4685	20.482	35.9181	30.8295	41.6937	27.703	41.1319	35.7847	28.1835	35.807	32.6794	33.8656	27.9493	34.6269	28.2694	31.7598	40.9032	22.0602	28.7012	14.0673	44.5354	27.1687	35.1328	27.7465	40.706	60.7287	27.4031	36.8171	45.4958	28.4064
"1552423_at"	19.419	25.5843	18.5729	18.95	18.6853	19.4889	24.6069	31.0042	18.8626	35.5249	16.5907	23.6243	17.9732	23.4674	22.0376	19.1346	21.0069	20.6418	35.5886	24.3444	25.3951	18.7185	20.5519	27.725	25.7074	19.7975	28.9247	28.6606	19.4424	18.8755	22.3915	36.3934	21.5346	25.9832	35.7921	20.9078	19.7753	38.8011	17.7971	19.7164	18.1221	43.3365	35.7792	29.4004	24.8004	22.6087	39.4709	25.9	19.5612	35.9441	20.9933	23.2501	20.5983	28.3152	23.9888	20.2749	20.5127	21.2492	19.7986	20.9553	23.87	25.6389	25.8126	21.0285	27.7393	24.0277	29.4781	37.9921	23.812	21.396	22.7662	24.756	26.0486	25.2809	21.2103
"1552424_at"	7.22382	5.88807	5.92875	5.60568	5.83213	6.16407	6.7445	6.29091	7.09216	6.31947	6.63959	6.51388	5.50642	6.32656	5.94514	5.9485	6.31687	5.40044	8.65225	5.66565	5.56394	6.78083	6.12145	5.87503	5.7952	5.72658	5.82785	5.45061	5.5323	5.91379	5.91456	5.56099	5.64694	6.21501	5.94738	5.65699	5.73839	5.89013	5.67579	7.55138	5.98197	5.88719	5.94482	5.79141	5.88894	9.76913	5.69394	5.71215	6.25121	6.47017	5.81027	6.42944	6.52232	5.47274	5.88911	5.70425	5.82028	5.88629	6.30184	5.9186	5.63705	5.67067	5.835	5.92247	5.77507	5.69287	5.75781	5.5289	6.19546	5.98064	5.94056	5.75783	5.89301	5.60161	6.18451
"1552425_a_at"	7.35822	7.15703	6.89133	6.82779	6.89147	13.2246	9.13279	7.35629	7.78418	7.19018	7.19391	8.71106	6.79285	7.17289	12.1521	7.00998	10.6754	6.76133	8.4801	6.89644	6.78367	6.88504	6.96053	6.88754	6.2045	6.90263	6.96436	6.4793	6.90588	8.75814	6.8007	6.7122	6.83724	7.1128	7.01781	6.70498	7.10441	6.98753	6.89099	7.36537	7.04027	6.97692	7.00631	6.92017	6.99941	7.19557	6.87753	6.9104	7.38639	7.33337	6.90833	7.34233	7.05716	7.51684	8.29426	7.28154	6.93784	7.00122	7.20056	6.9987	6.88889	6.81512	7.54133	6.97225	6.91989	6.23475	6.88347	6.84466	7.367	6.99946	8.63415	6.92424	6.95619	6.76628	6.99146
"1552426_a_at"	547.307	824.251	753.548	1013.78	832.435	1115.1	866.799	881.432	999.075	559.259	1168.04	952.1	653.103	1018.72	1058.33	941.298	673.437	603.584	808.076	829.841	841.602	1361	578.978	626.101	352.865	975.77	931.734	975.033	753.262	968.633	815.318	547.163	1374.53	752.334	652.986	400.121	1044.65	452.228	594.914	477.751	469.15	1146.23	733.869	597.881	655.341	688.235	886.287	840.055	588.911	703.85	724.33	1118.76	1310.19	948.309	1093.94	900.486	879.362	1286.46	1075.99	826.815	837.005	900.489	804.801	882.041	544.726	996.086	967.462	891.201	1083.21	815.318	669.553	540.765	850.342	391.992	604.489
"1552427_at"	26.5718	16.0274	18.5827	19.0018	17.2906	18.3152	28.3661	16.3678	21.5625	18.6462	17.5499	19.9646	18.9745	22.3801	19.7039	20.1821	20.1713	15.5109	15.1651	21.2839	22.5372	31.8684	20.1046	16.2164	19.0409	17.3639	17.0752	20.7558	15.8634	23.4301	18.0979	21.1076	20.6486	18.6462	19.2006	37.0064	19.0446	25.213	44.6338	23.7536	18.186	20.6469	18.5687	16.6304	21.9387	19.8732	15.7677	16.8735	18.6462	25.1526	17.3768	20.0472	28.8148	13.2314	13.2621	14.7443	16.5694	15.5923	18.7427	17.7427	13.7159	12.6624	16.9846	13.3847	16.1848	14.7337	28.118	18.362	18.1626	18.8288	19.733	17.4941	20.1482	17.6588	19.3272
"1552430_at"	13.1386	8.61985	8.33844	8.34105	8.46296	9.91526	11.403	9.96012	12.5112	10.1177	11.0413	11.8801	8.17279	10.024	9.09403	8.85092	9.27603	7.22525	8.20449	8.47151	8.43303	8.49815	8.60032	8.47767	8.4062	8.50406	8.4513	7.55038	8.37807	8.76241	8.56938	8.14057	8.21665	9.36458	8.77877	8.35151	8.56735	8.74506	8.3389	10.1061	8.83932	10.6484	8.8604	8.55535	8.5592	9.48488	8.31358	8.39585	9.78543	11.2068	8.8356	10.861	10.8567	8.30379	8.84713	8.57384	8.63419	8.47587	9.60322	8.7184	8.07479	8.48087	8.65806	9.15111	8.5796	8.47576	8.56148	7.72631	8.95517	8.93603	13.3638	8.59077	8.67833	8.35588	9.13945
"1552432_at"	18.8772	19.6896	23.0113	15.3644	15.9418	16.4794	18.3161	16.9131	22.7522	23.4907	34.8572	20.4064	15.951	19.5509	18.5361	15.9221	23.2834	14.8406	13.9758	15.8387	15.8032	15.8443	14.0351	13.1903	13.0785	12.7204	15.9474	12.8391	16.2928	15.8774	15.7048	10.8929	15.2464	16.1361	15.9988	15.7193	12.149	15.4946	13.5858	15.7354	16.0331	15.4521	16.0244	15.7931	15.4547	18.2873	16.6053	21.418	16.5884	18.1711	15.3307	17.8735	16.1098	15.5934	18.239	15.8656	15.2477	17.5924	21.6229	15.992	17.4232	13.4057	15.9224	16.6675	13.806	15.7112	14.8897	12.2384	15.3847	18.7086	16.103	15.3521	15.9366	12.0446	12.5418
"1552436_a_at"	3.84656	3.70271	3.67959	3.67051	3.66043	3.79743	3.85378	3.8331	3.89255	3.49257	3.83462	3.88221	3.65091	3.83774	3.75109	3.70349	3.70453	3.633	3.68715	3.69298	3.69259	3.70568	3.74288	3.68063	3.64276	3.68584	3.65239	3.62003	5.87356	3.75941	3.83209	3.94711	4.06305	4.66322	3.67181	3.69337	3.70887	4.75451	3.99627	3.76189	3.76606	3.7526	3.76521	3.72052	3.74268	3.80589	3.69167	3.71685	3.72141	3.83574	3.71142	3.84012	3.82173	4.24528	3.78751	3.50078	3.73155	3.75594	3.83126	3.7454	3.7114	3.68863	3.80264	3.66507	3.92371	3.69297	3.67569	3.59979	3.75295	3.76391	6.46601	3.74038	3.6533	3.67656	3.75047
"1552438_a_at"	10.4063	8.9708	8.77977	9.52603	8.76771	9.44096	10.0391	10.7266	12.359	11.085	10.985	10.2389	8.54693	10.7275	9.51328	9.14856	9.23273	8.03444	8.89878	8.94561	8.90772	8.10335	8.93799	8.96445	8.82392	8.98404	9.01222	8.17855	8.85376	9.34377	8.93503	8.53454	8.4511	9.4797	9.07174	8.90139	8.98291	8.80644	8.94799	9.7084	9.14033	9.01931	9.06816	8.86823	9.03811	19.2817	8.93727	11.6834	9.94759	10.1128	8.97117	11.4589	9.19545	8.47452	9.1859	8.97658	8.98988	9.05028	9.92829	9.0394	8.6184	8.98438	9.00614	9.04089	8.84642	8.9248	8.94664	8.56488	9.0461	9.12228	9.11681	8.97704	9.03726	8.8677	9.35567
"1552439_s_at"	7.41243	6.18995	6.04672	5.88357	6.12937	6.76157	6.71286	6.89377	6.88932	6.97353	6.95301	7.32058	5.78838	6.98649	6.51154	6.45849	6.37662	5.57963	6.06107	5.99482	5.96556	6.0403	6.25968	6.01446	6.20168	6.08481	6.2223	5.83063	5.8928	6.35789	6.14774	5.93982	6.06893	6.68779	6.34527	6.03381	6.19299	6.2841	6.08158	6.93628	6.45144	6.27142	6.33603	6.16834	6.28769	6.77402	6.10035	6.16202	6.87493	8.49539	6.20599	7.20097	7.17459	5.90227	6.43667	6.11456	6.19094	6.27881	8.77267	6.31095	6.13977	6.082	6.24224	6.30724	6.176	6.10899	6.15918	5.84891	6.43637	6.42698	6.63195	6.22334	6.34272	6.04897	6.47161
"1552440_at"	47.5885	83.1489	49.1672	70.9104	61.5761	85.3676	48.0659	39.4868	29.3819	49.7739	55.6599	62.774	51.3274	103.606	75.7263	49.7703	63.0509	17.8667	10.0977	42.1278	52.5375	8.8803	45.4004	23.7675	8.57458	12.973	19.7519	20.2657	75.1195	117.347	15.0309	9.62059	54.582	53.6493	16.3905	16.3865	16.8025	9.69716	17.6528	11.1663	42.402	28.886	141.516	11.6003	24.2449	148.621	83.706	102.774	157.084	102.474	132.573	91.488	63.577	45.8992	81.9034	105.005	93.0025	68.0411	49.9625	90.2991	59.5559	55.6037	48.9009	90.8795	20.4387	133.56	12.736	10.2141	29.4377	78.4097	136.173	11.7502	24.895	28.8373	30.8471
"1552445_a_at"	12.3107	12.0385	10.4867	10.2026	10.9141	12.6178	14.4924	12.2147	15.8461	12.1045	12.9988	14.6162	10.0368	12.7539	11.6589	11.275	10.9343	9.46745	10.2007	9.61586	9.71632	10.5043	10.9129	10.4596	10.7595	10.5533	10.7928	9.40941	9.48196	11.0516	10.5246	9.43237	10.3644	11.7135	11.0886	10.3281	10.4418	10.4081	10.4619	11.2002	10.975	10.939	11.1501	11.1248	10.9288	11.7032	8.11486	10.8395	12.5985	13.1031	10.851	12.6121	12.7417	9.19651	11.2437	9.81906	10.3811	10.8918	11.5995	10.6944	10.5797	10.8273	11.2023	10.9376	10.1731	10.7658	10.6724	9.26125	11.5337	10.9754	11.2762	10.9513	11.1185	10.7206	10.9372
"1552448_a_at"	5.43716	5.05918	5.01495	4.55409	5.01813	5.23474	5.19845	5.41739	5.6373	5.1371	5.16617	5.23943	4.97027	5.34632	5.25778	5.05275	5.13613	4.82787	5.00031	5.01407	4.86152	4.93314	4.88942	5.01918	5.023	4.98165	5.04693	4.72633	4.96842	5.05002	4.99643	4.58036	4.99522	5.22134	5.06301	5.00144	5.77454	5.07377	4.97933	5.17998	5.07603	5.05256	5.07455	6.62687	5.06243	5.33733	4.92905	4.97925	5.29225	5.77565	5.00028	5.71638	5.31709	4.84969	5.08816	4.96946	5.03247	5.07467	5.31888	5.06274	5.01246	4.94037	5.01492	5.04925	4.95446	4.9176	4.9568	4.88342	5.06258	5.05256	5.09874	5.00457	5.02306	4.97599	5.05907
"1552449_a_at"	7.77254	6.73325	6.52372	6.21334	6.70718	7.37861	7.23038	7.51794	7.61821	7.12553	7.15713	7.78106	6.38552	7.37399	7.0593	6.8617	6.73325	6.28238	6.44142	6.61077	6.23241	6.61642	6.6645	6.8039	7.21736	6.63825	6.54469	6.28332	6.2205	6.72553	6.67052	6.1899	6.42074	6.79375	6.7687	6.56907	6.3371	6.74227	6.56682	7.10549	6.76117	6.71957	6.77038	6.50428	6.75031	7.13577	6.54343	6.49327	7.06256	7.71106	6.67007	7.63269	6.82478	6.4002	6.77781	6.65454	6.55844	6.73032	6.99068	6.7451	6.61896	6.5417	6.70554	6.74279	6.70321	6.58862	6.42674	7.01931	6.7449	6.77919	6.84656	6.72085	7.17564	6.44088	6.76756
"1552450_a_at"	5.55226	5.4515	5.40249	5.4176	5.45323	5.57924	5.73019	5.59582	5.60777	5.813	6.18017	5.59497	5.37764	5.66422	5.53863	5.46209	5.45971	5.3198	5.40707	5.55067	5.33405	5.40472	5.47229	5.37352	5.32685	5.43837	5.45619	5.33819	5.3866	5.45882	5.37675	5.364	5.32719	5.61618	5.48817	5.4317	5.3645	5.48964	5.43538	5.61906	5.47079	5.45251	5.49404	5.43187	5.47003	5.70014	5.42489	5.41206	5.76566	5.55292	5.42744	5.54711	5.52471	5.36783	5.50094	5.41145	5.44087	5.46697	5.54399	5.45438	5.4309	5.43955	5.46143	5.45291	5.31833	5.40173	5.42845	5.39972	5.46686	5.44979	5.59449	8.89595	5.44559	5.36247	5.44743
"1552452_at"	8.14295	7.17952	7.05352	6.79995	7.12183	7.3773	7.99078	7.48096	8.05769	7.85859	7.57392	9.053	6.88019	9.44003	7.31055	7.32675	7.17192	5.31434	6.92625	7.00746	7.00105	7.07446	7.14615	6.99823	7.1112	6.98267	7.1199	6.75612	6.99251	8.11074	7.07513	6.74233	6.78667	7.27957	7.21018	7.04228	6.99738	7.16918	6.65742	7.43955	7.66578	7.16451	7.20009	8.00474	7.1012	8.48273	7.07172	7.0693	7.36129	7.5832	7.08359	9.53113	7.31712	6.90446	7.27824	7.06541	7.11089	7.18693	9.55975	7.24163	7.01209	7.01137	7.12754	7.35209	7.06012	7.01716	7.07238	6.89767	7.17072	7.20969	8.63333	7.10824	7.1403	6.91442	7.37417
"1552453_a_at"	4.96501	4.55005	4.44992	4.41095	4.52442	4.71867	4.85956	4.78648	4.96642	4.78793	5.17481	4.8092	4.37978	4.72379	4.74155	4.60924	4.58124	4.28483	4.38677	4.46909	4.42379	4.52598	4.55783	4.42186	4.49449	4.52833	4.53757	4.33165	4.39687	4.5415	4.46754	4.4649	4.45057	4.72951	4.64822	4.40966	4.46161	4.99665	4.53217	4.83372	4.61864	4.55402	4.5952	4.48646	4.57952	4.66748	4.47068	4.47608	4.76913	4.88904	4.52162	4.7599	4.91979	4.37771	4.63333	4.47132	4.49398	4.5414	4.79448	4.58896	4.47218	4.47147	4.54647	4.54503	4.51966	4.42965	4.49503	4.37785	4.55648	4.60511	4.67963	4.51387	4.54168	4.47686	4.55045
"1552455_at"	4.97016	4.75005	4.68039	4.64587	4.72604	4.84714	5.01163	4.94411	5.20686	4.9022	4.96966	5.00388	4.59091	4.99428	4.90956	4.75594	4.7413	4.53666	4.60204	4.59083	4.62923	4.66157	4.72293	4.64558	4.69336	4.60886	5.33062	4.64507	4.5964	4.73513	4.66487	4.59545	4.56202	4.85575	11.1402	4.62203	4.61916	4.75046	4.66677	4.93069	4.77815	4.74074	4.76324	4.69002	4.7413	4.8472	4.67332	4.69021	4.94485	5.01337	4.69848	5.02707	4.97285	4.56547	4.80806	4.68699	4.7104	4.74074	4.9516	4.745	4.61864	4.6538	4.7001	4.75091	4.69147	4.64541	4.72991	4.63361	4.78782	4.77869	4.83083	4.70271	4.7199	4.62907	4.74748
"1552456_a_at"	7.21548	7.0343	6.96543	6.87108	6.96965	7.1155	7.23277	7.44575	8.17675	12.6821	7.82417	7.29105	6.76476	13.4858	7.1569	7.02774	7.02523	6.84099	6.9343	6.91428	6.55543	6.68975	7.02109	6.86553	6.90562	6.92721	6.98496	6.68499	6.89461	7.0062	6.8828	6.86582	6.55742	7.181	6.99969	6.9222	6.73047	7.03911	6.92071	7.1714	7.05343	7.03176	7.0483	7.20325	7.56329	7.35526	6.91191	6.93652	7.43071	7.19991	6.97441	7.69629	7.16763	6.85924	7.10513	6.97543	6.99367	7.02846	7.45651	7.02863	8.78824	6.92773	7.00699	7.02576	6.92362	6.92168	6.91605	6.782	7.02822	7.06006	10.894	6.98751	6.97425	6.89477	7.01429
"1552457_a_at"	5.03556	4.75116	4.63637	4.77402	4.72833	4.8381	5.02211	4.95135	5.12237	4.90844	4.95438	5.06927	4.59241	4.93015	4.90748	4.98598	4.74778	4.45767	4.5852	4.62429	4.59548	4.64604	4.6975	4.6216	4.72068	4.65713	4.72709	4.46418	4.59266	4.76437	4.66926	4.5772	4.61961	4.84718	4.76348	4.63312	4.64967	4.75364	4.66222	4.93803	4.78316	4.75265	4.79276	4.6811	4.74665	4.86851	4.65355	4.6796	4.89965	5.0636	4.66992	4.97129	4.90844	4.51155	4.79892	5.01626	4.71443	4.73688	4.95687	4.75725	4.62545	4.66588	4.71462	4.74988	4.69115	4.64046	4.67371	4.60608	4.76976	4.7728	4.84995	4.67936	4.72675	4.61245	4.75237
"1552458_at"	10.3508	8.46283	8.11767	8.08153	8.36349	9.40702	9.85625	9.59058	10.8374	9.44867	11.0124	10.9413	7.79886	9.73642	9.21387	8.65799	8.56917	6.60194	7.87216	8.05858	7.90837	7.67945	8.18364	8.09211	8.30426	8.39016	8.33088	7.60796	7.85456	8.72904	8.26744	7.82567	7.97955	8.9	8.72205	8.36111	8.16945	8.25231	8.17347	9.31836	8.57254	8.43487	8.58226	8.39548	8.54291	9.20389	8.0684	8.40251	12.375	9.92982	8.48032	11.0959	9.52097	7.68931	8.69034	8.2259	8.36916	8.48631	13.758	8.91518	8.38253	8.22787	8.45439	8.67522	8.40989	8.14985	8.8162	7.77422	9.83618	8.6926	9.07647	8.4145	9.38539	8.32029	9.1971
"1552459_a_at"	6.01599	5.74207	5.77761	6.00226	7.98895	6.04327	6.01611	8.56043	6.11909	5.98915	7.8546	7.71288	5.83376	10.7543	9.10304	5.98116	5.8175	5.64208	8.55219	5.73701	6.03378	5.74625	5.7975	7.61224	5.76734	6.65408	5.89068	5.42871	5.70043	6.40104	5.73407	5.96761	6.85553	7.0329	5.84373	5.69581	7.22979	6.97485	9.23419	6.02051	13.5174	5.84712	11.1931	8.95994	5.84863	6.42212	5.68771	9.27716	5.97407	7.22243	5.76356	6.02939	5.90153	5.628	7.06759	8.28836	7.25831	5.84574	7.58078	5.87956	8.38199	5.99261	5.88878	5.80895	5.6527	5.7285	6.46016	5.33102	5.89859	5.8895	8.01289	5.78115	7.11035	5.54911	5.73579
"1552461_at"	5.11324	4.55484	4.46692	4.45758	4.51578	4.78205	4.95769	4.78641	5.02096	4.84622	4.79775	4.9417	4.40797	4.82122	4.75637	4.60912	4.54758	4.29477	4.362	4.44269	4.42394	4.41465	4.53673	4.39681	4.51445	4.46813	4.49471	4.36051	4.40288	4.53533	4.44995	4.37094	4.42183	4.74398	4.59361	4.38572	4.4984	4.54845	4.46126	4.9168	4.58698	4.54638	4.57451	4.48488	4.53079	4.73064	4.44961	4.47375	4.82828	4.96398	4.48748	4.9603	4.7938	4.40411	4.61001	4.5103	4.50586	4.55045	4.78971	4.5545	4.4973	4.45305	4.5246	4.54584	4.48226	4.44248	4.46554	4.46217	4.57469	4.57371	4.68152	4.49873	4.54885	4.4571	4.55484
"1552463_at"	5.12409	4.7092	5.07119	4.58436	4.67762	4.87556	5.07134	4.9584	5.51492	7.46121	5.16559	5.1369	4.50305	7.58817	4.96384	4.72656	4.74923	4.39459	4.56327	4.58688	4.49795	4.61392	4.69933	4.63255	4.64848	4.60561	4.67132	4.45342	4.59799	4.68651	4.6173	4.45206	4.50167	4.91568	4.75688	4.57707	5.50772	4.70098	4.5968	4.90757	4.75587	4.70438	4.72367	4.62709	4.70183	4.89739	4.60658	4.63832	5.02155	5.31508	4.63554	5.16936	5.14881	4.50081	6.73994	4.62413	6.11762	4.83473	6.52575	4.7032	4.6117	4.56421	4.66129	4.70253	5.84327	4.75541	4.61746	4.54408	4.7771	4.72755	5.30757	4.6628	5.24013	4.5696	5.01569
"1552466_x_at"	12.6119	8.32157	7.81493	7.48046	8.22492	9.78561	10.9533	9.96174	12.7137	10.5284	10.1124	11.2054	6.51264	9.87523	9.17271	8.72551	8.96611	6.7476	7.60683	7.72047	7.8174	7.96344	8.29544	7.90478	8.24702	8.0003	8.88446	7.29205	7.64439	8.58707	8.33592	7.84243	7.1628	8.98443	8.452	7.6678	7.96924	8.36572	8.17488	9.24505	8.76618	8.3617	8.45516	8.19371	8.35495	9.38535	8.1482	8.2394	9.72339	11.1458	8.34888	11.079	10.3103	7.2001	8.76244	7.92903	8.13737	8.29801	9.24765	8.5839	7.83846	8.14398	8.29687	8.40343	8.37831	8.27822	8.26485	7.58452	8.92762	8.93794	9.19829	10.4912	8.80194	8.21215	9.09066
"1552467_at"	9.94946	10.1023	8.25354	7.57767	9.35503	13.7744	9.74147	9.27566	11.0789	8.70533	12.7858	9.91904	10.869	23.4231	13.2665	9.12585	8.0409	7.78845	8.4495	8.09111	8.19052	8.02467	8.86903	8.0409	8.35739	7.84413	8.38675	8.03037	7.57545	8.63165	8.3193	7.51394	7.5958	8.44132	8.61017	7.68042	8.09571	8.11562	8.31019	8.6586	8.09801	14.1707	8.10723	15.2081	11.5168	10.8145	8.13147	12.732	8.53099	11.6686	8.38571	9.65799	8.12197	10.3405	8.23064	12.0377	12.0951	7.97969	9.27588	11.8634	8.78257	8.2822	8.39397	8.68591	7.28255	8.9077	8.29102	7.97969	8.11424	8.66609	8.25638	8.38879	8.68582	8.18583	15.181
"1552468_a_at"	4.78371	4.71989	4.62183	4.67163	4.67708	4.81477	4.82227	4.79522	5.27671	4.87204	4.87718	5.55453	4.52095	4.79647	4.97726	4.72807	4.70154	4.78669	4.56969	4.6794	4.57599	4.61532	4.62141	4.49785	4.65244	4.6294	4.69773	4.46262	4.6338	4.69097	4.65143	4.5286	4.65058	4.7639	4.72447	4.67122	4.70306	4.70505	4.68127	4.81279	4.73163	4.71983	4.73237	4.68548	4.72135	4.72588	4.61152	4.67528	4.96273	4.77034	4.65406	4.92703	4.79163	4.50973	4.74645	4.67854	5.48507	4.714	4.78659	4.72213	4.98262	4.61367	4.70871	4.71303	5.29799	4.6509	4.69097	4.65243	4.69598	4.72875	4.78124	4.714	4.70405	4.9607	4.71589
"1552470_a_at"	7.07693	4.11862	3.90241	5.53457	5.13371	4.16965	4.23438	6.69576	4.28158	4.15598	4.14728	4.20798	4.01256	4.2125	3.75264	4.05539	7.43399	4.52946	6.05286	6.11107	3.95782	4.39962	4.46713	5.39549	5.42976	4.13608	4.09619	4.76556	4.83331	5.78949	4.04806	4.62205	5.71536	4.17563	4.00212	8.02116	4.07467	14.0067	4.00089	4.21916	9.82219	4.04312	4.06082	4.00229	4.04525	3.36406	5.10821	4.06919	3.84071	3.92939	4.3712	4.16241	4.19742	3.92963	4.0885	3.92442	4.02146	7.9294	4.17947	3.98945	4.06229	3.89687	3.59488	4.05106	4.00083	4.04317	4.05729	3.83586	4.04505	4.12244	4.15075	3.80906	4.09621	3.28285	3.50041
"1552472_a_at"	15.0644	11.1726	13.2843	20.3758	13.9855	18.2683	14.2081	16.1937	14.5989	12.3757	15.106	18.7116	22.2257	14.984	11.8479	21.7049	14.5504	35.5645	17.4851	13.3551	14.2834	24.2453	26.6712	27.0286	20.8881	14.3789	10.9385	34.8989	15.984	14.5224	32.9927	24.2247	21.6113	9.51512	13.2801	12.7046	14.4173	18.7961	16.5086	21.3953	17.3691	18.0651	23.2145	9.91721	14.5755	14.8886	20.6767	16.8912	12.1602	12.4202	12.5855	8.93248	14.941	15.5595	16.9357	19.0012	16.6508	22.0056	15.1022	14.5775	19.9569	20.5113	14.9754	16.283	14.4153	13.057	34.9351	18.7831	16.9998	37.5049	25.549	10.9399	17.0676	15.4917	12.3105
"1552473_at"	140.865	152.558	120.467	87.9399	110.397	151.687	187.339	206.616	190.877	415.54	165.745	163.817	101.274	67.2493	173.459	141.159	329.23	92.9271	174.513	80.7521	108.475	731.833	135.703	100.354	233.264	194.597	187.6	237.685	276.858	256.915	111.458	129.526	70.2591	110.799	61.4189	106.981	352.805	186.158	138.352	344.248	151.265	185.872	152.059	128.63	139.748	225.647	102.674	127.967	110.842	160.975	139.759	191.679	88.4666	150.985	138.149	170.383	173.846	123.143	116.6	218.135	206.678	140.57	218.905	184.199	299.452	103.483	144.958	126.16	243.932	145.061	183.726	105.49	324.269	127.411	156.109
"1552474_a_at"	1542.08	1138.57	700.564	529.073	921.597	983.791	1578.5	1715.73	1350.99	2043.74	1473.36	1341.53	814.521	644.022	1220.29	622.3	1660	401.522	1151.73	1121.97	899.079	2920.98	1390.86	703.209	770.365	542.989	1109.53	1292.55	1369.17	1746.92	1515.35	709.106	512.999	1165.88	215.973	14.4268	1165.95	699.332	1982.96	2459.61	1430.67	2040.68	1588.52	1070.68	783.883	1463.42	493.221	1053.39	1108.91	1234.95	1185.94	2668.15	890.385	1043.35	1096.26	1066.31	1100.61	787.066	1198.91	1603.9	1352.26	1002.54	1392.66	1387.82	1007.86	798.978	481.516	250.884	706.133	1276.25	1913.97	495.937	1477.55	806.772	1103.04
"1552476_s_at"	8.81504	6.80266	6.98018	6.56947	7.06468	6.96976	7.15732	7.36402	7.58132	10.131	7.37203	7.52774	7.99769	9.71103	9.0316	7.1389	8.18447	7.06716	6.89917	5.82265	6.58988	7.822	6.03792	6.97398	6.4485	6.97945	7.01881	6.34308	6.54689	8.01423	6.94934	6.81244	6.94773	6.4634	7.13753	7.29168	7.06716	8.85465	7.86889	7.09492	7.157	8.95785	6.83921	7.9589	6.064	7.31384	6.96393	7.06716	7.34618	7.44104	6.98247	7.44946	7.23932	8.09738	6.92183	6.43375	7.00186	5.87974	7.3822	8.60081	6.65112	6.96534	7.01515	7.06716	6.98885	7.55745	6.97159	6.92888	6.96662	7.13737	7.21117	8.04638	8.25521	10.5518	7.11261
"1552477_a_at"	116.081	78.3479	58.4451	94.1793	105.649	158.355	58.0975	136.413	153.357	104.165	153.5	164.892	68.3365	27.4408	181.926	27.8156	78.6546	7.08251	376.177	116.468	160.796	523.427	440.983	540.457	7.8269	251.642	220.393	38.3185	70.3003	92.6644	314.004	45.0067	64.0496	63.812	129.812	13.4931	197.983	4.11934	271.888	368.905	490.688	512.017	68.8065	100.714	275.365	95.047	106.052	73.1909	63.5731	53.541	110.705	43.7876	83.2152	64.315	86.3924	87.8719	79.6224	101.677	168.409	53.7428	71.3611	152.587	71.2624	77.2793	59.6197	55.6917	131.602	7.71819	212.343	92.6644	104.897	63.7945	164.836	15.1725	80.5366
"1552478_a_at"	33.2114	22.926	15.7633	57.1794	40.7523	45.3137	27.0625	56.6864	53.6373	38.7684	30.9099	51.4673	17.7146	15.0158	57.5859	22.1925	48.7518	8.74971	169.611	55.9408	40.7871	236.097	177.701	222.267	9.61749	86.0475	73.9323	10.8257	25.6684	30.9717	123.7	13.6178	27.079	43.8183	47.0856	9.565	60.6083	9.11921	63.4866	154.437	202.097	180.508	29.6847	18.7355	100.602	33.6155	30.0957	17.248	17.8803	29.0469	34.7702	9.99144	36.2893	25.4342	26.4624	23.4453	24.8714	35.43	41.5984	9.6867	12.0105	56.2326	16.6109	24.0253	10.2606	16.4832	18.1552	9.54239	21.366	24.4044	39.0859	9.63102	13.6008	9.21003	16.0391
"1552480_s_at"	17.914	11.0706	12.7891	12.1121	12.933	15.6203	15.4515	14.6067	17.8116	15.7086	15.0458	16.912	13.0568	14.8155	14.3328	13.9337	16.6244	11.3709	12.7462	12.568	14.961	12.4813	18.0902	12.5996	12.9363	11.1901	14.0037	84.1624	18.2968	15.218	14.243	34.4143	12.7948	15.0314	13.688	12.402	13.1451	13.388	12.59	14.6119	13.8046	13.2162	13.8618	12.8073	13.0698	14.3974	23.4443	21.9021	15.3143	21.8338	44.9393	18.1103	28.5447	14.33	13.9344	12.4497	12.8424	13.2609	14.6196	13.632	14.9006	12.4204	13.3912	13.6687	13.24	13.0166	40.6897	19.2897	15.0316	14.3186	15.1689	13.2556	13.9618	12.5692	16.6994
"1552481_s_at"	14.6681	15.7854	11.325	16.4495	13.9816	19.3447	18.1809	17.3075	12.8891	13.9875	20.0697	33.845	12.2291	12.3604	21.488	49.553	20.9018	11.032	18.9277	13.2137	13.0357	19.5043	39.3433	47.5399	24.8858	15.0347	14.0228	29.2225	17.5544	15.2678	29.8893	10.5889	19.3546	9.46866	13.5646	10.5297	13.5748	23.2416	13.2676	15.2559	9.18366	18.1031	62.5354	11.0028	13.2263	22.2996	13.244	16.9652	16.1562	14.1905	9.51348	17.3889	13.9964	14.9479	14.9894	13.7794	15.796	14.021	13.8999	13.5267	13.2629	13.2863	13.4261	13.5421	8.32373	13.1935	10.0608	18.4054	8.74325	37.6002	34.4092	9.11934	9.51654	10.0938	8.64215
"1552482_at"	128.393	149.02	21.6589	43.2961	183.534	149.289	42.2414	53.0339	108.918	305.033	47.0322	106.508	74.2531	58.094	135.667	196.905	216.043	26.7174	59.4991	146.194	75.1525	73.6733	37.7981	22.8948	20.5829	34.7166	81.8833	27.3009	278.303	188.315	72.4005	24.7051	18.8928	73.9176	30.1733	83.5335	34.1285	21.9808	87.8101	49.7205	92.7362	448.393	142.404	88.5115	24.2469	508.659	35.7309	108.213	441.85	486.496	172.026	94.7248	44.1704	203.689	112.404	132	117.926	26.4667	33.3738	320.342	86.1769	350.709	84.0655	164.01	447.041	59.0603	99.6485	250.49	221.255	15.4076	32.7428	675.658	132.275	605.093	158.057
"1552484_at"	6.28665	7.06861	5.88336	5.90749	5.95403	6.04095	6.0784	6.16389	6.31999	6.00758	6.04257	6.18274	5.89113	6.18302	6.39874	5.93976	5.91767	5.6983	5.91769	5.89929	5.87627	5.83635	5.97264	5.87661	5.86865	5.88542	5.95463	5.76282	5.82229	5.95772	8.13477	5.8651	5.79502	6.03203	5.98018	5.92066	5.9054	5.99646	5.89784	6.06744	5.93904	5.96786	6.00737	5.90912	5.97969	7.81076	5.89762	5.93053	6.14218	6.10854	6.31652	6.10101	6.01102	5.87023	5.99154	5.93053	6.88219	5.98828	6.17127	5.98184	5.88038	5.87901	5.94441	5.97151	6.43096	6.36174	5.83513	5.80285	5.96824	8.88241	6.02797	5.92353	5.95021	6.66295	5.96442
"1552485_at"	62.5057	78.6782	73.9469	84.617	73.7487	77.752	87.7982	109.433	18.6658	57.0219	172.745	83.3892	37.4215	119.5	83.7424	82.2272	73.7734	61.44	114.632	59.1973	196.394	73.7487	75.7051	175.199	44.1917	67.4005	83.4903	115.079	100.237	48.8135	99.1451	89.1798	98.5137	58.316	54.7087	30.3161	58.3908	58.3152	10.6794	57.3651	85.6852	12.4371	76.8965	30.6715	87.5224	55.2231	104.418	97.6424	62.9942	61.786	71.2396	66.1309	80.6565	43.3472	80.5042	97.9381	89.3637	84.6624	117.282	108.27	164.808	84.8968	157.739	49.7934	21.6255	80.239	75.6837	41.5637	53.7647	91.979	103.401	10.2489	48.1626	22.8898	22.2
"1552486_s_at"	266.264	217.109	249.524	363.704	243.251	300.915	320.046	193.907	228.862	195.27	352.351	236.418	151.306	242.636	216.106	319.459	190.036	135.41	434.54	183.236	305.234	363.792	263.017	359.938	165.766	354.835	257.484	290.12	261.298	211.912	354.909	239.264	331.83	220.429	94.2691	87.484	137.371	114.195	113.396	141.825	265.393	82.2058	249.905	109.459	169.662	168.938	291.344	271.897	237.405	148.1	189.075	206.446	341.394	210.624	275.739	254.174	264.168	327.11	290.991	224.313	320.648	222.664	319.004	231.097	52.7706	238.26	169.907	123.907	100.432	260.91	314.47	23.5116	127.172	81.65	74.3419
"1552487_a_at"	7.19633	6.3146	6.21307	6.65672	6.22377	6.67971	7.53059	6.95555	7.19424	7.23167	7.23169	7.51598	6.02128	7.03739	6.68775	6.47834	6.49606	5.65891	6.08309	6.1803	6.0904	6.14144	6.32859	6.18826	6.20505	6.23649	6.32463	5.91886	6.1032	6.34005	6.67237	6.06654	6.08688	6.62838	6.44466	6.13859	6.17168	6.39243	6.09975	6.79891	6.46514	6.39496	6.4598	6.33826	6.40288	6.8894	6.19466	6.32877	6.74637	7.06089	6.30745	6.98214	7.1026	5.98514	6.50937	6.26807	6.32147	6.28032	6.81271	6.42359	6.14245	6.13886	6.33177	7.352	6.21478	6.38238	7.46043	6.05478	6.51747	6.46531	6.93847	6.32477	6.46163	6.24143	6.42995
"1552489_s_at"	8.67302	6.77982	6.66623	6.53151	6.79871	7.34177	8.0388	7.38053	10.3685	7.54071	16.2178	8.94095	6.46633	14.6117	7.80671	7.04176	6.96924	6.28056	5.75217	6.60251	7.29152	6.61413	6.7484	6.5602	6.74779	6.47113	6.85825	6.28377	6.47653	7.28604	6.74919	6.42481	6.48868	7.10391	6.9115	6.51112	6.64905	6.86253	9.53009	7.32387	7.29762	6.86583	7.0184	6.67364	6.89695	7.39292	6.64662	6.76137	7.46296	8.31526	6.68296	8.73056	7.55115	6.59809	7.07636	6.70346	6.7785	10.1373	7.32021	8.18248	6.3931	6.64929	6.72273	6.90148	6.7533	6.66887	6.64516	10.5642	6.88171	6.94185	7.09831	6.70918	6.80115	6.46727	6.92167
"1552490_at"	7.72701	6.88532	6.82374	6.30909	6.55999	7.58224	7.15976	6.97913	7.38983	6.97362	7.44729	7.63114	6.24686	13.7951	6.88385	6.34893	6.58332	5.98631	6.5248	7.51094	9.2628	6.53885	10.1036	7.04818	7.05819	6.403	6.508	7.30448	8.64913	6.69524	6.79864	6.17267	8.77706	6.83153	6.6227	6.80486	6.7401	6.6605	6.75575	6.99503	6.6488	6.88893	7.14971	7.96357	8.26541	7.2253	6.6281	6.52954	9.92185	7.68109	6.49974	7.51406	7.00939	8.95144	6.70436	11.0285	8.04434	6.87991	6.96923	6.90771	6.97575	6.39657	9.31101	7.79159	6.52567	6.79842	8.06355	9.46019	8.78482	6.82699	6.9386	6.5669	6.72963	6.97765	8.58559
"1552491_at"	7.0646	6.14888	6.90144	6.0543	6.11606	7.79207	13.9463	6.44194	6.6032	6.68014	7.37297	7.4811	6.03683	8.30195	6.36568	6.15197	6.14524	5.67517	6.11794	6.09182	5.8972	6.05355	6.05174	5.89968	6.00172	5.45884	6.12897	4.78275	6.02772	6.12923	6.0428	6.02503	6.48917	6.21583	6.13993	6.03275	5.95288	6.15711	6.0551	6.45589	6.16443	6.12789	6.42299	6.07682	6.12304	6.51229	6.0843	6.59618	6.2273	6.26964	6.08073	6.58406	8.5494	5.98245	6.1977	6.10181	6.09326	6.16174	7.23525	6.14732	6.08754	6.06504	6.03556	6.15208	5.97527	5.89174	5.96251	6.25061	6.12909	6.17174	6.25453	6.10735	6.0814	6.04092	6.15011
"1552493_s_at"	6.01463	5.00115	4.91039	4.83357	4.96746	5.15771	5.35678	5.138	5.46786	5.24876	5.41307	5.40726	4.82173	5.44155	5.19604	5.03961	5.01053	4.66339	4.80962	4.87405	4.80721	4.87568	4.93847	5.00529	4.97395	4.88979	5.02051	6.16125	4.80105	4.99989	5.1026	4.79736	4.97842	5.18447	5.03514	4.83843	4.89902	5.21158	4.87809	5.26616	5.02051	4.97358	5.06141	4.90985	7.46391	5.1012	4.8747	4.93227	5.22911	5.20672	4.9344	5.33961	5.23556	4.74181	5.03174	4.99489	4.99344	5.01754	5.25819	5.01656	4.87564	4.87329	4.94959	5.01053	4.91767	4.86016	4.94452	4.81931	7.99341	5.00502	5.09597	4.97732	4.99142	4.80388	5.00708
"1552494_at"	5.40547	5.45479	6.87017	4.71661	5.20531	5.52919	5.45444	5.6097	10.9054	5.61674	5.62189	9.60781	5.22571	5.45442	6.15789	5.35607	5.32204	4.75744	6.13188	4.86372	5.07225	5.26645	5.10688	5.1367	5.21728	5.08854	5.46388	4.92441	5.21673	5.30979	5.25402	5.06522	5.25262	5.49846	5.2396	5.11155	4.88495	5.75478	6.57166	5.36376	4.97602	5.29689	10.2357	5.14869	5.22717	5.54278	5.6101	6.00342	5.40112	8.39087	5.30027	5.73482	5.30094	5.05632	5.28687	5.19615	5.29581	5.69499	5.61277	7.11612	5.14618	5.28007	5.2508	6.22691	4.84069	5.30055	4.96775	5.78336	5.82331	5.34731	5.36853	5.242	5.29248	5.22679	5.09194
"1552496_a_at"	63.9779	50.4479	28.3945	49.8367	48.1281	72.5864	67.7504	77.0426	59.4361	78.9246	44.9202	78.9386	34.8837	45.7592	58.9923	56.1915	250.694	40.9295	44.3695	44.3987	24.1569	169.425	24.8287	44.7207	58.249	15.0958	27.7163	30.6274	52.5784	89.9501	68.2761	10.0992	33.2929	28.8295	39.082	89.4262	65.7341	68.4501	69.7373	12.6368	68.3986	63.8843	31.8176	48.4689	57.1071	95.6523	46.2466	55.0303	37.7205	44.2113	50.2465	45.1766	53.5647	39.99	46.8445	66.8369	64.8142	67.1645	109.652	37.7884	61.0957	94.4743	55.6839	79.1767	27.36	46.793	19.4264	43.3697	66.6325	45.4456	50.6699	66.4572	88.0071	16.6172	38.4461
"1552497_a_at"	11.4091	20.0816	34.3496	20.3097	12.916	12.5962	14.0952	11.8156	11.7745	12.552	14.299	11.7513	30.2452	14.4207	12.3763	13.5248	20.9737	12.0925	11.2034	13.774	15.0099	11.4929	45.9299	11.4579	11.332	17.9266	11.5106	80.8406	13.534	13.8512	12.0495	42.4634	21.5761	21.6055	12.5112	12.9627	11.8518	11.8104	11.4356	14.3442	11.3157	11.5716	11.6316	11.4443	11.5368	11.611	19.3646	12.1483	17.7625	29.9438	13.2747	25.5073	16.9157	14.886	11.6412	12.6855	20.1778	11.322	13.5897	11.6489	11.9647	12.6869	11.5251	11.7133	16.2736	11.314	16.9025	30.4705	13.2979	13.3661	12.5298	11.3144	12.2661	11.3436	38.1758
"1552498_at"	8.84185	8.19245	8.02635	7.85124	8.1497	8.49114	8.46644	10.0633	10.9828	12.347	9.04563	8.87337	7.79275	8.67796	8.42231	8.19728	7.68381	7.73536	6.81249	7.26976	6.31356	7.97967	8.12305	7.96023	8.07578	7.49229	8.11237	7.65216	7.95247	7.72994	8.02246	6.75844	8.14017	8.31664	8.20775	8.54923	8.05397	7.39889	8.76551	8.51593	8.25902	8.17234	8.21888	9.83881	8.19482	8.52344	7.26673	8.06269	8.58654	8.55808	8.102	8.77675	8.38048	8.95491	9.0759	10.9238	9.96663	8.18972	8.62926	9.47981	9.3348	8.07214	8.16424	9.19726	8.06153	7.42627	6.86393	8.41893	8.17686	8.20819	11.7355	13.8719	7.94206	9.27564	8.19245
"1552499_a_at"	7.18795	5.51351	5.85757	5.20795	5.24113	5.60835	5.89803	5.4693	6.4603	5.47048	5.89323	5.60005	5.27746	5.91356	6.0806	5.50989	5.37382	5.22802	5.21315	5.15655	5.34775	5.31763	5.30094	5.32629	5.26044	6.2281	5.35907	5.12119	5.26833	6.03019	5.307	5.06337	5.20113	5.35782	5.38365	5.35111	6.89682	5.92894	5.24613	5.50297	5.31224	5.77086	5.38881	8.59499	5.37457	5.43252	5.23455	5.33487	5.81165	5.5639	5.2508	5.95857	5.47621	4.9078	5.3454	5.27344	5.22367	5.2793	5.48536	5.33347	5.46262	5.26804	5.76551	5.33493	5.33581	5.21751	5.17706	5.22375	5.50515	5.33126	5.43012	6.42661	5.3365	5.19379	5.42681
"1552501_a_at"	12.8284	12.7996	13.1486	12.4972	13.8967	16.4329	12.8846	13.5557	14.2585	13.0249	13.5818	13.0435	12.5406	13.0448	16.309	11.792	12.6018	11.773	12.4686	12.6543	12.457	9.95615	10.2023	12.3671	12.5208	12.4642	12.5831	14.3839	15.0795	12.7541	12.6659	12.503	12.6494	13.2778	12.6616	12.2942	11.3846	9.70788	12.4603	11.7478	12.8986	9.50751	12.9289	12.5488	12.657	12.7461	13.0352	15.3562	13.5008	13.8508	15.3723	17.3853	13.0026	14.0198	13.7902	12.7028	12.729	13.1216	12.8098	12.792	15.1845	13.207	12.6653	12.7923	41.2284	20.2473	12.5385	12.1357	12.8953	15.6346	14.2248	12.6451	23.7289	12.4362	12.8566
"1552502_s_at"	5.65822	5.15951	5.0918	4.97261	5.10375	5.40057	5.59709	5.62378	5.74809	5.49081	5.49766	5.79837	5.01751	5.45549	5.44325	5.249	5.16216	4.81264	5.06851	5.04653	5.07335	5.05716	6.15843	5.07744	5.1216	5.40283	5.12514	5.77424	5.01552	5.18134	5.04622	5.14675	5.0484	5.59098	5.18822	5.01334	5.06227	5.19798	5.07519	5.59792	5.37306	5.15426	5.1977	5.06545	5.19852	5.35725	5.57511	5.10043	5.46572	5.7181	5.08245	5.51762	5.70227	4.90214	5.27633	5.06462	5.12713	5.18019	5.48846	5.18634	4.97399	5.10107	5.09615	5.17138	5.1029	5.06666	5.09143	4.95304	5.23852	5.19087	5.36285	5.12172	5.16382	4.97666	5.16004
"1552503_at"	4.49209	4.42455	4.39049	4.32111	4.41284	4.49527	4.57112	4.53629	4.62966	4.49176	4.49522	4.60738	4.34782	4.54186	4.52206	4.42816	4.41933	4.81444	4.32083	4.36798	4.58586	4.38419	4.42074	4.34712	4.37719	4.37345	4.41414	4.32012	4.34196	4.41486	4.37521	4.29158	4.32145	4.48096	4.43232	12.4126	4.34776	4.43581	4.39034	4.55091	4.62017	4.42843	5.44583	4.3953	4.42503	4.50545	4.36415	4.38	4.51662	4.54975	4.38929	4.57327	4.54522	4.28034	4.47063	4.42843	4.78078	4.38754	4.53519	4.43092	4.31211	4.37348	4.36132	4.42843	4.38135	4.29871	4.35066	5.15175	4.42944	4.50135	4.47413	4.39335	4.35542	4.30624	4.37736
"1552504_a_at"	23.4554	23.2044	17.3669	15.9689	19.007	22.3163	20.6975	16.535	23.2293	23.3181	13.2485	19.2236	18.5799	17.0087	20.7118	23.4807	23.4114	17.9524	36.4711	20.3101	27.0984	23.2752	24.5233	23.2166	38.3734	21.3932	31.7934	20.5451	20.6863	18.7628	23.2578	19.6513	23.0634	26.836	23.2293	21.3218	23.5502	28.2371	23.11	65.3783	26.8517	23.9906	20.8877	23.2293	23.7818	23.2857	21.8786	22.9846	26.6781	27.6222	23.11	33.4521	23.5123	22.6148	33.7709	27.58	23.0504	23.0394	23.399	24.2295	27.639	22.512	27.9271	23.1382	43.3124	18.7531	23.1243	22.4406	29.5647	23.2752	34.9392	23.0394	29.1842	28.155	35.5845
"1552506_at"	3.89375	3.73191	3.6982	3.67449	3.70077	3.77041	3.8183	3.79434	3.85209	3.78259	3.83957	3.87928	3.6664	3.96262	3.77869	3.72811	3.75596	3.62853	3.66526	3.69526	3.63643	3.65815	3.70094	3.67354	3.68046	3.66738	3.72116	3.65326	4.16709	3.72043	4.38086	3.59841	3.64609	3.79927	3.73191	3.6777	4.90939	3.73662	3.66649	3.80771	3.78795	3.72104	3.7411	3.67484	3.72939	3.76874	3.69177	3.75112	3.82833	3.88123	3.69258	3.87532	3.94043	3.58355	3.7568	3.70568	3.70961	3.72388	3.94226	3.73195	3.69459	3.65896	3.71912	3.72869	3.70292	3.63699	3.69423	3.62186	3.72811	3.77643	3.76037	3.90469	3.72913	3.67066	3.84646
"1552507_at"	5.34403	4.67146	5.2528	4.59243	4.75531	4.77667	7.97355	6.01395	5.03681	4.73966	4.90235	4.89662	4.54397	4.91188	4.94714	4.70176	4.65184	4.53197	4.50248	4.55136	4.72485	4.60574	4.62588	4.54536	4.62704	4.58499	4.61924	4.47765	4.53902	4.64673	4.59107	4.70827	4.50853	4.7778	4.67716	4.57533	4.57911	4.66443	4.5802	4.75509	4.69043	4.65384	4.68582	4.61393	4.65595	4.76255	28.6901	4.66281	4.78279	4.94897	4.62008	5.50336	5.04917	4.60874	16.0022	4.59907	4.61064	4.68238	4.89112	4.84498	4.61078	7.65589	4.63248	4.68154	4.62136	4.76945	4.57989	4.55579	4.69407	6.64113	4.72048	4.62427	4.64543	4.55095	4.67836
"1552508_at"	6.17403	5.95112	5.92215	5.83371	5.9677	7.4888	7.07301	8.7712	6.5402	13.6127	6.10368	6.22686	5.85232	6.23078	6.06231	8.12607	6.11051	14.8811	5.83443	5.61808	7.15101	6.99688	5.96197	5.93925	5.96779	5.92826	7.08071	11.5747	5.85119	6.04289	6.47909	7.53789	6.7052	6.06482	5.90995	6.47083	5.89148	5.35604	6.32582	6.13027	6.0963	7.64616	7.80317	5.82419	5.9509	6.03268	99.7789	6.70224	6.05342	7.19465	7.99969	6.08247	6.8376	6.22946	6.13706	5.96987	5.93969	5.98984	7.0393	8.3651	6.04334	10.9891	7.64802	7.02999	5.8824	5.84906	5.92352	5.70939	4.89978	6.07837	6.17465	5.8959	7.68283	5.82514	5.94661
"1552509_a_at"	8.37725	8.12676	9.64127	8.29816	13.3979	8.34079	8.17654	8.32964	11.8169	8.00941	14.0234	16.0958	12.3423	8.3434	9.96703	9.38444	18.4652	5.49666	5.88908	7.49813	6.60735	6.64287	7.3651	7.31009	8.04421	54.2988	8.47746	7.15959	16.5318	8.08477	7.27736	7.65257	9.64427	14.7966	7.61457	7.2708	6.43215	7.38919	6.5058	8.31327	9.81648	7.37724	7.63162	7.31512	6.82383	8.26836	7.51897	10.8294	10.811	9.36979	14.4894	20.8724	9.32402	48.2677	13.2234	11.0052	10.188	24.5182	8.57802	7.57939	7.43902	17.1656	7.3443	14.2842	7.32762	9.46696	8.63867	7.56743	8.19141	8.14888	7.77236	8.2274	8.37587	7.28837	8.19164
"1552510_at"	12.4654	14.8334	10.8267	10.8065	13.4546	17.0136	11.6565	13.49	15.2011	16.3449	15.2461	14.3359	10.7277	14.1118	11.2032	11.0696	11.5553	10.4742	10.4909	10.6681	8.68661	10.8267	10.3967	10.9739	10.6778	9.426	11.0211	7.05945	10.808	11.0447	10.94	10.5529	10.612	12.3804	11.0744	10.7727	11.1462	9.48415	10.6705	10.8719	10.7277	10.4583	11.0696	10.8362	12.0051	15.2947	10.9496	14.7355	12.5069	11.1355	12.5451	14.3227	11.1038	10.9202	11.1692	11.0101	11.0092	11.6376	12.879	11.0648	11.156	11.0041	10.1655	11.0739	10.9621	12.0458	10.924	10.8267	11.0702	11.0983	11.7474	11.2036	10.8427	11.2151	11.0722
"1552511_a_at"	6.20985	5.69927	5.51722	5.41503	5.64198	5.9258	6.17241	6.02155	6.4003	6.04208	6.06318	6.75431	5.35155	6.12697	5.95017	5.72885	5.69794	5.12985	5.43653	5.59344	5.42092	26.3006	5.67096	5.48666	5.63762	5.52724	324.497	5.28906	5.50789	5.68402	5.60085	5.60954	5.35991	5.89316	5.72436	5.47947	6.66004	5.69009	5.68523	6.03139	5.72959	5.67253	5.73443	5.63138	5.70408	5.94636	5.58802	5.60293	6.00859	6.15036	5.63722	6.23506	6.03454	5.35345	5.75741	5.58099	5.65087	5.71191	6.0327	5.66358	5.66899	5.68212	5.95611	5.70313	29.9785	5.48122	5.65855	5.51466	5.71094	5.72174	5.84128	5.64984	5.68431	5.53389	5.71121
"1552514_at"	5.53178	5.20293	5.1245	5.05069	5.19299	5.33436	5.45393	5.39447	6.38908	6.83554	5.39733	5.53423	5.06105	5.41441	5.3081	5.22217	5.2555	4.95507	11.7866	5.26188	5.09862	5.54769	5.28216	5.97877	5.9188	5.12973	5.24352	4.98557	5.17392	5.25149	5.13655	5.04589	5.07298	5.36497	5.45463	7.12062	6.63975	10.3449	5.13025	5.40006	14.9918	5.28918	5.25338	5.22567	5.10771	5.3142	5.11857	5.13685	5.41963	5.46247	5.21453	5.47627	5.38996	5.03924	5.29142	5.13838	5.17166	5.23276	5.40401	5.2319	5.13159	5.12901	5.29657	5.23852	5.15253	5.40151	12.1577	6.04327	5.24912	5.24765	5.3231	5.23263	5.20086	5.06752	5.33887
"1552515_at"	5.91764	4.9538	4.90894	4.89347	4.93278	5.00442	5.26587	5.18837	5.60468	5.19023	5.12407	5.18986	4.75437	5.21617	5.14062	6.00967	4.97481	4.74887	4.83061	4.82361	4.84297	4.83196	4.90966	4.91903	4.8906	4.84439	4.90744	4.67114	4.77173	4.9457	4.8676	4.75395	4.78902	5.11336	4.99573	4.81685	4.8804	4.94359	4.86515	5.01486	5.85844	4.94552	5.00327	4.876	4.9258	5.05211	8.69182	4.91543	5.38641	5.12965	4.91527	5.07327	5.04211	5.86693	4.98331	4.89081	4.92607	5.02364	4.99456	4.97827	4.85289	5.8613	4.93282	5.5341	4.88846	4.81048	4.8769	4.88588	4.99326	5.01606	5.06396	4.92075	4.92659	4.81407	5.03037
"1552516_a_at"	8.786	10.9751	16.6162	9.22458	12.0768	6.39278	16.3506	13.6209	11.3511	11.9867	9.59435	12.0717	11.4209	11.2631	8.24986	9.46465	9.90515	10.8756	17.2586	9.95063	24.7554	12.259	10.8429	16.9161	11.6703	9.8786	9.38236	9.54438	8.99371	9.48464	10.2291	9.39294	8.42158	9.43153	7.90073	7.97627	8.40473	10.7274	10.7671	7.69879	7.95682	66.209	7.93809	27.6767	13.6009	17.9982	19.8095	16.981	15.5178	11.819	15.1309	12.9167	10.9884	20.0124	11.1054	16.7003	27.0442	20.4989	17.2557	17.6205	26.7741	24.0924	27.218	19.5819	12.8495	10.12	8.83403	7.74883	14.3696	34.3829	23.5944	15.8884	25.832	9.46694	10.0791
"1552518_s_at"	22.2188	15.1426	14.455	14.4574	13.4415	18.2175	17.8983	16.6142	18.9292	17.2533	19.402	21.2537	14.2275	17.1591	16.3126	17.4785	16.6271	25.4254	24.8009	22.4242	14.0431	16.2032	16.1037	16.2137	36.5947	22.1302	22.7989	15.3607	14.2078	16.7803	16.3603	19.439	14.4385	17.6408	34.4456	38.5961	15.0123	24.1269	33.8644	17.7086	15.9169	16.1891	16.3424	75.7442	19.4275	16.5626	14.4081	13.9383	20.0093	25.1495	15.9482	22.1006	19.2566	13.3594	16.729	13.6405	14.9375	15.0901	16.6219	16.1473	12.0099	14.8858	14.0847	15.3812	15.9751	14.7969	16.1977	14.2944	18.0368	18.9554	17.9282	15.8063	16.5176	16.0089	16.9876
"1552519_at"	22.3726	11.9124	7.69675	9.68163	11.3377	13.8379	42.4488	36.8692	39.514	80.8936	11.3065	31.4754	11.0146	14.7427	12.1199	10.3686	39.9041	4.65381	4.60507	7.32832	7.40945	44.409	8.43742	20.1454	4.60651	20.2529	7.40357	11.5705	30.1247	36.487	14.5016	10.7468	10.0149	14.5023	16.6529	15.9047	26.0989	5.14866	9.46987	12.284	24.0298	4.65343	11.0002	13.4089	8.23483	32.435	10.7946	41.0877	36.3846	11.4851	19.0236	10.1531	17.6697	26.6916	37.6647	22.4156	27.6442	16.3212	13.264	19.0128	46.213	18.9862	38.3389	44.0198	33.0732	28.1411	67.571	28.9213	8.74701	23.0241	21.8578	28.7482	13.3987	10.6967	14.8326
"1552520_at"	6.35616	5.61359	5.32785	5.05907	5.42403	6.17285	5.7854	6.46244	7.32807	8.00064	6.73519	6.33724	5.28025	5.7534	5.70088	5.78155	5.68903	5.15337	22.2505	5.52492	7.45978	13.7036	6.49304	5.51951	18.5496	23.6335	24.8621	5.21687	5.1893	5.68903	13.7823	5.4521	5.44677	5.42691	25.6781	7.52206	5.26259	5.61393	5.96105	5.76343	12.598	7.56809	5.74843	15.0599	6.02242	5.98681	5.14677	5.73658	6.48991	6.93448	5.28822	7.71006	5.73487	5.08102	5.43132	5.24342	5.18427	5.36049	6.24988	5.35563	5.17587	5.53471	5.31231	5.32999	5.29004	5.12784	5.44901	5.34364	5.89733	5.94542	8.74851	6.92206	8.59595	5.44665	5.82482
"1552521_a_at"	15.4883	8.37613	8.01445	7.56649	7.86417	9.14664	11.1279	9.48676	11.8975	9.70867	10.2272	11.2343	7.03165	9.4704	9.56689	24.894	10.1469	6.7355	36.3718	14.1577	11.7409	35.8525	8.4306	14.0954	27.8208	10.0842	41.5126	8.04376	8.31636	8.44262	33.5397	8.44227	7.77607	9.4704	77.0499	7.28012	7.89993	8.90106	10.8779	9.30635	53.8855	8.84545	10.7119	35.6517	8.21648	9.27369	7.3961	8.27468	9.48661	10.4696	8.1455	10.1859	9.70289	7.34008	8.29731	7.98272	12.084	7.82595	9.13982	9.19071	7.40952	11.4425	7.79752	8.84557	8.78745	7.44183	8.2499	9.4704	23.7511	22.7256	20.7299	8.34165	38.9406	23.7018	9.60014
"1552522_at"	10.7015	7.75384	7.3229	7.13135	7.6484	8.84187	9.86711	8.96834	10.4214	9.31308	9.18967	9.94774	7.72156	9.17105	8.48739	8.24169	8.09509	6.58895	7.04397	7.44652	7.11247	7.35409	7.84991	7.68097	7.95278	7.73111	9.06621	6.57716	7.1895	8.0941	7.72609	7.25114	7.06163	8.5868	8.01863	8.21959	7.44374	8.10728	7.52445	11.6187	8.25951	7.8482	8.09509	8.66755	7.81414	8.75061	9.16671	7.38127	8.98501	9.98256	8.08324	11.2152	10.8733	6.91158	8.1208	14.9278	16.1775	7.39127	10.0786	7.60924	8.41293	6.99492	7.71673	7.62834	7.39032	7.42936	7.66591	6.97047	8.25607	8.36306	8.59659	8.63165	8.04359	7.2836	9.31754
"1552523_a_at"	10.0477	9.82555	8.66305	8.56882	8.5542	9.14701	9.73974	9.17819	10.2093	9.4417	11.8069	13.907	7.98022	9.51487	11.8865	10.4501	13.0654	7.70768	8.22213	8.25087	8.09876	8.7268	8.55374	8.2897	8.50342	8.40932	8.54107	7.70514	8.01715	8.61183	8.37576	8.71567	8.24698	9.13774	8.47315	10.213	8.26887	8.65062	8.41069	9.30401	8.72438	8.5292	8.80216	8.35965	8.53497	9.24375	8.41607	10.5029	9.40848	13.7543	8.51605	9.7298	9.34186	7.85774	9.27129	8.39885	8.5303	8.63583	9.4017	8.6357	8.26053	8.1768	8.41809	8.67927	8.35779	8.62766	8.44603	8.18124	8.68724	8.80447	9.27572	8.41201	8.22047	8.18705	8.68509
"1552524_at"	5.22593	5.33199	4.92179	4.21333	5.45105	6.36441	6.9487	7.73701	5.57356	5.26723	6.00744	7.10395	7.36814	5.29746	8.72623	5.03266	4.47956	4.70099	4.85623	5.53313	4.85108	4.91297	4.50437	4.80851	4.93856	5.62078	4.7341	5.0495	4.8277	4.86483	4.92651	6.57922	4.93206	4.95847	5.27392	4.86607	3.94033	4.99256	5.13903	5.68843	4.95055	5.03296	5.0686	5.05822	5.03043	5.66929	4.89782	4.95562	5.24508	5.22308	5.08176	6.91215	4.9843	5.49315	5.05769	6.74712	6.29283	7.2483	6.47861	5.04134	4.90646	5.04571	4.69124	5.0454	4.81394	6.48001	4.935	5.42005	4.19152	6.56791	5.0686	4.67885	5.33957	5.67157	4.99385
"1552526_at"	4.96296	4.23547	4.27208	4.1692	4.24874	4.343	4.41412	4.39352	4.4999	4.40622	4.41134	4.52067	4.88495	4.38163	4.36246	4.24395	4.4203	4.07337	4.1489	4.19275	4.17716	4.17944	4.23236	4.2022	4.18917	4.43087	4.22347	4.08664	4.13762	4.22245	4.18058	4.12608	4.16465	4.35301	4.23771	4.16757	4.21703	4.26928	4.19422	4.63638	4.25674	4.2644	4.30415	4.20147	4.21313	4.72067	4.1808	4.21026	4.35228	4.41548	4.19765	4.42314	4.43031	4.12744	4.28443	4.20712	4.20719	4.24619	4.4121	4.23522	4.1978	4.19907	4.24422	4.33659	4.19629	4.18383	4.19595	4.1454	4.23487	4.25034	4.29106	4.19971	4.24472	4.15108	4.26496
"1552528_at"	14.3117	12.3925	12.1264	11.9381	12.3017	13.2476	13.1178	16.4805	13.3896	12.6118	14.8507	13.2421	12.1029	13.3171	12.8089	12.4702	11.3986	11.6157	12.161	12.2258	11.9744	12.2179	12.4082	12.3365	11.1211	12.3403	12.5534	11.9416	12.2402	12.3735	16.5287	10.8385	11.7043	14.0566	12.404	12.3012	9.42783	14.6164	12.0176	12.5723	12.4155	10.8036	12.5438	12.2048	13.8136	12.4816	12.2223	12.2042	12.8813	12.9988	13.7159	12.4987	12.5991	14.4725	12.4831	12.3159	12.3545	11.397	12.6246	13.4721	12.2367	12.0643	12.3191	12.3735	12.3203	12.2788	12.1578	11.8976	12.3956	12.4434	12.6428	12.3002	12.328	11.9283	12.3761
"1552531_a_at"	5.28283	4.41373	5.00556	5.0851	5.6962	5.45285	5.26868	5.26176	5.36327	5.40508	8.401	10.0302	4.8747	5.43668	5.55519	5.42908	8.66942	4.88805	5.08904	4.9901	9.53098	53.8537	5.03917	5.65277	4.92586	10.901	8.4624	4.78658	9.56338	5.13037	4.93256	9.78706	5.08584	5.20108	5.16035	4.84914	34.6949	4.45642	5.01112	5.2155	7.05118	4.99007	5.16467	5.00869	5.13033	4.42473	4.88114	4.92264	5.81229	5.25691	5.10339	5.26219	5.30317	5.00941	5.10083	5.11422	5.46193	5.15965	5.26322	5.15439	4.99025	5.11529	5.0327	5.1666	4.91873	4.99466	4.98885	4.24315	5.16905	5.54496	5.08352	5.10673	4.96745	4.8165	5.15309
"1552532_a_at"	8.20755	6.73678	6.5117	6.43135	6.5352	7.57397	8.66818	7.50073	7.53523	8.00127	7.68719	8.00945	6.38331	7.58676	7.09921	6.84929	6.68865	5.90745	6.43519	6.48994	6.29549	6.48252	6.57997	6.31834	6.664	6.38172	6.67565	6.07024	6.40755	6.7149	6.49669	6.42524	6.17519	7.225	6.72147	7.50775	6.51075	6.62219	6.5405	7.29038	6.81151	6.74081	6.78	6.60516	6.60788	7.33921	7.13155	8.425	7.3088	7.78548	6.5485	7.7047	7.46084	6.12682	6.83517	6.53676	6.61718	6.6373	8.09715	6.87146	6.49956	6.42494	6.58173	6.83892	6.53764	6.46172	6.58014	6.53099	6.94101	6.73502	6.83423	6.67676	6.7022	6.42178	6.95915
"1552535_at"	4.91856	4.80235	5.02559	4.71089	4.76348	5.0301	5.09905	5.61824	5.13641	5.19941	6.70203	4.98812	4.68992	6.10361	6.53624	4.75175	4.79469	4.61635	4.6901	4.69838	4.64777	4.73695	4.73987	4.69393	4.9862	4.7018	4.77926	4.54223	4.64428	4.74229	4.68521	4.63869	4.70696	4.93346	5.17616	6.21925	4.73981	4.75483	4.7139	4.84185	4.76087	4.74812	4.8134	4.81962	4.79369	4.86306	4.68367	4.7258	4.89055	4.9036	4.75982	4.91337	4.87796	4.64534	4.84182	5.40648	4.76991	4.91754	4.88877	4.79754	4.70025	4.72106	4.76138	4.77097	4.71972	4.71341	4.67316	4.70193	4.7531	4.81924	4.79478	6.20264	5.13604	4.66512	4.75019
"1552536_at"	21.4521	18.2567	15.0419	13.8117	13.5575	15.224	14.7032	12.4336	14.0078	12.3419	15.9279	18.9709	14.8835	22.343	13.8502	12.557	16.9863	13.2469	19.2429	17.4452	14.8734	12.3934	12.9366	18.5338	13.1881	11.6159	12.2473	11.4532	11.9031	12.0508	15.1968	16.8605	11.3343	16.9642	12.1466	18.853	14.8158	12.4162	14.0694	14.23	12.5585	15.0053	17.718	21.0646	12.3869	22.008	17.0868	17.445	16.0462	17.7706	14.6272	17.2863	16.4841	19.289	15.0419	15.6057	13.734	22.4538	14.9338	15.0419	15.2197	16.9745	15.5392	22.3181	57.0427	12.5774	16.2816	11.9851	27.6432	12.5452	12.7781	25.91	15.7298	22.385	34.5803
"1552538_a_at"	7.71425	6.83584	6.70352	6.72463	6.64032	6.97431	7.11456	10.4702	8.01163	7.06396	7.07376	7.20987	6.54517	7.52906	7.01943	6.8494	7.61166	6.42551	10.5224	6.68762	6.64115	6.88721	6.48135	6.68498	6.60911	7.69345	6.78194	6.07063	7.63496	6.79529	6.6978	6.26683	6.54804	7.48891	6.84731	11.0287	6.70007	6.82074	7.51732	7.26566	6.85477	6.83441	6.83401	6.77356	6.81333	8.43257	6.48932	6.58894	7.25222	9.00572	6.77489	7.15739	6.93498	6.50361	6.88062	6.89497	6.745	6.8373	7.2767	6.76583	6.66607	6.44289	6.75734	9.52121	6.73029	6.66537	7.6782	19.1717	6.83342	6.83035	6.92662	12.0774	6.81008	6.61561	6.3837
"1552540_s_at"	6.17339	5.55604	5.51555	5.71988	5.89535	5.74318	5.80594	5.74001	5.85906	5.87958	6.22346	6.79273	7.66093	5.71988	6.57599	6.89946	5.48989	5.61773	8.14283	5.74318	6.00358	5.50837	7.88438	5.57075	5.85906	5.45329	5.76341	5.27759	5.77057	5.63824	5.51818	5.57455	6.53828	9.26334	9.39061	8.01439	5.53472	6.27018	5.77057	5.90234	5.80204	7.70569	9.00866	6.96431	5.90202	5.80967	5.50141	5.55111	5.88113	5.75888	5.69659	10.7873	5.88107	5.69659	5.80967	5.69659	5.57687	5.40768	7.09447	5.71988	5.65976	5.44479	5.56572	6.97479	5.54207	5.49182	5.45276	5.37538	5.80967	5.42881	5.62479	4.15503	7.18886	5.27292	6.46565
"1552541_at"	78.6512	70.1031	80.9445	65.6199	62.4244	72.5532	66.3768	70.748	90.2251	72.3803	75.697	98.5925	69.7616	93.5586	99.3198	60.3648	54.5859	49.8798	46.2957	46.761	47.2502	56.9977	58.6313	49.0809	58.1759	54.7431	55.314	100.583	50.7886	59.5941	65.4393	60.8282	63.5419	55.2915	59.8108	49.838	52.3004	56.8056	53.0453	48.7839	58.1814	55.3627	60.172	58.9498	63.7607	75.3585	69.6286	74.598	64.3067	57.1463	75.6966	74.836	54.879	55.9576	81.9161	51.0817	55.7215	83.5358	66.721	62.6457	51.9684	60.8282	58.457	59.6113	55.592	57.4642	60.0751	47.4206	59.4048	72.0843	64.8888	64.8459	59.7525	62.2151	76.2379
"1552542_s_at"	7.30688	8.18597	13.7972	10.6783	18.0227	6.42686	7.31397	7.16695	6.48313	6.82431	7.88522	7.29688	37.5938	7.22223	7.12725	6.94819	6.9063	7.94582	6.68142	6.75532	7.81542	6.94582	17.6477	6.58758	6.98273	6.80626	6.12478	161.543	6.65138	6.21032	6.93007	27.0832	7.99388	7.09044	6.96176	6.71209	6.97576	6.91807	6.94969	6.75153	7.06483	6.20265	6.0178	7.03118	6.20129	7.14672	14.1437	13.6103	6.74109	7.24105	15.2584	6.29826	7.38159	6.84851	10.3614	6.02292	6.99787	12.101	7.184	6.92272	6.45606	8.30254	6.12953	7.79146	6.8252	8.54758	16.7416	6.88913	5.9918	7.05721	7.37907	6.84432	6.88537	6.70265	13.9246
"1552543_a_at"	4.35128	4.16731	4.57699	4.40324	4.1664	4.31558	4.4688	4.4813	4.58817	4.287	4.49009	4.39014	4.05915	4.25285	4.2747	4.18713	4.16722	4.05303	4.10442	4.11021	4.10377	4.11296	4.14146	4.12811	4.12385	4.12087	4.19384	4.16608	4.08604	4.18713	4.11197	5.28656	4.09881	4.22158	4.18713	4.11041	4.14868	4.18154	4.11777	4.34152	4.19755	4.16635	4.16536	4.13867	4.15809	4.27721	4.12679	4.12739	4.2746	4.25553	4.90505	4.46904	4.29261	4.08233	4.25434	4.14237	4.15111	4.37136	4.4229	4.17628	4.11675	4.11897	4.1567	4.16328	4.18713	4.09947	4.11553	4.09507	4.16876	4.19869	4.19829	4.22866	4.16731	4.09465	4.16644
"1552544_at"	11.211	8.5565	9.26303	8.87836	9.40375	12.2133	16.1625	9.24166	21.1786	10.479	9.45596	10.4676	7.72654	9.79617	10.7318	9.14851	8.80188	6.50402	7.35105	8.01839	7.87901	9.02955	7.9776	4.71141	6.05763	6.88679	6.93565	7.69151	8.00115	6.94094	7.84577	7.41244	10.3207	8.43796	8.13068	10.5841	9.07924	8.53664	8.22463	9.58334	48.4557	7.95351	8.96046	13.0883	8.61311	9.4385	11.3245	9.43264	9.62066	13.1127	8.83095	13.9133	13.1108	8.47808	8.99271	8.13686	8.41479	8.53088	9.88726	8.80161	11.5766	8.11782	11.6692	9.14423	7.99923	12.2725	7.10914	8.30294	29.1565	9.04731	11.1297	8.49083	8.74101	8.02217	8.44467
"1552546_a_at"	5.59973	4.91722	4.83533	4.748	4.8604	5.09894	5.25259	5.17061	5.37646	5.17215	5.17823	5.30895	4.74556	5.36343	5.2022	5.0091	4.91708	4.61081	4.75578	4.81245	4.76302	4.79724	4.87243	4.79194	4.92875	4.86529	4.90501	4.62907	4.73011	4.93344	4.8512	4.73705	4.78487	5.08945	4.9736	4.83396	4.8464	5.94741	4.80264	5.14963	4.95798	7.12594	4.95307	4.86403	4.93697	5.12212	4.82568	4.87243	5.38239	5.25257	5.60185	5.25345	5.17278	4.70148	5.01268	4.85597	4.88828	5.43338	5.1789	4.9553	5.74697	4.82715	4.90783	4.93429	4.8563	4.80595	4.83831	4.72985	5.16264	4.96808	5.12744	4.89906	5.70358	4.75785	5.30355
"1552548_at"	5.81697	6.86779	6.11091	5.2822	5.40498	5.54397	5.78375	5.63849	5.91242	6.63815	7.29157	5.84145	6.9288	5.72665	7.07662	5.38005	6.38425	5.17101	5.49352	5.3292	5.92085	5.39075	5.28434	5.14776	5.23662	5.35143	6.11217	4.94204	6.12422	5.43901	5.20714	5.11857	5.28248	5.52393	5.45302	5.33034	5.19672	5.43948	5.18648	5.66829	5.38695	5.43921	6.03615	5.36176	5.32209	5.5701	5.58306	6.37209	5.61507	5.86919	5.95986	5.7832	8.1757	5.22333	5.50004	5.36459	5.53878	5.44756	5.70294	5.36811	6.50752	5.16313	6.63158	5.45893	5.56666	5.14492	5.87922	5.26652	5.47385	7.48198	5.49931	5.26356	5.42323	5.14197	6.79034
"1552549_a_at"	5.18177	5.77888	5.69379	4.62064	5.03215	5.50712	6.24892	7.22222	5.89619	5.90622	5.59375	6.00255	5.62231	6.14875	9.26601	6.80442	4.56847	9.53511	4.93483	6.5669	5.66317	10.9349	5.71878	5.67588	5.68556	5.68047	6.80909	5.27384	5.61549	7.51281	5.65053	5.38478	5.74949	5.86648	11.7425	10.7425	5.70449	5.77903	5.67958	6.09947	5.79744	6.54293	5.79169	5.71338	11.0582	5.14473	5.68511	6.33957	8.17309	5.92778	5.71854	5.82075	5.77888	5.60127	5.75832	6.2008	5.98734	5.71533	6.09802	5.72901	6.16105	5.52028	5.70251	6.66475	5.68942	5.51175	5.68818	5.40069	5.77888	5.78343	7.16034	6.73442	5.71421	5.63082	6.93736
"1552552_s_at"	9.17294	10.2669	8.5555	10.409	8.59263	8.76179	9.31258	8.95529	9.37236	9.01279	9.44579	10.3548	9.95232	8.99471	8.86038	8.69177	8.61001	8.09582	7.50168	8.42665	8.34645	8.44092	8.56783	7.94655	8.49597	7.54515	8.56366	8.77973	7.97578	8.59286	8.4403	8.26194	9.73102	8.83713	8.65127	8.36461	8.02506	8.6357	8.45401	8.99548	8.67566	8.60736	8.65397	8.07893	8.8109	8.87972	8.43025	9.42834	9.19615	9.47557	8.50623	9.1417	14.4392	8.2147	8.38297	8.48376	8.18729	10.4873	10.039	8.28404	9.91193	8.50562	8.57061	7.99404	7.84678	8.46651	8.47379	7.03508	8.16651	8.64622	10.1581	8.52798	8.57929	8.31343	8.64431
"1552553_a_at"	9.53375	12.1003	10.3558	15.2669	13.8484	12.0065	9.48335	17.5447	9.71819	9.60025	8.78817	9.76482	10.1118	10.0137	9.56723	9.38552	9.33763	13.6135	11.3507	8.59654	9.15923	9.11477	13.487	7.34747	10.243	6.42966	8.34228	40.803	22.9765	9.30563	9.12889	10.6618	19.3092	9.60435	7.52292	7.54315	8.303	8.87109	7.49236	8.82018	8.50585	7.23764	9.51598	7.57619	7.17668	9.53587	11.1075	12.7955	12.6666	13.5022	8.33974	11.2114	9.71218	9.0495	12.702	9.51791	9.52424	8.88215	11.9515	9.03943	11.4238	9.1055	9.3189	9.33916	8.31671	10.8773	11.2862	8.13036	8.9326	28.5406	12.3071	5.10214	8.43404	8.9796	8.80365
"1552554_a_at"	8.6376	6.96273	10.7576	6.95967	7.10513	7.55264	7.40481	7.64118	8.70206	7.90704	7.82213	8.06407	7.94928	7.83521	7.32192	7.15073	7.12141	6.92578	7.34644	7.74479	6.99836	7.01881	7.60589	7.00771	7.41544	6.88358	6.92857	6.81873	6.80105	7.06494	7.01997	6.90695	7.50687	7.28424	7.13759	7.00905	6.62568	7.52731	6.98109	7.65511	7.16268	7.08887	7.24191	7.02928	7.11499	7.5206	6.96861	7.0501	7.69834	8.28489	7.02591	7.38195	7.89595	6.7836	7.20685	7.0539	7.04203	7.1525	7.37911	7.08703	7.01488	7.04012	7.06674	7.14364	6.78059	7.00915	6.87269	6.8226	7.13124	11.3732	7.64512	7.02765	7.0168	6.88937	7.11484
"1552555_at"	16.8184	16.2133	15.1063	19.5107	21.3836	16.1631	15.3511	16.0342	27.2436	20.0253	25.1982	18.3945	13.9216	23.0166	24.4034	15.4966	15.4059	13.8913	11.1665	14.7474	12.0387	14.8712	14.423	14.8216	15.0767	15.3408	18.2357	14.0841	14.8435	13.4922	15.1136	14.788	14.5442	15.8227	14.4654	14.9774	15.2533	11.8629	15.1169	15.2003	15.5978	13.616	15.5171	16.9433	15.3408	22.421	15.0755	11.4006	16.4135	12.2174	16.0456	16.2512	15.1401	16.7658	15.6328	14.9621	15.27	15.3092	16.0538	15.1499	16.4747	14.7696	16.9517	15.4499	13.6701	15.0123	14.3773	14.4231	14.5858	15.5323	18.2299	17.0119	16.5186	15.3135	15.4968
"1552557_a_at"	7.49543	6.84782	6.6722	6.42365	7.47953	7.34199	7.80025	7.47677	8.96279	7.5596	7.53184	7.93724	6.47901	7.57373	7.26763	6.94472	6.85792	6.01319	6.61515	6.63492	6.55636	6.66393	6.73687	6.6348	6.70212	6.703	6.76618	6.36117	6.4831	6.84213	6.71204	6.30189	6.36084	7.17996	6.89297	6.52849	6.69838	7.14771	6.68868	7.4249	6.92571	9.64992	6.93136	6.74227	6.72123	7.30186	6.67632	6.58683	7.45245	7.85482	6.74612	7.79332	7.29072	6.4392	6.93606	6.72063	6.71666	6.80167	7.2371	6.88388	6.65379	6.67912	6.73798	6.86681	6.72126	6.58859	6.65142	6.50968	6.94853	7.18239	8.58597	8.46986	6.91687	6.54011	6.91739
"1552558_a_at"	22.0796	19.9674	22.0494	18.3572	19.594	20.1902	20.512	24.7976	24.7961	20.4297	22.3528	23.3737	18.9225	26.0497	30.9737	17.7502	19.3976	19.8994	18.2673	18.4344	19.1443	18.7967	19.5621	21.1732	22.8347	17.0889	19.3593	19.8434	18.1526	17.373	19.5258	19.886	20.838	20.4693	20.1902	19.46	12.7477	19.943	20.1222	21.7686	20.1633	20.1902	24.2235	23.7073	20.2207	22.0629	20.0735	20.1357	22.006	21.4039	20.1966	25.8868	17.1101	18.0498	20.2785	20.0946	21.15	22.6113	21.9133	19.9565	22.3706	19.496	20.694	15.852	15.2789	17.8772	20.0618	14.989	20.3863	24.9082	20.3821	23.6607	23.7283	20.0181	20.6302
"1552559_a_at"	5.73558	5.6332	5.53816	5.46359	5.61149	5.80836	5.82544	5.92147	5.83119	5.70657	5.81163	5.8813	5.55664	5.7355	5.75189	5.63482	5.64442	5.51293	5.5796	5.59952	5.50153	5.57235	5.59341	5.52656	6.77461	5.60582	5.6303	5.37834	5.55968	5.63046	5.5796	5.54551	6.6724	5.69748	5.64603	5.58111	5.62978	5.64536	5.45712	6.16783	5.65758	5.64586	5.68492	5.59688	5.61309	5.81206	5.58561	5.60561	5.90119	6.53745	5.56895	5.89352	6.00475	5.53708	5.67005	5.55591	5.61218	5.60856	5.77852	5.6386	5.5368	5.60966	5.55197	5.53612	5.596	5.573	5.48588	5.57015	5.92108	5.66134	5.68989	5.59781	5.62441	5.57637	5.66382
"1552562_at"	3.68295	3.601	3.5959	3.56549	3.59872	3.60324	3.67583	3.66897	3.72387	3.66328	3.67073	3.7151	3.5274	3.65044	3.66068	4.61145	3.60469	4.12468	6.64451	3.54683	4.943	3.68384	3.4418	3.54441	3.58877	6.5696	3.8935	11.0896	3.60526	3.57875	3.50786	4.69742	3.52675	3.60324	3.61203	4.89878	3.59177	4.74009	3.55939	3.5343	3.55871	3.60144	3.62252	3.58113	3.61127	3.53747	3.50077	3.55575	3.65086	3.58192	3.4465	3.65207	3.65875	3.51452	3.49889	3.58373	3.581	3.61179	3.66762	3.59834	3.56247	3.58963	3.58518	3.65533	3.58525	5.27798	7.10278	8.186	3.47531	3.33715	3.64027	3.58196	3.59798	3.55713	3.47087
"1552563_a_at"	7.71078	6.65313	6.5864	6.44805	7.11264	7.01073	6.81386	6.69864	6.80026	7.24828	6.65477	6.84379	8.20664	6.76904	6.67472	6.67019	6.6481	5.90355	6.16482	6.49715	6.56084	6.24467	6.5467	5.90944	6.70683	6.25483	6.6302	6.45456	6.13813	6.3218	6.16138	11.5303	6.56278	6.68674	6.59031	6.61119	6.51334	6.57126	6.16128	6.71746	6.66914	6.49094	6.66577	6.34031	6.38239	6.78087	6.58879	6.96201	6.83196	7.55347	10.1409	6.76575	6.74692	9.45278	6.62091	6.60104	7.61303	6.45422	6.75227	6.69728	6.87259	6.14496	6.40987	6.60209	7.12861	7.70934	7.15254	6.54534	6.65181	6.4139	6.61298	6.60668	7.22191	9.75995	6.6556
"1552564_at"	7.13675	6.58064	6.44255	6.22093	6.44587	6.74505	7.04987	7.18187	7.60452	6.89494	6.9358	7.1493	6.31422	7.13419	6.78243	6.54421	6.53393	6.36905	6.29418	6.37654	6.15787	6.26764	6.40596	6.36644	7.47035	7.55745	7.45508	6.15435	6.58608	7.92938	6.4456	6.48781	6.16236	6.7471	6.60565	6.45139	6.42059	6.58903	6.4789	7.04701	6.55119	6.5129	7.53014	6.48371	6.46166	6.94617	6.36451	6.39313	7.03358	7.45192	6.49956	7.36641	7.11562	6.20721	6.66653	6.37819	6.41989	6.55342	6.9706	6.34658	6.9993	6.38081	6.44255	6.52898	6.49055	6.44723	6.4553	6.09303	6.60022	6.58713	6.69392	9.52852	6.5222	6.16297	6.68457
"1552566_at"	9.20174	8.9687	11.07	9.08705	8.96727	8.40148	9.21809	11.2649	16.5645	23.9469	12.7583	25.6128	8.80054	8.46265	9.52327	8.32894	7.15866	9.09343	8.21927	8.95535	4.77801	7.55891	6.13704	28.47	91.8909	6.94044	6.7234	8.68144	13.3175	8.95505	8.86196	7.35448	12.7664	11.3272	8.33599	9.65367	7.60277	22.5741	8.88247	8.2904	5.35118	7.26965	41.468	8.9356	6.13081	8.40008	7.55942	8.90795	9.76806	9.17257	8.91558	9.17874	9.08366	8.76683	9.06505	9.54732	8.9358	8.89348	9.16063	8.97416	13.4436	7.25802	13.9375	15.1062	8.90978	19.6567	7.61855	6.11639	8.32753	36.4062	38.2899	5.73157	8.97784	8.91071	8.32091
"1552568_at"	367.724	405.54	55.0434	275.973	793.226	993.253	63.9321	326.021	476.54	495.336	275.708	576.725	97.7284	393.12	704.446	216.937	486.338	18.4544	488.814	360.298	234.599	203.904	232.521	22.2749	38.3156	299.56	638.364	240.741	1128.08	409.512	911.469	36.273	166.791	458.81	21.7703	19.1979	1230.95	9.75701	45.7602	780.777	389.761	123.708	445.245	48.9779	231.773	2302.77	355.99	322.279	792.472	486.254	561.853	759.95	491.084	343.737	317.112	359.83	363.591	382.393	272.194	381.41	276.249	532.666	277.589	325.978	98.909	525.996	38.0962	163.014	86.2687	419.715	441.849	36.3894	101.304	118.743	317.869
"1552569_a_at"	522.142	692.497	84.5674	437.523	1099.42	1643.9	104.647	391.188	620.022	839.935	460.788	776.395	157.576	782.165	1124.6	452.648	1131.19	6.9838	803.453	695.023	485.361	262.784	361.8	32.1505	14.4973	620.058	1208.89	427.103	1856.23	768.339	1203.76	49.297	171.575	733.329	15.9217	10.1935	2648.46	10.0926	76.8602	2257.95	670.783	228.563	553.816	53.7014	283.921	3764.69	490.824	496.435	1333.95	742.214	808.156	1198.69	874.657	620.628	460.88	603.495	619.764	603.453	360.125	640.946	459.747	852.225	418.992	583.868	360.648	1113.52	48.9839	361.589	223.594	723.284	651.605	105.658	158.593	233.125	854.374
"1552570_at"	8.47674	7.99572	7.91061	8.30512	8.37919	11.6019	9.94749	8.29235	12.2536	9.13876	8.29843	9.74675	7.68181	8.90468	8.27727	7.93746	8.83578	6.98322	7.9633	7.81216	7.25404	7.58189	8.03595	7.51971	7.87361	7.72685	8.12687	7.19758	7.81628	7.93711	8.17045	7.75514	8.04532	8.2456	8.43382	7.76376	8.33766	7.98066	7.64669	8.66963	8.34297	8.33766	8.02822	7.86407	9.61976	8.90211	8.77219	8.09003	9.82573	8.30624	8.32506	10.2071	11.5526	8.099	8.43872	8.57123	8.18768	7.99558	9.18453	8.3689	8.4603	7.68399	8.04551	8.40065	7.9097	8.03778	8.05789	8.90035	8.94537	8.01909	8.21805	7.90928	8.12975	7.68567	8.14277
"1552572_a_at"	10.8544	7.94107	8.02502	7.2184	7.8847	9.09055	10.4402	9.34751	9.6494	9.50647	9.65371	9.36238	6.94011	9.62544	8.77096	8.43013	8.28992	6.4396	7.19522	7.44211	7.31537	7.62891	13.7744	7.64927	8.87628	6.32751	13.5739	7.3303	9.07226	8.30971	7.99949	7.25237	7.2676	8.92391	8.32743	11.3159	12.5506	9.1803	31.3945	9.37012	8.93378	8.04529	9.72279	8.59165	7.99043	7.64075	7.49884	7.84706	9.38266	9.22566	8.0046	10.0462	9.56073	7.29896	8.32743	10.1055	7.94951	7.71003	9.16994	8.15115	7.50161	7.48139	7.90401	9.57613	7.92483	9.0836	7.80835	7.19239	8.59935	12.7998	9.19285	7.86217	8.32743	7.63411	8.5937
"1552573_s_at"	14.6421	9.36776	8.52593	8.30352	9.24934	11.7474	10.5114	11.8136	11.6135	9.78571	12.2726	11.5432	7.06218	9.8412	9.9465	10.0155	11.2211	8.59587	9.0554	9.48926	8.3842	17.4227	11.7559	10.3187	9.45573	9.04828	9.4825	8.93096	10.5643	9.75886	12.769	7.98796	8.95118	12.5204	9.96745	10.7593	13.5497	9.95262	30.1057	11.84	10.4556	10.8193	11.8775	9.39174	11.1747	9.66371	9.23807	9.40782	11.4679	14.184	11.0189	14.8638	9.98653	9.13612	9.9747	9.10755	9.11078	9.56076	9.78418	9.30267	9.17084	7.8553	9.49161	6.93248	9.85251	8.95348	16.8444	11.3423	10.8316	14.6499	14.1844	10.999	11.0577	8.77794	11.8686
"1552575_a_at"	10.2926	23.8987	12.4586	10.5937	15.1629	11.74	10.3033	10.0589	10.4528	13.6947	12.3247	18.5784	11.9719	10.069	13.4397	8.54469	9.24924	15.1555	6.77924	8.39053	6.74517	19.8609	8.32182	6.7719	8.29977	8.76689	8.39434	7.92543	11.9784	9.90072	9.79901	9.57659	9.79456	25.8016	9.92009	9.80708	6.95709	7.45831	9.77157	9.34993	9.77617	7.87953	9.95831	8.91897	9.91045	9.74241	14.382	9.78101	10.2714	10.0518	18.1741	11.8385	8.55977	26.2642	25.2048	19.7901	11.9379	7.73316	10.042	17.9213	14.3806	8.57657	15.5211	19.1345	8.32282	15.824	8.98851	9.62138	9.90707	8.55123	8.67918	7.1698	7.78473	7.55169	9.38332
"1552576_at"	10.2043	10.168	8.79916	8.62981	8.76759	13.741	11.7065	9.39267	9.11977	8.76448	9.72913	10.4713	8.65342	8.99286	8.96683	8.8372	10.4764	8.24557	8.40588	8.55539	8.50896	13.0893	8.28283	8.54618	8.81359	8.74139	8.65628	8.24674	8.4588	8.61095	8.52372	8.34748	8.68947	8.70677	13.5584	8.78857	8.60275	8.70529	8.73925	9.49641	8.94078	8.73947	10.1737	9.24172	10.7443	9.80752	8.55392	11.7757	11.7741	12.7208	8.49836	12.5292	8.75149	7.73639	8.95125	8.59569	8.77793	8.72431	9.15294	8.79916	8.56747	8.20976	8.79034	8.82082	8.49576	8.42881	8.7397	9.29202	8.00513	8.85424	8.79916	8.64101	8.75828	11.8963	8.8104
"1552578_a_at"	7.08687	6.53385	6.48172	6.74814	6.56199	7.00061	7.03066	6.92671	7.23493	7.58528	7.22318	7.10953	6.4894	7.21423	6.86281	6.63109	6.63345	6.21645	6.02387	6.14165	6.41164	11.6752	6.56464	7.60961	6.54597	6.33336	6.42011	6.25317	6.35669	6.59199	6.35397	6.35407	6.52231	6.90074	6.62116	6.42376	6.78525	6.62043	6.4949	9.14405	6.6486	6.60744	6.6794	6.77865	6.60662	6.86193	6.3073	6.38696	6.90166	7.0311	6.54584	7.03264	7.78644	6.11166	6.86283	6.55996	7.37775	6.88293	7.12949	6.54701	6.34222	6.64462	6.40173	6.58962	6.40615	6.41389	6.34476	6.58367	6.66754	8.07399	6.78857	6.56625	6.6099	6.14355	6.77714
"1552579_a_at"	6.41828	5.89346	8.17971	5.78745	6.44491	6.03962	6.63034	9.76033	6.18269	6.44083	10.7799	6.14712	6.41835	6.36026	10.4172	5.6761	5.93598	5.62984	5.50347	5.78913	5.75721	5.79097	5.85427	5.62452	5.82419	5.86192	5.80341	5.3423	5.71197	5.92595	5.75042	5.26958	6.43071	6.20909	5.90685	5.56897	5.84586	5.87944	5.82115	5.76427	5.65009	5.87365	5.98126	6.70562	5.87389	6.00157	5.80391	9.14334	6.01534	6.29501	5.62203	6.63478	6.45128	5.39819	5.95257	6.05696	5.78348	5.90161	6.0497	5.91973	5.63579	5.8288	5.85688	5.89127	5.32646	5.60996	5.73637	5.52914	5.98501	5.9825	5.91106	5.55312	5.85189	5.2725	5.6696
"1552580_at"	8.66688	8.21016	8.02915	8.0876	7.88762	8.30187	9.41166	8.23703	8.72039	8.94059	8.82578	9.494	8.02199	8.80124	8.28289	8.21263	8.36515	7.85456	8.10064	8.13309	8.07107	8.02133	8.17904	8.10785	7.87759	7.6985	8.16911	7.91457	7.94622	8.2093	7.84167	7.13246	8.06482	8.55097	8.66045	8.07182	8.13781	9.5569	8.14503	8.53445	10.9655	8.19609	10.6415	8.1255	8.15132	8.25783	8.10196	8.12888	8.33339	12.2654	8.04013	8.38586	9.11736	7.8771	8.27658	8.13224	8.0631	7.84405	9.23196	8.08056	8.11226	8.04368	8.17258	8.08935	8.04715	7.99114	8.02874	6.76505	8.19258	8.22791	8.25799	8.05303	7.74489	7.96734	7.94671
"1552582_at"	9.14401	8.71658	8.58353	8.50594	8.68646	8.86026	9.10921	9.01943	11.6124	9.34497	8.9573	11.5142	8.63201	10.6712	15.7598	8.71894	8.6991	8.09533	7.77404	8.57391	8.52681	8.53076	8.68365	11.9822	8.03666	8.6048	15.2131	8.23965	8.39675	8.68052	8.56655	8.36691	8.54554	9.18213	8.723	7.90731	8.57107	8.71658	7.99472	9.14677	8.73741	8.7056	8.75142	8.62729	8.69844	8.83301	8.56763	8.61824	9.30824	10.3668	8.63352	10.5181	9.1964	7.64343	8.78789	8.62795	8.7544	8.72578	8.90183	8.62341	7.46069	8.61469	8.67145	8.80403	8.62272	8.91941	8.59345	8.47895	10.3082	8.73881	8.87834	9.30422	8.28923	8.52927	8.69619
"1552583_s_at"	6.06354	5.47482	5.42403	5.39108	5.37617	5.61608	5.99732	7.84447	5.80293	5.5624	5.57558	5.81149	5.35487	6.52819	5.72883	5.50766	5.47164	5.32491	5.38479	5.41015	5.40017	5.41279	5.38677	5.97958	5.41576	5.12931	5.45737	5.30811	5.36572	5.74046	5.54931	5.34366	5.40299	5.62138	5.50675	5.3334	5.40083	5.48158	5.85741	5.71571	5.48956	5.4589	5.487	5.41343	5.47499	5.52438	5.41619	5.40788	5.54157	6.00377	5.50162	6.00209	5.56034	5.34757	5.51754	9.73386	6.90332	5.48606	5.69636	5.47424	5.39841	5.54293	5.4474	5.46575	5.32121	5.38395	5.38669	5.38835	5.62138	6.47893	5.5219	5.43851	5.45965	5.37708	5.46794
"1552584_at"	30.9069	19.9638	35.1144	31.899	32.233	21.5893	18.8968	26.3952	17.1106	29.2636	24.3993	20.5339	39.2393	26.7729	22.5153	19.0157	16.5711	37.7669	21.3787	26.5027	18.0597	28.9261	43.2543	18.5254	26.9857	16.3649	13.0144	68.1841	17.1222	19.5458	28.2868	32.6323	27.4142	20.9167	17.6693	14.3036	14.6765	39.2283	16.2589	16.8789	16.5242	16.4554	14.9589	18.4182	16.4551	26.1633	18.8773	26.2864	21.1305	20.8628	31.1902	17.2742	17.2346	18.164	16.6218	19.7694	16.6668	22.8491	20.3868	18.9066	16.5834	12.9842	18.6617	14.7289	27.421	19.2057	22.0349	17.9233	17.9454	18.9897	21.2051	16.6656	18.7886	12.7302	23.8157
"1552585_s_at"	7.82208	5.74872	5.62696	5.53105	5.71198	7.44736	6.09618	6.46325	6.89869	6.12358	8.03536	6.15732	5.34099	5.98866	5.94789	5.87632	5.77097	5.5021	5.83424	5.47041	5.62332	5.48543	5.7139	5.47563	5.66763	5.64897	5.61952	5.29252	5.51277	5.7365	5.63865	5.57052	5.57582	6.12874	5.83509	5.56562	5.65893	5.62707	5.63892	6.09108	5.77653	5.5673	5.78544	5.65834	5.74512	6.00211	6.03959	5.58488	6.08511	6.09573	5.68084	7.05172	6.00541	5.3238	5.80828	5.67728	5.69087	5.74992	6.09276	5.75399	5.65823	5.47944	5.53063	5.76131	5.56583	5.60476	5.46811	5.35461	5.77541	5.75902	5.93686	5.69615	6.08555	6.07938	6.05442
"1552586_at"	17.5229	18.3688	16.5938	14.2318	17.028	22.0461	18.9048	20.4701	38.7098	20.0801	34.3599	19.1964	16.5166	18.6732	19.1477	19.0101	15.2438	15.651	20.4076	16.5672	13.9274	16.5775	20.0044	19.083	14.832	16.6608	20.5703	15.8367	14.7555	18.2062	15.0812	14.704	16.3545	17.5021	19.6714	16.4586	16.7563	17.2014	19.9622	17.5981	17.474	24.738	42.6536	16.414	17.2078	20.1999	17.4123	16.6454	21.2282	23.8772	17.6061	21.623	21.4823	16.0263	21.5378	19.5009	21.4056	16.9081	18.7808	15.2426	15.8055	16.5852	16.7651	30.8598	16.6579	16.5656	21.4475	16.2207	15.2543	25.4473	16.9306	16.6385	17.2088	16.5366	16.8459
"1552587_at"	6.59593	5.9442	5.47834	5.40848	7.16959	5.9789	6.29029	5.92947	11.5401	7.07398	6.1403	7.37956	5.39684	6.17897	5.95177	5.80152	5.75098	5.36015	5.42786	5.46259	5.42728	5.15249	6.20226	5.46184	5.61425	5.48027	5.65144	5.25777	5.40873	5.83016	5.48083	5.35671	5.42999	5.84687	6.19444	6.07564	6.42506	5.56243	5.74654	12.747	5.83655	6.88483	5.70087	5.6112	5.5928	6.40145	5.53013	5.56483	6.03892	7.4799	5.70319	6.35644	5.95728	5.32051	5.67615	5.89849	5.48718	7.19194	6.1248	5.66508	5.5812	5.10834	6.17193	6.13773	5.78489	9.49295	6.02322	6.07771	6.80427	5.78888	5.83696	6.70004	5.71705	5.43081	5.90392
"1552588_a_at"	5.87631	5.42596	5.34166	5.72424	5.40941	5.75024	8.12127	5.86468	6.1103	5.79234	5.70121	6.04209	5.26983	5.93952	5.72137	5.49879	5.41218	5.16633	5.1768	5.32052	5.29493	5.2625	5.39036	5.18844	5.36036	5.26815	5.68499	5.16939	5.31077	5.3981	5.26064	5.26097	5.24032	5.62004	5.44412	5.28831	5.23822	5.37725	5.26638	5.60999	5.45006	5.41666	5.43901	5.36213	5.3713	5.6189	5.31804	5.34873	5.84624	6.14794	5.30195	6.10415	5.7024	5.20475	5.48077	5.35168	5.30121	5.43256	5.86428	5.41371	5.328	5.37369	5.78505	5.42597	5.35946	5.14954	5.25909	5.28328	5.48009	5.43551	5.52596	5.37125	5.38875	5.22098	5.48269
"1552590_a_at"	4.46863	4.12313	4.05577	4.01918	4.08424	4.22952	5.09295	4.26846	4.35807	4.26777	4.24916	4.35575	3.98453	4.231	4.22796	4.13647	4.09184	3.98421	4.02849	4.05443	4.0185	4.06106	4.09692	4.05134	4.06349	4.41437	4.0764	3.9257	4.04711	4.13845	4.03454	4.00083	4.04056	4.30417	4.09575	4.02711	4.07538	4.09644	4.05025	4.23851	4.11586	4.11614	4.1377	4.06327	4.11723	4.23846	4.04149	4.06372	4.20643	4.35742	4.06173	4.27643	4.43573	3.99	4.15221	4.07075	4.08902	4.12937	4.27832	4.11015	4.04859	4.06374	4.08512	4.0914	4.06632	4.02559	4.0509	4.01747	4.12085	4.13268	4.41062	4.08367	4.09755	4.00919	4.11687
"1552592_at"	10.9766	8.58969	7.25432	7.18846	7.87294	11.3303	9.94201	9.15572	10.0736	8.27158	9.19654	11.5009	6.83769	11.015	9.31539	7.97286	8.00784	6.69197	6.86319	7.04829	7.06155	7.58705	7.73536	7.72803	7.82424	7.36441	7.56569	6.88584	7.48049	8.01992	7.59877	7.58605	7.02355	9.97555	7.87688	7.68802	7.35898	7.82167	7.69711	8.81185	7.96135	7.92598	7.98169	7.66322	7.9301	8.67714	8.07682	12.0854	8.69568	10.1089	7.83416	11.0079	9.012	7.95678	8.04122	7.49359	7.85297	7.70615	8.55591	7.93877	6.39068	7.74284	7.56725	7.84193	7.79699	7.40472	7.7847	7.32841	8.1927	8.0808	8.9136	8.96708	7.8905	9.55549	8.19171
"1552594_at"	9.632	7.13311	7.07644	7.75592	7.11013	9.60858	8.01795	9.79421	7.27758	8.26913	7.26406	10.052	7.65194	10.9274	9.37279	7.12512	7.06949	5.95444	6.36584	7.58467	7.42312	7.2084	5.92469	5.56949	6.09513	7.09153	6.58768	7.26876	7.42918	7.12911	7.05818	6.69135	7.58467	7.16154	7.04648	5.81816	9.48088	6.94052	5.7012	7.26749	7.14012	7.66884	7.09486	7.08045	7.46948	9.76814	7.83156	6.76694	7.71681	8.71882	7.08067	7.32071	7.23763	7.05506	7.39324	7.08195	6.76563	6.86096	7.19721	7.13425	6.76891	5.58034	7.1318	7.11527	6.79426	7.05459	7.60445	6.59896	6.18684	7.15127	7.38581	7.07824	7.1318	5.78711	7.17433
"1552596_at"	7.21334	6.14084	6.10681	5.80673	6.08366	6.45189	6.4325	6.34825	6.98669	6.34591	6.27265	6.71079	6.38158	6.37766	6.45812	6.15017	6.05531	5.78435	5.56183	5.99026	5.94277	5.98241	6.08559	5.98493	6.01374	6.01703	6.06347	5.79222	5.91967	6.15537	5.69421	5.883	5.93966	6.41971	6.14603	5.95907	6.03877	6.1195	5.98609	6.28773	6.23324	6.11869	6.15598	6.11775	6.13502	6.52829	6.11179	6.06992	6.55058	8.35125	6.11775	7.23534	6.34881	5.90232	6.31532	7.02736	7.15014	6.13083	6.57471	6.16283	5.99811	5.99459	6.13585	6.13585	6.15507	5.90382	5.98344	6.00407	6.14249	6.14884	6.19381	7.09797	6.03829	6.09062	6.13564
"1552598_at"	4.21486	3.6134	3.57758	3.55514	3.60944	3.65233	3.72836	3.68398	3.73956	3.66685	3.74854	3.79119	3.54843	3.68545	3.85242	3.60405	3.61325	3.53089	3.55631	3.57667	3.55625	3.56961	3.57709	3.57143	3.58941	3.57964	3.59801	3.48843	3.54302	3.74537	3.52594	3.5435	3.56692	3.65722	4.28333	3.55972	3.58529	3.66499	3.57143	3.69818	3.62743	4.55927	3.64407	3.5848	3.58606	3.65569	3.57291	3.5792	3.66982	3.75225	3.58235	3.6881	3.67915	3.53912	3.60519	3.58546	3.59155	3.62335	3.67971	3.61314	3.56886	3.53541	3.59633	3.63481	3.57988	3.56254	3.77746	3.54376	3.61306	3.62672	3.64105	3.58241	3.60177	3.55225	3.60726
"1552599_at"	4.75821	4.67677	4.63494	4.60297	4.6649	4.72284	4.81274	4.78582	5.00874	4.78037	5.31568	4.84862	4.58302	4.85118	4.76396	4.69336	4.67217	4.57176	4.61517	4.64699	4.52852	4.62848	4.66681	4.63891	4.64231	4.63886	4.6397	4.56246	4.60369	4.67126	4.62044	4.57476	4.60779	4.72478	4.69554	4.61306	4.59756	4.6934	4.64454	4.88615	4.69105	4.68462	4.70225	4.64475	4.67677	4.75142	4.47653	4.7515	4.90162	4.79037	4.63957	5.17719	4.8654	4.58929	4.70563	4.64622	4.6509	4.68333	4.87066	4.68049	4.63186	4.64335	4.66778	4.68264	4.64918	4.61261	4.63366	4.59485	4.69461	4.69245	4.7287	4.62949	4.66246	4.59188	4.71012
"1552602_at"	11.6574	10.4128	10.3291	9.76443	11.3995	11.0676	10.6475	10.5783	12.1677	10.604	12.043	11.8776	10.2384	10.6168	19.6845	10.4395	10.4113	10.1664	10.2824	10.0255	9.87827	9.21128	10.397	10.3898	7.9915	9.69121	10.3958	10.1194	10.2159	9.03936	9.89177	9.71026	10.29	10.9755	12.8108	9.89406	10.2741	10.3615	10.3335	10.6378	9.77933	10.3819	10.4456	11.6995	16.3862	11.1029	10.0028	10.541	11.2766	10.906	10.8697	10.614	10.5819	10.2042	10.6827	10.3497	10.3648	10.0961	11.2827	10.978	10.3238	9.53466	10.3925	10.7204	10.1956	10.2895	10.3223	10.269	10.4317	10.5876	10.4963	10.36	10.3966	10.248	13.8551
"1552604_at"	6.42983	5.7508	5.48582	5.46542	5.68954	6.04629	6.11815	6.1384	6.54742	6.18051	6.1614	7.31571	5.53076	6.21598	16.1587	5.82118	5.54001	5.28172	5.4677	5.51256	5.47884	5.48616	5.67116	5.57302	5.63343	5.58384	5.68551	5.26558	5.52433	5.76851	5.60533	5.40102	5.55873	6.54066	5.81891	5.51105	5.57353	5.54804	5.58247	6.16007	5.54656	6.51913	5.78211	6.17579	5.73254	6.07023	5.62805	5.61294	6.0359	6.61917	5.64373	6.33155	6.18586	5.38398	5.82574	7.11679	5.66971	5.72083	6.06232	6.20491	5.5572	5.54454	5.97672	5.76385	5.61459	5.53535	5.60084	5.45662	5.80576	5.81891	5.96278	5.66226	5.88039	5.47294	6.06992
"1552605_s_at"	6.09767	5.61395	5.65662	5.35755	5.6587	5.89367	6.15897	5.91039	7.90284	6.01857	7.97524	6.06876	5.29005	7.3795	5.83682	5.62741	5.63901	5.15005	5.36249	5.40882	5.33642	5.43607	5.53467	5.40422	5.49289	5.4432	5.5172	5.17122	5.31613	5.57729	6.7368	5.29192	5.34574	5.77263	5.65648	5.37376	5.33585	5.40276	5.45669	5.9575	5.72397	5.60874	5.63981	5.48283	5.61264	5.9179	5.42567	5.51668	5.98011	9.26954	6.09989	11.3473	5.92015	5.2579	5.73039	5.47372	5.51409	5.58769	5.91348	5.60127	5.43724	5.43865	5.53804	5.59999	5.484	5.39764	5.46427	5.33665	5.61832	5.63333	5.7433	5.51603	5.6138	5.3475	5.60197
"1552607_at"	15.3638	14.6714	14.5516	14.4212	14.7368	15.098	27.1389	15.2468	15.6838	14.2061	17.2289	15.5034	14.3472	16.2878	16.6769	15.0551	14.7722	22.6812	35.9451	14.5426	36.1818	14.5262	14.7271	16.02	15.878	14.1883	30.6034	11.3455	15.0769	18.8051	14.7574	15.3692	13.8795	15.1244	14.8407	13.2885	29.2085	18.0343	47.9314	15.3087	12.5094	20.5012	13.9035	18.7078	21.6682	15.1685	10.8993	14.613	15.2282	15.3882	14.4976	14.4011	15.2611	14.2787	13.8645	14.2435	14.6811	12.4409	15.2535	16.838	20.6316	16.5264	16.8352	14.8194	27.127	13.3851	15.1853	15.9413	20.2462	14.995	13.9153	15.4256	24.2061	13.2007	52.2005
"1552608_at"	10.9037	7.94324	7.70434	7.77882	7.93061	8.63229	9.23114	8.8798	9.88807	9.8463	8.78873	9.84964	6.98905	8.80512	8.3325	8.03192	7.93241	7.64422	7.11825	6.9023	7.1565	8.19368	8.3436	7.82058	7.72121	8.54889	7.63564	7.62956	7.7296	9.65132	7.88914	7.11605	8.1613	8.32288	7.9635	7.59675	7.42692	7.9478	8.13377	8.12439	7.97676	7.93818	7.94062	7.54315	7.77666	8.09113	7.62985	8.83528	9.19488	8.15834	7.78094	9.4348	9.24935	7.46332	8.00532	7.94062	7.8926	8.47431	12.0284	7.93448	7.64259	7.30217	7.78457	7.93698	7.72629	7.80754	7.7035	7.56377	7.93753	8.78733	8.30298	7.67956	7.7768	7.55648	7.93124
"1552609_s_at"	12.8276	8.8344	8.72641	8.63554	9.14189	9.15091	9.52921	11.2796	11.5469	9.32758	9.42799	14.4869	8.60254	9.3672	9.93908	8.57463	8.7938	8.57451	8.35258	8.70865	8.36843	8.55124	8.68887	8.42313	8.7725	7.99105	8.6769	7.60583	8.42585	9.1059	8.57088	8.28521	8.44735	9.116	8.57868	8.65528	8.4592	8.23409	8.95353	8.8344	8.94972	8.54913	8.8554	8.00621	8.75803	9.19223	8.7044	8.75353	9.27587	10.8442	8.77677	9.18578	9.33684	8.35133	8.92928	8.75854	8.79373	9.77397	9.14495	11.086	8.51442	8.47825	9.1045	8.80172	8.45848	8.68174	8.56636	8.43176	9.58234	8.83899	9.03621	9.16298	10.4023	8.62019	8.38526
"1552610_a_at"	519.175	387.48	467.542	454.446	431.84	357.204	528.75	629.126	375.984	370.519	463.304	373.255	487.437	292.263	257.048	366.624	355.611	299.114	643.369	271.927	456.549	862.343	677.562	543.303	268.477	477.872	299.264	394.157	243.455	418.116	629.078	519.886	419.927	355.844	239.337	248.467	246.048	294.212	280.883	1065.84	344.723	207.06	456.336	201.209	435.6	461.372	478.798	468.962	240.758	386.851	396.997	390.682	413.835	325.146	459.712	371.878	378.474	463.93	472.595	321.134	317.396	440.42	322.789	388.376	106.412	198.747	166.285	222.739	203.789	726.336	740.872	109.198	189.891	168.661	222.642
"1552611_a_at"	83.7394	59.0062	94.3098	86.6812	120.192	94.9633	114.882	87.5276	67.7571	66.2698	83.4978	91.5069	108.054	66.5064	69.4579	110.598	151.106	95.9902	84.1131	55.4577	107.84	223.267	167.734	188.178	45.7251	64.4561	58.8545	80.8684	68.7832	128.168	240.35	124.153	66.0304	73.9791	64.5364	62.7875	58.9603	47.2441	47.7714	218.944	64.6395	74.6805	103.121	46.4711	94.6071	100.678	117.496	73.4604	83.502	138.118	118.52	145.245	140.061	168.454	60.8184	58.6218	53.2457	59.1027	68.8302	58.0634	58.4658	83.4978	63.9638	64.6236	93.6072	41.6695	63.263	58.2529	130.545	199.89	179.628	58.5905	63.9988	58.1277	77.4027
"1552612_at"	87.0671	79.182	207.447	135.402	94.0335	82.8977	74.332	70.3089	22.142	28.2663	163.603	40.4165	102.458	162.161	39.7199	151.212	29.3335	90.1004	74.2154	110.335	87.7139	99.8388	205.835	267.708	171.82	82.5468	50.8866	264.915	80.1932	52.1489	155.6	170.425	112.173	32.8567	123.58	54.5907	62.5435	161.481	54.281	82.5468	116.11	25.1319	117.143	49.2412	105.686	18.4442	100.702	92.2837	36.076	73.1068	110.955	63.0108	86.3785	35.6572	90.064	74.3064	85.4887	134.603	93.7473	70.4283	79.6873	82.5468	71.8669	75.0556	23.5077	66.5379	32.9774	60.3876	38.2813	85.634	142.078	23.5	32.2213	83.8223	43.2082
"1552613_s_at"	72.4818	98.9309	201.64	149.306	99.3266	66.1502	53.2369	95.0977	27.9	34.3517	197.386	65.0494	139.926	111.367	40.184	192.729	39.8707	107.31	67.2085	116.114	93.5558	119.38	237.196	283.093	169.579	74.72	44.0022	365.94	100.06	55.4883	136.021	175.882	127.436	47.9804	174.376	59.8395	82.2393	156.018	58.8431	60.8095	82.4727	23.7983	102.641	52.703	120.272	25.6033	125.762	125.611	42.0786	49.549	148.545	53.0769	98.1853	39.8026	81.8166	73.7075	72.7047	128.01	74.8035	82.866	82.0049	73.2251	91.8668	95.8749	43.2413	59.3223	113.408	124.533	40.297	108.3	143.085	20.7146	50.01	67.0073	48.8214
"1552615_at"	305.999	160.472	111.612	92.4267	115.64	163.442	162.99	303.849	243.219	241.716	139.281	175.174	152.135	108.428	112.737	146.827	235.961	60.8355	122.527	126.758	95.7025	170.675	107.947	75.1898	78.7329	90.4064	113.43	89.8406	175.184	273.488	166.297	78.9253	142.834	161.561	77.9959	69.4868	145.881	101.855	82.6061	128.311	112.382	143.295	205.095	114.587	129.723	288.66	109.57	105.055	193.205	240.674	163.124	146.56	138.725	131.906	91.0551	104.708	101.896	128.31	133.685	140.102	99.0531	128.341	89.5242	120.392	95.6649	151.812	90.8117	94.4646	99.3615	196.396	188.406	88.1182	112.168	98.222	86.361
"1552616_a_at"	126.946	54.6841	19.8025	31.8904	58.7506	55.2712	59.3388	193.553	97.6202	115.255	32.5178	54.875	53.8722	20.6977	44.5661	79.8586	126.629	13.3512	31.4769	43.8493	31.654	87.7193	42.4127	13.6261	29.3774	35.4046	29.7286	34.1371	93.89	184.705	59.625	15.1232	70.567	65.183	20.1563	19.663	31.9314	35.6662	14.7385	44.6984	47.1849	45.9889	76.4772	13.917	20.6932	118.531	31.7423	35.8669	94.9072	104.376	49.5885	26.7467	32.657	32.1121	35.5105	31.8415	34.6	50.9533	35.0767	35.6487	27.6122	40.5034	29.3407	34.5791	31.8546	69.8251	31.7648	28.9737	20.0965	79.308	70.403	31.8885	34.4917	16.6653	18.7976
"1552617_a_at"	149.156	136.262	135.737	188.433	144.031	169.889	206.992	140.441	109.013	147.164	151.781	160.758	112.806	213.356	177.775	181.158	176.441	256.896	330.922	228.796	191.639	245.673	400.695	432.843	222.868	262.274	248.705	149.878	171.412	172.312	378.611	252.333	158.272	124.423	148.174	178.32	266.461	291.167	426.283	242.768	249.889	311.398	190.137	168.125	152.973	120.739	155.288	151.802	112.457	134.18	123.45	107.703	156.151	138.053	181.095	153.9	139.71	172.451	113.874	135.873	142.551	182.329	137.459	147.671	75.4172	177.237	271.851	269.597	231.885	171.693	177.747	93.012	180.966	165.051	87.8279
"1552618_at"	20.2527	17.5516	40.4321	17.9096	19.3204	18.3497	14.9643	22.3436	16.333	28.7628	35.3973	13.1646	30.6636	18.1735	16.0664	15.8543	14.5024	88.1173	33.5461	27.9794	30.5567	39.2671	112.731	76.6953	89.6314	28.8372	32.5334	43.8656	22.9542	20.5246	66.9133	75.016	36.8397	29.7016	43.8634	73.0033	19.9722	59.3073	100.973	22.3948	40.7452	35.0446	28.7367	29.7374	43.9783	17.2825	47.9257	33.1464	18.0574	21.5664	29.3092	20.7973	19.421	22.2748	19.9131	17.2961	17.5538	31.0307	16.0828	17.5319	25.0888	17.2018	26.789	15.9149	21.7516	17.7801	43.8267	30.8968	24.1886	35.4369	20.7752	52.6055	33.9773	30.8838	32.1981
"1552619_a_at"	7.10562	4.78311	4.96517	4.60372	6.49558	7.52164	5.28143	5.85572	5.74332	5.04452	6.52898	6.96241	5.15277	7.02265	6.18643	27.6589	6.99173	219.564	14.8122	6.56482	9.60829	36.3522	32.618	175.221	148.867	31.0841	11.0778	18.732	6.46333	4.87745	41.2438	57.4192	7.38785	6.8972	105.831	169.019	26.4502	134.291	328.092	16.707	6.28764	9.0873	6.67225	139.381	49.5444	5.36551	7.9272	5.91651	5.09561	5.26346	6.47043	4.94869	6.99389	6.03219	6.72576	5.51726	5.61515	5.69279	4.95165	4.78743	4.94054	6.31857	6.49711	5.93371	6.51118	6.53793	12.4535	70.4558	6.7486	4.79134	6.06948	64.3834	5.84495	22.8132	7.75903
"1552620_at"	14.0251	17.6596	15.9184	13.8009	13.742	14.867	13.9764	14.1971	15.6534	13.9114	16.865	15.6443	13.7424	20.0766	26.8698	10.814	7.93308	13.4929	13.6472	13.7596	9.5412	11.6883	7.70619	10.7377	9.00638	13.7753	13.8693	9.32243	13.5951	13.7434	13.8172	15.822	13.808	12.7904	13.9466	11.9487	13.1693	13.2918	7.13555	9.34859	9.29167	8.97794	14.5942	15.1187	20.7933	13.9909	13.7557	13.7996	13.9937	10.4332	14.8898	14.2137	12.5843	13.7434	14.106	16.6174	16.1989	17.3627	18.4995	17.0641	13.7732	13.7092	13.8641	17.0288	15.7065	13.7814	16.2081	13.3134	13.9185	13.9643	14.0348	20.3762	13.8604	13.7722	26.423
"1552621_at"	204.823	260.252	295.379	409.035	305.604	178.438	234.481	170.199	196.607	128.568	172.126	203.212	339.901	359.015	173.975	232.484	410.861	599.117	415.618	738.402	188.652	316.387	663.447	348.569	277.409	219.933	264.723	403.381	204.823	238.955	575.715	208.306	204.823	176.354	94.1431	191.016	303.888	353.819	295.657	307.865	305.59	362.746	197.975	170.397	135.913	207.89	139.048	295.613	239.448	153.794	217.896	99.9949	185.582	101.787	118.356	127.39	117.119	179.156	121.425	158.939	129.774	249.376	128.769	116.426	142.433	242.286	384.904	133.428	97.0574	83.2066	64.9511	162.312	39.3669	98.9073	68.8544
"1552622_s_at"	188.756	195.793	183.021	298.589	235.303	165.456	153.61	99.0359	93.8608	73.2062	102.737	133.547	236.25	208.833	124.844	195.547	328.142	417.038	274.602	495.703	138.656	206.982	528.707	334.707	215.602	147.314	189.254	271.481	147.126	191.938	373.486	196.911	183.287	110.468	33.1874	122.999	262.049	274.965	193.361	247.942	261.442	217.19	159.099	101.91	132.682	80.0547	89.8459	245.589	183.167	113.932	111.178	95.9706	137.805	80.8226	85.4992	83.5421	102.535	129	92.3374	127.794	76.7092	217.958	83.5922	100.275	86.2941	164.17	307.411	126.558	45.1671	46.5337	67.5161	92.2049	45.8691	53.8758	46.247
"1552623_at"	16.0989	33.7536	16.3256	37.2095	17.5718	22.2997	20.4409	14.2055	15.9569	14.1695	15.1246	14.8844	22.4557	15.2005	23.1287	13.7966	17.8578	11.0792	13.8955	17.399	10.4959	18.3521	13.8964	11.2207	13.5405	14.9189	23.0612	58.2884	16.4202	13.7073	16.1718	51.4803	14.1794	14.6698	14.1515	13.4045	16.5904	13.7462	13.3217	14.8816	14.2444	13.2059	20.0694	13.4712	13.7601	14.8003	20.7508	30.0326	14.9672	15.4407	17.0189	14.0744	19.4965	13.2081	14.6549	13.6879	13.6333	37.881	15.0093	14.0515	13.532	13.5154	14.3688	14.0981	16.563	35.3701	13.5155	13.5005	13.767	18.6345	22.5819	13.6267	16.266	13.3378	13.7428
"1552625_a_at"	48.3019	73.1845	196.428	78.3412	83.2647	107.702	198.486	91.0143	47.523	32.7022	168.206	95.8911	88.4349	108.176	75.2589	92.013	59.9969	60.1604	110.181	109.386	143.395	52.0872	155.485	130.168	155.765	94.2354	62.4657	110.577	81.7548	60.2806	146.138	71.6632	86.8357	53.0938	86.2827	39.383	62.946	98.627	80.3707	238.041	64.6939	47.8081	173.627	48.5464	78.2075	72.3698	165.606	100.609	55.6871	43.421	78.615	47.1997	55.9426	56.204	82.0884	69.8948	66.0428	73.3533	74.147	118.116	188.015	154.111	204.369	53.8264	53.1543	45.9471	99.5021	46.043	59.9389	148.48	117.965	35.0148	43.5332	48.4538	32.3941
"1552626_a_at"	10.0743	9.94439	10.3309	9.52788	10.0176	11.036	14.7132	10.0269	14.2128	10.0548	10.7739	12.1777	20.1	13.0456	10.2986	9.9642	9.42332	9.8645	9.52757	9.46359	9.68764	9.94439	9.71995	9.17214	9.86626	9.48462	9.33666	9.80465	8.72823	9.71939	9.60455	9.46044	13.7466	14.0496	25.889	9.583	9.25764	14.9003	9.6303	10.9668	9.84433	9.7459	10.0471	8.8478	9.74427	10.7814	12.2865	12.1727	10.5946	11.2815	9.92398	12.738	10.8137	9.85755	9.8516	9.66364	9.73014	9.75369	9.96908	9.75019	9.89632	8.36124	9.96005	9.99571	11.1204	9.87585	9.16615	130.433	9.98478	9.77803	10.2549	9.89729	8.85033	9.0153	9.96496
"1552627_a_at"	58.0711	37.7437	61.0279	46.6711	42.5271	77.4064	68.4485	61.8298	65.6538	26.3325	127.048	73.0891	51.938	34.2625	29.3049	40.7817	40.2109	33.714	70.1963	51.6867	44.0869	116.771	76.0307	93.4567	42.1016	48.5675	64.4247	48.7944	91.3441	43.7245	93.0625	94.7011	54.1035	45.0145	55.5821	40.0048	144.938	36.4016	91.9968	57.909	91.8824	75.2737	122.319	24.2625	36.961	76.9104	136.866	82.5929	29.5308	25.9696	40.859	45.5779	85.4063	52.5417	87.4943	80.7697	84.0949	75.9897	71.7456	43.8857	67.6196	61.452	56.2392	82.2322	10.3062	25.7373	46.4663	28.4554	33.2779	114.268	60.4901	24.318	25.9327	38.7727	18.1708
"1552628_a_at"	287.392	326.759	308.773	286.002	313.409	258.079	311.99	387.934	373.878	354.166	265.661	342.623	433.256	243.39	316.34	389.413	759.088	369.12	445.158	289.235	357.039	449.671	363.138	489.11	428.047	297.429	370.93	539.538	432.388	406.046	337.182	459.778	325.138	349.293	308.701	409.986	420.99	285.836	286.987	247.618	395.907	284.884	320.64	408.514	283.861	549.706	338.587	339.862	344.2	300.874	481.834	391.728	359.22	625.71	391.263	436.033	409.674	437.814	346.852	469.433	469.102	384.731	496.185	388.019	671.724	382.343	483.458	560.63	718.332	364.197	540.121	447.53	1009.29	236.986	562.128
"1552629_a_at"	4.38561	4.27033	4.94272	5.66447	4.23171	4.75121	4.41803	4.56011	4.53425	4.37276	4.58554	4.52662	4.13897	4.44607	4.38007	4.2698	4.24223	4.05917	4.21106	4.17671	4.15423	4.20848	4.2266	4.16959	4.20265	4.18235	4.27204	4.0578	4.12137	4.24211	4.17269	4.10993	4.19747	4.33226	4.26167	4.19393	4.1956	4.25234	4.21829	4.3968	4.28058	4.24896	4.26334	4.19618	4.24233	4.35391	4.17484	4.21927	4.41345	4.89818	4.20691	4.48443	4.36965	4.13204	4.29851	4.1989	4.22033	4.26217	4.35939	4.25135	4.18126	4.18176	4.23015	4.25056	4.19465	4.16555	4.18031	4.12833	4.22659	4.27014	4.31638	4.21317	4.21867	4.13496	4.24801
"1552630_a_at"	7.07365	6.69966	6.54337	6.65009	6.60109	6.70268	6.73732	6.962	6.85735	6.9653	6.6732	6.83951	6.70691	6.72999	6.92224	6.62556	6.72999	8.56224	6.67684	6.69452	6.70164	6.15349	6.59952	6.70268	6.56921	8.41421	6.59628	6.47437	6.37587	7.70512	9.64336	6.85146	6.07149	6.73295	6.62893	6.63053	7.09122	6.77083	6.68305	10.7275	6.63974	6.73488	6.3761	6.55299	6.32238	6.74174	6.53728	5.99324	6.93605	8.66739	6.66282	6.78727	6.80445	6.6429	6.75364	6.67772	6.58585	6.6572	6.76104	6.33968	6.66626	6.54774	6.68361	6.69214	7.75533	6.65112	6.5371	6.02969	8.00249	6.69178	7.67342	6.26719	9.09206	8.84524	10.3641
"1552631_a_at"	5.25104	5.15312	5.13472	5.05278	5.16019	5.20954	5.35194	5.19551	5.42022	5.21274	5.47213	5.22933	6.00439	5.32277	5.29491	5.19845	5.04411	4.99396	5.07653	5.07221	5.11959	5.11511	5.16552	4.87588	5.10155	5.144	5.16135	5.05318	5.09672	5.16552	5.10658	5.07517	6.11099	5.35928	5.17785	5.14604	5.11767	6.16948	5.05601	5.26306	4.9992	5.19031	5.22384	5.13604	5.17895	5.39725	5.11101	5.13201	5.43941	5.32774	5.13835	5.24017	5.46878	5.03689	5.26618	5.14728	5.14743	5.07485	5.31678	5.18898	5.11935	5.12242	5.16477	5.17995	5.08239	5.10965	5.15123	4.77703	5.18747	5.19699	5.2036	5.12655	5.16552	5.10484	5.20226
"1552632_a_at"	11.2764	10.5392	10.626	10.5301	11.4993	10.3088	11.2611	11.3935	12.0593	11.0967	11.1128	11.2534	9.58219	11.1019	10.683	13.8274	10.2264	10.763	10.3457	9.83481	10.466	10.2489	18.4181	10.7299	11.8891	10.431	10.7311	20.7178	11.1999	12.4027	10.963	10.459	10.4801	10.6044	10.8139	10.1757	11.7167	10.7931	10.284	10.8583	11.3614	16.3032	10.8197	13.4508	10.1885	10.9914	12.3066	10.6566	10.797	12.0257	11.8655	11.3016	15.1303	10.3399	15.4258	10.2935	10.7037	10.5373	11.0748	10.5584	10.2397	15.6292	10.0751	10.5675	12.6938	10.5814	10.4149	10.5041	10.7782	12.157	13.0207	10.6927	10.7246	11.3244	10.5543
"1552633_at"	17.9488	20.1401	21.3583	20.4422	19.5354	21.8341	15.3813	17.4113	18.667	15.7655	18.6518	21.8784	25.5621	24.0399	17.3359	20.4855	21.8334	36.8675	31.1177	22.7011	22.3878	23.0007	23.8979	24.6247	41.9086	19.2671	19.4838	50.0427	17.1151	17.1607	20.9649	18.9945	18.7268	20.144	27.8039	29.8585	18.4092	20.9825	22.1042	26.7657	24.0455	38.2694	20.2094	21.4988	20.144	18.7669	18.3938	18.5997	17.7555	18.5301	18.0464	19.1565	22.9185	16.043	17.506	16.7297	17.6425	19.3868	17.6847	21.812	17.955	18.379	17.9996	17.8174	22.2131	19.1019	27.092	22.3358	24.2918	17.6998	18.3152	20.5401	18.9605	23.8374	21.996
"1552634_a_at"	26.6081	21.7029	34.4603	24.3066	16.5009	19.2984	20.2415	17.9643	8.02055	17.3925	17.7296	19.0468	41.3504	16.8361	19.0454	26.8341	16.2355	33.7417	16.5052	28.0428	20.0492	17.0429	27.0597	12.8539	82.147	27.4304	26.9094	129.189	22.3319	18.747	31.228	27.7635	20.9847	25.798	15.0446	19.6933	36.866	27.2626	15.9787	17.1386	22.8497	13.8903	15.1374	16.6153	22.4644	15.7865	18.2232	21.6295	16.4332	14.787	27.2008	18.4858	17.6854	27.2682	14.2514	14.6599	17.8632	28.147	16.0916	21.3022	13.185	16.8787	13.3906	14.0716	44.55	23.2186	54.2111	39.5394	25.379	19.8357	23.3294	18.4118	19.4084	25.9149	46.5779
"1552637_at"	4.81407	4.57225	4.50614	4.41502	4.53959	4.76593	4.71533	4.69916	4.84119	4.85443	4.71413	4.80643	4.39231	4.73005	4.74709	4.65025	4.56663	4.45378	4.42993	4.47559	4.47855	4.47703	4.5282	4.47351	4.51924	4.47331	4.68355	4.33597	4.40221	4.54111	4.4827	4.40238	4.49292	4.62747	4.6144	4.50701	4.53583	4.56626	4.4662	4.76852	4.60303	4.53838	4.59717	4.51417	4.57403	4.67961	4.47179	4.48674	4.73125	4.95673	4.50584	4.75715	4.69651	4.46064	4.68059	4.51474	4.52217	4.57466	4.75276	4.57967	4.50348	4.46749	4.53852	4.57265	4.48578	4.44433	4.469	4.41127	4.58333	4.59002	4.62866	4.5072	5.03791	4.9931	4.71177
"1552639_at"	5.86869	9.72255	5.42111	5.5969	5.5913	7.26064	6.9594	5.75951	10.1578	5.45613	5.60539	7.58692	5.213	10.1277	5.5913	5.36535	5.59536	5.45918	5.34585	5.40825	6.32065	5.15392	5.49427	5.23182	5.30644	5.18301	9.49258	10.1847	7.43801	6.01928	4.8253	10.5052	5.23924	5.67437	5.56559	5.38137	5.29884	3.89395	5.87954	5.55668	5.57961	5.19212	4.57726	5.93441	5.5913	5.51282	10.0222	5.64528	5.75044	4.95595	5.7202	5.61098	6.93995	5.40344	8.5136	5.64942	5.47598	7.28791	6.09393	5.52276	6.70294	5.41086	7.35233	5.73275	5.4478	8.92307	9.99116	5.01518	5.50691	8.61631	8.50211	5.46767	10.3497	5.26501	5.54005
"1552641_s_at"	39.0237	35.8496	37.2602	36.6045	35.6816	51.6031	56.2066	48.548	28.7563	41.3152	36.7251	37.2776	33.0877	43.7331	31.8901	54.3083	28.9703	108.177	42.9169	35.2631	32.6264	34.4259	48.3053	36.6045	39.8727	37.1567	35.6483	36.1661	31.4174	45.4067	29.1676	26.7836	44.9495	32.5478	51.5553	95.9663	22.2655	52.1116	117.15	33.2036	35.9612	36.2525	56.4752	68.9552	37.722	30.5089	20.3375	36.2759	43.3105	15.889	20.9285	35.8694	42.7325	19.6442	31.9181	28.3021	32.5087	36.0291	36.6045	32.1504	51.2586	14.9565	42.483	27.5399	27.8041	35.1876	52.2276	14.8538	37.7903	47.6929	42.5949	27.5808	40.4746	25.6863	23.6162
"1552643_at"	20.9898	27.0954	27.9734	38.9506	42.0373	35.7527	16.7268	19.9849	20.4916	20.2324	20.267	25.8599	34.1365	19.5208	25.9257	10.387	19.9581	128.897	6.11546	19.0267	20.5529	14.4358	20.1856	31.3468	186.849	11.0211	11.3049	54.7162	95.5421	19.9515	30.3823	39.8781	28.9461	41.8898	23.7478	35.5002	14.7289	67.8628	13.6109	6.7287	20.1072	18.83	24.7234	32.4079	24.6933	28.5817	30.0805	31.0512	19.5995	28.0237	39.0109	25.2703	22.3038	23.1288	30.799	24.8952	26.0691	18.9172	19.1582	15.2138	18.6316	19.8778	20.0119	43.191	6.23791	28.4865	19.9124	40.9444	5.9917	27.0285	23.68	19.8472	14.7967	15.5485	5.7228
"1552644_a_at"	11.4131	11.117	12.7302	11.6717	12.4121	11.2586	14.2909	11.3015	15.2449	13.834	14.0892	11.5106	11.1224	11.3786	11.2467	10.9972	10.6889	16.7255	9.4907	10.6432	10.3524	11.4108	12.4893	9.63529	11.0092	10.2137	9.46323	31.9611	10.6292	10.6699	11.4941	11.4119	10.3458	11.1704	11.0008	7.60041	10.829	10.6802	11.6606	11.3577	11.1401	41.6618	11.4913	10.538	10.9707	11.3525	12.6808	11.2644	11.859	11.3671	11.0013	11.404	21.0967	11.3015	14.2093	13.3448	13.4622	13.9234	13.2535	14.3042	11.6556	10.2992	11.0492	12.6033	13.9026	12.6863	11.2838	10.85	10.9673	12.0328	13.3441	10.5834	11.5581	10.3095	14.6289
"1552646_at"	37.2069	34.5714	30.7373	30.1992	31.2226	32.5163	33.5496	31.3453	61.1794	33.7858	32.8949	35.1005	28.0808	50.1113	35.0116	34.0447	31.0158	26.4728	27.2282	30.6357	20.319	29.1055	22.0723	26.6144	27.3731	50.2561	31.166	22.5755	31.1654	32.7696	30.7944	21.2607	26.4817	49.9311	38.4089	34.9225	27.0536	32.4883	37.3858	32.1136	29.8002	28.413	22.6708	42.6565	36.9332	37.3987	30.6523	32.4633	50.2318	35.8873	33.542	53.5758	33.0174	31.3453	39.0394	28.5632	27.6631	31.4813	32.3229	31.927	25.9293	27.3533	25.2516	32.9945	20.465	39.6075	25.5884	22.2179	30.0181	27.6974	19.04	31.1401	28.3509	37.7059	30.186
"1552648_a_at"	25.1549	32.5019	84.2579	36.5544	31.6736	31.9312	64.0165	24.6464	19.7586	24.652	63.7982	30.1222	31.7882	71.9414	29.5223	35.9454	21.4404	68.9702	24.1145	33.2565	37.3096	30.4475	30.0497	32.1171	40.9332	31.5814	34.2674	31.9046	22.2289	24.6361	24.3271	31.8036	55.1319	29.0411	24.8773	25.4095	31.7246	30.2569	31.6123	20.6584	29.0578	28.9253	19.7104	24.2693	40.3598	29.4181	45.4505	48.9028	29.7456	32.1851	44.2446	28.6637	32.1266	31.2438	31.91	32.7457	33.4608	46.5884	48.8119	41.4444	94.6394	31.3463	95.655	30.5753	28.643	31.4216	24.452	31.3626	24.9515	38.4876	32.0541	23.3017	31.6824	29.7279	31.7178
"1552649_a_at"	24.8593	29.1714	46.3443	21.893	30.0409	48.3222	91.3548	27.6067	23.6289	17.0575	57.1351	54.8897	22.3005	18.3805	24.2594	24.7798	23.5652	59.1612	44.7575	24.2451	23.3064	23.1637	54.0568	190.916	28.1538	31.7541	25.9274	40.3166	34.4512	30.8193	60.7556	22.0734	45.1561	24.4119	33.0218	23.0075	41.2199	49.6441	50.7849	43.2853	17.9964	19.5227	54.8303	23.3065	46.302	24.2528	25.7291	25.8078	26.5696	25.4716	22.7828	24.6741	26.3379	22.5011	23.8988	22.4691	22.8499	22.9071	33.9829	26.0175	65.2561	56.4351	58.1867	22.9593	7.86381	27.6685	22.7389	21.8774	23.6393	64.8448	60.3234	20.1704	17.4132	21.9067	22.9532
"1552651_a_at"	54.0536	68.4266	143.716	46.5878	71.8831	94.0627	180.648	72.9846	74.8556	59.1362	150.391	176.509	57.0012	71.7344	85.9315	44.5102	30.2684	131.213	68.9735	44.3526	58.9522	60.3633	87.5095	260.09	58.2222	67.3612	42.8592	67.5005	53.3271	81.4872	106.331	56.3424	74.0192	74.0998	76.0192	67.1976	41.1243	73.3855	124.289	82.0152	57.4228	43.4625	81.343	55.8039	152.258	66.7112	100.238	69.8573	72.7314	58.9033	82.1835	51.7515	48.0884	51.5717	79.4704	62.7219	65.9005	73.202	93.0147	81.1617	108.998	95.5741	119.439	68.6384	44.8924	69.2898	28.3761	34.3024	52.4077	89.8596	176.958	48.6038	62.8724	26.3858	68.4159
"1552652_at"	37.8499	41.4847	38.2948	48.4802	44.841	37.2896	43.8962	38.3049	44.8093	43.4667	59.1755	44.2384	43.8117	43.6059	41.0231	37.0032	61.6388	49.057	46.4369	38.0058	42.2787	35.4827	40.0021	102.365	73.8853	34.106	51.4024	39.8942	48.4597	46.6805	41.5564	34.9411	38.241	37.8442	42.4025	75.1236	47.8407	34.8492	41.6266	49.138	42.784	39.0988	35.4914	65.9116	60.9205	45.0628	41.5493	44.0359	43.352	43.6954	43.6629	34.3111	42.784	42.5808	45.9812	41.7796	44.3921	47.6955	29.1703	42.291	41.6112	41.6372	42.0664	42.3385	49.1483	77.4189	49.4306	42.1672	42.2674	37.1106	37.6779	47.8289	44.5756	43.5535	46.6756
"1552656_s_at"	35.5821	12.7296	24.9504	13.4391	10.9851	14.8429	22.6844	22.8508	18.8049	11.0438	9.5465	32.2451	14.8212	20.265	18.8984	27.7737	27.4997	6.25985	70.3387	20.433	25.4141	23.2579	115.756	80.89	17.9273	35.8366	30.5128	49.6363	45.1868	10.972	118.709	29.3311	16.8345	11.0733	21.0895	10.7603	85.7563	17.8766	34.6166	18.8966	27.1474	29.7163	52.7863	31.8829	49.6894	39.8395	48.6425	42.1119	24.3607	23.454	27.2277	21.2818	42.2533	28.8249	39.4267	35.6511	35.5375	28.8134	48.4557	23.2725	28.2315	63.2451	31.3611	37.7371	15.325	17.264	29.9449	17.6124	31.5396	78.5061	75.3728	16.3022	16.155	29.6497	29.0165
"1552657_a_at"	16.9532	17.4972	17.293	16.1813	17.1612	17.2788	16.9877	16.9397	19.3282	17.2936	16.9515	23.7568	15.7356	27.3042	26.0972	16.4635	16.4571	15.931	15.6874	16.3742	15.7168	16.3791	16.4696	10.8443	16.0296	16.3016	16.3579	15.882	14.162	16.2248	16.3126	15.5521	15.7072	16.756	16.5005	15.8014	15.966	16.3803	16.2932	17.0086	23.8221	16.2373	16.3539	16.3608	21.7216	16.7624	16.2798	16.3286	19.3531	21.8989	16.0384	23.0628	17.2974	16.048	16.4793	18.7043	20.6621	16.2655	16.9603	20.6779	16.3571	15.5733	16.4744	16.2845	16.1037	15.8605	12.3609	16.2739	12.7517	16.5423	16.763	16.6555	16.1301	15.6879	27.3037
"1552658_a_at"	8.49024	7.43746	7.14322	33.9504	26.3222	7.47787	7.59251	7.36215	7.86886	7.34794	7.71954	8.2084	27.6777	8.6663	73.6812	27.3242	41.2648	5.90604	6.47756	9.26711	7.39226	101.755	70.3738	6.08653	15.4573	6.65254	15.7461	10.7897	6.78591	6.78531	111.877	35.1554	10.7533	7.56023	6.76265	7.20032	34.3164	274.62	6.58108	8.55501	7.80379	7.07935	7.497	9.71237	6.82452	7.46297	11.6326	7.02085	10.2767	8.15891	13.9497	77.5795	10.9992	9.75262	7.28856	10.6231	10.4324	6.84741	7.37389	6.86117	6.61431	152.061	6.36038	7.09557	7.50343	10.7343	7.05449	982.859	8.24204	6.9521	7.40354	6.68994	8.1385	6.60662	9.61009
"1552660_a_at"	37.0059	43.8747	60.0376	72.6011	43.8031	53.8493	64.6434	61.5524	33.9203	24.6499	71.0713	52.4336	40.4247	88.7278	23.908	32.2526	33.3139	72.9436	66.4128	71.2674	54.3726	79.815	141.522	92.4134	78.6279	57.7749	37.7069	60.8661	43.6594	60.3524	90.7121	88.081	76.7063	45.3678	69.4982	66.975	43.3072	181.468	101.425	125.643	101.915	48.135	91.9283	48.0096	89.4048	52.9257	83.334	64.2213	26.3019	39.854	55.9468	38.223	84.534	38.0306	58.7179	48.9195	57.3274	79.89	72.3768	42.5318	42.9068	66.0269	45.8065	50.5872	7.06171	22.5867	28.6791	18.2804	12.4283	79.5193	93.6794	13.3312	36.4649	22.8569	14.7697
"1552661_at"	16.6929	9.59766	9.2286	8.51727	9.50223	12.1392	14.6029	12.0093	16.1491	17.0645	13.3936	14.04	8.0219	12.3428	10.3818	10.8327	13.5078	8.48814	8.46419	8.78554	8.82204	9.06726	10.0849	9.57316	9.58317	9.27052	9.64677	8.33573	8.98788	10.8227	10.1164	13.8776	13.9248	11.4094	10.145	8.80147	9.19101	10.3555	9.31544	11.6951	13.3744	9.66156	10.3013	9.34673	9.63781	11.3713	8.82853	9.58378	12.101	15.3424	9.91543	14.0111	13.6094	9.1146	10.3853	9.34329	10.1413	13.4106	12.2445	9.88156	9.2749	8.9684	10.8413	9.86806	10.0137	9.75491	9.77559	8.58422	11.3226	20.2978	12.9971	9.54629	10.5712	9.06191	11.0993
"1552662_a_at"	7.71092	6.64446	6.60134	6.43653	7.33997	7.05529	7.84438	7.86798	7.11537	6.89954	6.90681	6.87939	6.55148	7.076	7.58344	6.70844	6.6469	6.42725	6.50237	6.50653	6.50497	7.59802	6.67291	6.50284	6.63149	6.53633	6.71515	6.40216	6.4693	6.61141	6.58796	6.48457	6.54504	6.64797	6.83519	6.57839	6.5486	6.64887	6.61731	6.94012	6.73746	6.67985	6.73466	6.63109	6.67387	6.74615	6.864	6.56041	7.16643	6.93844	6.62169	8.75377	7.29283	6.46753	6.78212	6.62521	6.59182	6.66266	6.91181	6.58562	6.64141	6.6199	6.56335	6.71499	6.55716	7.48025	6.52391	6.51486	6.67681	6.8706	7.56809	6.62945	6.59036	6.33593	6.70253
"1552663_a_at"	6.17215	5.67246	5.94547	5.7504	5.97496	5.89045	6.08296	10.9493	6.1415	6.87193	6.00154	6.19037	5.27878	6.06715	6.02834	6.07479	6.87442	5.90041	6.87299	5.95128	5.80936	6.74177	5.78151	5.98901	5.98701	6.47193	5.97669	5.42785	6.83973	5.98111	8.82813	5.89866	5.95075	6.02165	5.68204	6.58759	5.98609	6.04444	5.51818	6.00046	5.7311	5.99879	5.98268	5.95684	5.99356	7.2211	9.9372	8.24674	6.83669	6.11217	5.9309	6.06726	6.18929	5.44895	6.60463	5.96698	7.14661	5.99354	6.06933	7.01829	5.39597	5.6648	5.65491	6.08332	5.55041	5.47179	5.93624	5.37732	5.98346	9.59737	4.84493	5.78745	5.31413	5.9168	5.68882
"1552664_at"	142.802	132.804	96.3533	102.852	137.738	157.845	112.59	111.19	253.86	163.101	146.918	213.461	148.604	100.398	230.562	129.326	119.286	168.214	263.939	121.956	190.717	113.709	188.265	108.075	155.84	141.546	206.059	83.9354	129.323	123.948	180.662	112.137	92.3484	99.8844	155.175	82.0969	220.589	97.9444	98.3973	109.21	101.224	97.7301	125.117	152.368	130.838	107.312	127.177	104.727	127.394	104.109	141.709	131.69	104.946	93.5241	108.523	87.7789	93.0403	145.322	153.293	142.418	166.043	99.073	160.799	129.317	143.608	94.3702	117.017	88.953	122.923	105.256	122.048	61.5316	93.2803	92.7526	101.349
"1552665_at"	5.7633	5.57014	5.52071	5.39909	5.35942	6.35672	5.87853	5.82973	6.06242	5.65733	5.71388	5.98611	5.4726	6.64703	5.69199	5.56703	5.42923	5.43542	5.15324	5.42464	5.42962	5.46333	5.5667	5.45359	6.45158	5.4477	5.52693	5.30479	5.38638	5.56112	5.45047	5.37245	5.42177	5.66367	5.59811	5.43529	5.46218	5.61591	5.52723	5.56894	5.10572	5.4069	5.61003	5.53116	5.5559	5.97456	5.50657	5.48352	5.808	5.66149	5.65168	5.91532	5.65937	5.283	5.49462	5.97976	5.5433	5.57074	5.72308	5.57702	5.25824	5.46618	5.55099	5.56112	5.53816	5.44228	5.41554	5.39393	5.46179	5.59324	5.66374	5.8329	5.56318	8.05814	7.58123
"1552666_a_at"	6.21475	5.58583	5.45557	5.37655	5.53531	5.83602	6.41373	5.97159	6.30594	5.95142	5.98704	6.21818	5.35087	6.02405	5.88621	5.67089	5.6353	5.11377	5.33825	5.39364	5.57966	5.45625	5.54357	6.70281	5.49223	5.46648	5.78139	5.16098	5.58514	5.63521	5.49495	5.29456	5.32089	5.83852	5.66041	6.08654	5.44747	5.58187	5.46219	5.97517	5.65813	5.5775	5.67935	5.4916	5.5916	5.85177	5.59072	6.76703	6.21956	6.11507	6.79413	6.13244	5.96799	5.25704	5.72601	5.70743	5.75478	5.58741	5.97084	5.63843	5.43833	5.43218	5.5586	5.60755	5.50239	5.3893	5.46496	5.31699	6.71135	5.66928	5.84386	5.52542	5.60763	5.35093	5.8095
"1552667_a_at"	12.4235	14.8558	18.5376	13.8564	14.2294	19.318	13.9405	14.7954	14.9476	14.5164	17.1519	15.1146	23.3434	14.8583	15.4004	14.3477	11.1924	13.5378	14.11	13.9941	16.3533	12.5793	10.006	14.1665	19.0797	17.096	14.2138	13.8775	13.8004	14.2515	14.8605	17.3296	15.3755	14.441	14.3437	13.996	14.0839	14.2856	14.18	12.4218	14.3459	14.2743	7.09809	14.136	12.4786	19.3894	14.0975	14.095	14.7529	13.3886	14.1319	14.7099	14.5078	14.407	14.3828	15.8127	14.1806	14.3168	14.6458	14.3003	12.1426	14.0081	12.543	14.2978	18.5497	13.9502	14.0416	10.0594	14.2777	15.0694	14.4347	14.2152	17.8598	30.2024	26.3109
"1552669_at"	5.72346	5.2449	5.21892	5.02454	5.74642	9.67183	5.67808	7.31334	5.72661	7.42775	5.45923	5.77688	5.1959	5.78917	6.90938	5.27723	5.26908	4.8556	5.00834	5.04687	5.03605	5.11234	5.14132	5.05296	5.12225	5.24373	5.25718	4.83659	5.02723	5.18333	5.22204	4.98324	5.039	5.45097	5.32797	5.22947	5.10939	5.25694	5.09287	5.39751	5.21283	5.16969	5.29445	5.16989	5.25724	5.38873	5.2269	5.11134	6.07369	5.43356	5.27399	5.67928	5.35307	5.1934	5.80018	5.15854	5.23903	5.19184	5.56198	5.27469	5.08542	5.10788	5.21044	5.24408	5.11042	5.08663	5.07768	5.20156	5.19047	6.06494	5.3136	5.13531	5.1464	4.97573	5.24373
"1552670_a_at"	519.211	492.593	66.4788	221.29	845.965	560.768	159.922	364.989	332.873	1084.66	71.9303	608.932	1183.29	111.79	337.57	381.778	39.0075	22.0697	301.989	137.798	186.334	524.271	112.713	31.1544	39.0203	549.178	252.218	163.576	862.299	696.259	89.6505	80.7789	237.728	877.721	24.0675	26.6097	1305.81	51.1042	46.7233	97.8031	455.733	137.423	400.228	29.3424	138.447	1096.4	541.704	352.082	385.185	343.82	681.167	308.094	312.129	507.981	497.432	430.676	430.551	292.602	246.117	489.574	212.419	482.053	225.572	665.491	14.5733	305.158	136.57	314.597	15.1258	279.559	191.208	99.019	17.2001	179.973	174.902
"1552671_a_at"	20.1054	10.9887	12.2993	17.2278	7.54866	11.3148	13.1272	13.9832	11.5131	11.7139	11.2686	11.4496	14.3425	37.1145	11.2199	14.4002	10.2687	19.6104	13.4576	37.5151	10.3039	29.063	14.8536	20.8068	10.1669	10.0642	10.3101	10.9693	12.4189	12.2294	13.7259	10.6461	10.7281	16.1249	10.7564	11.8412	9.83546	15.8206	10.0788	10.5569	24.8978	10.4495	15.73	10.858	11.101	11.316	12.6473	11.4186	21.8608	11.3098	10.8716	8.5848	11.252	12.1267	10.3461	10.8455	13.3717	10.3885	14.9145	11.3065	9.95504	10.8204	10.3196	10.5858	10.2432	9.98149	8.72136	11.8195	10.2773	14.0847	16.3349	10.311	8.13536	14.538	10.2581
"1552672_a_at"	5.83044	5.84121	5.74174	5.77109	5.79961	6.00636	6.37738	6.09232	6.30804	6.94699	5.96814	6.41806	5.66875	6.12036	6.03646	5.87251	5.81094	8.86927	5.55951	5.73447	4.63697	5.73835	5.79418	5.73036	5.77012	5.72406	5.79522	5.4933	5.77603	5.79905	5.77763	5.58846	6.1467	5.83531	5.81599	5.7788	5.60978	6.89014	5.73976	5.98621	5.81851	5.81775	5.84141	7.03302	6.76072	5.92228	5.73401	5.76367	5.82811	5.73943	6.12938	5.83787	5.88732	5.97387	5.92283	6.68545	7.43806	5.83737	6.36372	5.66994	5.74306	5.70345	5.97743	5.45105	5.70997	5.75271	5.73577	5.6827	5.68154	5.8671	5.95876	5.78882	5.81094	5.21141	5.81492
"1552673_at"	5.77249	5.5034	5.37168	5.28139	5.45768	6.10294	5.76602	6.00228	6.80623	5.75329	5.86152	5.95986	5.24208	6.29396	5.87213	5.51838	5.49713	5.12877	5.28426	5.35295	5.30219	5.3859	5.44764	13.0848	5.429	6.56091	5.46423	5.0757	5.26136	5.45847	5.39077	5.24396	5.29876	5.66158	12.1022	228.639	5.4111	5.49138	39.9671	6.11105	5.53278	5.48751	5.53514	5.8521	5.45362	6.14672	5.36002	5.40155	5.68056	5.76213	5.4148	5.76564	5.75408	5.13987	5.53457	5.41692	5.43738	5.49684	5.70695	5.50306	5.38582	5.40686	5.45038	5.51794	5.41716	5.29873	6.8565	6.65155	5.52557	6.07185	6.03658	50.3562	5.4741	5.31802	5.47193
"1552674_at"	12.204	8.1751	7.80618	7.78529	7.81689	9.11667	10.0452	9.34377	11.1179	9.60753	9.49696	10.1734	7.40616	9.48558	8.65663	8.44337	8.46436	7.17633	7.5002	7.66361	7.19112	8.50421	8.10946	7.77836	8.0299	7.70457	8.05265	7.74402	7.61019	8.29483	8.00181	7.46983	7.5022	8.80773	8.24355	7.6846	7.86732	8.1612	8.00503	8.93883	8.30932	8.20639	8.26316	8.03811	8.19662	11.9316	7.51603	8.05312	9.62105	9.47102	8.06617	10.1976	9.59921	7.50969	8.40282	7.90419	8.16953	8.84231	9.17734	8.20671	7.98441	7.9288	8.11018	8.18961	8.57963	7.80411	8.00006	7.54104	8.47358	8.36265	8.81627	8.09089	8.88731	7.87343	8.59676
"1552675_at"	7.44029	6.31057	6.28428	6.16652	6.40203	7.19561	8.60201	7.04415	9.64114	7.04208	8.39492	7.50202	6.21801	6.92966	6.74108	6.56408	6.47439	5.99327	5.96955	6.37521	6.18193	6.27081	6.55891	6.2524	6.37272	6.29496	6.45446	6.00452	6.14953	6.45918	6.32284	5.92737	6.80175	7.17074	6.50348	6.21598	6.41228	6.47123	6.29304	6.84963	7.70498	6.53724	6.55038	6.40333	6.58347	6.91724	6.121	6.40353	6.93228	8.07602	6.37138	7.36153	8.00304	6.17209	6.56011	6.2158	6.3859	6.45202	7.18552	6.47276	6.26963	6.26663	6.39962	6.48692	6.28464	6.28212	6.25974	6.30451	6.56825	6.54	6.64786	6.38903	6.47841	6.17514	6.56869
"1552676_at"	15.8841	15.3825	18.8895	14.9424	15.2828	20.8378	26.5701	25.9667	19.1002	15.7631	29.6177	22.8914	14.644	18.9424	15.7083	14.8409	14.8827	14.6322	15.368	16.8891	13.4916	15.0883	11.2524	11.7541	15.187	15.1269	15.27	17.159	20.365	15.0966	14.8775	14.2219	15.5166	17.0177	15.4057	15.0008	11.1807	7.00082	15.3558	11.7934	15.4159	15.5658	27.5386	16.3391	16.4607	17.8905	15.068	15.5371	15.7736	18.4016	17.4684	15.8661	15.4579	14.5653	15.5342	16.2786	16.1293	15.395	15.8494	15.6396	14.8803	14.8729	15.2634	15.3558	15.1612	13.9457	11.0915	12.3441	14.2725	19.3434	16.506	15.2217	11.6391	15.296	21.374
"1552677_a_at"	15.0973	13.138	16.5058	13.2118	18.3432	14.3465	12.9537	11.7239	8.81414	11.8246	10.1564	15.6992	11.6589	16.2594	13.9794	13.3898	13.3607	13.0863	13.844	15.4871	13.2328	13.2932	35.1359	15.0065	12.0507	10.7488	13.344	24.2885	10.4682	21.2528	12.7398	12.1413	19.9841	13.5016	12.4786	14.1713	13.3682	12.8731	13.7484	13.4143	13.4113	13.4002	13.4407	16.8893	18.6226	13.3594	13.2331	13.2854	13.4996	13.5609	13.2775	14.1749	13.5504	17.9468	13.4575	13.2904	13.311	10.9924	14.5761	12.4177	11.3153	11.3207	13.299	13.2793	12.4861	13.2147	21.7844	9.99792	12.5037	11.8067	15.1815	14.8155	13.3388	13.1846	13.3896
"1552678_a_at"	20.5839	24.3494	15.3449	18.3114	26.1136	19.8226	21.3413	20.3595	22.7587	36.2646	23.0498	22.4643	19.5973	19.9878	20.004	17.6107	23.695	27.3533	19.6602	14.6957	18.6627	21.4055	19.8598	23.9603	28.0565	20.5272	20.389	17.0234	18.5423	22.3015	19.6515	38.4132	20.3889	17.608	20.5434	22.4894	19.8264	20.3429	28.3071	21.912	19.8729	18.3106	19.9124	18.7061	19.8349	20.0795	13.377	19.7197	18.4103	14.4487	19.0021	23.2453	20.053	17.785	19.5596	17.9276	18.1765	20.8822	20.0428	12.4067	18.8359	18.9266	15.984	19.2708	19.3601	20.6811	28.5822	35.9721	16.9618	26.7201	19.9941	19.6877	14.7014	18.5964	14.8867
"1552680_a_at"	6.3937	6.23545	5.88906	5.5191	5.72752	6.09965	6.40863	6.28385	6.81271	6.36055	6.23732	6.94045	5.68016	6.37527	6.14222	10.3299	5.63052	9.42768	5.8207	5.36247	5.94452	11.5707	6.20438	13.6107	6.17678	5.88905	5.71107	9.68079	5.46093	5.74296	5.73723	6.52048	5.3544	6.31936	6.23834	6.11649	5.9024	6.63984	22.3412	6.20438	6.24916	6.2227	6.24824	27.343	7.47139	6.12869	5.59013	6.16141	6.33862	6.01661	5.7235	6.5271	6.34684	5.85547	6.26649	5.91445	6.18964	5.99428	6.18175	6.22559	6.15129	6.38827	5.71998	6.23096	10.6156	6.12216	6.90919	6.5678	6.5135	5.63294	6.06311	10.3381	5.80897	11.4113	5.61461
"1552682_a_at"	14.6132	38.8969	6.38127	34.982	19.3348	23.5418	7.25071	14.4942	17.6574	8.62126	9.41968	22.7293	11.1742	18.5858	16.48	17.5723	68.0064	12.2636	12.3378	29.6838	9.01992	120.173	58.7176	46.2042	16.4496	28.7845	12.663	81.7015	34.147	7.83761	42.3474	13.3834	8.72553	14.6609	27.8587	12.5963	216.154	11.73	23.4412	27.2979	53.365	50.0422	5.48282	23.4977	21.5927	14.6602	9.84446	22.4847	17.6185	11.0198	12.1744	11.757	37.0725	14.3233	18.8294	14.1027	10.7078	23.4987	9.90916	15.0127	9.71693	15.6402	7.65132	17.5711	9.87812	19.3666	19.2438	12.4088	16.5699	7.92092	12.7456	11.5055	11.8136	12.0537	8.79886
"1552684_a_at"	7.45795	6.77744	6.63174	6.68451	6.72186	6.87854	6.97676	7.16429	10.7815	6.7734	7.17945	10.2306	5.70665	6.97246	6.97482	6.84001	7.20874	6.4695	14.2865	6.74271	6.6185	7.26653	10.1386	11.423	6.67682	6.67264	6.71425	6.39248	11.2444	8.62883	10.5204	8.28548	6.95642	6.63522	7.16676	7.07678	9.18651	6.76102	6.59907	7.17841	6.81376	6.76412	6.79176	6.69352	6.7693	7.07851	6.61829	6.67087	6.38225	7.3143	6.7734	7.11329	7.02303	6.36423	6.46918	6.63526	6.70185	6.7707	7.03609	6.76553	6.05546	5.76035	6.70521	6.79665	6.66668	6.54362	6.62375	5.74227	7.01175	6.17291	6.96162	6.51694	6.09942	5.7916	6.15793
"1552685_a_at"	36.4588	23.8826	28.6585	23.8897	16.1752	19.7301	101.954	32.7596	23.6621	17.3887	157.641	22.7887	21.6827	23.4204	19.4436	24.3078	44.2775	21.9481	21.5827	21.8888	26.968	17.0463	20.0165	16.5776	22.1035	27.2532	13.2313	25.0103	46.0639	37.4566	14.5501	18.0219	21.7195	11.5781	16.8947	16.4926	10.1342	61.9633	27.5858	17.053	16.7765	25.6141	59.303	13.286	22.3986	22.4316	22.2255	22.0887	18.0105	23.6252	16.5916	41.6669	42.2756	14.2613	29.6536	22.0639	25.474	25.8618	42.0025	23.92	53.2438	22.1717	46.7832	55.7165	14.2715	15.5631	23.264	30.8574	22.4946	30.5872	33.0816	10.1532	10.1849	21.5985	17.5584
"1552686_at"	14.5306	16.9796	12.0112	11.7047	12.2177	14.9311	13.0341	14.9078	14.7679	16.0566	13.699	13.5783	11.9356	15.2682	12.5246	12.4302	12.24	11.652	10.1878	12.0906	11.0194	11.1619	12.204	11.9776	12.15	12.1035	12.3422	10.0129	11.7133	12.6068	15.7198	11.6175	11.7295	12.6908	20.4414	14.6524	11.1501	12.3592	12.1027	13.9971	12.8782	12.3621	13.8872	12.1951	15.0467	13.372	11.2	12.1961	14.2532	14.22	12.2189	14.4034	16.4885	11.9929	11.5572	15.9761	16.9029	11.3997	13.2802	12.3861	11.1002	11.9516	11.8119	12.603	18.0981	11.1675	12.1981	11.6314	17.7532	13.182	14.1675	17.2987	18.6654	11.784	12.7361
"1552687_a_at"	5.49214	5.0494	4.78164	4.73359	4.96661	4.97861	5.22574	5.0469	5.19743	5.72702	5.17013	7.95601	4.80448	5.22018	5.27987	5.27335	4.99709	4.98217	4.84012	4.8909	4.86291	5.47445	5.00702	4.75102	5.63075	4.91074	4.84725	4.58009	5.29591	5.02287	4.9269	4.83186	4.85867	5.13099	9.6308	5.00844	4.91965	4.98353	4.90446	5.22066	6.26539	4.99929	5.02864	4.93152	4.99985	5.88635	4.78093	4.9321	5.15345	5.09677	4.94214	5.26489	5.03593	4.68181	4.93763	4.92907	4.95373	5.9867	5.18851	5.00844	4.82159	4.89338	4.96697	5.00635	4.80584	5.20831	4.77465	6.15683	4.88333	5.02424	5.30913	4.95294	4.75616	4.72924	4.87387
"1552689_at"	4.84355	4.59715	4.51948	4.50954	4.55133	5.63647	4.76518	5.03251	5.8825	4.76888	5.12819	4.87611	4.41313	6.54262	4.75385	4.60666	4.52891	4.83789	4.44697	4.59742	4.01607	4.52839	5.49576	4.52541	4.50606	4.48604	4.55784	4.33899	4.4788	4.54418	4.50413	4.52722	4.49671	4.74694	4.57292	8.11183	4.49459	4.65808	4.53391	4.70564	4.6137	4.67812	4.58529	4.52852	6.31822	4.67911	4.51545	4.52773	5.06669	4.82312	4.52251	4.96618	5.82514	3.86818	4.65504	4.57966	4.58818	4.55592	4.72073	4.56906	4.5651	4.49337	4.58938	4.56617	6.35491	4.55881	4.47941	4.49734	4.56343	4.69582	5.44169	4.57392	4.56941	4.99768	4.56799
"1552690_a_at"	4.25779	5.19852	4.18596	4.34168	4.00492	4.32062	4.48495	4.28579	4.46643	4.26996	4.44861	4.44058	5.5576	4.37606	4.34935	4.18476	4.19479	4.85366	4.62771	4.18152	4.2065	4.1232	4.22839	7.53603	4.06321	4.15297	4.10283	4.81416	4.17293	4.46507	4.03501	4.06941	4.00985	4.25453	4.26105	4.15689	4.16395	4.25383	5.07156	4.29771	4.11966	4.31307	4.21133	4.15966	4.19362	4.25505	4.29062	4.64462	4.39465	4.6404	4.91516	4.39174	4.36217	4.33438	4.23592	4.20032	4.21883	4.22398	4.37028	4.17789	4.12693	4.1305	4.18014	4.18083	4.22414	4.02371	4.4846	4.11312	4.2484	4.52349	4.32935	4.14526	4.08447	6.47094	4.38643
"1552691_at"	24.7573	22.7142	27.2137	23.8001	16.0582	17.9396	22.4452	17.876	21.6145	17.8462	17.1058	18.9057	25.7311	17.7103	13.323	14.8721	17.6579	44.3744	21.0164	12.1308	13.254	17.2879	28.3292	18.2885	14.3866	11.9208	13.2634	57.4629	54.7725	16.0096	18.5174	19.5374	18.8491	15.7428	14.7314	11.594	11.7655	14.9776	12.0807	16.8607	12.7747	13.381	16.9351	12.193	12.3667	17.0337	15.3598	28.5883	29.1958	23.8095	15.7427	19.0943	21.0535	29.6133	18.703	12.9487	12.4943	20.1337	17.2734	18.7537	15.2515	22.8531	16.8227	19.3317	15.1304	16.9706	15.7263	19.536	15.1309	57.2948	16.9706	12.5225	20.2917	13.6075	15.0737
"1552693_at"	7.13902	6.69992	6.55529	6.53538	6.65959	7.06849	7.09531	7.2083	7.99872	7.08855	7.28926	7.43607	6.50172	7.55381	6.95458	6.75295	6.72893	6.3941	6.53488	6.54434	6.47347	6.54709	6.64926	6.54244	6.63418	6.62532	6.65446	6.32494	6.43161	6.70967	6.57369	6.48968	6.46872	6.88253	7.7105	6.51552	6.61397	6.68925	6.55743	7.15398	6.77034	6.86482	6.76119	6.46363	6.69387	7.05875	6.5388	6.60573	7.00042	7.15472	6.60815	7.60133	8.21162	6.46479	6.75464	6.59207	6.62902	6.7033	7.19294	6.73377	6.60844	6.28674	6.65108	6.74326	6.58843	6.50713	6.81404	6.47605	6.72904	6.75603	6.90721	6.62748	6.66	6.5134	6.72683
"1552694_at"	15.8515	9.11006	10.7714	9.6001	9.03657	10.2013	12.3027	13.1533	15.1925	15.0987	10.9132	11.4152	8.45239	14.4464	9.64801	10.1485	10.6854	9.82984	8.54415	9.89754	8.73232	10.0422	10.6735	8.45548	8.95092	10.0933	14.2624	11.6087	12.3572	9.31153	8.91202	9.62096	8.23169	9.59129	10.6676	8.66237	8.82201	9.9016	8.45855	9.84546	11.5187	9.10323	21.3524	10.2387	8.43177	11.415	9.65484	10.2636	11.6071	13.1765	8.75532	12.2669	14.2005	10.0589	14.5366	14.0869	16.7659	9.08582	16.6261	10.7154	10.4786	10.4972	10.3655	10.6146	13.8838	7.52847	8.6492	22.7773	9.62817	30.1294	20.0571	9.75339	17.4144	12.9258	10.4583
"1552695_a_at"	14.7122	13.2075	13.5783	9.79082	13.1385	13.4042	17.0917	19.4383	13.8699	14.4704	17.5477	16.6721	13.3553	13.5904	14.3603	19.6878	23.6857	12.9588	6.36239	13.0397	10.5886	22.4511	13.7214	12.9516	15.155	10.0921	10.7797	25.3056	26.2126	14.7059	14.6489	11.2937	13.0631	13.4314	15.0865	6.11747	10.4735	14.0095	9.56594	6.62169	20.8798	13.5484	35.5262	23.8393	20.9658	38.0239	14.5631	36.8024	16.9907	25.9205	10.4808	24.0463	17.5639	27.053	33.8759	30.9418	27.3471	13.9293	28.9649	15.6235	15.8434	18.3214	17.3722	29.2885	52.04	10.5568	20.9815	48.2446	23.8423	54.2607	32.3239	28.7759	50.9208	68.9486	28.419
"1552696_at"	8.55416	9.23776	11.0719	15.9187	9.68067	13.8724	13.0093	8.12445	8.78695	10.3269	9.48468	10.3001	10.2083	9.82384	8.84209	9.28713	9.26707	16.956	9.09919	10.6912	8.32097	14.8834	10.6339	32.5517	8.50106	8.56982	9.22562	14.6991	7.47377	7.72249	9.78807	10.9741	10.4042	8.45258	17.5541	7.87778	7.88937	13.6494	9.15619	9.67181	8.80168	8.87428	11.928	9.18848	10.5054	10.8478	11.3214	12.9787	9.70336	10.1733	8.76059	8.7772	21.8658	8.11778	15.4156	8.65389	10.735	13.7181	16.6441	7.61527	12.6728	9.1678	9.2351	9.27822	8.2372	12.5028	7.0416	9.07915	9.47028	16.1099	12.5828	7.46866	7.51283	14.1223	7.20617
"1552698_at"	10.2524	10.3822	7.83047	8.24189	7.76889	7.99062	8.18059	8.30246	10.1815	10.2902	8.35318	10.3059	13.6031	12.6211	8.56906	7.82863	9.03993	8.13471	7.22923	7.37989	7.47157	7.25121	7.76975	7.08976	7.5369	6.89979	7.58074	7.0029	7.2525	5.12997	8.56785	7.63619	7.59935	10.9673	7.79375	7.93264	7.53934	7.81295	7.31088	8.13269	7.54089	7.81796	8.60856	10.3352	9.02933	8.1567	7.37438	7.71007	8.2797	9.60806	8.41121	8.59828	9.61694	7.08196	8.09845	7.4663	7.55816	7.7498	8.30666	8.14318	7.44188	6.86685	7.52489	7.54077	7.51422	7.42552	7.50483	7.59062	6.44751	8.3366	8.33165	12.173	7.77422	8.22965	13.7436
"1552701_a_at"	116.964	481.502	625.706	765.085	545.596	416.3	238.64	135.872	107.948	87.9297	219.126	157.163	497.468	235.56	342.358	272.333	601.23	185.743	195.668	294.737	324.126	235.508	279.913	188.331	169.433	181.868	188.911	975.654	733.356	90.839	447.495	461.544	658.932	386.125	195.006	104.857	272.985	186.541	43.0149	142.299	209.719	81.0936	82.7863	186.878	27.6173	231.003	628.888	555.287	324.916	628.215	536.398	295.906	412.519	352.756	511.574	331.507	327.694	429.514	218.905	435.461	269.506	269.715	277.616	469.696	117.785	688.364	307.932	209.302	190.857	314.029	246.11	56.0966	354.103	209.568	407.696
"1552703_s_at"	196.282	712.937	966.205	1052.53	885.158	695.79	385.595	248.484	207.438	121.709	429.154	326.645	1052.83	398.203	339.809	346.216	588.208	345.215	215.691	423.603	433.164	459.61	489.699	316.602	244.961	167.284	185.51	1198.65	921.714	153.724	598.25	724.102	889.441	539.575	201.969	124.829	234.228	266.212	109.06	192.426	328.618	89.4948	205.571	219.802	65.512	366.455	1029.28	921.873	465.302	623.775	695.369	267.568	602.221	524.962	643.28	349.594	336.188	810.883	297.434	422.848	339.807	340.659	314.051	497.515	117.576	582.813	239.988	222.109	111.42	404.808	266.672	31.3441	204.494	146.273	281.779
"1552705_at"	14.3455	20.8496	9.35062	10.1994	12.4088	15.2838	14.7686	13.9991	18.6679	20.0317	14.4073	15.3925	12.2429	12.3399	13.9175	13.1028	16.2965	9.01563	11.7013	9.14948	11.2201	22.5808	12.133	13.6934	12.4352	16.9801	11.878	17.6469	35.2854	13.471	12.3904	15.4878	9.61088	13.51	12.8491	19.6412	26.0741	9.87739	13.4819	11.001	10.6961	10.5679	12.0417	10.1885	9.78458	13.6633	9.2957	13.6353	13.951	15.3637	12.4865	11.9072	14.2457	14.3273	12.4463	16.1165	13.3481	11.2568	12.9608	10.234	9.91017	12.2795	9.68903	12.7811	12.1906	16.8531	12.3398	16.5877	13.1296	13.4097	13.5136	20.0842	13.1121	12.8491	22.0742
"1552708_a_at"	9.99394	6.95067	7.07714	7.03287	7.90574	7.29324	8.41285	8.40967	8.1204	7.46359	7.90015	9.95255	7.57891	7.62623	8.12785	7.22168	9.7008	6.78745	6.38651	6.91526	7.03989	7.09124	7.62804	7.46903	8.01754	7.12721	7.59318	10.1126	7.23927	7.4729	7.52547	6.33188	7.13009	7.25961	11.7677	8.02931	16.1133	10.2199	8.29588	7.47133	7.03215	6.99833	8.21342	7.10747	6.9281	7.486	7.07206	7.28969	10.1999	8.95958	7.67658	7.53767	7.67588	6.81995	6.62656	7.13443	7.16535	7.24294	7.73931	6.84963	7.27652	7.0919	7.15336	7.00282	6.64598	7.04005	7.10348	9.61763	7.20655	6.96203	8.49513	8.92549	7.24202	7.6735	7.43727
"1552711_a_at"	86.3874	56.7916	69.8218	59.1549	95.165	79.8013	92.0625	89.2802	75.013	111.102	35.8679	88.3183	49.4563	62.6875	66.0397	50.5129	96.8847	59.1387	91.9503	64.1273	103.074	49.9926	60.2135	39.0135	67.8327	55.3108	53.7538	37.4168	115.572	100.043	97.6718	54.9027	74.7588	84.5562	71.0648	54.4303	204.3	47.2981	23.6146	79.7298	80.5815	48.9336	75.4272	35.8493	68.8454	76.3051	70.5734	54.2577	72.9802	72.142	59.1621	52.2964	71.1642	62.0745	89.5637	74.3766	78.1248	62.5834	83.2508	96.9139	95.3076	65.3677	112.768	116.541	42.7554	56.8689	53.7041	40.9103	55.5529	132.099	83.7063	17.4762	39.176	44.0849	48.5765
"1552712_a_at"	4.86927	4.73517	4.71221	4.57281	4.67212	4.87173	5.08706	4.9454	5.41084	4.92631	4.95661	5.00505	4.55187	4.97928	4.85068	4.64786	4.68357	4.48104	4.55387	4.59089	4.54939	4.6002	4.66813	4.58681	4.69128	4.61753	4.68002	4.46374	4.51984	4.67316	4.69014	4.51552	4.62192	4.85927	4.73147	4.57204	4.60839	5.2113	4.61689	4.85222	4.68669	4.68944	11.235	4.63133	4.70132	4.93259	5.20753	4.81791	4.97419	5.03404	4.64873	4.86152	4.89232	4.47878	4.74502	6.84607	4.67723	4.70479	4.99422	4.69425	4.65187	4.59777	4.7515	4.74912	4.61548	4.9199	4.61281	4.55947	4.73542	4.73504	4.85546	4.65296	4.71868	4.5303	4.68904
"1552713_a_at"	5.69369	5.18737	5.65051	5.00688	5.23186	5.33478	5.49085	5.48073	5.60492	5.41184	5.41513	5.71298	4.96432	5.57312	5.46879	5.11541	5.10464	5.00703	5.00919	4.87327	5.01247	5.06916	5.18939	4.92666	5.11493	5.22273	5.61882	5.07214	4.85441	4.8751	4.88712	4.96691	5.00928	5.4275	5.21211	5.04776	5.21974	5.19415	5.07566	5.54609	5.28513	5.23557	6.29368	5.15004	5.23673	5.36045	5.80064	5.7118	5.51413	5.96178	5.16681	7.05677	5.41288	6.29986	5.32674	5.1389	5.13253	5.12323	5.53687	5.19314	5.0878	5.08258	5.14684	5.25914	4.96818	4.85507	4.8932	5.04113	5.11512	5.28271	5.29221	5.18131	5.09508	5.01023	5.26282
"1552714_at"	6.51078	5.44615	5.30052	5.17978	5.5144	7.47972	6.1665	5.78025	7.17179	5.79038	5.79498	7.16652	5.12957	5.82082	6.21417	5.51124	5.45564	5.01296	5.19594	5.42878	5.1937	5.37684	5.39989	5.36837	5.29016	5.43628	5.47256	5.22384	5.82531	5.44974	5.32333	5.48965	5.19637	5.61931	5.45478	5.22459	5.40473	5.3833	6.80604	5.79082	6.09071	5.64539	5.50026	5.44736	5.45382	5.62827	5.42712	5.49414	5.75841	5.91216	6.20881	6.52212	5.79805	5.35699	5.55148	5.44753	5.46209	5.82684	5.73243	5.4693	5.27208	5.43617	5.47116	5.47268	5.33121	5.2662	5.59436	5.38657	5.4935	6.74075	5.53449	5.38972	5.43754	5.38271	5.46062
"1552715_a_at"	5.0984	4.6846	4.579	4.55535	4.62439	4.80665	14.5689	7.04691	6.17592	4.86955	4.86333	5.41144	4.49729	4.87225	4.80538	4.68854	4.66465	4.40576	4.52776	4.56104	4.54504	4.56536	4.64602	4.57067	4.62641	4.62986	4.8175	4.52002	4.53431	4.86202	4.56657	5.56544	4.54534	4.78257	4.68913	4.56541	4.60862	5.02932	4.57095	4.8396	4.69881	4.67146	6.64135	4.61588	4.6508	5.18864	4.58353	4.6166	4.84539	5.20921	4.62418	6.1427	11.5303	5.27781	6.99265	4.61962	4.63765	9.19606	5.18285	4.70177	4.5692	4.58827	4.60803	4.68304	4.61093	4.87697	4.57054	4.50704	4.68134	4.86355	5.71236	4.60841	4.64878	4.53164	4.6721
"1552716_at"	23.1868	20.6759	18.8894	26.7402	20.0535	20.26	17.9055	11.9864	23.567	21.8052	14.9027	20.6272	20.6387	21.8379	21.0014	25.8666	20.4359	18.7294	18.5389	17.7695	28.9958	20.3757	20.5762	22.2146	41.6789	47.084	15.6375	19.8806	22.5247	20.4866	19.2922	20.1242	19.4621	20.955	32.7071	34.057	28.1446	41.2662	20.0748	20.4543	21.4393	26.8884	13.7702	24.0943	24.5947	20.9603	20.3793	15.9694	21.3683	11.7486	20.4712	30.655	21.8034	20.6387	21.1347	19.9284	20.6229	17.3191	12.4145	21.2346	19.8692	20.4183	19.993	20.7928	19.9496	19.8839	29.4443	19.7793	20.1347	20.9425	11.3328	27.1949	20.0217	24.152	20.8857
"1552717_s_at"	23.276	13.9415	38.416	39.4221	38.9228	39.4814	24.5383	21.8554	22.7081	16.3641	42.6935	29.9831	29.0459	22.1071	22.0403	22.3395	18.6688	50.8301	31.7717	22.4178	24.7366	20.4073	60.5708	99.5426	35.7491	29.289	20.7193	37.704	26.2748	28.5257	58.751	60.6021	35.0804	25.7252	20.9489	29.2074	32.1344	29.564	35.2339	25.8731	33.8472	27.5241	41.7136	24.6224	29.4771	40.7338	80.8395	59.0298	20.6007	18.7123	26.6402	28.0573	42.5302	30.8909	29.606	36.5566	35.4896	58.1719	32.7973	16.2304	24.7177	30.8871	23.6607	39.342	25.8114	19.9032	47.7705	26.6254	32.7749	72.4548	34.4729	24.5034	27.8867	20.173	29.4324
"1552718_at"	5.0135	4.93519	4.92889	4.92415	4.95538	5.13111	5.00856	5.03832	5.04535	5.01187	4.99671	5.03974	4.87801	6.23085	5.00211	4.97066	4.95732	4.88229	4.8017	4.93672	4.90042	4.94914	4.96678	4.8807	4.91963	4.91555	4.96018	4.73256	4.8282	4.95323	4.85195	4.90298	4.88321	4.99958	4.96546	4.89815	4.9136	4.96083	4.93688	5.22324	4.96853	4.96853	4.99307	4.90752	4.95957	4.99533	5.30805	7.31792	5.1879	5.03237	5.02822	5.29988	5.01206	4.91217	4.98571	4.92965	4.92154	4.96817	5.01052	4.95973	4.91345	4.83239	4.94096	5.13405	4.93139	4.92077	4.93562	4.92246	4.96083	4.96572	5.00117	4.92359	4.94041	5.06032	4.97081
"1552719_at"	5.03504	7.51195	7.68189	6.58943	8.50984	8.25028	4.97053	9.1728	6.14323	5.91627	6.92241	7.91416	8.40088	4.53911	6.32751	7.21477	5.80472	9.84189	10.6298	8.12068	10.1338	6.56897	6.69534	7.76698	6.65899	6.61341	13.0802	7.20304	14.939	5.64933	6.68546	5.37366	6.44162	6.86163	7.65263	6.5731	12.7886	8.82033	12.232	7.55474	6.76237	14.8812	8.04072	6.3523	8.50682	7.31378	4.54729	6.65406	7.1793	6.95912	5.67486	6.97162	6.91561	6.43784	6.91116	6.66371	7.00617	5.2948	10.8933	5.22217	6.62056	7.62773	6.6959	6.87822	15.0208	12.4656	12.7047	18.343	18.5348	6.13785	5.77956	6.7012	5.63287	7.3159	6.72423
"1552721_a_at"	7.03657	6.72132	7.36008	15.4735	6.3801	6.61828	6.6798	10.1201	6.77626	6.78242	6.65592	6.9772	6.03209	6.85058	6.78383	6.36889	6.32504	6.10816	5.81725	6.29227	6.11222	6.29461	6.19918	6.28869	6.31754	6.30771	11.153	6.11282	6.23473	6.95983	6.12319	6.62269	6.27667	6.49275	7.01437	5.9637	6.32956	6.15205	6.30497	6.60552	13.4873	6.4068	6.40993	6.30804	6.0396	6.50432	6.41178	6.00327	6.58425	6.8939	6.32878	6.66111	6.60001	6.17133	6.45298	6.15443	5.99666	6.42644	6.6161	6.23463	6.12611	6.30135	6.19408	6.3936	6.17141	6.09926	6.3003	5.7938	6.38657	6.40088	6.40991	6.32023	6.35795	6.23233	6.40706
"1552722_at"	11.8817	7.91949	7.56778	8.66178	7.81067	9.3027	10.5411	8.80967	11.6869	9.63721	9.20757	9.60628	7.39387	8.93866	8.28004	8.22346	8.08957	6.80651	7.79938	7.68306	7.69586	7.60347	7.87919	7.56622	7.81912	7.64356	7.83339	6.67837	7.62606	7.89421	7.78969	6.88456	7.35526	8.36972	7.99695	7.69774	7.95006	7.92021	7.40285	8.75435	8.16887	7.90282	8.1357	7.75268	7.89874	8.53424	7.31406	7.50187	8.78181	9.59633	7.81801	10.3199	9.08716	7.11074	8.00881	7.66445	7.85165	7.51506	8.86524	7.89898	7.8191	7.30224	7.83089	7.89831	7.79311	7.54501	7.75745	7.64765	8.54499	8.83116	8.37102	7.83842	9.41209	7.77285	8.05595
"1552724_at"	9.58215	10.836	9.66348	9.98707	9.3728	9.5449	9.60374	9.54989	9.90582	12.5349	10.061	9.84096	9.1365	9.68772	9.5305	6.17085	10.3977	8.38065	10.5933	9.28556	12.9306	10.742	9.64343	9.17223	7.9004	9.29423	12.4009	8.58487	12.3629	10.3886	9.25793	9.18221	9.25173	9.30454	8.04502	9.13514	9.32486	4.81253	7.82583	9.73023	19.2689	8.45071	9.40684	7.73852	9.36928	9.37318	9.27866	9.30702	9.51642	10.2621	9.44416	17.1531	9.64597	9.01049	11.315	9.24642	9.33146	9.38735	9.67032	12.8671	9.09408	8.1204	9.34684	8.86575	9.42926	9.27433	9.29189	9.22412	9.18947	9.41473	13.4782	9.31317	8.28366	8.2563	9.21298
"1552725_s_at"	10.6269	11.2511	10.7627	10.2892	9.97843	13.0471	16.9875	21.6091	10.7522	9.52713	14.4	13.0591	11.5884	10.6259	13.1867	10.4499	14.0363	10.1691	12.7239	8.22834	9.5861	17.5633	10.444	8.58871	8.43282	9.9546	10.444	9.60163	16.4961	12.4007	10.3109	8.0032	11.1968	10.5507	9.21716	7.30501	12.0867	7.76778	11.7564	9.59916	23.8048	7.52187	10.4677	10.3139	10.4398	12.8811	8.81921	9.15814	11.8244	10.6153	9.94641	10.6181	7.84641	10.2288	10.5661	12.5107	8.72102	14.3807	10.5111	10.394	8.70401	10.3652	10.4083	9.38336	7.43326	9.5405	7.39014	11.9281	10.447	10.4855	10.5868	10.3812	10.409	11.6259	7.53088
"1552726_at"	30.1497	9.74731	9.6585	5.93681	6.29728	6.84809	15.6543	10.1353	10.5443	84.1526	7.41005	9.39323	9.36149	68.3392	5.90461	13.6114	135.369	6.59213	57.7907	20.6304	11.6112	59.7653	9.69237	6.94611	5.76338	6.09451	89.5315	9.68086	48.019	24.8621	19.0219	8.35127	7.06675	5.4029	6.27105	6.71595	9.46427	9.74246	7.5162	15.4288	98.8156	9.7446	14.7137	9.61301	23.313	58.9019	9.53279	8.95852	4.97543	9.87153	6.72285	10.2722	8.51598	12.8587	6.70102	15.2248	10.3617	9.75788	9.86388	17.2899	35.0824	20.1569	34.7063	12.1575	6.33688	9.5888	8.02731	108.083	150.748	23.8565	11.995	10.442	9.71686	16.0771	7.42095
"1552727_s_at"	78.5743	16.2896	19.2951	8.58551	8.7415	10.0791	74.8124	41.9065	20.7392	187.763	19.6568	16.2224	14.5691	159.533	15.3956	58.5796	284.135	8.43131	117.576	20.0913	14.1748	133.464	5.80769	8.28873	9.62936	8.64214	287.909	18.505	98.4228	29.3342	25.9909	14.5341	15.9775	18.4397	17.1553	9.25377	5.26696	14.9842	13.5222	5.3931	152.189	21.173	17.2588	16.6191	59.1857	122.165	12.2203	8.67144	14.7091	16.6503	14.8684	14.1609	18.5464	25.5478	33.6666	34.9506	32.9158	21.5388	19.7469	50.7294	88.3673	41.7568	106.782	17.0989	13.1969	17.5949	5.2402	325.847	478.962	53.9933	23.8442	18.6634	43.0231	71.216	15.2943
"1552729_at"	20.5249	18.3102	23.8726	14.6437	18.4273	19.0666	22.6093	19.3339	19.9947	18.8545	18.738	20.7388	22.6838	34.5204	21.8469	17.1337	18.4602	20.2038	17.909	20.2781	17.9534	13.6738	18.4242	18.0034	19.6322	18.1929	21.1573	20.5653	17.801	16.8525	17.0524	18.4602	17.9415	16.9202	22.5325	21.8104	21.2207	22.7582	35.8306	18.3135	18.3619	23.5805	18.3487	24.7838	18.5499	18.5927	18.1271	17.1171	20.6561	19.591	14.7809	19.4947	22.7691	14.7831	18.4722	15.4029	17.7318	17.3679	21.3532	17.7595	18.1364	16.4309	18.6459	18.3033	24.2336	18.0457	19.015	17.843	13.7763	18.322	18.9166	18.3715	18.4602	17.8789	17.128
"1552730_at"	9.59875	8.29391	8.31125	8.24975	9.60785	8.60197	13.6456	8.70585	8.96021	8.52645	10.3076	9.33481	8.0805	8.74253	8.56532	8.17658	7.19243	7.81996	8.55346	8.27559	8.19933	7.81147	8.03438	8.15653	8.30918	7.52182	8.46167	7.96931	7.96345	9.44663	8.12681	7.61136	8.25449	8.52701	8.79564	8.1811	9.80338	8.41394	8.46758	8.7936	8.14022	8.40364	8.45001	14.9655	8.99967	8.64669	8.14603	8.29189	8.68244	10.7669	8.1964	8.60533	8.70562	8.05402	8.29521	11.5171	8.88734	8.4253	8.72639	8.6743	8.95248	8.16657	9.89109	8.23277	12.2217	7.77314	7.86685	8.12677	8.21886	8.42915	8.48042	7.94961	8.21217	8.23017	5.33165
"1552731_at"	5.42476	5.18995	5.10559	5.04441	5.17618	5.34876	5.84353	5.36451	6.0023	5.63174	5.61215	5.4975	5.04326	5.65641	5.33675	5.209	5.21064	4.91295	5.01672	5.05332	4.94929	5.01976	5.16643	5.10478	5.10667	5.11408	5.11316	4.96778	5.05174	5.28835	5.04988	5.03246	4.95156	5.31042	5.2098	5.07955	5.1528	5.19278	5.10245	5.44757	5.2586	5.19201	5.20177	5.12755	5.19773	5.33418	5.11129	5.1279	5.29657	5.40752	5.14566	5.41555	5.44012	5.01941	5.25742	5.12165	5.1518	5.20637	5.5806	5.1967	5.10062	5.11792	5.16122	5.20259	5.12453	5.07883	5.10578	4.99794	5.198	5.21084	5.3913	5.14755	5.17391	5.03923	5.24135
"1552732_at"	9.12826	7.05601	6.86051	6.8061	6.80135	7.61576	8.30609	7.71772	10.2981	8.40962	8.2378	8.43216	6.65245	7.89042	7.52659	7.14809	7.15204	6.44008	6.71987	6.60159	6.76645	6.83522	7.39973	7.58956	8.38408	6.63205	6.98211	6.23546	6.70432	7.26332	6.89408	6.66383	6.45366	7.52703	7.07684	6.80979	6.8903	7.0479	6.86032	7.5681	7.15728	7.04977	7.41934	6.93356	7.05343	7.55215	6.63017	6.94564	7.74898	8.3857	6.95047	8.27979	8.01733	6.35569	7.16808	6.63721	6.96762	7.04083	7.69823	7.02187	6.83942	6.81083	8.54996	7.05817	6.92343	6.82411	6.76738	6.6867	7.15767	7.21263	7.40889	6.96166	7.11443	6.77378	7.24439
"1552733_at"	143.614	74.4353	43.9356	122.459	109.088	59.8837	80.3978	162.208	118.999	184.711	68.1938	72.3786	195.089	77.7906	81.581	116.86	233.519	25.087	117.849	108.05	74.2075	49.663	61.8416	106.967	44.1348	309.067	250.446	132.281	201.868	197.366	63.4968	76.0005	73.3053	106.886	40.4692	47.8487	209.928	39.8662	31.2639	95.7534	152.907	130.868	63.2246	55.262	49.1394	135.663	52.2688	52.4456	45.2729	105.298	110.193	122.803	52.8408	155.162	92.4031	96.6015	87.6911	60.678	56.8423	90.8224	36.8596	86.3028	37.4973	118.07	89.9127	88.4077	106.498	115.548	95.9461	46.5096	39.9996	229.34	70.4033	49.2561	114.957
"1552734_at"	15.4999	14.2377	13.4444	13.4668	15.3798	16.6115	16.6268	18.2947	17.8434	17.0858	20.273	17.9109	12.8729	18.0543	22.5516	15.8959	15.7368	28.2371	15.8058	17.2586	13.6255	17.2411	20.0926	18.0286	16.4788	15.0486	15.6225	21.7481	14.5896	16.2222	15.7549	13.5906	13.1062	19.5424	18.4356	13.7059	35.4609	36.2571	15.7889	20.1207	20.1332	15.5625	15.8487	14.6469	14.5723	19.7074	13.5973	13.9962	18.7635	20.2723	14.0246	17.608	16.87	13.1985	24.9187	28.9959	15.6081	21.6748	15.6902	14.1497	14.0784	22.82	15.0313	18.4147	15.2374	14.315	28.8483	13.1735	15.8618	16.3147	14.7719	15.009	14.8509	8.0934	14.2886
"1552735_at"	26.8573	11.9547	10.4928	18.2156	16.6003	13.2397	10.1682	15.2451	16.5916	26.2039	41.9576	15.1545	22.0568	51.4808	12.2016	120.694	50.6947	12.4191	9.24882	128.291	54.8522	16.0824	169.513	249.091	34.6461	154.95	16.5369	11.0043	27.506	13.7325	43.907	99.2726	12.7912	10.9279	65.2643	14.9415	8.63929	177.926	13.534	13.0253	21.6015	17.4202	14.0716	9.70278	10.9232	16.7342	13.8766	7.83477	15.4171	11.5967	13.7981	15.8607	9.62913	18.5974	8.59531	11.2778	12.8092	10.7413	15.2451	13.931	20.7596	25.0027	20.2214	14.0195	25.4479	12.8454	43.507	9.58326	12.1698	15.1705	8.78716	80.7318	24.5859	40.2163	36.6594
"1552736_a_at"	6.30987	5.89436	5.77569	5.65113	5.91735	6.17352	6.44531	6.38474	6.89143	6.30216	6.32219	6.53957	5.64494	12.51	9.03281	5.99986	5.79509	5.70136	5.56876	5.67587	6.06732	5.70563	5.83409	5.7472	5.78933	5.73283	5.85026	5.70396	5.62772	6.97438	5.75688	5.9393	5.51472	6.22485	5.98139	5.54349	5.73372	8.28715	5.72321	7.08176	5.96764	5.93496	6.01732	5.81746	6.3721	6.29326	5.70125	5.9448	7.57793	6.28186	5.98329	6.6121	6.4343	5.76481	5.99539	5.80795	5.84658	6.82639	6.2863	5.91099	5.86028	6.04139	5.91121	5.8566	5.80248	5.67286	5.85543	5.65724	6.01232	5.95125	6.09059	6.72269	5.88566	5.65191	6.00374
"1552737_s_at"	6.55615	4.14141	4.10064	6.00155	4.48007	4.2063	4.23934	4.23314	4.27751	4.2478	4.21705	4.27954	4.10771	4.22756	4.20577	4.2213	4.12896	12.282	15.8286	4.46621	4.93118	5.16008	7.85043	6.2169	5.79922	4.11873	5.16593	4.44066	4.02675	5.45058	11.3029	6.52668	7.1453	4.18896	4.1443	5.20368	4.09414	7.10497	4.28779	6.26829	7.19614	4.13256	4.15655	8.25534	10.3802	4.17674	4.08557	4.09828	4.20007	4.32089	4.81401	4.52482	4.99235	4.11984	7.62603	4.10935	4.11328	5.91927	4.42615	4.12934	4.08151	4.08508	4.11499	4.13865	4.0987	4.15434	4.10154	3.93831	5.31103	8.17667	5.15278	4.10163	4.76171	4.05268	4.13002
"1552738_a_at"	34.2835	13.1113	16.1302	12.9505	15.1245	23.2056	17.9269	25.0994	19.698	44.5127	24.6764	25.1376	15.6991	15.9238	19.6136	17.9269	12.3107	12.855	8.15264	13.529	14.2308	16.7573	18.7174	18.5682	13.2333	23.5573	19.7429	39.9053	18.776	21.558	14.0864	16.2961	17.2791	20.8567	32.0679	19.2718	20.6832	13.3084	14.0604	16.5539	13.9312	16.8602	24.5284	17.8055	13.7936	13.5353	17.5869	16.6721	17.3017	18.3208	23.8967	20.3321	16.7071	23.6132	23.7308	33.8473	35.0693	13.8095	17.7499	14.5672	19.3443	24.1245	19.0097	26.1008	14.0639	14.7422	24.7502	12.6349	16.0595	17.7923	25.3269	21.5947	15.1074	13.592	21.9326
"1552739_s_at"	13.3535	13.0583	29.7275	19.3277	30.9455	43.0006	24.6515	40.2433	15.935	30.7766	20.9485	29.9876	31.9793	15.7862	19.6656	14.5341	18.9855	13.0158	13.6634	11.0039	19.4282	55.4411	19.8953	24.101	19.3738	26.2097	15.136	43.3074	36.879	35.2299	12.9137	36.9702	43.8985	57.9255	47.0548	23.8382	14.7059	8.38623	39.4057	28.3582	16.9539	16.6154	76.862	49.3227	16.8057	34.7653	45.3327	29.0377	16.7463	21.3729	30.613	17.6371	13.6913	47.281	43.1996	31.1812	18.2651	18.8759	37.6633	18.4122	28.7301	29.6294	26.4519	44.7907	22.1747	30.9847	38.2215	46.2866	17.5688	45.1203	14.4185	36.6672	32.9418	11.5242	17.8015
"1552740_at"	15.198	9.7624	9.57884	9.37432	9.59043	11.8136	13.0422	11.0078	13.0335	11.3095	12.2492	11.9531	8.47364	11.1732	10.3009	10.5906	10.3192	7.55448	9.39615	9.07855	8.93889	8.70083	9.52963	9.63161	10.3793	9.60098	9.59442	9.01985	8.949	9.96334	9.74353	8.06218	9.48453	10.5413	9.92171	9.4966	9.61655	12.599	9.59695	10.9186	10.0616	9.74139	11.1927	9.12801	9.18236	10.868	8.71256	9.61532	11.2326	17.0898	12.787	12.6828	13.9298	9.24877	9.89386	9.28808	9.4934	9.76774	10.96	9.88087	9.13571	9.56434	9.75312	9.76396	9.54223	8.91573	9.52799	12.702	13.8231	10.0852	10.6329	13.8491	10.2073	9.05072	10.2258
"1552742_at"	5.46168	4.80577	4.74512	4.7915	4.78981	4.85374	5.90815	4.96507	5.43132	4.90991	5.01429	5.17798	6.84554	4.97847	4.88458	4.77818	6.06752	4.72657	4.68798	5.87749	4.5926	4.74909	4.68427	10.4283	4.76482	4.64032	4.78622	4.47573	4.53546	5.11768	4.71256	4.5433	4.71014	4.85715	4.81542	4.73251	4.75931	4.77357	4.73429	4.95296	4.81872	4.98209	4.93205	7.8229	4.81544	4.87996	5.83203	5.9078	5.04512	4.97688	4.8663	5.17391	5.09612	4.71002	4.83753	4.65648	4.72571	4.83122	4.89508	4.72349	4.74497	4.61079	4.68926	4.7673	4.7554	4.73435	22.8763	4.53674	5.22846	4.78188	4.8488	21.7147	4.78668	4.54616	4.76443
"1552743_at"	4.46159	4.26564	4.20106	4.15267	4.22934	4.36402	4.67151	4.6211	4.52404	4.29605	4.40662	4.49348	4.16495	4.42258	4.38626	4.48703	4.21363	4.06466	4.15923	4.20291	4.18586	4.17666	4.22922	4.17134	4.20759	4.19047	4.23203	4.06855	4.13514	4.22459	4.1961	4.14917	4.16106	4.35899	4.2861	4.19184	4.19878	4.2461	4.18044	4.42833	4.32628	4.23475	4.27838	4.19837	5.0175	4.45948	4.18852	5.59434	4.39211	4.43902	4.20141	4.30322	4.40329	4.83428	4.31308	4.20263	4.23655	4.28265	4.41434	4.28108	4.17288	4.19582	4.22434	4.2839	4.19956	4.17853	4.18501	4.14008	4.25613	4.31021	4.26841	4.23466	4.24692	4.1489	4.29846
"1552745_at"	5.88746	4.92957	4.83575	4.83506	4.89175	4.9861	5.20495	5.10209	7.33331	5.07463	5.04956	5.17877	4.65603	5.0963	5.01539	4.8883	4.92236	4.77123	4.78674	4.78356	5.58272	4.82722	4.7909	4.85827	6.26536	4.84328	4.90618	4.64697	4.76028	4.8431	4.93144	4.8073	4.75083	5.02769	6.02714	4.68893	4.88117	29.1326	6.69119	5.10378	5.14964	4.92088	4.94101	5.98677	4.92011	4.9952	4.71353	4.80645	5.24972	5.11822	4.76448	5.49564	6.2835	4.77252	4.96963	4.80945	4.87733	4.88233	5.23369	4.92099	4.78841	4.78973	4.88829	4.92595	11.0166	4.70196	4.8664	17.0721	4.92504	4.93701	4.96873	8.46405	6.21177	4.77189	4.86499
"1552747_a_at"	9.11478	6.32347	6.10948	6.0768	6.27729	7.19438	7.67772	6.9944	7.60153	6.99404	6.94257	7.35612	5.86273	7.11117	7.27104	6.37685	6.37474	5.91858	6.08132	6.16075	6.09092	6.23951	6.23439	6.15978	6.25015	6.52653	6.27671	6.05866	6.06821	6.36291	6.19356	6.03329	5.9663	6.67376	6.38284	6.02015	6.14837	6.95378	6.1912	6.86821	6.38211	6.76912	6.40726	6.2218	6.29576	7.19339	6.0222	6.23055	6.89804	7.22869	6.23937	7.17526	7.65815	6.01344	6.45906	6.07531	6.25609	6.32772	6.88348	6.33004	6.10905	6.17206	6.27878	6.33715	6.22184	6.14175	6.19475	5.91642	6.36118	7.52321	6.62819	6.26345	6.2978	6.0847	6.33922
"1552749_a_at"	136.396	120.86	106.072	74.7198	81.1437	117.207	110.547	130.155	119.547	119.665	92.8933	148.305	84.8684	144.235	130.713	79.9219	43.2927	55.1924	73.3895	102.599	81.3646	78.8511	70.7164	75.8806	90.1434	78.6227	122.199	68.8931	116.114	93.2632	94.4816	78.699	89.8937	135.788	121.036	84.672	63.0711	49.4042	66.7017	105.597	95.0018	61.1297	97.5561	84.7835	135.803	129.328	90.2173	81.3343	179.438	95.389	132.623	221.873	120.594	140.367	146.86	150.819	123.607	92.2769	134.832	138.88	111.428	68.4468	107.202	113.956	84.1991	61.8093	74.7153	100.423	75.3638	119.823	112.821	98.7023	95.838	86.9159	138.383
"1552750_at"	9.46728	6.69919	6.5812	6.08329	6.37957	6.86125	7.31709	6.85585	8.18327	6.78203	10.2211	6.95707	6.02871	6.82024	6.81003	6.44273	6.46873	5.87801	5.94258	6.37394	6.25569	6.19102	6.33794	6.10016	6.27176	6.21506	6.30119	5.76304	6.06746	7.27856	6.32721	5.90149	6.13385	6.77842	7.54288	6.34286	6.15601	6.36795	6.34524	6.49105	6.53792	6.43711	6.43345	6.35493	6.43711	7.58302	6.32509	6.38501	6.97615	7.61495	6.43661	7.30856	6.75187	6.49763	6.49231	6.3781	6.91734	6.48778	6.79203	6.49563	6.37149	6.32657	6.41254	6.44351	6.25161	6.16025	5.9688	5.90718	6.51918	6.51948	6.62691	6.39238	6.43223	6.23569	6.65827
"1552751_a_at"	13.5752	12.6645	11.5648	11.2943	11.9512	12.6618	12.3551	12.8818	14.2638	15.1074	13.9206	14.7218	11.5396	15.4395	13.0102	11.6243	11.261	11.3664	11.2799	12.1175	11.3209	13.6177	13.4266	11.5057	10.5978	11.6023	11.2829	11.3446	11.637	11.986	12.9399	11.5903	11.6393	14.6888	13.6819	11.5517	11.7556	11.8962	11.7792	12.8987	12.1946	12.0052	11.9171	12.2485	14.6197	13.9924	13.1597	13.651	12.8576	12.275	12.0522	14.369	12.2051	11.4642	12.175	12.0183	15.0656	12.0229	12.9	13.8376	11.7291	11.799	11.9269	12.0361	11.7586	11.5088	11.6935	10.1993	12.1496	11.854	11.9091	11.7144	10.7223	11.3401	12.1285
"1552752_a_at"	10.8145	12.9631	9.55478	9.57535	12.8597	18.5646	11.1076	11.1975	14.1032	16.5057	12.4963	11.2989	9.2842	13.8175	12.1834	11.5301	17.0601	7.34007	9.08217	9.17028	9.39169	9.27533	9.59907	13.735	7.9975	9.31907	9.53494	9.1168	9.80832	13.0591	9.8082	7.96902	9.39514	9.02363	9.15025	9.44468	9.32053	6.87029	7.85257	10.4089	9.90529	8.1097	9.85516	9.73172	11.4283	12.0346	9.22173	9.65915	10.5748	10.6076	9.54502	14.3216	9.90855	9.22737	9.98736	9.36429	9.65361	10.1251	10.8565	9.85516	8.53701	9.52347	8.66713	16.0376	9.4673	12.9401	9.81664	18.2734	9.8946	9.88111	10.3508	9.537	9.74585	9.08246	9.86685
"1552754_a_at"	7.18259	6.14743	6.10815	5.91962	6.2392	6.84776	7.64445	7.04613	7.99292	7.88299	6.76624	7.75737	5.79345	7.0947	6.62221	6.43572	6.32891	5.64812	5.90828	6.03768	5.6824	6.03272	8.85406	24.1926	6.19639	6.14754	6.21102	5.73354	6.11494	6.34382	6.05438	5.88651	5.93061	6.61578	6.34161	5.97995	6.09746	6.85725	5.93389	6.84708	6.39388	6.28078	6.52593	11.2041	6.28932	6.82055	6.04468	6.16541	7.02782	8.49389	6.12768	6.94404	6.94247	5.80736	6.39662	5.96458	6.03447	6.26765	6.82495	6.25887	5.83063	6.06806	6.10129	6.27344	6.22012	6.05362	11.6033	53.0382	6.45181	6.47238	6.82053	6.20747	6.30255	5.95628	6.3452
"1552755_at"	8.09125	13.6637	10.742	9.34489	5.7849	7.31986	9.65049	17.4564	7.02407	6.61143	10.0231	6.35007	7.27994	8.23932	6.92064	6.15785	6.10028	6.43983	6.9836	6.07551	5.87399	5.37778	6.14757	5.9308	6.11194	5.11362	9.59546	6.24793	21.3087	6.68267	6.04957	5.81894	6.55968	12.9052	6.72676	10.8257	6.2622	16.1821	6.8844	6.90539	6.73785	5.24864	6.1424	6.63767	6.68281	6.32016	12.9906	15.8852	10.1228	20.9895	11.6745	6.27924	8.97309	10.5204	18.2319	12.148	12.8246	15.0049	7.0686	6.47662	15.2503	6.10406	14.1929	15.1335	5.99137	31.8091	5.13576	6.03842	6.1321	8.28739	27.5952	6.0927	6.1682	6.02474	6.11067
"1552757_s_at"	7.27674	6.18709	6.05388	6.23519	6.20444	6.49265	6.699	6.44583	6.60402	6.55675	6.45662	6.98436	5.7665	6.70492	6.47221	6.38076	6.20042	5.65374	5.96916	6.14218	5.82253	5.97713	6.10521	6.03172	6.19727	6.06281	6.19099	6.00599	7.15642	6.19727	6.02624	5.81561	6.13225	6.43579	6.21542	5.91342	6.01163	6.155	5.99797	6.42483	6.37469	6.15537	6.23082	6.16228	6.21086	6.46248	6.14152	7.69228	6.30813	6.55937	6.1045	6.45022	7.33907	6.4669	9.02829	6.0299	6.17529	13.2579	6.54645	6.20505	5.895	6.15273	6.19097	6.20543	5.96887	6.0134	6.07093	5.94414	6.21083	6.22716	7.78359	6.02002	6.19236	6.19727	6.20604
"1552758_at"	7.12164	6.22892	6.057	6.10897	6.16627	6.94213	7.8492	6.58825	7.96079	6.73132	7.23806	7.86436	6.82892	7.19118	6.55466	6.27325	6.18941	5.73673	5.9409	6.02949	6.10884	5.96105	6.1808	5.96567	6.14935	6.14191	6.15355	5.88152	6.03207	6.19141	6.11658	5.84217	6.08771	6.48782	7.06917	6.1422	6.15837	6.81423	6.07826	6.75734	6.30122	6.18628	6.80432	6.15933	6.22211	6.67186	5.95779	6.33575	6.83027	6.67635	6.13813	7.24681	6.60037	6.02981	6.29378	6.3284	6.15373	7.92441	6.59095	7.09325	6.27356	6.03717	6.07445	6.15494	6.15502	6.11325	5.99294	5.83375	6.288	6.25088	7.41023	6.17094	6.6644	6.09695	6.29768
"1552760_at"	6.39857	6.02584	5.95611	5.88204	6.02408	6.59149	6.47731	6.56166	7.65211	6.72569	6.31068	7.09233	5.90821	6.33326	6.26189	6.20774	6.06132	5.75369	5.84814	5.93952	5.95814	5.98606	6.02479	5.978	5.99042	5.96479	6.48741	6.18618	8.43174	6.08292	5.94886	5.61578	5.66008	6.37698	6.08948	5.90352	5.97815	6.07029	5.96757	6.33715	6.09722	6.06869	6.13977	5.98074	6.02438	6.57372	5.98185	5.98988	6.5452	7.80453	5.99968	6.95425	6.30355	5.8029	6.1341	5.98004	6.01853	6.08946	6.55655	6.07306	5.94729	5.90365	6.03184	6.07042	5.97656	5.92109	5.96359	5.61248	6.11089	6.08464	6.3264	5.97861	6.04343	5.87687	6.06607
"1552761_at"	36.3494	50.0083	36.5899	29.0696	40.4568	43.5431	29.9012	36.2245	22.934	36.6861	81.4093	31.8221	51.4607	47.7548	50.3596	37.9551	48.5344	34.3679	173.367	70.86	195.181	35.8052	48.45	90.3385	33.6223	653.129	155.03	21.2903	26.976	37.969	27.444	91.8313	42.0316	47.6194	38.2062	35.2189	111.956	35.527	42.5803	778.344	47.5049	89.1586	32.5062	42.3841	50.5236	58.0754	49.1602	34.9624	39.8255	54.7212	37.5139	36.2755	24.6736	32.6319	46.0362	35.1875	31.9564	36.0018	48.169	39.1627	36.5805	21.722	43.8737	32.249	70.2203	35.4689	61.4757	16.1668	29.9362	23.7442	41.3579	347.043	104.38	32.4564	95.3471
"1552763_at"	7.38289	6.14907	5.98176	5.7821	6.07424	6.56294	6.81035	6.69107	7.16787	7.28947	6.74054	7.0183	5.67685	6.71729	6.54004	6.30951	6.25559	5.50947	5.85339	5.87999	5.86846	5.92158	6.08042	6.96025	6.02966	5.94207	6.09131	5.64297	5.77896	6.17797	6.02268	5.73283	5.77617	6.46983	6.20784	5.90934	5.98926	6.15539	5.9959	6.68037	6.2866	6.15503	6.25935	6.05312	6.14366	6.57954	5.90623	6.01684	6.86143	7.55037	6.07021	6.95289	7.05518	5.66875	6.29528	5.97576	6.0531	6.12385	6.69164	6.16672	5.89847	5.95513	6.06319	6.20387	6.03623	6.04886	5.99846	5.75431	6.24461	6.24277	6.48681	6.07427	6.14206	5.80195	6.20968
"1552765_x_at"	7.60185	5.84703	5.74246	5.51936	5.79163	6.22755	6.59479	6.30189	6.7908	6.79572	6.39607	7.16274	5.44993	6.46707	5.96196	5.95284	5.8963	5.96234	5.71718	5.6696	5.86744	7.58902	5.78012	5.66451	5.75026	5.64465	7.41075	5.50583	5.68076	5.87932	6.47202	5.47302	5.53428	6.1392	5.91117	5.70091	6.67967	9.94656	5.67848	6.29937	5.96534	7.17117	5.89294	5.80778	7.90075	6.20688	5.60037	5.74062	6.28453	6.63477	5.76047	7.046	10.3666	5.37906	5.98445	5.67044	5.77586	5.84364	6.34974	5.88201	5.60039	5.60676	5.76017	6.18218	5.68715	5.86323	5.7216	8.84431	5.93535	5.99703	6.12374	5.69444	5.90916	5.68486	5.94753
"1552766_at"	9.25193	7.21409	6.77193	6.84219	7.05779	8.00517	8.68009	7.88009	9.26109	8.32432	8.59521	8.2086	6.57571	7.91177	7.6353	7.43922	8.1097	6.38843	6.64133	6.84649	6.89131	6.83786	7.14098	7.21776	6.87743	6.87039	6.91098	6.6514	7.65624	7.36753	6.83975	6.67338	6.73654	7.59481	7.26763	70.4398	7.32912	21.8788	104.865	8.01365	7.3031	7.20098	7.37249	7.0832	7.14882	7.90953	6.79625	7.01697	7.83852	8.78338	7.10041	8.64444	7.90064	6.63266	7.13073	8.51406	6.99914	7.19997	8.41344	7.23279	6.99243	8.48772	7.12877	7.24736	6.8478	6.81438	7.05056	6.81045	7.31718	7.31366	7.5348	7.08133	7.1999	6.88635	7.4701
"1552767_a_at"	7.22912	6.31504	6.29815	8.65032	14.5211	6.63444	7.02024	6.85584	7.5702	6.75742	6.75144	7.20682	6.22712	7.01153	6.65586	6.37456	6.40331	7.13652	5.91111	6.00191	6.22151	6.05486	6.38462	6.02061	17.982	6.06779	6.12995	5.71926	6.32445	6.60323	6.19355	5.99925	9.22163	6.62037	6.86007	821.465	6.08977	130.143	551.933	6.7445	6.31542	9.63838	6.2853	14.6513	6.43148	6.65538	7.64367	6.19508	6.83466	7.40014	7.63129	7.21594	6.77114	5.77536	6.34149	6.13262	6.2164	6.25277	6.9195	8.13377	6.04878	9.36541	6.1998	6.45227	6.19319	6.31286	164.368	6.31399	6.29729	6.28147	6.60323	6.13027	6.25887	8.6387	6.46444
"1552768_at"	4.6792	4.6095	4.56145	4.54114	4.60199	4.71413	4.70127	4.67545	4.74024	4.67332	4.77841	4.76971	4.53597	4.67367	4.6698	4.62043	5.1819	4.50659	4.55761	4.59251	4.54631	4.56191	4.57103	4.56503	4.55501	4.5677	4.5944	4.49759	4.53795	4.60073	4.54746	4.50175	4.57757	4.7433	4.61816	4.53952	4.57465	4.62738	4.57839	4.69222	4.63221	4.61691	4.63144	4.5783	4.89886	4.72614	4.55598	4.56917	4.76244	4.71306	4.56664	4.71723	4.77565	4.50979	4.66125	4.58524	4.58554	4.6018	4.82812	4.61148	4.55281	4.57145	4.5825	4.6127	4.57529	4.5529	4.79227	4.54854	4.61229	4.62167	4.65259	4.57159	4.59332	4.52681	4.61004
"1552769_at"	27.5587	25.6473	25.0227	24.5801	27.1411	26.2091	27.4053	27.0113	32.9117	26.557	51.4226	28.2894	25.0596	27.2174	30.2077	25.7221	25.6631	24.2528	24.8607	24.936	24.3339	25.3422	25.4034	25.0569	27.1688	24.8163	25.1834	23.6076	24.4926	25.5978	25.563	24.3924	26.0973	26.2418	25.7868	25.2257	24.8653	25.4502	25.1381	27.0065	27.2631	26.3721	25.7723	25.4372	25.6301	26.6283	24.7022	25.2367	26.4556	27.3858	25.2713	27.924	26.5921	24.9781	25.9381	24.9464	25.5316	31.2304	30.1699	25.6631	25.1168	23.3237	25.445	25.6631	21.6509	24.9988	25.1226	25.1283	25.6675	25.8031	26.0228	30.7942	25.5821	25.106	25.6549
"1552770_s_at"	33.3481	29.3142	14.7406	22.5158	24.2708	58.8465	21.4475	17.326	55.8064	20.1225	38.1996	28.147	24.4091	36.6874	47.8573	20.6028	32.5563	33.5795	38.1632	29.0045	31.8531	27.5506	34.6259	68.9556	25.3485	72.9417	101.13	25.1216	46.115	33.1278	34.9172	35.1582	15.4156	31.9257	12.6143	29.674	80.8433	28.0807	34.4346	43.0512	70.1086	80.8322	32.0585	28.5708	43.0138	33.7957	26.9325	33.221	34.7882	44.83	29.769	43.2824	31.9769	25.6678	13.82	30.6561	28.7567	31.263	36.0147	39.7059	18.3784	56.0768	28.4363	29.5001	193.803	28.044	52.924	46.036	61.8281	27.7622	23.6349	78.9673	33.3393	70.0516	47.6573
"1552771_a_at"	5.5083	5.17052	5.07328	5.01285	5.12878	5.3232	5.48625	5.44546	5.72762	5.39974	5.46238	5.62129	5.03756	5.48527	5.34672	5.21861	5.144	4.84353	5.02105	5.06086	5.02927	5.0641	5.13346	5.05854	5.20738	5.07917	5.09485	5.53895	4.93898	5.15055	5.06801	5.14009	5.02398	5.28733	5.20728	5.03	5.98178	5.16976	6.96306	5.45361	5.22761	5.1511	5.19486	5.08541	5.16474	5.345	5.03046	5.07795	5.31465	5.48353	5.08539	5.40571	5.40042	4.87873	5.20335	5.03306	5.08485	5.1729	5.39294	5.18583	5.08403	5.02915	5.11573	5.15911	5.09728	5.00697	5.06548	5.01985	5.21214	5.18553	5.24106	5.11642	5.13283	4.94595	5.14823
"1552772_at"	5.83651	5.37777	6.77583	5.18948	5.30024	5.51748	5.67424	5.59153	5.79602	5.5887	5.75635	5.76074	5.08708	5.61677	5.54684	5.35338	5.34208	5.82902	5.21849	5.55387	5.13425	5.27744	7.16952	5.24677	5.31728	5.29739	5.34752	5.32275	5.1714	5.33594	5.25778	5.15262	5.25799	5.441	5.41013	6.07158	5.30186	6.84488	5.29368	5.62073	5.4437	5.38479	5.40928	5.31333	5.3745	5.80468	11.2058	5.31079	5.5743	5.66348	5.29913	5.67668	5.59318	5.20689	5.37679	5.29422	5.33707	5.39462	5.5992	5.50879	8.67646	5.25643	10.1399	5.35121	5.29312	5.25062	5.38778	5.13678	5.42058	9.40818	5.48035	5.34725	5.34786	7.10768	5.39042
"1552773_at"	5.67714	5.785	9.22	5.19928	5.34808	5.54568	5.72276	5.61261	5.76558	5.60918	6.76973	5.94126	5.4205	5.70263	6.19015	6.35843	5.41669	5.16042	5.28658	5.31229	8.11653	5.24192	5.39962	5.21909	5.32321	5.30798	5.39323	5.25943	5.23301	5.40659	5.2882	5.87431	5.26337	5.55562	6.6551	5.29319	5.96709	5.42944	5.77044	5.67242	5.44917	6.29475	5.45732	5.31718	5.43601	5.67307	9.65759	5.32332	5.70983	5.71382	5.32392	5.86985	5.51548	5.41684	5.50831	5.28859	5.38587	5.43862	5.62292	5.44072	7.64368	5.31604	12.5779	5.44473	5.35192	5.25382	5.33991	5.22226	5.43997	16.8315	5.51056	5.33841	4.83089	5.24506	5.37961
"1552774_a_at"	54.2507	25.6018	18.0917	30.6817	36.9773	30.0322	22.6736	28.8834	37.796	43.6772	20.9801	34.6773	26.8131	11.353	20.758	31.7855	64.827	13.5504	34.4548	10.8625	17.0762	12.7287	11.7814	26.9365	54.4556	10.8896	39.164	20.0069	41.9842	80.0215	11.643	17.7004	17.8447	51.7828	16.1116	11.4218	94.9054	18.153	49.9877	19.3935	7.52228	14.7001	18.186	35.7219	16.2915	25.7904	18.0421	67.4459	19.2449	39.1272	16.1159	36.3312	48.6235	68.061	36.2402	38.9903	44.0037	39.6139	18.4919	40.4497	33.7471	45.7583	27.1389	49.7169	47.6553	47.2715	40.8618	56.633	19.7441	11.0669	12.0397	22.6155	11.5008	39.4249	18.518
"1552775_at"	5.35857	5.19827	5.09671	5.03249	5.15717	5.30684	5.33779	5.29779	5.5671	5.29177	5.29339	5.44485	5.00462	5.30228	5.28457	5.22431	5.19005	4.91583	5.02001	5.05646	5.11691	5.16451	5.20523	5.05119	5.16218	5.14244	5.15607	4.88667	5.08424	5.21926	5.05395	5.11178	5.11679	5.50361	5.3434	5.11507	5.19171	5.22682	5.05415	5.31615	5.2281	5.18718	5.2242	5.1739	5.47089	5.39024	5.95841	5.1516	5.46486	5.31325	5.09135	5.32093	5.29316	5.10706	5.47306	5.08214	5.16719	5.19915	5.29416	5.18964	5.14126	5.08761	6.13403	5.19613	5.08396	5.06624	5.31365	5.10044	5.3039	5.22962	5.27023	5.18191	5.17853	5.09474	5.39016
"1552777_a_at"	4.5935	5.41302	4.38586	4.76187	4.42467	4.60746	4.56112	4.66614	5.12794	4.54494	4.76025	4.98258	4.73471	4.53743	4.52616	4.43351	4.42954	4.19915	4.24633	4.37956	4.29378	4.33609	4.42268	4.32465	4.39739	4.27838	4.41765	4.27437	4.29612	6.48296	4.32884	4.32737	4.3555	5.495	4.39185	4.36089	4.28691	4.39544	4.34076	4.57977	4.40062	4.38793	4.41651	4.34861	4.39862	4.49942	4.33768	4.39238	4.68381	4.92951	4.33539	4.89325	4.70613	4.28924	4.45457	4.48786	4.41044	4.44633	4.53287	4.41325	6.72282	4.38802	4.49728	5.60632	4.24586	4.31548	4.34331	4.31282	4.41177	5.16623	4.52353	4.34924	4.51772	4.2805	4.43122
"1552779_a_at"	10.3923	7.63803	7.42394	7.126	7.70654	9.29466	8.68811	8.93171	10.8728	9.10293	8.99319	9.61627	7.05994	9.4673	8.443	7.82316	8.05881	7.14061	7.19172	7.28235	11.3513	7.50492	7.83917	12.2148	7.74406	7.48756	14.7006	6.96639	7.42403	8.99849	9.04972	7.096	7.75885	9.50749	11.0719	9.87159	33.4709	7.65828	7.90781	8.3242	8.15063	10.512	9.23861	28.5569	7.80331	8.65837	7.39657	7.6814	7.87268	9.42905	7.78404	8.32313	10.5375	8.38255	8.12543	8.81012	8.8828	7.61584	8.82466	7.94291	7.36307	7.42576	7.75386	7.71338	8.59412	7.3454	7.66594	6.88105	7.51723	8.14123	8.03494	12.2742	7.98034	7.31392	7.80078
"1552782_at"	10.1073	8.12022	7.64387	7.75008	7.93993	8.84569	8.90592	9.80506	9.55229	8.82044	8.80905	8.85073	7.24223	12.3116	8.56042	8.16964	8.13427	8.20575	7.41384	7.56849	7.79599	7.70116	8.03142	14.6104	7.66433	7.73933	9.44756	7.2068	7.61972	8.3884	7.93901	7.36897	7.43689	8.50443	8.2795	7.84753	14.5667	8.58211	7.75027	8.73608	8.06456	35.1918	8.18598	24.5995	8.10706	8.67026	7.62219	7.88348	8.91902	9.68917	7.82007	9.42244	9.21211	14.1887	9.12631	9.22523	10.6646	8.11511	8.57507	9.16457	7.63883	7.53788	7.71148	7.89288	27.5901	7.67319	7.87515	7.7158	11.6805	8.23522	8.33312	25.2106	8.19332	8.65884	7.88189
"1552783_at"	15.2901	10.7441	9.57681	9.52785	10.1657	15.5155	17.0191	13.1952	18.2305	22.9739	14.4032	15.7573	9.73203	13.7246	11.171	12.6929	13.605	9.05279	9.26472	13.1355	9.72464	9.93748	10.6043	14.7559	10.681	9.80959	10.5843	12.3841	9.54427	12.4309	14.3616	9.27164	9.55623	20.0515	10.6168	11.6233	9.65153	11.5649	10.2827	13.1459	11.4398	10.4199	11.4424	9.67263	10.3996	12.3252	8.95596	10.6406	11.523	16.2488	10.9359	15.1115	14.4785	8.72308	10.8373	8.93443	10.1019	11.6166	12.3917	10.9951	9.78594	9.50012	10.3084	11.3023	20.3351	14.4447	11.9315	9.0436	12.0102	12.0354	12.4987	10.3058	11.4775	9.63495	12.0471
"1552785_at"	23.9049	14.1068	18.6425	11.7506	12.4765	14.3887	13.8329	14.2571	20.3582	15.3854	15.6553	16.5233	11.4018	14.5793	15.442	12.8978	12.661	12.2315	10.3011	9.7097	11.0622	10.6692	15.6753	11.1292	12.0882	11.6265	17.1158	9.85838	11.6843	12.874	15.4338	15.0575	10.4134	13.4419	12.7813	19.3311	11.6179	12.328	13.4568	13.8888	12.5337	11.1572	12.6467	15.0006	12.1152	13.9259	16.5281	14.4511	14.5192	17.1318	11.7773	22.8995	14.4725	10.6284	12.6772	12.088	12.9219	11.9965	17.0519	12.4086	11.7282	11.9267	12.4177	11.7294	18.6364	12.4488	12.2747	38.2473	13.1958	12.9559	13.6716	19.447	13.3686	12.6533	13.2477
"1552787_at"	11.9409	8.85821	15.8658	7.93459	8.78506	8.54224	18.0096	9.29771	10.2371	9.29582	72.2514	9.81685	7.57994	9.35754	9.36171	8.92634	8.34307	8.23954	7.53995	7.94933	10.1765	6.72105	8.77575	6.60717	8.55657	6.69255	8.43599	20.4909	7.57438	8.93759	8.50187	8.42932	10.333	9.47987	10.8875	7.64866	8.67706	8.84983	6.69063	7.72641	8.44924	8.18342	8.92484	14.7058	11.9288	9.71741	10.4829	8.71775	9.00581	9.45152	9.25906	8.42093	9.30412	7.50902	8.94632	7.87398	8.00112	10.5992	9.86286	13.2877	21.6106	8.62187	22.6546	8.28042	8.51686	8.05251	7.99014	8.46065	8.46669	13.7421	8.73598	8.76177	8.91462	7.24285	10.9783
"1552788_a_at"	8.14323	7.97437	8.71468	6.43414	7.91271	8.05794	8.38784	8.3137	8.25253	8.55151	15.9855	8.21696	7.61991	8.1217	7.68694	6.98483	7.90878	7.46298	7.13767	6.56762	7.85688	7.27596	7.75945	8.40244	10.0384	7.80426	7.94404	18.2192	7.3388	7.30036	7.65644	10.0203	7.85817	8.5595	7.33832	7.54299	7.23852	7.03594	7.89414	7.88726	8.02528	7.94459	7.99335	7.26552	9.74761	9.41053	10.2605	8.61034	8.28303	7.55535	7.90585	8.43759	7.76372	7.64626	7.74319	8.69007	7.88183	8.18941	8.10978	12.3455	18.0736	7.23369	14.6696	7.95366	8.45326	7.85626	9.89776	7.64698	7.97228	8.35042	9.92139	7.26089	9.49464	7.24985	7.97431
"1552789_at"	153.698	81.8749	93.3384	96.5586	136.216	110.343	123.472	185.995	163.551	203.683	90.352	121.726	125.153	64.037	93.5756	91.0154	189.501	168.647	80.7201	83.0245	59.5685	99.6149	79.8614	78.505	76.5085	140.786	79.6045	84.5436	299.983	197.763	97.2997	76.4528	72.122	118.774	47.9895	59.6842	226.375	85.9155	133.864	103.832	75.2761	652.482	91.7533	75.1023	57.5739	161.485	104.439	91.7061	119.093	124.315	112.303	124.624	137.087	167.43	119.476	145.267	136.387	106.095	155.232	104.754	88.0713	149.652	90.0615	98.4174	52.1208	90.746	71.5146	72.1821	101.262	85.7868	112.599	59.9417	57.9892	52.087	90.2931
"1552790_a_at"	315.728	202.062	175.24	200.92	196.623	217.337	172.725	426.814	352.294	404.152	182.054	249.345	284.017	117.51	224.782	125.963	288.609	328.108	167.13	136.11	143.897	210.256	117.721	113.014	94.06	255.164	146.924	323.799	560.921	392.639	207.247	176.24	140.929	235.469	55.9439	120.242	526.271	156.951	181.834	201.56	166.154	1407.73	259.627	126.507	114.391	358.451	180.529	166.691	220.843	233.049	230.519	323.458	205.725	252.717	207.345	296.766	323.1	165.483	253.261	226.123	158.951	361.116	155.348	266.996	163.735	182.639	165.235	203.659	142.876	228.226	212.816	141.565	220.219	126.185	197.431
"1552791_a_at"	11.0909	6.50362	6.4089	6.27148	6.52667	7.31911	7.72349	7.20658	8.72477	7.03828	7.03994	7.8407	5.75125	7.59541	6.90875	6.66006	6.60546	5.89381	6.28417	6.12975	5.93156	6.20642	6.53954	6.37261	6.36947	6.42164	6.42913	6.09632	6.26084	8.24721	6.44621	5.95326	6.2918	6.88364	6.63969	6.33398	8.49949	7.15894	6.84161	7.18794	6.67336	6.45346	6.6077	6.32055	6.42671	6.93311	6.16573	6.48233	7.09118	7.52095	8.31409	7.44769	8.61	6.04157	6.66633	6.45481	6.30585	6.49075	7.19441	6.53413	9.58283	6.38678	6.52914	6.62773	6.3374	6.33357	6.44902	5.98358	6.64376	6.66676	6.89024	6.51473	6.59312	6.00214	6.62435
"1552792_at"	5.83039	5.157	5.51281	5.24229	5.25099	5.38068	5.8174	5.58258	5.91995	5.64117	5.65356	5.66543	5.74147	5.65516	5.3194	5.39037	5.1745	4.82083	5.56505	5.17673	4.99567	5.84018	11.7582	11.9001	5.06675	5.18129	5.07203	10.9339	5.33443	5.33906	6.01942	5.5137	5.14495	5.53181	5.21788	4.84287	5.21682	5.76364	4.96326	5.74847	5.23015	5.5446	6.31916	5.11438	5.11263	5.42303	11.1235	5.11917	5.49139	5.75341	5.26385	5.60066	5.65007	5.46753	5.42966	8.35592	5.45404	5.7832	5.73335	6.48774	5.73865	5.18437	6.04063	5.64572	5.00887	5.03459	5.82069	4.76398	5.24348	8.13006	8.46641	5.06099	7.91879	4.84802	5.21776
"1552793_at"	5.529	5.4397	5.39985	5.39536	5.46549	5.98306	5.94966	5.88024	6.22215	6.67566	8.28764	5.73247	5.4323	6.55888	8.49474	5.81877	5.54311	5.27183	5.24385	5.51882	5.25747	5.77512	5.47333	5.33088	5.39541	5.39777	5.47773	5.09826	5.33748	5.53182	5.40135	6.32713	6.34152	5.49451	5.57048	5.29403	5.31751	5.51692	5.39137	5.80863	5.68727	5.52923	5.45136	7.27678	5.52122	5.8061	5.37021	5.42889	5.86334	5.69165	5.42994	5.93213	5.74751	5.89337	5.62474	5.39596	5.44906	5.45192	5.83091	5.54926	5.38405	5.38581	5.46412	5.54352	5.43326	5.42604	5.39624	5.22476	5.45526	5.74682	5.48017	5.45735	5.51868	5.34517	6.04377
"1552794_a_at"	11.1812	9.3963	9.00821	8.40399	7.76201	9.18074	10.5132	9.72951	11.3766	9.75009	9.3719	10.498	8.19974	10.2212	8.73672	8.86964	8.79235	8.2081	7.5169	8.66327	9.86958	8.14007	8.66853	8.07808	8.21149	8.5819	8.6159	8.2166	12.5593	9.32354	8.10395	10.0341	7.34854	9.13617	8.82475	8.36968	8.51484	8.72116	8.51407	8.73672	8.87691	7.94332	8.50513	8.27538	8.74366	8.92806	8.4147	8.33365	9.09464	12.3126	8.2482	9.60245	9.3862	8.30442	8.33284	8.13172	8.62391	8.25328	9.56452	8.68554	7.34321	8.50031	8.53092	8.78855	13.1781	8.46601	8.03974	8.32422	8.84604	8.84441	10.4188	12.1683	8.68043	9.10276	8.82183
"1552796_a_at"	5.72619	5.40528	5.31081	5.22015	5.38427	5.64437	5.71341	5.62554	5.82258	5.75085	6.50444	9.94488	5.20384	9.42021	7.17962	5.47021	5.39515	5.0679	5.24253	5.29857	5.25287	5.30548	6.16944	5.2934	5.31938	5.28796	5.38047	5.07916	5.63245	5.40251	5.29522	5.16533	5.2494	5.56276	5.44598	5.19365	5.33163	5.40337	5.29568	5.63935	5.46118	5.39777	6.76555	5.31391	5.42113	5.69003	5.28153	5.34526	5.72176	5.69024	5.33839	5.7133	5.63731	5.13716	5.46784	5.30902	5.34858	5.40669	5.74271	5.42873	5.30782	5.27075	5.36507	5.41142	5.32106	5.42024	5.3215	5.18593	5.51832	5.44956	5.57445	5.34388	5.38132	5.23046	5.40345
"1552797_s_at"	12.6079	8.994	9.51342	12.9934	13.7184	9.28873	9.55458	9.47087	10.1446	11.2509	9.97621	10.2278	9.73304	9.76718	8.78082	8.58231	11.7108	7.27304	8.41069	8.05823	8.02746	8.45823	8.54332	8.03326	8.05025	8.12567	8.53455	8.25596	7.96579	8.14555	9.14479	7.29043	9.9398	10.6283	8.58486	7.8884	8.07014	10.1477	8.06739	9.03083	8.46865	8.56614	8.20179	8.04191	8.41565	9.26457	9.68943	8.08509	9.63026	10.8949	10.2621	10.0456	10.2949	8.73802	8.73984	8.09846	8.27117	9.59445	9.45588	8.76417	8.7269	7.98048	7.90218	8.57205	7.96229	14.0766	8.27899	7.70861	8.7798	8.58599	8.74402	8.5033	8.13884	7.77325	8.61586
"1552798_a_at"	36.9297	45.8038	79.2717	63.044	46.8466	30.2637	87.3992	61.9527	61.0748	29.2303	53.6722	50.2076	54.305	22.1432	42.597	20.279	25.4517	26.4529	13.4008	17.809	47.5927	27.3916	35.3598	18.5455	37.5539	8.31942	7.90598	80.0729	84.6156	18.5023	31.6181	51.036	49.1811	33.5062	18.0972	6.66234	25.8502	34.3844	15.1207	21.4238	25.3732	6.57272	49.3064	6.67485	10.9488	65.2224	80.3128	58.9118	17.6441	19.3262	31.4478	36.6058	60.7381	31.6181	54.639	39.4544	44.6621	48.6395	26.7464	31.4415	58.1585	63.0902	53.7233	45.5258	12.334	19.4027	14.6265	14.9157	6.89907	69.3703	75.4954	6.52005	12.5118	6.44273	15.3777
"1552799_at"	5.39225	5.02784	4.95739	5.57737	5.57907	5.19733	5.56006	5.58162	6.51198	5.22842	5.28239	6.68388	4.86677	5.20332	5.16442	5.06845	5.05944	5.03065	4.88676	5.03044	4.85837	4.91364	4.96982	4.94023	4.9325	4.91188	4.9598	4.78121	4.85721	4.93854	4.95529	4.97682	5.01381	5.13719	5.57072	6.06615	4.91428	5.02111	5.02824	5.23158	5.07353	5.06133	5.07476	6.72686	5.02338	5.73271	5.02161	5.01251	5.2048	5.12228	4.95397	5.28413	5.11312	4.83782	5.11603	4.97866	5.0326	5.05752	5.21622	5.00659	5.16895	4.91664	5.53004	5.05842	4.93503	4.92797	5.03984	4.88044	5.05796	5.05787	5.12794	5.01418	5.03299	4.82151	4.97406
"1552800_at"	17.0811	19.0469	16.9322	15.7724	16.1742	17.6487	16.5479	25.2191	27.4767	16.8544	16.872	26.4252	15.9534	31.3657	25.5825	12.8286	16.2503	12.7617	16.2313	15.9355	16.0424	14.0367	13.9612	15.9211	13.3063	12.722	16.1659	15.4248	17.1001	16.2371	15.9732	15.6556	15.4008	20.1738	21.2797	12.9752	9.19137	8.12043	9.3028	12.0314	16.5339	15.9938	16.3006	16.0617	19.8712	16.7419	15.9426	16.5986	16.8117	16.2371	16.0974	17.0473	16.4319	15.5891	17.1508	16.4559	16.1324	17.6788	20.9365	16.2414	16.0749	15.949	16.202	16.4627	14.6392	15.8834	18.862	13.355	16.2377	20.3198	18.0593	17.0112	21.3981	15.7611	15.7077
"1552801_at"	7.74511	7.23083	7.11472	6.9612	6.8266	7.37214	7.66301	7.37345	7.77668	7.41922	7.46484	7.61721	6.40757	7.4918	7.33482	7.23997	7.62795	7.0303	6.96763	7.06052	7.0175	7.15193	7.04142	7.06375	7.12935	7.11525	7.20733	6.84584	8.92519	7.20928	7.07973	6.91344	7.01292	7.74811	7.26564	9.11399	7.0989	7.22118	7.08091	9.3165	7.25119	7.22135	7.28233	7.36936	7.21642	7.40859	7.10397	7.17123	7.44499	7.66304	7.13211	7.66271	7.55136	7.00208	7.33393	9.53943	7.19035	7.23408	7.38678	7.21582	7.07619	7.11882	6.79333	7.20889	7.17591	7.12671	7.09302	7.04613	7.26352	7.21896	7.3805	7.49373	7.17403	7.10355	7.99697
"1552803_a_at"	7.54386	7.32095	9.62104	5.82423	6.03589	6.9284	6.93766	6.78193	8.07759	6.79041	7.37825	7.37446	8.14605	7.11375	6.40267	6.29717	6.11951	6.01957	6.10216	5.62978	6.02026	8.53535	6.44981	6.19972	6.69035	6.61105	10.6437	6.09575	6.04561	6.41052	6.13146	6.07261	6.32057	6.64535	6.45574	6.98888	6.17196	6.40296	7.02226	6.42466	6.49433	6.08031	6.15629	6.62698	6.21588	6.61128	5.922	6.17606	6.96618	7.59513	6.31822	6.54397	9.05603	5.99963	6.18513	9.1205	6.33261	6.09409	6.74763	6.10148	6.21672	6.21606	5.81007	6.00695	5.97174	6.19324	7.40106	6.09854	6.3299	6.46338	7.00123	6.03853	6.06925	5.98496	6.34591
"1552804_a_at"	5.99343	6.9244	4.62053	4.10955	5.32061	5.40909	4.32058	7.8296	4.38271	4.69719	4.29791	5.11515	4.02641	12.7173	5.3868	4.52493	6.01125	5.01684	6.77277	4.16923	4.08503	5.47785	20.0248	4.43668	3.78153	3.58651	4.23931	3.91337	4.10427	4.2111	5.83343	3.63666	4.08073	4.23905	4.19609	3.67338	4.12623	5.12634	5.14845	4.42252	4.80521	3.93076	4.07621	3.69539	4.05949	4.24737	4.04461	4.03899	4.26434	4.11506	6.40444	4.386	4.27314	4.39338	4.35344	4.04216	4.0514	3.82269	5.60597	4.06229	4.01519	4.04579	4.13169	4.3946	3.68841	4.76852	4.00991	4.52212	3.95877	4.37323	4.97535	4.03473	6.08013	3.65493	4.05813
"1552806_a_at"	7.97771	9.17678	11.5599	12.0569	7.38372	7.69412	7.57432	7.63395	8.01382	7.5276	7.85714	8.02264	11.5184	8.22025	7.72503	10.9651	7.20252	7.18007	7.28168	7.24602	6.0868	8.49234	7.66687	7.19181	7.33345	6.21465	7.36997	6.96298	7.13814	7.43285	7.3007	8.83853	15.6168	7.55582	7.40622	7.02421	7.28267	7.87277	6.20947	7.38671	7.49536	7.38179	7.49963	7.28951	7.39002	9.79126	8.77567	10.7542	7.6141	7.93416	7.3358	9.67884	12.3158	7.08814	7.5315	8.31327	7.36405	9.77106	7.52787	7.38951	7.24866	7.24952	7.36632	7.46334	6.71355	6.92799	7.32114	7.26778	6.51764	11.3654	10.1915	7.31981	7.37157	7.33592	7.38296
"1552807_a_at"	20.5193	51.1248	62.9662	57.5368	19.9094	18.6152	26.0306	30.611	25.6639	20.7843	23.3762	23.756	56.4827	22.384	18.8533	20.6711	20.0405	22.7906	37.8054	21.1927	30.6594	37.8591	21.7861	17.3065	30.353	13.0828	19.6952	26.189	37.9383	17.7446	20.782	30.8858	131.653	22.2091	23.08	16.7249	16.4071	20.1601	10.3431	7.38722	18.1207	7.77894	20.7413	15.4329	16.5976	19.2149	24.2707	25.5052	23.8005	49.0553	23.08	27.0115	41.3667	20.1502	20.7149	21.4189	17.5818	36.0856	22.0901	26.7146	31.7275	23.1011	36.1161	20.3323	17.1033	47.1509	12.8795	25.5725	17.9119	45.958	32.8419	13.3893	20.3028	17.5277	24.7167
"1552808_at"	7.3803	6.56487	6.51116	6.15434	6.47353	7.33244	8.06247	7.09536	7.69081	7.14755	7.46032	8.60672	6.27811	7.46193	6.9225	6.71917	6.67204	5.94223	6.14977	6.44663	6.28929	6.34311	7.44355	6.33805	6.515	7.02611	6.47031	6.1734	6.2472	6.75198	6.52025	6.15138	6.41223	7.00485	6.76138	6.31004	6.5172	7.40065	6.49681	11.3855	7.89775	6.55527	6.93774	6.41778	6.6437	6.94578	6.329	6.5065	7.33985	9.01111	6.54525	8.1679	7.66235	6.09403	6.86043	6.42086	6.52687	6.55096	7.35406	6.59607	6.32825	6.34819	6.49266	6.60096	6.52516	6.31222	6.49428	6.11882	6.82895	6.66031	7.07011	6.56531	6.77882	6.40301	6.74427
"1552809_at"	9.26674	8.93363	9.25632	9.04666	8.797	10.2924	12.3196	10.197	11.8907	9.4027	14.6778	10.9391	8.41248	9.86409	9.21761	9.47637	8.91256	8.6382	8.50981	8.8175	7.62462	8.80012	8.90083	7.98897	8.74909	8.6881	8.89061	8.60776	8.71989	9.00136	8.65483	8.13837	8.52532	9.04523	8.94065	8.78065	8.68697	8.88091	8.81717	9.57093	9.0067	8.92197	8.95415	8.73305	8.9123	9.71039	8.81529	8.83907	9.27815	9.47293	8.85438	9.62123	10.8201	8.45252	9.00569	8.85398	8.47191	8.95164	9.11128	8.91132	8.62848	8.63207	8.88872	8.7753	8.84139	8.29437	8.82288	8.75632	8.95803	8.95055	9.08202	8.85082	8.89469	8.63088	8.90904
"1552811_at"	15.7634	19.7249	15.2246	14.5985	15.987	22.1049	17.6322	15.5584	22.9982	15.872	25.0787	22.0945	14.7268	20.73	23.2738	15.0025	14.9998	14.2301	12.6624	14.7118	11.8552	14.2222	14.808	14.7008	11.6821	12.5941	14.2207	13.261	14.5059	14.9867	14.6599	12.3132	14.8078	19.2951	14.7925	14.7653	14.8058	14.5238	14.7481	15.1784	14.9447	15.0191	15.103	17.234	16.2043	15.591	14.5687	14.8193	20.6687	15.357	14.7826	19.7177	15.1565	14.7962	16.4163	14.7914	14.6599	15.0367	15.6113	14.8237	15.6725	14.7277	15.9416	14.691	14.3057	14.7349	11.6734	11.3232	14.6007	15.0824	14.9962	14.7998	14.7874	14.7147	13.0171
"1552812_a_at"	9.60393	10.7969	16.4886	15.0349	15.5312	9.66164	11.4353	9.55123	11.6695	11.1309	24.3394	11.5458	19.826	11.391	11.1635	8.3622	10.9029	19.352	11.5949	10.5462	10.457	18.9137	29.1995	42.4917	25.4808	15.1986	9.00859	11.9483	12.5131	13.8011	32.724	17.2801	16.4042	12.6312	11.4414	40.4359	21.609	22.6087	31.9437	18.829	21.5421	10.7841	33.2455	10.6493	29.1028	14.959	11.1318	14.8162	7.4447	9.58374	9.48483	11.4333	9.81577	9.00962	10.961	10.8192	10.698	12.5814	10.6894	9.30541	10.5589	17.0586	9.51262	10.832	10.617	9.13582	9.1607	9.07248	6.18478	27.1226	28.3102	6.77678	8.52305	11.3833	9.29802
"1552813_at"	5.96601	5.77393	5.83285	8.87777	5.76214	8.41498	6.21295	6.33467	6.40476	5.87793	6.03377	5.98304	5.83356	6.45562	6.09175	5.71096	5.8549	5.75011	8.82287	5.88285	5.80444	6.64343	5.91582	5.77732	5.63941	5.87139	6.16011	5.51551	5.71764	5.88285	5.63436	8.22073	5.68456	5.91239	6.71839	5.81364	5.85979	5.94658	5.41891	7.17789	5.79136	5.8732	5.88824	5.72475	5.8718	5.8982	5.82895	5.91812	5.90861	5.88824	7.04572	5.91582	5.94069	6.78336	5.88824	5.82384	5.84631	7.61205	7.13599	7.72792	5.83646	5.8718	5.85758	5.8673	5.69698	5.68267	5.60384	5.82459	7.30441	5.89544	6.0014	5.81933	5.84311	5.54589	5.76991
"1552814_a_at"	5.92621	5.40542	5.31229	5.28393	5.3424	5.55998	5.86254	5.75982	6.73995	5.89831	5.64501	6.16704	5.26898	5.77523	5.73112	5.45437	5.37424	5.20683	5.20716	5.24613	5.20857	5.32541	5.35865	5.21841	5.30057	5.32314	5.33776	5.06523	5.12983	5.39024	5.2842	5.0993	6.60927	5.69754	5.44221	5.48327	5.33771	5.38372	5.28161	5.66177	5.57319	5.43625	6.32753	5.30443	5.39398	5.76357	5.26488	5.3266	5.65304	5.72602	5.32318	5.86888	5.76317	5.12978	5.54505	5.2877	5.33292	5.39917	5.98718	5.41745	5.29112	5.2661	5.34412	5.60608	5.27896	5.24771	5.39653	5.08576	5.40056	5.91564	5.65198	5.33748	5.45925	5.19001	5.4952
"1552816_at"	18.1226	15.2842	14.637	14.4808	15.0861	16.8899	16.9858	19.6007	23.4349	19.2534	19.0964	22.0374	13.9945	19.0576	16.7058	15.9123	30.0347	13.3961	15.4871	14.7141	14.1366	17.3059	15.1554	14.6957	15.0331	13.4804	15.0617	13.8344	14.1526	17.0151	14.9559	11.3467	14.0731	16.0591	15.3724	14.4707	12.3144	15.3047	15.2334	17.0593	15.6655	15.2864	15.5342	15.0057	15.291	17.4099	13.4127	16.1813	17.4299	22.5662	15.0651	18.3123	18.2381	14.2473	15.661	14.906	14.9773	15.1811	16.2346	15.087	15.5093	14.5704	15.0992	15.3931	14.9747	14.625	15.6142	14.5946	16.3626	15.855	16.7961	15.1163	15.3299	14.3737	16.4803
"1552818_a_at"	4.19779	4.0365	3.97638	3.93481	4.0201	4.10267	4.17698	4.124	4.26355	4.14317	4.14374	4.21637	3.91391	4.17127	4.12805	4.04022	4.02757	3.85469	3.94597	3.97744	3.94987	3.97221	4.01842	3.97806	3.9993	3.98128	4.0145	3.85519	3.92369	4.01665	3.96779	3.90534	3.95013	4.09154	4.04231	3.94693	3.99795	4.03449	3.97957	4.18171	4.06911	4.04125	4.0447	3.9931	4.03233	4.09057	3.97854	3.98753	4.11732	4.16493	3.99775	4.1709	4.15661	3.89477	4.09531	3.99477	4.00735	4.04074	4.16623	4.02985	3.98296	3.97084	4.01312	4.0349	3.99221	3.95632	3.98556	3.94608	4.03176	4.04241	4.08994	3.99915	4.01785	3.94256	4.02604
"1552819_at"	4.121	4.09779	4.05264	4.00875	4.01	4.23764	3.59018	4.17356	4.18571	4.30718	4.3049	4.1823	3.92261	4.28382	4.10195	4.12037	5.44438	3.78373	5.23447	3.96611	3.95082	3.92962	4.47628	4.05236	4.0889	4.13228	4.04084	3.96014	6.26612	3.96371	3.99693	4.00287	3.94245	4.79393	4.11175	3.89332	4.2385	4.08407	3.97061	4.1869	4.00927	4.09805	4.10654	4.01567	4.08339	4.25358	5.3213	4.55887	4.24722	4.20592	3.98686	4.38748	4.5738	3.90975	4.11066	7.49199	5.92785	4.10921	4.08691	3.97768	4.055	3.97497	4.04808	4.09544	4.28302	6.25418	4.12515	4.64478	8.15085	4.05485	4.02327	4.14065	4.90239	4.0177	4.08935
"1552822_at"	9.00224	7.40593	8.77184	6.65085	9.22958	7.94453	8.65516	9.49329	10.2199	8.32457	8.62931	8.6028	7.10464	8.62294	7.64762	7.44126	7.59209	13.7817	7.14946	7.23196	13.3168	6.88307	7.23543	7.3634	7.14228	7.64204	8.51641	16.8942	6.65687	10.878	7.11524	7.40498	7.16652	9.27429	7.79668	18.512	7.65668	7.80762	6.90283	8.39777	7.81986	7.39735	7.44922	8.34218	7.98278	8.30282	13.8084	7.29725	8.01851	8.70786	7.31072	9.44481	8.33203	8.43602	7.45674	8.24308	7.90827	9.02966	8.05935	7.775	7.72214	6.69727	7.71768	7.38925	7.69292	7.20195	14.0476	9.08276	8.15245	7.86577	7.68974	7.32881	9.1404	6.95118	7.83052
"1552825_at"	8.92804	6.46073	6.28254	8.65927	6.36556	7.01087	7.69285	7.14563	8.76501	6.62698	6.63679	8.1171	7.10352	7.26334	6.72042	6.7778	6.62529	6.22751	7.31135	9.46032	7.06083	6.29115	6.49797	7.23007	5.8285	5.9521	6.46258	6.16612	7.98087	6.41139	9.1455	6.07282	6.12859	6.83365	6.63428	7.11441	6.93714	6.95293	6.33439	7.30998	6.51847	6.54603	7.44659	6.13744	6.53598	7.02847	5.79364	6.36848	9.49098	7.33983	6.24559	8.04327	7.23082	5.48093	8.30436	5.85209	6.44153	6.25487	7.07422	7.44252	5.79032	6.35254	6.10331	6.30578	6.2023	5.85119	7.50088	6.5997	6.68359	6.58424	6.80221	6.55049	6.48294	5.77726	6.6844
"1552826_at"	12.4947	8.72764	8.63498	8.00062	8.64737	10.4246	11.1346	10.1355	12.2513	10.3726	10.8863	11.9877	7.81831	10.3743	9.3916	9.33175	9.06903	7.59357	7.76415	8.17765	7.77961	8.28147	8.74675	8.48281	8.69464	8.62572	8.48042	7.72946	8.06527	9.00248	8.49542	7.9692	8.52711	9.28664	8.98878	7.99637	8.13972	8.81777	8.12768	9.56624	8.92027	8.81476	9.07258	8.54105	8.8159	9.57463	8.24078	8.46977	10.1721	11.2478	11.8024	10.9985	10.6873	8.40039	8.95953	8.37781	8.56778	8.82995	9.85554	8.83336	8.26789	8.19288	8.55309	8.85003	8.33384	8.55387	8.48209	7.87764	9.23384	14.5375	9.6111	8.40655	9.14405	11.4805	8.94691
"1552827_s_at"	5.49532	5.14809	5.08011	4.92184	5.11747	5.9413	5.47278	5.38381	5.61494	5.39627	5.59915	5.54405	4.98315	6.05191	5.3568	5.19704	5.14372	4.79263	5.01535	5.02778	4.9725	5.01599	5.0966	4.99915	5.0675	5.05362	5.11408	4.90828	4.94234	5.13383	5.05114	4.97063	5.04801	5.29831	5.3756	5.05022	5.20149	5.13986	5.04606	5.4036	5.19656	5.13381	5.19762	5.08235	5.14706	5.3524	5.46669	5.09111	5.39412	5.48523	5.0721	5.51896	5.40264	4.95778	5.26035	5.9771	6.09047	5.15394	5.59182	5.14961	5.02831	5.01101	5.10133	5.16434	5.12752	4.98651	5.07692	4.92001	5.18063	5.17968	5.38456	5.0878	5.12803	4.95861	5.2263
"1552828_at"	4.53031	4.34337	4.8775	4.2107	4.29278	4.32536	5.21974	4.36447	4.55284	4.36604	4.45982	4.48474	4.82212	4.46109	4.40021	4.63256	4.32789	4.14344	4.23072	4.26138	4.23795	7.97208	4.31294	4.53657	4.36264	10.3041	4.3111	4.12277	4.20501	4.31257	4.26938	4.23606	4.23327	4.36301	4.35068	4.35893	4.27845	13.6517	4.28765	4.56196	4.42244	4.33403	4.32284	4.28032	4.32409	4.41849	4.25839	4.29126	4.39847	4.43039	4.29087	4.52268	4.35513	4.18655	4.38951	4.2292	4.24403	4.33519	4.45481	4.30799	4.37904	4.26828	4.30868	4.27153	4.11184	4.23322	4.21217	4.20408	4.20563	4.35264	4.38135	4.13924	4.30923	4.25171	4.31912
"1552829_at"	13.3542	10.8041	15.9867	10.6252	12.5859	14.8437	14.4298	16.7927	13.5588	15.0473	12.4977	13.4892	12.6834	11.0093	13.0141	10.8162	72.8228	12.4472	10.4658	11.9031	12.69	14.1539	11.3192	10.6901	18.8938	10.6035	16.1349	10.448	22.6638	20.3904	12.7457	12.1526	10.7219	14.7901	8.9898	23.0296	12.6367	15.3462	18.095	11.6578	17.3325	43.607	16.8554	24.8527	24.8534	75.1744	31.058	18.3903	15.7141	20.0344	25.9664	21.243	44.9143	23.4608	17.4337	28.0742	29.8545	24.0752	19.4453	22.1545	14.0484	52.057	16.8303	16.6642	110.593	16.8924	44.0818	98.7258	61.4141	6.53812	9.04159	32.1708	59.6832	70.7923	42.9599
"1552830_at"	16.0488	10.514	11.9357	11.1771	12.0781	12.6855	13.5606	16.3512	13.9868	13.3794	14.6148	19.1165	11.7249	13.4004	12.8884	12.1969	12.1272	11.2702	13.3007	12.0781	11.8235	17.0195	12.2389	10.2707	11.9037	13.3384	12.0749	10.0579	12.7942	11.2433	11.818	13.6941	11.2919	12.4393	14.8586	9.64805	11.6745	12.1023	11.9292	11.0941	14.0553	12.0893	15.713	11.8889	12.0671	12.5128	11.9103	11.8456	13.1893	13.889	11.9329	13.7868	12.6423	9.5081	12.3086	11.7254	10.4022	12.0781	12.6582	12.1573	11.5666	11.7722	11.941	10.3533	11.8402	11.5767	11.5799	8.81073	12.1728	12.3413	12.3332	11.9522	11.2013	11.3833	12.1503
"1552833_at"	4.43487	4.30897	4.28666	4.24773	4.30179	4.3307	4.37939	4.44711	4.49597	4.35683	4.371	4.41733	4.20934	4.34492	4.34409	4.33833	4.32592	4.16434	4.23155	4.2555	4.23967	4.25832	4.31253	4.25211	4.29302	4.26284	4.29827	4.31051	4.22982	4.30155	4.28919	4.20246	4.44347	4.38272	4.32573	4.27644	4.34898	4.3219	4.26039	4.42912	4.35993	4.32946	4.33133	4.27815	4.33722	4.44641	4.25494	4.28727	4.71345	4.514	4.28523	4.37295	4.37166	4.19909	4.35798	4.28434	4.29886	4.31113	4.36686	4.31352	4.28666	4.2557	5.56392	4.31051	4.27605	4.2767	4.27632	4.24657	4.30907	4.62417	4.39635	4.28104	4.29666	4.27228	4.30841
"1552834_at"	16.9527	23.144	15.953	14.9631	16.5455	20.2972	23.1214	19.1778	22.5235	18.5149	19.9975	24.6595	15.5416	26.4531	17.3477	17.3822	14.6172	15.5271	15.5144	23.233	13.2961	15.9949	17.2112	16.3895	15.4475	13.9239	16.5099	14.3884	15.551	16.6485	16.3239	16.1881	14.5388	18.7278	16.6001	18.7997	8.20743	10.0121	16.3842	17.6565	19.5342	18.8838	21.8098	20.5502	16.574	19.0933	16.3775	18.5164	19.2583	19.2544	16.4559	19.0907	21.3605	14.6928	18.4747	28.3976	22.1302	22.0669	20.1279	16.6806	15.4885	16.243	15.1526	20.955	16.1972	14.316	17.566	16.6806	17.0535	16.6264	15.7049	16.445	11.2949	16.25	16.5523
"1552835_at"	5.64272	5.23676	5.16861	5.11998	5.27428	5.33106	5.41277	5.41536	5.85543	5.41245	5.66038	5.4861	5.07894	5.82327	5.50981	5.32064	5.22529	5.05093	5.25315	5.16333	5.04183	5.16851	5.27922	5.10769	7.50988	5.1668	5.21671	5.28155	5.17588	5.27663	5.08342	5.55624	5.20911	5.36461	5.3155	5.07853	7.63866	5.7058	5.14349	5.44443	5.28233	5.22685	5.4583	5.19652	5.27233	5.37595	5.16133	5.19004	5.39768	5.44056	5.20071	5.40718	5.35552	5.08802	5.33048	7.19203	5.98358	5.29081	5.5801	5.18146	5.08267	5.17118	5.18828	6.06149	6.96462	5.20441	7.51414	5.01303	5.2568	5.31884	5.5396	5.18859	5.24898	5.18696	5.27285
"1552836_at"	4.21062	4.4473	4.02444	4.54237	5.51134	4.20701	4.17145	4.16853	4.24017	4.09066	4.15714	4.50816	4.00422	4.14415	4.20219	4.85783	4.01717	5.42404	4.85249	4.03243	6.72498	4.0334	4.21197	5.16437	4.1887	8.63755	4.53103	4.48904	4.15788	5.46252	6.27845	4.11637	4.14408	4.17869	4.19513	6.60477	3.98443	5.26121	4.58729	5.08259	4.22129	4.12051	4.06881	4.1711	4.06995	4.20219	4.2757	4.15788	4.16869	5.72781	4.16116	4.08061	4.24298	3.95534	4.19513	3.98693	4.00601	4.07001	4.2252	4.02369	3.9643	4.74044	4.03616	5.43865	3.92378	5.73902	5.04585	5.23178	4.04858	4.41954	4.07929	9.31504	4.16116	4.01281	3.93063
"1552837_at"	8.71885	6.62964	6.36674	6.19444	6.5593	7.25713	8.11693	7.32986	8.23103	7.48152	7.43206	7.95029	6.28833	7.50499	7.10412	6.85498	6.75942	5.86497	6.68199	6.27489	6.48895	6.38092	6.64262	6.52588	6.64714	6.59488	6.69922	6.4393	6.28062	6.77644	6.60288	6.41113	6.46818	7.13047	6.7667	6.58408	7.03857	6.74025	6.55505	7.44825	6.91308	6.64597	6.79762	6.49172	6.68834	7.34637	6.535	6.49828	7.26337	7.89442	6.64919	7.73032	8.03724	6.26147	6.83599	6.41351	6.6233	6.75031	7.74693	6.70106	6.35091	6.33617	6.69013	6.70517	6.52603	6.34723	6.94903	6.41851	7.12584	6.83929	7.2251	6.7072	6.72047	6.47311	6.90764
"1552839_at"	9.45138	8.88718	10.1304	7.98187	7.93316	8.74241	8.29233	8.48255	15.4691	8.20854	8.34967	9.27196	7.783	9.1011	9.73485	7.26396	7.90886	7.70839	7.65289	7.84707	7.80689	7.2872	7.85037	7.40963	7.88134	7.57494	7.84625	7.43949	7.74342	7.90293	7.77664	9.49686	7.61935	8.09814	8.00531	7.80069	7.88728	7.06513	7.85714	8.25174	7.85211	8.64076	7.94978	7.89616	8.91348	9.16991	7.84852	7.87241	9.63549	8.25253	7.90282	13.8807	8.2004	7.79442	8.07448	7.5147	7.89332	7.69177	8.4248	7.92432	7.45781	7.7287	7.94118	7.93181	7.78179	7.82345	7.86029	7.80186	7.93739	7.94978	8.07499	8.2611	7.91225	7.6173	7.97876
"1552841_s_at"	5.11327	4.12761	4.90639	3.95621	4.1031	4.31969	4.48143	4.24122	4.58258	6.06668	4.4167	4.24423	4.02423	4.47538	10.7384	4.44432	4.08814	3.99437	4.02141	4.04937	4.04707	3.96515	4.09975	4.06277	4.05104	4.07117	4.09417	3.93604	4.02064	4.09477	4.04919	4.02348	4.48564	4.20163	4.13189	3.9356	4.08013	4.12343	4.71813	4.2065	4.11768	4.26842	4.12315	3.95056	4.12169	4.34161	3.96127	4.06797	4.32407	4.26136	4.07802	4.19884	4.20993	4.00872	4.16712	4.45014	4.26331	4.10207	4.2457	4.2738	4.00496	4.20485	4.43955	4.12588	4.0741	4.04826	4.0049	4.00452	4.14275	4.12218	4.13757	4.07685	4.02974	4.0293	4.40348
"1552842_at"	5.51773	5.8326	5.09348	4.97093	5.16238	5.32532	5.4654	5.3916	5.56134	5.39104	5.39625	5.51533	4.99392	5.82835	5.35801	5.85038	5.19085	7.48827	4.94468	6.0544	5.91583	5.2265	5.87366	5.05833	5.53931	5.059	5.15704	4.90955	6.38008	5.16389	4.90765	4.58251	5.19835	5.19835	5.19709	5.04933	5.02352	5.1926	5.06147	5.32666	5.2136	5.16328	4.77561	5.03451	5.10859	5.64278	5.03707	6.41568	5.38857	5.45554	5.19665	5.46244	5.475	4.84565	7.18268	5.08308	5.12015	4.7493	5.40364	7.93633	4.998	5.08454	5.15956	5.72736	5.08066	5.06389	5.93058	4.92291	5.37839	5.19862	4.84102	5.34697	5.57899	4.96855	5.18052
"1552843_at"	5.65857	5.23342	5.08003	4.95959	5.16774	5.44326	5.76929	5.52724	6.20788	5.63246	5.62785	5.70293	4.88751	5.69177	5.46673	5.31053	5.24479	4.8532	5.28974	5.03744	4.9962	5.01775	5.27261	5.08792	5.13901	5.12166	5.1862	4.85486	4.94159	5.22506	5.1311	4.99752	4.99954	5.51114	5.26699	10.6265	5.61062	5.21115	5.11841	5.72088	5.31585	5.21359	5.28788	5.13142	5.22571	5.46403	5.04372	5.13043	5.5916	5.60922	5.14869	5.76465	5.67708	4.91294	5.30845	5.10179	5.19956	5.17754	5.53119	5.22878	5.0946	5.08628	5.169	5.25815	5.11902	5.01479	5.96427	9.36858	5.28332	5.26985	5.37861	5.17088	5.2319	5.69889	5.26542
"1552845_at"	3.51778	3.43312	3.34398	3.38439	3.93481	3.47713	3.50389	6.026	4.75301	3.5025	3.48306	3.51873	3.3728	3.45657	3.4974	3.44545	5.52871	3.3503	6.39845	3.71476	5.3242	3.40299	3.37712	3.32559	3.6035	5.51545	7.9693	10.1232	7.81427	4.3212	3.39393	2.92827	3.38974	3.46586	3.42383	6.12647	23.3054	9.54083	3.51252	3.43475	12.0802	14.6365	3.36931	3.41152	3.43399	3.46238	3.34325	3.41166	3.40453	3.42657	3.40424	3.48359	3.42163	3.14429	3.38484	3.33563	3.34304	3.44128	3.73354	3.43321	3.34004	3.50545	3.35912	3.43982	3.70586	3.39068	7.12126	3.38099	3.37157	3.38083	3.46798	3.41541	3.42995	3.37512	3.4353
"1552846_s_at"	28.051	30.5657	24.0821	23.8285	29.767	38.4432	25.9572	24.6557	27.5646	30.4717	26.0465	26.212	29.3002	41.04	29.3078	24.7249	21.3985	39.1548	23.7618	22.021	20.4261	28.9618	23.1583	22.1785	34.3761	24.1264	24.243	46.2985	24.6601	24.5225	22.3911	46.6763	49.2941	25.184	24.3177	34.3879	18.3641	17.1644	22.4244	18.1946	24.19	22.7017	24.3825	24.1405	34.386	32.5207	27.7	24.2482	25.5152	25.9316	28.596	42.5256	25.6086	23.5501	31.5963	27.1318	24.5686	24.6158	51.6447	24.6036	24.0827	28.9271	27.3812	30.7979	24.2425	24.0105	24.0693	21.4653	23.7877	41.7389	27.6757	24.3572	24.2136	23.8085	24.85
"1552848_a_at"	5.28907	5.45534	4.8852	5.03109	4.9479	5.27185	5.1165	5.14086	5.37986	5.78723	5.18968	5.32193	4.82287	10.0479	5.09109	4.96579	4.94598	4.73965	4.79417	4.89382	4.85534	4.88265	4.93178	4.87491	4.88161	4.81111	4.93156	4.74225	4.81889	4.92937	4.79602	4.80252	4.87025	5.07284	4.9604	4.85645	4.86729	4.9385	4.80589	5.14808	4.97655	4.93905	4.98627	4.87379	4.97248	5.084	4.87901	4.89703	5.1072	5.14969	5.86905	5.24116	5.11532	4.8154	6.99599	4.90955	4.94283	4.98397	5.13154	6.42619	4.88795	5.41113	4.94221	4.96244	4.87213	4.8209	4.88753	4.86691	4.92082	4.97938	5.0078	4.91253	4.92289	4.75493	4.94334
"1552849_at"	11.6333	8.46539	8.30942	7.20713	8.40365	9.12505	11.6687	9.19962	12.4566	9.03189	10.1181	9.85424	7.74279	9.76357	8.95825	8.6241	8.43415	8.05801	7.86327	8.29794	7.21007	7.6198	8.35868	8.06022	8.28498	8.32645	10.2508	6.92391	7.93262	8.419	10.163	7.81137	7.26537	9.37552	10.3023	8.15361	7.65107	8.44424	7.75363	9.17727	8.49035	8.42148	8.61845	7.88301	8.42139	9.56501	8.09752	8.25421	9.16985	11.7259	8.31314	12.0264	9.69851	7.80263	8.53225	8.17199	8.27251	8.47331	9.45684	8.49343	8.09495	7.36192	8.40236	8.44958	8.24943	7.6165	8.08806	7.89821	8.47865	8.47727	8.97727	8.37707	8.47414	7.96582	8.7043
"1552851_at"	5.384	4.96509	4.87603	4.8322	4.93181	5.12556	5.27534	5.19878	5.55196	5.24736	5.20113	5.32856	4.74729	5.30329	5.14792	5.00239	4.99049	4.6487	4.78607	4.84538	4.79568	4.85389	4.92677	4.83845	4.89991	4.88425	4.92599	4.66411	4.76563	4.9568	4.87007	4.7981	4.84617	5.11373	4.99315	4.81161	4.87791	5.04721	4.88125	5.21745	5.00852	4.95801	5.03207	4.88706	4.96509	5.77704	4.84716	5.32359	5.17956	5.43273	4.90365	5.50975	5.1956	4.78494	5.03745	4.87873	4.91584	4.97112	5.20472	4.97248	4.83773	4.88653	4.92329	4.98045	4.88505	4.86149	4.87745	4.83488	4.94888	4.99329	5.02002	4.92086	4.94408	4.779	4.97837
"1552852_a_at"	10.1007	8.78966	8.25627	7.40262	8.13166	11.5905	9.81598	9.78681	11.8785	18.3742	11.0825	10.9307	7.98556	9.97116	9.03909	8.85643	8.57738	7.74965	7.94149	8.33919	7.95367	8.25011	8.58316	8.03541	8.38204	7.87154	9.26251	8.02473	8.23173	8.70567	8.21612	8.24264	8.27795	8.75667	8.73291	8.32236	8.45632	8.43396	8.07833	9.1311	8.69454	8.30955	8.6413	8.69053	10.7645	9.91772	8.8701	8.52178	9.70932	10.3021	8.68425	10.5052	10.0256	7.13608	8.72846	8.36143	8.40612	8.45207	10.2482	8.69326	8.23186	8.42114	8.43208	9.34614	8.22891	10.4978	8.33167	8.21204	8.76547	14.8602	9.27061	8.45031	8.39991	8.26979	8.60693
"1552853_at"	12.0867	6.41195	6.1649	6.09118	6.3283	6.47075	6.68018	7.19697	7.36849	7.48604	6.48129	6.797	5.88314	7.17016	6.87585	6.51985	6.35822	6.11282	6.20127	6.23357	6.15776	6.22682	6.35307	6.29625	6.80033	6.20781	6.41759	5.87832	6.14465	6.5169	6.30986	6.04766	6.23223	6.84682	6.53653	6.20751	6.43399	6.44605	9.84769	7.0509	6.41166	6.45233	6.44312	6.29368	6.43399	6.37054	6.22795	6.4843	7.06064	6.53196	6.35928	8.34566	7.17488	5.94577	6.56055	6.25511	6.31756	6.40629	7.51584	6.45095	6.17636	6.15546	6.32527	6.35347	6.27898	6.20239	6.26531	6.18847	6.50189	8.18569	6.80108	9.26546	6.49612	6.07615	6.59604
"1552854_a_at"	6.09877	5.93172	8.33004	5.81719	5.92296	6.28472	6.61833	6.07207	6.88038	6.03814	6.1934	6.12215	6.65129	6.34641	10.341	6.04534	6.7751	5.67422	5.78354	5.81235	5.78395	5.85456	5.83927	5.69489	5.8923	5.81324	5.91169	5.69123	5.72253	5.93658	5.84084	5.70174	5.84621	6.10485	5.94702	5.98458	5.84776	5.94218	5.82898	6.21493	5.99165	5.94424	6.02852	6.33959	5.93082	6.15033	5.85152	5.90598	6.16766	6.08215	5.8817	6.62249	6.05803	5.76768	6.07988	5.88718	6.28188	5.91529	6.07394	5.94702	5.85984	5.81674	5.90542	5.93783	5.81556	5.83405	5.83848	5.80381	5.96	6.90922	5.9007	5.88834	5.94702	5.81943	5.92737
"1552856_at"	6.46353	6.15995	8.19627	5.32709	10.8405	6.30826	6.97231	6.91729	7.21478	9.0407	6.35251	6.80306	6.46325	6.36016	6.39461	6.26292	5.91099	5.52054	5.70785	5.75555	6.43856	6.20324	7.04012	6.20744	6.21216	6.21284	7.58419	5.17422	5.6623	6.00364	5.76548	5.712	5.76583	6.46324	8.77529	6.18416	5.81991	6.27583	5.76884	6.37093	6.27735	5.88366	6.2736	5.81867	5.63662	10.498	10.4893	5.81895	6.85042	7.38619	5.83902	8.64966	6.44047	7.19102	6.29345	6.37403	5.82963	5.74878	6.29529	5.98566	6.15644	5.42036	6.23547	8.28128	6.15149	6.18026	6.22686	9.5895	5.8992	5.95072	7.80038	5.85161	6.23851	6.15541	8.18888
"1552857_a_at"	5.57127	5.35839	5.25889	5.20621	5.31839	5.45279	5.57031	5.513	5.65828	5.51088	5.5171	5.80893	5.17808	5.50831	5.48683	5.3534	5.29935	4.91166	5.21246	5.24997	5.22069	5.24745	5.25767	5.24705	5.37022	5.26929	5.32239	5.10001	5.18333	5.33038	5.24988	5.16544	5.21512	5.46357	5.36704	5.22006	5.28087	5.30553	5.26177	5.54136	5.37208	5.34208	5.36124	5.28564	5.35316	5.47411	5.24922	5.27915	5.59756	5.76983	5.28734	5.74504	4.87108	5.14912	5.41185	5.28328	5.30575	5.35724	5.62214	5.34147	5.47235	5.2502	5.442	5.35339	5.27954	5.22795	5.19433	5.19193	5.35148	5.36834	5.69125	5.30367	5.32055	5.1963	5.34553
"1552858_at"	14.516	7.99987	8.42894	6.88747	8.69082	10.6696	13.7261	10.1746	14.4384	12.5894	10.8545	11.8322	8.05492	10.7219	9.28867	10.3456	10.047	6.52061	8.19591	7.47173	8.81713	8.00688	9.99594	8.19659	8.52206	8.22192	8.29078	7.35919	8.17412	9.11445	8.9918	7.00751	7.64531	9.85794	10.6812	8.55393	9.59942	8.82341	8.64511	10.2176	8.96352	8.10288	9.18386	8.17019	7.90556	9.72167	8.61738	8.48207	10.0701	13.898	9.2727	11.9131	12.9729	7.35648	8.41899	7.94272	8.18114	8.6928	9.5565	8.33304	8.21059	7.78183	8.37377	10.4673	8.62723	8.57638	8.67211	6.76026	10.6851	9.03469	10.3775	8.70453	8.88029	7.74791	9.19881
"1552860_at"	7.72321	7.41882	7.26908	6.94104	7.40145	7.56615	8.17503	7.98969	7.68534	7.51717	7.82736	11.7696	6.89846	7.87782	8.06433	7.37029	7.34171	6.83123	7.17645	7.26814	6.53164	7.23041	7.04192	7.21951	7.33546	7.11302	7.32128	6.8065	6.53868	7.32283	7.15541	7.12865	6.96315	12.5013	7.38463	7.18889	7.12675	7.3108	8.32558	7.55552	7.33791	7.33546	7.28302	8.95211	7.84825	7.47241	7.26438	7.19099	7.78462	7.49089	7.00479	10.6918	7.83971	7.10883	7.39914	8.02124	7.54854	7.33024	8.38546	7.22058	6.87708	7.28098	6.38526	7.19143	7.0709	7.05103	6.99159	6.91946	9.0683	7.36995	7.6407	7.27696	7.31495	7.1507	7.37806
"1552862_at"	6.01685	5.86096	5.70209	9.76998	5.76635	5.85441	5.77629	5.73109	5.85441	7.46553	5.99279	6.0478	7.50318	6.06059	5.95705	5.5951	5.84421	5.64569	7.27699	10.8113	5.92928	5.77351	9.78302	8.78408	5.85024	5.77531	5.82774	7.32987	5.85026	5.83183	5.76103	4.98295	5.72014	5.6818	6.7235	7.69594	18.1291	5.79355	5.77101	5.51851	5.95002	5.8426	5.86556	7.45495	9.18346	6.17805	5.76915	5.51751	5.94996	5.98463	6.09581	6.14332	5.97629	5.68727	5.90143	5.79245	5.85441	5.85963	5.99245	5.71116	5.77854	5.77997	5.68172	5.58954	5.78737	5.48095	5.76979	5.63338	5.84628	5.80483	5.8983	5.80283	5.59558	7.37873	5.83894
"1552863_a_at"	54.9263	56.0709	53.6875	45.7118	48.9263	55.6253	60.0508	74.3075	103.549	57.3349	63.1541	82.6881	50.7333	74.7957	93.6776	46.0208	44.021	52.5582	42.08	43.1621	42.2483	43.2783	38.6784	46.0609	43.0147	43.6255	46.1484	36.7884	42.1528	47.3555	45.7175	45.4659	47.561	62.6796	50.0264	56.1614	43.5133	38.3774	43.571	44.4107	44.5427	44.1848	50.3301	48.5408	58.4288	73.8737	46.9401	57.0342	60.9834	54.0869	51.4954	64.3769	51.4981	48.0586	49.7957	47.7042	48.9717	61.6682	68.0785	46.2611	45.1423	46.8786	44.6896	49.8216	43.4942	53.5314	43.4003	59.8428	46.2212	80.6553	52.0774	92.4107	49.7251	45.0696	51.6321
"1552865_a_at"	6.7532	10.5171	6.4652	6.44516	6.49634	6.96212	6.97874	6.72845	6.65912	8.28943	7.02274	6.64303	6.44427	6.57964	6.55928	6.51551	6.58734	6.31105	6.4578	6.46642	6.4541	6.47695	6.27592	6.19136	6.39953	6.21477	6.72616	6.02261	6.42639	6.48664	6.35648	5.83142	7.14472	6.56471	6.32412	6.40819	6.23293	6.31033	6.48647	6.59726	6.46446	6.51079	6.4598	6.46931	6.69933	6.55051	6.45742	6.46704	6.57023	6.59029	6.3777	6.64413	6.59253	8.44803	6.52857	13.0523	6.59421	6.51595	6.57078	6.62007	7.07333	9.10598	6.48316	6.51399	6.46877	6.44594	6.52201	6.43688	6.50301	6.5299	6.57711	6.46428	6.50013	7.52193	7.71707
"1552867_at"	17.5474	25.0045	27.2515	51.7481	37.6514	18.9826	17.3886	21.8007	25.6923	34.2973	20.7424	25.1836	60.6393	20.0965	24.2188	21.3799	21.0806	34.6408	29.5763	53.6455	22.4895	26.4134	25.5728	34.3317	20.7442	36.1733	14.9104	17.9943	12.2375	22.1744	34.4853	27.7873	41.8202	28.6667	18.7562	14.8552	12.6519	12.5645	18.7982	14.9967	18.7845	11.8422	17.4659	12.4307	12.8004	17.9325	17.9716	16.1072	19.0155	15.1565	25.1307	14.8359	19.5087	10.4709	17.6424	14.59	15.0426	12.5834	16.6139	12.5503	12.0815	18.4945	12.1327	15.4448	15.9264	47.0978	22.9789	18.6261	14.3951	13.741	14.0322	13.5723	12.8014	13.7108	10.3367
"1552868_at"	19.0323	19.8906	34.6502	26.2583	20.5202	24.8244	29.4981	20.9581	31.6987	22.519	33.1698	30.6319	19.6615	34.5252	20.1459	19.9061	17.988	17.2405	14.6113	19.7619	15.2004	14.3924	18.2864	16.5388	15.279	20.7257	19.8531	18.0776	20.5308	18.6219	17.9222	18.3692	19.1032	26.0865	18.9131	16.1885	16.724	8.70434	17.869	14.697	18.112	19.9303	22.9947	21.0215	34.1436	24.677	19.8614	28.0712	24.5406	18.9718	17.3477	20.9226	14.8856	19.7878	20.0156	19.7634	20.6759	27.5313	27.2251	26.6409	40.2371	16.5247	33.2276	22.1928	17.2051	20.9846	16.8803	15.7863	15.4264	35.8952	23.6917	19.7639	17.8712	17.6461	19.9108
"1552870_s_at"	8.38167	7.33986	6.8628	6.53426	6.97899	7.55064	12.268	10.6364	8.6614	7.73712	8.00112	8.6181	7.15715	7.8269	7.53663	7.21794	7.14018	6.3909	6.73413	6.65967	6.64564	6.8632	7.00634	6.83205	6.94861	6.87987	8.51723	6.50067	6.6982	7.16567	7.85512	6.57669	6.54258	7.49236	7.19317	6.78677	6.90282	7.73076	6.87353	7.68626	7.21768	7.0625	7.31302	6.86295	8.1653	7.55102	6.63083	7.31264	8.53508	8.69986	7.56938	8.52851	8.07097	6.49528	7.51111	6.8289	6.96659	7.05083	7.6941	7.91929	6.84163	6.68857	6.93494	7.07542	8.50381	6.4631	8.34713	6.69967	7.19156	7.2692	10.3988	6.92916	7.08227	6.54892	7.22491
"1552872_at"	19.6226	20.1171	18.1672	16.2224	18.3718	21.8693	19.0574	18.9544	19.3722	18.7561	18.744	21.3549	18.0795	18.8577	18.8733	18.7595	17.4839	17.8892	18.0174	18.1447	18.2021	18.1515	16.5062	20.3133	17.987	18.1918	18.4422	15.5147	16.3999	18.3715	17.7803	16.0962	18.1715	18.7782	18.5528	17.7145	16.4196	18.4565	19.4776	39.2212	19.0892	20.6481	18.5846	21.0507	24.0583	23.4085	18.1304	18.3391	20.0016	19.0233	18.6476	25.4047	18.9259	18.0219	18.6974	18.787	24.8942	17.5428	23.1354	19.0268	18.1637	16.5572	17.1609	18.4879	18.3371	16.6819	18.1481	17.9519	17.3574	17.6403	18.6869	19.1305	16.7646	16.5811	18.4965
"1552873_s_at"	5.88044	7.878	5.74569	5.7462	5.75435	5.82191	5.90341	6.00822	6.72209	8.24175	5.86685	6.60737	5.67427	6.16057	5.96506	5.77603	5.80289	14.0246	6.66957	6.12898	5.19444	5.72077	5.50005	5.7039	5.78491	10.2695	5.7398	5.60836	5.87356	5.75828	5.70251	5.66691	5.75113	5.8278	5.49198	7.19838	5.752	5.78978	5.72912	6.44244	5.78014	5.76181	5.78671	6.66364	5.77625	5.82	5.71372	5.73351	5.84693	5.87032	5.72708	5.93169	5.86398	5.42299	5.81156	5.73396	5.7429	5.49272	5.85715	5.77746	5.72054	5.71024	5.75092	6.22202	6.90491	6.33515	6.83834	5.69245	5.49872	5.79954	5.75733	5.75266	8.46769	6.93333	6.83083
"1552875_a_at"	11.096	8.53029	8.55614	9.89365	8.71547	9.62468	7.75337	10.7267	12.5552	10.1235	9.06646	10.8468	17.3346	9.09324	9.79511	8.81702	8.50551	6.66263	8.72	8.88397	7.52875	10.1927	8.7509	7.72848	8.61268	7.64026	8.66102	18.1181	17.7038	8.65461	8.16658	8.38101	8.46016	9.11706	8.54439	10.4377	8.43262	8.38933	7.65528	11.2026	8.78692	7.94342	14.0776	7.65391	8.04141	10.0154	8.6381	10.4623	10.0772	9.15504	9.34281	10.7161	9.0519	8.30825	16.1634	8.42773	8.6975	8.73662	9.59058	8.73457	7.58829	9.29284	7.90262	9.57706	8.18464	7.83544	7.96508	8.26862	8.51782	8.54035	9.21227	8.06792	8.95939	7.60216	12.9184
"1552876_at"	6.25142	5.75695	5.68116	5.53687	5.71036	6.85223	6.18862	6.73816	7.64559	6.54934	12.1842	16.4719	5.4972	6.88531	6.231	5.86099	5.98656	5.33099	5.50986	5.64141	5.54088	5.83091	7.32917	5.58207	5.66625	5.61618	5.73895	5.45164	5.45295	5.79615	5.671	5.51102	5.54266	6.42906	5.87187	5.57166	6.11497	5.78956	5.60503	6.03738	5.87233	5.74759	5.85743	5.6567	5.77369	6.1105	7.05298	5.69162	6.90219	7.77242	5.71093	6.39179	7.06126	5.42871	5.88283	5.68942	5.69001	5.74934	6.06415	5.80593	5.64338	5.61475	5.64806	7.1979	5.64382	5.66134	5.67906	6.43065	5.82864	5.79464	5.93077	5.70165	5.73694	5.50921	5.83535
"1552877_s_at"	7.55411	10.9632	7.38151	7.18013	6.64806	7.74875	7.60765	7.87856	7.67917	7.88884	11.2273	8.14708	7.04039	13.4339	11.4983	7.44195	9.32751	7.81723	7.3938	5.67807	7.59594	7.02783	6.42081	7.08757	6.29878	6.87439	7.4327	7.62073	7.27782	7.44754	6.20154	7.01487	7.27796	7.47232	7.44266	7.39053	6.44976	7.43832	10.6789	9.70375	7.45709	7.44661	8.98812	8.37533	7.44195	7.78439	9.87618	7.37249	7.539	7.13619	7.37032	7.7697	7.34662	7.34812	7.8027	7.40007	7.39217	7.45474	7.49181	7.41619	7.3577	7.40007	9.78082	6.74227	7.39831	6.84404	7.42584	7.3056	7.43658	7.50904	7.65542	7.37784	7.44055	7.31969	7.41891
"1552878_at"	16.4885	5.99099	5.77523	5.67138	5.92149	6.52383	7.78044	14.2549	6.45367	7.66518	7.8194	6.82011	5.53772	7.8664	6.0481	5.94712	6.11859	5.42098	5.56715	5.80943	5.61088	5.63555	5.93933	5.72432	5.67398	5.8	5.73724	5.46806	6.28241	6.89196	5.6434	5.56018	5.57476	6.31175	6.05631	5.69504	6.46622	5.81005	5.64463	6.47503	5.91038	5.7556	6.0428	6.01281	5.76835	13.4307	5.75783	6.79356	6.73143	6.06509	5.87197	14.6468	6.76664	5.53015	5.96286	7.76706	7.35431	5.75252	7.04933	6.04965	5.63149	6.43742	5.71778	6.03662	5.79071	5.75536	5.85234	5.57984	5.95907	5.91193	9.50438	5.6955	5.79111	5.57637	5.95007
"1552879_a_at"	8.49477	6.27107	6.09726	6.85662	6.7157	6.93809	6.66401	9.27871	10.1341	7.10564	7.08373	7.96512	5.94529	7.17428	6.60923	6.29479	12.52	5.84355	5.91689	6.82974	9.0665	6.12049	7.58672	6.18931	6.09075	6.13501	6.26265	5.41584	14.4744	6.82338	6.21429	5.99658	5.93014	6.28981	6.18198	5.9993	6.07464	6.15848	6.1375	6.40793	6.29878	6.15942	5.72864	6.20916	6.26653	19.5324	6.06431	7.20136	9.10123	8.64834	6.22191	9.10505	7.03871	6.09809	6.90872	8.66128	6.36862	6.30771	6.56999	10.5978	7.78767	6.23992	6.57638	7.0408	6.72301	6.07548	5.55783	6.17257	6.27043	5.72288	6.68753	6.15195	5.67132	5.97264	6.32867
"1552880_at"	285.238	246.453	84.003	282.741	200.771	320.745	214.787	351.905	185.81	193.97	230.94	377.824	142.952	326.25	255.214	251.477	278.057	62.5574	543.505	505.117	635.646	533.588	848.822	580.479	71.6688	226.256	570.548	126.031	215.697	357.241	614.816	261.717	332.182	288.241	133.279	96.8907	839.86	57.8546	282.912	631.017	328.272	319.605	149.196	72.3185	147.604	187.908	158.201	355.324	266.379	152.428	244.979	204.323	519.054	254.35	252.426	188.926	177.493	414.849	162.262	225.945	145.036	194.756	124.379	198.864	349.83	301.041	897.823	161.131	325.8	154.751	193.235	198.826	163.489	75.4709	181.36
"1552882_a_at"	20.1425	16.714	16.111	15.5675	16.2867	17.0825	17.1288	16.9124	18.142	17.018	16.89	17.2373	16.8904	17.0518	16.8854	16.7515	16.7618	16.4762	16.137	17.2082	21.0772	16.0766	16.6709	16.6131	16.6404	16.6963	16.5644	16.4311	15.3623	16.718	16.5479	16.4659	15.1947	17.3909	16.7591	16.621	16.1636	16.7555	17.5484	21.0025	16.8133	16.7738	21.1164	16.6518	16.7633	17.6514	15.5601	16.6381	23.6422	16.998	16.1973	16.8883	17.0107	16.513	16.8219	25.3153	16.0332	16.4112	22.402	16.4806	16.6009	15.0139	16.7473	16.3969	16.6487	16.5419	15.9383	17.1686	16.7679	19.1693	17.2722	19.8779	16.6903	16.5762	16.7477
"1552884_at"	5.30846	5.18804	5.14619	5.09613	4.8716	5.50465	5.28814	5.28872	5.33318	5.24925	6.54972	5.3588	5.1375	11.7073	5.65955	4.36804	5.01167	5.26372	4.92374	4.93123	4.99211	4.94179	5.17206	5.30059	5.1493	5.15413	5.1657	4.60184	6.21781	5.17616	5.70719	4.85585	5.12091	5.39264	5.70283	5.16438	4.62455	5.02166	5.15459	5.27356	5.19713	4.90206	5.20158	5.58562	6.86098	7.12321	5.61739	5.85201	5.79287	5.47366	5.14605	5.41987	5.19846	5.19339	5.21454	5.14904	5.15474	5.17957	6.57041	5.38049	4.99141	4.91518	4.90411	5.21649	4.82413	4.98355	5.12571	4.70279	4.50346	5.2073	5.22745	5.24664	4.35427	5.17957	4.94254
"1552885_a_at"	23.4494	29.1334	26.1677	22.51	24.3141	31.2943	46.1388	28.1337	26.9004	30.2494	23.3681	35.4058	23.6023	23.4785	28.2945	26.3558	19.3513	22.2023	17.0004	18.6203	22.5551	21.803	15.2012	19.1288	20.6906	14.7291	22.2676	13.4703	14.2369	21.8822	22.583	22.3648	23.3314	20.2418	21.3204	22.5511	13.2168	11.9127	22.5466	23.4414	19.4879	22.9041	21.0217	22.7127	34.9194	20.3473	24.5445	30.8187	27.5601	26.3361	28.4745	32.0435	15.1617	24.6352	31.1875	22.7203	22.8942	23.9589	27.7284	22.8942	22.6605	19.3948	20.9504	21.4873	20.8505	27.7139	16.0214	13.2107	21.9276	24.3362	25.1773	34.952	24.2389	16.7996	27.0759
"1552887_at"	8.63927	13.3512	8.16814	8.10562	8.61446	10.5432	8.65981	8.59434	8.92346	8.89316	8.87423	8.85734	8.15414	8.84028	11.2249	8.90032	8.34626	7.90404	8.11297	8.49801	7.67245	7.83189	7.78878	8.17212	10.911	8.27094	7.83189	7.12359	8.14556	8.33947	8.18691	10.1794	8.18413	8.56721	11.1083	8.12939	8.29208	8.39246	8.16553	8.53826	8.41842	8.35427	11.0535	8.68338	8.93122	8.60111	8.25165	8.28233	10.8204	9.34484	8.24671	9.19857	8.66231	9.98716	9.86453	10.3813	8.41721	7.89849	9.72499	10.5618	9.43247	7.73164	7.72787	9.0694	8.18591	7.69894	7.74735	7.62566	8.27559	9.45398	8.47097	11.228	8.70383	8.08801	11.4523
"1552889_a_at"	95.8934	103.2	95.2193	80.9956	86.2553	113.458	94.6961	121.094	136.282	93.5617	107.303	115.184	96.7692	133.944	123.369	88.5235	77.1197	70.0367	70.2751	81.4408	77.4805	80.9733	62.7763	51.2127	74.9272	62.1035	94.5726	64.6899	54.8366	88.2111	76.8344	82.651	81.0922	94.8097	85.8759	85.6656	76.7356	53.5961	85.9005	83.0239	51.5202	82.0223	86.66	90.6134	86.4286	92.9219	94.603	108.024	105.24	93.5901	86.7527	130.307	60.6984	83.2366	92.5145	96.5511	86.9138	92.799	105.015	83.8699	86.3024	70.5333	91.1622	87.122	85.7698	89.7091	77.9118	82.7915	86.8325	94.4179	102.922	127.25	109.106	117.254	91.9472
"1552890_a_at"	5.55311	5.07807	5.09594	4.93505	5.09834	5.23289	5.53649	5.38913	5.48795	5.29879	5.41027	5.53276	4.90429	5.42309	5.14926	5.12868	5.07467	4.61347	4.92494	5.55915	4.96422	5.13293	5.15963	5.01118	5.13148	5.14283	5.10497	4.82819	4.90541	5.14283	5.00555	4.9004	5.07163	5.30562	5.10255	4.96028	5.0535	5.13754	5.03731	5.864	5.1944	5.14397	5.18293	5.11001	5.27463	5.33655	5.08839	5.05936	5.39131	6.20026	5.06673	5.51571	5.41745	4.88863	5.22341	5.10812	5.09674	5.11778	5.41721	5.10636	4.99592	4.99407	5.10487	5.36688	4.99296	4.99799	5.03536	4.91989	5.1792	5.17952	5.26524	5.08549	5.09779	4.92469	5.11969
"1552892_at"	6.36073	6.47272	8.63333	5.82797	5.95715	6.18241	6.42304	6.30918	9.07189	6.81386	9.43283	8.05405	5.96807	12.716	19.6851	6.05511	5.86492	5.81017	4.82758	5.80671	4.88218	5.90438	5.85017	5.88969	8.05024	10.0152	5.8446	8.29669	5.74885	6.01632	5.87619	7.61277	5.8419	6.1846	6.05514	5.80009	5.83706	5.87488	5.86678	6.29315	6.06536	6.76366	6.41571	5.60633	6.03113	6.21316	5.89679	6.40808	6.73077	5.03879	5.74763	8.39497	5.95137	6.36176	7.48845	5.9422	5.97129	5.87596	6.31631	6.08408	5.89971	4.91932	5.8065	9.00512	6.13655	8.46405	6.86565	5.8107	5.36447	6.04446	6.93879	5.94153	5.89465	5.37869	6.02649
"1552893_at"	12.3714	11.4449	7.03063	7.02165	7.1067	7.51328	7.28089	7.23797	13.9858	7.17766	7.15933	7.19566	6.99328	7.24521	7.22282	7.12274	7.11216	6.9154	7.06142	7.05642	7.01672	7.06615	7.12953	7.09196	7.0655	7.07653	7.08916	6.13806	8.73345	6.98672	7.37473	6.96285	7.02811	7.14804	7.07836	6.41125	6.58803	7.12234	7.0495	7.21539	7.09797	7.11664	7.13026	7.04724	7.11038	7.18784	7.02794	8.17001	7.09928	7.22209	7.96371	7.2482	7.18157	7.20681	7.16517	7.07043	7.08014	7.13521	10.8398	7.17427	7.06233	7.04829	7.10058	7.11043	7.03668	7.01252	6.70258	6.99752	7.09797	7.14093	7.6648	7.05967	7.09008	6.98943	7.06041
"1552895_a_at"	7.21067	6.24687	6.12681	5.94688	6.18752	8.79195	6.91485	9.10611	8.05305	8.33452	6.80139	10.8481	5.81604	6.82489	6.99608	6.37967	6.29148	5.63098	5.7878	6.11777	5.81343	6.06063	6.18479	6.01032	6.15496	5.9836	7.08637	5.62085	6.22971	6.24745	5.96712	6.03128	6.07913	6.52243	6.85898	7.87384	5.98529	6.1645	5.85832	6.73117	6.32749	6.238	6.8236	6.05882	6.2176	6.69978	5.93061	6.14066	6.6623	7.0048	6.10728	7.0112	6.80645	6.01563	6.32347	6.09564	6.09306	7.66601	6.56542	6.26359	6.0201	6.01281	6.18093	6.24266	6.06033	6.01414	6.11991	5.75883	7.26372	6.35527	6.49727	6.1956	6.2746	5.95922	6.67958
"1552897_a_at"	5.58126	4.92448	4.81446	4.80007	4.93174	5.08379	5.23397	5.15072	5.60359	5.15259	5.22859	5.95846	4.77337	5.37416	6.91331	4.95993	4.92455	4.5391	4.80773	4.84773	4.85889	4.8798	4.88128	4.84462	4.89323	4.89137	4.91815	4.7594	4.78029	4.90702	4.87279	4.6218	4.7434	5.02618	4.96787	4.85826	5.16804	4.949	4.88253	5.34537	4.96364	4.91662	4.95863	4.88414	4.95222	5.10023	4.85912	4.89747	5.10919	5.23171	4.90331	5.33885	5.22533	4.81058	5.016	4.84038	4.91416	4.89729	5.15915	4.98129	4.85527	4.73809	4.92203	4.94892	4.96029	4.86437	4.88373	4.63763	4.94993	4.95828	5.19779	4.9056	4.92314	8.18271	4.95825
"1552898_a_at"	4.43168	4.23905	4.27844	4.13434	4.23145	4.32268	4.42409	4.35977	4.50164	4.36978	4.37108	4.46076	4.14248	4.44336	4.35628	4.24264	4.24298	4.06249	4.14928	4.14711	4.15762	4.18182	4.21563	4.1613	4.33775	4.19125	4.22239	4.04697	4.10247	4.23137	4.16985	4.09695	4.17397	4.33162	4.24773	4.15421	4.3077	5.99932	4.17345	4.389	4.25347	4.24239	4.90327	4.41131	4.25163	4.35043	4.17662	4.18731	4.35823	4.68861	4.19374	4.41404	4.36582	4.16997	4.27937	4.19088	4.21536	4.25481	4.37673	4.25877	4.183	4.1708	4.18483	4.21656	4.73227	4.1533	4.18111	4.13227	4.21871	4.26244	4.30226	4.20775	4.21043	4.13796	4.24794
"1552899_at"	23.1127	19.4056	22.8222	22.4223	23.9206	20.4728	20.9446	21.7397	21.029	18.5508	20.1005	22.6178	17.2267	24.9666	23.1792	17.6597	13.8076	16.3523	14.6353	13.6226	18.3974	16.3412	27.6052	24.191	14.9835	12.4032	14.8372	14.4694	16.7803	15.8954	16.6493	15.212	23.2525	26.5303	18.2906	13.8658	12.2937	16.4375	14.2772	19.7616	16.7901	16.0534	16.8003	13.3983	13.3534	22.8235	22.0401	16.1409	22.8049	30.3229	21.4357	23.6606	18.8978	15.7034	17.2263	15.8824	17.6316	14.5933	25.4168	20.3142	15.0107	16.4927	16.1439	20.4341	14.9478	14.0284	15.0309	12.8585	18.6885	18.1454	19.4815	15.914	16.6745	14.6134	25.7067
"1552900_a_at"	6.4547	6.30519	6.09102	5.79928	6.29786	6.63342	6.97747	8.73749	7.33827	6.80688	7.27669	7.16417	6.17868	6.84235	6.58921	6.31303	7.44145	5.50942	5.79464	6.059	5.97009	5.95906	6.43784	6.05655	6.19683	5.98853	6.23393	5.81575	5.95434	6.25305	6.16568	6.15954	5.97254	6.61232	6.30908	6.01468	5.99039	6.31405	6.23478	6.62032	6.33295	6.30144	6.31027	6.25175	6.28722	6.72481	6.07732	6.25288	6.58146	6.43522	6.25647	7.85323	6.82299	5.8508	6.36443	6.25593	6.2681	6.25499	7.04212	6.30261	6.0762	6.24458	6.23614	6.33676	6.17295	6.21538	6.56867	6.19085	6.40244	6.38806	6.50464	6.2575	6.28581	6.34433	6.42094
"1552902_a_at"	4.67582	4.49941	4.447	4.5869	4.48576	4.55517	5.08681	4.59111	4.7551	4.65056	4.62642	5.98363	4.41666	4.93079	4.63129	4.4871	4.48818	6.20623	4.3435	4.45647	4.25756	4.38458	4.46862	4.45825	4.41922	4.41893	4.49033	4.24349	5.54324	4.49178	4.41	4.30503	4.33754	4.56888	5.34696	5.70913	7.508	4.93974	4.45778	4.75459	4.54712	4.43891	4.51756	4.43499	4.4919	4.62479	4.402	4.45641	4.64628	4.73946	4.44374	4.71723	4.58447	4.30201	4.53494	4.43219	5.36092	4.41885	4.58789	4.5027	4.46049	4.48717	4.47697	4.50523	4.40881	4.26586	4.44382	10.8229	4.47822	4.74612	4.56759	4.47806	4.40766	4.35108	4.49696
"1552903_at"	5.16579	4.93444	6.21856	4.75681	4.87115	5.03801	5.15966	6.05378	7.1397	5.10725	6.69477	5.24965	4.81371	5.1354	5.43408	5.01542	4.90734	6.14254	4.76475	5.17445	4.77178	4.80591	4.86261	4.80094	4.91153	4.80355	4.89185	4.61889	4.68405	4.88399	4.78254	4.73655	4.89184	5.04458	4.91613	4.8182	4.85229	4.91182	4.85647	5.1346	4.92979	4.92481	4.95418	4.84814	4.94156	5.0573	4.81267	4.84614	5.12853	5.16111	4.85691	5.18672	5.08759	4.7881	4.97332	4.85811	5.30719	4.9428	5.19997	4.93116	4.85443	4.78748	4.9813	5.3947	5.1505	4.83322	4.79102	4.71331	4.92535	4.95524	5.00731	4.8964	4.88943	5.21326	4.91648
"1552904_at"	10.7354	7.29625	6.91539	6.69372	7.12319	8.19219	9.18134	8.91259	11.2821	8.79575	8.87987	9.65574	6.87702	8.49301	7.90087	8.7837	7.92953	6.19855	6.67961	6.79633	6.8802	6.94184	7.40609	6.94325	7.223	7.01444	7.91611	6.61926	7.00029	7.4926	7.32915	6.66548	6.75475	8.1871	7.37639	6.79427	7.02342	7.3061	6.94121	8.17827	7.59681	7.35231	7.52542	7.08414	7.32566	8.07246	7.80988	7.1692	8.24536	9.90546	7.38877	9.92208	9.0677	6.50771	7.57446	7.54996	7.16384	7.24045	8.44897	7.325	6.82895	6.80393	7.21576	7.4277	7.2776	6.96384	7.22042	6.62157	7.93269	7.57541	8.21097	7.23537	7.46516	6.84183	8.26016
"1552906_at"	10.9724	7.36566	7.18	6.77902	7.48345	8.36504	9.23454	8.22359	8.84823	8.89171	8.68968	8.61542	6.89536	8.66392	8.07028	7.83504	8.32245	6.73122	6.95606	7.13274	7.27843	7.19591	7.47575	7.34224	7.35605	7.19314	7.4737	6.79734	6.98242	7.97769	7.38008	6.75503	6.97035	7.91265	7.57739	7.05834	7.20633	7.48927	7.15572	17.91	7.81141	7.41407	7.6735	8.0128	7.33322	8.30486	7.23705	7.23804	8.12195	8.51983	7.38727	8.35586	8.9694	6.86068	7.68229	7.22068	7.25596	7.97391	8.50897	7.54977	7.16906	6.96766	7.48029	10.8438	7.31527	7.10057	7.30564	6.96004	7.96938	7.76356	12.1027	7.38609	7.63804	6.92623	8.15429
"1552908_at"	6.98766	6.06105	5.91853	6.49244	6.16732	6.89948	6.81362	6.65074	9.66667	6.87555	7.41813	7.34796	5.7078	6.75843	6.50583	6.35619	6.22425	5.5287	5.68659	6.53012	5.47624	5.83959	6.15148	6.07912	6.44375	6.10456	5.86074	5.61208	5.87142	6.10794	5.83938	5.73192	6.39758	6.32307	6.13168	5.84092	5.64035	6.12741	5.94736	6.52772	6.22461	6.36684	6.22324	5.87588	6.78537	6.76144	5.81876	6.11582	6.57759	7.4247	6.132	7.75503	7.37368	5.3867	6.17689	5.87049	5.89421	6.1119	6.57611	8.34306	5.8193	5.58722	6.05891	6.20457	6.1196	6.95341	5.93465	5.65732	6.38754	6.55631	6.64543	5.9866	6.16135	5.78105	6.24523
"1552910_at"	21.3794	19.3705	15.5809	21.4981	19.5221	25.882	18.0711	18.5695	19.2216	26.0444	18.7411	20.2104	21.8309	20.843	21.6827	17.0695	23.9598	16.5475	13.8589	13.6221	15.5476	12.7767	18.2588	16.1549	13.9194	13.3677	16.7755	38.8166	36.8251	31.2	16.1211	14.8858	15.8405	17.8333	16.7021	15.9985	19.2152	16.4661	16.3942	18.5228	17.904	16.3822	20.1834	19.0095	16.3033	34.2465	16.1562	27.4577	20.8704	46.5347	45.433	47.0188	18.8048	25.9589	19.0131	20.9809	21.0575	16.3336	18.5733	19.4366	19.5274	16.4221	15.8489	20.1801	18.8808	14.0259	16.0047	14.7713	17.3439	19.4871	31.6955	16.2295	19.1405	15.9536	17.0878
"1552911_at"	12.8836	12.1906	12.0454	12.1397	12.0997	12.9612	14.3075	12.7092	14.3475	12.2592	12.6913	14.7906	11.2023	12.7651	12.5755	12.4146	12.1764	10.8165	11.9049	12.2062	12.7983	12.0263	12.1966	12.0174	12.1215	12.9296	12.1836	11.6219	11.5313	12.2401	11.9401	11.2921	12.2062	12.5714	11.3575	11.8305	12.0859	14.383	14.781	12.9697	12.351	12.264	11.9804	11.8895	12.1405	12.9943	11.8288	12.0139	13.1828	13.8159	12.5446	12.8575	12.6822	11.6164	15.2959	12.0023	12.4642	11.4887	12.7398	12.2378	13.7153	12.0192	15.8047	12.1096	11.8895	11.9574	11.961	11.365	11.7278	12.2441	12.7413	12.0336	12.1234	11.8789	11.285
"1552912_a_at"	6.15641	5.57184	5.57184	6.04532	5.44707	5.69828	6.07906	5.92879	6.27171	5.94511	6.36963	6.16127	5.36505	5.93575	5.76377	5.60768	5.60023	5.09412	5.34568	5.45112	5.96366	5.40092	6.44736	5.36329	5.61733	5.41748	5.49443	5.27631	5.34752	5.57184	5.44788	5.35569	5.42362	5.70574	5.61845	5.41741	5.60044	5.56452	5.41894	5.79952	5.60534	5.56655	5.53927	5.40644	5.56869	5.76031	5.37499	5.50754	5.90885	5.82712	5.50473	5.83324	6.44954	5.33185	5.55335	5.40248	5.49622	5.62725	5.78092	5.48558	5.37333	5.38188	5.49715	6.37241	5.40237	5.35801	5.38215	5.38056	5.62742	5.50053	5.75355	5.51707	5.54969	5.30501	5.62291
"1552913_at"	8.37215	6.96017	6.70753	6.22008	6.85327	7.92079	8.95764	7.7707	9.71447	7.61879	8.25878	8.02842	6.45068	7.6354	7.37396	7.2413	7.17251	6.18615	6.54804	6.71877	6.52374	6.71796	6.91551	6.68094	6.84041	6.7428	6.8537	6.40394	6.50727	7.01008	6.79679	6.49209	6.49653	7.33471	7.03845	7.14143	8.79802	7.46926	6.75026	7.56838	7.14263	6.95813	7.10916	6.82017	6.87562	7.41885	6.38996	7.15419	7.75416	9.88692	6.84569	8.79824	7.62101	6.07295	7.13983	6.74138	6.85532	6.88527	7.53753	7.00847	6.69683	6.67899	6.88323	6.99615	6.82035	6.65777	6.77458	6.46449	7.34709	7.23278	7.35097	6.86388	6.98226	6.57995	7.06898
"1552914_a_at"	15.479	20.1943	19.6161	17.0776	18.3834	17.1717	16.9366	16.9607	18.4784	21.7545	12.5983	17.7731	19.0925	16.4019	15.3192	18.0314	14.9475	31.9518	28.8311	20.1563	11.9076	18.9537	15.9237	17.8301	16.5455	19.5892	15.8681	15.4451	13.7818	15.872	27.4787	17.6618	19.675	19.9586	15.932	14.2872	15.2945	18.8233	30.9117	12.6455	17.389	13.9847	18.9065	15.7251	13.1311	16.0655	19.037	18.6659	17.9194	21.4237	18.5921	15.4663	15.3639	15.5755	20.3999	15.7974	15.8302	17.444	20.3553	19.4753	15.8129	23.5993	15.8604	11.4328	11.9377	15.4759	11.6842	12.6039	12.0723	20.5437	20.5859	13.917	12.1162	15.9451	11.0265
"1552915_at"	7.93281	7.05699	6.94154	5.81807	6.22956	9.76991	6.16488	7.69848	7.22059	6.83148	7.5958	8.29805	7.51266	6.32276	9.45118	7.09476	5.83996	5.35416	5.35509	5.84261	5.36463	5.45693	5.55087	5.4277	5.53996	5.4954	5.54421	5.53922	5.56541	5.88844	5.74416	6.4825	7.34411	5.99731	5.81722	5.57405	5.48551	5.30232	5.47944	5.55012	5.83951	5.8432	5.65944	5.6819	5.93687	7.4378	5.67846	7.23361	6.24804	6.18912	6.53888	7.97966	6.07557	5.5782	5.87324	7.18349	7.33877	6.55743	6.27073	8.75062	6.37836	5.61946	6.20012	6.45455	5.75961	6.52457	5.7393	5.38586	5.9383	5.65378	5.92535	5.55433	5.87182	6.21393	5.8035
"1552917_at"	5.2255	5.20353	5.11068	4.95303	5.034	5.41418	5.49473	7.62185	5.33931	5.4097	5.93299	6.40192	4.93872	5.90423	5.60486	5.32646	4.90186	4.95112	5.06312	4.87128	4.84566	4.79617	4.85875	5.09652	4.90547	5.06246	6.6963	4.69052	4.81149	5.55987	5.10319	4.86704	4.72457	7.44757	5.77912	5.0069	4.91002	5.07793	5.27333	5.18112	5.21419	5.0297	5.13755	5.13318	5.73084	7.6444	5.89648	5.1274	5.78557	5.20156	5.16686	6.15326	6.02316	5.0023	5.43542	5.20732	5.43759	5.72403	5.74442	7.35269	6.72429	4.84343	5.32472	5.45553	5.12998	5.01971	5.07229	5.04147	4.92671	5.2499	5.37795	5.15015	5.99302	5.10018	5.72853
"1552919_at"	7.59532	6.76414	6.81658	6.68183	6.69037	7.17873	11.8399	7.35896	8.74685	7.91148	7.98441	7.47996	6.17761	7.79032	7.4184	7.76094	7.04606	6.51944	6.43973	6.79592	6.72661	6.58043	6.91109	8.02053	6.78464	6.8254	7.86092	6.24427	7.18335	6.98728	6.82326	6.34127	6.4427	7.32793	7.00211	7.76239	6.84057	7.66034	6.64983	7.46794	7.02002	8.99497	7.07033	6.74034	6.86484	7.3538	6.57974	6.73178	7.98096	7.39337	6.87284	7.74674	8.29246	6.62458	7.15761	6.66833	7.15599	7.0435	10.944	7.00364	6.52286	6.96181	6.8031	6.98399	6.85245	6.6299	6.83588	6.27093	8.00581	6.99707	7.13973	7.02686	7.00975	6.42509	6.88452
"1552921_a_at"	37.7161	15.3956	42.0597	26.4008	30.1907	39.3004	18.7884	23.2067	20.7095	30.8735	40.838	24.9823	34.2383	17.9355	17.7143	26.2132	26.7632	71.2402	160.332	19.8338	55.3662	80.1845	50.6288	89.7129	104.134	44.8679	62.5674	31.3862	33.2079	23.2539	57.7374	47.5752	40.1796	21.0327	45.8527	94.7776	119.796	49.6647	104.049	70.005	34.5756	17.1593	86.8351	65.1782	43.2843	20.7695	32.0001	15.8036	17.0322	18.0829	32.1001	31.7745	17.8609	15.1415	17.4076	25.2634	30.4674	18.3826	31.555	29.4001	16.7886	33.9089	16.5941	29.1994	12.6489	16.7099	35.6701	35.2729	11.8482	50.3988	38.2958	42.7049	11.258	14.9431	23.8534
"1552922_at"	7.27866	6.20046	6.02835	5.90169	6.15109	6.47089	7.90802	6.58014	8.78649	7.35432	6.84531	7.19547	5.73364	6.88006	6.53797	6.57266	6.30146	5.6977	5.90684	6.11136	5.97294	5.9885	6.27375	7.84054	6.13934	6.03956	6.16984	5.7437	5.83155	6.21408	6.10675	5.85676	5.92475	6.75851	6.32564	6.09146	6.14591	6.31595	6.02871	7.11217	6.36913	6.20297	6.35649	6.0967	6.19895	6.49955	5.96381	6.10588	6.77407	7.11686	6.15085	7.06945	6.68668	5.70503	6.25747	6.07311	6.15759	6.0563	6.92411	6.19386	6.02994	5.95146	6.15361	6.28422	6.13774	5.97856	6.07903	6.05562	6.35469	6.34975	6.54459	6.13035	6.51731	6.0492	6.35441
"1552923_a_at"	7.61965	7.47612	7.36724	6.97501	8.18974	7.40176	7.62719	9.77652	10.4475	7.75189	7.62104	7.83008	7.33975	7.58672	7.58008	7.30193	7.47208	9.73007	14.997	7.40393	7.40294	6.57591	7.46113	6.01683	7.66817	8.33782	7.38119	6.96039	7.23373	7.9369	7.4319	7.22627	6.42713	8.43754	7.47994	6.62299	19.0114	7.48646	7.80207	7.62032	8.74031	6.27874	7.30836	7.32915	7.40801	9.20699	7.31662	7.47994	7.56751	7.60487	7.41218	9.4285	6.60412	7.90501	7.52235	7.3449	7.22438	8.14043	12.0454	7.46941	7.39709	7.1711	6.87748	7.46647	7.47994	7.36746	7.40041	7.07985	6.79464	9.56348	12.0816	7.35517	7.45314	9.12627	8.41218
"1552924_a_at"	17.1818	16.5758	15.3009	11.9151	16.5715	16.7305	16.4146	14.3316	14.4958	16.7804	16.7191	20.9254	6.366	15.7515	16.7105	16.9258	24.8369	13.6666	50.0549	16.5948	20.9206	18.0786	23.2778	6.98965	15.1936	42.2642	19.1699	16.3453	16.4457	28.2076	18.4369	16.3769	12.4866	14.4769	12.3753	4.76179	78.5	16.6641	8.9941	15.4119	33.0982	15.2445	16.6721	11.2398	14.0923	38.5643	15.616	16.5205	20.0141	19.4547	18.9271	16.7234	10.6776	16.3953	14.4187	15.3948	13.6796	16.6333	16.7571	18.6672	18.5459	18.2883	16.5954	16.5895	53.8062	26.1277	15.1744	11.7579	21.4099	29.4013	54.528	14.1647	24.5257	16.5263	16.5734
"1552925_at"	4.52755	4.35293	4.30293	4.22452	4.34033	4.44621	4.533	4.49645	4.62012	4.49427	4.49593	4.57184	4.26909	4.56983	4.41234	4.3835	4.35168	4.22453	4.2519	4.31557	4.30162	4.31663	4.33607	4.32384	4.31632	4.60345	4.33762	4.26958	4.25675	4.35675	4.28331	4.27403	4.28622	4.45041	4.37593	4.30257	5.80922	4.35665	4.30658	4.51665	4.39497	4.35757	4.37156	4.30888	4.36004	4.46635	4.29779	4.3183	4.48162	4.53476	4.31054	4.52275	4.48989	4.25053	4.37714	4.30705	4.32351	4.36129	4.49628	4.36114	4.28767	4.28876	4.32949	4.37826	4.30725	4.26922	4.2898	4.253	4.37157	4.38486	4.41374	4.35858	4.35103	5.53441	4.36916
"1552927_at"	61.3258	37.371	44.3354	43.803	54.9134	63.363	84.6197	47.3066	38.2026	44.7852	51.4686	90.6673	53.0027	54.8081	37.5483	37.6848	46.5481	94.2222	61.1166	49.3617	64.3624	83.6996	62.5202	134.655	75.0449	48.6562	68.8279	51.8162	60.9989	51.488	57.4894	52.9692	53.4673	48.2914	42.5549	53.6699	71.6348	59.4331	70.4462	57.8417	86.0155	63.0057	95.1002	55.3146	73.1896	57.0812	69.7788	64.7905	46.7205	40.4168	46.9263	57.9392	80.3063	53.5395	75.6016	54.4422	54.7358	85.212	57.6752	52.3161	59.4655	67.5342	58.5256	71.6052	26.0965	38.7542	62.3538	55.8542	38.2305	39.8285	57.194	34.5661	20.7993	32.1156	24.835
"1552928_s_at"	13.9178	15.1676	13.1902	15.0602	23.0654	19.8489	15.7159	15.541	14.176	12.3796	21.9841	29.665	23.4077	16.0599	15.9068	15.5167	15.0013	71.7512	30.9124	22.6136	29.7468	70.8553	47.5799	128.616	32.3046	26.7852	24.2083	15.6976	19.2762	12.8489	19.8104	19.4861	12.6122	16.5272	15.0788	15.3997	47.1726	26.0284	41.8129	36.8306	25.6054	26.738	16.3479	20.9378	44.8778	17.6322	23.1827	23.2617	15.9472	16.1443	16.1582	15.6993	17.1269	15.8637	19.8031	18.1735	15.3889	20.6835	16.6508	15.4651	16.4615	28.6248	15.3549	18.8565	12.9178	11.2124	30.1331	24.2727	12.5456	13.1399	19.5769	13.7932	8.79475	12.5738	14.3337
"1552929_at"	5.0586	4.88058	4.8192	4.74144	4.87385	4.97192	5.43597	5.0282	5.20705	5.07274	5.01949	5.11655	4.75166	5.0991	5.03347	4.90505	4.87521	4.68193	4.80821	4.81323	4.77196	4.82392	4.86697	4.79004	4.8335	4.84562	4.86117	4.67158	4.73592	4.85635	4.80905	4.73341	4.78115	4.99635	4.88452	4.75986	4.83926	4.88721	4.81766	5.01548	4.89659	4.88015	4.88977	4.83736	4.87263	4.94578	4.79804	4.82761	5.04673	5.04667	4.83845	5.11586	5.02096	4.72099	4.95481	4.83531	4.8403	4.90673	5.07973	4.8746	4.81829	4.82236	4.81693	4.87767	4.83325	4.80937	4.83047	4.80819	4.88998	4.90543	4.92659	4.84606	4.86295	5.32392	4.88748
"1552930_at"	37.0582	30.2238	37.0049	29.0851	27.3793	25.6954	28.0169	38.6965	28.1619	33.7353	33.35	27.8774	25.6859	35.0157	31.4958	31.0623	27.421	26.6931	25.8338	25.7862	25.8811	17.2351	26.7208	10.1571	26.2308	26.0862	32.6387	24.5762	30.0297	27.1588	28.2433	28.0035	27.1704	27.7119	34.512	39.2838	27.4356	18.7597	32.6651	27.3178	26.6811	27.5072	36.5766	26.6386	26.9581	31.2158	31.4164	33.9975	28.8188	27.8314	27.7302	27.3486	27.8106	23.6646	33.9647	29.5002	27.5002	27.499	27.2133	27.4894	27.5072	27.5821	26.3249	27.1683	25.3741	27.6926	27.2198	29.2763	24.2729	26.7403	28.1916	28.9101	27.0525	29.5021	27.4101
"1552931_a_at"	182.095	127.99	127.294	181.387	168.57	160.199	135	165.475	182.607	151.614	139.852	160.045	145.357	125.563	86.9473	151.337	194.146	142.672	124.479	138.572	136.578	294.014	114.663	70.1172	72.3503	157.366	126.841	102.369	118.029	172.689	110.281	80.1777	121.961	157.911	91.496	47.8923	97.7994	88.4581	124.587	79.7812	81.4902	138.496	149.66	60.2162	74.4117	124.414	123.09	136.453	108.973	157.998	121.163	106.039	163.801	129.953	147.419	126.783	105.75	171	100.219	121.86	124.414	118.125	112.506	117.458	102.761	128.376	124.185	132.116	111.163	130.419	144.569	36.8371	79.9044	83.2871	54.4054
"1552932_at"	4.30095	4.1875	4.07831	4.09935	4.17296	4.54936	4.37362	4.24552	4.42316	4.31338	4.26669	4.39416	4.11971	4.32863	4.24958	4.18566	4.18002	3.9419	4.19686	4.15701	4.12528	4.15878	4.16751	4.15023	4.10571	5.17614	4.18334	3.97159	4.07218	4.1851	4.14328	4.01966	4.13208	4.29307	4.22004	4.08814	4.10207	4.2002	4.08365	4.33681	4.20842	4.18936	4.22959	4.13955	4.18801	4.28462	4.07233	4.15486	4.41722	4.34435	4.25215	4.40806	4.27154	4.00416	4.26215	4.14803	4.15422	4.18923	4.35578	4.18612	4.121	4.11951	4.15231	4.20485	4.12253	4.07432	4.09765	4.06611	4.18861	4.20297	4.22226	4.11472	4.16282	4.03818	4.1851
"1552933_at"	6.15418	5.43536	5.37847	5.33821	5.36448	5.73786	6.66016	5.73594	7.2115	5.87706	5.87258	6.68208	5.09732	6.59879	5.68876	5.52377	5.43111	4.96509	4.87546	5.3736	5.34786	4.89671	5.42243	5.36777	5.39767	5.37905	5.36238	5.51776	5.11575	5.74797	5.30632	5.07411	5.16573	5.61903	5.44992	5.34893	7.64248	5.42581	5.37321	5.57327	5.45908	5.42161	5.81303	5.38873	5.43062	5.66527	5.37102	5.32343	5.71532	6.04728	5.34464	5.87592	6.28208	5.02353	5.61976	5.29225	5.40591	5.45058	5.68281	5.43019	5.37802	5.21648	5.36481	5.43467	5.36251	5.35248	5.30047	5.12213	5.45409	5.66614	5.65157	5.40224	6.17876	5.13796	5.71398
"1552935_at"	6.01902	13.4693	6.0653	6.29854	8.91304	8.83392	6.663	8.13882	7.9714	7.75965	6.50089	6.73265	7.01047	5.85774	7.54833	7.22132	8.64559	5.81362	5.92878	6.25658	5.21397	5.96345	5.41321	5.27643	5.99714	6.07155	5.85247	5.75559	9.12849	6.16254	5.94053	5.88037	8.73369	12.1744	6.255	6.89653	6.08689	5.35136	5.63983	5.71472	5.38564	5.45853	6.26659	6.09333	6.21448	7.69384	6.05247	9.32153	7.1846	7.44177	6.82579	6.65928	5.52786	6.01838	10.9617	5.98337	6.15082	6.17038	6.54593	6.77423	6.09754	6.35212	5.69139	6.05639	6.05282	6.09086	5.45375	5.22929	6.20969	6.25982	6.31962	6.21888	9.62407	5.9581	5.49736
"1552937_s_at"	21.9616	17.4704	12.5433	19.95	15.9971	16.4493	16.6399	16.4581	16.6893	17.3734	16.5012	16.6697	15.4662	16.5284	16.4309	16.2135	17.7801	15.3727	17.997	16.9964	14.4548	15.808	18.4662	16.1402	16.6822	19.4157	27.6097	20.7563	11.7162	16.3799	13.1741	33.1143	14.1713	17.0013	20.4926	16.5309	14.0472	16.3849	16.0669	25.1917	15.8915	17.7351	12.9983	17.5567	16.2026	16.35	16.0303	15.0001	16.3973	16.477	14.5508	13.7871	13.0467	16.2029	16.6402	17.6486	16.1146	12.7631	16.9134	16.0553	15.2133	16.4737	12.1443	16.078	16.104	21.503	20.9916	15.9563	16.052	15.1035	9.75072	16.1019	15.3822	16.2837	47.606
"1552938_at"	7.60871	6.83046	6.6672	6.21364	6.77494	6.91384	7.55751	7.1635	8.18054	11.3788	7.17575	7.20406	6.73217	7.21012	7.12013	6.88224	6.76262	7.99091	6.55656	6.64532	6.40995	6.78532	6.71846	6.78489	6.54482	6.3962	6.76188	6.44264	7.0281	6.80837	8.29004	6.50302	6.56737	6.92373	8.28793	6.59794	6.35653	6.85164	11.6609	7.18483	6.8348	6.8348	6.79813	6.77561	8.58347	7.08678	6.33246	6.77667	7.99235	7.28182	6.56862	8.6458	6.9977	6.46496	6.85366	7.08647	6.75584	6.7709	11.1192	6.71259	6.88127	6.3152	6.66879	6.82365	6.51861	6.59657	6.4886	6.53291	6.82609	6.85612	7.06199	6.75535	6.80276	6.55048	6.84094
"1552939_at"	9.40856	6.69516	7.88556	6.30174	6.63272	7.07317	7.41188	7.19387	8.13261	7.58888	7.81	7.95317	6.27869	7.789	7.08037	6.95162	6.84507	6.08943	6.35239	8.4842	6.36952	6.46648	6.65513	6.45946	6.6017	6.51251	6.63152	6.17582	6.30571	6.82761	6.59177	6.29614	6.37511	7.55272	8.69302	7.41049	10.1061	7.44578	6.93276	7.27248	7.0122	6.70847	6.8311	6.5771	6.713	7.2183	6.46648	6.58031	7.1834	7.58463	6.61415	7.85944	7.34774	6.24192	6.83479	6.52477	6.58315	6.67673	7.28248	6.75177	6.44445	6.47122	7.14067	6.7548	7.70314	6.44377	6.54509	6.26454	6.82808	6.82739	7.06711	6.62977	6.71889	6.37369	6.93083
"1552940_at"	4.79462	4.83498	4.60654	4.5723	4.60551	4.71757	4.81337	5.39131	4.86896	4.82443	4.78292	4.81098	4.54855	4.78747	7.50334	4.58682	4.66571	4.69021	4.54649	4.53009	4.5822	4.61531	4.59753	8.13039	4.52207	4.62321	4.6482	4.41302	4.48091	4.56802	4.48186	4.54001	4.60213	4.68912	4.67416	4.61881	8.62718	4.57224	4.72302	4.81358	4.68406	4.66535	4.65845	4.56986	6.5148	4.78372	4.68925	4.5117	4.75844	4.75792	4.57275	4.89309	4.7703	4.45718	4.70002	4.90118	5.32819	7.03125	4.76113	4.6429	4.54625	4.66271	4.64615	4.6263	5.45937	4.60008	4.55157	4.56075	4.66159	4.67629	4.72503	7.85534	4.73464	4.58021	4.65903
"1552942_at"	18.4082	17.4085	15.244	13.8196	13.6031	16.9095	21.3698	20.8265	23.9437	14.3429	25.0351	25.7882	14.1884	19.3014	27.8816	13.8028	12.0176	13.7502	13.3343	12.0909	13.1829	13.7571	12.4481	13.9648	10.5484	13.8963	13.896	13.572	13.5723	14.1062	13.7352	13.5665	13.8764	15.4741	14.2858	13.8923	18.3321	11.6648	14.7588	14.761	18.6328	14.0375	14.7535	17.845	14.2494	14.5828	14.1975	14.6239	14.6377	14.6096	14.1749	15.1379	15.9293	13.8373	13.9079	14.0618	14.1244	14.0199	14.5508	14.2457	14.0057	13.9932	15.4902	14.4517	13.6402	13.9483	13.7512	13.9128	14.154	13.9957	15.1865	15.4496	14.1659	13.1924	14.1241
"1552943_at"	4.69067	4.46033	4.39765	4.35208	4.43785	4.6932	4.68391	4.62091	5.07612	4.61143	4.62445	4.72619	4.29171	4.80508	4.5851	4.47454	4.45546	4.21695	4.34303	4.3907	4.34693	4.39785	4.43849	4.37438	4.41316	4.40125	4.4377	4.24138	4.34136	4.47866	4.4497	4.28385	4.35803	4.5664	4.62098	4.34847	4.42074	4.46179	4.39466	4.64681	4.49119	4.45595	4.48491	4.39421	4.46747	4.64106	4.38326	4.40662	4.61066	4.65759	4.4138	4.67982	4.6111	4.33082	4.51258	4.39093	4.42631	4.47351	4.73657	4.46074	4.38967	4.3791	4.43738	4.47229	4.40274	4.37932	4.44847	4.34867	4.58532	4.48055	4.62901	4.42016	4.43874	4.34283	4.45786
"1552944_a_at"	28.9047	27.649	27.1265	26.271	27.3348	28.8352	29.5556	29.0734	30.9471	32.0865	29.1116	29.8654	26.6595	29.2554	28.7888	27.8758	27.773	27.2195	27.649	26.6927	26.7288	24.0075	28.2115	26.676	24.2828	27.649	26.7199	25.9965	26.2124	27.7182	34.2303	26.473	28.6355	27.8013	27.8369	23.9427	39.4748	27.5838	27.5638	29.1788	27.9723	27.5844	28.2637	27.3307	34.6551	28.782	28.224	27.5638	29.2286	29.5394	32.9045	27.9655	28.3299	27.649	28.136	27.4944	27.5638	27.5985	37.4826	32.6931	29.434	27.0545	30.5148	27.8013	27.0516	26.9231	27.2101	26.5614	27.8711	27.4944	27.8013	27.2944	27.5835	26.9592	26.2723
"1552946_at"	5.83317	5.34132	5.2374	5.11524	5.30922	5.79082	5.61688	5.57469	6.58479	6.05177	5.59965	6.17244	5.04385	5.69489	5.58186	5.57368	5.47121	5.08123	5.57582	5.23424	5.19342	5.18879	5.33638	5.27652	5.29706	5.28967	5.33362	5.11634	5.07825	5.38055	5.26117	5.07712	5.12633	5.53936	5.37737	5.26002	5.25907	5.41577	5.2694	5.66361	5.40493	5.6536	5.37846	5.29502	5.37423	5.68926	5.23636	5.26061	5.94108	5.607	5.30852	5.78411	5.5452	5.13329	5.41479	5.25556	5.30952	5.33764	5.84784	5.35416	5.17723	5.1752	5.3442	5.35913	5.27374	5.2173	5.2801	5.1648	5.47585	7.23754	6.22201	5.33956	5.4264	5.5256	6.00814
"1552947_x_at"	6.79949	6.13094	5.94589	5.77821	6.01454	7.68703	7.19953	6.85855	6.26097	6.95898	7.06411	6.5564	5.7384	6.94892	6.32228	6.39502	6.31766	5.45458	5.94485	5.96876	5.76608	5.70599	6.08313	5.96232	6.10996	5.98571	6.0405	5.63391	5.88865	6.18591	5.94135	5.90658	6.43813	6.95542	7.97192	7.73922	8.19459	6.13589	5.97157	7.25669	6.3826	6.13091	6.37949	6.81468	7.51702	6.68959	5.86081	6.29673	6.25598	8.02294	6.14593	6.37904	6.28128	5.64936	6.05516	7.2969	6.0558	5.66368	6.9642	6.27884	5.88269	5.87008	5.62228	6.28512	6.09803	5.90333	6.07085	5.73861	7.16401	6.25167	7.17986	7.90371	6.28276	6.38802	6.38255
"1552948_at"	10.9303	8.88124	8.61967	7.39224	9.19512	9.41927	8.90908	9.05205	11.3784	9.54879	9.47722	9.1125	8.17012	9.16957	9.98944	8.37873	11.0334	8.07162	8.20566	8.21038	8.73207	11.8016	8.78671	8.24413	8.31247	8.27858	8.13992	8.05349	8.70071	11.1127	8.44829	8.41188	10.4584	8.7613	8.52937	8.03694	11.7243	8.39683	8.2526	9.02148	8.41817	9.42838	8.88499	11.3075	8.66456	8.9115	8.27531	8.28965	10.9348	12.4656	9.81323	9.45937	11.6902	8.39315	9.30042	8.41628	8.32946	8.37972	9.04725	8.31931	7.87161	8.25753	8.05039	7.96712	8.26101	8.18439	8.26512	8.36167	8.36132	8.35378	8.50867	9.59229	8.31423	9.77986	8.31178
"1552950_at"	14.6686	9.17514	8.35027	9.2778	9.14928	13.7706	12.2723	11.1257	13.285	17.0828	9.59708	12.32	9.00762	10.7208	9.61783	10.1213	11.347	7.81974	11.3903	8.38991	9.05963	9.10785	9.52328	8.96791	9.11218	9.08289	8.83443	8.29266	14.1057	9.57839	9.39699	7.73644	9.37668	14.3637	9.22758	19.7417	9.42691	9.43164	9.11793	23.7393	9.5946	10.7229	9.63569	9.1117	12.0297	9.90741	9.36949	9.33491	9.26052	15.2169	9.91573	10.259	11.5896	8.27653	9.72962	9.4447	9.49596	8.56766	10.2913	9.30882	15.6817	9.37227	11.4676	9.67786	9.45117	8.20038	8.95107	9.26755	9.3667	9.974	12.0918	11.1516	9.92017	8.05238	10.046
"1552952_at"	6.23708	6.29109	5.74926	5.65986	5.72795	6.04181	6.33776	6.14981	6.81659	6.15572	6.67806	6.51336	5.62231	6.19163	6.11156	5.88884	5.87039	5.53565	5.72468	5.68034	5.48441	5.68826	5.79185	5.56865	5.71555	5.70725	5.783	5.45245	5.57843	6.85621	5.6644	5.60791	5.61231	8.43422	13.2328	5.69482	5.76824	5.86056	5.70796	6.17176	16.1334	5.8383	5.89286	5.78645	5.86904	12.1603	5.68882	5.68639	6.20579	6.42345	5.70427	6.21659	6.1571	5.59871	5.83543	5.70486	5.70832	5.77967	5.92544	5.82202	5.73669	5.736	5.74419	5.82647	6.17343	5.81639	29.1377	5.57526	5.75447	5.90046	6.05549	5.72384	14.8071	5.59966	5.85718
"1552953_a_at"	10.8042	11.6541	10.1213	11.0625	9.77804	15.5855	19.4742	10.9584	8.74372	12.1334	10.7904	11.126	10.5806	10.9769	10.7777	9.78757	9.79058	12.5605	7.38475	10.5434	9.32108	9.2374	10.6518	12.4121	10.7541	10.5623	11.2862	10.523	10.4117	10.1401	10.531	9.93243	11.3667	10.8981	10.7252	10.6352	9.82702	13.4638	9.23964	12.9573	12.3247	10.707	19.001	10.5918	10.6931	14.2108	9.74958	10.5779	12.3722	10.8379	8.73603	11.0055	10.9391	10.3868	10.805	10.6425	15.8054	9.81478	9.92376	9.88387	10.6921	7.56848	12.4104	16.6188	10.5813	8.79242	10.6312	9.64073	12.595	8.82747	10.7836	10.6074	9.75767	10.6921	10.688
"1552954_at"	4.82434	4.6951	4.6122	4.5549	4.66893	4.81093	6.01761	4.8181	5.01478	4.86786	7.36033	5.97128	4.57042	4.8973	4.82733	26.6439	4.67879	4.48438	4.56796	4.5988	4.57899	4.59209	9.60994	4.59387	8.3262	4.60093	6.81786	5.17693	4.56707	4.66925	4.59928	4.53697	4.58126	4.81547	4.67783	70.363	4.63584	4.69684	5.22848	4.89625	4.70827	4.69616	4.90433	36.5171	4.7007	4.83443	4.62163	4.63771	4.80109	5.40083	4.64812	14.5008	4.83287	4.53034	4.77261	4.63259	4.63801	4.70317	5.32173	4.68736	4.62827	4.60234	4.66808	4.70815	4.60538	5.25249	4.61485	4.56098	4.7081	4.70018	4.80185	4.65465	4.67455	4.5782	4.68243
"1552955_at"	17.7501	23.1291	17.3097	17.2213	24.9684	21.149	18.3294	21.347	24.4365	22.3196	17.8708	18.0981	18.044	17.8821	17.8172	15.3712	17.3212	15.2133	16.0089	17.2975	17.2267	17.2882	15.0735	15.0894	14.0728	17.3513	17.4364	14.0311	13.7304	18.451	17.7787	14.525	16.0486	17.6295	19.0036	17.2282	17.369	13.9387	15.842	24.1237	17.5153	21.0817	13.9628	17.3554	20.1544	17.7395	19.6653	22.5404	21.551	18.6858	17.3659	33.0998	15.9014	17.0686	25.8347	17.3568	17.4023	19.0178	19.7147	17.5021	17.3013	14.9215	22.0578	17.4511	14.9448	16.4173	16.7129	15.9231	15.2842	17.7858	17.584	17.4665	15.1427	17.3791	17.4965
"1552957_at"	32.905	10.0235	9.07954	7.40377	9.07051	14.704	7.93801	19.5817	33.173	12.798	20.1994	26.4562	7.55641	9.50028	9.34373	9.22824	48.9504	8.19185	23.6386	9.99019	8.87823	48.8513	9.13033	6.3523	6.65372	6.42907	14.8697	9.7487	24.3287	16.9581	9.90667	6.13199	7.94142	10.1787	9.45766	7.71187	10.5427	10.7492	8.92414	9.37575	141.88	10.8878	21.7583	7.21508	8.9835	19.6367	7.12795	9.15319	9.30856	19.0316	13.7278	9.3639	11.9193	12.3454	8.50347	12.0543	15.6662	7.28632	7.77331	18.7407	31.3064	9.16727	23.1989	7.3711	11.827	6.65928	9.02418	12.9391	22.365	9.27071	9.22361	8.91769	14.9729	5.5038	9.05275
"1552960_at"	8.41389	7.30855	7.04683	7.00671	7.16001	7.3172	12.3182	7.57395	7.894	7.72829	7.62835	7.56008	6.97133	7.44763	7.5534	7.15516	7.30216	6.85184	7.02769	7.06573	7.00805	7.62299	7.15584	7.02698	7.90443	7.24972	7.24777	7.08086	9.0704	7.29796	9.42897	7.15643	7.21548	7.30521	7.15085	7.00721	7.47622	8.01665	6.83269	7.65303	7.39316	7.32863	7.35348	7.19858	7.13844	7.75574	9.1899	7.26397	7.51104	7.47178	7.07234	7.73209	7.30755	7.15198	11.0098	7.19144	7.23175	7.21079	8.13704	7.57878	7.07472	9.47787	7.11611	7.32404	7.18597	7.2131	7.07171	6.97868	7.32498	7.34983	7.38271	8.37433	7.32239	7.14317	7.18587
"1552961_at"	13.6857	11.4955	11.6752	11.4028	14.9453	12.7742	18.5139	12.9947	15.7121	13.6603	16.4985	15.866	12.1759	13.0191	12.7689	12.1269	12.204	9.63192	11.1565	10.9976	12.248	10.5889	11.6089	11.9243	11.8797	11.0661	14.0861	10.5433	9.76145	11.738	11.6395	9.92162	11.2564	12.6899	12.212	15.2936	9.31815	13.7066	11.3037	16.2641	12.085	12.0764	12.2753	12.4153	13.5599	14.5303	10.4434	11.1635	13.2713	19.6071	12.5474	13.8643	19.7791	10.6713	11.6669	13.1669	11.9079	9.90733	13.5241	12.8373	11.6388	10.1859	13.8204	11.472	11.4276	9.76195	13.5988	10.6612	12.6111	12.2556	12.302	13.4266	11.4789	10.3743	12.6482
"1552964_at"	3.71992	3.50742	3.48079	3.45364	3.50048	3.54573	3.62889	3.57126	3.62497	3.56937	3.57111	3.61543	3.42556	3.65579	3.5615	3.51154	3.50503	3.43104	3.42186	3.45858	3.42749	3.46909	3.4997	3.4584	3.48392	3.47593	3.49552	3.42406	3.45509	3.51021	3.46185	3.4159	3.4661	3.57267	3.51116	3.47239	3.79584	3.51879	3.48604	3.63814	3.5179	3.51913	3.5373	3.48535	3.50626	3.54404	3.47181	3.48516	3.55674	3.57406	3.48247	3.5756	3.56084	3.44461	3.53309	3.48706	3.4896	3.51536	3.62761	3.5059	3.47606	3.47862	3.49504	3.50638	3.48062	3.45812	3.4736	3.46319	3.51235	3.52119	3.5398	3.48461	3.49548	3.44409	3.50566
"1552965_a_at"	4.45217	4.32959	4.2903	4.27416	4.32586	4.41302	4.45332	4.40486	4.52824	4.40228	4.45681	4.53027	4.25141	4.46621	4.43214	4.3328	4.33669	4.22423	4.32027	4.29656	4.27473	4.24516	4.29168	4.27237	4.30278	4.28533	4.31552	4.21531	4.28456	4.31517	4.255	4.21677	4.76026	4.5944	4.3374	4.32753	4.32192	4.34336	4.301	4.55917	4.34017	4.33134	4.34112	4.30074	4.34358	4.4241	4.27455	4.29453	4.44304	4.39955	4.36557	4.48058	4.45331	5.77834	4.40966	4.29864	4.30796	4.37733	4.45854	4.35161	5.67922	4.29985	4.32267	4.33404	4.30397	4.21937	4.28433	4.78416	4.33438	4.35467	4.43852	4.30728	4.71559	4.41196	4.35317
"1552967_at"	7.70645	7.16967	6.70804	6.66217	6.7686	7.17378	7.54684	8.49264	7.84099	9.97415	7.51062	10.7743	6.868	7.57542	16.8675	6.79246	6.65487	5.63902	6.5457	6.59214	6.08704	6.58707	6.18174	6.50959	6.663	6.56327	6.69798	6.39483	6.74942	6.81971	5.36482	6.33422	6.54787	6.94025	6.68595	6.55459	6.62398	6.78039	6.57553	6.79039	6.80805	6.77077	6.80663	6.64638	6.70098	6.96946	7.07048	6.67318	11.6883	10.8623	6.6766	7.1143	6.87367	6.51547	7.42451	7.07909	8.76629	7.00232	10.0921	6.78268	6.77637	6.60563	6.72008	10.4111	6.72277	7.1357	6.6206	6.55298	6.78307	6.87643	7.06435	6.73191	6.73312	6.53679	6.69433
"1552969_a_at"	15.0112	9.37675	8.15606	8.18232	8.47383	12.1451	9.95355	10.5418	11.8465	9.44274	10.6806	10.4084	7.68435	9.30571	9.25739	8.51003	9.07071	11.397	24.4277	8.11894	8.27501	8.46069	8.57421	11.1871	8.67755	8.10553	8.48349	7.64381	8.15784	8.92659	8.65013	16.8027	8.99524	9.25866	8.97328	8.01962	8.79284	9.10126	8.39751	8.85304	8.53446	8.5367	11.8762	8.1734	8.9821	9.42643	8.71084	9.43927	10.0767	11.3261	8.55707	9.80762	10.4451	8.76786	8.88609	8.32445	8.51963	9.72209	9.28141	12.3213	8.20092	10.5733	8.49436	8.93193	8.21786	8.18831	8.47412	7.15727	8.93193	14.4013	9.99054	8.64699	8.7485	8.12142	8.91997
"1552970_s_at"	9.10059	6.90088	6.61098	6.85765	6.65319	7.99055	8.40752	7.33192	8.21858	7.10907	7.31219	7.60183	8.32039	14.8533	7.39885	7.50153	7.09343	7.51285	8.80058	6.92955	11.1217	7.06563	22.7175	14.6617	8.54221	6.88667	7.82335	7.19673	11.9326	7.37653	7.07178	7.27342	7.12855	7.80794	7.34175	6.92655	10.0756	7.23811	11.2305	8.06206	12.1185	6.77968	8.09441	7.84055	6.56695	7.27784	7.06244	7.57803	7.21372	7.4968	6.99836	7.50809	7.17594	6.7771	7.44793	7.24302	7.01557	7.08541	7.34998	7.08486	7.07181	7.06824	7.14656	7.51324	7.07527	6.89563	7.10731	6.49564	7.52368	7.464	16.3445	7.79744	7.04179	6.85246	7.31787
"1552971_at"	5.14036	4.90672	5.64604	4.7932	4.88205	5.02354	5.11321	5.10396	5.53718	5.06131	5.10181	5.25069	4.76297	5.18527	5.04821	4.9221	4.94958	4.67991	4.79964	4.96857	4.73476	4.83302	4.86205	4.80777	4.85506	4.84153	4.84858	4.60178	4.67591	4.87333	4.79827	4.73806	4.71488	5.0113	4.91639	4.78832	4.8581	4.90628	4.77129	5.11846	4.91435	4.90159	4.93026	4.81269	4.88606	5.04729	4.7737	4.84359	5.05157	5.12205	4.84737	5.19411	5.09696	4.66159	4.95774	4.84586	4.86178	4.9032	5.10465	4.88557	4.96134	4.8335	4.85025	4.91461	4.84509	4.82966	4.82529	4.80515	4.9131	4.98144	5.11861	4.91435	4.87611	4.76489	4.95314
"1552972_at"	11.3016	7.84233	7.46607	7.24713	7.80183	9.11311	10.2521	9.27974	11.1026	9.61171	9.4989	10.8867	6.86574	9.43931	8.55401	8.43583	9.01881	6.72321	7.22021	7.38943	7.26486	7.50939	7.98416	7.57113	7.89513	7.58009	7.86359	8.94596	7.32585	8.17864	7.8506	7.73635	7.11257	8.80144	8.15	7.31234	10.6128	8.05456	7.59518	8.98922	8.34008	7.9837	8.22956	7.67428	7.92922	9.25129	7.43903	7.75	9.23412	10.423	7.92693	10.1536	11.4603	7.12399	8.26514	7.49686	7.68633	7.79435	9.061	7.97103	7.45608	7.42218	7.80338	8.11588	7.86994	7.51174	7.94043	7.60707	8.7591	8.30442	8.80966	7.80354	8.22371	7.36328	8.46935
"1552973_at"	7.24766	4.63567	4.57857	4.57806	4.60063	5.39318	4.74085	5.37603	4.85838	4.74509	5.15724	4.84363	4.52678	4.76876	5.03989	4.61523	4.63716	4.48492	4.5852	4.59731	4.55587	4.63567	4.5491	4.57253	4.51753	4.63567	4.59598	4.46446	4.55571	4.61474	4.56365	4.52101	4.55154	4.69259	5.29514	4.55661	4.54359	4.65203	4.58025	4.78475	4.60852	4.67236	4.7499	4.60615	4.64205	4.76819	4.5837	5.39779	8.22124	4.81041	4.62073	8.20144	4.72688	4.51316	4.66523	4.57885	4.60396	4.64454	4.81491	4.64157	4.53885	4.60706	4.65718	4.61391	4.60851	4.51269	4.61173	4.9269	4.61614	7.89879	6.12261	4.58412	4.62333	4.54064	4.61398
"1552974_at"	22.6411	10.5585	10.8721	10.5776	10.7125	13.4629	16.4794	13.4496	17.8721	14.7837	14.0017	20.7876	8.39537	13.8531	11.6382	12.174	12.536	8.22083	9.22069	9.59681	9.42845	10.2296	11.1944	9.97454	14.4642	10.2145	10.7714	9.39287	9.51167	12.0877	11.1163	9.18491	9.59018	12.7782	11.284	10.7077	10.5386	11.3488	10.965	16.0864	11.5875	10.8419	17.9712	11.8174	10.5927	12.7082	9.33558	10.5518	13.4505	17.5607	11.1815	15.8101	22.5435	8.83604	11.2709	10.9953	11.1474	10.3398	12.9137	11.1981	9.75719	9.75204	11.3843	11.4401	11.2686	10.051	10.8163	9.11666	13.4543	11.8146	13.6535	10.6567	13.5472	9.76091	12.3155
"1552975_x_at"	18.5063	9.97062	10.0516	9.13056	10.2308	13.5126	16.5817	12.9346	17.5595	14.3073	13.7089	17.5028	11.5582	12.9765	11.6736	12.0818	11.6067	9.02506	9.55623	9.40647	10.2169	9.89575	13.3704	10.8349	11.0897	10.9598	11.6884	10.7973	10.2478	11.8679	11.2183	9.23429	9.43568	12.1523	12.8379	10.8192	9.93219	11.0822	10.2607	12.7157	11.3234	13.0094	11.6791	10.387	10.3715	12.5308	9.36919	10.4758	13.0195	17.1967	10.9067	15.1126	15.5	10.3346	12.7391	9.65692	11.2634	10.5575	12.5562	10.8573	10.9592	10.0087	10.5611	10.8458	11.2185	9.89681	10.4783	9.12511	12.4537	11.7713	12.6222	10.5499	11.5689	9.70891	12.4129
"1552976_at"	14.7848	14.7599	15.3583	14.4844	14.0771	15.5643	14.8565	16.2537	15.0193	16.1057	15.0637	15.002	13.6827	14.6508	20.5614	14.1432	14.8951	13.503	13.6684	13.8698	13.7668	13.8542	14.0004	13.855	13.9169	13.911	15.6828	13.0919	13.8655	13.1436	13.9009	13.6244	13.6844	14.434	15.079	13.7829	13.9561	15.5994	13.8583	14.7381	14.576	14.9791	16.9974	14.1959	16.6817	19.1191	16.302	13.9809	14.6237	15.6313	14.1025	15.5404	14.2859	13.5631	14.2094	13.9365	13.9945	14.147	14.625	14.0974	13.8595	13.8758	13.991	14.0703	10.9962	14.7522	13.9462	15.848	14.0075	14.1404	14.3128	15.6999	14.961	13.6387	17.9758
"1552977_a_at"	237.424	202.37	142.725	178.617	199.089	158.534	96.147	389.308	321.158	378	108.929	134.114	206.936	63.0148	95.9009	116.781	123.846	201.618	171.459	113.761	86.1933	198.527	146.848	89.3165	121.594	109.74	94.2339	242.657	130.522	202.18	177.194	100.732	126.825	223.081	151.438	172.43	76.9878	149.32	192.376	86.5349	127.457	164.353	98.9534	152.796	63.3826	195.704	108.004	135.013	142.725	248.499	162.001	87.9386	157.01	143.561	190.049	141.279	131.794	137.173	187.204	109.46	99.7127	150.106	97.6844	147.59	39.3581	211.146	162.975	39.6602	50.4015	206.469	145.669	64.713	96.1357	417.401	83.2219
"1552978_a_at"	67.8555	46.484	56.9093	102.688	91.5586	70.3129	87.3606	67.4339	55.5966	30.0446	91.3051	90.8863	65.4019	131.341	27.9729	123.824	31.7256	69.2142	72.8955	93.477	53.2525	96.3746	72.4027	207.235	104.92	65.997	50.7805	79.3915	59.6724	48.7795	99.1036	98.7819	89.9353	59.6724	67.0916	89.7026	116.568	93.9305	67.6525	114.717	88.6191	40.0032	83.4679	59.1919	186.824	62.8022	144.151	87.917	17.3989	34.2932	43.4779	82.7525	154.469	57.2637	140.674	68.5772	87.0662	146.421	98.2479	53.3902	77.005	75.8189	78.2907	87.1453	10.0176	36.4253	48.5882	20.3871	26.374	70.7136	86.2077	10.6501	24.0736	30.2148	9.74927
"1552979_at"	6.16443	5.67936	5.77357	5.72221	5.85153	6.08766	6.54646	6.1177	7.32457	6.48074	6.10152	6.53136	7.8034	9.11185	6.11498	5.96716	5.85791	5.44255	5.62747	5.66903	6.22731	5.79791	5.84427	5.69778	5.59954	6.24379	6.30222	5.44341	5.67733	5.87144	5.57979	5.65783	5.73231	6.07036	5.89852	5.73782	6.78349	5.86741	5.73231	6.59724	5.771	5.87646	5.92628	5.77348	5.88207	6.11022	5.76095	5.79835	6.51406	6.87557	5.62894	6.69727	6.18752	5.63488	5.95775	5.54454	5.69242	5.67903	6.2184	5.88542	5.5561	5.71032	5.84007	5.89045	5.80502	5.5304	5.7758	5.29029	5.89518	5.90131	5.97053	5.79638	5.85398	5.71129	5.903
"1552980_at"	38.351	17.5908	20.1047	21.6903	15.011	43.1068	34.4772	20.1313	30.7348	25.9206	34.6295	35.741	16.3055	21.7154	24.5074	20.8207	21.8342	13.0973	21.2521	21.3556	20.5479	24.4773	22.0622	23.3301	21.3779	17.3696	21.9944	21.0341	16.2548	34.3609	21.2673	21.1268	25.5259	27.5254	15.1239	24.0111	10.3476	11.7597	24.1239	22.3329	20.4847	42.2993	19.1129	18.0559	21.5254	24.0527	21.3152	21.3753	31.9867	32.0145	19.8907	41.5341	12.2306	21.0987	26.1135	28.7877	23.2688	21.5915	41.6643	19.4432	17.0166	13.2743	13.6811	21.522	13.0255	20.5042	9.10305	14.4147	22.4059	29.7642	24.0354	18.4245	21.4719	12.4016	20.9548
"1552982_a_at"	4.33837	4.22264	4.18704	4.16167	4.21046	4.28627	4.34757	4.32068	4.41085	4.31459	4.32083	4.37954	4.1474	4.32386	4.29549	4.23928	4.22238	4.10401	4.16127	4.18486	4.17211	4.67375	4.22308	4.18522	4.19594	4.19028	4.15759	4.08536	4.13878	4.21975	4.1749	4.13323	4.16719	4.40854	4.24232	4.16927	4.20192	4.18519	4.19424	4.33436	4.24543	4.17609	4.24792	4.19819	4.2297	4.29199	4.18434	4.31381	4.30179	4.32263	4.14349	4.32553	4.31287	4.14115	4.26131	4.20002	4.20996	4.24878	4.30961	4.23296	4.18872	4.19756	4.21659	4.21305	4.19596	4.16747	4.13184	4.16435	4.22504	4.24743	4.45357	4.20221	4.22135	4.15576	4.2306
"1552985_at"	4.4618	4.32845	4.2477	4.20915	4.2964	4.39121	4.47014	4.40008	5.23262	4.62158	4.58199	4.50676	4.16716	4.44136	4.75073	4.32081	4.30489	4.12534	4.1618	4.20097	4.2138	4.24333	4.26907	4.22452	4.23967	4.21948	5.13941	4.15677	4.17296	4.29561	4.23241	4.95668	4.21498	4.40349	4.32396	5.954	4.25988	4.38128	4.24718	4.45178	4.32933	4.29758	4.51337	4.61927	4.31009	4.41119	4.23979	4.25399	4.37949	4.44613	4.24404	4.45685	4.43755	4.1809	4.34206	4.25731	4.27532	4.3275	4.47838	4.30922	4.23404	4.23323	4.28202	4.30297	4.25257	4.21541	4.80268	4.19589	4.31108	4.32191	4.36449	4.29598	4.28285	4.20026	4.45086
"1552986_at"	6.06436	5.64243	5.60388	5.55344	5.62838	6.40399	6.0377	9.34845	6.49733	5.93664	5.84136	6.25135	5.39889	5.97465	5.87696	5.70656	5.67637	5.29327	5.55744	6.0476	5.452	5.59879	5.61633	5.5548	5.6029	5.61541	5.58605	5.3032	5.38347	5.58444	5.59194	5.27672	5.45152	5.84099	5.64441	5.56519	5.62714	5.69238	5.59997	5.93936	5.80185	5.98138	5.70675	5.62762	5.66144	6.07875	5.53287	6.43911	5.81983	6.35336	5.55311	6.28685	6.92157	8.67101	5.72684	5.59664	5.61055	7.06129	5.84183	5.64161	5.46183	5.51941	5.57684	5.64106	5.56619	5.52948	7.51129	5.56226	6.39529	5.70153	8.64789	5.60719	5.58354	5.53963	5.68039
"1552987_a_at"	9.88613	7.58338	7.12223	7.30818	7.32924	8.38123	9.15541	8.47506	9.2543	8.74584	8.62727	9.26044	6.58757	8.61748	7.87885	7.77472	7.58654	6.49946	6.79159	7.15308	7.3288	7.0899	7.45342	7.39117	7.47057	7.43202	7.5219	7.12733	7.28197	7.62867	7.42149	6.86871	7.32719	8.09201	7.58513	7.00576	7.11624	7.57078	7.42513	8.23286	7.64433	7.43922	7.63682	7.29858	7.46697	8.25385	7.40226	7.45351	8.46776	9.28539	7.3943	9.1128	8.45173	7.2184	7.69625	7.21495	7.32587	7.35037	8.28511	7.55403	7.40605	6.96577	7.50735	7.57384	7.45683	7.05698	7.44059	6.70789	7.81846	7.72194	8.09109	7.37938	7.60516	6.89284	7.78905
"1552988_at"	13.0548	9.78537	8.78169	8.79668	8.93739	9.12996	9.2274	9.50488	9.6868	10.6083	9.11106	10.0681	7.44944	9.15518	9.20222	9.09779	8.96079	8.24502	8.5449	8.55697	8.56195	8.77126	8.90306	8.54836	9.29761	8.6311	8.89893	9.75015	16.3771	8.94004	12.2521	8.39776	8.6521	9.49151	8.79492	8.55458	8.89327	8.74815	8.78631	9.48561	8.95593	8.74776	9.02432	8.83925	8.75566	9.27092	8.84685	12.6599	9.32231	9.95407	8.88835	9.75931	14.1793	9.95638	9.09875	15.3368	8.90697	8.77941	9.36873	8.78388	8.62127	8.60958	8.70824	8.96194	8.87505	10.4195	8.71245	9.61646	8.99834	9.01406	9.22288	8.67041	15.8634	8.63947	8.97821
"1552990_at"	4.31045	4.21402	4.16113	4.13503	4.20399	4.56565	4.38992	4.29385	4.46573	4.33992	4.35484	4.43709	4.10605	4.2972	4.32017	4.23821	4.18397	4.07629	4.1449	4.16412	4.14212	4.15601	4.20223	4.16633	4.17783	4.15886	4.18966	4.06067	4.1219	4.21031	4.154	4.11467	4.14884	4.25792	4.22005	4.14741	4.17123	4.22406	4.21396	4.30937	4.22637	4.21022	4.24348	4.17318	4.20269	4.26008	4.16313	4.17688	4.27076	4.37578	4.17452	4.29251	4.34959	4.11197	4.23852	4.17174	4.18313	4.22121	4.28541	4.20607	4.16684	4.1647	4.19883	4.2119	4.16913	4.14687	4.15338	4.12189	4.20938	4.23911	4.24537	4.16809	4.19201	4.1311	4.20317
"1552991_at"	3.54942	3.46616	3.43514	3.41814	3.45854	3.49119	3.53862	3.53655	3.59624	3.52277	3.53796	3.60984	3.40195	3.54111	4.25566	3.47813	3.46447	3.38366	3.42198	3.43691	3.42241	3.42107	3.45841	3.4354	3.44044	3.44077	3.53581	3.36985	3.40088	3.45584	3.42099	3.40158	3.42364	3.51008	3.46511	3.42564	3.45279	3.47477	3.4394	3.53333	3.49778	3.46629	3.47616	3.43904	3.46386	3.49915	3.42396	3.44138	3.5067	3.56497	3.43832	3.52636	3.51737	3.39768	3.48435	3.43892	3.44855	3.47651	3.51826	3.49007	3.43219	3.44313	3.45619	3.46524	3.44353	3.42415	3.43062	3.48751	3.46967	3.47432	3.49389	3.44732	3.45131	3.468	3.46677
"1552993_at"	9.24591	7.22966	7.03017	7.06644	7.21942	8.18713	8.67544	7.77438	8.27741	8.31895	8.13079	8.11562	7.02998	7.99192	7.61177	7.46276	7.36009	6.30751	6.87388	6.84387	6.92627	7.02522	7.19773	6.9959	7.07312	6.97762	7.20367	6.92522	6.7354	7.33637	7.10215	6.66195	6.71504	7.59874	7.37212	6.94341	6.97014	7.23578	7.05097	8.00985	7.35543	7.25432	7.32336	7.10045	7.22703	7.88304	7.01115	7.10515	8.07603	8.77733	7.15131	8.46253	8.30443	6.99395	7.3321	7.08998	7.19152	7.08755	7.78096	7.25622	7.00978	6.87435	7.07456	7.25969	7.16514	6.98992	7.09626	7.04525	7.5263	7.41934	7.87291	7.17415	7.33885	7.05579	7.46672
"1552995_at"	38.8782	32.112	21.0859	19.03	23.8183	24.4695	36.3835	43.4455	49.7627	62.8116	24.783	28.0685	22.8595	24.8088	32.2584	18.6802	24.3942	21.2948	24.0918	24.1914	22.324	24.1708	16.6635	24.0754	16.4575	24.1027	24.3362	23.5604	32.5286	31.6246	36.0296	19.8467	23.9577	30.5337	24.3059	23.9875	38.2305	24.3391	24.0743	24.1619	34.0102	21.4714	15.7288	20.8001	24.3954	36.4157	21.1967	24.0957	27.2727	27.2416	24.1989	38.2454	24.6348	23.905	25.4091	24.2303	24.2741	24.4742	26.7136	25.2803	25.1215	18.8609	25.2219	24.3837	24.2445	24.0793	24.0431	15.7744	17.5511	24.347	24.5685	24.1352	23.1957	23.8603	25.4208
"1552997_a_at"	3.77869	3.7279	3.70783	3.6955	3.72433	3.75046	3.87523	3.91977	3.82949	4.11567	3.77179	4.08463	3.65398	3.79431	4.15123	3.73014	3.73055	3.68094	3.67632	3.91032	3.67404	3.70089	3.91399	3.68913	3.70007	3.67829	3.72921	3.65899	3.67065	3.71371	3.74436	3.66978	3.69037	3.75547	3.69926	3.67632	3.70834	3.74884	3.67959	3.79284	3.76243	5.72672	3.77229	3.64567	3.72921	3.89764	3.70488	3.70946	3.76663	4.00463	3.71302	3.77418	3.77921	3.67248	3.7536	3.93933	3.71853	3.71923	3.77335	3.73635	3.6876	3.69409	3.69396	3.70716	3.6961	3.67232	4.05535	3.6701	3.7256	3.75274	3.74757	3.68736	3.6991	3.64647	3.7181
"1552998_at"	4.57841	4.3506	4.29975	4.26268	4.32883	4.44561	4.48674	4.49916	4.72607	4.49713	4.45893	4.66873	4.24139	4.53199	4.50584	4.36122	4.34496	4.13424	4.26279	4.29424	4.24023	4.29493	4.33808	4.28382	4.31567	4.29891	4.32826	4.20208	4.23843	4.34083	4.28445	4.23828	4.26711	4.47529	4.368	4.27587	4.31425	4.36103	4.29197	4.47065	4.37045	4.35114	4.37068	4.30682	4.35264	4.47678	4.28851	4.30126	4.53229	4.56273	4.30772	4.47195	4.49684	4.23194	4.39758	4.30483	4.32012	4.35593	4.52126	4.35525	4.27414	5.64764	4.32585	4.3581	4.30642	4.27452	4.28861	4.2582	4.37277	4.36383	4.4175	4.35997	4.3305	4.25342	4.34933
"1552999_a_at"	5.31646	4.9716	4.87749	4.9326	4.99673	5.67059	5.12177	5.08333	5.3046	5.0733	5.30601	5.34967	4.83283	5.23978	5.15554	5.00782	4.99323	4.63521	4.77797	4.96525	5.2578	4.96239	4.94374	4.87793	6.50686	4.86143	4.92427	5.01302	4.91383	4.91363	4.94723	4.81769	6.52413	4.9867	5.01539	4.94756	4.92189	5.51116	4.97164	5.0977	4.97021	5.12066	5.32375	4.97015	5.00963	5.11505	4.95836	4.89226	5.81923	5.39441	4.96362	5.17976	5.2113	4.84373	5.03583	4.89207	4.90269	4.97255	5.0697	5.01012	4.96112	4.98036	4.99667	5.00673	4.97777	4.94388	4.9629	5.79307	5.13096	5.03189	5.10828	4.83836	4.99241	4.92699	5.13424
"1553002_at"	5.60714	5.21552	5.49009	4.95243	5.40917	5.6351	6.07038	11.5877	5.66459	5.46278	5.52479	5.89575	5.07519	5.76003	5.39775	5.19167	5.44322	5.13132	5.24608	5.25534	7.90509	7.10455	5.13197	5.11991	5.0996	5.25364	5.27722	4.82351	5.04398	5.33861	5.85488	4.9536	6.06858	9.85438	7.47507	7.41973	5.14723	6.62881	5.12454	5.42349	5.31625	8.63368	5.19911	5.29279	5.53767	5.39508	5.23422	5.18301	5.50307	6.54215	5.41827	6.23663	5.51553	5.16646	5.4175	6.77863	5.26667	5.3689	5.46324	6.23006	5.26443	5.8098	5.28699	5.19575	5.74376	5.09492	5.4279	5.19541	5.21774	6.17133	5.80881	5.30986	5.28115	5.12383	5.2069
"1553003_at"	8.67817	8.46082	8.16929	7.28035	7.50641	8.09008	7.75185	8.24488	9.8203	7.69336	7.91808	9.08061	7.35195	8.20533	11.977	7.52906	7.50953	6.41671	6.80299	7.43188	6.81096	7.03022	7.50614	6.99594	7.06585	7.63285	7.32612	7.36244	7.34911	7.39473	7.41567	7.34157	6.46197	7.81954	7.54664	7.41893	7.48135	7.54018	7.44941	7.72321	7.4753	7.54095	7.49784	7.47528	7.52768	7.99323	7.46038	7.6066	10.0039	8.58837	7.468	11.1676	9.64606	7.92125	7.55545	7.08952	7.19412	8.98699	7.70367	8.88572	7.17996	6.96924	7.48379	6.73576	7.27697	6.96523	7.44429	7.52768	7.53363	7.55946	7.60241	7.71206	7.4883	7.36674	7.5243
"1553004_at"	5.05449	4.85954	5.20813	4.73125	4.78032	4.93574	4.91833	5.03666	5.17544	4.96309	5.00505	5.39582	8.93442	4.97251	4.9546	4.86617	4.88826	4.62684	4.76321	4.95536	4.74538	4.84168	5.92032	4.7577	4.81797	4.79733	4.87632	4.90337	4.71116	4.8367	4.8257	4.79619	5.73856	4.9557	4.89203	4.73291	4.80613	4.87104	4.80155	5.02897	4.90311	4.84946	8.35629	4.81065	4.87704	5.00219	4.83565	4.8246	4.94193	5.19516	4.73698	5.42662	4.99826	4.67856	4.93531	4.85182	4.86018	5.87032	5.04601	4.79672	4.84109	4.85459	4.82147	4.79672	4.78911	4.82394	5.5196	4.693	4.7969	4.90853	4.9252	4.83016	4.7796	4.70906	4.8251
"1553006_at"	5.22828	5.13048	5.024	4.99745	5.06761	5.14364	5.30544	5.19852	5.31049	5.21625	5.20002	5.38455	5.71371	5.25046	8.35662	5.08229	5.08041	4.88318	4.96741	5.02016	4.97191	5.27371	6.54369	4.99386	5.00261	5.03936	5.25415	4.89049	4.93729	5.05448	4.97943	4.95921	4.96718	5.36629	5.09355	4.99557	5.03938	5.09121	5.23871	5.20414	5.08714	5.11408	5.30844	5.01081	4.97599	5.15732	4.98163	5.56819	5.19753	5.21697	4.90822	5.41313	5.22193	4.92479	5.12402	5.03642	5.05173	5.05133	5.19747	5.09462	5.00535	5.02605	4.93893	5.06923	5.03965	4.98546	5.00036	5.66148	5.00852	5.09999	5.12613	5.04436	5.03627	4.98451	5.07529
"1553007_a_at"	11.3632	13.5281	9.6796	9.11388	10.7753	11.4837	11.4744	11.2922	11.7297	18.0444	11.311	11.589	10.642	12.4872	11.8058	9.32631	14.431	8.93233	9.46104	10.5294	10.4196	10.5712	10.7104	10.5831	9.85054	8.05628	10.7843	9.56789	9.71778	14.7779	10.5769	9.1278	11.1051	10.0832	10.8588	10.7114	10.6024	10.8561	9.72731	10.9894	9.94937	10.7902	10.8505	9.04639	10.8151	19.6848	10.5359	10.4861	10.5171	12.3603	10.7334	9.79154	9.49386	11.0698	10.9625	10.6242	10.9561	10.8112	16.0209	10.8151	13.3171	10.7498	14.6738	10.8083	5.02806	10.486	9.71237	10.3539	11.1414	14.0486	11.0387	10.7246	14.1948	9.87042	10.8008
"1553009_s_at"	4.77465	4.55928	4.43157	4.44518	4.52669	4.69277	4.81564	4.7113	4.87371	4.75021	4.75488	4.86027	4.40159	4.77431	4.72026	4.57429	4.54244	4.32639	4.41399	4.4169	4.44174	4.46619	4.54314	4.47487	4.56357	4.49769	4.52519	4.36434	4.4038	4.56957	4.47863	4.40536	4.4392	4.66138	4.59819	4.91769	4.49157	4.57597	4.491	4.73758	4.58118	4.57641	4.57247	4.51566	4.58176	4.70998	4.58792	4.49067	4.74053	4.80702	5.65136	4.84349	4.69518	4.37411	4.6419	4.51311	4.53587	4.56998	4.76181	4.55309	4.48272	4.4248	4.53333	4.55947	4.50457	4.46654	4.49518	4.39548	4.8007	4.59817	4.73081	4.51043	4.53307	4.43585	4.5814
"1553011_at"	10.3022	9.72085	8.97934	7.91567	9.77032	8.19212	9.76252	8.50978	13.6094	8.96944	8.42026	8.63264	7.99094	9.49289	10.215	8.19925	8.55128	7.68309	7.97299	11.8108	7.98798	8.03905	8.60908	7.9519	7.96862	8.1172	8.13581	7.32674	7.92798	9.36925	7.90526	7.76163	7.66719	8.34508	8.19518	7.80572	9.27031	12.4118	7.90808	9.15706	8.29127	8.36619	13.8592	8.15283	8.21635	10.782	8.30591	8.07227	9.05884	10.4826	8.83918	9.24154	8.41433	7.61342	8.32851	8.66669	8.00422	7.90914	9.24505	7.92753	7.44869	7.63776	7.79665	7.92811	8.73851	7.75537	13.858	14.4796	8.60189	7.98486	9.53229	8.1057	8.20496	7.64376	8.27946
"1553013_at"	5.8158	5.62816	5.53339	5.48282	5.59792	5.89695	6.33538	5.77605	6.03456	5.77219	6.01951	6.25447	5.45476	6.05687	5.90822	5.63222	5.60794	5.40723	5.46891	5.49404	5.33889	6.03218	5.57143	5.41733	5.52518	5.59748	5.59187	5.52034	5.35354	5.63351	5.57371	5.53066	5.48937	5.86831	5.62883	5.5055	5.46964	5.62323	5.53302	5.80178	5.64502	6.2524	5.71874	5.50122	5.57801	5.92135	5.52218	5.51956	5.64073	6.13649	5.53186	5.75345	5.77055	5.40138	5.72412	5.49731	5.53944	5.59518	6.00598	5.59644	5.49657	5.58573	5.55143	5.72858	5.58369	5.73047	5.49239	5.45918	5.68213	5.59318	5.81599	5.57214	5.59036	5.45075	5.61323
"1553015_a_at"	21.6758	42.3767	33.9986	29.0665	18.986	41.9168	35.4287	17.0395	20.5082	21.1692	35.4287	38.7519	31.3769	40.9783	53.8804	37.4538	31.4553	56.2756	37.0975	35.4287	27.4239	27.8585	43.0866	25.6459	60.5281	24.8547	33.0229	31.1008	27.7034	29.5482	33.312	28.3045	31.5745	25.8367	102.364	77.4722	17.7782	143.12	85.5004	67.5564	42.2783	48.2071	37.6716	247.388	85.7507	28.9834	30.6512	40.2022	38.9339	27.4489	31.7293	22.782	27.9642	32.2694	35.6407	44.9398	45.7345	26.655	45.6224	40.1793	26.5362	26.006	33.6123	39.2454	39.8774	18.1303	19.3458	29.7488	28.1326	35.3573	36.1795	71.4359	52.4004	67.622	37.6279
[truncated: 8,702,779 more chars]
