# Supplementary material for: A Systems Biology-Based Classifier for Hepatocellular Carcinoma Diagnosis
Source: PLoS One. 2011 Jul 28;6(7):e22426. doi: 10.1371/journal.pone.0022426 (PMC3145651; doi:10.1371/journal.pone.0022426)
Supplement: Raw Data S3 — Part2 of Wurmbach Liver data. (TXT) [file pone.0022426.s016.txt]

205479_s_at	29.5952	24.2259	27.8702	35.2787	30.7381	27.0726	15.2353	12.9767	9.00709	14.8759	21.4883	24.9495	29.9061	14.3578	16.9338	20.6642	9.26856	251.896	33.9276	25.3331	49.7286	48.1266	18.8412	35.8268	175.402	19.0482	30.6145	153.232	22.4426	17.2878	44.013	90.6415	38.3476	45.4025	46.1475	19.2213	46.6667	70.328	26.1294	34.0938	20.1901	26.5511	26.6871	30.9901	25.1029	27.1948	57.1619	50.3395	28.9773
205480_s_at	16019	12500.9	12308.3	9433.53	17082.5	19584.7	17591.2	11964.6	13013.5	10859.9	15258.2	19020.5	9659.34	6554.03	15360.2	5167.75	16998.8	1356.14	7858.49	6199.62	7875.77	12686.2	6503.26	3464.01	2822.58	5713.26	4048.69	8789.19	17837.7	12836.2	12140.9	3694.69	10623.9	12772.3	2472.81	1593.34	12407.8	2066.22	3468.18	5291.99	10056.5	6870.64	12860.3	1708.85	4003.45	19372.7	11804.4	17607.7	14493.1
205481_at	7.23487	7.27695	7.08841	7.11204	7.54646	9.5999	7.68243	7.69941	7.44428	9.22047	6.83673	9.11791	6.90794	14.3524	11.1628	6.36544	7.25546	7.06481	10.9346	14.1516	11.4045	7.16357	9.32054	6.554	7.20287	7.17431	13.0804	6.9083	6.4125	7.24203	6.13474	5.77773	6.16333	7.3911	7.2895	8.68522	9.01844	6.87604	10.5486	8.30171	7.50468	10.3833	7.29331	7.23487	7.16379	7.58738	5.77628	7.18434	8.31276
205482_x_at	48.9431	64.7149	57.6953	49.4166	58.5326	98.8241	62.3651	61.4715	63.6436	56.2985	65.5195	61.0716	59.1133	63.1413	74.2606	48.2549	50.2702	72.3946	64.0214	37.7798	51.5346	70.7062	84.4432	58.3729	65.8129	69.7806	55.3738	39.9382	40.5523	58.864	57.7998	77.6001	40.0129	60.8677	66.8319	66.8782	43.9002	58.8609	80.9577	65.5949	52.8354	90.4397	64.8584	70.303	118.745	56.3153	57.5474	66.0966	59.1849
205483_s_at	509.709	16960.8	805.474	12959.4	11880.5	14620.6	477.33	218.389	303.864	297.427	791.092	10770.6	1120.31	15722.2	6747.94	2799.5	10630.1	1039.45	4625.89	10961.2	1426.6	1071.27	6702.55	1016.02	528.657	2098.74	5113.59	4361.11	3143.29	294.324	2153.95	2288.11	5288.91	1736.65	598.82	381.655	5866.81	943.596	452.501	1976.14	1488.72	3068.17	216.652	847.954	198.141	330.279	4641.99	16659.6	6567.51
205484_at	19.1491	32.2591	32.7964	23.089	18.0869	18.3174	17.574	17.1457	19.4135	15.9159	18.1213	19.8079	61.5867	18.9617	20.2673	18.469	17.8816	19.8053	19.5311	20.9637	17.5966	18.297	45.1262	13.1563	15.6517	19.0331	18.1298	56.943	21.4597	18.1648	17.8548	88.43	23.3665	27.058	21.8854	15.0065	18.1528	18.1935	16.4955	35.5322	18.6403	18.2951	18.4627	19.4452	19.7665	18.7348	27.2929	17.949	36.692
205485_at	5.18813	4.12734	4.06034	5.88761	4.09567	4.87797	4.27601	4.2664	4.52465	4.24845	4.33896	4.47071	4.01827	4.25968	4.21764	4.12781	4.10271	3.93124	3.98957	4.04777	4.39106	4.01337	4.08781	4.04907	5.22851	4.0294	4.08606	3.96423	3.99438	4.05769	4.13023	4.39734	6.04596	4.19605	4.12932	4.0241	4.03008	4.68057	4.02975	4.25582	4.56206	4.09592	4.79952	4.22335	4.1186	4.20359	4.0124	4.06746	4.17022
205486_at	45.2606	49.6656	30.2673	43.9988	41.3668	67.7527	33.1972	74.199	96.4345	76.0982	63.589	73.0323	58.5134	41.3171	47.9283	44.6283	59.4741	45.376	30.8907	31.3785	39.9422	80.3272	36.0059	26.7956	28.1974	45.9279	22.7652	61.3519	59.9117	64.6038	50.8393	43.7136	33.5676	45.7302	24.3442	44.0649	44.4958	24.2136	40.103	41.0856	39.4806	34.7098	40.6323	44.2913	29.5498	44.9769	23.5711	46.6827	45.0074
205487_s_at	5.20091	6.54091	6.56003	5.52781	5.05043	8.48035	5.22169	11.5743	5.48123	5.35989	5.2731	9.43051	5.08083	5.22312	10.4331	6.25511	9.10887	5.0784	4.99496	5.06583	5.20091	5.54029	5.09173	5.49443	5.1643	5.11202	5.20091	4.88973	5.07643	5.17189	4.83869	4.96001	7.71146	6.09544	5.11622	5.72677	5.03606	5.2133	4.91749	4.77818	9.20087	5.22371	6.98778	5.16424	8.80388	5.24429	5.2313	5.16416	5.34491
205488_at	148.628	236.746	278.663	334.398	275.684	114.483	62.2296	54.1729	42.7605	81.9024	62.1067	66.502	446.126	99.3168	80.1979	75.8048	142.757	113.126	39.4327	137.588	129.334	123.992	888.627	60.8499	102.564	146.819	82.2078	1954.48	399.557	57.0004	196.644	577.311	345.948	177.141	180.023	33.8142	285.781	236.749	13.8228	120.184	76.1609	32.1374	107.796	90.8369	33.868	148.564	202.219	242.407	171.212
205489_at	349.947	153.305	119.841	127.118	213.212	363.882	147.164	290.079	283.954	272.037	224.539	654.61	130.431	506.988	212.925	65.8266	147.345	101.929	275.698	251.071	168.2	435.911	122.904	100.514	269.794	329.242	570.918	214.882	212.79	251.997	207.959	62.8157	226.869	124.069	371.439	71.2838	103.333	63.2202	19.171	410.254	154.474	228.757	164.126	48.73	240.58	130.268	202.969	80.7623	257.721
205490_x_at	5.35981	6.08447	5.08483	5.09318	5.39773	5.25514	5.36756	5.30318	5.33436	5.31287	5.47362	7.37391	5.41003	6.3611	7.72463	5.32115	5.156	5.05389	5.01992	5.0697	4.84993	4.22828	5.85257	4.90845	5.11199	5.09102	5.01994	4.87636	5.00968	5.14155	5.0052	4.79674	5.04256	5.19067	5.17922	5.05262	5.0362	4.75557	5.01402	5.23277	5.19119	5.16004	5.30423	4.98877	5.16706	6.94388	5.00914	5.0287	5.7863
205491_s_at	4.81224	4.52257	4.4619	4.45334	4.51211	4.60318	4.73692	4.6552	4.83377	4.65005	6.17857	4.731	4.43699	4.66227	4.63795	4.55722	4.52125	4.60658	4.42509	4.45781	4.4606	4.474	4.51432	4.43708	4.46837	4.46793	4.50775	4.33343	4.39726	4.50844	4.4527	4.35229	4.46154	4.6594	4.54127	4.47761	5.0635	4.52897	4.44645	4.67324	4.53036	4.52108	4.54573	4.4816	4.51749	4.68325	4.474	4.47134	4.71093
205492_s_at	5.94234	6.57552	5.50709	6.01507	5.58646	7.31504	8.18827	6.23218	5.7565	5.67677	5.75938	5.86433	5.42094	5.68484	5.73496	5.59482	5.45284	6.16027	6.14923	5.49637	5.44455	5.61283	5.4366	5.49003	5.53624	5.51358	5.58085	5.23976	6.51579	7.20756	5.49762	4.77059	5.45928	6.40188	5.60001	5.77924	4.80587	5.00286	6.81575	5.69483	5.22316	5.47586	5.78451	5.53132	9.3298	5.91803	5.63311	9.74381	6.01269
205493_s_at	5.67489	5.56587	6.83271	5.27567	5.50069	5.80661	5.63981	5.61208	5.78532	5.69124	9.5086	6.16607	5.23297	5.9588	5.839	6.79957	5.23375	8.68238	7.37784	13.7754	9.74424	5.08054	10.5897	5.36387	5.53851	5.52089	5.55851	5.37283	5.2743	5.5722	5.43612	6.43875	5.29286	6.21919	5.58937	5.32536	5.41472	26.2474	5.40834	5.71311	5.33768	11.6435	5.77754	5.53027	5.55781	5.57361	5.9873	6.93199	5.6727
205494_at	4.95779	6.42428	5.31479	4.6529	4.78293	4.78662	4.95219	4.91692	5.01537	4.91182	5.63292	7.40921	4.67841	7.20002	5.97877	4.71849	4.97358	4.62077	4.70316	4.73069	4.94642	4.69398	4.77962	4.68424	4.53803	4.73944	4.7493	4.61063	4.62797	4.75448	4.65331	4.61456	4.65631	4.87145	4.78633	4.70943	4.32295	4.77473	4.51526	4.92312	4.86834	4.71757	4.81642	4.75136	5.30559	4.88167	4.72909	4.87976	4.89874
205495_s_at	12.0989	11.2696	16.7446	11.6567	11.8338	11.9811	11.3211	14.4928	13.0496	11.6266	11.8038	11.4131	12.3515	20.0086	12.0472	20.9778	22.0924	11.5024	11.0922	30.7221	20.8163	13.031	35.3151	10.6367	38.5041	11.7317	11.2889	27.0873	12.4943	11.3023	57.0686	15.2523	14.0643	20.5623	100.188	10.6874	10.5069	21.5718	10.7756	11.2828	11.8895	10.9194	10.8966	10.8536	11.343	22.4705	10.7422	13.9387	12.3216
205496_at	8.67591	7.6829	7.05944	7.52845	7.67325	7.75612	9.40182	8.62784	9.32658	8.90238	7.93715	9.30064	9.22923	8.10267	7.78704	7.58577	7.75556	7.4256	6.76832	7.61275	7.54316	7.60115	7.64059	9.27937	7.62163	7.58027	7.54231	7.45398	6.88682	7.6558	7.58106	6.80356	6.77758	8.21986	7.6871	7.57662	7.64403	7.6701	7.57058	8.1622	7.70081	7.65976	7.69882	7.30137	7.65328	8.01331	7.03599	7.36509	7.78035
205497_at	72.9178	62.1795	65.6229	67.5356	75.2723	66.6359	46.968	63.1122	56.1066	68.124	68.5029	67.3146	75.3467	50.4637	53.7823	75.3073	92.1836	51.4068	80.9386	49.8827	92.6117	69.5552	61.7638	35.7291	34.1788	133.151	61.4282	77.5833	142.668	83.1686	40.4438	137.486	66.4127	50.9737	62.2204	58.8391	72.1233	36.5322	40.6894	40.0444	80.0719	55.014	112.868	42.4832	36.565	79.4871	64.9679	60.9882	60.4454
205498_at	4299.16	2895.64	2093.77	2138.82	2720.98	2826.45	3111.3	3748.99	5504.4	6685.65	2958.77	1763.63	1444.01	5329.12	2508.9	1878.51	4858.17	6.57886	503.273	669.904	713.183	1919.99	438.101	342.56	181.485	1163.87	128.091	1310.72	5947.79	4552.49	589.936	289.368	1283.21	3323.25	404.077	74.0793	594.609	190.231	129.529	259.985	1483.71	849.851	2915.58	79.2833	88.455	6964.9	3064.5	2674.53	5608.76
205499_at	6.76742	12.5081	17.5562	56.4004	12.8206	12.5255	13.2148	8.18017	20.1382	6.47268	8.18728	8.6778	12.4448	8.05121	34.8492	7.98237	6.34524	55.8581	8.10049	16.8961	20.2216	15.5392	6.28965	74.318	21.5453	6.76956	13.2138	8.31117	6.44738	9.06591	8.48246	14.2778	35.6349	11.3025	15.5095	7.79417	6.21441	6.8821	8.07006	10.3268	13.8708	7.21781	12.379	7.04342	6.88905	8.76813	39.1651	6.79009	18.3366
205500_at	10888	6703.34	5231.62	7185.71	5961.82	8554.07	9660.31	7633.64	13996.4	9177.97	8660.18	10545.1	4627.45	11207.8	9446.9	15330.2	9188.69	2375.29	4207.44	11549.2	7082.06	8733.88	14615	4361.74	5694.29	1553.09	9353.96	4695.15	8496.84	12177.5	8466.61	4265.05	5634.57	8378.35	5029.29	1259.51	11164.2	11498.8	3809.04	2293.78	12204.1	7736.77	11694.2	8766.94	3071.07	9948.55	6272.88	8648.53	8720.38
205501_at	12.5291	12.9328	20.8404	15.4718	15.3817	14.0543	9.98894	13.7592	13.5017	12.0786	11.1944	12.5351	12.4904	13.3418	19.1978	21.2341	15.892	17.4761	12.0178	20.7247	19.1314	11.7077	12.826	12.0526	26.8505	13.4758	14.3104	39.2983	17.9076	13.5081	17.3779	25.6469	12.0333	17.8361	11.3765	12.5143	20.4469	5.98145	12.5031	9.66498	13.5647	12.968	13.7344	7.92203	11.2724	14.056	34.0987	12.6842	13.2614
205502_at	5.95274	4.61573	4.52069	4.59889	4.94859	4.50604	10.6195	34.5518	4.85363	29.7858	16.7584	6.85469	4.44843	76.1745	4.91444	325.59	319.98	4.26513	4.34314	221.889	4.85635	6.96826	4.41818	4.86568	4.3985	5.7514	5.93502	5.16932	5.73067	4.98008	16.9481	4.43897	15.8261	4.71909	4.88059	4.8519	4.88855	4.4112	4.52182	59.1133	12.7666	5.35769	4.90724	5.44071	32.4283	4.91009	4.50981	5.3862	4.71765
205503_at	5.19748	5.05649	5.00877	4.97748	5.60738	5.12118	5.20644	5.16155	5.27962	5.14961	5.16551	5.37636	4.95922	5.17089	5.14923	5.06719	4.98849	4.69876	4.90228	5.00458	4.9934	5.07853	5.08558	7.12238	4.98293	10.0565	5.04344	4.89158	4.83193	5.00067	5.80625	4.98784	5.02223	5.12828	5.01331	5.03932	4.89288	4.98663	15.7083	7.28177	7.32933	8.98381	5.10629	5.41996	4.98771	5.17769	9.37663	4.95774	5.14134
205504_at	38.957	67.2464	61.4671	53.6465	53.1197	48.452	33.1924	40.7965	23.4255	39.7022	50.616	47.3229	157.109	41.93	31.1403	47.3654	51.8128	66.9667	47.669	49.308	60.7562	68.6193	85.677	44.9233	88.9954	30.7068	38.4893	296.812	51.3014	34.6936	47.7152	122.068	85.5802	48.8559	49.8573	47.6736	39.8783	48.4163	25.0099	49.7929	39.2418	26.691	26.6191	34.2266	38.8551	51.3089	63.3938	50.4168	48.9304
205505_at	9.47544	8.07929	10.1289	8.57162	7.2951	7.47924	7.73116	8.4144	9.51539	8.41048	9.6268	9.06271	8.82956	12.7825	8.33967	8.11756	7.31491	7.58534	7.79615	7.81962	7.70437	7.89812	26.7498	7.87771	7.86939	7.91695	8.34644	20.1973	9.5407	7.50434	7.37683	14.3636	13.5429	10.0484	8.22647	19.5391	8.97823	10.5366	8.8254	10.1417	7.87555	7.57687	7.63795	7.46628	7.5221	7.63321	7.47451	7.95868	8.38375
205506_at	572.722	10.2044	10.1783	65.7122	10.242	8.18805	9.27994	467.644	196.026	392.882	8.80078	9.3606	70.5341	6.52722	48.0297	55.0041	9.40709	182.718	7.96659	77.5103	7.97477	688.336	88.1039	9.99023	159.107	105.892	4.96599	7.82233	7.11928	74.3547	8.5442	21.6288	12.7973	26.7829	43.9566	522.67	4.30584	170.651	1216.06	10.5552	8.85195	410.517	93.0316	178.413	6.71356	173.906	18.413	19.6693	42.6022
205507_at	36.458	35.499	32.2712	27.712	31.6574	28.8375	30.4877	28.9232	29.4582	31.4611	28.9344	29.3436	27.2905	48.9672	44.2945	35.6288	30.4877	30.1074	28.8122	36.7365	36.8866	28.695	23.4305	27.835	52.5835	71.7579	34.8218	24.7476	30.4877	28.1616	27.9269	43.326	29.39	43.0907	27.4366	31.1412	27.8722	30.4877	29.8285	40.5358	37.5915	28.3252	28.3629	37.4188	32.889	31.7427	28.4567	28.2311	49.015
205508_at	50.8503	57.4207	54.2765	53.5618	63.4175	64.1075	58.8815	59.2704	59.4341	67.2199	38.0988	74.277	86.5602	59.4873	52.0611	75.6284	53.0903	55.8686	37.1517	56.898	56.6854	91.8015	74.4292	51.1484	57.1122	41.0173	47.8305	58.3994	56.31	57.3203	43.3135	56.2166	56.6773	63.3933	68.7732	40.4213	48.3022	136.924	52.5619	58.7549	57.6952	42.6223	57.4207	33.5486	45.4466	58.1339	52.0053	43.4834	74.2099
205509_at	5.13535	5.0072	4.93968	4.87959	6.25111	5.10141	5.10137	5.16717	5.40849	5.36756	5.1161	7.95485	4.87883	5.19189	5.50498	5.00794	4.94078	4.82756	4.77108	4.86538	4.82542	4.93395	5.0076	4.92736	4.89181	4.93078	4.91704	4.70023	4.87527	4.95593	4.88518	4.86731	4.91788	5.076	4.99075	4.94565	4.94819	4.98463	4.92728	5.09113	5.01198	4.97376	5.00629	4.95245	4.99712	5.14579	4.9235	5.32927	5.48362
205510_s_at	128.119	70.3354	59.97	60.632	65.1209	54.5267	59.5338	105.004	86.0189	79.8031	53.4053	42.6565	85.7932	47.2575	69.301	59.2025	91.5193	56.5915	82.5035	84.9464	49.8368	57.3281	47.5694	78.0982	31.6908	138.371	60.2359	70.0039	113.833	85.3927	68.0657	47.4709	58.2685	80.3664	45.9382	46.4405	71.2816	49.5672	33.3811	55.0563	82.4888	99.6085	83.2375	57.2949	49.6861	107.504	55.0411	46.8257	67.0346
205511_at	12.6935	11.6986	8.02895	15.4005	16.3925	12.7054	12.9467	11.5384	11.2278	11.562	13.1253	11.8063	11.8897	14.1225	11.3894	27.52	50.4107	16.4363	12.013	14.771	11.9402	23.158	11.449	13.5021	12.6574	22.2576	13.1385	30.4819	25.0684	17.36	24.627	26.868	9.14191	7.55295	10.8689	11.9621	23.9854	5.51814	14.5145	23.9412	13.3189	35.8357	36.3228	12.1388	11.2928	13.4791	12.1815	13.2303	11.5617
205512_s_at	865.674	718.091	641.807	657.89	835.54	1102.19	980.761	709.937	710.478	850.967	1521.35	1081.42	301.095	861.799	773.401	660.481	1257.93	508.776	1865.32	665.089	1192.03	667.192	1640.43	1210.15	590.771	521.44	414.685	357.735	348	846.68	1119.4	378.206	748.462	662.857	376.676	462.482	274.882	411.587	432.511	588.292	1112.38	296.234	780.928	524.668	452.285	627.227	657.147	721.849	1016.94
205513_at	5.3049	5.03316	35.3276	4.89518	14.2731	7.7611	5.5142	5.15413	5.23849	5.23041	5.14714	5.21195	4.86962	5.13435	7.65081	38.7324	4.50307	95.4888	4.45474	4.94625	4.90633	4.93001	4.8081	4.43801	4.97007	4.3544	4.98556	4.15899	4.6115	5.01248	4.96118	4.75996	50.8134	5.0891	5.01352	4.90335	4.36597	5.01121	4.94574	5.06726	5.02052	4.83871	8.93321	4.95314	5.02704	8.636	17.175	23.2912	6.85603
205514_at	11.9238	9.16939	9.48879	19.0219	9.67471	10.2177	10.6432	10.0519	10.2678	10.4215	10.424	10.8026	26.0949	10.4912	9.96447	9.80622	9.79152	131.229	9.29072	12.8723	10.4048	9.23017	9.77553	9.43961	9.15645	10.9388	11.9888	24.0128	20.4062	14.327	9.62071	29.3096	9.65142	10.7729	9.58657	43.4464	9.36167	9.80729	8.69203	9.97466	9.83058	9.42418	20.635	39.8247	9.02381	10.1689	21.7775	10.9975	10.7351
205515_at	6.79369	5.32383	5.20313	5.13221	5.27069	5.61993	5.79828	6.64962	5.92046	8.60124	6.66965	5.82737	5.13276	5.7064	5.57451	5.37605	5.27507	5.05513	5.1397	5.20195	5.14785	5.19904	5.26342	5.19716	5.63224	5.21277	5.25983	5.0564	5.1787	5.37481	5.2057	5.03226	5.12537	5.42927	5.84168	5.17692	5.19048	5.29671	5.18509	5.50482	5.3865	5.37693	5.34118	5.23419	5.31874	5.56611	5.16362	5.22517	5.5687
205516_x_at	54.3249	54.0643	44.8696	42.7828	40.8755	28.5651	30.7731	38.9456	23.1482	46.4598	22.1263	33.8864	51.8753	46.0457	38.0268	54.3766	48.498	138.948	69.3625	57.641	99.6347	43.3046	75.5524	87.4537	68.4578	65.5165	70.9316	55.2652	44.0833	60.9882	51.2961	81.3165	62.9634	49.5885	66.4133	97.6383	47.5298	183.372	116.021	108.288	45.496	66.9196	33.739	166.366	76.5165	27.4547	38.6015	47.9674	60.7544
205517_at	169.462	160.502	175.407	159.002	172.15	158.967	339.348	168.06	273.534	178.785	102.811	94.8678	170.972	64.3865	157.883	175.558	119.23	187.475	97.364	106.852	212.286	164.925	144.188	154.456	151.074	223.855	67.9424	66.6574	123.978	241.441	85.3379	59.5073	116.563	154.998	72.8674	150.459	91.3809	205.733	240.175	69.2054	151.024	77.9538	172.982	192.166	96.5841	531.298	154.282	257.18	161.51
205518_s_at	93.7665	190.627	147.952	263.621	166.689	37.0684	59.1714	199.251	189.307	104.194	74.3851	23.2537	164.354	303.673	52.6461	335.787	75.5298	45.2328	51.5402	239.734	222.012	337.328	382.392	56.2471	245.21	574.511	169.011	258.258	140.487	84.2615	210.507	415.145	258.165	64.7649	15.2314	114.851	47.411	110.414	14.3943	253.881	412.765	12.3461	144.125	20.1813	9.33272	291.908	158.801	144.292	80.8262
205519_at	14.9944	10.1554	10.1747	9.89068	10.1047	9.2048	10.364	10.749	13.2033	10.0522	11.6437	10.6657	11.2547	17.4583	12.7749	11.3645	10.4876	61.7972	10.8403	9.69473	9.47611	20.6124	31.6318	51.0976	14.8419	40.6935	9.95593	11.118	9.48299	14.3128	16.9133	9.5378	9.43663	11.04	12.2746	11.0473	9.82575	14.688	91.485	17.8242	10.5768	16.2611	9.91692	22.0986	10.56	9.98233	9.69747	8.87877	15.913
205520_at	5.18141	4.9464	4.82448	4.76142	4.90919	5.09051	5.32437	5.01317	5.28492	5.12285	5.16937	5.53158	4.80126	5.3895	5.10086	4.98113	4.78768	4.72331	4.76589	4.75925	4.67867	4.83217	4.9088	6.88637	5.7199	4.79565	4.93861	4.72681	4.74624	4.93903	4.84724	4.88692	4.8463	5.07573	4.98491	4.79677	4.90165	4.93935	4.88022	5.18419	4.98306	4.93944	5.51637	4.87258	4.89086	5.08994	5.55322	4.89998	4.99009
205521_at	20.9888	29.2007	26.5367	68.7214	38.978	42.763	17.967	21.3595	17.7296	34.3405	23.1851	51.4367	28.1181	40.8758	32.1459	33.1746	43.1065	42.8525	43.5133	95.6671	28.6491	22.7098	43.5039	41.4429	35.9062	60.4423	51.3948	41.5342	28.3825	27.9029	34.3175	42.5038	31.1433	23.6876	45.5736	48.0475	29.4511	35.8697	52.6421	31.0378	23.5969	91.236	41.9536	21.7506	39.1347	17.5427	28.3515	22.6912	23.0566
205522_at	5.62691	5.50086	5.21491	5.15448	5.35829	5.55912	5.64816	5.6558	5.66096	5.61051	5.62088	5.6864	5.40178	6.5378	6.65033	5.46051	3.9327	20.43	5.26008	8.68772	74.289	5.44731	114.108	26.6795	19.9866	24.7746	18.4859	5.24652	5.29283	5.26589	18.3332	7.20935	5.42939	5.42003	5.52122	9.2683	5.39123	80.6977	47.652	5.59467	8.03742	5.0782	3.98693	52.2532	6.17566	5.553	5.36034	5.42419	5.59593
205523_at	8.00329	7.31339	6.60579	6.42309	6.89815	7.45641	7.73816	7.60282	9.23635	8.09591	7.67184	7.8586	6.26558	7.59085	7.33671	7.24088	7.03093	6.17657	6.76875	6.58724	6.4846	6.79108	6.86137	7.6796	6.88089	6.65992	6.89233	6.5873	6.61249	9.18009	6.69871	6.44251	6.43047	7.30763	7.03695	7.49881	8.82195	31.4597	9.06905	8.25946	7.08281	6.9543	7.10127	6.83974	6.91885	7.60311	6.67448	6.85013	8.27491
205524_s_at	5.97834	12.5072	6.42476	5.65094	5.77449	6.14791	6.02953	5.97167	7.13339	5.93826	6.18994	6.07678	5.62162	9.62016	5.9453	5.79658	5.29761	5.6887	5.74685	5.72054	5.66825	7.37304	5.28206	5.70383	5.74367	5.72146	5.28186	5.46204	5.72217	5.28753	5.44867	5.63183	5.60205	5.85038	5.8099	5.75407	5.80277	12.1113	5.77675	5.96836	5.81228	5.79604	5.82478	5.7374	5.80909	5.90573	5.69635	5.72621	5.95159
205525_at	131.848	167.541	73.0605	346.665	241.751	131.055	33.0245	101.237	148.74	106.669	26.2473	88.3502	148.692	98.1807	89.7306	126.462	195.705	95.3287	111.109	162.104	118.048	89.6865	61.014	91.2785	108.405	206.754	134.143	63.5478	181.731	171.849	89.535	176.986	130.301	177.484	96.7629	124.055	161.477	96.434	73.5126	36.4268	232.193	138.12	111.235	84.7192	62.8755	137.916	155.97	84.0341	110.969
205526_s_at	83.2791	117.289	119.324	115.291	103.84	66.5834	112.68	98.1273	82.5109	101.804	98.3831	95.8951	150.627	83.1379	71.7932	66.2447	110.94	188.705	67.1885	110.359	121.701	124.367	219.229	113.686	182.403	56.7057	113.128	116.863	124.81	109.962	160.068	91.2844	116.944	144.43	154.031	96.7047	123.715	188.179	168.077	85.5433	86.1389	102.769	94.3468	142.344	119.022	80.065	91.8922	102.94	103.793
205527_s_at	41.1221	40.095	43.7634	48.8417	34.0929	45.0866	47.9128	53.4871	31.859	38.7132	23.9902	24.3931	43.1894	45.2602	30.2938	44.2923	37.4418	105.841	73.0331	50.2324	46.9656	27.9827	77.9957	50.4787	65.87	115.372	64.0295	36.352	36.3009	63.1825	43.6631	70.5943	58.5796	43.9671	55.9823	63.2853	44.7632	63.3347	40.1232	53.4871	34.6257	32.4867	37.6851	37.5168	39.1187	38.4589	29.5959	38.351	23.5449
205528_s_at	11.1275	10.5213	10.4826	14.229	30.1885	10.049	11.2524	12.0059	11.5546	11.1644	9.45244	10.1781	25.5734	11.5482	14.3473	11.0363	10.7019	8.97247	15.167	11.5169	9.71794	10.0892	7.21952	9.31611	11.1133	10.1353	9.46994	9.11671	16.8121	11.0107	10.4885	20.265	11.3224	16.9734	10.7627	8.77866	10.1253	12.2126	8.49202	11.0504	19.0242	10.6003	12.2782	7.70615	9.54399	14.2262	12.4751	9.41221	13.463
205529_s_at	7.88964	7.82533	6.8519	11.682	29.3468	7.74833	7.84113	6.94122	9.62359	7.79216	7.58922	7.89112	33.6579	6.3495	15.3662	12.0895	7.8167	3.65707	10.5774	7.41429	7.66115	6.84636	5.79732	5.02029	10.4644	12.8931	15.051	6.65201	15.1363	7.95909	13.6699	32.5762	7.28627	8.37716	5.04673	6.987	6.88708	7.64302	4.83	6.90777	10.7011	7.3861	17.4105	4.65622	4.75221	10.534	8.82148	7.67471	8.64353
205530_at	1289.14	1290.79	661.861	767.109	1171.18	1502.65	1362.33	1435.09	1470.08	1709.83	538.161	1572.86	593.321	550.054	1011.1	686.966	1377.11	74.8005	1004.51	327.488	644.689	446.002	808.507	497.472	415.022	737.898	701.739	575.413	1092.5	1449.99	892.465	287.678	1704.5	925.232	199.898	188.557	1004.93	262.466	129.982	530.232	572.831	327.879	1227.04	194.096	475.116	1543.99	1209.95	1263.93	1893.76
205531_s_at	1281.1	1974.31	334.993	856.959	1142.67	2126.57	814.789	1872.58	2919.66	2796.28	377.862	2473.44	445.227	975.862	850.554	210.953	555.62	7.40214	7.17987	363.453	54.781	90.8527	6.25906	7.73918	10.985	6.31143	9.96826	1069.64	789.623	2169.51	842.135	7.24035	873.723	1927.62	33.4168	5.66279	38.1631	8.21181	95.6477	7.48875	168.196	19.6827	41.0403	27.3624	7.96683	1487.5	550.614	1028.04	1871.73
205532_s_at	12.5642	11.1287	27.714	69.2713	48.9198	24.8016	12.3046	15.7684	15.6236	14.7823	11.3657	11.9162	27.9851	16.1799	16.6384	17.5091	11.014	21.7997	13.4623	13.0643	17.214	37.8437	10.8646	10.7225	15.5654	12.2671	10.8335	7.79991	9.71209	14.0878	13.6909	14.793	56.7231	31.5625	14.3655	13.5652	12.3185	15.2877	10.7453	14.9033	19.4151	30.1525	11.0898	10.915	10.9583	11.527	38.7968	23.1085	27.8679
205533_s_at	6.15847	5.90381	6.00841	5.64765	5.86384	6.15076	6.50713	6.078	6.72665	6.36811	6.12338	6.37746	5.62099	6.59744	6.15273	5.94164	5.88529	5.43417	5.7406	5.72941	5.75051	5.78888	5.8625	5.77999	6.27033	5.80446	5.77453	5.61774	5.47522	5.86967	5.77818	5.69415	5.52563	6.13135	5.92294	5.56813	5.73686	11.3274	5.72433	6.25415	5.9092	5.87062	5.9004	5.70524	5.75299	6.1562	6.318	5.73077	6.26542
205534_at	7.57229	6.07977	5.61838	5.64644	5.74851	5.88174	6.4434	5.94797	6.68131	6.92236	5.95023	6.04671	5.56848	6.03101	6.13695	5.68668	5.77543	5.6272	5.35821	5.6917	5.66054	5.77336	5.92242	5.97682	5.77534	5.73122	6.65736	5.44387	7.56356	5.8393	5.68395	5.44213	5.71462	5.89324	6.24538	5.72147	5.64721	5.54123	5.74852	5.81856	6.17324	5.54112	5.90214	5.6204	5.81393	6.16054	5.97347	5.7634	6.18086
205535_s_at	8.67996	6.38831	6.27931	6.3065	6.39039	6.85002	7.42251	7.04399	7.65893	7.67723	7.15342	7.64225	6.27473	6.90668	6.6713	7.81313	6.48096	6.02034	6.22549	6.36705	6.23487	6.27388	6.40512	6.26383	6.58124	6.33457	6.39751	6.09513	6.18645	6.50168	6.26532	6.43601	6.23897	6.75765	6.53577	6.27109	6.36334	6.50136	6.32197	6.87548	6.54696	6.37668	7.27352	6.41015	6.37855	6.67561	6.32393	6.34726	7.02035
205536_at	86.1108	66.6279	60.9171	74.2768	62.732	69.1413	73.1643	78.0253	92.3432	78.4625	79.8946	113.95	65.5128	88.7703	76.8314	66.1812	108.774	62.2856	69.9632	82.3919	49.4792	56.2469	64.3314	38.3174	55.3605	53.6561	64.9921	44.2685	73.5118	80.0717	84.5604	41.6003	79.0431	69.8537	51.2594	54.583	196.684	102.343	54.6824	45.615	58.014	48.3849	48.5599	66.2361	75.4099	78.1036	59.414	66.113	96.0077
205537_s_at	17.1558	17.9107	29.2939	21.1563	26.9714	32.2194	31.8308	28.1506	18.2322	31.0507	11.5011	42.2776	28.4945	27.4495	31.2474	29.2337	37.6744	26.0065	27.1355	27.6315	25.465	27.7801	21.4967	32.1044	27.0124	26.9461	26.9241	26.9205	30.0919	38.2736	25.6649	21.5349	28.0398	32.1522	29.0387	25.0402	53.3857	31.91	33.5176	38.7583	32.2646	27.9	25.8098	34.3391	27.4154	37.5699	24.555	25.7642	47.3281
205538_at	13.3165	9.18512	8.3704	10.344	8.99655	7.46975	9.62069	8.46772	9.99627	9.03524	9.05021	7.97892	8.60887	7.70935	6.49113	11.2628	6.56742	52.3808	14.7107	8.12298	17.7164	13.3686	7.35533	9.61078	15.3902	5.9118	10.1589	8.37836	8.17837	8.90433	8.7601	9.71275	9.90055	12.1754	8.71717	50.8123	15.2894	7.38474	17.0025	23.7584	8.79237	7.37405	6.22022	14.4891	12.2031	14.4068	8.26464	9.33917	9.00411
205539_at	60.0527	54.8951	31.0918	41.5055	34.5583	45.1275	40.9374	43.5971	35.3158	83.8591	46.5455	35.7509	59.9822	40.5779	45.3464	42.3732	32.2184	37.3551	26.9861	30.9261	31.0139	52.1656	31.7765	39.6626	27.723	19.2974	47.8208	29.9139	64.6764	43.9463	31.3599	48.0591	23.0583	27.6053	29.5157	97.3631	79.4922	21.3339	50.8705	36.715	38.5177	21.7918	34.9647	50.2254	51.8335	54.4194	31.0064	37.8185	32.3698
205540_s_at	10.7985	10.5052	11.3641	14.796	12.2684	14.2898	10.2489	18.1835	10.9624	10.1343	10.5788	11.44	11.9481	9.57567	13.9272	11.0779	10.503	16.4237	10.054	10.3386	11.0797	14.8949	10.4448	21.2948	10.5675	20.9896	10.4453	10.5574	19.4437	10.0687	12.3065	32.9333	10.2725	10.484	10.4052	17.0973	19.5901	10.3024	10.3463	11.6259	20.7006	10.484	10.4512	10.2127	9.62053	10.6689	11.2883	10.1666	10.0878
205541_s_at	195.42	95.5467	100.449	71.6556	119.77	49.5045	181.569	157.813	164.784	207.193	91.8366	115.964	120.443	7.89728	77.138	7.80941	49.0482	36.2285	5.41017	12.1319	253.126	9.02852	237.647	6.65653	173.657	88.9105	8.15234	38.7019	154.263	210.571	17.6146	44.7423	158.867	107.302	9.16495	70.3819	65.8674	7.61899	11.8593	7.86935	8.10346	70.8441	108.644	122.549	8.04432	179.41	90.8882	91.9449	100.185
205542_at	340.696	54.7821	466.125	104.161	212.537	137.538	851.139	232.317	321.364	290.09	594.23	482.456	94.9397	454.466	581.161	662.809	20.2224	805.753	1740.49	362.474	587.087	530.226	20.163	4180.72	2282.18	118.058	816.854	281.952	729.721	223.458	611.791	25.7539	669.484	216.661	293.139	980.881	34.8129	1650.7	1459.54	532.994	70.3049	8.98797	3245.1	532.173	546.658	191.786	185.669	213.532	162.177
205543_at	24.4046	123.005	143.464	78.5608	81.5203	178.568	348.061	32.655	31.8103	27.1653	598.764	218.436	48.5258	109.273	89.0353	141.087	11.0004	62.6435	124.598	55.6461	98.5638	43.9934	90.8697	57.7066	228.956	46.3009	105.433	112.978	60.0577	41.1968	165.979	28.5617	204.025	101.86	146.752	42.4944	238.84	298.119	31.5291	36.6871	24.8276	17.6609	84.3849	54.6477	124.548	19.7719	158.286	104.21	92.2252
205544_s_at	5.60758	5.46879	9.2407	5.329	5.48335	5.52802	5.56885	5.55907	5.65983	5.56802	5.55938	5.62957	57.4845	5.55769	5.56014	5.45311	5.46	5.29621	5.38468	5.39986	5.37883	5.37765	5.45134	5.40457	5.41005	5.40725	5.42147	13.7514	5.32278	5.44564	8.49976	5.34718	5.37889	5.3569	5.46318	5.39999	5.44956	5.4775	5.40397	5.57462	5.47179	5.44403	5.48167	5.41086	5.44015	5.50852	5.39987	5.41647	5.53491
205545_x_at	521.249	446.932	519.767	425.044	486.027	449.116	458.943	440.178	457.604	426.379	410.747	418.308	466.605	402.891	369.653	430.757	392.362	377.513	464.658	374.699	404.312	301.128	645.65	484.63	384.756	574.291	442.188	629.589	632.023	449.894	459.37	486.841	458.166	456.523	459.168	515.532	576.025	529.655	713.334	590.692	410.889	538.292	646.41	903.072	529.624	435.65	447.324	381.571	491.622
205546_s_at	198.316	167.653	129.595	147.984	155.669	151.988	125.565	176.355	122.538	231.024	108.72	132.247	150.109	160.198	156.99	100.598	284.148	113.025	182.189	200.886	183.212	198.199	191.918	184.281	112.327	209.677	246.228	202.186	170.933	237.685	166.769	138.067	168.645	179.802	129.664	86.9796	137.553	119.923	125.44	198.766	214.489	274.82	102.561	124.796	208.238	176.37	96.3008	141.34	182.762
205547_s_at	714.3	1053.9	1388.18	1440.8	1180.67	177.041	173.411	495.452	439.648	238.391	170.124	81.9539	1416.24	133.656	455.561	525.8	186.236	1344.2	270.321	734.551	879.54	284.501	293.205	102.183	606.465	1114.15	481.542	482.703	257.55	513.025	285.797	3451.48	1775.69	1225.97	297.375	247.528	162.722	169.321	319.532	301.892	524.035	130.778	410.659	234.474	14.7569	484.155	1271.68	526.086	716.528
205548_s_at	67.5031	66.3564	160.339	94.0187	88.0979	91.2551	87.6799	136.907	67.749	54.5119	162.649	39.2064	85.1385	53.0764	40.4845	90.4527	86.0838	280.02	46.7914	81.5548	183.655	147.343	117.665	133.29	80.6024	67.4766	32.5324	281.713	74.3814	64.0164	94.9603	153.026	234.731	72.417	68.3723	140.661	406.374	110.064	126.989	122.142	120.243	196.241	108.671	104.024	109.151	69.9636	196.725	86.8497	45.1571
205549_at	12.0511	10.1077	9.9904	11.4746	9.98399	12.3681	10.1784	12.0685	10.661	11.0033	11.1851	11.4136	9.67939	11.0952	10.9104	10.3509	10.3626	9.41117	9.31708	9.93653	9.80324	9.93812	10.0079	69.9466	9.99387	422.993	10.0454	9.00326	9.95064	10.2016	9.87166	12.8593	9.81091	10.9134	10.3275	24.8209	9.98647	9.50215	9.9007	13.429	10.4527	10.2928	9.5831	10.5451	11.6484	10.8764	9.9621	9.91821	11.3265
205550_s_at	113.482	155.814	140.27	203.782	168.527	213.016	126.428	87.278	119.981	157.863	108.746	233.988	132.283	281.923	161.201	169.085	181.925	200.473	217.389	229.845	181.085	264.644	227.815	277.444	257.95	207.443	136.248	135.242	86.5777	122.193	215.396	192.606	303.035	151.584	324.353	229.118	121.246	200.551	305.435	347.536	115.485	130.378	135.934	191.603	376.062	94.0257	206.541	157.02	169.952
205551_at	8.48739	10.9989	10.1882	8.18222	9.0814	8.4039	10.4221	8.45872	8.58728	6.40293	6.92027	6.66305	8.15632	6.43692	8.44139	7.19462	6.54142	31.7744	6.79237	8.22844	6.93178	16.8746	6.29091	8.23247	8.2573	9.29192	8.89287	7.46176	8.60194	7.41603	8.20528	12.6038	12.0432	8.40896	7.39551	8.19323	6.90894	6.62602	8.23937	7.51466	53.0516	6.5742	7.31057	8.24392	8.25127	7.82732	9.4194	11.127	6.80074
205552_s_at	261.838	1963.15	317.699	1289.2	1800.65	1839.29	445.568	90.353	143.346	95.808	254.939	1601.16	280.94	1353.82	1139.49	599.809	772.282	128.273	531.016	907.002	212.032	450.675	921.801	241.574	170.773	193.245	338.594	273.794	492.406	114.037	237.35	359.566	376.098	347.8	123.855	58.6804	504.041	199.886	41.5756	354.633	244.538	132.546	84.1777	289.006	172.817	166.967	784.798	1735.41	963.427
205553_s_at	4.96019	4.72476	4.64421	4.57343	4.69732	4.86774	5.05609	4.88508	5.18706	4.88455	4.92016	4.99455	4.55348	4.9067	4.93234	4.76089	4.71945	4.47613	4.58422	4.62794	4.59539	4.61752	4.69913	4.61026	4.67102	4.63469	4.68153	4.49042	4.57026	4.71154	4.62299	4.54984	4.59294	4.84286	4.74495	4.59139	4.64622	4.71612	4.641	4.95478	4.86309	4.71816	4.75569	4.66408	4.72978	4.8884	4.61683	4.66216	4.90008
205554_s_at	3044.48	3823.64	2818.77	3080.86	2635.98	3005.56	2190.04	4466.56	2405.15	3069.75	1845.85	2142.03	2661.8	1956.02	2013.74	1057.96	1142.23	123.887	701.851	586.027	1955.78	59.5014	1310.14	182.805	86.3734	220.778	132.959	581.042	4343.09	3394.21	366.431	218.617	1673.84	2524.92	160.544	102.469	415.834	447.01	59.6242	465.056	634.83	125.318	3790.95	141.235	98.8652	3970	2210.07	3749.2	3479.95
205555_s_at	7.55404	6.03898	6.02022	5.78906	6.05769	7.05339	9.81509	6.5437	6.8496	6.59357	6.46801	6.8945	5.87808	7.05244	6.40467	6.12011	6.30647	5.40659	5.79561	5.77597	5.68845	5.82947	6.05991	5.80565	6.026	5.62398	5.96163	5.61186	5.82592	6.08474	5.90942	5.7378	5.77243	6.71611	6.07761	5.81264	6.05327	6.02384	5.88155	6.45117	6.1398	6.06183	6.12789	5.9247	6.07815	7.51697	5.85883	6.03089	6.42942
205556_at	13.424	8.55682	9.26139	9.1546	9.27448	9.60793	10.7723	10.3751	10.9515	10.2302	13.8947	12.1716	7.58478	10.2835	9.67261	9.34377	9.47547	8.41427	8.8129	9.44299	8.20908	8.81433	9.69214	9.42838	9.31211	9.069	9.36657	7.56588	9.04073	9.58373	8.88421	8.42742	8.58589	9.76736	9.4862	8.91822	8.23704	9.4136	9.10124	10.1464	9.02345	10.2295	11.1674	7.35595	10.1664	9.82617	8.08467	8.43154	9.88502
205557_at	6.29544	7.88253	5.99821	5.96078	5.88125	6.5272	7.49071	6.24707	8.42245	9.19008	7.49084	9.43725	5.26712	6.75017	13.9023	5.92894	5.64761	6.67066	5.77788	5.99733	5.04263	5.99246	6.05727	5.51763	9.46768	6.00283	5.56094	5.61536	6.45346	4.79828	5.93089	5.92561	5.96441	6.16616	6.10246	8.16872	4.63738	5.64516	6.00105	6.13943	6.09837	5.14999	5.93599	6.02202	6.08542	9.17028	6.56837	6.97648	7.50296
205558_at	121.653	72.3196	85.6928	68.3058	68.9548	69.1928	70.1827	77.858	78.12	94.7116	69.7444	109.812	68.1332	60.2613	62.6746	61.37	45.1035	67.7731	72.2027	68.8857	73.0148	52.9306	68.9	67.505	67.6697	67.3832	78.2968	90.9677	66.4763	83.307	74.4757	66.4102	79.0435	73.616	72.5649	60.0263	79.933	79.0025	51.7255	87.0018	67.5918	69.1633	81.5468	64.7246	107.026	69.535	88.5355	68.562	45.0547
205559_s_at	14.2677	29.4441	24.5069	21.2173	22.0046	14.5688	8.12332	9.76383	14.1964	10.7266	14.2817	11.583	15.4253	7.74411	22.6389	23.9799	9.86602	123.797	15.178	15.5046	41.1078	9.32978	7.54179	12.5424	77.1614	14.929	31.354	16.0953	14.7795	11.4758	13.9307	15.4262	25.9981	19.6615	15.8423	22.0363	9.37451	59.2282	7.43538	24.5458	82.9876	6.5887	9.52316	42.0814	21.6591	23.5588	19.2047	18.6492	13.5025
205560_at	8.15544	7.8693	8.24689	7.70841	8.52165	7.61887	7.99875	8.04227	8.18142	12.1222	16.6641	8.87967	7.55185	7.56044	8.051	7.85623	7.65077	30.4248	7.91255	7.66865	7.62637	6.71415	7.13947	7.44216	8.1444	7.93794	8.15723	6.60033	6.96445	7.77807	7.68165	7.22401	10.059	8.01323	6.95077	7.62029	7.82953	16.8832	7.68368	10.072	17.4971	7.8409	7.84034	12.241	7.20516	8.03882	9.43736	7.26687	8.07311
205561_at	33.2851	31.3435	30.6346	30.1537	31.0011	32.2196	32.7088	40.5996	33.1103	32.3611	32.7168	33.4963	29.9454	33.9856	33.0528	31.4978	31.2986	29.9287	30.604	29.5942	30.2522	26.208	28.5504	30.502	31.0636	27.9476	31.2508	29.4234	29.6051	28.4658	30.649	24.5763	30.6208	34.5729	45.3782	34.6923	26.5048	43.5525	30.8923	42.206	31.8751	40.8848	33.2337	30.8406	31.3418	33.1624	29.0758	30.9973	33.5518
205562_at	168.609	159.953	194.911	142.251	155.246	141.273	172.279	157.978	107.253	173.221	98.2719	135.479	142.875	185.333	92.1394	147.192	145.779	164.934	174.231	183.337	139.129	198.194	162.587	189.958	162.63	244.288	130.712	164	152.53	145.027	205.783	203.517	157.441	109.197	331.189	144.056	160.232	230.011	153.193	162.736	141.356	152.084	198.131	163.512	221.224	121.013	143.702	177.766	160.418
205563_at	5.83798	5.58849	5.37524	5.6144	5.49302	7.52202	5.83292	6.65542	6.03434	7.99532	6.17402	7.20044	5.38561	5.98747	6.09774	5.48884	5.85554	5.46884	5.42238	5.71796	5.62579	5.36816	8.6825	5.46624	5.66056	8.38499	5.54535	5.19972	5.39158	5.86637	7.97009	5.11987	5.36857	5.70908	6.19188	8.04533	8.25024	5.93786	9.483	6.44608	12.1637	5.4674	5.82676	10.3557	5.69915	6.35699	5.15897	5.39685	5.63672
205564_at	7.19907	6.71434	6.89164	6.36637	6.86558	7.17225	7.32405	7.25551	7.30277	7.25106	7.35163	7.2667	6.72251	17.8298	7.15473	18.2957	6.6905	6.73978	116.003	14.1699	14.2714	6.50575	7.02109	10953.3	207.083	919.405	163.294	9.39889	8.989	6.79915	6.68462	6.86821	6.88892	7.0457	7.07252	23.6997	148.709	9.07608	6.88962	1222.84	6.88645	10.4003	6.94229	25.9718	332.579	7.19519	7.04177	5.48005	7.28719
205565_s_at	232.521	187.583	192.644	151.636	246.64	272.457	249.814	150.368	205.784	254.593	130.569	235.887	202.69	160.858	238.436	191.343	129.911	183.037	372.007	137.427	230.003	81.9019	134.13	127.447	203.177	266.699	213.25	109.812	309.101	409.424	130.889	87.6189	366.895	191.533	97.8594	167.669	182.161	121.886	168.2	165.969	128.822	67.7126	261.984	153.337	301.859	177.826	223.625	214.706	279.072
205566_at	206.856	277.005	164.155	293.781	373.302	535.49	146.017	182.312	232.238	182.885	185.193	429.247	131.384	165.891	264.232	201.402	262.061	58.8684	94.962	201.342	144.836	383.136	137.305	207.073	62.2849	78.963	32.7345	231.022	129.339	226.216	200.326	45.4166	683.404	198.041	277.747	14.5025	33.2386	107.537	23.3642	81.9111	120.547	123.928	326.505	28.2677	131.433	188.346	240.264	310.281	350.466
205567_at	5.42927	5.4085	5.2603	5.15564	5.13079	5.23792	5.43965	5.28366	6.0486	5.29025	5.24166	5.33695	5.61233	5.41295	5.26819	5.22651	5.1704	7.27874	5.20394	5.22108	5.63657	8.39277	5.16428	5.04282	5.60958	5.24135	5.6633	4.86599	5.17514	6.69116	5.67246	5.87879	5.06349	5.30932	5.60231	8.94469	5.03261	5.18332	11.6818	5.29833	5.31546	5.17536	5.23731	5.14549	6.14317	5.3691	7.70041	5.04168	5.30581
205568_at	5204.01	3333.15	2421.28	2448.2	3964.33	5134.88	3560.88	4304.22	3833.5	4677.35	3917.22	4327.97	2480.12	2722.91	4478.56	1475.17	3644.84	168.714	8136.75	2558.67	6466.24	3669.4	784.744	10516.6	365.425	12589.2	8690.82	1905.15	4014.98	6292.22	3470.85	3257.03	1480.48	4100.34	80.1645	194.337	11857.2	341.233	229.935	9822.41	2252.79	3583.85	1772.36	1648.69	5105.8	5682.54	2557.89	3899.05	2968.4
205569_at	9.64957	228.471	31.5992	245.282	149.576	222.293	6.08868	9.20556	9.34169	6.69395	9.58249	44.4227	52.4244	79.7528	55.5123	27.4283	56.7208	27.3285	20.2943	141.598	10.4449	28.7254	49.7405	32.6597	12.6902	31.0585	7.333	68.5256	13.5309	5.20546	29.4315	76.5916	25.9102	10.2599	9.14579	8.89619	77.4487	19.5073	10.2395	5.4511	12.5503	12.0833	3.63718	19.9888	9.03085	11.1676	35.6005	228.424	24.4814
205570_at	16.7598	24.7869	50.111	21.4554	16.3017	17.6486	26.0579	16.168	17.1824	14.0147	23.1921	19.6877	24.3975	17.511	17.7673	21.261	17.2469	20.6029	13.4321	16.4486	54.2923	16.9488	17.6569	15.7197	17.083	13.9754	16.2754	62.9935	15.145	16.2887	23.2561	17.6398	30.2227	17.6793	23.1333	18.3653	12.1008	28.2562	16.9662	15.1509	16.0166	16.7853	17.4049	18.3182	19.085	15.9668	16.9425	19.69	16.6185
205571_at	128.351	156.031	165.709	187.762	199.99	139.755	140.32	101.826	194.61	132.792	117.05	144.026	189.576	130.675	146.451	149.44	95.5895	69.6099	205.035	128.55	136.059	189.121	192.786	253.771	187.889	175.666	128.337	241.098	266.52	133.981	247.514	153.093	196.683	85.9118	96.9312	159.446	391.435	126.132	74.5279	157.907	127.247	104.635	117.124	87.6245	211.427	218.999	99.9431	107.782	119.92
205572_at	48.3958	30.7568	48.3443	9.17855	14.6372	11.5554	20.1959	81.3143	44.68	25.1898	13.9518	14.523	30.8721	8.45739	12.1403	20.4225	18.9309	43.5811	40.6074	13.7355	15.6178	90.9992	9.79198	105.254	51.6131	32.0746	11.7986	13.6446	73.7739	14.4232	15.0762	70.3277	22.3783	26.326	80.2926	35.3768	12.5225	85.048	31.7643	32.5397	14.985	23.4003	11.9012	21.261	29.5277	15.3756	85.629	14.5388	15.6748
205573_s_at	251.483	221.986	220.042	373.559	279.863	348.401	241.332	223.789	207.708	197.338	206.473	321.541	186.328	364.406	295.332	260.594	229.49	759.509	82.0344	246.351	259.618	669.49	71.2466	589.061	334.047	319.44	337.472	230.902	456.389	251.546	345.549	157.696	288.633	232.105	353.062	656.496	358.924	559.237	604.192	92.5161	304.348	182.654	332.646	667.063	7.91925	141.183	249.3	303.933	249.412
205574_x_at	38.6858	42.15	46.624	35.114	39.5469	41.0448	37.4059	47.4993	63.8702	49.074	40.2224	54.5646	43.6028	37.7186	40.1392	21.7627	21.9178	72.7217	53.1825	29.7152	42.001	92.5992	26.4628	139.464	38.5375	130.419	39.4533	25.0612	27.9599	67.8185	24.8015	38.7771	40.7179	45.577	18.3525	39.0166	39.4618	42.6922	39.2497	61.747	34.5554	39.2068	27.2679	30.8277	35.8461	39.9449	39.157	47.5338	60.709
205575_at	31.5579	33.7156	26.5391	19.0488	26.8515	28.7704	30.2919	27.7308	33.3482	28.8716	39.7619	28.2084	28.3818	27.984	26.4142	27.0864	26.9455	20.4986	27.4658	31.498	31.5815	54.8706	29.2726	26.4611	22.5962	27.0384	33.3558	25.7553	26.1213	30.9269	33.1548	23.667	33.5258	30.2439	38.6237	34.1541	26.6499	30.3697	26.5201	48.8752	46.1132	70.1728	23.8993	27.0843	40.1364	32.475	30.9706	30.1395	29.8703
205576_at	18166.4	12231.1	9197.28	10683.5	12576.6	13352.7	14107.1	15026.4	18970.6	15890.5	12267.1	15585.7	9237.47	5361.73	13478.1	6429.81	16007.2	4095.96	9680.04	6625.85	7739.86	17776.5	6240.62	6328.17	8438.54	14777	6563.24	6277.64	6243.71	14835.3	12891.4	3706.66	8832	11729.9	6790.94	11893.3	7144.97	11634.5	6514.06	12870.4	9660.41	5920.26	5419.32	13571.9	4352.74	13376.2	8402.78	13808.8	15747.7
205577_at	5.69061	5.09911	5.18598	5.26518	5.19092	5.44401	5.45724	5.68865	5.7403	5.29802	5.30632	5.35358	5.13941	5.57026	5.37479	4.97394	5.24559	4.98921	5.00703	5.19207	5.11115	5.19428	5.18729	5.1457	5.19763	5.20043	9.4224	4.73437	5.07511	5.23751	5.14561	5.12821	5.01955	5.17234	5.2549	5.04579	5.60442	5.23485	4.88191	6.05742	5.2983	5.23443	5.26203	5.19499	5.38692	5.46498	5.02034	5.15343	5.28152
205578_at	9.64906	8.3448	8.51409	8.56289	8.50868	9.13451	9.1294	8.89185	9.47018	8.78496	9.2591	9.01279	10.3531	9.05124	9.67423	12.5717	8.6597	8.19644	7.95516	8.27381	8.42381	8.34938	8.42666	8.48893	8.5711	8.6229	8.50368	9.59399	7.77734	8.6829	8.51568	11.4921	8.57522	9.01283	8.71706	8.21684	8.23891	8.60059	10.1524	17.2515	8.74159	8.67796	8.73943	8.06257	8.6038	8.97086	10.0273	8.58034	9.19958
205579_at	6.03306	6.00486	5.90295	5.8743	9.75167	6.0357	6.02546	6.68853	6.12708	5.98393	5.97476	6.08732	5.76145	5.99462	6.48301	5.99844	6.51187	14.864	6.30135	5.69022	8.47926	6.23598	5.86335	6.21895	5.95284	5.90412	6.10211	10.8261	8.28537	5.95119	5.88551	12.5897	5.79075	6.32783	6.57481	5.86213	10.8197	7.42259	5.91064	6.16441	8.13796	6.53027	6.3003	5.92228	5.87611	6.15199	5.72816	13.6537	6.05766
205580_s_at	5.08897	4.79869	5.79728	4.82107	4.67685	5.09517	4.90894	9.21569	4.96574	5.16846	6.67919	5.14152	4.58687	4.87204	5.03651	4.97209	4.93845	8.29471	7.71851	5.07776	4.74386	4.75099	4.89469	6.755	4.63286	4.83039	4.89258	4.63598	4.78148	4.90537	5.20131	4.89099	4.90008	5.08615	4.86805	4.776	4.84312	4.78962	4.74022	5.39879	4.71745	6.35721	4.97257	4.66779	4.59087	5.11604	4.81287	4.86394	4.84977
205581_s_at	5.73815	9.45185	9.05308	6.09169	6.93364	6.64304	7.04593	4.5262	7.05601	7.01452	7.16371	7.06596	6.82723	6.55086	6.1338	9.78951	6.95138	6.76527	7.70241	10.3012	6.92371	6.84939	6.92919	6.92946	6.93247	4.78791	6.94526	5.18952	5.22198	6.9404	6.84265	6.73604	10.1785	6.98468	7.51578	6.85585	6.658	6.98062	6.91554	13.4574	6.0888	6.93364	9.05049	6.88592	6.96529	7.1126	10.1765	7.70751	7.03772
205582_s_at	86.0904	96.0566	177.165	141.574	210.731	69.9504	61.0884	106.026	79.0114	93.7155	58.0142	57.6024	210.049	52.1484	111.79	36.842	69.0406	25.1152	20.1447	68.2418	106.903	21.9173	42.7649	15.8406	44.4163	36.946	33.5038	35.7292	46.6688	120.43	32.187	94.1752	116.653	126.675	30.459	32.2804	9.8092	30.7303	30.0231	31.6445	61.5081	22.634	55.6841	15.0938	29.3779	70.0614	119.541	77.2374	77.7868
205583_s_at	246.098	166.788	324.02	273.493	267.51	231.28	232.751	219.684	279.78	233.216	471.758	141.005	336.502	211.908	173.801	281.004	661.147	152.768	171.83	228.428	442.095	329.483	378.471	475.549	217.835	290.7	239.547	364.81	225.454	240.007	191.184	344.768	268.568	229.752	211.305	131.378	224.124	247.693	101.146	91.3907	311.192	167.966	110.222	172.199	159.081	191.168	226.279	222.292	214.915
205584_at	128.49	82.3061	156.666	160.9	149.83	125.293	74.2282	94.6488	99.4731	134.883	209.206	79.7693	191.744	119.621	95.1662	142.994	388.803	103.041	102.781	135.238	286.116	145.69	256.326	258.054	93.4111	171.537	135.312	173.627	160.877	182.214	131.487	147.651	148.576	156.031	90.7148	51.2632	154.167	146.372	39.7718	141.614	217.024	85.2148	78.765	81.4098	78.2644	119.941	152.843	109.048	111.835
205585_at	25.1139	27.9447	55.9638	26.8872	24.2746	17.7692	65.0132	22.7123	23.2072	22.8518	27.9639	17.6978	38.274	25.0268	24.8864	22.3123	19.5365	31.0892	23.8341	31.6498	36.5829	26.1281	20.3222	22.217	38.8445	22.2285	15.2525	70.8484	13.5142	24.273	22.145	23.6684	44.7929	24.5206	21.1148	22.1107	24.1098	39.2583	13.4543	20.4383	37.9566	18.0634	22.5098	12.7776	24.3581	27.5066	27.9808	47.672	27.7223
205586_x_at	25.177	24.3356	33.7567	23.0176	22.2826	24.7448	26.8687	28.1318	27.7879	29.6133	34.8098	36.8184	28.842	34.134	25.6465	24.7133	24.3034	17.7745	23.0049	28.5282	24.7335	23.9627	25.0869	24.1909	22.5289	24.1455	24.0568	22.4482	20.5165	24.4179	22.7401	19.8797	27.5148	25.7499	24.5687	42.445	18.0138	28.6998	24.2051	26.723	28.9363	25.7311	24.6782	23.8727	24.4008	26.3355	23.4705	23.8974	27.455
205587_at	3.65881	3.56336	3.5326	3.51245	3.55823	3.60096	3.64371	3.61851	3.69901	3.62106	3.64399	3.80427	3.49592	3.63304	3.61164	3.57124	3.55894	3.47992	3.51044	3.52438	3.50929	3.52203	3.55492	3.52227	3.5396	3.52931	3.55398	3.46692	3.48942	3.55308	3.51605	3.48753	3.51803	3.59379	3.57383	3.50963	3.54252	3.57047	3.53439	3.70044	3.56802	3.56303	3.57968	3.53525	3.56443	3.5953	3.52292	3.53528	3.6021
205588_s_at	247.76	228.246	120.611	149.228	223.261	223.525	121.378	177.203	165.623	152.687	106.671	215.856	100.652	277.165	195.29	150.489	232.685	232.429	95.8532	231.328	115.067	63.2516	186.355	147.077	260.556	72.8181	181.654	156.551	299.455	182.668	280.917	47.9521	131.987	131.371	212.905	148.157	313.613	238.063	210.515	169.225	126.062	92.1588	220.432	118.516	145.293	199.973	130.761	166.333	171.256
205589_at	6.14172	6.12486	6.02887	5.98054	6.09421	6.26427	6.32337	6.33934	16.5353	6.09179	6.34557	6.1995	5.94905	6.11133	6.25099	8.74105	5.61227	5.78651	5.92843	5.98808	5.99462	6.23584	6.08544	5.98163	4.55452	6.03502	5.70707	4.39771	5.90246	6.20374	7.20837	4.7335	6.11929	6.89742	6.13493	7.32337	5.86133	6.87048	6.34466	5.26446	6.15988	6.68093	6.1362	6.25355	5.92971	5.93506	9.22684	7.58831	9.46037
205590_at	26.0645	56.0018	142.317	87.3853	60.9071	17.418	9.67588	7.11776	12.4108	11.7552	32.916	21.2279	195.924	11.7856	23.4036	18.1456	72.8337	30.6328	21.603	56.4359	51.4149	59.1684	190.564	11.5049	37.1036	25.5468	26.053	1144.61	40.169	28.3502	85.1695	215.606	70.2654	65.2582	41.2593	9.09519	188.932	45.6137	8.12418	34.641	28.073	10.9758	29.5486	34.3891	7.11539	18.1184	66.7799	77.4629	34.3094
205591_at	5.7885	6.36518	12.481	6.37847	5.63242	5.58727	5.80002	5.7636	10.0593	5.92894	5.7672	5.83886	15.8064	5.77046	7.20807	5.66848	5.43613	5.46289	5.54521	5.31455	5.55376	5.42801	5.04786	5.07092	4.98234	4.91655	5.00372	5.44353	5.47762	5.07671	4.97916	7.1546	7.24039	8.77744	5.65417	5.55379	5.3476	5.43366	5.57613	5.6886	5.49759	5.43613	6.12107	4.96888	5.43808	5.74183	6.04406	5.36386	5.73777
205592_at	26.8599	12.8366	16.1596	11.53	12.3627	14.5177	13.569	21.4602	13.6125	12.9981	17.896	15.4025	8.75839	16.6891	15.0773	12.0503	8.05107	8.82297	11.8639	12.2664	10.6549	11.3216	17.051	9.86407	10.0467	10.761	12.3492	8.83217	15.2272	12.3501	11.321	10.3485	11.6567	10.9703	13.4021	12.2354	11.2282	11.6785	13.1814	12.8202	12.4098	9.91826	11.9306	12.2888	14.8033	20.9505	9.34891	12.2894	16.2533
205593_s_at	11.1507	33.3126	15.8209	27.6076	35.42	17.949	15.3203	27.2034	12.8894	12.5352	5.57229	14.5634	16.0383	13.2896	17.7329	18.1151	6.55169	74.4595	14.7764	19.0256	13.8865	26.8139	43.8678	6.08778	44.1933	39.4481	11.3556	9.75798	20.4026	16.8055	9.55154	17.4915	31.8916	24.6961	26.8621	85.088	15.1076	116.423	124.552	12.5853	12.0726	155.223	18.4334	20.1826	14.9936	11.7329	19.1267	25.6248	11.3453
205594_at	48.3232	172.439	61.0679	70.6401	72.9122	97.3554	73.5161	66.0425	49.7877	78.9155	76.0026	92.6076	87.3437	54.5842	80.1299	95.8967	163.413	119.33	168.02	119.592	117.024	59.3519	201.654	360.327	97.3576	146.912	100.181	187.245	73.8707	87.7557	145.141	104.902	70.4607	67.7137	218.602	121.602	198.535	103.757	108.549	81.0432	102.458	194.574	82.0196	103.355	162.306	55.549	41.2963	56.4125	68.112
205595_at	5.14357	7.11874	5.14993	4.84025	4.78587	4.92288	5.03015	4.97925	5.24116	4.96608	4.97811	5.17657	4.67836	4.98368	4.96129	4.82658	4.82252	4.65985	4.62786	4.69861	4.64816	4.75423	4.65171	4.74056	4.75153	5.16746	4.80754	4.51311	4.69533	4.79262	4.7442	4.60398	4.71262	5.38795	4.79128	6.31688	4.77183	4.67029	4.74566	5.02683	4.86218	4.82507	4.8476	4.74899	4.83354	4.96017	4.74268	4.74941	5.02508
205596_s_at	55.6317	86.4915	181.382	182.975	155.008	128.969	72.2939	53.7216	65.2804	60.8601	155.185	110.418	167.524	52.7294	118.928	143.435	43.1815	211.613	115.299	128.13	219.288	113.561	130.447	156.591	170.963	196.937	194.908	234.333	153.51	129.81	180.689	266.708	136.284	137.53	245.732	194.696	184.986	179.805	114.39	99.0036	92.7118	344.804	104.074	168.451	182.792	63.8246	208.77	174.42	108.362
205597_at	7.35338	7.09119	6.91049	6.73385	7.50343	7.14559	7.66455	7.78844	9.89199	7.49556	6.9634	7.33274	6.59468	7.00588	7.38121	7.10696	6.85737	7.31903	11.72	6.4296	6.79967	6.73399	7.02028	6.8766	7.23709	7.13118	6.93415	5.7101	6.66843	7.08153	6.93474	6.61102	14.9273	7.31359	7.22581	7.42652	6.09513	7.04092	6.83148	7.48199	7.16058	7.08678	13.2828	7.94419	10.6758	9.47706	7.0894	6.97399	9.5834
205598_at	4.93263	4.86213	4.77703	4.65906	4.8036	4.92898	4.89562	5.05252	5.07779	4.92842	4.88898	4.94754	4.72554	4.9415	4.94227	4.86658	4.86485	5.96719	4.80481	4.84045	4.69093	4.8854	4.80751	5.65843	4.84756	4.82419	6.47834	4.54586	4.72369	5.85737	4.75158	4.72163	4.671	6.33997	4.87744	7.83708	4.80708	8.36832	11.1393	5.00328	5.05323	8.62663	4.87098	11.4609	4.85492	4.94169	4.72175	4.76664	4.98898
205599_at	17.5516	16.862	27.1268	24.1599	22.7961	17.315	17.3492	17.2703	16.187	17.4294	17.9283	17.2435	20.3927	17.059	16.9982	12.6062	30.3311	16.7464	16.501	30.8664	30.3267	11.1514	28.487	16.6044	16.639	16.625	16.7661	124.995	18.6405	17.3335	26.5448	31.7555	28.4759	17.3562	15.166	16.5316	26.4973	14.9228	16.4515	17.4829	18.1723	13.6105	16.1007	17.0871	17.7725	11.8513	17.0041	19.1853	16.9581
205600_x_at	6.61238	9.03306	6.34915	5.7081	8.54517	6.48538	6.62353	8.7391	8.14308	6.55583	9.05962	10.4317	6.18308	6.92186	18.6269	6.22285	5.87865	6.01278	6.80505	6.26647	4.67686	6.38814	6.17972	6.22977	6.15504	6.26162	6.17317	6.09116	6.06312	6.00997	6.12356	5.32076	7.18574	6.48566	8.17078	6.27393	6.16601	6.19843	6.2749	4.93493	5.78708	7.80914	6.40077	6.30585	6.37685	6.80196	6.25443	6.90745	7.01574
205601_s_at	27.1895	29.2884	26.2409	22.6807	26.4217	19.5047	33.7588	29.9114	30.7093	29.9329	24.116	31.7342	33.3146	24.2123	27.6554	27.8592	28.8565	21.7961	20.1155	28.4645	22.3211	21.4438	21.9646	38.8992	22.7781	20.2624	30.4168	17.0717	24.6681	39.6568	21.1503	24.8893	18.2365	26.4967	25.4859	33.5993	18.4281	23.0659	27.6323	31.2644	26.9695	31.0083	28.1809	19.6577	24.7789	35.8254	29.5637	30.6466	35.0593
205602_x_at	9.90347	7.80434	7.6539	7.61737	7.74935	9.06814	9.93646	8.56887	9.20598	9.55781	8.32342	8.16353	7.57708	8.69937	8.00193	8.93946	11.3282	7.46498	7.58336	7.78019	7.63363	7.66698	7.74877	20.889	7.68947	7.67458	12.631	15.2302	7.5422	7.77504	7.67472	7.7379	7.35566	8.50381	10.364	7.44086	7.53594	8.36105	7.57461	36.8159	8.27848	7.768	7.83723	12.0511	7.86714	7.98407	7.35339	9.17779	9.19622
205603_s_at	190.011	138.845	128.126	125.364	129.197	176.678	128.859	184.774	171.778	187.565	186.021	97.5671	148.598	101.651	135.342	132.732	370.363	210.625	251.881	120.19	206.317	200.853	345.231	267.576	299.54	121.408	479.119	191.218	232.841	238.244	221.712	366.938	180.08	174.368	174.135	135.289	326.022	325.795	221.354	168.207	280.1	136.404	245.135	195.88	160.494	190.011	187.427	159.491	116.362
205604_at	11.6962	11.6941	11.5882	11.4764	11.6434	11.7212	13.2547	11.806	12.8128	11.6403	16.1729	12.1258	12.6383	11.8913	11.9248	11.2753	11.5548	11.4013	14.2417	11.3875	11.5498	11.6501	12.5218	11.281	11.3523	37.9472	11.667	11.0397	11.4775	11.6426	11.5428	11.4777	11.549	11.8054	11.7124	24.501	11.6557	16.0312	11.6147	11.917	12.0335	11.7029	21.9044	15.8871	11.6964	16.7194	12.8127	15.1331	11.7399
205605_at	7.33032	7.01278	6.72117	5.49897	5.59756	7.08129	7.5642	7.23921	7.21754	7.33553	7.63507	7.86175	6.75362	7.02325	7.10615	7.01902	7.01278	6.83329	6.9235	8.12975	6.92168	7.80569	6.87624	6.90136	6.96111	7.14226	6.95531	6.46412	6.76216	8.31635	6.92363	6.88124	9.21789	7.08117	8.71919	7.29947	5.94484	12.8902	7.0391	13.7429	8.96223	7.08174	8.92712	8.20334	6.94028	10.0419	7.18545	7.01666	7.02048
205606_at	56.8232	72.269	21.164	46.0491	43.0914	73.4486	67.1575	106.722	84.5142	101.302	118.173	92.2613	39.467	112.413	86.0931	239.748	85.3346	85.654	56.1129	137.13	111.719	115.442	71.1352	68.0285	76.1255	121.601	47.5642	44.2882	53.8845	89.2985	68.1522	31.0504	28.3268	70.1908	105.957	89.7468	45.1972	75.7066	37.7289	60.4769	87.3602	205.208	85.3346	89.0395	117.565	90.5068	77.6082	78.8544	94.3296
205607_s_at	99.0414	117.524	137.626	150.029	133.794	129.355	265.518	84.8344	85.303	83.2858	209.259	147.528	93.9455	88.5206	120.339	91.5196	146.704	84.7867	286.998	173.361	126.867	109.443	258.408	161.823	136.337	227.328	173.685	106.662	129.572	131.55	220.104	189.989	115.086	88.464	49.5685	95.0987	251.841	120.575	140.628	114.803	149.941	98.0037	105.601	92.8987	88.1861	81.8347	91.5142	125.51	104.47
205608_s_at	16.2164	15.8988	12.3357	25.1097	15.8789	15.9825	14.1075	16.153	24.967	16.1345	16.1488	16.3495	18.5288	16.1712	19.3122	15.8635	17.6089	15.5304	12.4267	17.9595	22.1563	18.4443	15.1202	48.9816	15.6803	20.5935	18.7386	23.2125	20.9883	15.7527	27.0909	57.3756	15.9433	16.06	93.817	29.7476	15.6681	24.372	15.7656	16.2	35.1653	27.9745	18.2741	15.8713	13.8356	16.0348	16.7493	11.9857	16.0807
205609_at	13.3076	16.2407	9.27417	33.4116	27.5861	11.0103	8.99836	10.9748	12.7026	10.9752	13.0853	13.1561	28.8005	11.0453	28.3422	22.9753	18.9304	25.5755	12.5734	33.7873	36.035	12.9992	16.5251	47.2374	13.3111	45.5951	35.1744	66.6295	32.2409	8.77399	23.3252	62.5805	14.9692	23.616	256.56	57.1145	38.5342	51.4954	18.6928	14.1728	60.8592	21.115	13.9684	38.2802	10.4718	10.8653	30.0503	13.3794	13.088
205610_at	86.5187	90.1002	58.8557	64.711	29.5977	20.3799	127.328	13.4741	171.967	17.7142	59.102	44.0693	22.1275	478.211	60.3134	297.213	9.57071	12.8583	292.712	456.264	76.733	171.901	215.316	14.2713	103.17	13.7908	203.646	87.4981	40.8509	136.79	51.0139	23.1584	69.7761	79.2973	94.2153	66.6186	176.614	114.828	33.3599	19.1504	75.1112	143.503	183.929	70.1462	81.0638	57.0367	29.4526	75.205	47.0904
205611_at	9.29451	10.987	10.8357	11.6444	11.2678	14.1894	8.37324	13.02	11.0652	17.7978	7.64529	9.78185	18.166	8.13975	15.9596	10.9487	11.6335	12.3061	10.8962	11.0652	11.1101	17.9638	15.6391	7.87991	11.8276	13.6525	10.9117	11.0974	10.7282	9.37517	8.43353	12.9646	13.747	18.7952	12.6446	11.9388	7.18551	7.52445	9.46031	11.1463	21.7183	19.1087	10.0743	10.5071	8.10667	7.75793	9.264	8.30326	11.0367
205612_at	14.3264	120.938	148.641	59.3722	78.8623	10.2546	20.7753	123.258	52.2955	9.58691	26.5859	17.4773	223.676	8.43257	22.1173	9.88164	9.63239	7.64998	8.75608	16.1154	25.5561	10.7408	7.987	7.96821	10.8137	19.6346	27.0808	7.65693	157.191	16.4344	30.8852	188.947	152.766	48.0891	8.14133	23.2073	7.93715	10.5612	7.70593	9.0878	43.4139	7.82623	186.975	7.67645	28.9496	16.9467	300.544	31.5216	12.848
205613_at	20.687	81.0494	18.7138	75.3336	69.5171	218.579	69.7542	137.706	71.1922	100.606	51.2222	98.5717	50.5138	62.2005	126.806	38.9483	352.83	52.6581	26.8956	65.885	71.8556	124.98	52.4862	12.032	71.616	26.209	88.977	60.0861	136.404	68.7027	31.1304	22.5203	141.262	87.7984	53.2033	61.954	49.1376	156.39	67.3219	25.3338	312.982	220.515	75.7439	42.7728	48.6816	238.973	38.3116	74.664	68.6813
205614_x_at	3110.64	1957.52	1756.57	1833.42	1918.55	1936.22	2991.25	1805.08	2604.55	2142.09	1563.11	2035.54	1215.62	2531.14	1862.72	1667.95	3489.18	460.03	1288.71	2352.07	1140.11	476.908	397.737	573.108	483.526	3055.39	1575.95	1560.34	1942.76	3274.85	1177.27	368.155	1800.68	2273.23	122.765	1156.85	1467.57	603.954	1858.33	1146.39	1246.76	1085.96	2176.34	675.037	687.737	2335.52	1099.58	1616.25	2279.17
205615_at	7.35859	6.47679	6.37754	6.23409	6.40467	6.66785	6.84318	6.75083	8.17977	6.75003	7.09509	6.90586	6.22324	6.78408	6.71957	6.53616	6.49981	5.96675	6.3929	6.36243	6.54955	6.40393	6.46912	6.4074	6.42113	6.33149	6.39791	6.28754	6.34277	6.44844	6.30747	6.24752	6.3955	6.6686	6.48204	6.75528	6.44967	6.50191	7.47628	6.78792	9.22729	7.82563	6.50054	6.4156	6.45011	6.90702	6.36436	6.34213	6.76906
205616_at	15.7098	17.6489	18.7687	15.2142	15.3285	18.3375	12.8384	22.5053	13.883	14.8243	15.6855	16.8031	27.3499	16.422	15.6513	11.392	15.4373	13.4405	15.2309	13.7733	13.8361	9.71373	14.4419	14.821	18.7021	18.9063	18.3599	17.4754	19.7193	12.9208	14.4405	14.9652	11.2394	18.9895	17.6863	15.2362	12.6196	15.5184	15.4431	26.0974	14.8748	12.8107	17.3643	15.3111	17.1764	23.7396	15.2739	15.3182	18.8227
205617_at	13.2928	13.4471	11.1508	11.6443	8.60766	12.0806	12.1196	10.8507	11.0014	12.0015	11.1896	8.5541	9.32716	12.0576	10.8306	11.4065	15.781	7.37456	11.5734	11.6407	11.8465	12.9082	15.6966	10.7771	10.7539	11.6579	8.087	11.0315	9.24833	10.6716	10.7746	10.4908	14.5343	13.7333	13.6941	10.8738	8.96525	10.5327	9.56317	11.7502	11.7502	10.8071	10.7161	11.6845	12.0929	10.8799	13.5929	11.6735	18.1408
205618_at	98.3774	126.174	146.299	141.032	150.409	222.515	251.125	131.352	220.253	113.035	243.229	166.987	113.461	77.1906	202.342	180.694	131.789	160.54	161.4	107.812	297.512	246.096	133.329	282.46	151.847	370.828	107.47	160.27	219.051	148.05	129.689	201.375	186.273	184.826	110.397	133.89	451.467	117.202	75.4643	46.7886	277.553	76.4018	154.573	67.0427	57.1552	104.775	199.103	132.643	118.143
205619_s_at	6.36244	23.3661	6.41917	5.83279	6.97552	6.84951	6.52107	6.48357	7.28056	6.5552	6.34245	7.10978	5.99822	6.47068	6.40324	6.24793	6.30386	6.00099	6.04165	10.1488	6.75298	6.97065	6.2257	6.12302	6.16573	8.20188	6.18188	6.48709	5.8739	6.28849	9.84986	6.58721	6.04775	6.3636	7.26937	5.90337	6.04324	11.3127	6.05364	6.50126	6.44076	6.909	6.88949	6.11876	6.19929	6.4019	6.09689	6.14646	6.48981
205620_at	549.393	519.287	269.248	659.748	435.903	713.036	504.967	553.712	683.287	630.407	299.658	484.358	267.876	641.02	684.154	154.448	630.615	167.989	279.807	391.039	316.791	964.688	93.3532	238.233	204.639	290.801	234.915	356.304	206.779	427.098	368.233	143.897	609.804	669.683	165.302	546.52	272.026	483.123	579.404	205.06	652.094	437.421	157.993	320.068	447.105	436.019	370.62	500.956	343.686
205621_at	148.666	145.903	200.817	165.715	187.294	135.962	162.656	140.749	132.554	128.076	152.022	142.337	149.282	129.922	135.007	163.385	137.569	133.881	142.311	144.558	177.453	154.938	149.936	137.011	149.166	176.371	117.811	142.421	126.293	172.728	136.169	164.062	176.776	129.366	130.611	175.287	120.087	136.306	90.8789	187.925	122.682	148.609	118.272	139.568	140.59	131.299	152.042	152.507	115.313
205622_at	26.5719	28.4542	28.9414	28.3124	27.8706	25.6999	23.5791	29.5199	29.4294	24.3463	29.1301	28.674	30.1927	39.224	29.0829	30.1968	28.6685	60.1476	27.9871	28.4513	24.0685	28.452	30.9937	28.1353	33.8639	22.3903	29.2673	27.8923	28.1911	23.2403	28.0494	29.7171	28.5711	26.9195	39.7131	36.9253	27.0993	31.3996	43.1295	29.2091	33.3991	32.9324	28.7915	39.1675	36.6559	29.1859	27.8366	25.8786	28.9888
205623_at	11.5706	16.0307	17.0156	13.8475	12.6579	13.8858	19.695	14.1419	20.9747	13.9866	14.0078	11.7453	22.4128	18.6775	49.3742	74.3304	19.9186	11.7631	2214.45	21.7923	5222.93	16.7518	13.5503	16802.6	248.455	383.119	2933.03	46.1153	22.3245	19.6196	136.253	155.923	79.1711	14.3312	12.4643	17.7466	4983.05	20.726	10.7689	5151.82	21.0733	10.9738	11.0445	33.1089	1206.91	14.642	17.1169	15.9598	14.8896
205624_at	9.42549	14.4915	40.3511	87.131	97.3544	10.855	9.47912	10.4441	9.5326	10.5822	9.26527	13.1737	179.704	9.38534	21.5065	9.93035	10.4742	41.3445	8.6676	9.67396	20.8004	8.75668	3.78034	8.96146	15.3164	10.4828	18.3575	9.97704	10.3787	9.19755	10.1466	28.8372	73.121	15.4391	10.2889	16.9156	8.79991	9.12332	8.76583	39.0912	22.1711	9.22665	13.681	9.14437	9.11828	10.3679	118.392	53.3092	62.7408
205625_s_at	5.88674	5.27628	5.16361	5.16837	5.22862	5.49422	6.15956	5.51383	5.73323	5.51532	5.65786	5.72557	5.14357	5.51526	5.46121	5.28152	5.27752	4.95559	5.12484	5.13168	5.07507	5.15763	5.22263	5.16274	5.20218	5.15399	5.23065	4.93656	5.01184	5.2622	5.15596	5.05112	5.07417	5.496	5.29541	5.11822	5.18246	5.80752	5.16648	5.5345	5.52307	5.25708	5.32032	5.18696	5.26354	5.49406	5.19629	5.50685	5.4929
205626_s_at	8.84745	7.15888	6.99065	6.66998	6.89206	7.70339	8.36961	7.86537	10.0831	10.8244	7.95998	9.11387	6.81758	8.00682	7.42634	7.19428	7.15969	6.54165	7.01654	6.56632	7.02917	6.8253	7.1407	6.79383	6.9025	7.06677	7.08804	6.47577	6.41915	7.12876	6.87119	6.3911	6.45314	7.42479	7.16399	7.02666	7.08865	7.02537	6.86229	7.83107	7.19919	8.89433	7.18075	7.09219	7.14915	7.58813	7.05785	7.10661	7.8223
205627_at	396.84	537.744	33.9785	103.282	322.887	476.149	46.246	491.952	470.539	348.193	85.3436	469.339	59.3392	62.297	289.503	121.07	291.377	18.0215	98.6337	110.795	34.6462	211.476	39.5372	32.1344	24.6461	18.5019	36.5126	153.304	197.133	425.9	299.957	15.4593	188.859	560.114	28.5268	24.5288	100.554	556.285	250.864	25.2166	164.828	156.713	102.796	36.2816	25.6612	382.903	113.702	137.141	233.079
205628_at	20.9329	15.7856	17.1187	17.5059	14.9283	21.7544	20.3258	14.5682	19.5232	18.2928	20.6549	17.2045	16.6531	17.4887	24.6198	20.1442	18.6884	82.6484	22.2774	16.9873	19.8894	34.6736	22.2118	42.9196	70.4665	21.1282	26.2689	38.1222	18.4011	14.988	30.7089	57.5755	12.4123	15.103	80.9272	90.6316	20.2649	32.8401	36.4742	19.4505	18.261	52.3097	27.408	85.4687	52.1274	10.3544	18.1323	17.4907	18.0805
205629_s_at	12.0395	12.2734	9.31685	8.02363	9.51995	11.1952	11.6978	11.5412	13.1717	15.1125	11.2929	11.4249	10.6949	11.5969	11.3627	11.0896	11.1143	8.35445	10.6003	14.4096	10.4241	8.92269	11.048	11.9716	9.80338	11.0441	11.0413	10.5138	13.8584	11.1006	10.1236	8.1311	8.51926	11.4084	14.1946	10.5125	13.2473	12.2678	10.2198	12.2728	11.2022	9.68985	11.1026	10.9717	11.0689	11.616	10.5507	8.73011	11.7803
205630_at	6.11638	5.43237	5.00694	4.98442	5.08244	5.211	5.36755	5.31827	5.53675	5.31622	5.66069	7.67652	5.99678	5.3424	7.25807	5.13103	5.1076	4.89975	4.99149	5.02664	4.95087	5.03185	5.09056	6.90768	5.03035	5.04289	5.07258	3.97283	4.95662	5.09861	5.00958	4.94607	4.98844	5.22209	5.13648	5.07426	5.04761	5.12333	5.23699	5.19086	4.18155	7.43591	5.12314	5.04812	5.11922	5.30514	5.02447	5.0404	5.2537
205631_at	34.015	45.2271	57.9183	38.8601	37.2821	46.6077	100.281	45.0995	40.8821	29.8027	66.4696	32.4238	49.0367	45.7092	34.8883	55.3237	42.8393	31.108	67.6793	32.7871	75.1143	45.8957	76.045	70.3515	51.7026	70.0954	44.0554	41.7664	42.8675	52.5398	61.5737	44.5388	51.749	46.2943	62.075	53.2783	107.329	22.6275	59.2549	54.1031	51.6742	37.7218	63.2962	68.0763	59.5294	39.1423	58.9196	56.4038	34.8681
205632_s_at	12.4261	11.7294	25.0274	12.8183	19.1337	12.0758	11.9984	12.271	12.6213	13.631	12.2803	12.6776	47.5373	12.3214	13.4031	11.9144	11.6645	11.2652	9.34768	11.3189	9.55056	11.5923	20.9613	31.9024	11.4742	11.5497	11.5236	100.552	17.271	11.7587	11.8785	46.307	12.9033	12.3228	11.7475	30.5927	11.691	11.6404	11.3742	11.9658	12.0278	9.04456	11.8533	12.291	11.6444	12.1208	19.5126	18.5378	12.2142
205633_s_at	5455.09	8188.12	3793.38	3843.03	2761.97	3486.65	4116.7	5257.71	2396.49	5556.72	4727.04	1625.37	5283.33	3961.21	1829.66	1496.27	2644.37	551.078	4871.81	2947.81	3590.04	758.464	674.537	1951.94	2195.99	8869.22	1354.37	1948.74	1248.3	7319.88	1831.12	1379.45	1971.58	4421.98	4308.09	756.621	1671.89	1917.17	747.368	8501.46	829.852	629.643	740.014	1144.65	2467.12	3438.48	4354.02	7277.66	2105.28
205634_x_at	54.0377	57.749	35.6184	61.4045	52.3153	61.4519	36.6989	56.173	49.8196	53.9737	36.4506	50.9425	39.4728	83.1609	55.9758	46.5044	58.4156	51.8568	60.0897	94.4541	35.6064	42.0623	55.4111	66.2645	52.813	59.3917	53.0509	128.454	40.4398	36.7425	80.0965	62.6767	65.471	49.5026	139.332	35.6207	52.9594	87.073	51.1478	54.166	39.3698	53.1651	53.2843	52.7577	63.0296	44.7771	38.953	69.0522	53.7171
205635_at	5.44735	5.04407	6.95001	4.85635	5.0042	5.24261	10.1516	5.31944	5.55111	7.41201	25.4592	5.42695	7.10381	5.3591	5.19749	6.4076	38.3822	7.17151	5.24617	5.58682	4.85516	5.21236	6.2425	4.79254	4.99092	4.94825	5.12541	4.69879	5.25699	8.30759	5.1716	11.7528	6.86184	5.16656	5.02654	4.8765	4.87121	5.06175	4.92978	5.28906	5.30843	5.03594	8.86328	7.1591	13.1839	5.26082	10.0546	4.98601	5.3009
205636_at	5.23347	5.03655	5.08342	5.05932	4.96745	5.17061	5.23047	5.21597	6.08352	5.20757	5.07424	5.28083	5.69764	5.21916	5.93976	5.12662	5.13194	5.00875	5.57464	4.95895	4.99469	5.03866	4.95047	4.86853	5.09305	4.95715	5.25339	4.98661	4.95999	5.19845	5.03741	4.9861	5.25869	5.13194	5.11853	7.69333	4.97711	5.14203	5.0898	5.21107	5.02368	5.01404	5.16705	5.74519	5.14329	5.17018	5.50242	5.06896	6.01142
205637_s_at	4.741	4.5587	4.47035	4.4965	4.52333	4.63921	4.67838	4.72744	4.72543	4.65692	4.65184	4.71246	4.45036	4.7898	4.70282	4.56033	4.53597	4.40615	4.47254	4.49442	4.48943	4.46507	4.54174	110.041	4.51973	279.434	19.8258	4.39391	4.44871	4.52845	4.41248	5.1321	4.47394	4.64447	4.56208	4.49734	4.48616	4.55057	4.47727	4.71491	4.56982	4.55306	4.5692	4.53202	4.55197	4.65737	4.49228	4.73163	4.67631
205638_at	5.29098	6.09224	6.61309	5.96526	8.29977	4.92678	5.16208	5.00362	5.31617	5.00978	4.99961	5.17846	18.4795	5.02416	5.22236	4.84385	4.87907	4.56238	4.69878	4.73613	4.70825	4.76598	4.80338	4.73435	4.79703	4.77673	4.80288	4.59764	6.93863	4.89165	4.84045	4.79655	8.41939	5.03975	4.90377	4.71281	4.78608	4.8502	4.74817	5.01012	4.88135	4.82645	4.9196	4.78936	4.82508	5.00151	10.2586	6.05453	5.07647
205639_at	103.796	182.802	144.109	103.821	127.282	72.8329	85.2655	98.2506	75.4741	86.0402	68.7769	61.6161	208.784	113.112	73.7741	82.1662	82.8126	95.2316	148.102	109.147	116.581	87.0202	146.629	62.4233	90.1884	70.1795	51.8714	340.389	81.1354	62.0403	93.8561	133.199	170.586	115.665	93.7282	49.0004	81.4392	138.032	35.8474	122.166	104.836	38.7807	87.3028	81.0872	25.1159	129.735	131.12	80.0057	91.1136
205640_at	29.1601	30.3283	29.7791	53.6496	39.6397	28.9825	31.5578	31.1093	29.6905	37.5376	25.0467	31.8237	29.2905	29.9799	29.417	27.5893	29.2363	67.1038	30.0772	40.1176	31.9526	22.1475	27.2025	21.9956	36.6109	22.4329	30.1882	42.7057	31.3728	26.0757	27.3056	60.8808	36.9766	29.6192	30.4436	29.954	24.4007	42.744	37.4627	34.1129	27.7866	23.9844	24.158	29.9081	40.0528	31.0063	40.9251	40.5903	31.1226
205641_s_at	246.424	208.564	240.755	305.369	239.576	217.28	216.744	180.551	200.231	202.505	175.195	205.385	246.095	240.755	224.268	182.857	300.219	204.611	300.698	368.987	317.11	147.591	440.821	375.702	241.677	248.337	386.921	369.049	254.815	201.197	362.118	304.912	292.779	245.607	239.331	233.33	196.981	286.945	162.869	381.952	308.547	298.1	209.198	164.906	197.787	201.247	218.477	216.876	262.142
205642_at	26.1584	29.7224	39.8041	39.6721	45.2854	30.1082	25.3737	28.9965	29.4132	29.0017	21.8207	14.0776	68.9912	13.9338	25.2014	21.4619	36.6622	46.659	25.0802	15.7641	28.3899	36.207	46.0937	45.1631	28.9522	28.2923	26.9535	129.457	37.5549	32.867	40.3846	44.7712	28.0331	27.1178	25.6578	27.4397	33.2255	28.586	57.6102	25.3032	24.934	20.5543	23.2704	46.3708	24.8772	27.9713	26.7081	35.2449	28.8922
205643_s_at	6.41603	6.66062	5.76572	5.84498	5.86364	9.136	6.22051	6.2652	6.78628	6.7827	6.23766	6.43791	5.56968	6.73827	6.39307	6.00458	5.87515	5.47492	5.89804	5.74095	5.51614	4.41071	5.93844	5.87422	5.73153	5.88893	6.94707	5.30369	5.86115	5.96963	5.91221	5.66813	5.89698	6.12361	6.00685	5.85613	4.38272	5.9655	5.96242	6.1265	6.07781	5.94085	7.43023	8.04367	7.94851	6.68451	7.92297	5.82191	6.09286
205644_s_at	1706.61	2083.56	2939.94	2396.71	2452.95	2490.73	2947.86	2305.16	1873.61	2187.36	2199.45	2491.25	2010.5	2575.07	2935.06	2719.18	1812.72	5445.37	2359.73	2703.51	2397.29	2119.26	2561.43	3348.41	3243.02	3177.62	3346.85	4793.74	5700.05	2121.33	2841.87	2790.89	2567.86	2223.76	3298.75	3105.18	5008.29	3038	8904.14	2189.79	2126.82	2095.5	4939.14	4505.72	3155.71	2252.97	2614.63	2203.41	2260.93
205645_at	44.117	50.9061	25.5923	35.5047	51.1348	64.5716	33.1487	49.5311	61.8161	43.882	45.3647	69.7398	28.545	35.5801	44.0926	49.7353	83.4989	15.8645	42.7365	49.0671	55.9952	81.8329	60.2815	35.5145	14.8285	18.8439	29.8442	30.9798	43.6846	49.9519	47.1697	17.8505	42.3208	46.7093	23.6948	10.356	40.2611	52.8386	18.6952	32.2758	151.6	20.6601	41.4108	29.659	30.3825	47.1746	32.7742	44.7735	56.6281
205646_s_at	9.23309	7.79173	8.09536	7.01023	7.29283	8.43338	8.62319	10.8544	8.57576	11.5934	8.33553	9.77936	7.75303	132.663	9.30275	7.71887	7.79877	6.64997	7.75523	7.77079	7.75157	7.14771	7.52301	7.03092	6.95277	8.5813	8.54696	7.63709	6.96137	8.88497	7.39684	18.6725	6.98142	8.20702	5.76615	7.3559	8.67638	8.94896	7.19936	7.91455	7.81649	7.5232	7.83385	7.35663	7.51806	8.37608	7.75477	8.0731	10.4605
205647_at	22.1934	18.7507	19.7861	28.0579	27.0609	24.4743	14.629	16.6119	39.4637	28.7685	15.9671	28.1547	14.7533	27.0044	24.2749	13.3135	16.4776	45.1948	28.3137	40.5875	15.5026	15.5584	36.2971	26.5487	26.2975	66.1385	30.8536	16.0104	26.9528	41.5705	24.6537	14.1986	15.5053	19.4107	27.4843	43.0386	33.143	15.8746	14.4294	15.9958	20.2506	46.7666	18.2665	19.3926	47.1183	26.0695	14.8213	15.4719	20.1299
205648_at	6.02051	6.67841	6.11071	5.80919	9.41779	7.27295	6.28683	6.16147	6.47426	10.2266	6.10908	6.35717	5.32111	6.14914	7.22284	5.85405	5.89442	5.16234	5.61773	5.47078	6.47529	6.77435	5.44184	5.66557	7.49876	5.51906	5.79082	5.74886	8.67057	7.41059	7.06011	8.80439	5.60398	7.05843	6.10908	5.81984	5.53419	5.8145	5.70254	6.09643	5.87392	5.67848	16.83	5.57945	5.89126	17.2567	6.88835	6.37752	11.7012
205649_s_at	23356.1	20520.6	21684.7	20251.4	18723.8	23469.2	26693.8	15128	23787	15056.9	21798.9	24166.6	15828.2	28683.1	19638.9	29123	14837.1	4332.17	24850.6	25404.4	19348.6	11453.9	12079.6	16449.3	25695.3	9934.76	23268.3	12365.4	20318.6	22174.1	14471.1	4483.37	22192.8	20831.7	16016	14867.3	12688.6	16852.3	4825.83	9713.91	18223.2	7532.63	30590.8	19805.6	15073.8	19606.1	23422.8	22896.2	22219.3
205650_s_at	42851.3	37446.4	36713.8	38619.4	37938.6	42157.1	41900.5	34192.9	40604.1	36129.6	40174.1	42293.1	29308.8	45808.2	36982.3	42232.4	31395.6	9396.86	42940.8	41806.3	36410.9	27063.8	36715.7	27160.6	37746.9	29868	36029.7	26118.9	28616.4	39199.1	33007.4	13317.2	38163.1	37417.3	31424.2	23491.2	21270.2	32439	8477.37	27890.1	29145.8	26500.2	44463.6	31129.7	28827	36715.7	39448.5	39563.9	38035
205651_x_at	179.858	130.331	77.645	93.9445	105.515	119.927	69.0329	254.811	489.135	447.895	427.233	238.019	134.472	125.52	242.705	319.961	378.455	36.1541	83.139	111.043	126.774	205.114	72.5595	78.3826	137.724	96.4468	99.9175	67.3576	299.991	159.289	97.0188	65.7738	143.056	92.8844	19.2833	63.5571	133.39	79.0256	89.4315	20.5589	363.798	192.833	104.585	82.9175	26.8334	187.61	114.043	69.9933	126.461
205652_s_at	17.2827	23.8062	20.1561	27.3563	29.0185	32.5948	17.3241	24.8018	25.6577	17.6663	21.4014	20.4903	20.387	25.5903	26.6754	29.2128	26.4424	31.3948	22.9686	23.2379	29.9292	13.6009	20.9562	45.679	35.206	23.3282	23.6082	17.0186	19.2312	23.7596	43.3724	22.7899	29.3119	23.214	25.4435	35.5333	23.3838	19.4159	24.3505	76.547	27.1271	23.7773	13.0365	20.302	31.0193	18.118	20.3031	23.4506	25.2274
205653_at	22.125	21.606	22.2659	22.89	30.9518	28.9577	24.8414	28.5105	22.3921	36.8058	23.8103	18.0775	38.1265	22.0585	39.1374	22.2806	20.6254	16.7198	16.457	21.0874	15.3762	17.6668	21.1297	15.6593	15.4724	16.6024	23.844	15.7025	20.1706	21.0172	20.9216	18.4235	23.1299	21.8772	21.1901	17.6041	21.8418	21.2356	6.09732	26.7645	18.8998	19.9014	21.6562	18.746	19.614	27.1829	40.0365	21.3898	35.2915
205654_at	20054.9	13978.7	10671	12947.6	13193.2	16832.2	17621.3	12760.8	16638.6	15068.2	14052.6	18831.6	7165.12	14484.4	16532	8898.21	15881.8	183.838	23102.2	19526.6	15481.4	14026.4	29136.7	20803.1	5018.63	22171.5	20938.9	12217	12131.8	18614.9	26973.3	20214.6	11199.6	14470.2	10370.4	2031.9	27023.5	8787.75	6606.13	10102.5	13019.6	2706.17	16214.6	5789.45	4702.29	14934.2	11412.3	13233.2	13767.3
205655_at	20.7959	34.6327	41.7136	82.876	46.5165	19.3841	25.1642	36.6284	62.4972	29.6647	41.8386	26.5652	113.506	67.3261	26.8933	46.07	54.1364	41.0032	82.5498	106.664	58.2802	75.9843	115.989	188.67	47.0816	31.7403	94.8356	114.742	77.5963	75.8971	19.1344	96.0365	38.1169	27.9142	38.8248	17.767	173.811	36.4888	148.08	59.2429	37.8811	55.9867	124.34	34.273	22.9577	34.3531	41.3223	18.8489	9.1914
205656_at	17.7153	17.9379	22.0741	33.1336	23.1263	29.699	22.6896	25.7303	23.4782	13.7052	25.4063	13.8134	22.5052	13.6783	24.745	102.911	20.7925	37.4682	52.4749	36.9957	61.3584	17.8797	34.3633	139.4	136.136	44.884	43.8066	41.4708	23.7974	18.6137	61.1316	48.3843	44.2299	25.1812	30.6707	47.0824	21.8566	47.1286	26.311	25.4697	21.8678	70.5466	33.8769	47.8693	33.9398	25.9415	98.9126	28.9799	22.9573
205657_at	617.956	355.799	127.942	118.008	175.371	280.508	425.071	877.85	805.571	1189.65	284.515	359.005	199.782	225.589	211.343	164.706	438.217	23.9147	155.876	199.526	122.33	362.185	116.332	104.439	130.275	243.647	204.306	252.144	415.141	727.098	155.887	55.6788	106.972	346.337	30.9582	72.1988	208.748	46.6719	72.1906	261.773	143.501	145.161	82.7453	166.646	127.88	687.353	118.409	191.491	337.162
205658_s_at	27.6172	21.535	13.4895	22.0655	22.443	25.3755	15.6029	25.4464	30.6275	28.072	13.7939	25.3892	14.1615	26.367	21.7461	27.8067	34.1473	35.735	32.8062	24.3095	22.0739	16.841	16.1699	19.2476	25.5956	12.9547	22.782	24.4126	21.9861	28.8473	22.5417	11.6391	19.7053	23.0442	17.4529	22.2283	42.245	43.9868	23.818	25.5827	12.6244	17.1787	14.1498	22.6406	18.4649	22.4899	14.817	17.5388	23.6301
205659_at	20.3375	31.8701	19.5553	48.3267	51.0406	21.0155	17.1593	21.2041	32.2868	31.7746	17.1824	30.9487	62.7233	17.1391	19.4392	19.5958	22.188	10.8677	17.9787	13.1691	21.8076	19.0668	16.5271	29.4431	18.63	11.2688	24.2696	119.981	65.3008	21.8879	20.5674	61.5523	27.5792	29.2433	22.3165	6.36905	28.2048	9.32933	7.58164	10.2595	18.5738	13.6965	15.2089	11.3688	6.22425	16.4103	60.8592	32.4429	25.5239
205660_at	40.2798	3352	90.3959	1322.99	590.602	703.275	35.5682	50.8144	23.8622	26.7695	149.772	590.164	461.67	1815.51	367.469	161.228	433.059	20.7573	239.237	669.3	110.819	122.551	213.532	28.4667	10.8727	680.215	163.152	143.588	123.621	49.2411	62.9254	110.485	459.342	200.814	14.3902	12.6306	439.957	43.233	9.50899	83.8605	195.724	301.831	19.8424	30.2819	34.4006	94.7007	260.137	950.232	327.89
205661_s_at	104.6	124.881	134.285	152.821	106.291	123.453	145.185	87.1887	97.8818	93.2454	85.2767	97.2313	93.4589	138.226	145.192	130.677	130.249	180.306	453.441	187.192	218.706	194.465	634.15	361.634	222.632	238.913	272.086	161.138	99.3166	130.023	384.906	432.985	150.362	102.198	687.208	129.216	128.272	284.471	377.038	297.516	239.701	151.504	132.59	131.589	304.094	115.412	115.273	96.0334	101.71
205662_at	24.3508	19.3585	23.7312	34.4898	25.2971	28.2065	23.3107	22.1059	32.659	22.9806	32.659	30.1084	23.0206	32.6851	23.3082	60.6469	39.7261	40.0328	23.6549	37.8143	37.5888	34.199	30.0898	54.1275	195.68	49.1407	39.3711	31.118	30.3771	32.4944	32.1179	22.9808	30.7891	35.8851	83.6928	59.722	23.6803	62.0493	29.3835	70.2453	37.4548	28.0682	55.0393	47.9874	31.293	22.7863	26.6291	28.1184	32.659
205663_at	5.76549	5.95759	6.08055	5.9495	6.35188	5.94078	10.3068	6.05125	6.11662	8.21714	9.93557	6.19241	5.91847	6.12716	7.09709	6.03103	6.02937	5.88081	5.72148	5.83167	5.8841	6.01265	5.96077	5.75447	5.98575	5.91516	6.56623	5.61912	5.85398	6.01325	5.71941	5.63653	10.0216	6.087	6.03739	5.95472	5.7866	10.5194	5.79096	6.2941	6.49144	7.03272	5.83581	5.98519	6.02099	7.5794	7.66853	5.79099	5.96972
205664_at	74.1574	90.7579	88.6645	101.916	87.2871	90.2593	56.0223	79.3938	53.8683	62.9226	72.9739	51.8648	88.5464	77.3647	71.8876	99.6098	45.5605	175.307	75.177	96.5024	75.2992	109.341	98.36	99.3049	182.708	99.2693	79.892	143.071	110.911	88.4614	101.318	158.955	104.12	70.8849	179.595	153.838	137.01	216.321	115.635	23.7107	72.105	163.729	87.2591	141.461	97.8582	72.7577	87.5184	76.0011	76.4151
205665_at	16.3655	16.9748	14.6547	14.95	15.0046	16.1881	17.1204	19.7359	13.6336	13.5566	16.2588	19.4669	10.8156	19.7776	13.7874	18.1807	13.4695	13.5561	18.8381	10.3818	14.3136	28.41	10.9372	13.3932	18.18	16.5568	9.53012	15.2454	13.2915	15.3156	11.9846	13.1165	23.8965	23.7329	13.4371	13.3507	12.976	14.559	13.3671	14.5789	13.4506	10.0819	27.41	13.356	10.6784	16.2334	16.9188	16.3425	23.4056
205666_at	8.36679	28.776	13.852	12.16	16.161	10.6298	10.2928	10.8733	10.866	11.2163	12.3475	7.10757	65.1546	7.35986	10.6839	7.29595	6.84156	8.33082	23.6868	6.40277	8.423	36.1744	7.3549	9.55318	32.9249	16.7689	9.84585	16.4351	20.9314	12.9569	9.3616	10.2802	18.9301	14.8892	7.68816	12.7402	6.52505	6.84135	1278.06	12.6462	40.0569	10.521	7.98611	72.7214	13.5738	10.8899	13.8944	14.3241	79.2003
205667_at	20.5289	58.5696	81.0861	68.2125	67.1339	48.9432	66.5746	61.8726	63.8194	51.2903	37.0673	53.7135	45.8673	82.8687	75.9251	56.2523	31.1799	227.517	34.5222	31.8312	49.972	56.2391	42.0882	128.178	101.653	44.54	37.9879	62.0313	70.5814	81.0424	41.9715	53.0997	87.0899	58.6278	29.2006	53.9316	77.4276	90.7577	122.082	33.8768	38.8062	61.5716	178.516	30.3828	48.9625	52.3522	72.1772	80.761	53.7418
205668_at	33.7851	224.664	187.575	229.464	155.183	48.0704	24.8836	54.9028	39.8816	44.0867	47.1189	28.9491	323.011	47.0955	55.7996	52.6855	54.4121	62.1932	61.2637	50.5952	37.3876	66.9508	109.896	63.6074	194.24	37.6998	18.0924	446.987	94.911	44.7577	88.1807	320.202	105.382	71.0306	136.728	208.418	66.2846	63.4366	24.668	16.1271	47.6097	19.9358	27.9772	74.506	12.0084	57.733	135.006	91.6682	57.9672
205669_at	6.24732	5.59245	5.46458	5.43805	5.53932	5.80642	6.47835	6.02541	6.28718	30.5561	5.93812	6.17522	5.41478	5.97378	6.52619	5.63778	33.0464	5.07765	5.30717	5.48411	5.45166	5.48969	5.4564	5.44647	5.45722	5.4094	5.49964	5.37511	8.0779	12.5304	5.46711	5.25356	5.39778	5.70204	5.56143	5.41808	5.3738	5.50676	5.43679	5.81912	5.61616	5.55955	5.99794	5.49641	5.54559	5.91132	6.56226	5.4976	5.897
205670_at	29.6174	38.6827	28.3765	61.0093	55.5183	41.2981	29.5437	28.6795	43.5162	32.3447	37.5717	47.6603	39.8547	32.3272	44.9943	27.6248	29.0657	59.0769	20.0943	26.7631	26.4661	33.9811	28.6091	27.3	132.299	26.9656	27.2135	20.075	27.0696	29.386	24.1096	22.7065	56.1352	30.8706	170.751	136.301	30.6081	96.6959	101.601	28.7966	29.7575	25.6154	22.9783	33.9572	44.2866	35.0542	45.4174	49.8707	76.3818
205671_s_at	5.85418	19.6561	48.2427	22.5059	15.6861	5.21708	5.45106	4.77759	4.86695	8.20227	8.1495	6.49981	72.5285	8.22494	5.25134	5.13522	13.9231	5.74959	8.88965	12.0161	7.11145	18.6724	109.713	124.963	8.86688	5.62487	6.03127	277.003	7.01244	6.90734	56.1704	107.418	12.7446	7.26172	8.02473	5.81418	7.917	8.01061	5.52104	13.3592	14.0588	5.67337	8.02648	5.54659	6.60277	5.57143	12.0363	15.9418	8.18083
205672_at	304.64	257.271	267.192	336.568	306.966	299.354	272.12	284.343	280.01	306.282	262.99	231.428	282.036	288.66	246.267	294.129	265.64	254.45	311.599	337.792	271.691	177.126	314.175	235.533	447.229	287.753	324.721	290.697	389.349	373.958	266.355	218.353	210.741	350.157	256.106	181.677	392.594	490.551	388.086	276.562	218.384	170.212	327.847	272.053	248.286	271.682	209.298	306.086	330.887
205673_s_at	112.19	125.114	20.2323	27.0201	28.3972	18.8331	24.6028	375.77	127.977	767.08	31.9695	38.324	145.8	25.6203	26.3438	24.662	384.38	571.313	107.103	42.1992	51.5875	47.6406	19.8519	52.5728	28.2623	63.2777	132.257	122.541	126.213	129.03	98.2694	119.774	27.0983	71.829	142.667	96.3633	204.631	39.9946	1078.19	58.1825	267.429	57.9488	72.562	45.9543	28.7407	45.4832	36.6538	158.965	83.355
205674_x_at	163.004	304.203	566.546	787.052	989.817	153.71	136.157	110.837	143.789	136.157	35.2967	104.066	706.888	26.6933	142.034	65.1739	38.1132	194.521	40.7671	132.011	39.1781	67.1871	34.7953	30.9632	357.283	32.5022	48.653	37.1205	86.8269	96.8159	91.9302	60.1164	371.808	412.159	162.93	511.721	45.215	766.523	316.904	40.2674	71.8739	38.0237	154.976	1151.33	250.494	65.3105	1054.39	214.529	483.873
205675_at	2685.13	3143.33	1279.62	1846.99	2341.88	3374.82	2439.61	2550.29	2729.56	3299.08	2694.56	3247.63	1589.81	2992.48	2896.63	1953.1	4144.35	2814.81	1729.32	1467.7	1742.69	906.473	198.414	2260.19	1219.7	3013.71	1849.56	1328.34	2088.64	3095.28	1528.89	421.918	2211.44	2300.98	819.86	2986.67	2792.25	1415.07	834.145	1409.22	1345.15	1095.16	2299.92	1427.97	2174.11	2338.28	1487.92	3464.42	2988.37
205676_at	5.91656	5.79403	5.6814	5.62936	5.43204	5.8086	5.92983	5.80366	6.30265	5.87105	5.95302	6.27936	5.54477	6.01188	5.85009	5.8078	5.40889	23.0777	5.61844	5.66555	6.43429	9.8654	5.68436	9.14939	5.84193	5.63456	5.74712	6.1785	5.62297	5.70178	6.39922	5.92415	5.5822	5.92407	6.93949	5.63152	5.65011	5.7819	5.62537	5.80961	6.39463	5.72171	5.77323	5.74857	11.7945	5.94541	7.37763	5.67073	5.97005
205677_s_at	82.9248	46.2529	22.6251	28.0882	47.7822	56.5907	25.0246	122.066	148.149	171.034	43.4499	117.791	64.406	38.9222	56.9766	40.7926	109.311	71.8609	68.7401	60.0147	32.3509	58.2417	45.5628	95.3702	76.1139	151.788	35.4362	72.9883	191.04	142.858	60.3514	96.8438	43.1795	47.8786	37.8953	99.2945	203.039	43.2847	206.354	40.7302	61.3266	62.3538	149.922	184.543	115.812	93.8458	37.089	22.2286	66.42
205678_at	5.31589	4.97777	4.91184	4.82167	4.95497	5.64798	5.19622	5.2916	5.39751	5.20623	5.21265	5.28711	4.77755	5.23928	5.15502	4.9991	4.97309	4.6884	4.78579	4.86926	4.8227	4.87433	4.9518	4.83396	4.90851	4.8901	4.92834	4.69705	4.80133	4.94659	4.89535	4.78467	4.82991	5.12332	4.99683	4.8342	4.89935	4.96605	4.8783	5.19373	5.01145	4.96536	5.00598	4.90428	4.96703	5.15361	4.86504	4.8918	5.18658
205679_x_at	32.0929	26.4066	27.366	27.2697	27.5517	34.3371	39.8044	27.6674	32.0595	28.2677	28.3054	28.4366	25.1527	36.0984	36.8642	33.4559	26.4157	27.0681	27.0872	25.6996	27.3192	26.4729	18.7526	27.4056	27.4117	27.2935	26.1446	23.0223	25.2517	27.5109	27.2118	27.08	27.2355	28.0839	37.4172	27.1389	18.8708	27.6787	26.5325	28.0103	27.6104	24.6665	27.6892	36.2465	27.5891	28.0927	27.2457	27.5335	27.7979
205680_at	5.72017	5.34335	5.26773	5.30386	5.32333	5.53051	5.84385	5.60831	5.82751	5.70466	7.54697	5.84265	5.17826	5.74119	5.49997	5.37119	5.36431	5.0404	5.20665	5.22651	5.17112	5.24752	5.30551	5.25043	5.27873	5.2262	5.30833	5.11521	5.14015	5.31685	5.25055	5.12213	5.48661	5.52361	30.3571	5.22151	5.2468	5.35409	5.25079	5.58903	5.38141	5.35658	5.35489	5.28071	5.35363	5.51431	5.25392	5.25239	5.63853
205681_at	55.1521	126.655	354.185	111.406	68.375	38.7331	90.6934	254.554	53.4822	64.1655	164.843	11.2404	143.211	52.4426	27.7119	128.069	20.8122	241.62	132.121	55.1313	76.1988	26.3445	81.5558	15.5152	164.266	39.3519	28.1768	451.73	176.811	20.8528	68.5715	341.162	275.245	51.2298	63.1997	28.8585	47.254	55.1371	45.8552	27.299	15.8551	14.2339	83.8703	26.972	45.5748	267.62	255.899	151.196	43.5855
205682_x_at	5822.1	3921.1	2173.7	2336.71	3083.02	3569.52	3244.38	4823.97	5963.18	5598.45	3592.97	3781.7	2711.73	2673.11	4593.21	1964.18	1777.03	6804.68	2033.27	3974.49	1773.94	6632.52	3923.72	2085.68	6114.65	6876.64	1190.91	1643.2	2984.8	4770.39	2837.82	2341.42	1793.89	5763.55	2234.43	14683.2	4932.25	2608.47	10901.4	1548.58	2398.96	5511.78	3231.17	10614	2431.88	4425.81	1855.16	3162.49	3931.66
205683_x_at	24.699	40.9488	70.8671	141.746	89.0309	40.5791	19.3674	30.0644	28.6854	30.0542	23.6429	30.4417	307.535	25.0285	42.1837	19.003	29.4163	58.5265	20.9946	31.3065	35.2591	22.7505	21.2585	27.6997	22.7246	22.6327	34.6407	58.9709	29.0478	29.5281	23.9767	28.4418	172.954	29.894	39.0371	32.1682	19.0149	20.2511	21.6982	47.617	35.5696	21.2765	26.5762	21.121	21.4534	46.942	161.673	77.5861	169.727
205684_s_at	145.036	243.973	174.989	223.091	200.143	187.542	169.05	243.071	198.359	250.992	211.324	178.171	242.946	149.195	164.834	210.218	231.71	175.62	211.875	186.526	245.632	166.222	215.414	364.708	256.375	309.399	326.84	277.441	212.219	196.799	192.887	299.511	225.111	154.686	194.224	148.347	280.225	225.555	177.708	124.052	186.933	148.268	160.916	97.4644	214.972	166.779	152.391	228.14	133.392
205685_at	68.4267	70.5009	103.767	67.5792	66.4546	54.5217	79.6784	60.4086	45.3509	35.1228	76.8346	47.5891	103.162	74.7461	62.1412	49.8452	34.8311	74.7053	38.0865	39.2386	61.3122	48.9119	53.8631	33.1865	53.3869	29.6653	16.746	171.612	53.0399	37.3331	49.9934	120.014	69.9672	67.8375	45.4226	46.866	28.2936	43.3883	54.9243	50.157	23.83	29.8013	31.2103	43.2801	25.6019	78.0104	95.794	64.6724	65.0759
205686_s_at	31.6345	28.9724	53.5999	42.5105	28.9988	18.6351	29.7794	34.9142	19.0094	18.7459	28.0622	18.9805	44.0836	17.7176	17.9626	17.646	14.4892	78.4357	21.6749	21.0333	23.0469	18.2711	37.1493	11.7567	30.2415	9.92693	7.88601	121.406	43.1431	5.55502	14.737	90.7656	32.2033	22.0887	18.4733	12.528	15.6826	30.0928	18.3078	15.9604	17.4447	6.94947	13.8849	17.678	11.4855	18.6225	47.9519	25.1542	13.6378
205687_at	43.8777	38.9655	54.3436	26.8867	56.7733	47.6171	50.338	32.3443	36.4073	24.496	56.3227	51.2192	28.2428	38.1328	25.1732	38.7272	23.0511	144.144	64.7343	45.3392	88.6114	87.5045	87.8147	114.838	72.0738	59.1312	45.1509	55.5143	48.4986	34.0404	79.4173	58.5207	43.3233	26.2048	78.0516	132.972	50.3266	40.4851	27.6425	48.4867	30.2789	44.6895	39.8256	16.6105	72.1343	37.7526	42.9107	34.6545	48.4168
205688_at	36.4362	43.3761	51.1057	40.6675	40.6569	36.6899	73.3663	48.0933	40.6476	44.2156	42.4997	46.2188	46.3777	43.0646	69.6996	41.7877	34.4824	41.4064	72.3073	35.1727	55.2903	48.1449	56.0415	52.5226	42.8467	47.21	68.5137	39.4403	42.0219	49.079	33.2071	34.0585	52.0208	43.5006	50.6102	55.7998	53.7433	42.1481	47.0791	99.9071	47.0138	81.9681	59.3575	57.8434	89.6588	50.7756	40.9036	40.4274	44.3449
205689_at	4.15697	4.07237	4.04769	4.56855	4.06997	4.12963	4.16744	4.17646	4.22217	4.13837	4.14428	4.24178	3.98232	4.28181	4.16568	4.12245	4.09885	3.86745	3.9994	4.0175	4.02245	4.01731	4.06739	4.00736	4.02002	4.02134	4.07221	4.42964	3.97656	4.06896	4.00691	3.93743	4.00274	4.311	4.09251	3.98688	4.04328	4.10609	4.05025	4.19274	4.13235	4.47867	4.09874	4.04504	4.08149	4.14509	4.01206	4.04551	4.1629
205690_s_at	507.745	505.661	527.074	563.281	495.897	527.198	505.835	483.201	400.464	492.507	540.216	423.409	475.122	469.207	427.774	651.583	694.964	777.247	610.152	617.743	499.359	772.668	551.264	659.138	805.293	330.252	460.512	927.627	543.296	428.351	650.63	608.083	548.82	450.69	927.01	668.683	602.768	2327.56	1005.43	695.161	647.682	976.644	741.409	973.086	687.262	332.524	536.809	553.009	429.781
205691_at	5.36729	5.16795	5.07882	5.01593	5.15444	5.26246	5.3715	5.43827	5.67036	5.43772	5.77195	5.46332	5.02189	5.44207	5.34878	5.18737	5.14928	5.00618	4.97079	5.0169	5.03727	5.09174	5.13957	5.06272	5.12182	5.05986	5.13335	4.9468	5.00064	5.15554	5.06879	5.8453	5.02718	5.30987	5.20925	7.29891	5.07389	5.36333	5.05964	5.3612	5.1955	5.1559	5.178	5.09819	5.1617	5.37796	5.08543	5.09806	5.3861
205692_s_at	28.3288	24.6766	66.3375	40.0481	48.2156	9.52115	41.7855	13.5007	6.08673	14.1424	39.9728	14.0664	113.365	18.6331	16.9399	5.47213	13.3686	23.2033	5.72109	18.3942	26.259	21.8876	84.547	10.7354	38.2244	19.4472	5.88635	328.332	20.0824	11.8444	37.5659	300.688	40.5698	31.9315	5.90457	6.38796	14.4429	92.3867	18.9238	16.7113	5.91837	5.25522	32.7292	10.7618	5.3511	20.1038	38.2036	43.7574	13.7743
205693_at	18.6785	18.0719	18.3665	17.5197	18.029	18.2695	22.8963	18.5859	19.1372	17.0404	20.0608	18.87	28.5727	18.7022	26.0419	19.8814	18.5048	17.1448	17.7604	17.8766	20.8916	18.8863	17.9421	17.0167	17.8599	16.9682	18.981	17.155	17.4499	18.2157	14.4914	17.642	19.8187	19.5833	18.099	18.0611	16.2584	19.7481	17.7471	18.7309	21.8057	17.9987	18.0725	17.9574	18.1368	18.879	17.8703	17.811	18.3525
205694_at	4.91958	4.69467	4.60109	6.96582	4.66609	4.92118	4.9936	4.89093	5.01163	4.8891	4.86922	5.04627	4.50709	4.88697	4.85087	4.72561	4.69557	5.09939	4.54877	4.58892	4.55791	4.57218	4.62151	4.58696	4.59689	4.60962	4.66332	4.44222	4.51997	4.67643	4.59081	4.7507	4.61389	8.72441	10.3305	4.56459	4.62019	5.65237	4.5994	4.89206	4.73869	15.9691	4.72878	4.63067	4.69804	4.84823	4.59137	4.6329	4.87476
205695_at	1330.32	8327.95	5413.55	6669.65	1000.57	3620.32	9155.8	9065	8870.72	4450.39	4963.78	4734.89	814.795	8786.78	726.21	5514.1	3429.2	418.455	1524.5	8539.62	2106.16	61.6582	104.892	9.82539	89.3281	50.9273	260.157	7861.19	875.401	3366.06	6478.92	95.3511	7201.43	5829.98	1505.4	39.5493	66.3996	8.48034	22.7824	26.1842	32.1538	155.581	185.019	15.4416	14.7485	4929.81	1692.05	2468.34	3623.86
205696_s_at	52.5386	43.6661	14.6304	15.3838	23.2067	25.856	32.1935	68.6322	23.6617	60.3722	25.4525	21.506	21.3202	22.6038	26.036	24.8624	49.2329	6.02559	50.5299	23.1352	21.7512	92.1884	15.3748	51.422	6.83157	42.8957	20.2782	22.8559	60.5177	44.7824	20.1818	6.12621	14.8808	23.0678	11.693	14.565	76.0829	118.142	13.4357	69.0438	10.839	7.47625	58.2676	8.88324	15.7818	28.3484	28.7264	43.3387	45.2431
205697_at	7.62757	8.76156	93.7265	80.8292	57.7679	11.0127	28.8783	12.6819	9.70989	9.65564	284.507	9.62844	70.1143	391.858	9.53099	78.4405	104.435	185.181	8.60199	270.047	43.7144	348.076	8.85442	22.5521	38.2316	9.04841	9.15417	12.6393	10.0699	11.7131	10.7078	7.36592	37.4665	8.90601	10.4851	208.829	8.6553	9.65068	605.769	12.084	71.1531	255.187	19.0858	143.918	11.5331	10.6361	14.8272	36.6052	18.3089
205698_s_at	85.5445	52.6156	65.4596	78.6656	63.0289	31.1766	80.5262	118.792	55.8589	141.627	32.8818	54.8235	84.3762	33.2498	39.5516	45.6472	119.927	69.6762	88.6405	52.1603	142.831	128.662	46.2848	443.246	122.284	189.458	32.5212	155.907	103.562	126.12	81.9488	128.57	37.5839	63.6672	68.8262	213.122	322.561	106.468	170.738	52.5455	116.861	95.5123	124.984	102.811	64.4133	100.486	50.959	91.8486	69.745
205699_at	5.47196	5.02695	4.92323	5.33017	5.02271	5.2337	5.33756	5.50857	5.7496	5.28398	5.26777	5.55925	5.10929	5.30038	5.25498	5.05742	5.04591	4.65161	4.81405	4.91073	4.82589	4.97535	4.97685	9.37289	4.95204	5.27102	5.01595	4.78423	4.92822	5.04738	5.19026	4.82247	4.86841	5.21544	5.04232	8.68034	8.30303	5.03352	5.57038	5.19901	5.09317	5.02545	5.05038	4.98245	5.02455	5.4609	5.06319	5.10774	5.29878
205700_at	13508	11847.7	7673.94	5022.33	9235.15	12446.7	13333.4	11161.1	13522	13626.5	13852.1	12141.3	7249.28	7530.14	8768.8	9623.8	13834.7	86.8046	8695.41	9630.16	7219.53	10971.2	10395.2	827.882	575.31	4273.58	7144.9	3716.25	9914.57	12947.9	8501.71	2248.3	5375.63	8546.24	1085.8	80.2347	9983.39	901.052	532.716	8699.26	12621.3	6785.61	9189.03	5220.21	5289.02	12971.6	10481.7	9579.93	11759.7
205701_at	37.7641	28.5556	39.2967	36.7601	51.1153	64.6085	69.9844	38.2219	25.0969	20.0838	37.6281	31.2658	33.5827	19.1217	24.6395	50.8623	37.4283	40.1008	25.1148	34.8822	36.714	49.8047	81.9921	76.1046	53.0796	45.7907	29.1756	31.1934	51.1707	42.0505	70.6734	35.5969	49.0877	36.9667	23.309	56.7535	53.8594	52.9386	77.403	67.9384	35.0694	35.6233	87.3087	33.738	68.3827	38.5966	40.2779	42.6317	30.126
205702_at	14.3465	14.902	20.1268	19.6226	20.6518	21.7796	19.4287	22.6671	10.4851	27.1882	25.2695	25.3635	20.6975	22.0967	29.1083	18.7106	25.6009	34.4571	19.6092	16.736	26.4471	20.1359	14.8616	25.3919	21.8577	21.0588	20.3826	30.3651	20.7207	23.6927	21.9286	21.5139	19.147	15.5785	21.1441	21.4221	21.1108	15.9067	26.2641	14.4855	21.34	51.8753	21.4689	21.1242	15.6443	13.1262	19.3258	17.3384	25.4944
205703_at	4.57837	6.03421	4.33439	4.28422	4.38473	4.56765	4.59757	4.63505	4.83375	15.2868	4.52089	4.7677	4.27441	5.13785	4.58717	4.61795	4.47945	4.24007	4.29114	4.6596	4.29519	4.61621	4.37375	4.31264	4.59061	4.34068	4.37448	4.69093	4.2702	5.76062	4.31679	4.19876	4.29577	4.55606	4.40485	4.29729	4.32443	4.39354	4.32324	4.54421	4.4155	4.40895	4.41546	4.34376	4.41243	4.58387	4.86978	4.33743	4.53377
205704_s_at	34.1866	22.6945	47.5612	39.6901	34.6227	23.8035	53.2865	31.5753	14.1241	23.173	23.2041	40.0021	29.8742	12.3309	24.9373	27.61	23.9368	98.2784	36.5056	40.6451	46.7514	32.1468	77.0586	50.3552	53.2025	30.6825	14.3621	92.7334	42.0293	23.1393	53.2735	44.7464	49.3704	27.0051	39.6094	21.2153	33.8884	55.5761	34.7641	29.5186	38.3531	19.9168	66.106	33.5262	34.6227	37.9098	51.5811	50.8189	28.9385
205705_at	7.53666	6.42353	6.14618	8.66482	6.20071	7.25453	7.29512	7.79617	8.58973	6.56424	8.19931	6.70169	6.24902	6.60468	8.9085	7.3426	6.45479	8.45223	10.2424	6.30866	5.95845	7.2804	6.34933	6.08831	22.197	6.32659	6.28307	14.047	10.0181	7.21669	6.06488	6.06618	5.94593	6.88377	13.4191	8.93749	6.16834	6.41854	6.15591	6.88629	6.37196	8.11667	6.3837	7.14327	6.36488	9.68842	6.15185	7.06681	7.63
205706_s_at	29.9012	27.3753	16.2777	25.4451	27.094	28.4959	25.938	20.4275	33.9897	29.0233	25.4603	26.0216	17.4522	18.7841	21.9159	40.1861	27.9713	22.8808	31.1541	33.3268	24.2568	26.5697	19.4095	28.7346	46.2009	27.2319	32.4848	44.6462	45.7662	28.6171	19.3394	25.7698	27.0193	28.3923	48.7834	38.2708	46.7434	27.3307	26.6516	22.4814	22.9728	31.1006	46.7549	40.5213	25.9977	27.0512	18.0965	32.2797	22.2602
205707_at	63.0457	64.1782	96.9553	56.2197	57.6443	57.9558	64.2434	53.1286	55.935	51.9415	61.0114	48.2694	67.9213	38.1341	43.7291	28.3197	50.1046	50.9361	59.2503	56.2197	46.586	66.626	41.9132	59.3278	36.1532	26.2116	28.8032	64.4229	41.9562	66.2845	69.0392	57.5814	104.892	36.2657	59.6206	43.6222	18.3006	43.0592	31.0943	53.5986	26.7463	49.4155	53.7085	56.055	30.4857	60.9843	57.4071	68.0628	59.7403
205708_s_at	18.7188	17.0335	20.6493	16.833	17.012	17.2629	14.117	17.2629	18.1137	25.2695	13.3289	19.2415	16.7488	17.7503	32.9275	17.2629	12.1073	17.0875	16.795	14.2059	19.9433	17.1221	20.1644	14.7796	19.0694	16.8805	17.162	29.1511	16.6959	12.756	16.9526	16.8328	16.8048	17.3093	17.2895	16.7994	13.8725	20.473	16.9813	19.313	28.3026	17.1705	19.5559	17.0602	17.0204	18.7154	22.2532	17.0306	17.6554
205709_s_at	22.8324	20.6939	36.9477	37.892	40.2377	26.7007	22.7579	22.429	23.241	15.3574	22.4462	17.2591	19.1396	46.7666	12.2363	160.591	12.0073	17.3178	7.52093	19.7785	17.7932	57.2868	118.766	10.4889	34.0469	11.114	9.22815	8.55684	19.4336	15.9245	50.407	33.2043	41.2391	25.9157	215.701	62.3642	10.6087	11.4811	10.3585	22.5135	11.3277	7.61147	11.4432	97.7711	34.0042	8.31615	45.5128	21.1697	29.6749
205710_at	13.2999	11.1473	10.7044	9.41648	9.4875	11.3776	28.8412	11.4316	14.5917	11.5487	12.8573	14.0783	10.7042	11.712	11.4779	27.3907	10.0725	39.3583	74.9379	8.90421	10.8574	9.51409	9.64462	11.3419	33.8818	11.1355	11.4523	8.34635	10.7313	10.7466	10.986	10.1634	15.6886	11.2689	9.94129	13.6506	22.1239	120.852	14.2882	11.1473	11.004	15.147	11.1931	31.2749	11.142	11.8661	9.51004	11.0417	11.6319
205711_x_at	4514.7	5059.29	4142.31	4373.46	4603.19	5155.86	4968.71	3791.52	3935.41	4367.49	3681.11	5102.87	3135.46	5785.05	4342.54	4595.84	3958.02	4323.51	3740.6	4695.54	3268.26	3800.12	4228.01	3277.9	4933.31	4584.23	4876.75	4724.01	7193.18	4144.79	4111.79	3157.22	3985.15	4441.94	6095.02	5011.18	5520.22	5328.8	5762.53	5910.92	2697.26	4643.58	4718.57	4664.55	3666.2	3678.42	3756.51	4214.16	5224.53
205712_at	37.2606	9.01047	8.7806	8.5927	9.7621	8.2511	10.2387	19.7825	10.9394	10.7809	14.1332	10.2963	8.50033	8.75344	12.018	10.0225	9.97651	6.97484	12.7031	9.4498	21.212	9.88812	12.5232	18.2949	8.8198	5.06893	10.0074	9.00542	9.82758	15.7201	9.66619	9.20956	8.61861	9.4575	9.44476	9.3943	12.8828	23.2051	6.67825	25.0136	6.77777	6.18268	12.6561	8.18269	9.0573	12.3936	10.0966	11.9127	6.9707
205713_s_at	5.15795	5.15631	4.97892	4.86428	5.0924	4.99222	5.14041	5.85013	5.25113	5.29298	5.20799	5.19035	4.96854	5.31551	5.17422	7.60749	5.11569	10.3448	7.77371	4.73746	4.99206	5.31271	4.81141	4.91148	5.05831	24.2131	4.80583	5.23345	4.70464	5.07613	6.7266	97.1846	5.40684	6.06237	6.02224	5.16733	4.94699	5.0194	5.35964	7.02482	7.27867	5.12285	5.04895	7.48279	5.5628	5.01654	6.36368	5.05666	5.96648
205714_s_at	55.0125	52.6317	50.9834	49.8135	51.0452	51.2089	54.8189	81.5736	54.6688	51.7901	52.7911	55.3725	49.5425	75.4101	53.8177	51.9497	50.7106	49.0815	49.816	50.281	49.961	50.2716	52.4271	50.2175	50.8682	50.5224	52.8157	48.733	49.4589	66.1822	50.5145	49.4429	49.9288	52.5956	58.0615	49.9455	45.1553	51.3375	50.4736	54.1637	50.9262	51.5366	51.6218	53.1433	59.4873	65.1407	50.3163	59.1889	53.7567
205715_at	8.42933	9.47079	15.0682	12.7182	8.75976	8.50736	10.086	18.9209	10.3236	8.19043	9.28299	4.99777	24.8891	7.2208	5.35715	9.43293	7.43253	21.4814	9.1013	9.45434	10.3806	9.23725	6.85897	7.3714	13.9187	10.0481	6.76239	10.2888	11.1678	10.3341	11.1435	24.1294	18.5473	12.3068	6.90251	8.60567	8.71377	9.45984	51.6729	9.95295	9.55353	8.87974	11.042	6.71709	5.90319	9.81812	16.512	10.7041	7.86567
205716_at	32.8751	22.5022	24.9318	23.7764	24.6385	26.5252	29.1589	26.954	28.1189	14.6234	27.195	29.4612	23.3835	22.9367	22.9403	30.6904	22.4813	27.4553	26.7243	24.9666	23.7257	39.2421	38.8742	37.5196	24.0851	24.2078	14.1965	33.3543	22.0133	24.9592	34.3324	23.4467	25.0016	26.0537	29.0425	25.5933	25.0016	37.0979	45.636	32.0453	35.0753	24.4708	31.5154	26.6561	13.9797	26.1989	31.4982	24.5967	23.0942
205717_x_at	105.863	82.2785	91.2793	96.59	101.127	70.433	33.2925	108.476	72.4499	108.234	130.119	76.0031	130.735	137.363	94.19	153.95	73.371	54.0873	52.9153	220.868	104.624	23.2714	243.184	80.5669	68.8563	116.352	38.8858	26.7289	47.1339	106.336	76.201	132.695	121.922	95.8459	48.4901	43.6841	10.8028	153.262	40.1649	25.4023	76.2971	76.2111	54.1272	38.251	34.5487	91.5938	104.869	77.1525	94.8868
205718_at	27.4699	35.1344	46.827	34.4649	35.3775	32.8222	36.4349	35.5049	27.9834	25.6293	29.9876	42.6712	50.731	35.2037	32.207	21.8483	35.0801	54.321	54.9493	49.6855	34.5327	40.1133	43.8441	34.8578	34.8409	42.8753	27.577	75.184	33.1207	31.4478	34.5966	85.6628	35.3993	40.0507	35.1639	34.5324	50.4515	33.9781	34.6792	59.5651	36.7956	24.7966	25.1024	37.6999	35.0731	35.5837	27.5992	34.7616	35.6882
205719_s_at	15185.6	20482.6	13750.1	16982.4	14582.2	17899.3	16586.6	17461.2	23167.9	16761.8	14162.9	20843	15117.8	17881.7	15166.6	14134.5	15960.1	9610.83	19976.7	14887.6	17011.3	12856.3	7521.48	15142.7	10199.5	17990.7	20155.9	11692.3	13490.1	19211.5	18333	6992.78	16089.5	18044.2	4753.21	10865	20353.7	5281.3	6946.28	18014.6	8078.89	4353.03	8943.05	10036.5	19094.5	18613.1	16493.1	18169.8	17322.5
205720_at	12.8254	9.78283	9.43475	8.71284	8.93778	9.54029	10.1064	9.95877	10.022	9.80394	9.82138	9.9715	11.6187	10.0105	12.7326	9.06583	8.99098	8.94049	12.7452	9.49391	9.22078	10.201	9.46516	8.68357	9.41112	9.34909	9.39938	13.303	9.16077	9.53871	9.41709	8.87691	9.21397	9.81473	9.58948	9.47119	9.47201	18.3549	9.34022	19.8179	11.5295	13.1295	9.60371	9.47383	9.53439	9.86644	9.15304	9.4505	9.92279
205721_at	12.3705	13.4816	18.4651	12.9974	31.6879	15.3684	12.4309	21.6917	15.6667	15.246	13.2255	12.4859	21.1407	16.9553	12.9189	10.9994	12.717	8.89015	16.2518	13.856	12.5505	9.13433	8.51152	12.6511	12.0747	11.9859	12.1372	9.92413	12.4651	13.6089	8.94727	11.6614	14.3441	20.9219	12.1775	12.0222	12.7541	32.8045	8.43265	30.3021	23.5971	8.75015	17.9796	12.7342	9.53864	12.8575	12.0181	13.732	18.3387
205722_s_at	12.2373	10.2885	10.1851	9.39369	13.5913	10.1895	10.5542	10.449	10.6978	9.86148	11.9529	9.87712	15.4539	10.9684	10.4252	10.2193	12.1538	9.52678	12.2778	10.1871	9.44643	9.4679	8.96472	12.7957	10.2089	11.2665	10.2524	9.20855	10.3059	15.1289	9.45499	8.63808	12.9951	12.3802	10.9736	10.3059	10.3059	20.6185	11.8834	32.0873	12.2416	9.6101	10.3077	9.98272	10.1974	11.6387	9.21746	10.052	10.4151
205723_at	24.0475	20.2799	19.6314	19.7617	20.1606	20.0967	20.7261	20.8296	25.364	19.9718	24.3372	35.7615	22.3383	20.884	22.7724	18.4426	20.2093	19.5226	19.7617	22.672	19.7985	19.8548	14.541	19.8832	17.2807	17.2741	19.9723	15.9171	19.6751	23.67	17.186	17.0812	19.7724	20.7037	20.0039	19.7829	20.0186	20.6372	19.9259	24.7012	20.5644	24.3438	22.0437	19.9006	18.784	20.6733	19.8549	21.8177	31.0551
205724_at	4.62657	4.53819	4.50694	4.37943	4.53406	4.5779	4.64582	4.60875	4.82712	4.61481	4.6092	4.68433	4.71122	6.95136	4.60362	4.51735	8.72295	5.1833	6.68077	4.45188	4.85695	4.39954	4.53232	4.38939	4.47794	6.75949	4.6	4.52641	4.40096	5.90915	4.3423	4.45143	4.48064	4.5252	4.54164	4.4345	4.42083	4.54456	4.50124	4.69494	4.87932	4.51146	7.5941	4.55707	5.06294	4.63446	4.50914	4.43233	6.1104
205725_at	6.31131	5.4203	5.3595	5.30061	5.34815	5.4925	5.59994	5.73028	5.65665	5.53478	5.98552	5.94139	5.17398	5.77628	5.52543	5.46131	5.40369	5.20924	5.20298	5.23917	5.15605	5.24198	5.40479	5.34788	5.36635	5.36499	5.3999	5.09748	4.66305	5.39438	5.34492	5.26403	5.32232	5.73639	5.42661	5.30949	5.35925	5.42147	5.33789	5.54116	5.4368	5.42153	5.43274	5.71014	6.21824	5.4998	5.35223	5.3676	5.51662
205726_at	288.592	174.49	106.833	170.16	135.358	198.551	114.972	196.889	196.938	289.75	234.894	171.362	166.928	149.389	181.117	214.266	574.599	112.638	327.105	173.194	253.451	276.122	395.326	286.867	172.309	158.808	322.843	287.846	305.339	304.254	288.516	317.113	186.869	179.921	98.0754	102.099	516.267	218.319	91.0023	318.195	429.558	88.3133	133.653	144.012	207.811	189.451	135.98	154.12	142.87
205727_at	10.4039	8.91584	16.1168	9.61589	12.3864	22.1363	9.67482	8.99039	11.3749	18.071	13.0551	9.54562	8.54926	21.7568	9.6561	9.23132	8.78076	8.34366	8.14664	12.4853	7.25697	10.82	16.1657	9.59689	8.76604	8.7302	9.74187	14.2463	8.58736	9.44742	8.72736	10.1665	9.78281	9.59452	9.26449	8.15747	9.34787	8.12973	10.1113	9.89764	8.01625	7.90343	8.27927	8.64355	8.8605	10.7763	8.6968	9.9226	10.4146
205728_at	263.157	107.365	83.9405	35.0551	231.438	327.039	118.259	441.501	464.247	508.263	135.294	350.813	95.2356	10.0499	77.078	10.1395	1305.01	7.51662	8.00972	8.17889	8.37858	60.6774	8.7443	161.476	281.468	8.39174	11.9863	22.7016	307.149	498.968	8.60283	10.849	38.6038	322.052	81.5149	50.1914	9.6423	73.9265	27.0775	14.0352	26.1313	12.7212	155.066	137.055	7.87596	387.432	104.991	95.8748	215.255
205729_at	53.6428	63.008	401.661	199.675	112.844	94.3692	675.301	98.6172	31.8847	12.8394	307.548	55.8949	93.0614	14.2906	43.1978	63.6473	15.2131	83.2788	79.2544	48.2979	197.506	27.7691	62.4423	25.7869	102.675	78.4723	47.1274	35.5557	26.0031	57.5534	52.7819	100.82	350.514	100.022	80.882	11.5131	23.2603	553.391	104.065	18.7062	57.9584	10.1012	206.93	56.2844	41.6356	57.8668	266.234	189.765	39.7815
205730_s_at	254.118	285.537	346.446	229.858	275.5	436.491	524.998	139.484	171.838	86.8325	125.778	325.675	114.83	458.149	240.639	426.802	213.657	129.98	202.533	323.659	185.287	143.43	157.236	164.503	188.235	151.972	136.81	127.861	228.586	277.247	104.972	148.806	513.344	301.232	459.121	67.5201	54.3057	309.946	81.7277	185.453	116.413	216.086	237.283	91.6456	322.341	126.137	284.761	247.989	306.753
205731_s_at	61.3005	69.3666	43.5258	60.7114	56.8915	75.0214	69.9666	77.8057	68.6657	57.7591	64.4369	89.0979	45.1403	56.0841	57.6818	140.04	102.047	46.3212	323.265	120.606	138.982	86.0544	222.196	199.04	141.309	79.8906	280.621	56.8709	53.8337	83.7697	185.746	156.094	23.7902	57.1098	245.35	73.7438	209.578	149.807	60.4829	621.558	130.798	123.324	79.5589	414.522	279.78	87.6474	90.2171	94.7489	68.4493
205732_s_at	98.263	59.9815	59.5323	106.337	115.686	116.75	183.507	94.0266	107.264	63.6682	120.272	149.572	69.446	69.0299	54.3753	118.571	102.59	63.6361	493.735	165.221	151.385	156.895	370.015	318.476	179.086	137.446	424.811	64.6939	78.1849	93.3962	316.999	260.315	79.9146	61.771	306.079	103.867	260.424	177.895	89.3219	1216.61	230.137	46.9255	113.662	212.641	339.704	128.992	139.982	107.578	22.4667
205733_at	5.88667	7.99754	7.28842	5.69484	5.41523	6.00746	6.12717	6.07417	5.93895	5.6647	6.07337	5.80055	6.21265	6.29012	6.04876	6.09895	6.07085	35.9357	9.30296	6.8608	6.05239	21.6028	13.1873	11.4334	22.2321	5.77772	5.4111	25.1831	5.8981	5.8961	15.5996	22.8439	7.94179	5.89995	29.9365	19.1166	6.97474	28.0928	125.608	14.4136	6.11278	22.0995	7.35272	42.8229	11.4249	6.04109	8.277	11.1201	6.05461
205734_s_at	6.60319	5.98446	5.85613	5.66588	5.92482	6.14929	6.69858	6.23518	6.84089	6.45212	6.96567	6.38411	6.49511	6.48765	6.33825	6.08391	5.85625	5.43058	5.77387	5.82864	5.7919	5.81966	5.93114	5.76521	5.88406	5.80202	5.93483	5.50345	5.66118	5.97313	5.85379	5.62395	5.84586	6.30245	6.25127	5.7955	5.91513	5.98892	5.81713	6.42537	6.02716	5.97838	6.02034	5.86328	5.98271	6.179	5.79581	5.90755	6.40506
205735_s_at	10.2081	9.22315	9.14708	8.95185	10.3549	9.90066	9.95857	9.39929	10.1502	9.81889	9.71348	9.82647	9.06369	14.0638	9.71722	13.287	10.9175	9.24652	13.6408	9.42324	9.08215	9.24222	26.1291	10.8075	9.46477	9.23107	14.2685	8.69701	9.51368	9.20363	9.25615	8.88157	8.97917	9.33313	9.67133	9.98216	11.0059	20.2903	11.5418	23.2197	11.9705	9.44024	11.4165	11.9061	11.1439	9.94011	9.41787	9.70268	10.0442
205736_at	4.90595	4.5397	4.52135	4.51136	4.57934	4.98032	9.63906	4.77601	4.72656	4.7027	4.70759	4.64244	4.40982	4.72269	4.64832	4.56781	4.55876	4.33974	4.44043	4.83765	4.44776	4.42469	4.53621	4.4223	4.47771	4.54198	4.53571	4.34361	4.32558	5.52992	4.52214	5.30943	4.74887	5.31306	4.77349	16.3187	4.37317	5.35325	29.9436	4.67376	5.90875	4.55876	4.59287	4.54297	4.54272	5.51615	4.5268	4.54485	5.04325
205737_at	5.3435	4.93514	4.83811	4.80713	4.88295	6.34918	5.00277	4.99792	5.09008	4.99061	4.99747	5.06174	4.79634	5.00023	5.17725	4.89851	4.88913	4.75055	4.81035	4.82719	4.81671	4.83088	4.88007	4.83121	4.85949	4.84317	4.87534	4.55594	4.79037	4.87629	4.82519	4.77601	4.80815	4.95935	4.97605	4.81858	4.85983	4.89604	4.84341	5.00993	4.90967	4.93011	4.90931	4.85102	4.90164	4.93861	4.83744	4.85282	4.97253
205738_s_at	14.1478	11.5529	17.2533	14.0875	16.0987	12.4144	20.2956	23.8397	22.0092	12.3887	15.0508	11.4427	22.5438	13.7516	11.9161	31.8383	14.4421	16.3312	9.59324	12.2777	23.9425	18.9887	11.469	10.7503	28.1264	11.3285	10.3946	15.1446	14.9418	14.452	11.3894	17.9126	15.774	18.2778	67.8637	11.8367	9.91258	21.279	81.1554	19.0272	11.342	10.5987	14.8147	10.9533	11.5455	20.1588	10.7738	16.8917	22.7533
205739_x_at	39.4081	39.9481	76.6557	92.3261	63.6637	46.9194	14.2366	26.101	20.7981	32.0315	21.3952	46.9943	118.782	34.527	37.7121	32.2201	41.6475	84.6469	20.1864	60.5774	30.5158	71.5467	42.5042	59.4132	45.7498	35.2173	45.3329	137.039	43.6252	29.5898	43.577	89.5536	47.0116	54.2015	45.2232	59.6874	24.1822	45.2259	96.3307	21.0683	21.3305	80.369	52.4414	83.295	40.865	22.2307	25.3753	57.5643	22.196
205740_s_at	158.05	149.959	180.137	127.6	179.01	157.047	157.626	150.122	112.057	155.616	147.696	158.997	136.93	196.389	141.292	285.873	160.179	323.363	208.051	237.792	167.5	215.862	249.373	264.418	223.766	231.514	124.359	148.278	90.5863	170.267	190.676	196.919	170.774	149.333	296.325	214.351	104.297	633.571	300.307	297.857	242.143	277.554	93.7513	229.617	200.642	155.58	144.869	138.416	157.53
205741_s_at	6.62469	11.5164	32.4693	6.42851	20.5574	12.4521	7.77743	6.63423	6.96945	6.61274	68.3806	11.8686	11.0965	9.57308	16.6506	11.5086	7.52084	56.8568	76.4739	11.2961	48.0834	15.8212	10.1066	21.0098	57.613	9.04676	101.051	6.00161	14.2279	6.50147	16.7157	8.84736	19.7378	10.3687	28.1299	20.2474	35.9274	15.3041	11.2873	25.1039	31.0144	76.2718	6.53147	6.46789	27.489	6.57481	18.8277	11.3408	7.47284
205742_at	10.945	10.3919	10.255	9.99362	10.2854	10.5342	10.9576	9.66997	11.1549	10.6337	10.6415	10.7494	9.92967	10.8332	12.1686	10.3826	10.095	9.90845	8.77281	10.0797	10.023	10.132	10.3035	10.1078	10.2505	10.2147	10.2739	9.75691	9.30889	10.3148	10.2236	11.164	11.1624	10.6391	10.4095	11.0459	8.05076	10.3641	10.1486	21.5582	10.4334	9.27344	12.0225	9.12166	10.3583	9.96017	10.1808	15.1231	10.7494
205743_at	11.195	12.443	12.0171	11.0238	17.1911	11.4405	11.598	12.9345	11.7276	11.7402	15.6208	10.9482	11.1953	11.5524	16.3916	11.3159	10.799	9.80867	10.565	11.1669	10.5839	11.1988	11.2703	97.2413	26.5242	10.5525	11.2568	10.3455	12.53	14.5226	11.1397	10.4819	10.5705	11.0193	125.947	12.1518	10.7005	26.9905	10.0978	17.354	11.3406	11.2974	13.9792	11.1987	37.2705	11.45	10.6508	10.0719	11.481
205744_at	6.23048	4.54201	4.48652	4.36583	4.62016	4.59326	4.62212	4.69427	4.75887	4.62761	4.63326	4.69326	4.34581	4.64903	4.60523	4.64878	6.77445	4.33758	4.45786	4.47832	4.37822	4.41889	4.52478	4.38872	4.50351	4.40825	4.51968	4.26773	4.43367	5.00868	7.09834	4.3384	4.46007	4.58285	4.52293	4.38487	4.43992	4.50608	4.46256	4.65529	4.55332	4.47666	4.55167	5.19009	4.51061	4.6393	4.46755	4.49334	4.63112
205745_x_at	85.5503	123.443	172.251	145.01	140.403	114.23	132.029	144.341	113.767	81.2072	105.57	107.694	152.531	160.866	112.43	119.995	103.007	231.213	90.9956	110.172	126.574	95.2202	107.519	118.086	132.562	76.6976	129.964	118.047	112.55	99.4549	96.7471	149.689	116.501	85.9491	157.79	152.688	86.1908	97.0938	159.232	87.573	66.5366	99.4019	124.476	113.522	110.863	120.648	112.961	141.872	70.7779
205746_s_at	17.9887	20.8617	24.728	22.3705	24.5052	20.0691	13.8467	25.57	24.0037	28.1039	19.2698	13.6647	23.8795	20.6951	25.5698	20.5393	20.8819	45.413	35.8052	18.635	20.2011	22.0424	43.0693	59.4047	32.1629	18.7688	22.1727	18.6039	24.194	24.4244	25.4416	61.8958	27.6802	19.1891	45.5331	55.5056	20.995	16.0264	39.9966	20.5401	22.7944	22.0424	25.8928	20.1207	23.8256	20.2568	30.6262	23.9693	20.8057
205747_at	5.55936	5.14849	5.13522	4.87852	5.41807	5.1844	5.29445	5.41521	5.54474	6.62523	5.25894	5.51725	5.08097	5.241	5.35325	5.17968	5.17167	4.93336	15.3816	4.99481	5.47337	5.11992	5.04852	5.12669	5.06801	5.75116	5.04991	5.02111	4.90924	5.05755	8.69691	5.73624	4.96251	5.31997	5.07487	11.6089	4.96747	5.21447	4.95117	16.6101	5.08929	5.24039	5.09437	5.22442	6.3062	5.48947	5.08174	5.06362	5.39678
205748_s_at	171.245	163.13	181.734	169.592	143.913	151.273	239.62	169.911	181.635	163.399	234.814	161.754	146.433	179.024	161.392	103.386	197.838	258.921	164.243	210.529	162.55	256.032	198.3	138.803	175.133	211.181	146.877	143.376	120.909	181.888	257.922	113.419	265.564	195.471	145.495	129.928	131.903	211.058	459.905	184.589	149.828	297.919	237.502	191.682	211.843	142.272	188.252	193.586	129.205
205749_at	108.79	127.325	23.5696	390.942	33.505	69.8072	73.0129	195.621	430.728	224.899	31.726	36.4888	185.125	1401.2	22.2032	47.4766	14.5555	11.3255	1107.33	302.609	547.2	60.3998	30.6112	192.984	14.8313	1502	1106.35	57.7207	36.2146	672.348	794.461	708.177	79.4597	274.783	146.97	16.4569	551.845	110.442	11.3813	1187.3	10.1635	10.107	86.6207	16.7565	352.492	47.4429	58.7367	324.059	124.892
205750_at	571.043	591.923	264.335	504.093	305.495	450.612	435.414	1343.51	961.888	1730.63	339.505	407.94	353.802	557.958	360.658	545.987	1205.33	144.874	1129.08	561.668	346.869	882.642	622.715	429.493	546.048	733.781	862.769	383.672	905.136	911.096	618.586	337.781	355.586	513.504	319.439	488.265	704.101	259.302	324.841	549.664	637.551	466.037	195.142	277.154	477.559	553.176	286.775	494.395	549.102
205751_at	5.67688	4.98584	4.91951	4.91669	4.98067	5.13272	5.53552	5.33276	5.42531	5.48901	5.21981	5.34024	4.86786	5.39461	5.16081	5.02512	4.99088	4.73839	4.91994	4.90499	4.86704	4.85371	4.97	4.89999	4.90365	4.88329	4.97189	4.9167	4.86165	4.97094	4.91652	4.85923	4.91936	5.1376	5.32402	4.87419	4.9356	5.00992	4.91656	5.30859	5.02038	4.97824	5.01173	4.94476	4.97986	5.15769	4.92389	4.89673	5.18277
205752_s_at	25.2114	25.0094	33.3375	52.6038	30.9048	25.0784	18.6246	30.1759	25.8891	25.4658	25.1513	25.7601	24.4563	25.5206	29.9491	23.5858	26.3965	23.569	17.7448	24.877	24.1206	24.2606	12.7545	24.9129	16.394	24.7288	24.542	20.0676	40.1387	24.9019	24.2721	39.5907	36.3854	25.1276	24.9792	24.8247	25.0176	21.2251	24.6914	25.4852	29.376	24.9507	28.9096	20.7966	24.9381	25.1707	25.947	33.458	31.8895
205753_at	5023.45	212.682	13644.6	1133.73	510.938	1556.04	22612.3	1995.18	1413.2	1246.65	13232.6	6030.62	131.439	3161.71	13504.4	26358	251.555	266.552	19785.2	12306.1	11091.1	2594.64	4335.37	158.646	13057.2	10.0408	818.834	826.703	3674.98	6532.17	892.328	24.5063	18263.3	2571.09	1216.4	43.782	7.03628	20753.7	647.878	125.034	348.078	866.459	25169.6	1620.63	64.2736	2167.57	9019.57	4593.89	3152.12
205754_at	10752	5974.76	5238.82	5043.98	6660.25	7500	8954.73	11824.1	12452.3	9165.89	7459.94	8132.07	5382.26	6988.09	8925.84	6509.59	8064.45	2656.84	1679.6	7691.08	4282.27	6040.52	8074.76	1472.47	5269.68	5027.61	3038.9	3730.66	3231.04	9044.77	5872.14	1598.84	4805.84	7736.25	4449.99	2094.21	2471.93	6625.32	4141.66	3502.54	6861.22	5165.03	4478.47	4825.85	3393.04	10227	5239.24	5594.89	8082.65
205755_at	11746.7	6264.54	5682.6	12558.1	8288.83	10155.5	8922.09	8218.36	10145.9	8228.56	9870.88	9591.54	3929.34	8041.7	10230.4	9878.27	12107.7	704.318	5771.23	13784	9031.74	7680.78	12364.2	9523.5	3295.63	17932	7455.23	8426.05	5218.73	9939.25	10289.8	6705.66	9255.54	11318.5	7944.52	4322.15	8175.7	11081.2	2952.11	3479.96	14672.3	15591	8130.65	8692.15	7695.49	10239.4	6259.38	7942.76	6741
205756_s_at	573.545	348.994	268.015	357.193	269.647	357.481	293.596	442.864	431.85	444.968	295.151	330.95	307.736	208.105	251.311	195.871	570.42	29.207	349.658	152.456	380.545	111.116	225.397	297.853	67.4429	169.183	172.191	321.059	501.106	244.987	167.97	163.322	373.855	382.264	56.5747	64.9995	533.996	63.6258	38.6785	102.087	497.186	59.6832	403.01	43.7516	135.915	323.138	268.423	297.743	273.918
205757_at	753.1	378.838	171.705	299.907	411.986	625.339	444.8	589.537	472.476	587.577	514.977	537.507	181.143	254.178	554.486	418.156	590.093	150.645	498.763	422.479	500.276	536.33	475.732	195.284	193.459	382.891	502.219	209.939	283.762	712.607	590.629	179.217	321.159	467.145	287.939	187.486	448.008	154.301	148.633	212.055	785.394	494.287	260.75	675.55	127.769	548.689	360.56	532.496	430.52
205758_at	145.999	208.083	434.506	146.599	126.824	81.3732	39.5242	48.282	81.4088	70.3605	110.911	48.0067	443.905	68.2986	78.4843	36.4197	318.811	67.1509	20.0726	80.7639	76.3195	166.776	1095.11	36.7792	62.1357	84.5422	46.5397	3040.35	80.8123	77.9603	147.817	540.987	144.501	113.466	25.6472	47.7332	384.973	20.4745	24.2474	179.294	45.1148	38.5554	31.9621	23.9695	25.5411	150.49	156.598	135.673	165.764
205759_s_at	14.5567	11.1472	10.8608	10.6572	10.8869	11.6362	11.9656	11.7288	12.9196	11.7452	11.3251	12.1012	10.5729	11.8122	11.6065	11.1215	11.085	10.3973	10.812	10.816	10.6772	10.3293	10.8846	10.5614	10.8223	11.4707	11.1137	8.14649	11.031	11.7691	11.1324	10.5761	10.9977	11.5526	11.5578	11.2003	11.0593	10.9936	10.7615	15.5142	11.1752	10.9861	11.169	10.8101	11.7492	11.9581	10.8083	11.0573	11.8182
205760_s_at	73.4199	53.7531	35.1299	46.2923	37.3034	51.0029	30.8743	54.5866	57.5607	66.7237	40.5129	29.363	56.7803	80.5527	69.798	36.7386	43.2792	69.7568	71.7929	73.3446	53.5937	43.5089	67.1205	85.0776	38.4879	137.996	173.921	38.8219	69.4307	72.8679	65.7587	56.0983	38.9015	44.8201	118.687	49.1026	115.247	51.4998	116.667	100.734	44.7989	71.5131	41.0159	135.553	100.13	108.853	39.9962	40.7199	54.4558
205761_s_at	86.992	71.1779	34.7475	76.6407	63.2481	67.8286	47.6707	68.2084	70.2932	94.5802	68.445	71.2188	48.384	71.6139	71.4796	83.7403	146.447	121.346	134.215	98.5954	59.384	85.1552	115.962	299.397	188.926	93.351	115.619	224.725	156.798	88.3243	143.92	74.4603	51.1724	74.9854	171.381	109.619	188.302	362.315	192.329	137.311	177.49	62.3193	57.4855	81.4742	145.784	40.2302	47.7429	40.0128	54.3493
205762_s_at	27.072	27.2987	22.5413	30.7554	37.0338	24.0707	29.4078	36.0799	28.5936	18.1759	21.961	38.7088	25.3311	49.3315	25.0336	32.8556	88.3781	54.0769	49.826	33.4487	27.7293	40.3275	37.4601	74.2883	85.7382	40.7764	56.3388	51.5678	77.6931	31.7873	62.0337	28.6297	31.2037	33.6574	74.4773	68.7423	60.5178	55.0696	74.6095	42.2314	53.2629	43.4319	36.6046	39.7742	49.822	16.6833	22.3784	23.0571	25.0763
205763_s_at	213.671	164.638	271.04	208.921	189.14	241.267	332.919	265.989	189.485	200.207	241.6	242.1	195.583	230.459	144.771	150.588	214.672	329.496	180.059	194.03	199.318	302.358	202.513	274.066	227.403	290.186	159.961	256.513	205.086	169.336	241.547	241.819	250.219	175.797	129.665	268.121	265.206	210.729	485.219	177.94	160.632	144.085	465.525	138.528	212.018	211.083	203.396	199.295	63.7896
205764_at	6.08194	5.76816	5.65323	5.57228	5.7048	5.93024	6.07149	6.14666	7.59659	6.00108	6.20097	6.94411	5.54587	6.02712	8.46954	5.8289	5.7646	5.53284	5.69933	5.67358	5.69303	5.64521	5.70754	5.72108	5.72701	5.65996	5.75537	5.54232	5.42269	5.88742	5.69638	5.53334	5.60905	6.08857	6.01556	5.62562	5.72884	7.69701	5.6538	6.15705	5.83418	5.76911	5.83107	5.69943	5.76534	6.0675	5.64175	5.66334	5.98598
205765_at	16432.4	4188.29	2865.87	11051	2777.88	3526.19	5904.64	9792.16	5749.68	5963.52	7290.37	3088.75	3702	11324.1	2091.26	2905.04	12625.6	265.7	4248.71	14344.3	3549.91	3936.59	4812.43	1923.02	1268.3	10175.2	6691.51	6982.04	4602.37	6044.68	20037.8	8099.95	9451.58	4353.14	1133.93	1718.43	3622.88	10140.5	1301.86	4568.84	18913.7	7477.99	2451.92	2477.06	2418.37	4265.12	2440.62	2987.49	2907.36
205766_at	19.9896	19.6915	18.7397	17.5073	25.3658	26.4656	14.2378	16.36	20.7808	11.3596	17.7575	19.4786	18.1422	47.3419	19.2509	25.41	37.4336	18.3987	33.9951	22.2517	20.8598	27.9089	18.8843	19.7459	17.1023	19.6439	18.8589	12.5874	17.0047	22.5319	18.2434	15.0762	20.6875	27.0372	18.1722	19.3638	20.0308	35.505	20.7303	46.9981	36.9721	47.5199	23.5572	17.2327	19.6048	20.9443	18.7213	20.9217	20.6059
205767_at	15.5646	8.76296	8.87271	15.8825	11.7952	9.8147	12.0192	10.2461	12.8151	10.8091	10.4656	10.3994	7.39503	10.0858	9.4433	9.09172	9.4228	13.1626	8.89892	9.70812	8.89437	8.51137	9.33018	9.12354	9.0322	9.11915	8.79159	8.08478	9.5309	9.40061	106.85	8.21533	106.015	10.1722	83.0592	8.25947	8.35989	9.96873	9.18098	9.71794	9.54178	8.89298	9.35901	8.58199	9.14536	9.86094	108.633	9.01354	9.98128
205768_s_at	3590.81	4820.2	2113.85	4043.84	5314.48	5311.09	3339.38	5545.24	5092.02	5022.91	3371.18	4901.56	2784.55	4257.82	6021.36	7117.45	7236.58	1360.54	3433.73	3246.22	3383.93	1162.51	1059.05	79.6444	969.046	1585.68	4459.96	1785.96	3178.81	5676.12	1869.94	603.626	4055.71	3817.64	1773.89	385.927	2447.99	792.056	1864.01	4407.09	2468.61	3624.1	3011.86	1285.08	4753.52	5714.95	4045.44	4416.91	6499.29
205769_at	2048.52	2712.03	1038.08	2091.97	2580.91	2908.25	1849.67	2591	2348.31	2435.11	1508.83	2374.29	1282.44	2443.79	3215.18	3691.57	3684.58	664.781	1767.99	1648.58	1754.94	590.782	571.217	43.3413	500.921	756.042	2317.81	993.875	1639.84	2897.55	921.019	399.992	1939.68	1839.69	905.196	179.129	1287.87	478.334	1182.52	2635.57	1235.71	1807.01	1357.34	617.394	2454.8	2877.25	2009.67	2514.14	3496.82
205770_at	162.009	228.304	158.605	220.174	236.56	205.755	179.111	129.667	125.542	157.208	69.3966	215.544	121.892	200.884	242.43	109.938	69.7239	752.307	216.532	97.0719	158.127	408.456	245.645	640.651	209.002	222.602	176.874	165.996	155.505	146.614	205.998	175.131	208.968	189.427	152.787	80.7584	323.194	221.285	831.624	294.364	72.2631	82.3007	191.992	39.7435	190.743	136.622	118.3	181.8	175.126
205771_s_at	281.999	414.194	966.154	1284.2	1283.72	519.618	1339.95	233.201	402.778	264.844	609.265	323.202	904.418	433.148	367.659	250.193	445.583	174.078	226.401	450.842	587.77	182.325	201.744	246.554	172.407	159.37	510.859	343.118	439.56	421.421	323.172	182.906	723.545	808.044	174.243	191.784	740.011	183.311	176.181	304.977	406.1	532.595	496.56	187.17	411.701	236.585	1121.86	686.567	562.425
205772_s_at	5.54424	4.99904	4.9314	4.77991	5.24865	5.24029	6.40513	5.22763	5.40144	7.51105	5.53072	5.34156	4.79277	5.26733	5.16663	5.02627	4.96948	4.67788	4.81867	4.89309	4.86064	6.38416	4.95595	4.85471	4.90543	4.92977	4.94937	4.71211	4.79883	5.4455	4.89341	4.74509	4.81136	5.21589	5.02226	4.96941	4.95054	6.11301	4.87412	5.23212	5.02244	4.97077	5.02931	4.90809	10.9777	5.26225	4.85017	5.24493	5.16292
205773_at	422.472	363.01	161.774	116.913	250.326	258.01	427.156	492.193	224.72	261.195	340.819	352.084	225.812	139.184	227.929	73.9547	653.498	17.8564	104.396	170.61	99.8177	82.7744	43.6925	28.5444	30.1545	75.879	131.602	125.67	493.114	612.306	67.2868	58.3079	71.257	300.257	40.7781	29.5018	500.436	26.4378	32.0943	43.4241	82.2928	60.6454	175.561	44.4692	43.8782	508.893	244.568	363.506	173.643
205774_at	7194.04	3434.15	2053.26	3913.89	4353.77	4740.91	2688.52	5893.14	5751.82	7550.87	2449.55	4733.73	2408.47	7952.37	4204.85	7738.26	6256.65	589.965	667.574	5169.08	1711.95	1732.75	3639.62	4559.82	1720.79	4569.39	1313.52	3067.04	2090.61	6821.16	4530.04	1166.58	2187.18	6331.51	245.481	870.721	2264.14	1996.81	2900.4	3879.67	6394.67	4391.88	1294.37	1696.65	3041.92	6262.1	3336.61	3529.28	3985.84
205775_at	101.047	71.393	51.0053	66.8064	84.4287	113.555	22.9876	86.557	74.1522	100.475	39.2364	67.6981	88.8235	23.7965	131.374	106.495	88.2297	8.97109	12.4096	80.0859	42.9664	20.6459	67.815	114.103	53.6657	114.553	12.7746	70.3012	84.2349	105.169	43.1804	74.2918	66.8398	97.2038	73.0363	34.519	59.6093	36.2891	73.2038	38.7103	81.9651	66.5673	50.6112	104.542	135.424	69.7437	66.816	65.8963	86.3868
205776_at	4720.53	2213.76	1171.95	2280.77	1243.69	1235.3	2978.2	4418.27	3241.24	2457.07	1504.57	2337.56	2051.06	1905.76	1233.67	1974.01	3288.7	323.061	3492.96	2584.92	1404.73	2835.92	3051.37	5984.24	3675.05	3423.05	2284.23	807.157	2632.47	2999.7	1531.7	3610.8	1156.69	2925.97	3098.58	1074.42	6634.51	2480.46	1727.15	3369.34	535.201	868.408	3179.94	1695.94	1131.46	2277.02	924.947	1994.57	1155.25
205777_at	14.1157	5.87731	6.44354	6.00764	6.16376	7.1982	7.25288	6.42569	7.48153	7.15312	6.43262	6.57018	6.24364	7.31187	7.1433	7.07705	7.49874	1010.17	29.8167	16.3684	6.87256	6.93394	11.8479	10.6173	335.499	7.41229	24.1481	6.92019	5.3657	6.29582	7.56484	22.7274	5.01414	7.21083	26.8604	610.534	6.96027	120.845	1013.5	22.5086	13.9025	8.95708	5.35992	36.975	7.01426	8.1134	5.517	6.95928	7.26407
205778_at	6.12382	5.9096	5.67435	5.95247	6.28472	8.86451	8.34626	8.51981	6.55374	6.05669	6.25125	6.97075	5.69942	6.53555	13.2339	5.82542	5.86257	6.82626	5.73852	5.57341	5.58911	5.45048	5.68725	5.61281	5.63742	5.56481	5.66996	5.20965	5.63855	5.75568	5.79346	5.44978	6.1983	6.78813	5.91977	6.07456	5.75641	5.74375	7.22848	6.12866	5.80298	6.27173	6.27867	5.6444	10.7314	5.98131	5.95299	5.82093	10.5583
205779_at	10.2451	22.3803	16.4282	19.8625	13.2909	18.1051	17.0112	13.6853	17.1674	16.9012	9.75753	16.3189	15.5273	15.9192	19.5726	25.9996	12.5993	16.1173	18.8281	23.0069	17.4913	16.0011	7.44743	14.2788	19.6108	42.6181	17.5061	12.8156	13.176	18.2628	17.1041	20.2499	19.6192	16.8022	12.5435	26.1595	11.3147	12.2155	17.7703	15.5768	19.5179	16.5594	12.823	11.7047	15.1283	16.7876	19.3155	13.6959	16.8565
205780_at	6.40608	6.93232	8.15112	8.34945	9.44738	7.00527	7.57849	7.47442	9.23708	6.28328	5.70051	7.45012	8.464	7.0959	6.99189	6.93581	5.59323	12.484	5.9233	7.06309	46.8007	7.14983	6.05257	7.80665	5.65488	6.91746	35.3171	6.35249	6.00006	7.85875	7.93173	6.76576	8.71999	7.52045	6.37288	37.4627	38.1901	6.6264	8.17954	36.9536	8.37713	6.92794	6.72595	6.50208	6.62807	8.18534	8.60133	6.50643	7.03626
205781_at	27.551	29.5311	29.2072	29.0472	28.8497	21.2555	29.8751	23.7867	30.5216	24.9574	14.8686	29.3742	28.934	32.7667	16.0662	26.5707	39.0442	23.5958	35.2939	48.4911	29.103	25.2529	29.4501	29.2056	44.9121	35.8652	31.5812	30.5113	23.3404	39.6565	32.757	28.6316	29.6269	24.7162	24.2294	40.3832	25.5438	31.1486	22.0533	30.1755	33.0557	34.8231	29.6029	28.8125	24.1675	29.8473	28.1544	29.2876	29.9622
205782_at	6.73571	5.98955	7.18608	7.10392	6.26523	6.22834	6.35023	6.27979	6.8652	6.31898	6.68974	6.40177	7.42405	6.62929	6.6414	6.17189	6.09838	11.3754	5.98753	7.43294	6.03478	6.14946	6.18095	5.94485	6.13678	6.04586	6.21491	13.5875	7.79741	6.29891	6.14817	31.6635	12.5301	6.3996	6.31284	6.01565	5.77918	6.27061	6.03674	6.79209	11.6762	6.18746	6.3249	6.1049	6.13022	6.68941	16.0552	6.22826	6.27487
205783_at	5.85175	5.76074	5.5785	5.69229	7.89384	5.84166	11.3098	6.12267	10.8859	5.88089	5.92894	9.36042	5.6599	9.68779	12.2033	6.18924	5.71804	5.09034	5.47989	5.71227	5.34327	5.55311	6.17105	5.53744	5.57053	5.34498	4.97887	5.43957	5.65102	6.19282	5.56291	5.68737	5.34209	5.84017	5.65154	5.54962	5.49472	5.64853	4.74683	5.86544	5.77547	5.76074	5.77638	5.81982	6.13824	5.99994	5.57109	5.72078	5.81896
205784_x_at	50.1012	41.3244	40.7122	39.4649	48.528	36.487	37.4795	39.9979	35.1297	45.6598	40.0274	40.2744	43.7864	39.9158	39.9673	19.6232	37.8648	47.1263	38.5265	39.7093	40.005	39.7586	35.75	35.6139	33.8119	39.7871	47.3481	33.7426	38.5765	66.1238	25.6	28.7212	42.5982	46.2182	43.4697	40.0333	25.77	48.3961	45.8519	46.5196	39.8427	28.9276	27.3364	39.5737	40.7538	47.8347	33.3575	42.341	56.465
205785_at	5.58518	5.42562	5.3671	5.32736	5.42813	5.51034	5.59889	5.56074	6.28133	5.55653	5.60645	5.64059	5.29933	5.80541	5.53598	5.4644	5.44125	5.20952	5.75878	5.35897	5.36178	5.37877	6.70769	5.35366	5.75104	5.37367	5.42392	5.25607	5.32713	5.51939	5.30335	5.28988	5.36031	5.63916	5.46562	5.35933	5.29108	5.4166	5.364	5.60662	5.46149	5.33689	5.47272	5.331	5.44125	5.6859	6.75457	5.37611	5.7369
205786_s_at	76.0681	116.424	227.212	153.322	116.393	76.2184	53.6547	54.0344	71.1287	49.7076	97.7016	53.6557	156.24	72.6548	70.7375	75.5434	42.1438	285.051	99.6199	64.6088	155.934	126.596	32.4255	161.187	222.659	41.4072	89.4616	121.733	81.5615	44.0246	79.4851	243.231	179.687	130.573	164.749	43.2487	29.5876	88.9045	60.9117	71.9811	65.0455	44.1691	84.2122	61.8143	224.833	87.9243	185.744	126.547	119.015
205787_x_at	163.8	66.8905	111.109	105.577	141.978	153.455	145.241	88.3528	73.2793	81.5302	172.178	137.773	127.051	109.893	104.552	144.42	161.334	108.632	156.306	125.689	149.751	162.376	472.973	329.03	113.414	168.771	122.37	101.397	118.116	133.312	281.154	207.952	84.1726	107.614	43.8892	81.8529	304.517	102.98	197.408	153.617	156.757	122.248	175.713	100.723	173.942	154.824	138.129	125.925	61.2992
205788_s_at	1259.46	1339.78	1311.04	1160.2	1220.94	1395.85	1246.45	1136.91	1264.36	1222.92	1314.52	1207.59	1419.99	1105.63	1408.14	1305.02	1249.82	1128.09	1879.33	1751.32	1946.65	1375.47	2704.29	1845.34	1505.11	2614.47	1791.69	1411.24	1086.4	1562.13	1677.9	2137.4	1006.04	1108.71	1118.7	1332.52	2271.66	1320.69	1900.98	1454.77	1351.17	1580.13	1118.33	1267.31	1517.37	1126.54	1128.13	1120.17	1314.57
205789_at	166.098	191.377	155.73	324.5	235.485	275.055	199.624	202.861	204.293	196.444	74.8369	91.825	201.359	74.9648	278.933	91.7089	22.8552	30.0734	36.1959	154.217	52.6496	136.612	128.889	87.9	21.21	242.76	39.8859	141.726	195.008	204.146	38.119	95.2234	131.787	366.439	36.5714	10.5113	10.6254	58.5431	10.5812	14.6493	338.47	15.9194	82.8923	31.63	10.7417	131.95	154.099	170.257	289.622
205790_at	339.849	325.189	109.412	118.331	179.743	208.002	203.329	283.847	331.555	311.966	199.578	285.978	133.311	120.103	85.2434	21.8777	28.057	12.3624	88.4744	78.5609	85.9328	90.9689	45.0753	315.533	22.8341	12.2726	110.199	319.019	435.091	508.839	80.6422	32.0155	78.19	118.559	9.86777	24.9322	193.676	38.0038	11.2231	27.0216	156.321	15.7299	140.913	253.118	349.794	267.5	91.672	275.478	173.111
205791_x_at	22.582	27.3695	32.5913	42.1095	28.0032	28.6948	25.3629	23.1808	36.5471	23.1926	44.6138	22.7039	33.9958	34.8304	23.0764	61.9996	19.013	25.2035	27.1629	29.0011	22.0085	45.6792	27.568	22.1064	17.1571	32.9376	17.6013	47.3411	49.4711	37.4764	31.9826	31.3114	20.8688	17.9341	22.5774	19.7308	34.1026	57.6086	22.1616	18.7021	24.1527	29.391	24.2394	20.6971	20.2985	33.7064	19.4232	40.5375	20.7339
205792_at	10.2387	18.9342	15.9608	99.0699	15.8416	13.8883	7.86739	13.8408	12.1124	10.9583	8.47727	10.8459	13.026	7.66806	20.1309	9.54772	9.98239	7.70366	7.38	27.4094	10.2478	8.76362	17.1552	8.65809	8.77977	23.0058	9.77134	9.75876	7.97714	11.2876	10.3394	101.461	84.1239	12.0448	8.26386	8.84933	7.35001	8.86852	9.24901	7.68437	8.95332	11.3182	10.0487	13.4423	7.06131	8.92346	27.2457	13.3564	21.4017
205793_x_at	10.3349	12.0682	9.90731	9.1232	10.0056	10.2495	10.3597	10.2941	9.89156	10.3119	9.69346	10.4434	9.97694	10.3066	10.2916	10.1537	10.1367	9.55136	9.83297	9.8964	10.0337	9.01452	14.5681	10.0677	10.9163	10.8508	10.1772	7.03361	11.5414	10.1181	9.88483	9.94539	11.5956	10.2681	13.6018	12.4068	10.0977	20.1897	9.90369	41.294	10.0837	10.1591	10.1843	10.0634	12.7398	10.24	10.0333	9.94622	10.2463
205794_s_at	5.4299	4.89975	4.84486	8.17424	4.83146	4.92655	5.00585	5.00281	5.08654	5.22953	5.22179	5.06211	4.76525	5.69493	4.98698	4.85923	4.85041	4.60759	4.67417	4.82737	5.41829	4.69228	4.87531	6.92808	4.71949	4.69988	4.73224	4.67003	10.6817	4.84051	4.78207	5.33118	6.48849	4.96533	4.8443	7.87785	4.79396	4.85012	4.83077	4.92085	4.91066	7.12085	4.87584	4.79473	4.84361	5.44101	4.82908	5.89327	4.98497
205795_at	4.30405	4.23044	4.86543	15.0882	4.30891	4.26763	4.34451	4.29948	4.58394	4.29904	4.30227	4.3514	4.15885	4.30308	4.28948	10.8147	4.19436	4.09924	4.18193	4.19926	4.17349	6.98655	31.092	4.19917	6.00332	4.1924	5.88979	4.12199	4.13359	4.50832	4.16449	6.62629	4.19277	4.27465	6.34513	4.51699	18.4123	8.99278	7.38918	4.31404	4.55413	4.22812	4.32685	5.49629	4.23441	4.27383	4.66489	5.38689	6.25197
205796_at	15.8256	13.6838	13.6358	40.3346	9.49679	9.74947	9.44295	14.0986	13.7117	10.1152	9.96777	10.0755	16.3014	29.9685	8.51747	24.7472	9.48719	26.7725	15.1405	33.5616	13.5603	20.2331	13.7496	13.6819	28.0884	19.7238	28.203	43.2451	12.6371	10.1207	13.5864	18.0115	24.4192	13.9957	16.6647	11.3545	9.34665	38.9228	10.7701	14.1374	9.5637	9.45817	25.1175	7.98143	48.0775	13.9946	13.6156	15.1327	13.7496
205797_s_at	59.3754	57.5456	47.3976	47.1616	66.906	48.409	48.9932	58.4584	53.8957	62.4741	50.7645	52.8586	48.8164	93.8287	71.3828	52.3861	44.9299	48.9449	47.2227	88.364	47.2179	71.2656	47.1629	45.3805	52.7385	45.0177	47.7313	46.4519	62.2563	47.7184	47.2704	44.1919	47.2471	58.344	83.3871	47.2202	43.8639	50.2861	50.5042	52.5762	47.9296	47.8545	47.9652	65.1401	82.8594	48.3444	45.4559	61.6008	50.4226
205798_at	28.6118	223.191	363.524	196.589	171.521	27.2566	5.66434	18.2505	5.93679	17.8962	79.8665	18.1367	272.694	9.93415	46.6039	13.692	27.4348	22.7031	17.2467	58.9269	82.8966	18.9989	86.342	4.76722	36.9305	12.9026	33.1747	672.78	41.7239	32.9587	104.184	109.292	185.596	83.8312	27.7119	7.54839	54.1622	18.5897	5.06316	9.99936	14.29	21.146	18.6294	64.1929	5.1927	52.5899	326.437	131.368	78.4606
205799_s_at	746.972	37.4249	110.55	257.387	97.4928	32.4784	129.482	2526.4	326.748	965.566	1435.98	325.809	120.448	18.2523	358.943	242.944	203.756	59.687	10.6938	50.3242	15.201	99.1558	77.1531	10.4094	230.738	17.7068	13.3987	10.472	154.176	382.977	17.6931	10.5368	89.9457	345.296	75.0961	35.1608	8.55534	80.1882	164.98	6.74335	7.66473	8.80637	276.309	185.577	20.0589	221.523	55.95	101.895	227.496
205800_at	7.00972	6.74833	6.58317	6.58689	6.72898	6.87808	7.43679	7.08626	7.14967	7.39604	9.64482	7.28982	6.47454	6.97403	6.92414	6.76945	6.75302	6.76697	6.5951	6.64241	6.60597	6.64668	6.68348	6.65193	9.63606	6.54256	6.72438	6.49282	6.46937	7.35265	6.63671	6.57191	6.48432	6.83197	6.78535	6.60156	6.67728	7.46375	6.65079	9.13811	6.79074	6.7517	6.63584	6.55382	6.75231	7.6271	6.56984	6.6811	7.0586
205801_s_at	45.8348	102.53	46.5731	76.9448	99.1276	78.9676	21.9686	28.6068	39.3398	38.4395	68.9099	58.1411	82.6917	70.6168	93.4016	251.562	101.127	55.3197	73.1749	90.9057	75.2778	46.9807	213.326	72.5141	195.137	55.1835	60.7022	132.865	99.5215	54.5637	83.0556	113.548	58.0515	73.2963	100.321	44.4481	51.2501	73.4913	50.5649	46.6387	98.7816	43.9744	70.8635	26.5372	29.6637	65.7787	57.1689	102.303	104.274
205802_at	9.16838	14.8517	18.9405	27.3401	20.9226	9.84147	9.50699	15.2685	10.2304	9.10247	8.52789	8.59767	51.5574	8.87503	11.4968	14.2128	11.5706	32.4644	11.6318	24.3214	10.9514	7.73235	7.87105	26.2199	43.5883	31.1453	7.86094	10.0231	11.298	12.7246	12.7536	37.6938	22.8224	9.63244	16.1649	79.2416	11.599	12.1708	27.3308	9.45194	19.5328	8.85623	9.4331	21.9766	8.00313	8.25902	17.2125	11.8545	8.6264
205803_s_at	16.2096	21.0412	13.6476	37.5118	21.1683	9.53781	11.0474	17.1528	18.1503	14.196	10.6274	14.3504	62.161	9.67567	11.8381	14.6768	13.1628	28.6994	16.4986	24.0063	13.4532	9.22144	12.6649	27.7757	52.0537	53.1775	10.9798	15.7363	14.4723	19.0492	21.5354	51.139	39.6653	35.2495	24.7096	119.98	9.2667	20.5578	23.8922	12.3361	34.5179	12.7639	15.1392	26.2099	6.26122	13.999	32.6706	17.4107	14.1175
205804_s_at	20.0592	18.0854	35.4221	31.1679	33.7723	12.2634	12.552	11.2131	14.7462	15.7881	12.0725	8.17579	85.7681	18.8546	11.7849	12.1023	21.6183	10.7902	10.6068	27.1223	11.7251	13.7426	53.5377	9.19382	8.58445	12.5064	18.8544	115.922	26.1784	9.80408	24.2082	45.8304	19.9467	17.6112	9.94312	8.71645	13.2213	9.82572	9.27355	11.4789	10.1154	8.51619	10.7734	11.7836	8.37505	15.9503	17.7557	27.7591	20.7149
205805_s_at	9.0764	7.80644	6.64954	7.22375	6.66091	6.59241	6.26186	6.27164	7.6631	7.27161	7.45145	7.60867	6.49101	6.24107	7.0537	7.69844	6.11523	6.80355	5.96067	6.18983	13.5819	8.27666	7.14377	32.7642	7.92778	13.7538	6.7789	6.81085	6.4869	5.18637	7.05277	8.4486	6.98285	9.43075	6.90182	31.4462	6.58557	6.41093	14.3896	11.7425	7.55957	6.63582	6.13661	7.1197	7.88736	7.39337	7.93866	7.40518	7.42508
205806_at	10.4442	10.1246	14.7864	9.77422	9.91882	9.4063	34.3674	10.8844	9.71618	14.393	9.50828	9.66419	9.82736	9.52351	10.3375	7.91102	12.5319	10.4262	11.5209	9.95011	9.8037	12.2813	9.57322	12.4856	12.472	11.6497	10.6864	11.9031	10.1377	10.1307	9.94275	9.80976	10.049	10.2911	8.34021	13.4406	9.94423	16.0114	10.0221	20.5771	10.1746	12.8776	20.2446	8.75059	10.1118	9.43721	9.94523	10.1501	9.47342
205807_s_at	98.6694	298.632	142.083	123.827	86.3195	46.0312	155.821	70.2521	83.1449	66.5859	186.841	43.6491	105.874	52.4647	80.1691	84.9884	44.4499	434.742	576.23	174.721	169.127	258.58	343.474	378.625	471.313	179.418	193.883	43.0944	48.1336	42.5846	156.405	174.857	119.929	63.5229	1484.99	192.71	99.8972	624.048	273.467	34.4393	273.217	254.964	91.2057	167.939	117.059	32.9673	140.809	59.0259	69.4515
205808_at	70.7601	37.8394	40.1202	41.1584	36.3198	36.0336	87.8208	43.1617	31.1821	28.9587	83.654	57.6737	26.8274	20.5357	42.5833	61.1403	25.6406	53.0408	458.06	59.4799	122.336	63.1038	511.896	65.1907	99.9793	38.2674	535.851	56.352	26.375	48.9949	186.212	102.467	44.0022	64.8628	498.961	39.0925	195.987	185.058	83.3234	1143.34	100.037	10.1162	113.312	138.9	345.881	56.8245	61.1848	24.977	11.8535
205809_s_at	195.295	121.34	73.0162	179.849	292.143	361.43	321.516	148.146	190.767	297.838	281.661	385.68	148.368	137.551	329.41	527.128	1051.2	307.616	241.818	239.096	321.336	473.887	306.28	434.495	238.011	261.528	306.28	312.126	257.835	481.096	443.34	322.824	78.4876	166.21	452.551	509.724	298.804	409.761	191.186	183.713	351.117	701.844	257.015	344.63	214.027	316.072	308.404	421.704	399.838
205810_s_at	102.685	62.5989	61.6825	47.4364	63.6552	66.821	76.862	84.7207	76.6747	63.9598	75.76	99.0837	58.0357	54.2255	65.5576	50.2148	62.4087	38.5756	62.2939	38.6022	44.4638	69.6849	76.5713	148.203	61.9795	58.6133	60.1683	50.3001	62.2939	60.3503	98.445	52.0514	62.2939	62.162	55.466	61.3372	61.8974	91.6428	61.6562	84.3926	89.3224	47.4759	62.7262	60.8399	60.8938	82.3432	86.0369	61.8128	62.2939
205811_at	59.2803	60.9819	58.4837	84.392	73.1189	77.6732	77.0024	74.4931	55.482	70.7644	88.4859	53.9252	83.415	85.2965	48.4715	81.9475	38.8262	145.722	103.356	104.881	74.1019	59.8195	88.8185	163.263	95.5498	97.0609	88.4268	81.4012	61.5377	75.5229	80.9642	73.7502	78.4467	58.335	109.793	154.986	106.997	108.249	137.689	43.4135	87.1314	122.032	43.2604	110.112	141.599	51.9775	43.6285	57.8041	53.7215
205812_s_at	1623.87	1780.86	1919.32	2376.55	1986.05	2171.49	1760.54	1657.46	1478.54	1389.37	2262.08	1802.65	1255.62	2992.24	2557.83	3286.54	1237.4	3753.91	1972.9	2240.08	1936.81	2451.26	3493.62	1710.56	2611.45	1469.69	1493.39	2160.4	1585.07	1249.55	1819.15	1903.3	2103.5	1631.84	2396.71	3111.05	1296.04	3270.99	2186.94	1371.78	2751.79	2509.14	4167.03	3027.27	1970.39	1235.64	1584.7	1657.94	1976.89
205813_s_at	10883.6	5254.76	2069.47	2646.81	2848.21	4643.69	5979.99	11490.8	12977.4	11599.8	2668.32	5365.14	2722.16	3465.23	3676.37	4354.42	5388.94	232.106	3617.86	3158.88	2795.42	4181.78	1267.04	1763.13	2523.08	3213.86	3769.85	2936.73	5628.56	10378.6	3837.49	1227.08	3545.91	6522.52	902.4	1024.15	4358.69	1026.45	2433.98	7604.15	1800.69	7111.46	4735.94	2972.08	4030.87	8660.95	2673.72	4442.09	5174.59
205814_at	5.59753	5.31681	5.24926	5.18864	5.3099	5.58261	5.60686	5.52748	5.71949	5.52697	5.69098	5.58636	5.15983	5.55301	5.60525	5.34601	5.32548	5.0909	5.20318	5.265	5.21245	18.6869	5.45404	5.17129	5.28369	5.19809	5.30689	5.09238	5.17118	5.84256	5.24819	5.2017	5.20472	5.44999	6.71781	5.20854	5.5072	5.34424	5.21107	5.68677	5.98486	5.32792	5.35526	5.58319	5.33413	5.44895	5.25525	5.27424	5.47141
205815_at	4.6907	4.61143	4.67065	4.65867	4.60839	4.77183	4.82847	4.8361	4.86238	4.79085	4.86628	4.86093	4.53034	105.132	4.79848	5.07957	4.64813	4.38066	4.47812	4.54613	3094.71	188.892	4.72005	1594.78	23.5125	5706.09	1458.38	4.42065	4.53171	4.59887	4.55875	93.9089	19.6185	4.58917	372.176	183.365	5422.35	4.77634	4.55975	7207.77	4.71927	4.71857	5.11771	4.58576	5412.12	4.76632	95.1692	4.67903	4.66256
205816_at	6.83368	5.85215	7.38075	5.56335	5.83116	6.21837	6.55446	6.38753	6.80439	6.46715	6.38287	6.62606	5.6958	6.41992	6.16921	5.98206	5.94466	5.48563	5.73542	5.63856	5.6396	9.4702	5.88428	5.78101	5.75662	5.715	5.78535	6.13209	5.77477	5.88034	5.76798	5.51685	5.73791	6.19552	5.95252	5.6215	5.86165	5.89647	5.72473	6.28614	5.97376	5.89419	5.95645	5.78656	5.89682	6.19422	7.55782	5.82036	6.23669
205817_at	5.36345	5.05123	4.92906	4.84325	4.99215	5.12955	5.34376	5.27292	5.32537	5.27081	5.24225	5.39823	4.8489	5.29559	5.21012	5.07159	5.02825	4.75244	4.92189	4.94214	4.94709	4.95265	4.9867	4.96342	5.2728	5.85603	5.00035	4.76476	4.89091	5.0442	4.95655	4.80666	4.89226	5.19181	8.0109	4.91012	4.98513	6.97446	4.93343	5.29607	5.25909	5.0557	5.0893	10.4728	5.0437	5.2088	4.91856	4.95317	5.24063
205818_at	5.10959	4.37867	4.35288	4.43599	4.34882	5.10674	4.58592	5.32015	5.18251	4.55514	4.54997	4.72603	5.63037	4.56429	4.58319	4.36987	4.48945	4.26142	4.23249	4.3502	4.19275	4.46304	4.48701	4.34739	4.30561	4.35621	5.43192	4.24653	4.74611	4.48618	4.19635	4.29655	4.68853	4.72246	4.83968	4.33205	4.36862	5.26523	4.34839	4.54045	4.53638	4.35262	4.51152	4.30644	4.39707	4.53382	5.08194	5.26928	4.53853
205819_at	375.21	603.94	578.089	589.462	336.559	379.649	946.389	690.674	475.725	493.922	575.243	369.201	486.897	268.173	176.68	66.4432	267.881	47.3001	8.8517	57.9773	400.671	9.93316	860.382	11.575	20.8579	16.4016	8.98624	78.2364	248.83	325.243	8.87584	35.9398	542.751	513.362	9.06834	7.22849	8.91979	9.03614	19.6418	8.93734	13.46	9.0344	473.343	19.6929	8.57274	525.826	131.992	818.359	847.655
205820_s_at	41049.4	41117.9	30995.7	30595.6	39926.3	42309.8	35930.7	41487.3	41718.8	43466.4	36984.1	41830	29818.3	30817.4	37727.4	32177.1	43549.6	7987.97	29755.7	33337.4	29326.3	28669.3	30498.6	17108.3	29849.5	32468.2	25636	31357.3	34846.2	37469.4	39445.1	11018.8	40851.8	39230.2	9127.04	20418	35030.5	26726.7	17911.7	31527.7	33341.3	33422.4	24256.8	11410.8	12590.3	37318.3	34862.6	38429.1	38046
205821_at	82.6366	127.965	192.873	44.7704	99.9609	53.3704	59.949	29.5295	34.2869	43.4868	56.8111	34.4477	187.882	47.3707	29.3537	33.0472	113.199	20.0621	14.0362	29.4011	76.4056	87.2778	257.151	18.9058	20.1981	66.4767	42.4631	646.385	152.519	58.1002	93.352	160.371	93.4133	82.3707	16.1158	19.0702	216.288	55.5031	8.64527	64.1156	31.5584	26.1367	33.7461	26.8051	13.5384	69.8301	63.7464	61.4635	105.659
205822_s_at	212.556	274.161	298.538	90.0635	772.374	854.218	116.792	263.758	251.623	469.645	559.204	507.091	397.74	234.368	510.491	164.478	364.735	415.324	649.17	149.938	241.363	323.59	288.435	3541.94	1293.1	126.796	581.175	259.301	97.7099	255.699	700.62	255.249	386.446	147.993	145.538	865.917	474.451	321.757	2160.83	849.825	939.515	427.033	292.817	407.065	562.788	776.638	189.54	98.0595	50.3393
205823_at	26.9993	15.0203	14.541	25.8548	27.3209	9.71851	12.9147	26.8913	25.2658	32.0297	29.6717	24.4425	22.2626	26.9202	21.4495	34.7208	49.7989	25.4785	36.63	44.8565	48.5148	28.4962	28.3232	14.2406	25.4074	50.4521	54.587	27.7393	41.2804	28.8184	39.3395	19.1029	28.2974	17.2498	33.4848	28.3426	43.7461	33.5736	28.5118	43.486	29.0528	28.1514	26.4227	36.443	19.6301	22.6849	20.0061	13.4753	29.5424
205824_at	14.5609	13.7224	10.0399	12.7198	10.4118	10.0087	8.53874	10.0254	11.0402	11.2309	9.87451	8.30155	19.3727	9.12882	10.9665	10.3718	9.61584	9.08898	9.56139	10.2048	11.3973	9.65088	10.2039	8.22807	10.1093	10.1453	10.3395	9.27276	9.94142	10.1076	8.35322	13.779	10.9761	14.7343	10.4265	10.0381	9.05058	10.3193	9.80654	10.7706	13.588	10.2732	11.5882	10.1835	10.3333	10.7956	14.0179	10.0585	13.3473
205825_at	18.4531	7.52944	7.36824	7.95261	7.21384	7.9875	8.10394	7.85351	8.82045	7.91572	8.59481	11.8692	6.8858	7.95782	7.85618	7.75839	7.43938	6.67959	6.75197	8.2126	7.27687	7.11772	7.83366	7.33742	7.25259	8.43518	7.5381	6.76572	6.94238	7.47685	7.23723	7.20267	6.75622	7.84513	7.5465	151.528	7.46087	7.50776	7.42819	7.8855	7.58446	7.3497	7.57567	7.2929	7.30084	7.77079	7.79842	7.41595	8.11852
205826_at	19.5856	28.3634	16.1702	15.7858	20.8836	18.6021	17.2584	23.4325	35.3757	16.3431	16.8054	28.9234	23.2457	16.8621	16.8226	16.3151	16.2281	15.1597	15.8144	15.6849	9.87286	13.5086	12.8485	13.7552	7.69883	15.884	14.6586	15.2162	25.4528	27.3863	14.281	14.7457	13.7931	16.7206	16.1702	12.5356	11.0455	7.32271	11.6651	16.4097	16.3697	16.1979	17.4683	13.4035	13.5888	30.5784	15.826	15.9831	14.8298
205827_at	5.79689	5.46911	8.36161	5.29992	5.41518	5.55155	5.63171	8.78926	5.77002	5.61442	5.85171	6.11847	5.27821	8.80778	5.58871	5.44435	5.32767	5.16991	5.27702	5.33368	5.30039	5.35883	5.35187	5.30263	5.30203	5.31545	5.34419	4.93272	5.44968	5.38897	5.28982	5.26128	5.28083	5.6308	5.71547	22.3165	5.25642	5.43551	5.34341	5.63274	5.45668	5.42771	5.44968	5.52314	5.42738	5.57877	6.14777	5.28987	5.62976
205828_at	5.04993	4.71014	4.62396	4.56844	4.67037	4.87771	5.12266	4.9837	5.06157	4.89406	4.78815	5.01046	4.54505	4.79471	5.18135	4.72343	4.69982	4.42341	4.53301	4.57356	4.58318	5.63621	4.66166	4.59086	4.64053	4.63192	4.66596	4.96665	4.52358	4.70975	4.64143	4.53605	4.57826	4.8119	4.74187	4.58469	4.67819	4.70361	4.66294	4.99179	4.73789	4.70282	4.64336	4.64448	4.70835	4.85281	4.65228	4.63724	4.76168
205829_at	7.379	7.14853	7.03168	7.22068	7.11037	6.67474	7.68016	7.53372	7.86563	7.31305	7.56389	7.76147	7.09388	7.2638	7.31479	7.27569	7.21085	7.0575	7.13495	7.39657	7.55833	5.28285	7.10223	6.70822	7.47685	7.04122	7.13162	6.83008	8.02116	7.33663	7.1351	6.27966	6.92679	9.60342	8.90079	13.765	7.05775	7.14413	7.55117	7.57547	7.26826	8.05903	7.35734	7.67315	7.19618	8.72606	7.0139	7.08798	7.30778
205830_at	18.0413	5.57901	7.8239	8.93897	8.78515	13.5826	9.25107	25.0327	44.5506	15.5463	21.9931	27.8745	4.32173	16.5888	14.5127	97.8628	20.6358	95.9024	9.01419	36.6637	5.31819	5.35762	260.544	69.8714	138.91	68.5448	12.7021	141.676	44.0047	77.3433	22.481	45.657	17.3265	28.6096	45.3155	240.657	36.1135	215.445	260.296	9.19696	13.6046	217.47	100.383	51.5208	90.8758	39.2624	15.6554	12.5881	8.02396
205831_at	64.2796	171.115	265.387	187.818	181.613	47.5231	14.0043	8.18346	8.5633	33.5187	55.7518	24.1567	512.045	16.0657	63.5939	28.6093	87.7085	56.8271	43.8193	109.571	74.5611	132.535	471.963	15.0638	83.9341	96.565	44.8064	764.318	54.587	18.6361	194.221	408.906	156.829	99.5523	117.422	27.8822	118.629	87.821	7.08258	91.7514	44.5867	16.9175	21.6918	75.4586	9.72925	42.5828	117.829	115.322	121.707
205832_at	6.2092	6.78068	6.20154	6.10909	6.99965	6.39332	6.33109	6.90848	6.59505	6.29249	7.33562	6.37323	6.09532	6.47056	6.8325	6.2016	6.28115	6.03614	6.1498	6.19179	6.16262	6.39893	6.19496	6.18632	5.94276	6.19138	6.26215	5.60262	5.68909	6.26702	6.18819	7.17207	6.15192	6.25273	6.29307	6.30993	6.20835	6.66873	6.20547	6.36616	6.3058	6.27344	6.19309	6.64854	8.23501	8.43348	6.17092	6.30842	6.01298
205833_s_at	5.30015	5.19022	5.09841	5.05967	5.14551	5.09586	5.24358	5.21055	5.36939	5.47289	5.14203	5.26395	5.03556	5.50417	5.14203	5.14203	6.2854	13.9963	5.38684	7.24823	10.9584	5.09244	5.0792	7.21313	5.1082	4.98142	19.1284	5.30382	5.04995	5.0223	4.97019	5.04606	5.15388	5.23904	6.34608	29.7157	9.04743	5.18326	5.09443	5.29313	5.35552	5.18083	5.05609	5.09884	5.18433	5.40418	5.04284	5.10572	5.18657
205834_s_at	5.0136	4.77075	4.67499	4.62857	4.72018	4.83876	4.9438	4.87752	5.1369	4.87544	4.97296	5.08924	4.67879	4.95403	4.99997	4.74658	4.76323	4.52843	4.632	4.65308	4.63519	4.66268	4.70859	5.13454	4.69079	4.67247	4.75212	4.52874	4.57979	5.28702	4.65821	4.6654	4.67968	4.84842	4.77452	5.15123	4.67426	4.75992	4.67388	4.98972	4.77299	4.76309	4.78003	4.69704	4.741	4.9136	4.6701	4.73021	4.95822
205835_s_at	36.7261	28.315	31.378	35.8627	28.0125	30.5529	31.9772	34.7052	30.9948	30.4589	46.2907	27.0547	26.8369	51.3798	31.0508	55.7515	26.8126	27.7906	29.5267	55.5958	34.1578	27.3882	65.3499	56.2713	27.9657	37.3023	39.2842	35.6	18.289	28.8111	32.1471	33.2908	52.2595	29.6375	28.5829	16.2431	66.101	28.5685	29.697	36.0671	30.9645	21.4599	53.0181	20.3641	65.4975	41.3178	45.7788	37.6525	22.0131
205836_s_at	121.3	86.3726	79.8647	96.7032	91.227	106.778	88.8024	83.2911	70.5931	99.923	75.6108	98.4148	81.3859	168.445	67.2613	172.434	117.203	62.3923	104.476	156.11	76.4383	97.4964	104.123	135.038	59.6602	140.1	74.6055	101.607	82.8639	113.307	110.442	105.22	100.364	69.2957	77.2039	48.117	160.06	66.0771	70.0849	88.5013	98.4659	111.107	164.219	47.9814	105.627	88.1923	112.082	119.014	80.437
205837_s_at	11.4566	8.15328	7.40062	8.10047	7.81182	8.98578	10.0735	9.13092	10.8706	9.70125	9.31802	10.4174	7.87884	9.3418	8.65702	10.8105	8.53641	6.7668	7.97867	7.63326	7.55825	7.824	8.19433	8.02231	8.07911	7.56855	8.19273	7.85219	7.93798	8.65551	8.14533	7.44043	7.58216	8.79974	8.34746	8.12076	8.06731	8.17629	8.14982	9.10179	8.23208	9.17121	8.17691	8.15865	7.99154	8.7188	7.70318	7.86812	8.94096
205838_at	5.04555	4.46347	4.38116	4.3369	4.43255	4.73686	4.63883	4.59074	4.70779	4.99472	4.62553	4.70766	4.31066	4.60555	4.75649	4.46194	5.25749	4.39361	4.34276	4.51455	4.3505	4.366	4.43023	4.36896	4.4124	4.3155	4.42928	4.26988	4.60575	4.4677	4.38138	4.29993	4.34081	4.56617	4.52564	4.34788	4.39847	4.45368	4.38019	4.61378	4.49042	4.45752	4.51132	4.4058	4.45932	4.68717	4.3701	4.37833	4.57454
205839_s_at	40.8542	33.1828	23.8629	37.4887	22.6743	38.9423	21.6441	38.1829	38.5547	34.1051	16.6263	22.6104	39.1408	19.3028	25.2408	8.89605	59.1445	14.4586	25.913	34.5824	18.2965	18.6276	23.0031	21.1765	16.1455	26.1416	35.3823	37.0883	21.1822	34.1979	17.9792	23.0031	25.7646	29.7715	12.1115	22.0692	23.2311	22.4628	29.0511	20.6514	37.6074	37.9869	14.8042	23.0986	19.7014	31.0273	14.8652	18.6417	21.4612
205840_x_at	4.48613	4.33862	4.28569	4.23879	4.69183	4.41115	4.59807	4.47007	4.66849	4.48877	4.68729	4.55982	4.67067	5.04137	7.75232	4.35751	4.81179	4.15795	4.15615	4.18835	4.10686	4.27351	4.30731	4.24539	4.22114	6.26802	4.26254	4.15511	4.19138	4.31714	4.25368	4.24358	4.2434	4.41931	4.33057	4.22138	4.21951	7.05627	6.02727	4.40406	4.356	10.5287	4.33842	6.9617	4.34152	4.43938	4.25165	4.2885	4.50161
205841_at	28.8121	31.814	29.8374	42.098	32.7877	21.013	36.8487	22.7753	25.348	20.4214	54.0009	23.6078	36.3238	16.2782	16.349	25.333	24.7353	7.41287	18.633	17.0442	19.9602	17.5315	35.7503	22.9403	24.4161	23.9669	13.4552	131.478	41.1815	20.2968	36.5129	112.566	46.6341	21.9475	12.9074	10.6491	43.0983	20.5003	8.00659	19.96	21.5717	9.69717	19.6604	14.4059	11.1783	18.0001	24.1183	29.516	21.3278
205842_s_at	47.4138	49.2663	77.8816	87.6411	67.2036	48.8927	73.7264	40.743	32.791	11.6708	105.671	44.726	79.1639	41.954	21.7703	46.7901	45.0023	18.1281	30.4488	33.5809	60.2694	31.6632	140.904	40.6507	44.312	51.8642	22.2061	247.592	88.453	52.1297	68.3026	207.826	86.6253	73.4131	19.3099	19.3837	81.8423	45.9756	27.1385	19.7772	37.1168	7.7778	46.877	14.2385	11.8108	43.7039	63.4522	41.1694	33.2945
205843_x_at	220.021	157.767	156.253	155.584	168.119	185.533	192.641	166.617	174.165	275.624	130.847	162.232	135.589	143.085	166.248	143.445	199.093	131.3	185.129	170.283	168.695	110.489	184.456	144.64	140.986	156.542	127.615	81.5079	154.758	239.091	135.545	105.581	157.371	162.639	149.151	140.28	73.7824	223.631	134.766	160.738	162.633	118.21	184.556	153.486	157.778	203.236	141.239	178.59	214.831
205844_at	3292.15	2185.29	1470.62	834.998	590.956	1313.77	2012.92	4523.86	5175.27	5149.9	1792.03	998.913	3274.44	179.823	1352.03	538.775	1985.02	2055.88	303.891	341.98	1156.08	4129.79	254.021	18.0936	3183.65	48.3389	333.45	1049.65	5705.39	3907.02	191.066	83.4161	3107.46	2080.91	3406.79	96.6753	101.918	2368.62	337.73	21.1555	1570.51	2353.13	6260.15	195.909	7.20472	5714.56	2945.94	1903.08	5596.3
205845_at	7.92077	5.95141	5.88953	5.79158	6.00508	6.00877	10.608	6.07888	6.12452	14.8697	6.04653	6.13072	5.84811	6.89588	6.03059	5.95585	5.94346	5.8071	6.44993	6.30721	5.72085	5.9	6.9809	5.90145	5.9105	5.90514	5.93803	5.78063	5.96282	7.51757	7.62667	5.94147	6.34892	6.00932	35.4359	5.81881	5.96282	11.0548	5.90287	10.4974	5.94809	6.10278	8.1585	5.89937	5.95158	7.54711	5.88528	5.90261	6.20731
205846_at	105.869	112.439	94.2477	65.1901	110.975	99.7644	82.0572	126.701	69.5418	66.5482	51.9731	62.8506	75.5153	27.5691	42.4899	54.9604	34.4896	16.8063	51.6597	31.089	109.481	27.2847	65.4401	32.3762	48.0106	49.2118	55.8935	45.747	61.9571	95.3626	49.0662	76.9413	51.0372	54.2073	24.0801	12.3358	58.079	22.2854	18.1515	39.9949	27.7161	16.7217	77.2249	15.8863	9.12511	85.1809	118.672	75.8157	54.666
205847_at	53.7723	46.4475	73.0522	45.1482	46.1553	46.6374	43.1398	57.1854	71.2867	59.1846	60.3695	53.2681	55.1299	50.7041	46.9158	39.6883	39.9319	44.2136	45.2063	44.2936	35.5366	48.206	40.1481	39.0135	42.6219	38.2178	46.1284	44.2391	49.2643	55.0239	42.5384	35.1783	45.5915	47.3182	46.2318	45.5782	45.9734	45.3203	45.616	46.3775	46.5824	46.3323	46.5632	49.0897	46.3833	77.5044	45.5119	45.7682	47.6006
205848_at	1452.31	1564.69	578.414	1045.68	1447.12	1778.77	1173.51	1335.65	1810.06	2039.11	2215.17	2387.57	867.148	822.586	1374.13	294.3	1592.26	3314.81	1338.58	887.041	1393.09	1039.97	230.455	2564.87	1451.64	973.685	1780.71	728.27	2894.94	1903.33	1245.57	292.336	277.415	1182.06	1047.48	2176.8	3788.29	317.787	1475.88	688.899	1273.16	1892.14	1496.79	2359.34	1413.41	1375.68	539.316	1496.2	1028.98
205849_s_at	4631.62	5690.95	4908.33	6885.05	5791.14	5554.99	4460.06	4744.19	4998.66	4963.44	4524.21	7494.7	5730.52	7207.79	5236.43	13413.2	4265.12	6655.77	11388	12899.4	5361.08	7417.89	8745.3	4029.5	9956.11	4892.38	11098.6	7517.84	10162.3	5085.45	7232.63	6135.29	5708.38	4964.4	16831.4	6593.32	10171.9	13081	6245.08	10402	6227.62	4632.59	5676.6	22602.9	19505.4	4934.06	6705.33	5870.95	6168.13
205850_s_at	7.7437	13.489	7.72414	6.21367	7.89134	6.21922	6.14583	6.32291	6.84292	6.47753	6.34871	6.48842	6.12481	6.04052	6.34362	6.1034	5.63421	5.36712	5.60921	8.07604	5.51533	6.13556	5.87079	5.71176	5.88049	5.75574	6.24433	5.44722	6.12396	5.76643	5.68709	5.56859	29.4161	16.5865	26.6006	6.41316	5.79319	5.98023	7.58233	22.1943	6.10324	6.06614	6.28958	5.81456	5.92225	6.09449	37.5262	12.4576	14.2126
205851_at	22.9454	36.707	34.818	53.8235	43.0481	35.261	35.5582	13.7289	32.5855	36.4467	25.5449	39.7731	33.909	60.6893	40.6615	71.7954	37.5783	102.297	48.1127	51.6044	44.2094	28.1614	68.3514	79.4468	109.627	40.8592	43.7423	52.5237	57.5676	43.4258	37.8482	70.0258	36.7903	30.1688	147.344	35.9485	41.478	94.1636	56.3592	45.3113	28.9522	73.8768	37.365	69.4893	60.0966	36.2015	36.6983	49.4338	45.3058
205852_at	14.6019	12.6721	12.4264	13.2727	12.4642	21.2107	13.7313	12.735	22.105	13.6436	12.7422	13.6481	12.2809	16.5048	19.4384	12.7008	13.6463	9.86293	11.9749	12.3901	12.3077	9.69715	9.14607	12.1628	12.5055	12.3997	11.9331	10.9201	8.80942	18.0089	11.3106	11.8756	12.3002	17.2111	13.2763	12.079	12.4422	12.5791	12.2835	13.1614	12.7348	12.6461	12.986	12.486	12.5801	16.5289	12.4008	11.9487	13.3462
205853_at	9.04094	8.67874	8.54205	8.41726	8.61707	8.75401	8.88657	8.83223	9.18447	8.82261	8.83517	8.86215	8.4692	8.47693	8.73651	10.6244	8.0318	8.36246	9.99957	8.49626	8.50014	8.50237	8.61618	8.5318	8.55902	8.54926	8.61106	6.95562	8.38455	8.63601	7.84448	8.35728	8.5128	9.88414	8.69286	8.50127	8.65552	8.66045	8.57079	8.85686	9.47152	8.62456	8.70347	8.55358	8.63914	8.88041	8.53653	8.54809	8.91804
205854_at	61.4184	58.4726	57.28	109.554	111.162	94.1705	37.6048	37.0173	52.5133	48.4868	41.5323	89.3807	125.838	49.3734	91.607	108.817	50.5665	260.82	152.429	90.626	140.605	202.483	61.5077	163.343	173.54	219.371	159.626	41.3453	66.1244	67.1481	106.841	110.146	117.523	55.4545	165.193	232.663	151.219	181.54	158.419	164.643	103.952	306.244	83.8505	248.035	570.202	84.5785	105.741	85.4158	72.9216
205855_at	17.1356	14.0975	15.6147	15.6472	13.038	14.8425	9.13398	17.5064	14.353	15.1225	38.0207	15.6546	13.8727	41.3568	21.1618	18.0821	16.0918	13.0471	16.5018	19.6185	13.2438	13.8022	11.3247	13.7646	9.93496	15.1058	22.4838	13.3278	13.5106	11.9122	13.9121	16.1239	18.0399	14.5577	19.2705	14.9323	13.2703	15.2588	20.6415	21.2765	14.4079	17.547	12.045	17.8531	24.3551	14.9097	15.3813	13.986	14.353
205856_at	13.138	27.9241	17.999	6.90396	15.0059	12.257	10.7497	8.89457	9.52692	10.829	10.6318	11.2277	14.0618	9.82303	11.5408	12.0451	9.15508	7.31361	13.1771	6.82584	8.16695	8.42754	8.81246	7.82708	9.29419	11.2683	8.05529	8.43579	12.5508	13.0793	10.651	9.10628	7.65783	10.5956	8.75361	6.77761	9.56025	8.15499	8.47979	9.84903	7.6409	8.69408	8.2945	7.99165	7.43526	11.4734	7.96079	9.31081	10.635
205857_at	14.9827	17.9867	13.8023	24.6157	16.2199	13.4668	25.9876	28.4783	12.0368	16.6223	13.9081	32.4497	16.8729	13.6541	13.1616	11.1603	15.3826	10.6157	12.9322	11.991	11.8154	14.4726	44.9397	13.0123	12.9234	11.1111	13.1831	10.6253	32.7667	23.1546	15.9965	11.6876	18.9446	13.4943	12.6009	11.362	15.2105	15.9535	17.9242	13.683	16.0201	11.2428	42.781	16.211	12.125	30.5677	34.1191	13.0801	19.4043
205858_at	24.196	39.3003	37.4675	31.6792	52.0988	37.9519	28.4744	29.8994	52.028	64.5236	24.3851	25.2505	39.9737	25.5255	39.0927	24.001	21.2255	12.6108	19.9189	21.9058	35.019	14.6254	23.4452	22.0616	19.1684	19.9367	20.7815	15.0718	21.5572	81.6481	19.1819	27.3239	34.5892	43.3669	11.6876	23.6379	10.0886	21.0067	12.7059	17.4018	35.8708	23.9792	31.4592	20.6368	20.4559	33.5599	52.2511	76.4095	62.4844
205859_at	109.637	175.149	188.842	308.107	144.889	130.108	90.5205	133.085	105.378	72.5939	142.776	85.4591	283.459	235.321	128.195	119.241	80.8944	209.845	93.19	124.531	121.195	152.826	144.805	78.0958	167.84	58.2095	95.1383	474.949	191.041	84.138	86.6947	305.74	263.152	142.842	103.607	65.222	56.6069	211.91	34.231	175.722	86.3951	54.889	105.427	79.9732	75.4211	104.347	180.894	209.779	176.213
205860_x_at	1339.65	277.646	179.271	33.5941	143.714	153.49	750.399	923.456	757.122	843.128	343.405	412.832	332.25	244.556	129.971	88.5091	1769.67	126.015	308.811	207.97	108.828	448.955	40.5873	448.456	271.59	278.601	60.3828	182.127	855.768	1266.48	30.0775	23.5786	79.9368	513.052	42.181	44.0157	222.772	92.3165	48.2348	67.0105	165.022	122.466	283.951	422.89	16.9207	589.391	123.717	140.012	456.84
205861_at	8.18493	8.04478	13.609	15.5256	8.62766	7.91024	8.169	10.3836	8.88395	8.10893	8.04478	8.74716	11.3908	12.0126	8.38242	8.63702	7.89026	6.44942	6.46957	7.80057	8.66458	7.32764	7.91849	7.30425	7.42252	7.59754	7.45449	16.1451	7.18495	7.58105	8.06284	8.73182	12.0784	8.37543	8.77264	7.74943	8.13991	13.6002	7.84455	7.98764	8.12741	7.71315	7.96945	7.80679	7.93707	9.5528	13.1026	10.4741	8.44742
205862_at	10.3391	17.5608	6.53855	8.2052	10.863	14.4858	6.4763	7.1588	10.4051	10.3354	7.79804	10.9396	8.0307	8.98731	8.90842	13.2	28.322	83.9743	107.784	12.7278	59.5243	11.3564	8.46294	194.411	21.7162	156.358	107.286	7.37608	11.365	10.2402	17.1546	9.88524	5.52413	9.38074	5.89559	317.339	60.4259	8.24075	104.213	258.422	16.8733	7.68594	8.59042	68.0889	72.0258	9.93938	6.67163	10.3487	10.0261
205863_at	10.2346	52.5104	246.878	6.77493	9.80542	12.0347	35.9066	94.4866	23.4137	10.8133	98.8244	7.38702	54.4901	7.45911	6.07958	11.0846	6.75998	5.79101	25.0383	6.44931	27.6944	8.66414	6.35662	6.1869	6.96682	6.86602	6.99961	7.33897	8.53514	6.74289	6.51204	7.04635	63.3184	7.87451	6.75224	10.9455	6.3895	6.64986	7.75753	7.23538	7.08658	7.32023	285.062	6.88495	6.97784	95.3379	103.855	25.2626	7.643
205864_at	4.14558	4.05759	4.00394	3.97281	4.04002	4.09079	4.53966	4.13054	4.1879	4.14183	4.1333	4.17694	4.04902	4.12035	4.12197	4.05014	4.05244	3.91304	4.33238	3.99705	3.98524	4.00994	4.03682	3.99358	4.03126	4.03156	4.04143	3.94881	3.97063	4.04242	3.98894	3.96808	3.99603	4.09678	4.06143	4.77812	7.27246	4.05596	4.01321	4.15505	4.06496	4.04914	4.06581	4.01349	4.05397	4.09358	4.00944	4.00944	4.12473
205865_at	7.84982	8.41973	6.37255	6.38161	9.02315	6.32733	6.47295	6.04171	6.90599	6.04218	7.35705	5.89833	8.71075	6.07719	7.05881	6.51444	7.67407	88.2304	6.39662	7.97271	7.88685	9.35167	10.5071	9.46645	27.8023	6.37783	6.52459	6.77636	6.62048	7.60633	9.65989	8.1278	7.02187	7.128	7.29497	44.1798	7.06806	17.0243	104.952	7.18834	8.68767	35.0319	6.7506	7.77389	7.07654	9.33084	5.88474	7.02244	7.17915
205866_at	1577.41	3828.08	2514.78	2821.45	2529.44	2874.72	2131.86	1774.8	1989.8	2571.39	1752.35	2069.7	1485.49	1565.08	2072.17	511.567	848.394	26.1689	62.16	320.6	1959.54	18.8836	694.055	35.2078	29.8304	30.2311	50.4225	260.808	3175.81	3247.49	29.5195	18.9498	1513.19	1686	39.4884	23.535	49.7522	52.442	38.2359	19.9328	32.6441	39.8418	3216.06	70.6602	18.816	3283.76	2006.02	3943.13	2482.38
205867_at	20.7161	14.3939	17.1974	16.764	19.8787	20.5585	34.0495	24.0976	21.0561	15.4133	35.5419	25.6528	14.6591	10.71	15.9557	21.5733	19.2128	24.0054	16.8941	15.9519	14.5127	30.9088	32.7973	23.274	23.0518	26.2605	16.909	16.5076	18.8661	22.4551	41.8072	16.6389	27.3786	26.9818	13.782	17.0683	14.8447	17.8842	22.6879	19.4516	38.5601	9.45732	35.0672	17.5061	31.6658	24.4023	29.8607	11.4108	16.1153
205868_s_at	33.4652	22.5838	42.3249	30.5962	34.9273	43.1602	35.7393	29.8157	25.0163	9.55021	55.0454	51.5089	29.7283	19.396	12.6338	34.7917	29.1282	45.5342	58.1194	28.2853	30.7621	57.9829	59.8996	103.061	32.6722	37.8577	17.0114	25.8319	66.4561	22.8401	90.2005	20.1593	36.0264	35.2184	14.0624	23.5604	21.3796	32.8057	31.1923	42.5069	51.9033	15.021	96.0416	22.0183	43.9032	51.2453	62.9968	21.0489	23.7538
205869_at	6.7063	6.17492	6.03277	5.91894	6.13645	6.96104	6.65629	6.30466	6.83578	6.5312	7.04843	8.05114	6.06308	6.74809	6.22518	6.24448	6.10899	5.93602	6.02032	6.04803	6.02435	6.0194	6.13098	5.33014	6.13273	6.04824	6.15792	5.91709	6.05461	6.15672	6.05711	5.98869	6.01776	6.60795	6.12163	7.21569	6.4397	6.11859	6.08384	6.28592	6.1927	6.17327	7.09301	6.10151	6.10684	6.20617	6.01813	6.12713	6.24215
205870_at	17.2011	48.4469	39.2083	73.7367	22.6033	54.6942	20.4521	17.1264	19.1966	16.5511	27.3577	21.6785	22.1545	16.5917	17.0694	35.2035	16.7229	18.6228	18.6798	56.625	37.8295	16.5196	17.5318	19.3504	32.9156	15.9312	16.0562	15.9727	16.3288	22.3612	17.3619	20.7325	59.6515	46.3141	37.1138	15.7914	16.5856	16.7615	16.1342	30.3422	30.3451	61.8095	16.7992	16.5799	16.7919	17.003	152.722	21.5533	17.8054
205871_at	9621.65	10727.1	7194.54	8981.72	8496.21	10661.3	12489.9	6877.73	6328.62	8639.22	9209.68	9873.44	5581.06	9527.02	6661.88	6098.19	10940.9	535.908	5046.64	6773.09	3357.54	2332.62	4816.23	716.287	4227.88	71.8653	1901.12	6342.43	22525.7	9174.5	3901.24	237.565	7359.72	8625.49	2246.88	327.916	1198.02	1664.96	1907.13	68.0714	3972.63	2938.34	12577.9	2196.17	688.642	11130.8	6899.48	11736	8677.86
205872_x_at	114.514	77.4672	98.0046	48.1572	43.2107	63.0237	153.918	190.916	121.845	95.3804	169.661	66.2982	49.7382	33.7822	42.0082	108.254	122.569	32.302	50.7946	24.2585	69.8637	55.2127	61.9327	18.8172	68.9123	21.6172	23.1011	54.7384	71.7165	57.7537	42.6897	35.3295	76.9395	71.1407	28.539	41.1639	45.799	42.0557	42.8989	31.8405	35.1946	33.2866	46.4544	32.7839	31.2222	147.542	72.2271	46.1384	100.637
205873_at	15.8244	16.779	12.1864	17.7995	16.9475	17.1559	17.4719	14.1078	16.7688	18.7894	11.1191	19.7199	12.7229	17.3443	17.2	8.93579	18.5577	38.4037	20.1715	28.1566	16.3375	9.85291	13.7511	15.5032	25.0988	24.5962	31.7716	48.5026	18.2539	20.7171	26.4519	11.1313	15.4108	10.9214	17.7995	15.4715	20.6915	22.9078	6.01276	25.1044	21.377	14.2065	16.2313	16.5464	30.2874	12.3543	16.4348	13.1395	20.208
205874_at	6.4119	5.37301	4.88243	5.13423	5.31637	5.5484	5.73482	5.49707	5.70088	5.49048	5.4614	5.58761	5.02007	5.48217	5.47715	5.80144	5.23597	5.78187	5.14077	4.95254	5.06771	6.82406	4.92433	5.11051	4.81218	5.13587	5.19646	5.33597	5.03546	5.34747	7.97385	5.09634	5.25412	5.47155	5.39149	6.81991	5.31216	9.76595	14.1618	5.51514	5.38801	5.23401	5.04848	5.31175	5.23675	5.99796	5.21827	5.16303	6.10908
205875_s_at	112.226	215.511	76.444	144.878	202.9	297.323	42.5431	102.83	113.384	99.3327	61.8259	144.749	72.3484	100.549	105.467	75.4959	117.441	33.4144	131.023	111.084	75.8259	73.6663	134.732	80.354	39.5287	97.873	165.962	79.8135	72.8435	61.657	57.1576	250.638	126.782	101.162	116.752	35.3607	74.6882	54.8451	53.1409	274.963	96.2851	73.5732	53.0568	29.249	65.2041	67.1585	94.612	103.999	101.632
205876_at	34.5502	35.3732	54.2508	50.5955	73.1023	93.3953	31.7888	63.5536	37.7686	43.0312	25.6216	45.602	52.6329	13.8815	38.8548	21.0812	26.5948	9.88761	10.8053	14.6365	31.3562	11.6253	12.3649	8.60026	11.6333	16.9963	10.9124	25.7576	111.86	55.1363	10.8002	11.2792	52.5381	38.7162	23.4623	29.6829	15.4038	23.1428	10.7447	25.3022	27.5392	11.5248	92.5835	10.8429	11.037	78.212	74.9008	54.5122	33.1514
205877_s_at	90.4308	58.1098	49.1459	47.4072	64.8756	50.5265	52.5445	48.8308	50.4459	48.8113	59.5696	55.8591	59.7953	55.626	63.841	39.7599	48.074	46.8365	50.8503	47.6732	47.8023	56.6718	42.0737	55.0701	47.7275	52.3662	41.1549	29.6769	41.927	46.7988	50.0684	33.6337	50.2995	38.7367	48.114	46.1058	28.9764	48.1598	64.6827	79.7053	48.2223	49.9666	35.4303	65.2867	52.7175	62.5022	50.6383	35.5464	55.6072
205878_at	53.0364	30.0223	31.3357	37.7939	38.8433	37.3372	36.8958	36.6892	40.4424	40.2266	26.0639	40.6283	41.3551	43.7701	44.7852	32.1748	45.0509	23.4804	30.9076	49.0603	31.0388	38.7138	31.4486	31.231	30.6684	36.8974	45.9669	30.3696	32.051	48.1291	29.5449	29.4987	37.7032	40.1271	31.8453	32.3759	44.0126	33.2969	31.3589	72.6729	35.212	37.6035	42.3739	31.2571	33.2379	38.5411	31.2656	31.5538	59.2956
205879_x_at	5.34851	4.90788	5.05858	5.4672	6.04396	5.25001	4.99546	5.07006	5.21656	6.34942	6.27667	5.55038	4.90544	5.1565	7.93212	3.96357	4.89054	4.76505	4.7177	5.13189	4.72641	4.85217	4.85907	5.43219	4.8267	4.79734	4.87391	4.90081	5.31936	4.89551	4.80052	4.73568	4.76318	4.90204	4.91676	4.7701	4.80995	4.89854	5.4177	5.09926	7.29377	5.09515	5.94798	5.24112	4.88687	11.6402	5.46599	7.34438	5.1065
205880_at	4.87243	10.6395	16.8631	30.1168	25.8526	11.7058	9.05809	29.5459	13.0734	12.921	9.00325	11.8305	17.5617	9.09661	36.0628	18.4095	518.237	9.45596	5.28954	8.33215	69.5686	138.984	10.3764	117.027	10.6819	11.8009	4.69247	11.936	20.1527	11.5721	15.1217	53.2801	17.2665	16.0332	12.5735	88.282	11.5887	8.3784	4.43611	24.644	94.7323	8.03696	12.2877	19.5448	4.60577	10.3836	21.9616	10.2745	10.7092
205881_at	11.0398	10.1753	6.95532	10.6522	11.4625	10.9998	10.2317	8.43454	13.0197	11.1056	11.1192	11.1607	12.2901	11.02	10.9837	7.74007	10.8113	12.2248	10.6563	14.9208	14.8686	11.787	11.3651	10.8474	11.3047	11.2627	13.3589	10.3714	8.26703	12.028	14.3881	10.5789	15.2141	10.9431	15.0018	35.0267	10.7151	15.7811	16.4023	11.0486	16.6403	10.824	10.8466	10.7287	11.6292	16.2228	10.8223	10.7309	12.3295
205882_x_at	287.552	248.614	384.879	515.095	393.02	193.512	155.993	200.607	213.812	265.689	157.649	134.256	765.319	98.4733	155.713	449.876	248.303	332.971	115.034	175.539	274.783	335.05	165.667	523.774	430.335	308.586	107.468	275.152	188.672	232.251	224.721	363.427	268.596	303.374	26.1525	968.641	163.186	402.084	582.652	81.4568	113.748	169.107	226.165	494.149	95.5839	347.349	363.016	453.62	273.999
205883_at	225.715	127.484	96.7667	77.1143	104.437	114.253	77.8288	267.858	86.4495	143.347	65.5493	152.764	371.348	177.561	76.4646	269.241	1156.18	16.2062	122.546	306.489	87.6331	756.962	84.8817	20.2425	38.233	480.811	405.297	168.876	134.856	158.119	99.3998	87.9562	299.549	228.808	76.656	52.4016	281.154	215.99	20.2007	430.159	128.09	526.165	29.1891	25.7317	102.718	38.222	112.186	28.7467	162.831
205884_at	18.2139	22.3767	74.1539	40.9325	46.6225	17.5347	21.0593	15.2138	21.5713	12.2698	27.4759	21.9618	90.7235	13.5946	14.1268	13.8201	16.1553	31.3759	33.022	20.299	23.8838	31.9143	75.6159	23.3169	32.7989	17.2874	14.0388	193.634	30.2773	15.0398	40.0781	87.8566	41.7677	20.3611	14.7122	12.9101	31.2665	17.4602	18.5338	23.7966	19.35	9.67016	25.9433	17.3206	12.0174	17.5003	43.8686	45.1344	14.8517
205885_s_at	17.4769	19.8081	41.3676	48.7906	26.1768	8.93157	14.6708	9.26455	8.97841	6.08583	15.0257	12.0405	54.1639	14.8673	9.21096	12.9607	16.8219	26.1182	19.207	13.1575	19.8906	25.771	45.0258	13.2121	30.9425	12.7704	13.3055	175.501	18.2518	6.04676	29.962	93.3686	43.8477	10.4807	8.49048	9.02451	27.7465	14.3307	5.16429	12.8117	12.9538	5.63394	24.3782	10.3415	7.29924	17.111	47.0096	20.2609	9.23302
205886_at	4.74663	4.56303	4.50249	4.40608	4.55628	4.63191	4.71037	4.73664	4.7739	4.66825	4.72664	4.75043	4.44536	4.67874	4.65927	4.57396	4.54923	4.41204	4.46805	4.52384	4.47933	4.53117	4.54361	4.49365	4.52984	4.52682	4.56324	4.38249	4.4397	4.55076	4.50097	4.45945	4.46794	4.64136	4.5784	4.48866	4.53403	4.58739	4.50066	18.8087	4.58157	4.5646	4.57739	4.52697	24.6401	4.64293	4.49655	4.52118	4.65967
205887_x_at	218.9	285.444	217.709	264.829	202.547	253.062	215.582	224.828	212.454	259.142	225.557	188.963	244.373	288.33	228.258	261.005	303.819	218.593	226.214	283.286	228.02	234.364	190.861	223.345	205.285	262.42	273.349	177.261	228.188	208.913	197.312	239.71	204.212	233.128	222.243	227.665	280.514	192.307	182.503	183.585	287.58	333.606	208.556	230.064	254.623	213.911	199.359	239.455	227.64
205888_s_at	48.9355	16.7943	16.0784	9.86506	17.082	17.6778	19.9715	42.874	60.2289	146.522	46.4973	18.6488	16.3454	15.5179	17.0175	12.0474	146.124	7.72675	14.9134	15.9728	11.4419	22.87	19.3471	11.8245	16.972	16.1398	16.4723	18.076	70.1877	23.1181	16.3067	23.0385	15.713	17.5442	12.0221	21.318	16.9113	8.79681	16.7211	12.6233	34.0696	10.6142	16.9469	16.4205	14.157	65.5676	16.2364	16.3507	19.2864
205889_s_at	6.18275	5.56393	5.20622	5.16898	5.4436	5.70698	5.62268	5.58624	6.28333	5.78502	5.78676	6.13145	5.32655	5.8224	5.69047	5.47547	5.45455	5.05587	5.17236	5.2546	5.36347	5.21107	5.38569	5.25127	5.39441	5.2212	5.43683	5.06727	5.16003	5.442	5.31586	5.31684	5.1659	5.66998	5.45048	5.37199	5.60198	5.40029	5.21308	5.80909	5.55212	5.35928	5.47884	5.40785	5.45292	5.72307	5.26486	5.40747	5.79967
205890_s_at	964.305	3707.31	1896.87	5410.79	1581.11	1356.77	274.554	177.712	227.282	45.9378	1894.99	546.236	3218.15	4366.12	2694.08	11569.1	1128.04	4364.92	14249.2	2994.49	7421.16	7047.99	12371.5	20658.6	10426.1	3905.57	5581.54	13610	1208.12	214.217	14229.3	16228.7	5519.01	3096.31	13963.5	1819.6	4830.56	10121.5	826.817	5805.12	2545.32	1020.66	145.836	6974.37	11242.9	200.678	2754.92	3840.74	1398.51
205891_at	5.21289	5.05762	11.7605	6.33659	9.72032	5.12822	5.45182	5.03213	5.32135	5.12487	5.42569	6.00242	7.23411	5.15395	5.1491	5.0595	4.93997	33.7576	4.85884	5.00869	5.18367	4.99521	4.83337	4.9344	4.9729	25.0542	5.00076	4.80074	4.94665	5.03779	4.79685	4.93777	5.93215	4.99938	29.16	11.1192	4.80845	5.0288	4.8944	5.1954	5.05024	4.94524	4.93386	5.37762	5.56857	5.09629	6.47675	4.96089	5.19244
205892_s_at	25403.5	29976.1	24920.5	28057.7	29635.6	28499.2	27156.1	23329.1	21309.2	24512	24701	25578.2	20673	10792.8	29155.8	28349.5	20270.5	10810.6	16200.5	13102.3	15608.6	24096	18277.9	13519.7	25155.8	8851.06	6406.87	20784.4	31688.8	22678.6	18871.6	2129.99	32919.6	22497.6	2487.21	14650.6	8043.56	9714.34	15137	1193.05	13358.2	3386.88	32330	23048.6	7902.59	20926.9	28263.9	33711	27877.8
205893_at	7.08438	6.07166	6.03174	5.93664	5.99923	6.64934	6.83059	6.76997	7.58892	6.91667	6.57127	6.88014	5.61689	6.66427	6.4071	6.29659	6.21194	5.74987	5.62516	6.42717	5.67053	5.90635	6.04207	5.88223	6.09073	5.87484	6.02638	5.62054	5.77655	6.17278	6.04777	5.58856	6.01806	6.93123	14.1156	5.97033	6.0606	6.17293	6.03729	6.86271	6.23938	6.17005	6.22426	5.94566	6.09498	6.53481	6.01853	5.96691	6.4828
205894_at	1843.34	501.564	390.146	279.172	393.716	563.528	770.791	1199	592.844	1410.1	515.778	805.768	350.885	347.687	522.26	494.999	8.50368	897.977	359.888	445.912	953.485	981.052	20.3087	924.51	642.986	1353.03	1242.44	168.59	273.063	420.764	736.266	242.992	555.049	624.534	505.355	1978.43	207.349	437.974	4144.68	1245.33	703.674	78.6392	430.024	1376.42	1024.78	1118.18	294.451	287.959	705.305
205895_s_at	119.116	116.976	369.858	153.362	129.8	131.686	562.095	143.364	102.545	83.0505	303.282	131.811	107.533	143.06	71.145	129.8	81.8093	439.819	160.12	120.217	196.94	133.505	129.8	384.757	259.778	139.157	87.574	104.043	64.7351	123.363	120.68	206.744	218.518	88.8774	111.951	301.736	95.0656	229.054	279.318	145.02	162.659	115.483	103.16	127.189	175.746	130.021	242.352	139.176	66.2119
205896_at	6.73074	7.64731	13.7562	6.46373	6.48954	6.58378	6.98129	6.70806	6.71599	6.62634	6.68464	6.70501	6.23336	6.63614	6.61529	8.08437	4.67961	13.798	6.65134	5.83643	72.6319	6.28101	5.46107	43.9132	15.5176	15.5638	15.0974	4.53605	5.73463	7.32068	6.48479	5.69419	6.12155	6.12131	6.69237	6.47495	41.7002	12.5575	5.92247	521.591	5.9278	6.10932	6.62157	6.98063	7.49306	6.65556	7.70025	6.10421	5.55844
205897_at	6.91663	9.36231	6.55652	5.56641	6.60344	9.13026	6.82853	6.85634	8.02717	6.8526	6.78487	6.88181	6.49152	6.79151	6.82343	6.63415	5.32998	5.08183	6.49202	6.5367	6.50677	6.53565	4.57585	5.5631	4.8323	6.6392	6.93615	5.45065	6.45312	7.6557	6.523	6.47192	6.48802	6.27203	6.67472	5.54379	6.58226	5.88962	6.5496	6.80266	5.82084	6.2864	6.00879	6.57252	6.87202	6.73437	6.34679	6.5703	10.1368
205898_at	162.148	61.8742	81.3877	119.507	206.027	49.4288	23.59	46.8823	47.2501	81.3544	45.3128	36.4841	151.009	58.3444	79.7576	63.0508	20.128	22.4605	86.0933	116.201	78.2434	97.9598	38.5175	62.0088	13.9541	156.597	19.8422	22.0841	97.0215	24.5289	92.5249	87.9473	41.9885	94.1093	15.3384	33.1997	22.9625	23.1095	21.1377	56.8496	77.5668	14.0212	43.8428	24.2227	17.5093	146.745	41.0401	107.688	69.0882
205899_at	5.2628	5.21684	5.05859	4.87585	4.98908	5.37528	5.36747	5.27734	5.93625	5.27523	5.73937	5.42478	4.87427	9.02111	5.30246	5.09851	5.42841	4.79318	4.89652	4.94093	4.88804	4.92393	5.00318	4.91808	4.989	4.92321	5.01714	4.79496	4.85325	5.02217	5.89962	4.86007	4.90504	5.13199	5.07924	4.88965	4.9274	5.01645	5.23877	5.47447	5.07646	5.04379	5.06939	4.94851	5.04272	5.21889	4.94709	4.97885	5.25583
205900_at	4.47324	4.70387	4.29915	4.2771	4.37454	4.44267	4.50406	4.48217	4.56757	4.47885	4.45755	4.61446	5.09723	4.53962	4.48373	4.38398	4.33481	4.23959	4.27061	4.30818	4.27456	4.28928	4.34624	4.28069	4.32363	4.43613	4.33719	4.16536	4.33809	4.34021	4.29298	4.23875	4.29265	4.42322	6.56479	4.2849	4.3267	4.35735	4.31787	4.48203	5.56057	4.35602	4.39386	4.32161	4.78702	4.44783	4.30815	4.31621	5.25453
205901_at	7.66418	7.48235	9.41047	7.28563	8.33891	7.72614	7.93905	7.82642	8.0768	7.82519	7.83357	8.00539	38.9744	7.31962	7.77061	7.31996	7.15242	6.12074	7.14772	7.36786	7.30648	7.4794	11.4736	6.7872	7.43542	7.39857	6.89598	55.036	6.85673	7.1352	7.30812	94.7737	7.26288	8.23271	7.38408	7.40572	7.4118	7.31531	7.20116	7.51232	7.39648	6.95147	7.32911	7.22976	7.30174	7.69397	9.56764	10.3639	7.80574
205902_at	5.46259	6.16837	5.73033	4.86445	5.84745	6.42532	5.47647	5.33417	6.14945	6.67093	5.3453	6.11768	10.3171	4.3611	6.38475	12.7335	7.22078	5.93402	9.64765	12.0491	6.63147	6.11853	5.8959	8.11481	16.2136	13.2343	15.5146	6.63613	5.8167	6.21584	6.08723	29.176	6.65758	6.21418	19.5097	5.91768	5.80769	6.22572	7.82496	6.64231	6.86522	17.6601	6.25267	6.07751	6.22807	6.54656	5.77757	6.08439	6.39287
205903_s_at	9.44217	8.41343	8.26581	7.97267	8.36054	8.78414	8.73238	8.64758	8.85791	8.54959	8.56387	8.79997	12.4235	8.28602	8.52888	8.4199	8.31907	8.01369	9.40222	8.22249	7.31406	8.25791	8.1683	8.97252	8.31021	7.97687	8.55509	17.9857	7.60361	10.1903	9.99951	39.9824	8.19448	8.134	6.43422	8.01365	6.07961	9.01131	6.80404	8.68836	10.2656	14.9247	8.38021	8.26553	8.16534	8.77554	12.1765	8.83065	10.5666
205904_at	61.8799	60.9558	85.2449	132.281	95.973	64.8341	115.304	80.043	51.6067	119.408	175.563	43.5079	100.484	66.0559	80.1851	125.049	108.592	95.7763	76.0482	99.4869	77.3967	188.23	181.858	117.474	81.5415	108.699	119.694	177.54	111.657	111.924	85.3438	126.061	86.0726	77.8848	76.7034	33.1014	130.004	55.0503	97.3122	71.5696	129.277	139.505	106.548	130.135	138.518	79.9987	85.72	100.885	56.7982
205905_s_at	63.361	105.747	73.8302	99.1486	99.8237	68.3549	88.2793	89.7561	56.1264	98.5743	77.5882	63.0314	104.349	100.429	79.2602	94.8507	93.1043	157.167	121.045	87.9191	64.3208	137.524	230.591	110.393	79.2248	95.2384	64.0874	113.055	99.777	107.563	97.4378	148.802	82.8113	52.5079	63.5746	31.5388	84.1941	53.8538	114.626	102.767	94.0216	100.55	57.1726	112.365	156.907	68.713	73.9857	115.702	82.0362
205906_at	12.427	11.5821	13.9107	11.1888	11.4519	11.9291	12.0247	12.2221	12.2143	11.8912	12.25	12.4806	11.9883	12.3111	11.9824	11.6825	11.5221	10.6877	11.0601	11.2977	11.3698	11.3029	11.4561	12.9456	11.3335	12.2769	11.4523	10.7308	11.0248	11.481	11.2608	11.3962	11.7414	12.2071	14.8633	11.6012	11.3644	18.7282	11.3188	12.2516	11.7069	10.7274	14.8739	11.3717	11.5023	12.1388	11.197	11.3244	12.1799
205907_s_at	8.41858	8.90253	48.5352	18.6264	49.6071	7.58115	8.63959	7.97355	7.57859	8.02919	9.28507	8.38097	29.6624	8.10805	21.5987	7.92329	9.82589	6.6886	6.9605	10.8183	39.2298	7.16375	7.96098	7.79472	7.3163	43.6904	7.90882	27.8277	30.2461	8.03257	9.70303	88.4654	25.0034	16.5725	7.92881	7.04412	7.34051	6.88126	7.34417	7.80094	23.0532	7.36878	11.6011	7.25389	7.36495	8.25832	63.0342	33.7292	16.5566
205908_s_at	6.48503	6.10996	8.43842	5.97703	13.7005	6.2204	6.79432	6.88898	6.57618	6.35527	6.36316	6.77688	19.3601	6.39342	8.43777	7.26249	6.87117	5.17491	5.28746	6.76559	9.25407	5.93415	5.52686	5.90231	6.12222	16.7271	6.13064	10.1763	14.2736	6.06712	8.65585	28.0487	5.91589	7.53819	6.1013	5.33937	5.98686	6.5279	5.93302	6.38653	6.17422	6.21914	6.3605	5.97552	6.10095	7.16016	10.2516	16.0038	6.33684
205909_at	14.4946	13.3655	18.5488	13.9679	8.51961	9.80414	10.7518	60.0381	13.1602	49.4988	10.6376	11.9048	10.1932	16.3478	10.515	22.7881	170.973	79.0598	12.7416	24.4123	13.9945	38.3609	26.2665	79.8521	88.2602	79.5774	14.1446	14.4747	47.2847	21.7474	14.0053	40.636	13.9964	14.3579	88.4335	74.4823	17.3195	85.6443	79.2547	16.334	14.244	88.3581	150.909	118.246	32.9047	14.3445	17.9804	12.6953	11.5753
205910_s_at	6.95321	6.39713	6.11621	5.97729	6.37929	6.81013	7.23282	6.94698	7.07011	7.01616	6.59924	6.81422	6.20566	6.97649	6.5032	6.40784	6.37375	5.57349	6.29148	6.08367	5.97647	6.15174	6.37714	10.7365	5.94194	6.28739	6.36994	5.50669	6.17722	6.36632	5.93047	5.9124	5.88918	6.47489	6.45216	6.223	6.15624	6.38451	6.16446	13.098	6.41422	6.36763	6.41832	6.23405	6.39093	6.55114	6.09787	6.15263	6.86482
205911_at	135.553	140.031	131.677	108.075	116.725	102.57	87.8586	140.974	137.68	157.846	79.0421	106.534	132.835	99.8557	88.9665	73.0755	90.4389	40.2953	48.1522	58.8085	81.5847	46.0376	44.327	47.2125	42.0321	38.2813	46.8629	40.5808	73.1949	259.07	48.4157	53.7506	109.019	118.929	53.9141	41.107	41.7174	33.3678	70.215	45.2298	52.0127	43.2746	106.487	59.3788	49.2051	160.32	74.0089	113.948	159.154
205912_at	7.14461	5.81568	5.8133	5.41158	5.88195	6.24464	6.4175	6.42744	6.2813	6.11005	6.07415	6.23803	5.71366	6.28332	6.23029	5.99226	5.84047	5.36891	5.57313	5.79928	5.60388	5.76751	5.88265	5.76137	5.84907	5.7018	5.79218	5.24125	5.72026	5.89816	5.73148	5.52696	5.88265	6.0505	5.91994	5.65402	5.8004	5.91341	5.77338	6.39492	6.03752	5.87563	5.8635	5.83965	5.88265	6.07214	5.67371	5.76143	6.2736
205913_at	26.7954	29.1635	26.0814	20.8251	23.261	26.4493	26.7428	26.6663	36.1635	121.329	26.5044	24.4283	27.5493	13.6045	28.9079	30.5735	14.251	13.8024	31.1264	16.5718	32.5074	19.0189	19.4378	55.7423	9.22932	91.7342	53.8888	17.0122	69.6774	95.3579	19.8164	23.5826	48.1096	26.5439	15.3451	28.8343	30.2554	13.8901	26.1218	26.8291	16.6342	26.48	36.2339	19.4898	26.3028	70.0352	26.0051	33.9327	65.9493
205914_s_at	4.77001	4.4299	4.34602	4.31353	4.40207	4.50092	4.61519	4.55299	8.67	4.54735	4.64618	5.01457	4.26047	4.57432	4.57328	4.43687	4.41169	4.5941	4.32279	4.34573	4.45986	4.44072	4.42405	4.66391	4.37725	4.34568	4.45784	4.24837	4.31043	4.4112	4.33714	4.28998	4.30825	4.51018	4.44052	4.31184	4.36692	4.96598	4.34375	5.38249	4.44522	4.45487	4.42989	4.4234	4.4198	4.54242	4.33608	4.35626	4.53152
205915_x_at	5.62751	6.4482	5.42899	5.38515	5.47343	5.64995	5.78304	5.69034	5.97956	5.71678	5.7519	5.83899	5.20767	5.72467	5.53427	5.49494	5.50738	5.13114	5.484	5.43727	5.3954	5.49433	5.42876	5.52935	5.44036	5.49856	5.49197	5.24583	5.35967	5.46961	5.32667	5.32177	5.63022	5.65925	5.54565	5.42278	5.44291	5.44455	5.42615	5.93664	5.56776	5.4855	5.63907	5.51793	5.4925	5.88465	5.41777	5.42962	5.7013
205916_at	8.07301	6.62915	6.4208	6.47336	6.55334	8.34279	7.72432	7.4277	8.39914	7.29431	7.43834	8.15726	6.44302	7.61502	7.12169	6.79137	6.76391	5.7936	6.21699	6.33594	6.17965	6.41096	6.5487	6.52336	6.54531	6.64899	6.53274	5.95712	6.43943	6.70221	6.51545	6.17595	6.42479	7.02631	6.70548	6.34286	6.44812	6.64719	6.43364	6.6781	6.78301	6.60255	6.57559	6.48905	6.58568	7.10939	6.36787	6.51347	7.21118
205917_at	38.1018	43.2564	47.6354	34.5955	63.0416	34.1296	32.3635	25.4807	25.5145	46.0831	24.3302	41.2474	59.3975	47.3942	21.3488	83.7412	71.1716	47.5461	46.258	49.4991	57.6316	53.3108	59.4437	65.1207	26.7999	84.04	39.6816	64.8502	48.9627	47.3517	60.0876	41.4977	46.258	33.4723	23.6015	26.4439	50.4621	7.99218	62.5103	26.1533	30.3762	16.5045	39.8851	59.954	47.1967	30.2575	41.1722	50.3716	55.3001
205918_at	5.11579	12.8575	12.5958	6.50106	14.0528	17.9548	9.70141	7.6471	6.73318	6.59437	19.7969	8.25339	6.8887	12.7521	26.0729	10.0316	10.6134	6.22035	8.17792	6.56766	6.56766	5.36185	6.41813	5.33144	6.50603	5.38872	6.40582	6.36953	7.08291	7.91468	6.33704	6.27518	7.52788	6.56843	5.34898	6.4613	6.53098	5.61446	6.48644	5.63443	6.56922	6.97137	6.57343	6.90544	6.55699	11.9172	6.45268	6.50721	8.98178
205919_at	9.0057	8.34218	7.52398	8.60341	6.7293	7.22251	10.7048	11.4384	8.34507	9.40387	7.3352	9.77687	8.13531	9.46839	7.69453	10.4945	6.96118	10.0366	6.87814	6.86132	6.75581	7.5248	6.94472	6.74972	95.9879	6.39638	6.94468	7.37668	6.62629	7.86086	6.69884	7.44863	7.49222	7.08995	20.8337	8.84315	11.0612	206.24	11.0933	7.38756	6.90395	7.59463	7.70161	9.19807	11.7122	7.4412	6.82345	8.37001	7.57229
205920_at	4.90648	4.97242	6.22503	4.52668	4.90804	4.64625	4.67701	4.6941	4.7648	4.70926	4.69778	4.75232	4.51061	4.73255	4.65999	4.60822	4.60111	18.1637	4.42983	4.58721	4.71246	4.4997	4.59344	4.46999	6.86532	4.50993	4.50936	9.40518	4.4384	4.52317	4.53979	14.4273	6.43271	4.66128	13.7786	4.53309	4.55986	4.54006	4.55215	4.71718	4.56157	4.53985	4.61868	4.48168	4.53827	4.66316	4.55102	4.47911	4.67524
205921_s_at	6.4128	5.66831	6.5918	5.44661	8.31783	5.93943	7.09891	5.94596	6.53132	5.94649	6.15556	6.658	8.971	6.19393	5.97178	6.24186	5.69457	12.7715	5.49335	5.55855	5.46002	6.18039	7.53843	6.42847	5.58837	5.55144	5.6065	6.20947	5.40311	5.69033	7.36431	6.90203	5.50242	5.98754	5.75095	5.54711	5.52133	5.66879	5.57753	6.2211	5.75901	5.66538	5.78354	5.56749	5.67199	6.09802	5.58051	5.70264	6.22401
205922_at	28.9021	52.8958	164.676	140.695	41.7877	46.9907	58.8969	84.2076	45.7215	28.246	125.456	25.6658	189.156	959.067	158.114	250.745	13.3407	251.764	87.4555	306.216	146.785	59.4965	181.389	29.0728	803.601	34.7516	43.9808	142.662	59.114	30.1883	98.9798	100.336	408.072	54.8603	1596.82	50.9365	12.8671	1884.5	82.968	18.6306	66.3004	20.5518	191.728	732.273	12.3601	131.579	137.543	109.871	37.5225
205923_at	1061.1	380.098	569.383	744.351	757.536	780.004	343.904	963.788	694.953	717.192	249.325	516.025	542.333	790.025	525.282	351.572	112.614	1294.09	591.842	456.867	1715	1077.74	58.8668	1965.9	3901.56	5433.46	33.3213	31.5861	778.916	1067.46	1641.69	397.785	506.756	475.288	4980.44	5164.25	611.597	8569.38	268.37	345.651	63.9615	9.60535	732.279	2128.33	520.548	516.982	576.787	435.319	708.033
205924_at	5.69196	5.8593	5.80094	5.44888	17.0477	13.5527	10.0085	6.93208	6.74621	5.40951	5.41486	57.9708	6.72499	6.04184	93.8072	5.79215	5.26334	42.8245	22.8605	10.1755	14.3302	400.557	12.7567	18.4669	5.76153	5.79627	6.56451	14.9933	5.30879	5.25309	7.20314	8.04768	96.3811	5.52539	9.35349	20.4755	6.8364	279.215	5.73218	5.45583	51.3279	5.60087	29.5236	5.75242	5.85473	5.90779	5.41847	9.70309	5.9696
205925_s_at	5.92701	5.71498	5.61482	6.13801	12.0072	17.8066	6.45825	6.24496	6.53228	6.42825	6.43901	11.6845	5.88516	6.43928	14.9724	7.19047	5.64347	9.5977	7.4744	5.99188	6.21501	80.2463	8.18422	8.39644	6.25724	5.3246	6.2888	6.09813	5.90109	5.68339	9.45773	6.36208	14.502	6.38881	7.31711	6.1816	6.23823	56.9714	6.00953	6.40059	19.805	5.70106	14.2916	6.13433	6.33239	5.85883	6.23649	6.50558	6.11053
205926_at	14.3669	13.0201	16.964	12.2119	12.9099	11.3049	16.0776	23.7494	14.2759	20.7999	13.7039	14.0714	22.7045	13.9275	13.533	10.5377	13.0267	15.1058	12.1983	10.0892	12.24	12.6696	13.6041	12.6405	12.1307	14.6603	10.4424	13.3323	12.3213	10.2819	14.8975	13.0201	12.033	19.7376	13.8296	14.2436	12.5664	12.9368	12.5573	13.7147	13.1449	11.3789	21.8466	10.1698	11.1943	14.3124	11.5669	12.809	15.577
205927_s_at	8.52848	7.20868	7.12953	6.54114	8.23582	7.25129	7.38654	9.22734	7.34572	7.33529	7.27962	9.84989	7.20787	7.41505	7.58991	7.21316	7.22751	52.9631	6.69995	6.27778	7.09869	7.18321	7.18782	7.1872	7.16093	6.59844	6.70093	6.27045	6.80165	7.18234	6.44748	6.40515	10.4044	10.3099	7.21876	10.228	6.50167	7.22149	6.72346	6.59836	6.54997	7.22404	7.24749	8.1348	7.21316	10.5645	18.6155	7.04561	8.47978
205928_at	71.3366	79.5043	115.103	111.673	111.142	100.554	76.6326	73.7999	76.8152	101.202	124.888	84.3833	119.924	116.637	130.33	82.2905	83.6865	98.7641	144.589	131.084	135.405	102.618	86.3832	148.48	60.7803	180.763	154.632	145.089	193.115	166.739	157.87	100.497	106.62	76.2889	120.015	113.653	210.678	101.048	104.562	134.352	122.456	157.55	147.547	93.9936	109.533	42.2481	104.038	120.069	78.1322
205929_at	4.48739	4.43599	4.41873	4.37677	4.43709	4.48815	4.5398	4.51414	4.5836	4.51375	4.6117	4.5725	4.36337	4.52089	4.58268	4.44797	4.44493	4.28413	4.34807	4.37129	4.37466	4.39751	4.42443	4.3546	4.41022	4.37739	6.71695	4.44001	4.32386	4.43853	4.3859	4.33504	4.38551	4.47324	4.46721	4.36032	4.40754	4.44887	4.39012	4.52824	4.43891	4.44876	4.4546	4.40669	4.44329	4.48416	4.39609	4.40874	4.59539
205930_at	89.9512	123.985	98.156	157.197	140.283	153.459	60.9147	81.5403	81.1646	77.5877	86.7041	97.8997	118.304	175.157	92.7713	175.046	146.567	165.315	224.112	161.831	166.635	112.684	121.164	161.303	128.989	202.386	171.835	212.781	136.383	125.389	156.791	177.899	159.594	121.569	185.037	179.049	142.839	160.324	163.002	179.724	104.29	159.194	134.223	98.6236	85.7225	54.565	105.187	93.1249	93.9714
205931_s_at	10.2493	8.24803	23.1339	9.37616	9.74707	10.5885	20.0446	16.7826	11.8004	12.1481	32.8886	11.8754	14.9086	9.34	11.0036	9.60851	8.51389	14.2164	7.79326	6.634	7.70793	14.2288	7.32503	14.518	9.68226	68.4142	8.27009	7.4806	7.81521	10.3015	7.69978	8.71194	12.3508	8.92157	11.9851	10.8529	7.95053	7.83884	6.99924	8.10665	11.9818	8.38334	8.6795	8.98239	15.0388	15.5615	49.6046	13.0196	8.12762
205932_s_at	11.8455	14.8654	11.2863	11.1345	11.4255	11.2237	11.9069	11.8297	11.9866	9.2935	24.3368	10.5496	11.0711	11.847	12.8298	10.0977	9.33452	36.6311	15.654	11.3803	23.5768	11.5416	12.4895	65.9652	11.5663	30.8212	12.5984	12.4309	11.0928	10.4128	15.3837	13.4532	11.5667	11.6024	11.542	70.8827	11.3686	11.4907	16.543	51.7949	11.5765	13.3614	11.495	13.9628	11.503	11.6027	15.7788	11.338	13.4085
205933_at	73.808	66.3646	39.0241	58.2627	79.0481	61.5691	54.5996	53.9334	61.0414	59.3705	37.2807	87.7104	77.3251	50.6514	83.3563	60.0626	110.866	24.1399	50.8129	93.1326	50.1881	122.505	36.1917	14.947	28.3947	64.2909	52.9922	54.325	50.4177	87.8149	49.0544	61.3451	66.0257	97.0276	115.941	17.4254	64.7458	31.471	29.8061	54.4231	96.0923	98.1877	42.6616	27.9804	6.12444	37.881	54.8008	67.6749	63.7286
205934_at	7.1963	7.07253	6.94731	7.13781	6.91374	6.05746	7.32405	7.01671	7.42552	7.18385	7.25502	7.38064	22.2578	7.55353	6.84134	6.57411	7.07219	7.28768	6.9768	7.01015	11.3976	6.76064	6.37176	8.50591	7.84719	8.85909	7.54797	8.4406	6.61251	7.00964	11.0872	16.3368	8.47789	7.31185	7.07877	8.7006	10.4406	8.44421	6.20927	7.48553	6.66071	7.76354	7.08292	7.6915	6.98869	7.12418	10.1589	7.01732	7.15721
205935_at	9.41109	10.1204	12.8098	34.8045	18.162	9.70259	9.3103	9.51423	15.6522	12.9053	10.1026	8.90891	49.1845	9.41707	10.6021	11.5968	8.97905	8.17482	5.58977	9.00972	12.9455	9.42029	4.41099	5.23619	12.8654	9.18583	6.32892	7.59417	7.10638	19.3614	9.13814	31.9461	41.2066	54.7028	5.84824	9.81846	5.28338	5.40442	6.79454	5.72816	11.398	8.93287	9.04233	6.27575	5.4048	10.2031	36.9066	11.5427	17.3292
205936_s_at	17.822	25.4976	33.3814	20.1416	19.35	17.3785	25.3262	17.8361	17.9679	17.8816	17.7427	18.1351	22.4013	19.9425	18.2632	17.1186	22.3601	55.7595	16.4941	18.6331	24.321	16.6588	27.4889	16.6227	19.535	12.9567	16.9012	52.5856	45.7569	29.1251	16.618	33.2134	41.2744	23.9222	17.117	16.5351	16.7489	23.174	16.6757	17.1178	16.9435	16.982	26.4526	16.7659	16.9984	25.8737	17.4497	27.6297	20.9781
205937_at	19.0412	17.4987	13.4642	17.6755	12.4866	17.8342	19.0633	14.074	17.0644	14.6633	18.8676	15.5818	11.8518	16.53	16.2678	40.7303	18.1546	77.2033	12.4136	16.5393	17.0206	37.4185	17.4128	50.4044	31.0386	124.974	11.7894	11.0834	17.7804	14.193	13.8481	38.9012	23.2268	21.6839	43.8464	58.0934	34.9741	46.9495	70.4718	18.9681	18.4235	87.5745	26.2045	64.0809	81.3873	17.7523	17.2365	13.4676	18.8161
205938_at	5.75061	5.43093	5.54386	5.39846	5.53301	5.64601	5.8759	5.74116	6.05319	28.2907	13.0661	5.95456	6.8261	6.47667	5.668	5.59982	26.2754	5.39479	9.01746	5.44411	5.46474	5.35215	5.84805	5.55112	5.37798	5.3559	5.73059	5.22449	7.44556	5.41637	5.44429	5.27294	5.31217	5.63831	25.2514	5.46997	5.51558	9.59305	5.64874	5.73088	5.55299	5.53783	14.4674	5.47842	5.59729	10.339	5.34399	5.47031	5.6952
205939_at	1796.31	4357.25	12689.3	5427.55	3352.92	679.767	17270.4	1192.13	973.342	1558.23	11105.5	448.23	8062.22	3190.81	1917.94	703.542	2294.08	12.2061	488.653	6040.63	2507.91	2463.53	321.575	136.64	5956.14	317.983	2960.65	369.723	1169.33	1022.29	2436.77	195.428	3805.32	6732.5	105.871	799.791	975.916	4720.05	5176.2	330.958	12792.2	475.439	181.427	1036.19	2702.4	3160.95	9413.82	7069.54	3270.09
205940_at	9.03461	8.58727	8.26357	18.8965	11.9739	10.2114	12.2754	9.29395	10.0229	9.36175	9.3508	9.0927	7.95944	9.40176	8.84935	8.46272	8.36978	7.21515	20.2963	10.8091	8.09504	8.27	8.15324	8.2431	7.80379	32.2685	8.68795	7.94192	8.07723	8.64927	8.29245	7.51538	8.19735	8.72404	8.33186	8.16109	11.4293	8.4616	8.28523	37.5284	8.42485	8.46002	8.93736	8.41469	8.4663	8.92373	8.84063	8.42102	9.26843
205941_s_at	7.08146	7.30886	9.40458	39.7901	13.2143	6.84639	7.04428	7.4696	8.93414	7.03531	7.09346	7.58466	8.46772	9.02498	6.8663	6.75355	6.60295	79.0772	6.69302	20.9624	13.7881	7.74072	6.47933	6.53052	11.0382	6.62095	7.62507	6.96657	6.38532	6.61897	6.45618	60.7096	7.41122	12.1707	7.91965	6.62922	6.46365	6.65093	6.4966	6.94396	6.67596	6.67939	6.66999	7.82638	6.68632	6.97466	15.2229	8.77529	13.2415
205942_s_at	515.942	158.963	154.946	71.8852	127.534	112.416	397.319	559.161	609.147	848.24	124.028	235.199	144.337	14.7871	56.2001	25.9929	481.965	50.9916	89.4261	28.9781	65.5724	244.527	3.97851	121.485	72.138	167.533	100.348	122.227	556.799	593.526	149.759	7.3132	94.6569	179.221	12.1476	112.94	337.358	7.30371	39.5479	331.85	47.5313	38.4443	383.224	34.7294	89.9023	781.745	201.127	172.651	99.5798
205943_at	13656.4	19329	5583.22	12917.7	16189.6	19977.5	10390.8	20060.5	11682.6	14679.5	9258.19	20665	11463.4	15616.7	13688.9	9055.75	18077.8	116.346	3042.18	12573.5	2785.29	10509.8	13811.8	840.242	5403.49	131.441	1847.19	11280.1	17800.8	9558.61	18474.7	189.017	7680.85	14630.7	4441.97	99.3164	3079.23	3664.84	732.337	5167.3	6900.82	1081.8	7685.78	1625.51	77.6821	7818.8	12740.1	19957	15219.2
205944_s_at	22.7638	46.0545	16.8465	26.5195	18.1106	35.0104	16.8064	22.6362	16.6029	23.5765	22.6554	22.9946	15.5185	44.4744	22.5588	46.5965	40.9282	23.8537	61.7191	106.596	37.0282	28.1424	24.0368	28.0761	21.8842	52.8719	62.4275	21.3145	16.972	27.9709	57.6085	34.4988	23.4209	15.016	47.4093	25.6982	73.5792	22.1195	21.7711	22.7248	26.4235	33.7817	13.7109	27.8131	21.6526	22.4822	21.8634	25.9108	28.7073
205945_at	389.08	492.931	188.44	135.608	237.357	282.334	300.524	1065.38	955.173	829.725	311.31	716.028	281.241	266.937	317.115	526.196	764.622	124.386	831.635	475.538	313.456	665.76	334.927	732.438	290.59	764.444	578.136	319.066	298.339	546.41	618.739	337.174	208.137	217.224	666.065	305.986	505.47	415.893	565.48	583.734	193.249	1410.18	78.0671	301.96	477.323	351.009	94.6935	138.562	361.835
205946_at	18.2946	18.1021	17.6993	17.4926	19.4566	18.1927	18.7936	18.7538	19.3337	18.5801	19.0534	18.9648	17.3124	18.8416	18.4966	18.0443	18.013	15.6046	17.5137	17.2269	17.5442	17.1326	13.8859	17.4726	17.7978	17.7261	17.9492	17.095	17.3463	21.2568	17.7874	17.3687	17.9376	19.0623	19.3045	19.3415	17.7676	18.0689	17.6964	26.0383	18.6787	18.01	18.0589	17.8697	23.7572	18.5533	17.6562	17.8269	18.2247
205947_s_at	4.9508	4.68668	4.22281	4.60437	4.66825	4.73289	4.90416	4.75529	4.82171	4.76344	4.85209	4.82303	4.5981	4.89333	4.75355	4.70707	4.64914	4.55946	4.61647	4.62348	4.6171	4.6066	4.67658	4.60116	4.62034	4.62162	4.66948	4.5426	4.58891	4.68062	4.60998	4.52601	4.56817	4.80136	4.97072	4.61444	4.63156	4.68955	4.6114	4.87678	4.73602	4.69239	4.7126	4.64411	4.68222	4.81329	4.63599	4.6456	4.73618
205948_at	7.5129	7.39477	7.2525	7.25153	7.35655	13.0119	7.52739	10.1703	9.36423	13.7761	7.28235	7.58181	7.17468	7.49212	18.4855	7.17666	7.32961	6.43185	6.65916	7.2476	7.09244	7.10172	7.31521	6.6066	7.28154	7.19717	7.2979	6.90442	7.1479	8.38919	7.07924	7.13011	7.08696	7.35846	9.05566	7.63843	7.19924	7.31482	6.61816	7.6479	7.36004	7.31649	5.35755	7.2714	10.0518	7.54885	6.60742	7.59194	9.87895
205949_at	4.51925	4.36245	4.32142	4.28986	4.36247	4.43257	4.5031	4.46818	4.58133	4.48066	4.72981	5.67752	4.2258	4.80655	4.61712	4.37821	4.38559	4.10554	4.25297	4.33604	4.29882	4.31516	4.35795	4.31214	4.3306	4.295	4.4004	4.10823	4.23438	4.34115	4.31847	4.2658	4.29186	4.59541	4.3893	4.34357	4.35375	4.37443	4.31884	4.50462	4.46856	4.36737	4.38539	4.33393	4.37487	4.43622	4.28057	4.68839	4.46867
205950_s_at	24.6902	17.8707	14.1587	14.3829	17.1282	15.3031	14.0216	22.1318	24.1727	17.4909	17.5363	16.1545	12.6234	20.6278	16.8265	13.3928	17.0851	12.6597	14.0549	14.0037	13.7709	11.4715	19.3706	14.229	14.8966	14.411	16.9543	9.5279	20.6065	14.0836	14.8405	15.1341	15.8179	16.4437	26.0723	43.6662	12.9793	11.5137	14.6043	14.5886	53.5343	11.2506	13.5698	14.6318	21.6954	25.9329	14.1113	14.6932	31.5074
205951_at	11.9799	8.60739	8.15826	7.84229	8.59125	9.49323	10.3279	10.4142	12.8579	10.9456	10.256	10.5811	7.71496	10.2103	9.28299	8.94395	8.80277	7.19687	7.80002	8.07006	7.94586	8.50828	13.0708	9.27099	8.7241	8.69303	10.0033	7.58715	8.55707	8.87784	8.67601	7.86471	7.91036	11.9037	8.89439	8.02047	8.27914	8.61197	8.31651	9.87264	9.05209	8.80757	8.84316	8.38803	8.80207	9.73642	7.94412	8.70427	10.3868
205952_at	5.3758	5.01579	5.02384	4.90728	4.97486	5.21444	5.42331	5.25878	5.30977	5.16662	5.1717	5.55579	5.5695	5.29284	5.23478	11.5308	5.00957	4.75162	5.34149	4.91269	4.88176	4.92019	4.99889	4.90901	4.95931	4.93491	4.98441	4.6899	4.84067	5.0074	4.91524	4.8271	5.04337	5.72284	5.02198	4.84536	4.94427	5.01582	4.92506	6.37564	5.05171	5.00782	5.0523	4.94148	5.00948	5.2024	4.90911	4.91872	5.28183
205953_at	18.2397	21.827	19.0237	24.2187	23.5195	22.0339	12.6836	16.1149	17.9903	25.7809	21.0283	21.9672	17.8744	27.2319	22.1152	35.536	19.747	31.7734	19.153	21.8461	18.217	26.5461	26.5885	22.8376	21.6814	45.3826	19.3554	40.6098	15.4699	32.4263	19.7095	49.5577	20.1535	20.9111	15.8108	24.8591	33.9632	21.1703	30.2495	18.1286	18.4565	29.6251	23.0193	18.6829	21.8328	16.4595	21.9243	16.8507	13.1511
205954_at	4.49037	5.88076	4.23699	5.28614	4.41072	5.04591	4.69394	5.06326	8.29113	4.99755	4.44349	5.19775	4.15954	4.88141	4.57685	4.40973	4.78146	4.13762	29.3689	4.20263	4.32149	4.2276	4.25746	4.21296	4.20188	4.2369	4.44071	3.80239	4.23571	4.3363	4.88529	4.15217	4.26478	5.91925	4.32286	4.24763	4.94337	4.28875	4.22825	12.5273	4.40087	4.44866	4.3891	4.20721	4.23834	4.41072	4.27366	8.66387	4.83787
205955_at	8.74511	7.6138	7.56412	7.25348	7.63253	7.80319	11.8644	8.74375	8.23638	8.34518	8.26819	8.80032	7.5616	7.93818	8.1379	7.83509	7.65593	7.01833	7.36228	7.42858	7.30034	7.60039	7.6366	7.39164	7.87946	7.46924	7.33065	7.09984	7.84132	8.12874	7.52487	7.24902	8.71528	7.9142	7.58757	7.3294	7.46415	7.71178	7.46706	8.24787	7.82956	7.5642	7.70388	7.54019	8.22345	8.17398	7.45087	7.50134	8.21974
205956_x_at	35.1258	30.5604	38.2578	29.1506	28.9863	32.8459	36.5296	33.4845	33.915	41.9861	34.1687	33.3716	28.2632	49.6123	30.5149	31.479	30.0642	51.7611	29.1663	32.1046	26.406	27.9165	28.7505	39.3639	28.7561	34.6126	26.6189	25.3931	26.5399	30.5426	29.8838	28.7709	29.2369	26.6412	36.1191	29.3947	21.9784	30.5149	61.8581	32.6671	26.7473	36.9391	27.6596	39.3073	38.3322	32.5026	34.0638	33.8678	27.3874
205957_at	6.60814	5.92594	5.80719	5.32244	7.14874	5.96203	6.31393	6.06019	6.41258	6.43605	6.05477	6.7215	5.59889	11.1291	8.14041	5.82436	5.97758	5.64391	5.57314	5.68088	5.58507	5.65256	5.87224	5.32233	5.82613	5.73811	7.04375	5.08446	5.44031	5.78418	5.4215	5.7151	5.59532	6.23266	5.87224	5.64083	5.68014	5.90024	5.75005	6.08007	5.92185	5.89137	6.02302	5.8106	5.89531	9.50804	5.7319	5.82265	8.49012
205958_x_at	5.77222	5.38349	5.52592	5.42976	5.55342	7.96562	5.74811	5.94737	6.23996	5.97335	7.87263	5.79528	5.31148	5.98215	5.86209	5.60411	5.605	5.26679	5.43637	5.47226	6.35768	5.59962	5.53166	5.54426	5.48303	27.3501	5.62155	5.21521	5.40251	5.55939	5.45333	5.39901	6.3125	5.82196	5.69456	5.46919	6.61376	5.65678	5.47758	5.95569	5.65824	5.65398	6.13463	5.52918	5.90199	9.3394	5.514	5.57264	8.85573
205959_at	6.99475	6.40795	6.24657	6.04279	6.35201	6.6371	7.02388	6.73613	7.04405	6.55382	6.76236	6.94006	6.21954	6.50631	6.90132	6.40009	6.1557	5.51164	6.02904	6.31313	7.4841	6.62835	6.28744	6.12505	6.23792	6.25283	6.35265	6.10692	6.01689	8.42581	6.3845	6.08573	6.1499	6.61868	6.39336	6.18094	10.3036	6.3862	6.28588	6.75361	6.41269	6.91984	8.06058	6.29793	6.3845	6.63984	6.23274	6.32834	6.73451
205960_at	853.267	541.184	175.497	272.323	373.446	320.18	137.378	1870.89	568.247	457.308	352.833	338.093	365.804	39.1977	101.473	114.656	822.65	15.353	421.758	66.6883	231.015	156.712	229.207	148.749	39.505	1386.88	190.909	530.14	400.795	349.256	119.313	248.801	507.61	169.943	17.1822	142.258	457.548	32.849	28.7252	295.821	544.327	730.736	105.045	37.4664	179.1	523.028	302.541	70.662	223.363
205961_s_at	154.766	154.105	155.616	199.071	161.426	98.9966	113.591	143.491	117.06	122.303	140.108	61.4448	348.586	72.4229	88.0476	176.769	138.219	223.57	100.298	503.173	113.68	148.127	199.428	162.047	241.489	264.57	106.204	293.536	169.051	149.95	216.647	252.663	153.644	151.881	153.132	134.917	207.55	291.652	401.85	129.221	97.4761	179.837	140.998	205.638	148.849	130.784	139.351	148.616	115.211
205962_at	13.9204	9.94607	9.71343	9.14057	9.83316	10.7501	11.4893	10.9602	11.0781	10.7235	10.456	10.9011	9.43973	11.1057	10.3296	10.0754	9.95574	9.20551	9.26736	10.1398	9.30695	9.69247	9.87667	9.66473	9.81956	9.71973	12.5348	8.34496	9.29344	13.0825	9.76729	9.44522	9.28228	13.0891	10.0034	9.60926	9.74544	19.8702	8.73598	22.5974	10.0975	9.93237	10.0226	9.7398	9.97085	10.4218	8.78048	9.12902	11.314
205963_s_at	423.235	392.582	403.517	350.014	455.443	423.278	558.091	303.334	310.075	406.116	315.132	425.191	252.209	451.995	342.079	189.032	291.359	597.769	557.097	464.986	356.483	421.297	396.824	399.267	353.541	619.733	379.859	277.385	284.896	487.318	440.932	219.192	500.784	308.926	565.104	695.803	370.517	321.607	413.344	582.559	262.721	259.889	455.614	308.842	475.268	346.48	393.083	401.654	481.413
205964_at	19.7548	47.3749	33.0352	67.6319	59.4969	49.3	26.4517	47.8397	37.2067	34.7295	19.6551	12.3999	54.7659	40.0842	29.8896	88.3004	16.007	57.8758	53.1271	20.0388	42.6941	24.1154	32.939	111.774	26.2239	61.7174	15.4153	66.5734	62.269	26.4594	24.7485	102.979	39.6037	59.4696	33.7488	55.5541	81.8487	26.2731	8.42856	8.44719	29.2016	24.0033	22.5242	23.9341	17.2155	31.1547	26.4254	31.0635	18.2709
205965_at	29.9455	57.163	222.276	76.3526	83.0229	63.8432	86.6811	37.403	25.3507	32.1183	76.6593	62.9037	147.38	40.7035	76.5429	54.5344	59.9517	71.6003	80.6627	75.2449	80.7619	79.8395	91.3426	169.147	75.3202	349.852	75.9123	124.307	55.1553	42.0756	59.0403	188.367	205.555	112.445	179.04	75.0671	73.612	123.388	47.4217	76.6211	47.3432	63.0943	51.5288	75.1836	40.6531	71.7943	85.985	81.7618	100.315
205966_at	20.2213	12.8636	46.8405	12.2613	12.789	11.6605	57.6002	13.8925	16.4252	12.408	38.0367	18.8959	11.4232	16.7435	18.8911	13.2497	10.4758	10.9194	14.5424	12.7006	21.3235	12.1115	12.811	14.7342	13.1117	11.7928	16.9654	18.3516	26.9438	13.9049	17.4322	20.6333	15.2273	13.7217	13.5815	10.6424	12.4241	18.8263	12.3808	13.7458	13.2182	14.5314	15.3498	10.8919	14.6722	13.1913	18.351	12.9007	16.4613
205967_at	164.664	153.245	176.466	125.649	164.448	130.68	165.05	137.907	185.874	140.973	76.4993	121.762	200.698	121.61	193.112	195.119	227.785	563.177	85.9095	148.032	74.1549	295.286	196.924	202.649	312.822	176.964	131.934	297.301	411.132	90.0718	352.41	204.403	145.453	162.707	320.248	588.248	325.229	325.065	1083.77	168.566	132.12	198.635	994.54	770.657	272.684	397.651	271.889	170.522	346.977
205968_at	53.8398	42.6098	106.739	143.698	82.9343	87.2206	40.9006	51.6666	37.1572	32.6333	16.0649	16.3821	85.8431	26.1073	35.2322	42.7641	13.7834	24.2777	23.1037	64.2604	81.1504	166.036	94.6282	15.1559	25.2202	32.8838	42.5256	21.1176	43.5034	37.8979	56.0295	105.458	142.701	141.124	33.4681	23.7171	17.555	25.8854	36.3094	16.1438	338.935	15.6772	42.7053	14.6885	15.5613	15.9473	61.9139	42.3874	88.0983
205969_at	4314.82	5932.35	3892.34	5398.8	5200.26	6081.25	4273.96	6014.69	5945.71	5883.26	3556.51	6184.58	3895.59	2111.73	6911.96	4441.53	4200.64	658.771	7954.92	2109.14	5806.56	5957.53	3534.83	9465.27	901.523	6391.65	6511.06	4266.66	9107.1	5833.03	3806.65	2849.81	6425.2	5793.85	195.303	238.068	10431	663.313	4075.78	6464.88	4265.87	5384.28	4971.44	1175.5	2815.15	4875.07	4928.24	6753.94	5387.02
205970_at	54.0056	65.5635	50.1455	41.9996	45.3265	46.7894	61.3293	122.399	72.7519	54.4925	48.3291	60.6088	49.8031	103.679	47.9696	43.5387	36.9323	40.3345	39.2916	63.3391	39.4593	77.6829	42.5239	42.0359	29.4614	63.6409	37.9916	35.8057	41.3817	56.2349	41.893	32.8795	55.0466	44.5795	43.4538	69.2302	32.4516	43.1834	52.0972	42.9982	39.5826	47.0307	50.2573	50.4396	43.4131	73.8983	43.4538	57.4137	55.8658
205971_s_at	39.7798	25.4482	23.1368	22.249	23.4566	32.3625	33.1883	24.5537	47.7649	24.54	24.2415	25.7224	22.0852	24.9442	23.9735	23.187	26.6224	19.7688	22.416	22.5833	19.5206	23.1129	20.8803	20.0086	23.2115	23.179	30.6212	21.4227	22.7332	29.7096	22.6481	19.3098	23.6711	24.2307	21.663	22.0895	20.8777	23.1182	20.2397	24.5546	23.2435	23.107	23.7635	18.6514	21.9523	27.8476	23.088	25.5185	30.4974
205972_at	1281.06	1078.18	402.48	837.839	901.083	1185.17	656.904	1382.09	1440.66	1621.97	830.974	1236.21	537.007	688.636	1059.41	726.761	847.202	112.563	502.34	1120.21	378.248	627.227	852.817	196.457	605.483	410.9	562.012	351.899	278.075	1127.29	1032.29	86.5337	443.916	1006.16	473.558	267.842	350.292	175.084	867.79	827.435	1278.22	860.007	116.928	791.226	293.045	1030.63	423.065	1530.81	957.354
205973_at	11.636	8.79986	8.55228	9.80807	8.71017	12.3662	9.53607	9.47556	14.3618	9.46849	12.378	9.79635	8.4173	9.39629	9.98009	8.844	9.19724	7.98173	8.38418	9.06034	8.80217	7.76181	8.71046	9.04989	9.21707	8.5686	8.6946	7.09434	8.28085	8.80186	9.05564	8.92007	8.40643	9.52812	9.2384	9.00493	8.56366	9.21909	8.56698	9.51825	8.8515	8.04063	9.20498	8.51734	10.3527	9.8616	9.90454	9.09741	9.75235
205974_at	5.58328	5.20483	5.08763	5.07361	5.17546	5.47456	5.92032	6.80669	9.38864	5.60806	6.12972	5.68859	4.95186	5.54926	5.4035	5.19675	6.66077	4.82923	4.99412	5.06234	5.00266	5.07127	5.74044	4.99013	5.1379	5.11118	5.17184	4.86083	4.97324	5.29661	5.09368	4.89908	5.04733	5.40759	5.14272	5.09144	5.10584	5.19431	5.08359	5.68544	5.20166	5.196	5.19355	4.96077	5.11185	5.44634	5.07503	5.04199	5.5285
205975_s_at	6.48555	6.48025	6.31447	5.87652	6.40642	6.58473	6.82175	6.5958	7.22637	6.72465	6.65712	9.0986	5.85016	7.26279	9.33638	6.48555	6.16703	9.91696	6.22491	6.35477	6.38084	5.87125	12.8501	5.75629	6.40032	6.14811	6.44774	5.29282	6.19853	6.51135	6.35569	6.17656	5.62479	6.59971	6.52373	9.27039	6.33775	83.7858	62.7737	6.69301	6.54633	6.02166	5.85	7.2632	8.27476	6.66392	6.39908	6.17343	6.60573
205976_at	28.0396	31.227	30.7095	42.4128	33.1373	31.4186	80.7382	35.306	24.6617	37.4902	33.867	19.3136	21.2765	42.8958	25.306	33.2313	41.3441	32.1112	19.2174	39.131	39.6563	32.1825	15.9739	38.2101	26.6911	36.1124	17.0305	61.3671	39.4354	56.2068	20.633	40.1981	35.183	34.2834	21.876	39.3693	79.2176	16.1798	33.8286	18.119	25.831	17.1195	80.4507	29.2537	39.0391	20.3178	39.8791	44.7688	12.5106
205977_s_at	145.304	167.284	101.704	150.584	204.828	312.575	121.271	139.976	135.305	123.776	172.436	223.495	72.7838	158.923	265.085	154.991	455.137	50.9209	64.0727	214.217	79.2746	196.886	166.762	57.4202	87.78	70.8113	92.7015	93.3943	136.945	106.312	226.708	51.2699	100.85	135.352	69.549	100.92	37.0171	82.4637	199.598	31.8411	1339.22	360.778	80.0325	104.142	48.3371	393.079	106.706	169.218	179.474
205978_at	20.5164	10.6358	13.0116	16.1067	11.1685	12.0169	11.908	11.8501	12.8328	60.2753	11.7453	13.0479	12.3295	297.616	11.8733	11.6244	11.2447	8.2596	9.55959	50.6351	16.2306	7.74672	11.156	10.9985	11.1188	24.5186	11.1608	12.8119	10.7179	11.2385	11.0206	10.6965	10.7677	18.3478	10.7599	13.3296	11.0506	11.2376	8.82328	11.8837	11.0193	11.4148	8.6516	11.0732	10.4748	11.7194	19.742	8.7869	16.3716
205979_at	6.70178	6.16716	5.81349	5.65514	5.91262	6.04805	7.37621	6.61694	7.03817	6.89318	6.67955	6.97991	5.73583	6.47273	6.07115	6.11481	6.29151	5.65846	5.80376	6.35119	5.66889	5.86389	6.65452	5.82397	6.06	5.79271	6.0945	5.5655	5.81099	5.9979	6.03222	7.33271	5.67222	6.47963	9.09537	5.77539	5.41148	5.9045	5.90208	6.35618	6.07642	6.15153	6.61787	5.82143	23.4016	6.75575	5.93448	7.59067	6.39065
205980_s_at	6.02173	5.24456	5.27728	26.314	5.33156	5.50912	5.73182	5.57283	5.85141	5.58333	5.58567	5.74627	5.2399	5.6175	5.50653	5.34666	5.33462	4.86666	4.96737	5.15659	5.04613	5.26897	5.32007	5.10522	5.15586	5.18054	5.21405	4.95098	5.02142	5.32329	5.13061	4.99258	13.2404	5.48207	5.33978	5.24533	5.15126	5.21952	4.99407	5.58461	5.35789	5.2986	5.34728	5.1834	5.30319	5.44178	6.6164	5.29409	5.55301
205981_s_at	172.883	96.8655	84.9865	119.364	124.433	133.91	86.1171	104.296	172.378	136.919	125.016	128.32	109.027	66.4286	124.361	152.134	117.133	189.148	100.903	109.479	143.082	90.0382	117.772	141.654	287.844	190.641	43.5276	129.994	243.525	227.957	155.036	129.426	119.69	137.081	156.685	143.479	99.7433	194.751	119.263	126.393	57.8407	66.5711	120.833	104.965	91.4269	104.258	117.043	108.129	131.297
205982_x_at	4.76895	4.66079	4.6015	4.59199	4.64692	4.75641	4.78489	4.79757	4.83253	4.74606	4.79663	4.81925	4.54965	4.75998	4.77713	4.65925	4.64981	4.50491	4.55488	4.61646	4.57885	4.59467	4.64181	4.59528	4.62419	4.601	4.60202	4.48873	4.54836	4.6275	4.58688	4.51782	4.57436	4.72072	4.66155	4.56012	4.56026	4.66864	4.59349	4.76495	4.67004	4.65462	4.68322	4.6236	4.66635	4.72136	4.62734	4.60853	4.72974
205983_at	9.21827	8.8349	8.73579	8.71278	8.86118	9.40795	9.29446	9.21713	10.3539	9.60265	9.597	9.21177	13.812	8.75717	20.7079	8.9423	8.95065	8.21626	8.64247	8.82217	8.77365	8.78432	8.89268	8.81354	8.97931	8.80138	8.52967	10.1272	8.70489	8.99448	17.3616	8.89371	8.50323	9.08133	9.05101	251.661	9.60297	8.96452	8.68698	9.57985	8.96516	8.81741	9.00092	8.82858	8.92329	8.99511	8.81527	8.71487	9.54496
205984_at	654.737	1583.44	922.041	1351.4	819.076	1099.8	793.613	1115.27	482.027	1188.58	707.749	716.426	581.479	996.029	492.843	405.479	264.534	8.03584	5.14667	181.904	590.855	7.22301	398.929	5.37263	5.84705	4.77888	10.4773	22.1255	781.151	1133.87	9.51675	6.96794	367.037	705.329	5.13957	8.146	7.36138	16.9504	4.77453	5.41788	103.373	5.42779	830.373	14.7295	5.09802	1573.49	980.32	1044.29	1278.63
205985_x_at	6.99237	8.93218	7.94227	8.5299	7.60729	9.80458	7.07578	6.87239	7.14732	6.86906	8.42942	7.966	6.77084	12.1206	7.00968	6.89178	5.5586	6.65441	7.15287	6.70445	6.79086	6.84181	6.86109	7.42493	6.70322	6.68166	6.02565	6.63083	6.6071	6.85819	6.80914	6.71309	7.05108	6.95112	6.89404	7.24077	6.94929	7.28147	7.41716	6.054	6.66893	6.88034	7.02682	6.88371	6.94115	6.9497	6.79473	6.84135	7.00043
205986_at	50.3224	55.5053	57.8575	47.2438	67.517	34.9638	72.2787	57.934	44.2807	58.872	29.6423	41.3735	50.0012	27.2674	62.0008	29.301	42.4178	60.4453	48.2581	35.0698	43.4917	38.0934	44.1296	42.9297	46.9978	28.858	37.4793	32.0815	41.7653	45.5751	43.8459	43.864	47.2132	55.6234	51.7018	45.6552	30.5577	46.775	34.8927	46.4635	29.3691	81.7247	31.0346	39.2674	45.5165	58.7766	54.8239	48.2581	70.5206
205987_at	91.2909	73.9621	91.6324	64.6816	78.8365	44.5933	44.1626	63.0992	47.6221	22.0614	76.6444	39.7652	106.219	49.1615	101.719	21.4981	19.4786	24.4777	47.7113	38.0261	29.6452	22.2331	21.336	16.0841	14.3868	19.589	7.76711	28.3193	33.7713	31.8808	58.3647	26.8529	28.6949	36.655	17.7528	12.0356	18.0954	25.561	22.749	12.9671	32.7693	21.4284	25.3499	16.5188	12.3955	60.8992	34.29	85.6977	31.5557
205988_at	39.1338	75.4693	72.6952	77.6954	60.1145	57.7728	44.068	38.6541	57.0847	28.1582	28.0697	38.1933	118.11	58.0447	44.3177	56.6014	45.191	76.8514	53.4764	38.5893	40.3539	82.7678	110.076	38.5047	57.0847	23.4046	41.3423	176.103	102.424	32.1729	50.5369	145.061	95.7854	69.0269	55.3673	26.3657	38.4616	41.6814	26.5331	48.7785	33.2286	21.0577	28.5975	50.55	27.0671	58.4766	74.5586	74.2015	97.1341
205989_s_at	7.67536	6.95447	5.43654	6.83922	7.0687	7.6704	8.34941	7.91361	8.83424	8.2531	7.94294	9.28669	6.7863	7.93852	7.53438	7.19439	8.76684	6.21733	6.97201	6.93959	7.84633	6.94896	6.98685	6.93146	7.03006	5.72549	7.06281	6.39627	6.81612	7.1287	6.86036	6.38242	6.42114	7.36681	7.17802	6.51061	6.98958	7.0135	6.71562	18.0876	7.34306	7.12687	7.30662	7.01924	7.13252	7.7611	8.19044	7.02176	7.81601
205990_s_at	55.0175	57.535	46.7352	77.6237	53.7979	56.7202	35.3868	58.4669	79.0679	125.151	51.7205	44.4894	33.1908	20.4765	44.3496	20.844	8.36374	124.841	391.723	25.3649	422.599	48.7755	12.5284	35.7338	22.5099	36.418	154.731	188.393	147.78	71.165	7.16259	72.1404	34.2342	72.2725	196.09	41.1834	168.076	47.9878	102.167	210.13	11.6078	154.633	64.507	11.0613	31.4424	290.224	43.4158	44.7544	78.7431
205991_s_at	6.91476	6.47001	7.66988	6.15238	6.53288	8.39896	6.93137	8.74602	7.20648	8.15116	12.2185	7.14403	7.0534	13.4304	9.33667	6.52521	7.16987	17.6377	8.70109	6.62673	7.17363	9.42213	6.69462	6.61948	6.67877	13.6147	6.54193	6.64192	6.98557	6.69824	8.57062	10.2174	7.11466	6.8322	7.3421	6.20277	9.2238	8.32583	7.23076	4.54657	6.7489	6.44981	9.10086	6.43759	6.45242	9.21662	7.02678	9.14623	6.18319
205992_s_at	53.2575	64.7217	52.0702	106.709	86.2386	37.1367	14.951	29.1388	30.383	56.4243	36.4449	18.8037	138.455	31.17	47.2931	51.1937	87.2194	51.8912	24.1175	35.7349	39.4878	57.3645	66.0814	64.1535	101.045	32.3482	13.6511	412.998	111.585	51.6087	129.479	183.162	107.841	56.6397	183.999	12.942	57.4721	259.919	6.73992	34.0102	45.1192	7.25992	38.6461	13.3376	31.6019	36.7511	71.8998	58.8429	49.2166
205993_s_at	17.5921	21.5894	16.3222	21.2425	16.6952	16.1169	18.2089	23.5053	19.7367	19.756	16.8075	20.066	22.6682	24.1186	32.5213	18.1419	16.0921	23.7502	27.4211	20.5503	17.0641	17.592	16.4579	22.2971	23.6354	23.3123	21.3182	15.9436	19.4214	21.5902	19.6165	16.1132	23.8928	22.7175	22.6582	32.0921	13.1279	20.9308	17.7569	24.1805	16.7035	16.5015	18.5182	23.2392	26.9756	16.4705	17.5558	15.2738	25.2949
205994_at	11.85	11.1284	13.3889	11.4866	11.1942	19.7914	19.2221	13.9089	13.3416	14.466	12.2401	17.4088	10.9723	11.8926	12.9283	14.8099	11.2953	10.0043	8.99964	10.3623	11.0125	11.0993	22.5068	13.778	11.5706	11.0141	13.6847	8.83304	9.48547	10.9939	25.4105	8.44534	10.3753	10.9663	11.2377	11.041	29.1504	13.8304	16.2457	11.4866	12.1536	11.2166	12.0621	9.7608	11.3235	11.6227	11.0927	10.9262	12.8015
205995_x_at	38.888	38.4533	43.1223	58.0229	38.5357	41.1571	38.1301	25.2794	33.7244	36.5921	40.6948	28.7825	38.2809	42.3585	37.9039	48.6071	28.4233	41.7238	35.1147	41.0464	39.602	37.3394	40.2042	61.6185	67.5558	45.6606	33.2375	100.715	38.0902	37.6138	38.2317	99.7242	38.2179	31.993	48.8669	39.1139	53.7459	38.2525	92.706	39.0833	39.1139	56.7797	63.6629	56.3559	38.9774	33.6402	37.5569	38.3015	30.8643
205996_s_at	168.146	220.816	196.355	227.557	209.437	257.859	307.105	168.134	154.435	245.194	217.686	230.223	146.763	459.223	203.507	234.118	224.847	92.8246	362.057	253.185	134.412	225.13	374.157	130.127	133.763	210.175	425.757	192.597	205.462	198.903	203.713	166.178	170.243	233.862	98.8537	113.223	298.865	66.3846	233.997	223.36	126.059	258.776	306.108	231.061	323.643	182.86	269.733	228.135	154.631
205997_at	33.8538	50.5004	164.432	61.9995	89.331	15.6542	25.4666	24.8564	26.2345	24.9129	28.744	15.921	272.736	29.1373	66.0858	35.8681	26.4016	137.632	48.7401	22.6178	70.6509	108.895	23.3221	16.4144	70.2973	27.0688	22.2586	467.619	20.6777	28.8196	88.9019	347.236	63.36	52.6763	33.5776	14.1454	14.407	21.8244	8.2309	22.8003	21.9833	9.30225	23.2014	17.0183	6.29425	24.5499	87.6847	52.0088	37.4514
205998_x_at	8273.27	1904.15	4377.73	1307.86	1111.66	897.534	3911.95	8541.72	4592.1	11364.2	5512.11	307.427	5068.78	352.456	682.673	260.359	403.181	119.169	11264.3	491.863	5749.71	1562.97	129.54	463.112	332.563	5307.73	13879.8	452.795	5898.02	11635.2	931.091	1553.8	516.756	6301.3	240.292	195.537	13551.9	212.336	309.653	12337.4	1743.44	319.135	283.053	258.219	3648.59	13168.8	3744.44	1486.02	2268.74
205999_x_at	26519.1	7646.29	19603.7	7143.75	6404.77	4046.41	18687.4	23567.9	14958.5	27622.5	19302.9	756.22	18535.5	1562.13	2638.58	476.093	1044.25	24.026	30963.1	2256.05	21716	8701.18	229.868	2706.3	576.467	19686.4	34928.6	1984.35	17683.5	28223	6503.05	8421.55	3407.5	22010.9	288.393	315.9	32078.3	975.518	283.335	34110	11361.1	455.904	997.308	636.292	15053.4	31641.9	19330.8	6541.41	8565.42
206000_at	4.12211	4.05989	4.02221	3.9774	4.01355	4.08547	4.14375	4.0972	4.17937	4.11617	4.11487	4.15686	3.93858	4.12189	4.11019	5.0472	4.01688	76.2627	3.89075	3.97415	3.9146	4.02414	11.0543	3.9221	380.343	4.23739	4.02913	3.82049	3.8743	3.97344	4.01118	4.65817	4.25256	4.09472	22.576	133.379	3.93958	52.6704	538.356	5.35253	4.00597	4.04613	4.01557	100.175	4.01716	4.06528	4.31853	3.9441	4.10537
206001_at	4.69081	4.45995	4.41303	4.33076	4.44125	4.54986	4.68519	4.62853	4.70819	4.62862	4.63349	4.73136	4.30668	6.04585	4.67104	5.29025	4.76185	4.225	4.38126	4.35773	4.34382	4.50376	4.44257	4.40755	4.41676	4.37568	4.54827	4.23553	4.35358	4.44902	4.3861	4.35133	4.34258	4.58011	4.51602	4.38902	4.86558	4.46743	4.41819	4.65458	4.49071	4.47876	4.49275	4.43364	4.47224	4.56236	4.40171	4.42686	4.57889
206002_at	6.6412	19.9848	13.6534	30.9738	27.8619	37.7596	20.6552	6.62098	6.72143	9.11853	6.62482	15.3129	17.7165	23.6302	17.2213	293.473	115.39	6.32669	19.8562	8.11321	104.305	509.704	6.49294	13.0983	6.94485	4.02182	7.84233	12.1266	6.37599	6.17472	27.1314	39.2404	155.686	25.994	6.91125	6.08137	6.15868	404.199	13.1756	182.072	464.637	4.24637	9.66823	7.99115	6.50475	23.6588	13.0063	24.2635	45.8809
206003_at	36.4507	47.2254	81.8389	86.0599	66.8832	38.7296	36.0826	36.13	32.988	36.2269	38.1268	37.7261	82.018	54.7102	36.1347	75.5696	36.8636	59.8785	35.8511	48.6389	36.9187	35.3279	79.2608	47.201	99.5316	53.3141	51.0115	115.62	67.2844	35.2674	48.2754	92.493	67.0684	44.4874	53.9289	111.243	35.2829	58.4177	82.5755	27.8313	59.6934	57.1626	46.3477	72.9118	25.4626	32.4088	47.1478	58.0119	24.7816
206004_at	9.72747	9.937	9.73327	7.28279	9.89392	10.0544	7.13436	12.5785	11.7333	10.1355	16.0197	8.84335	9.68448	10.6115	12.4441	20.5698	9.91537	10.5645	33.7261	9.69247	72.1041	9.79196	7.05882	38.372	9.83668	8.31798	23.838	7.12224	8.83831	8.46167	40.065	18.7945	9.7355	10.0698	65.2675	6.90815	9.83433	7.4387	31.6238	77.7596	11.059	7.24133	5.22648	8.40691	59.3737	9.13415	9.37217	9.82923	9.96367
206005_s_at	39.906	21.169	19.0779	20.8899	30.7528	29.5786	23.5647	29.0112	27.9348	34.5356	22.6494	27.5868	17.1736	25.8739	23.7759	29.0779	56.5092	42.5614	18.9728	36.6385	23.4596	28.0796	35.419	43.2169	50.8008	22.1671	42.7442	33.1321	47.3896	26.5555	27.7827	30.6664	18.9738	33.5563	46.6653	37.8284	72.6762	37.647	25.8502	23.6198	43.4088	36.1795	27.6813	55.4096	23.3565	23.3248	24.5169	24.6271	23.7742
206006_s_at	7.601	5.36581	6.56319	10.2325	6.55161	6.97265	4.8906	6.65961	6.59236	9.7242	6.74504	7.02877	9.665	7.18106	6.96712	6.56154	10.2141	11.8618	6.22731	8.56364	7.43228	10.0486	6.52787	8.13729	11.6385	6.89579	12.212	7.0209	15.3644	7.56823	6.76212	7.70284	8.41442	6.92288	11.6239	8.14595	7.64589	10.8318	6.57186	10.7422	9.07067	22.1407	6.59405	9.44848	6.738	6.7025	4.59149	5.8829	6.55408
206007_at	320.875	282.723	233.509	125.844	186.31	269.985	569.618	424.104	382.786	539.036	484.991	346.381	87.6604	10.6661	464.703	76.7644	529.791	78.2144	56.2056	53.2874	131.135	198.839	12.9782	7.56092	260.791	8.75124	127.277	422.174	423.866	482.489	400.027	15.5395	89.3648	226.848	39.2622	8.89335	16.3526	96.2487	218.621	10.0941	212.766	269.664	182.271	29.8713	16.0425	387.17	218.201	257.077	315.515
206008_at	9.37779	5.95815	5.66356	5.70501	5.75006	6.31545	6.03277	6.0471	6.36809	7.18011	5.9738	5.99139	5.55192	9.7562	5.95005	5.82303	5.77437	5.06101	5.78184	5.74217	5.92351	5.71405	5.48139	5.70448	5.74127	5.73841	5.78098	5.45742	5.7846	5.76748	5.70627	5.21567	5.69835	5.91998	7.09805	5.761	5.74309	5.77584	5.71698	6.03278	5.82154	5.77681	5.59456	9.50271	5.78139	5.81165	5.69023	5.69925	7.7674
206009_at	26.2645	33.3608	41.1656	61.2467	49.5926	21.729	23.4301	38.9352	23.7986	23.1404	16.3326	28.1257	33.2471	23.2149	32.8116	21.5352	16.8197	20.3268	17.7898	19.6011	34.5481	22.143	11.5707	14.2326	21.1935	22.1891	21.107	12.254	21.0494	30.7925	14.789	33.4575	40.4123	44.1306	10.1275	20.8706	8.11729	21.427	20.2579	22.0386	20.994	14.0251	21.8223	21.1568	21.3929	28.6832	57.4884	36.2484	35.7974
206010_at	3415.78	2444.44	1393.76	2375.81	2158.42	2494.01	2137.18	1993.93	3551.94	3007.83	2034.65	2685.21	1095.51	2255.05	2248.98	2639.29	1702.44	112.563	394.674	1707.06	637.874	1837.85	2212.62	82.4907	868.84	222.228	411.824	982.752	713.281	2557.49	1416.08	260.582	1440.17	2341.88	248.264	108.002	29.2504	1935.75	505.08	108.309	953.989	438.022	1520.67	559.386	104.558	2502.35	1164.81	2662.17	2728.84
206011_at	64.0889	189.288	305.086	237.792	198.499	159.699	121.814	42.5453	35.4027	53.2173	140.076	79.0678	198.544	123.361	87.9526	110.279	485.577	81.3419	74.8065	132.887	135.062	117.889	136.62	91.1916	67.1118	41.7752	67.4429	461.591	218.7	48.0539	106.875	172.624	162.899	96.1423	47.3954	60.0107	124.503	62.9031	25.6971	43.9611	102.351	29.6199	65.1168	57.613	19.59	72.9212	144.806	312.967	89.6655
206012_at	6.01904	6.51042	5.47525	5.45867	6.20978	5.86225	5.87873	5.78625	6.55433	6.46586	7.05936	5.85528	5.5191	9.96928	10.0013	5.56007	5.44348	5.09241	5.44351	5.59217	5.30974	5.18044	5.53531	5.38726	4.93479	5.42884	5.52512	5.14681	6.61884	5.59919	5.46187	5.41265	5.31406	6.28645	5.61282	5.44443	5.36325	4.98915	5.50966	5.81662	4.5904	4.98661	5.63522	5.53647	5.61269	6.13255	5.4992	6.18808	7.16173
206013_s_at	5.97305	5.75033	5.65818	5.4431	5.7353	5.83102	5.95047	6.16677	6.95643	5.91403	5.89531	6.02625	5.71248	6.24017	5.86976	5.76029	5.72962	5.30381	5.59411	5.63567	5.45931	5.89848	5.7087	5.63183	5.67811	5.55362	5.712	5.4959	5.57014	5.73242	5.64039	5.36044	5.60037	5.84775	5.76323	5.61262	5.69826	5.70942	5.67725	5.94591	5.76396	5.73381	5.77124	5.65265	5.69903	5.8518	5.67459	5.69038	6.15524
206014_at	7.79815	7.03034	7.61726	6.60759	7.03397	7.39686	7.76915	7.95442	9.20468	7.53591	8.0681	19.5669	6.49547	8.07441	7.61843	7.34183	6.83318	6.32237	6.74463	7.75481	6.51673	6.85268	9.59916	7.50947	6.95014	6.78607	6.97081	6.52908	6.52167	7.08038	6.75806	6.44633	6.62563	7.03655	7.20548	6.57446	6.77093	7.19772	6.64279	7.53446	7.97391	7.06152	7.17142	6.86905	7.06438	7.4246	6.74559	6.92791	7.49296
206015_s_at	310.991	294.493	299.07	313.252	271.797	211.788	188.923	283.166	258.766	341.949	291.256	263.096	297.764	278.022	227.516	323.241	221.241	339.687	246.869	281.081	266.103	313.488	306.866	236.536	258.073	408.632	238.222	286.932	219.455	307.113	250.47	318.073	256.96	277.109	277.258	382.723	297.47	223.428	325.754	192.8	189.292	407.206	176.503	353.744	293.577	324.056	290.612	232.568	234.831
206016_at	77.3135	83.4693	104.041	100.835	86.0786	65.6056	81.848	76.0969	74.0814	84.7292	55.9863	70.8835	71.4745	72.5903	57.9519	85.5609	81.2415	155.359	186.112	109.128	202.568	126.261	180.422	193.716	99.2772	70.6258	67.1726	111.123	63.9142	83.2073	130.796	228.331	93.0636	75.0583	94.0898	111.582	42.696	145.782	84.1495	116.077	159.656	42.6681	67.6163	81.4634	95.5393	68.1816	81.8896	74.0624	62.9896
206017_at	6.04221	5.55362	6.20072	5.46222	5.52038	8.24782	9.65478	5.88709	6.21124	6.22671	7.60853	6.06366	5.30378	5.93802	6.69445	5.62291	5.59721	5.33389	5.87447	5.40507	5.43829	5.43816	5.4926	5.50299	5.49169	5.39587	5.51254	5.35176	5.3105	5.58747	5.8211	5.32882	5.29246	6.59602	5.5884	5.37984	5.46516	5.56641	5.39638	6.06889	5.61536	5.5048	5.63238	5.46014	5.60999	5.81423	5.50614	5.53657	6.74397
206018_at	5.76924	5.27207	5.16545	5.07024	5.18256	5.44531	5.93349	5.53801	6.23988	5.48703	5.54893	5.75107	5.03726	5.57764	5.43666	5.45809	5.23925	5.01488	5.07542	5.12659	5.67367	5.12908	5.22022	5.126	5.19151	5.13788	5.18208	4.99955	5.05346	5.25298	5.14687	4.98857	5.09535	5.3512	5.2589	5.11067	5.16694	11.8073	5.16252	5.43036	5.29939	5.26273	5.27971	5.17612	5.2643	5.43579	5.11622	5.18204	5.54726
206019_at	36.0708	35.5065	35.0916	34.9326	28.4463	35.7279	37.9605	36.4419	38.5028	35.951	35.9015	36.2243	30.7213	33.775	36.3823	35.4207	35.4356	43.1714	35.0652	35.1279	35.8515	37.6671	39.2505	35.8875	35.2524	40.5591	59.8872	38.2235	34.8265	35.4125	35.2035	22.5951	30.5988	35.3748	34.1976	56.9916	36.8267	41.2143	50.301	52.8584	35.5476	35.5186	29.8244	71.5272	74.1353	35.7032	31.0673	30.7456	36.3316
206020_at	80.7536	270.923	114.682	153.858	105.514	152.398	220.78	169.563	182.794	127.25	166.176	149.227	113.319	188.216	156.279	101.425	205.837	125.087	122.526	101.372	99.9999	165.323	95.2209	125.451	70.6492	141.901	100.081	85.8895	109.126	186.266	127.819	91.3822	108.24	142.823	149.19	99.5468	131.941	65.687	89.8924	50.5574	142.915	278.42	121.26	38.0463	92.8546	106.896	122.825	160.765	105.257
206021_at	11.9695	9.0032	8.48346	9.04853	14.5846	13.2965	12.1618	9.03159	11.8364	9.04853	10.341	15.7457	8.76655	9.03835	9.40117	9.08862	8.53818	8.15373	8.58813	8.7166	9.54306	9.32662	8.25763	8.70441	8.03434	7.52257	9.18357	8.09262	8.90851	8.01697	9.80911	8.43459	7.66886	8.61368	8.19853	8.65559	9.8985	8.33636	7.66756	8.87916	11.783	8.02545	9.42239	10.6482	13.3254	20.4702	9.11229	8.25473	9.8349
206022_at	5.38587	5.13107	4.9712	4.95429	5.10832	5.45333	5.68831	5.3678	5.46911	5.37108	5.60506	5.35757	4.81194	5.52855	5.31161	5.14385	5.12208	4.99467	5.03751	5.0072	5.02652	4.96751	5.08442	5.04624	5.04493	5.39525	5.10533	4.84397	4.93563	5.14878	5.04342	4.97372	4.96719	5.35687	5.14341	4.97634	5.07443	5.13044	5.05148	5.48143	5.15608	5.12416	5.14538	5.05218	5.12556	5.30829	5.04333	5.06765	5.55068
206023_at	6.89604	6.61034	6.63083	6.04269	6.41453	6.6767	7.51963	6.77055	14.9712	6.77049	7.23196	8.13748	6.36387	7.26128	6.71074	6.70648	8.14157	5.70535	6.39051	10.1396	6.06661	6.41271	6.48963	6.42219	7.34046	5.77239	6.44148	5.95271	6.74955	6.00239	6.39843	5.74636	6.11867	6.55248	6.52641	6.29876	7.70838	6.50926	8.62066	6.79824	6.54161	6.4838	6.64622	10.1026	6.48963	6.59005	6.19443	9.48029	6.7452
206024_at	17154.2	13236.8	12821.1	11183.6	17388.7	24142.2	15178.9	13747.6	19056.9	16431.9	11688.9	25148.8	7668.4	15446.6	14079.3	3351.55	3015.76	663.079	26380.6	15834.4	17778.7	9200.41	834.529	12712.1	525.65	8715.2	19056.9	8018.03	13895.2	19593.2	24690.3	3203.23	15929.6	20199.2	365.939	3187.1	15221	61.4687	650.738	23875.7	10253.4	3423.46	4238.42	188.449	26696.7	15049	17966.7	11202.9	19368.6
206025_s_at	6.37224	7.17383	12.589	5.97394	5.94615	6.42717	6.41138	6.28675	7.15827	6.29369	8.16947	6.48081	9.22019	6.6401	6.22177	9.08251	5.98809	87.0695	6.49996	5.80388	5.78467	5.7613	12.1326	5.7368	17.8461	5.78772	6.15115	5.2126	6.44037	5.55278	7.10762	14.7784	20.5715	6.17645	6.11346	5.66582	5.88144	10.0609	8.48412	5.92938	6.03608	5.99563	7.35424	5.74168	5.97215	33.74	25.4714	10.8102	6.23211
206026_s_at	7.72183	7.38184	15.6718	7.33327	7.26271	7.19689	7.73668	9.05772	8.26535	7.68356	7.69563	8.10595	7.37428	7.7556	7.61868	7.96927	7.48527	135.959	24.333	7.53891	7.35742	7.44414	7.48931	6.97502	27.9413	7.25921	7.25407	7.0913	7.36872	7.2897	8.35103	19.0801	27.4119	9.05104	11.4686	7.41799	7.42004	7.60133	7.44704	7.72294	7.56478	7.27129	8.31059	8.27558	7.22705	40.4152	28.7409	24.5208	7.65889
206027_at	6.51513	6.20136	5.96263	5.78194	5.90884	6.29578	6.83664	6.59069	6.10124	6.38658	6.39381	6.95501	5.81872	6.46137	6.44908	6.12889	6.14004	5.68535	5.69878	7.71675	5.86379	5.95222	6.022	6.23613	6.09005	8.53313	6.04511	8.11175	5.70597	6.09155	5.94605	6.54958	7.75092	6.24906	6.05101	5.71073	6.23414	6.09368	5.88962	6.58562	6.20595	6.06476	7.79163	6.46324	6.09597	6.30423	5.94602	5.86785	6.39987
206028_s_at	76.1505	179.067	263.017	189.764	228.212	183.092	93.4313	128.929	86.9072	124.097	227.931	97.8384	199.696	133.5	182.311	244.532	252.605	195.527	214.526	81.7172	475.016	257.955	125.673	604.659	214.073	969.359	317.489	217.21	152.012	145.491	86.4797	291.98	253.44	211.174	119.282	134.621	489.674	173.726	114.583	709.078	201.518	166.621	72.3717	150.895	486.434	581.877	238.286	188.576	287.282
206029_at	6.83948	6.12461	7.33085	5.88873	8.36444	6.31777	6.7432	6.41108	6.71248	6.41969	6.49494	6.72084	5.78409	6.44866	6.123	6.14391	6.09988	10.4191	20.7772	6.00338	6.80752	5.95306	6.03304	5.92956	6.04638	6.01814	7.0678	5.46335	6.34371	6.11533	5.70072	5.78393	5.96491	6.30482	7.35504	6.3215	6.03087	6.1436	5.97534	6.4288	6.17257	6.11551	6.22438	6.60827	6.08884	6.34058	13.6065	6.18504	6.33558
206030_at	96.9729	103.656	29.8753	33.3426	61.4198	50.9323	61.6718	110.233	120.587	317.356	21.6166	78.975	103.421	38.9693	24.3044	20.9168	92.7893	10.6728	26.9028	19.1427	34.7983	21.3836	14.1245	11.4228	7.681	199.028	22.492	36.8232	183.912	223.966	13.9546	13.5546	62.788	46.5197	6.61036	18.0032	69.8563	7.45862	37.5699	39.0005	17.768	24.0147	41.4953	13.8948	10.0627	155.08	47.761	21.7468	69.8723
206031_s_at	58.1563	70.1455	59.1459	54.6287	56.9374	75.8509	70.1499	61.1974	56.5603	52.2976	29.0939	50.0497	32.072	43.714	89.3426	59.1961	72.7573	63.8826	41.7734	52.8108	66.5791	73.6538	91.5807	67.5523	63.7192	64.3993	65.2657	42.4269	34.5162	71.8686	90.0529	49.6125	68.0998	68.6973	69.2941	89.6777	43.7463	41.058	99.4238	134.824	70.361	72.8383	41.6944	71.9818	105.368	54.6758	45.6742	41.8775	81.6653
206032_at	9.42044	6.58434	6.51786	6.17282	6.72763	7.37781	8.10866	7.46817	8.97473	9.69956	10.5392	8.01552	6.4598	8.53047	7.25792	6.83945	6.85098	6.69998	6.3415	7.13526	6.36948	6.69481	6.67319	6.51217	6.70801	6.7125	6.63409	6.44701	6.24409	6.83812	9.34797	6.29626	6.61712	7.24121	6.92083	6.64103	6.72597	7.91547	6.70601	7.46469	6.90016	10.6419	6.96262	6.66363	6.71546	7.32026	6.50385	6.47234	7.44415
206033_s_at	6.05927	5.40668	5.56719	5.31776	5.3132	5.61822	5.74941	5.73038	5.97018	5.70955	5.64518	5.87385	5.26805	5.72644	5.87533	5.44381	5.42114	5.18881	5.27597	5.33822	5.27547	6.41833	5.70443	5.36345	5.37424	5.32198	5.35664	5.13633	5.16692	5.41257	5.3365	5.27884	5.19797	5.7051	5.48755	5.33467	5.32477	5.46842	5.35724	5.73954	5.46436	5.4673	5.60259	5.40248	5.40184	5.60393	6.1886	5.3291	5.72152
206034_at	51.5884	212.441	177.311	96.2227	98.9204	191.297	156.935	80.954	87.745	51.6028	122.831	156.211	100.089	88.3052	114.949	81.3284	22.5423	50.3802	50.1988	59.1941	86.0558	123.455	66.4288	41.7812	37.47	13.7202	58.8921	136.88	77.1704	79.2036	85.0747	30.2238	170.508	237.451	41.2577	11.1603	27.8483	67.6259	29.3092	14.7516	51.2079	38.7887	184.067	19.6983	33.3299	67.3779	173.168	151.636	86.9481
206035_at	6.31414	5.99686	5.75012	5.93944	5.95245	6.10763	8.16741	6.21815	7.1181	6.21638	6.47928	6.31973	6.15851	6.37484	5.92502	6.04665	6.01689	5.85698	5.9437	5.97241	5.62544	6.02644	5.85182	5.72386	5.86227	6.35036	6.0183	14.3879	5.84601	5.89404	5.60564	7.16906	5.62435	6.73294	6.01615	5.67035	5.78372	5.8943	5.87539	6.25094	5.73905	6.042	6.06053	6.0452	6.03659	6.17102	5.92264	6.48937	6.13502
206036_s_at	63.9687	181.906	93.8028	122.843	97.0701	65.3196	84.846	266.404	154.947	123.213	124.426	82.0139	136.631	71.2669	62.013	105.783	89.0935	107.879	98.5366	65.8428	94.1305	95.0914	106.742	89.2614	88.2295	107.937	51.004	396.245	75.9382	148.274	89.7986	120.729	88.304	146.259	40.7916	52.5047	92.6333	92.5554	91.8144	53.6496	35.0483	70.0536	42.7533	43.5092	36.0802	185.754	109.456	87.6955	60.9196
206037_at	57.4908	70.7343	45.2072	56.3675	56.5683	65.4917	54.0514	62.9085	87.0314	47.9966	22.4427	83.9821	32.4571	55.2356	58.4425	66.855	102.611	67.4297	44.9611	77.2757	36.1948	35.6372	45.4235	47.9421	71.5744	26.0829	45.6354	66.7008	44.8387	50.4352	102.629	49.7457	54.2765	58.5952	67.6574	44.9077	31.4792	129.82	65.745	46.3314	105.528	45.7009	21.18	85.9013	101.951	55.5495	42.294	45.2973	64.3109
206038_s_at	11.2535	10.4194	10.9644	11.2577	10.223	12.0914	11.1468	16.4791	13.756	12.4943	15.8678	12.6335	11.1605	10.7896	14.6452	11.0831	22.1827	13.5795	14.1589	21.6238	11.1874	9.47883	21.2335	13.5542	10.1544	10.0904	12.308	17.4474	9.42478	8.38534	13.6582	11.0343	15.7853	11.3123	16.3838	9.55582	8.78557	15.4672	15.2131	18.1632	14.3135	11.5091	12.8518	16.6781	16.8714	15.8423	13.136	18.0404	13.912
206039_at	5.18959	5.93494	10.5609	5.0329	7.39314	5.09296	5.82033	5.18294	8.27981	5.18036	6.47146	5.24788	6.65559	7.36216	5.18501	5.66148	5.04405	4.9725	4.60923	5.0602	4.61986	5.0541	8.59579	4.56774	4.98322	5.06394	4.82229	5.61702	4.89901	4.97462	5.86006	9.56181	5.03907	6.04191	5.03179	5.04184	6.9835	4.85105	5.8614	5.25604	5.07391	5.08125	4.84567	4.85745	5.02101	5.14821	5.85186	4.97061	6.73394
206040_s_at	4.71919	4.42625	4.36925	4.30571	4.4007	4.5138	5.73355	4.54059	4.80712	4.55655	4.56927	4.6745	4.32089	4.59594	4.5445	4.43774	4.41865	4.23087	4.34526	4.33912	4.34923	6.57606	4.40038	4.32913	4.37444	4.3709	4.39989	4.21119	4.27809	4.40785	4.34137	4.29488	4.3054	4.52206	4.43402	4.31286	4.3535	4.41867	4.34484	6.30816	4.44935	4.41855	4.44547	4.36465	4.4227	5.12645	4.3357	4.36217	4.54462
206042_x_at	289.61	333.333	532.38	539.021	544.225	332.164	327.647	300.598	279.517	313.595	75.8971	311.421	654.37	321.068	228.307	294.655	230.75	794.809	201.928	82.9421	217.058	921.861	289.828	238.22	1054.96	411.664	104.45	362.024	273.278	262.189	631.095	283.648	450.636	410.199	52.5425	929.264	142.86	95.4759	1838.16	62.8027	167.963	229.626	243.173	44.9544	515.631	221.934	570.511	497.475	383.065
206043_s_at	4.42064	4.41464	4.33609	4.3104	6.13045	4.49959	4.4321	4.82492	5.53209	4.55189	4.5558	4.50481	4.77072	4.57151	4.47714	4.37572	4.38211	4.25124	4.31373	4.31944	4.29132	4.3232	4.38161	4.3185	4.3551	4.33401	4.79241	4.18725	4.28999	4.37057	4.1711	4.28097	4.33568	4.37811	4.42111	4.78787	5.0266	4.37832	4.33407	4.49098	4.61548	4.33906	4.33045	4.34854	4.41004	4.44122	5.2376	4.45687	6.50983
206044_s_at	18.7467	20.129	21.9071	18.1338	20.4465	19.9267	19.0813	30.3335	32.6603	19.3973	38.1024	28.6687	16.2513	28.8211	24.0278	22.8684	32.1853	22.8684	18.5509	18.3464	17.362	24.6367	23.1821	30.2078	34.1506	18.0659	23.2848	32.8984	18.1854	23.0539	21.2867	15.6462	20.8563	18.6335	36.524	20.1274	21.29	22.4176	31.6821	17.3323	16.5398	24.3311	15.5977	26.5765	18.469	30.275	19.4174	16.8553	23.9857
206045_s_at	5.96237	5.23147	5.13383	5.00794	5.2458	5.5093	5.46184	5.53452	5.97621	10.5237	5.40301	5.71506	5.04283	5.51725	5.42042	5.29149	19.4818	4.98441	5.07989	5.08323	5.01962	5.13569	5.15279	5.11988	5.16695	5.14291	5.19429	5.00678	7.2299	5.34725	5.12964	5.03312	5.09618	5.42923	5.35563	5.11467	5.16024	5.18331	5.1385	5.40158	5.24835	5.15181	5.24386	5.15781	5.22289	5.43097	5.12339	5.15612	5.51622
206046_at	11.002	8.54415	7.9432	7.72954	7.87776	8.18122	8.25497	9.76839	9.45519	11.9144	8.15888	9.3404	7.47875	10.8302	9.90424	7.93808	7.89356	8.15223	7.13237	7.67854	7.80384	7.76843	7.45939	7.74979	7.81066	6.21036	8.01392	7.58233	7.51864	7.88959	7.78675	6.54589	7.56219	9.9921	11.0934	7.8746	7.71235	7.92344	23.4805	12.5046	14.8984	7.87369	7.95152	7.74939	7.93347	8.06192	7.27413	7.75685	8.20489
206047_at	61.5249	63.5166	57.4647	55.5068	44.4124	83.2821	72.6824	88.7127	81.6221	61.1853	63.3425	94.1275	56.9647	89.01	68.3138	58.5317	57.9853	51.0149	55.5538	56.335	51.2015	48.3633	48.0281	56.2835	57.1393	62.9853	81.4112	49.1666	46.8863	66.7969	56.7755	46.2362	57.2383	58.6356	58.4059	57.8595	45.5942	51.2007	48.4699	61.2635	58.8982	58.0239	55.0271	57.0434	83.2955	60.4246	51.0646	57.5532	82.0627
206048_at	16.7777	13.0062	13.4106	15.5265	15.2276	14.6379	17.5033	14.1812	15.6176	14.4589	13.793	16.6264	11.833	14.6121	13.2128	13.4106	16.2853	9.76177	13.0963	13.1584	13.1099	12.8053	13.0832	13.1616	12.8246	12.8622	13.4106	12.101	12.5483	14.2545	13.1156	13.0052	13.1087	13.5105	13.4511	12.6499	12.7926	14.1573	11.6127	19.0959	13.3361	14.297	15.7381	12.7708	12.986	13.4937	12.7577	12.7829	15.7209
206049_at	21.1583	36.9815	65.8559	52.1896	65.7001	34.7605	24.0183	33.7194	44.6811	23.4019	23.3351	23.5137	53.8385	20.6037	29.2811	18.3965	15.8257	18.8971	13.2245	23.0774	26.383	12.7276	20.5497	8.95293	15.7293	23.0953	15.3536	26.6598	23.0775	23.1453	20.1039	79.5237	58.1882	23.4307	12.8991	10.3526	9.00415	13.4746	14.5894	14.8323	20.1643	12.9098	20.3651	10.066	15.7962	22.4804	61.1528	42.6294	45.0887
206050_s_at	277.147	300.403	334.832	312.726	261.026	249.834	349.041	297.215	231.947	231.877	238.839	259.595	251.715	327.116	266.625	284.016	232.327	467.419	403.894	291.71	320.189	257.223	350.201	265.098	464.383	365.151	252.644	238.791	163.193	248.727	338.111	328.242	347.752	277.147	304.505	223.478	168.052	548.813	138.201	451.502	245.593	217.804	190.156	260.288	431.888	231.957	253.985	259.821	290.223
206051_at	5.62053	5.60487	5.54574	5.48402	5.59574	5.65993	6.6978	5.70084	6.00543	5.70115	5.923	5.96294	5.45511	5.70666	6.63782	5.6091	5.59002	5.44215	5.54588	5.53804	5.50933	8.81944	8.27728	5.34899	5.55526	5.56152	5.61681	5.36659	5.47162	5.57571	5.54662	5.62053	5.52324	5.66603	5.60957	5.51797	5.55303	7.96581	8.1586	7.65163	8.21126	5.85636	7.94904	5.55329	5.65429	5.80115	5.52796	5.57413	5.70035
206052_s_at	191.658	203.291	322.148	259.403	229.823	192.543	226.044	203.554	197.854	170.033	333.771	179.924	227.728	194.354	193.636	243.967	148.527	539.696	332.167	203.662	334.448	308.972	315.673	384.674	579.737	425.799	304.385	368.191	179.635	227.898	412.732	413.031	221.666	214.53	314.273	292.068	267.266	390.379	497.528	284.252	190.834	176.447	237.154	725.99	378.6	161.816	290.851	220.391	166.328
206053_at	20.9149	22.792	22.5799	27.6079	33.2542	16.8274	18.2733	31.883	26.3068	23.6221	13.9766	22.2992	35.4048	14.2165	15.0283	30.4938	31.3604	25.5222	27.5785	28.0329	15.306	32.1126	57.0561	34.4521	23.4432	51.0964	24.712	25.6735	44.8424	31.2919	29.9667	50.5994	18.4395	26.3104	38.4554	26.6309	19.0113	42.792	24.2079	22.4662	20.3399	21.2366	26.0457	21.6787	25.0164	31.9264	19.7015	32.8918	18.0228
206054_at	24900	21798.9	18735.5	24103.8	25400.9	28843.2	26307.7	22220.6	25320.9	25280.6	25726.3	27571.2	14777.8	26311.3	26733.2	23379.1	30080	567.838	20337.7	28592.9	21322.4	27737.7	24926.9	5079.37	10932.2	21687.8	22092.4	18993.7	22606	23582.5	26796.9	9453.96	16409	22369.7	2665.7	5676.65	23618.1	6350.57	11454.7	16509.5	26804.4	27247.4	16263.5	14259.4	16447.7	24455.5	22107	25350.8	24449.6
206055_s_at	505.032	507.898	501.245	645.851	516.633	502.862	373.46	393.642	381.195	510.565	402.624	482.331	478.065	461.325	482.152	768.976	441.699	1768.38	395.064	436.897	397.471	495.502	452.295	519.097	642.942	454.903	429.708	609.197	577.16	400.333	466.466	929.931	445.501	529.718	860.66	605.006	431.118	566.499	1119.77	182.808	401.778	452.981	796.743	1165.74	434.126	321.903	587.431	518.759	358.328
206056_x_at	198.159	233.832	202.216	192.571	192.8	198.476	232.809	196.557	207.155	207.53	207.588	199.183	233.018	215.436	200.448	199.222	202.536	243.732	185.263	227.056	189.331	194.418	190.293	202.363	151.66	189.54	230.152	165.046	184.177	191.845	175.363	186.08	185.827	189.563	213.995	253.003	188.342	128.691	187.788	200.86	193.219	191.623	174.047	197.692	194.692	216.056	188.147	233.55	243.785
206057_x_at	4.7116	5.21361	4.52249	4.34608	4.49936	8.76945	4.70611	4.6418	8.54646	4.643	8.05841	4.75239	4.4829	4.79006	5.94676	4.57112	4.46684	4.44036	4.35382	4.36832	3.94355	4.39815	4.64781	4.75853	4.43307	4.40683	4.42712	6.44413	4.35191	4.55278	4.60771	7.62486	4.50417	4.61518	4.46348	4.50041	4.39371	4.57197	5.20564	4.60954	4.26343	4.44656	4.46891	4.63289	6.01886	4.61646	4.51831	6.29061	4.62542
206058_at	146.416	135.274	71.0001	81.5148	270.011	344.504	98.1517	122.508	180.967	315.542	93.9452	326.095	39.97	56.8082	206.806	63.4159	37.5255	5.70934	110.839	30.7108	85.7432	83.5399	17.9647	58.7517	55.0814	122.818	73.1732	17.9339	69.0714	185.271	143.318	21.1959	31.6095	117.396	23.1378	54.5583	129.453	56.3859	80.1946	100.977	25.6234	14.0521	43.9573	23.6119	129.879	111.002	115.609	236.235	188.762
206059_at	515.616	483.036	419.193	552.782	458.899	507.414	350.723	558.751	476.97	687.369	319.823	339.329	754.126	362.177	401.287	1001.73	481.624	421.693	472.94	584.701	422.585	1290.49	586.603	805.73	1587.71	505.491	601.897	675.646	871.6	651.766	411.152	482.301	477.882	485.468	593.974	1305.04	487.09	292.335	332.465	272.996	353.093	1026.04	602.304	609.972	588.599	585.393	361.692	334.428	329.307
206060_s_at	20.2562	21.4661	95.9749	28.3096	32.596	22.8495	8.70072	7.93153	15.0587	13.925	25.7966	19.9264	75.5435	15.2842	13.8654	18.5199	20.9032	32.6503	16.2754	19.8918	34.8309	21.0508	94.9966	8.63972	24.535	17.5891	19.3544	394.844	23.4243	12.126	33.8706	130.053	26.2454	9.68255	8.34526	7.61489	21.3584	9.57895	7.49326	13.7211	15.2333	8.74499	18.4696	10.3655	9.47051	19.9682	51.0883	35.8636	13.7182
206061_s_at	205.863	229.109	265.414	176.331	148.104	170.321	364.319	194.791	121.136	185.001	149.129	161.715	148.18	144.164	148.529	331.59	261.364	132.277	166.786	147.008	190.917	200.442	231.298	212.274	206.207	272.419	210.813	207.479	218.127	290.205	173.167	272.953	168.46	165.76	99.8094	262.144	254.624	139.44	135.168	207.033	121.155	759.425	285.457	345.101	178.855	344.44	312.023	445.374	220.559
206062_at	4.75881	4.65541	5.5149	4.57737	4.94823	4.74531	5.0817	4.80232	4.81144	4.73713	4.80698	4.79028	4.56564	4.74411	4.67368	4.61469	5.92467	4.54943	4.58172	4.60257	4.58827	4.60119	4.6086	4.60413	4.57744	4.55859	4.81648	4.54401	4.58002	4.64557	5.11681	4.52404	4.5842	4.75023	4.65797	4.5101	4.62049	4.65678	4.58687	4.7568	4.66441	4.66646	4.64447	4.61553	4.65133	5.0742	4.60112	4.61528	4.79068
206063_x_at	61.3053	58.4006	60.7086	49.3288	55.5646	53.8544	54.409	58.1012	57.4695	66.9323	58.2228	54.8472	50.3858	59.6896	56.6152	46.6303	48.8763	45.0969	45.7122	53.217	51.8053	52.0425	47.2766	51.9613	46.6268	75.8272	60.8916	40.639	48.5772	63.4012	52.3194	45.822	56.6075	53.7328	52.899	72.0315	44.9429	52.8479	65.5495	54.3873	49.182	52.7416	44.3458	70.3981	81.6709	58.5915	41.3322	45.8925	53.7869
206064_s_at	8.08755	7.09663	8.35763	8.8771	7.02712	7.40391	8.81129	8.18119	13.0448	7.49536	7.49998	7.7318	7.05273	6.41784	7.74475	9.18357	7.34179	6.88176	7.72688	7.31124	6.43783	7.09377	7.18074	8.52299	5.52522	7.99165	6.36278	7.4927	6.13898	8.6405	7.1006	7.46215	8.36453	7.41285	6.73177	7.48941	5.24541	7.23207	11.1018	8.61947	9.10327	13.6198	7.27264	10.3299	6.22228	7.40353	7.64302	10.222	7.67891
206065_s_at	8337.59	5165.24	3354.75	2748.79	3941.14	5436.63	5762.79	6435.13	7917.48	8673.58	3647.59	7790.86	2963.42	1112.05	4201.89	3182.41	4710.18	17.7199	5306.52	3927.38	3504.82	3398.78	860.447	568.718	1443.71	2140.06	11112.7	2799.51	6023.09	8740.81	5424.06	90.6696	2450.39	3783.56	889.519	176.78	8235.13	669.588	512.722	12678.6	5007.1	1897.42	2931.35	10708.8	5883.87	6562.63	3730.94	4624.87	4892.14
206066_s_at	34.0021	24.1086	25.4276	32.3428	29.8007	24.3142	37.921	27.9669	24.8037	28.24	24.7005	22.4209	26.7271	25.5709	27.8806	31.3901	30.0996	122.041	32.9954	42.2591	23.5636	29.3757	33.4832	94.7898	69.022	88.0285	36.8292	59.527	80.4052	31.0537	64.6891	49.5376	34.8372	30.1056	60.7422	47.199	39.7157	83.8442	94.9317	56.2177	39.1201	40.5282	50.4504	74.5304	31.9885	27.9819	24.9198	27.1018	31.9797
206067_s_at	11.1686	9.72698	47.4804	18.4963	12.2474	14.4322	10.9116	12.0554	29.0925	13.2957	10.1614	10.1087	9.06548	10.8718	23.2622	10.3622	9.05212	9.5741	10.3222	9.38276	12.7128	9.32493	9.77015	7.24606	9.87225	12.6493	10.0282	8.92894	9.77481	18.6343	9.69573	56.3056	8.85272	10.8078	129.361	12.272	9.51887	40.6096	9.40023	21.76	10.6478	9.84447	19.1324	10.3205	9.7594	10.3971	86.4107	15.3511	10.8071
206068_s_at	658.275	220.707	212.944	91.2851	306.911	342.431	479.259	633.58	408.766	626.976	187.318	380.722	185.379	121.69	117.087	203.435	980.242	6.36726	189.527	156.921	175.385	6.71179	54.1538	56.9105	34.1248	10.8543	481.737	94.6958	584.348	613.788	181.661	11.3247	169.86	514.875	12.7474	11.24	546.144	21.6034	16.9802	742.897	304.033	212.997	271.594	57.2316	187.864	519.953	294.681	153.658	214.918
206069_s_at	180.029	79.592	45.0918	30.4607	67.5176	128.101	138.141	175.435	144.866	223.114	67.5176	112.306	56.2434	63.6931	53.0985	72.7047	273.062	7.72188	64.0908	47.3594	51.3437	6.60062	31.7203	23.3256	8.22576	6.62368	119.427	28.3371	215.224	238.348	64.469	6.16623	54.9428	136.797	6.74962	5.79684	186.421	12.0101	7.06295	212.383	99.5016	98.7707	93.6978	15.9227	56.5855	192.825	77.6135	40.1592	73.172
206070_s_at	69.1337	239.855	531.188	620.843	668.591	102.431	28.9793	55.5336	75.6781	23.5783	93.2774	50.3178	1119.17	17.2093	307.495	53.9766	25.3533	48.5035	30.628	189.938	258.357	15.0103	21.5881	11.6322	89.2132	67.5872	63.236	111.328	180.788	113.016	114.088	299.646	440.994	362.263	64.3443	73.4851	21.1563	11.1348	9.73819	12.396	201.549	44.7979	96.7455	11.9316	10.4497	79.5539	674.96	328.753	169.42
206071_s_at	14.3548	16.5926	26.6668	34.6407	55.5503	20.5226	20.5471	12.5765	11.6423	9.8692	11.3699	15.1738	60.2997	13.4991	12.2053	10.9068	13.1939	8.87992	9.59982	18.8531	22.0907	9.50257	9.64327	7.49096	13.7428	9.85966	9.61554	9.33239	12.6766	10.3842	16.1123	16.7635	30.5485	17.3111	10.606	11.0426	8.72622	10.1653	9.30154	10.0117	15.2106	10.6746	13.6989	9.97632	9.63758	22.449	75.5791	46.5491	12.8938
206072_at	37.1693	37.4502	42.6275	38.052	31.8004	39.1706	78.3137	30.4653	31.2904	30.4441	60.5679	31.0783	28.509	57.1521	30.2788	35.3712	36.7744	28.0494	68.8897	52.6679	58.5673	28.935	37.1786	37.0653	45.3386	36.7439	102.602	28.0754	35.2534	37.2932	29.7967	28.4369	33.3841	36.5581	40.3312	33.3762	72.5345	36.3151	57.6421	67.3411	43.4508	42.0052	29.6282	45.023	63.7852	24.513	35.271	30.073	30.3806
206073_at	17.6483	17.1206	16.3613	16.1907	20.9373	16.9355	17.8123	21.5503	19.4409	21.4266	17.2087	21.5104	16.5142	14.6843	17.5538	8.29386	29.7381	12.6327	17.7771	20.8014	12.8433	14.5646	17.3811	12.4954	14.8054	14.7728	16.2251	16.2556	16.1187	18.3446	14.6549	8.77942	17.1389	24.3483	18.7621	16.2305	19.2295	17.084	15.6766	17.2349	24.1753	7.72251	17.7635	16.1248	16.2352	16.9973	16.7598	16.1261	26.6496
206074_s_at	67.7009	69.2896	82.134	69.4801	61.4425	44.2519	40.2267	47.7045	58.4042	57.7239	59.0383	59.8124	85.1084	70.3119	70.1811	91.0919	63.2769	764.296	186.391	89.1778	79.9711	133.733	207.784	535.056	234.631	99.9174	76.5735	108.769	48.8684	69.1031	135.605	501.733	68.3725	69.8756	423.391	599.616	54.9745	257.929	517.588	131.324	78.0215	129.973	65.5791	285.344	331.068	69.8451	82.0403	69.0056	62.8691
206075_s_at	106.186	112.381	101.986	129.823	119.524	91.1094	94.9025	89.388	84.8743	83.4282	107.404	79.5663	93.639	72.5922	52.1928	111.887	64.2734	219.939	134.129	111.49	98.2347	178.939	135.056	155.867	150.875	145.108	52.8769	64.129	80.7519	85.5195	148.879	133.868	146.416	104.157	96.6923	170.833	59.8655	183.28	216.31	131.562	122.145	58.6314	101.338	95.138	160.839	109.002	126.996	95.4528	74.3509
206076_at	10.2397	13.5256	8.48733	8.66183	9.1183	17.0135	8.55299	10.3282	8.19479	8.74921	8.53452	5.09317	7.10236	7.90911	8.15485	9.88859	9.02799	8.12283	7.53478	8.35463	9.43577	7.18932	7.85414	7.59538	11.3983	15.1582	8.22354	7.02383	7.47228	6.3425	7.17848	10.194	7.73998	9.2107	16.8675	11.5852	6.82466	8.04025	8.82148	15.8832	7.73042	10.1635	7.71873	9.53324	14.3895	7.77366	7.27176	8.38712	8.15647
206077_at	4.45243	4.19144	4.14069	4.09661	4.07073	4.23734	4.29762	4.34296	4.53207	4.33576	4.27061	4.30801	4.14558	4.26721	4.26546	4.15468	4.2008	3.8316	4.04047	4.08867	4.0502	5.78067	6.86821	3.90548	4.18963	3.93919	3.93297	3.98711	4.15032	4.41821	4.13511	4.00896	4.1039	4.90853	4.21171	4.17367	4.05166	4.18582	4.52343	4.35932	4.3631	4.20631	5.35442	4.1829	4.21023	4.25011	4.13026	4.18409	4.40972
206078_at	61.2923	75.2288	30.5682	58.4922	40.8393	41.2381	53.1633	87.4911	118.888	230.725	45.4153	64.2117	29.7644	61.0015	32.2146	50.8365	69.5485	37.2175	41.1853	52.0784	30.1538	34.0496	17.7661	12.6947	43.1677	105.678	34.5096	45.9414	73.4695	69.1231	36.4672	23.5606	56.1745	44.1216	20.1867	36.7201	67.326	29.095	46.7534	40.8964	28.6145	17.9201	46.5	30.6159	33.5907	53.4445	29.8042	42.2117	69.151
206079_at	9.0543	7.12242	7.47473	6.54146	7.61589	7.92627	8.00185	7.8728	8.18916	7.87331	10.1754	9.96691	7.3497	8.21324	7.85844	10.598	7.34914	13.1512	7.4	7.45536	7.41206	7.51761	7.45319	30.3476	13.4609	7.46103	7.6151	7.29391	7.19745	7.32915	7.03458	11.1721	7.23873	7.76812	22.8906	7.46716	7.50089	17.4745	9.90903	7.93654	7.64185	7.52648	8.84417	9.71976	7.60689	8.57607	7.5294	7.46555	7.87016
206080_at	9.06915	8.94436	8.82419	8.64541	8.93958	7.08256	9.11059	9.05618	9.66799	9.05947	9.05614	9.12605	8.86895	9.04497	9.0505	8.97988	10.556	8.43902	8.87884	8.93834	10.699	10.606	8.9891	8.93742	8.92326	6.78665	11.867	8.50042	9.73138	8.71847	8.82868	6.59887	9.04449	9.24108	8.98092	8.91184	8.85781	7.1193	8.63473	13.7932	11.3024	9.00161	14.41	8.73954	8.97032	9.28877	8.80572	8.65435	9.03627
206081_at	20.719	27.7217	23.7227	21.7345	37.5052	14.1297	14.3263	26.0195	21.6589	23.0653	8.79945	19.0336	29.168	14.2341	18.3729	17.8585	23.4447	22.9785	17.4892	18.8106	17.1058	17.3211	25.7021	22.6793	17.2907	10.8349	8.54015	33.5282	30.4487	17.7165	21.2618	18.5372	10.792	12.4434	13.7378	17.1714	17.6855	7.77697	26.4941	16.4123	24.4572	34.9693	17.7322	9.72445	10.9698	24.9922	17.2981	13.9557	14.0616
206082_at	43.7306	213.694	86.7868	168.545	121.095	124.222	15.8775	14.4364	26.3551	25.0787	58.9394	125.91	92.6616	41.3044	81.2105	75.5816	263.285	31.2101	366.699	117.209	117.533	46.5257	448.061	122.407	66.5141	100.986	104.526	405.721	80.0854	17.3165	62.2892	384.463	81.3997	37.8777	62.0532	16.6343	127.115	61.7759	12.1227	80.4014	45.6229	38.8028	36.0117	40.9773	64.8111	22.2833	79.4558	130.274	105.731
206083_at	17.4017	17.1971	19.7414	15.1734	16.4928	22.0281	21.8255	17.1307	17.6758	20.1965	20.4073	17.5505	16.638	23.7914	22.8174	16.6391	17.2446	15.7025	15.0883	16.2354	15.0721	17.0359	12.1498	14.3757	16.3948	16.3084	11.5745	15.7189	15.0812	15.259	15.1283	15.3814	16.1131	17.7577	15.9112	16.1819	7.95666	20.5204	16.2897	24.0395	16.6948	10.9428	16.6601	14.7695	18.53	23.6508	19.0116	17.1613	26.1784
206084_at	5.01249	4.77862	4.71547	4.5768	5.08077	4.89343	5.01544	5.17016	5.65463	5.19663	5.17705	5.46695	4.54684	5.20612	4.9016	4.9998	5.39318	4.54561	4.65904	4.63415	4.59042	4.63592	4.78383	4.62959	4.75343	4.71455	4.7721	4.80298	4.62102	4.77621	4.67524	4.67092	4.65857	5.03511	4.90845	4.60435	4.71029	4.77912	4.65868	5.09739	4.79495	4.78852	4.80817	4.71229	4.78009	5.0921	5.32035	4.68658	4.92724
206085_s_at	713.932	1155.69	433.27	1690.42	1043.73	2083.3	1197.77	1704.54	2627.33	685.084	598.517	3860.38	256.066	2383.02	762.737	1053.78	148.258	115.12	688.574	841.973	671.254	305.864	234.052	195.081	46.5015	1033.38	124.31	1361.3	283.398	952.957	2176.78	74.9346	1906.88	1398.44	41.618	46.4563	847.546	17.3232	27.454	343.027	55.4564	157.572	315.939	65.9985	79.0818	829.57	1568.98	554.874	1166.75
206086_x_at	46.6719	62.1752	51.1251	50.988	48.6285	67.3672	44.8449	61.011	48.6285	48.4008	53.4048	54.435	46.8383	54.1405	71.0262	64.9021	47.6899	34.4951	56.3373	95.4677	47.9304	183.619	236.318	97.1118	52.8987	48.5748	43.8369	58.8176	37.9535	42.1737	124.214	67.2861	47.0828	53.8299	51.0017	40.8756	42.9992	44.1207	75.966	48.5915	68.2384	43.5833	47.9776	44.2073	58.7903	30.2072	47.1322	41.1934	48.1943
206087_x_at	119.524	161.223	86.8342	155.552	113.941	173.47	101.727	153.953	146.022	125.193	142.461	150.45	74.6675	200.138	204.004	248.662	153.063	72.7947	127.015	178.336	97.3044	285.108	183.363	137.346	75.9671	96.0998	103.567	174.424	107.901	101.674	151.335	135.728	99.4926	121.143	127.687	97.3173	124.762	67.8585	107.699	44.6811	182.271	109.126	111.268	108.176	126.155	78.8989	107.627	120.577	118.925
206088_at	8.60705	8.59925	10.3832	7.29449	31.5465	15.4292	8.00193	6.7966	6.93517	7.64817	6.69318	9.94629	7.1311	12.0483	17.2522	8.68527	11.9015	6.71906	8.31518	23.1813	18.5532	6.3128	33.3335	31.4254	15.7407	6.53548	6.35098	15.4217	7.37572	8.58749	7.25605	22.3388	6.35627	11.3235	16.3055	14.3621	6.46441	6.37622	6.31467	6.88462	19.9466	19.3541	6.72176	8.39303	6.68722	7.27941	6.24624	6.306	7.74466
206089_at	4.69121	4.48882	4.43055	4.40471	4.47247	4.57445	4.63507	4.629	5.19304	5.01125	4.58269	4.68488	4.39197	4.88496	4.73594	4.48897	4.47202	4.33528	4.39792	4.42853	4.34418	4.42549	4.47051	4.42024	4.4408	4.39557	4.46574	4.26548	4.37857	4.45928	4.41767	4.3065	4.40272	4.70708	4.49209	4.40855	4.43829	4.47516	4.41958	4.59131	4.49859	4.47065	4.49791	4.44335	4.47267	4.54765	4.34822	4.43937	5.29826
206090_s_at	13.4092	16.5013	16.8106	19.924	20.1686	16.5449	9.36259	10.8822	14.3225	13.3911	14.1736	13.9093	19.838	15.6611	14.4917	17.2365	14.4712	18.6946	20.3216	18.7035	57.404	11.6002	23.2992	50.2565	18.9209	82.0347	16.6786	40.6234	16.7635	13.9336	12.6771	102.829	24.3538	20.643	11.8326	56.9415	44.3737	15.1862	15.1413	27.1962	15.6587	11.7922	13.8385	13.3645	11.8448	12.0664	14.3175	9.92208	13.6835
206091_at	8.41078	6.734	6.52547	6.3069	6.58359	7.6147	8.95506	7.51922	9.76202	7.73089	7.64209	8.18569	6.13666	7.75713	7.15769	6.98706	6.88306	16.2541	6.29893	6.51499	6.37338	6.50155	6.68688	33.5129	6.70293	25.83	7.74804	6.12083	6.24047	6.79336	6.57854	12.1352	6.62972	7.29109	6.77882	60.8041	6.52934	19.9143	8.37873	7.60446	6.85868	6.69481	6.88565	6.63279	6.7268	7.33176	6.77934	6.5799	7.59296
206092_x_at	19.6983	19.0647	20.0053	18.8198	23.5241	19.4411	21.6562	19.3394	19.6135	25.2218	19.3493	19.5526	17.8896	19.6439	19.3136	19.082	19.1762	16.2797	18.9343	20.2801	18.8623	29.6539	18.6464	14.4114	15.6551	19.7722	19.2083	20.7078	18.7245	28.6582	17.5105	18.3054	23.4373	21.3325	25.2464	25.477	16.0914	30.5605	18.9481	33.3249	22.4157	14.7579	19.2581	19.012	19.3255	19.4772	16.8488	18.928	23.6286
206093_x_at	52.4739	61.6047	73.8655	106.543	116.542	47.1788	50.907	44.4383	56.6537	56.2456	47.6712	44.812	91.3478	43.6949	65.7284	46.739	53.8838	27.5137	50.0924	44.4144	81.4621	25.2676	42.1424	22.1857	51.143	54.832	51.5292	33.5647	39.5262	64.4305	30.7695	76.886	80.2931	80.2432	45.7415	38.8477	32.923	50.5061	35.5214	32.9407	65.2335	42.3264	42.5238	31.1258	31.4019	51.6918	88.6505	72.4123	77.4912
206094_x_at	5251.66	5922.15	3845.99	7775.32	7000.06	8956.07	4560.73	5174.02	5972.19	5408.16	4290.56	8925.77	2748.89	9996.15	7927.89	8647.41	5726.11	1804.09	5696.12	7754.61	6189.33	5644.64	3522.67	8789.84	3484.32	8939.38	7654.84	1194.01	2627.09	8338.75	8354.18	4672.26	6650.19	7105.55	7069.19	1431.47	8550.17	2096.25	6107.71	10145.1	1980.92	1067.06	2464.77	4774.08	8129.55	5255.42	5610.09	7932.25	8255.51
206095_s_at	526.345	623.584	828.923	600.174	677.485	663.936	961.614	705.037	619.683	465.312	739.316	782.026	696.424	700.49	529.245	526.601	572.091	725.485	513.588	542.082	676.277	570.257	582.353	713.384	630.678	569.828	515.345	625.965	835.697	572.056	686.274	628.343	571.737	733.938	628.076	745.674	789.675	482.981	1044.83	482.479	463.487	454.192	1094.58	857.813	477.361	642.082	608.997	599.382	493.122
206096_at	27.1702	28.8609	35.8832	22.2484	25.6869	24.6901	24.9317	32.3721	31.3189	25.9835	25.2207	20.2956	22.5341	36.9718	26.8229	25.7587	19.3016	23.3919	18.4863	29.6308	25.2197	18.705	31.6722	26.6234	22.7325	21.6557	21.8141	27.6574	24.163	19.0672	29.2366	31.1509	30.6712	30.3632	47.8066	22.4672	22.8603	22.8961	22.5698	25.155	29.4597	23.3079	27.6733	33.5856	30.8576	22.9477	33.7193	32.1196	25.0701
206097_at	70.4852	45.2647	63.1193	76.1483	62.5446	86.9009	44.8547	59.1011	74.2803	104.791	77.2693	66.8086	48.1775	90.4637	73.6144	64.1791	44.9592	41.5312	71.9781	77.9884	52.5748	104.366	51.9293	132.436	39.9271	61.3899	57.0882	50.2521	42.4378	57.8326	97.3932	62.138	62.6127	65.1813	61.4486	37.2232	66.8768	64.1087	40.141	42.8227	47.0695	61.3055	88.1356	63.7336	37.6879	43.2749	48.0113	91.7206	64.8187
206098_at	9.94028	8.84209	17.2914	9.45528	7.89003	7.66942	10.139	7.82091	6.84703	6.88403	11.9697	8.48043	10.6817	8.68082	8.36519	8.18064	7.65704	13.1344	11.341	8.06517	7.62624	6.9326	9.49884	9.93424	7.32099	11.3556	10.8016	11.0744	24.2636	7.32462	19.3536	28.8757	10.7695	7.63579	10.4002	7.64193	11.6349	9.98988	11.1293	8.4951	7.59532	6.64541	13.4484	9.53954	8.12174	7.69653	13.4176	9.9439	6.60355
206099_at	18.8111	22.3409	25.041	21.1307	25.4741	19.677	18.2059	18.0948	19.042	19.844	19.8739	20.164	43.2498	19.8428	19.7759	16.478	25.0913	18.4101	18.9962	15.6549	21.7734	19.1237	37.6211	18.2844	19.3515	23.2172	16.4725	101.389	18.9642	14.9245	26.8482	32.8332	25.1651	19.9971	14.4235	13.7515	19.2037	19.4251	17.9989	20.4503	22.1398	19.4881	16.7689	13.8756	18.5081	19.6783	35.0539	24.7253	19.7727
206100_at	297.005	249.368	267.639	283.613	268.804	222.214	258.515	272.813	238.995	369.414	205.74	187.408	284.244	48.0973	176.666	306.8	1035.4	128.266	230.219	104.839	148.898	526.453	139.592	85.4908	364.028	129.995	142.342	266.272	157.428	250.943	110.34	228.279	288.798	235.909	328.615	31.652	68.1395	426.735	121.601	61.4752	147.549	243.742	244.679	133.144	24.7167	172.101	277.86	340.942	299.385
206101_at	402.25	491.205	181.816	324.346	479.995	486.676	308.476	465.79	594.311	815.347	259.601	667.768	615.426	176.588	325.15	92.7284	690.595	57.3488	1074.68	269.723	412.691	432.355	42.3462	486.817	229.079	1067.55	393.041	493.076	663.951	994.057	363.646	1014.16	210.942	799.414	120.167	275.974	3202.85	190.206	225.302	346.46	498.583	274.566	319.4	269.806	118.725	565.806	357.001	264.778	322.814
206102_at	10.9671	10.8204	17.638	21.4544	9.43227	7.8473	7.23465	7.40402	7.86711	6.74069	6.36586	13.1176	11.0299	28.3898	7.88494	62.2593	13.7309	459.884	29.0485	28.8683	19.7621	73.461	47.9351	159.021	230.88	94.7903	16.5191	33.5136	19.2986	16.0897	41.9309	55.6156	9.47573	12.7176	137.38	701.576	28.9562	135.277	479.408	35.0097	18.3414	59.0626	45.6975	380.081	174.854	5.44801	13.7042	13.8386	8.6656
206103_at	12.1325	10.571	9.67039	9.48184	10.7716	10.209	11.9465	10.5542	13.0966	10.5735	10.5798	11.7581	9.38417	10.639	8.8753	12.4006	19.1407	34.2675	15.592	8.98944	8.38741	10.1304	13.948	12.153	10.1995	22.9693	9.83486	20.8205	14.1883	9.16985	11.3585	6.84647	14.0786	10.5095	12.4871	14.9564	11.9892	19.9907	12.7798	10.6727	10.3524	12.5969	8.95608	11.199	13.0697	10.4249	10.1146	9.78436	12.067
206104_at	4.5313	4.37234	4.30792	4.2694	4.35409	4.50648	4.58446	4.53367	4.58612	4.58448	4.54578	5.44212	4.28449	4.55229	4.46099	4.37727	4.36604	4.1901	4.27195	4.30053	4.28423	4.32148	4.36275	4.3145	4.34137	4.32822	4.35651	4.22682	4.27008	4.35642	4.3037	4.24075	4.2739	4.44101	4.38197	4.30524	4.33316	4.3742	4.32656	4.49307	4.38752	4.38316	4.40497	4.32756	4.3716	4.45476	4.65815	4.3564	4.45928
206105_at	4.01262	3.94535	4.15471	3.87363	3.92651	4.00786	4.02653	4.04366	4.13086	4.03929	4.04433	4.10852	4.14529	4.04975	4.0365	3.94062	3.93185	3.79856	3.86101	3.89831	3.85846	3.89078	3.92438	3.87985	3.90694	3.8901	3.92084	3.78778	3.85699	3.92554	3.88692	3.86262	3.86033	4.01701	3.94862	3.88891	3.92083	3.94375	3.90875	4.01262	3.94676	3.93558	3.95415	3.90621	3.93899	4.00381	3.89097	3.90779	4.07607
206106_at	15.5048	17.1748	14.7387	11.82	12.2954	15.8872	17.6269	15.3929	13.8654	16.5679	14.5791	13.7727	10.9544	17.1099	12.7871	15.0018	12.9554	35.0098	21.6772	14.7199	22.9163	17.0637	14.8899	21.4992	13.2495	16.3687	17.9015	13.7383	13.7756	16.7153	16.1074	18.5947	18.0902	27.3803	45.7621	20.8488	19.3623	21.2052	16.5448	52.0139	20.739	18.1135	15.026	14.3978	19.8241	16.2485	12.9467	14.3295	17.7549
206107_at	5.97188	6.51962	5.11037	4.829	5.31857	6.10233	5.43613	5.40253	10.0624	6.32863	5.40236	6.89074	5.08127	5.43271	5.66816	5.3211	5.48212	4.93976	4.83578	4.89845	5.18056	5.26255	5.2971	5.0267	4.99935	4.49737	5.30362	4.8602	7.3244	8.47152	5.24812	5.26982	5.915	5.31857	5.60735	5.24451	4.97402	5.19868	5.10807	5.40255	5.08286	5.19786	7.84742	4.9909	5.59549	5.62323	7.39638	6.44785	7.66091
206108_s_at	54.5517	248.247	165.552	225.223	329.433	251.885	69.8921	35.6779	72.4543	94.4985	108.539	241.239	18.585	440.683	241.907	210.323	36.0667	64.9437	271.898	368.101	193.762	40.7784	10.5489	122.724	262.702	28.8259	133.077	58.815	247.028	36.7753	52.8993	113.675	373.781	27.7005	32.7814	63.3406	38.3624	18.8963	66.9569	68.8634	12.9602	21.8779	55.2759	13.3072	627.327	130.077	22.9818	24.4491	6.14292
206109_at	5.67242	5.19679	5.03861	7.25747	5.16432	5.33266	5.46309	5.45444	5.55632	5.25388	5.4025	5.5167	6.67466	4.92835	5.39643	5.09064	5.17085	4.79334	5.92777	5.04059	4.96375	5.03536	5.12809	5.09677	6.15887	6.11392	5.14206	4.53445	5.70106	5.17236	5.11296	5.0117	5.03087	5.35505	5.23119	5.06976	4.81055	15.3118	5.04506	5.42719	5.22024	8.68855	5.09959	5.14193	5.21421	5.56743	5.66757	5.16288	5.35774
206110_at	7.68056	5.65652	5.72017	3.9738	7.45482	7.54179	4.93165	7.5929	17.1298	7.59276	7.45984	25.4513	4.12525	5.54847	7.57699	38.9288	34.1725	28.6359	79.6402	7.38861	17.3667	47.0168	10.697	38.2833	7.815	73.5824	9.84166	66.8211	7.31296	5.84768	23.747	28.7502	5.47094	6.21521	29.4133	116.367	7.42856	7.44872	8.28752	5.56577	5.5118	16.1352	6.97403	23.2049	5.85173	7.54009	4.70937	7.04062	5.5225
206111_at	12.5561	8.8383	15.9164	8.29242	8.35435	9.59762	9.9765	11.5615	11.4832	9.80032	9.36929	10.1071	10.3223	9.55158	8.7703	8.50787	7.42308	28.5416	7.48532	7.49353	7.94563	8.6043	9.07537	8.71842	10.8496	7.73154	7.98464	9.70554	7.7019	8.61292	7.97405	11.8494	15.2164	22.8016	10.1367	8.75897	14.4785	8.16995	94.8049	8.75917	8.29428	8.14429	11.6237	20.6573	8.41155	13.7733	13.3849	14.0264	9.27194
206112_at	6.72059	5.8847	5.8093	5.86619	5.98734	6.33701	6.58002	6.36685	7.50391	6.40881	6.4219	6.32743	5.83733	6.43967	6.24742	6.02612	6.03796	5.74872	5.87471	5.73608	5.91502	5.9391	5.99065	5.67221	5.97	5.71924	6.3024	5.56528	5.83794	5.9955	6.46143	5.80913	5.90719	6.20794	6.03613	5.87975	5.99194	6.02234	5.92526	6.5147	6.03802	6.01398	6.04253	5.79163	6.01176	6.27522	5.91359	5.93731	6.35024
206113_s_at	320.227	239.956	586.772	318.524	329.854	312.033	738.551	265.098	184.317	141.131	747.414	346.414	312.435	262.871	231.23	269.681	165.739	296.113	292.068	311.648	378.027	237.174	520.004	352.7	272.1	334.537	186.264	338.878	282.656	249.389	346.08	270.473	353.622	312.476	246.415	151.673	237.811	395.606	290.933	523.185	291.777	253.665	471.816	171.452	231.017	334.938	488.938	329.731	168.024
206114_at	6.67222	5.85293	5.68342	5.65468	5.80858	6.28307	5.92535	6.11989	6.13553	6.06365	6.07043	6.21506	5.62025	5.8924	6.21477	5.87266	4.6929	5.51813	6.36149	5.65772	5.58514	5.67322	5.72753	5.67134	5.77021	5.65137	5.80262	5.50908	5.54631	5.91294	7.0987	6.75411	5.58823	6.05979	5.87009	5.62827	5.70636	5.7482	5.6587	5.99005	5.91336	5.87393	6.99702	5.76489	5.83894	6.01974	7.66388	5.7462	5.94291
206115_at	38.6483	31.2022	62.0977	51.122	37.0469	10.6569	52.4917	160.834	85.9402	58.0464	17.1946	21.4055	164.71	12.0433	11.7462	11.3282	22.5938	26.2776	25.2568	8.7734	18.3703	18.7043	9.38345	8.31225	11.7504	17.7549	10.8764	29.6814	98.1512	13.6125	18.8808	18.1827	154.059	29.3366	14.0861	14.1292	9.73472	13.6496	11.9012	20.0863	13.7755	11.5516	13.0894	9.9016	9.41201	152.524	140.374	42.6636	34.6811
206116_s_at	525.969	481.013	488.299	1135.09	1730.48	1541.58	243.611	236.221	250.173	225.697	334.16	719.001	555.712	272.549	992.425	557.659	277.828	813.433	579.825	609.138	443.299	1789.03	295.181	454.263	413.628	505.301	290.965	670.585	452.231	302.817	517.558	652.588	1263.88	984.712	285.441	220.155	177.437	409.675	399.673	367.965	801.589	390.657	525.163	266.038	274.526	366.666	948.592	553.476	299.348
206117_at	18.2415	20.5537	16.9324	64.9469	51.7121	48.6456	16.7714	17.7203	19.4749	17.9541	17.9719	17.057	24.1598	10.6858	27.7768	77.9649	7.75091	34.2817	10.4594	16.8956	32.1776	39.4637	10.4598	10.3777	16.2853	18.1806	10.4502	39.6165	16.6415	15.0528	18.3132	10.4018	31.7233	19.2293	15.1072	15.9898	7.10867	16.0587	13.812	16.1699	17.4096	10.4902	15.3773	17.0419	16.9666	20.3349	17.8515	31.7718	11.3277
206118_at	65.1901	45.9764	161.104	45.2351	44.8042	39.8191	89.7005	42.7767	15.8519	58.4622	99.3502	23.1198	69.6015	46.7971	9.4067	53.542	74.4317	28.3508	14.636	24.1731	66.0689	47.984	45.8462	6.6483	18.4572	23.4228	33.7675	162.263	45.8462	60.0499	51.5783	44.9656	75.4834	46.4675	27.7337	7.56	43.187	34.9828	52.8016	16.9126	46.1005	45.9665	15.7433	30.7601	8.28779	105.604	73.6957	39.3798	33.1087
206119_at	13727.3	8422.58	4417.93	7252.22	8681.26	14864.7	8643.54	14727.5	12331.3	10104	3396.25	10711.4	4917.06	3168.3	4155.94	7464.41	7650.78	427.25	3329.09	2653.57	1103.4	1735.69	98.2941	43.1629	296.906	5345.5	1102.97	3354.48	10003.7	8296.07	2580.84	341.47	5225.57	14249.5	533.464	1191.22	7457.56	615.149	539.583	2076.96	2515.99	8081.86	942.784	1241.38	6438.06	10330.4	7576.62	7525.47	13932.6
206120_at	28.61	28.593	33.4151	18.7843	29.4184	20.8272	20.8591	16.9913	25.5889	17.5964	15.5847	20.0555	41.5187	18.7675	18.7521	18.8769	18.5751	17.2387	25.3955	15.1707	34.5408	18.7976	27.6323	14.7125	24.1125	17.3412	17.9605	73.2495	36.966	15.6458	14.7012	44.8103	40.4084	28.4881	15.3364	15.0975	19.0493	25.2598	15.1866	18.7014	25.425	11.7225	22.6352	17.4771	17.0705	15.468	22.9265	38.4383	24.5822
206121_at	4.85456	4.96428	7.09709	6.12449	13.5927	5.02461	5.09844	5.05911	5.16581	5.17642	5.09112	5.13971	119.626	5.10639	5.69729	4.96851	5.99074	4.75722	4.69643	4.85578	4.49831	4.89175	5.99714	4.87713	4.89548	4.86806	4.9352	58.2915	4.78983	4.94051	9.06049	81.6062	7.12055	5.04647	4.90184	4.85562	4.88651	4.93973	4.86057	5.10989	4.98262	4.95406	4.90972	4.88168	4.93168	5.04823	8.73227	5.4823	5.07367
206122_at	6.83229	6.40893	11.5677	5.65167	7.00399	6.50175	7.05367	6.50781	7.27042	6.56398	6.57189	6.57436	7.02032	6.60338	7.70741	6.54802	6.50383	8.91296	7.24022	9.31779	6.34566	9.86087	5.96052	7.09936	6.39683	7.96709	8.56395	5.99556	6.15398	6.10127	6.29414	6.11713	8.26175	8.68973	6.43342	6.3233	6.33272	9.39979	6.40346	7.9804	6.56558	9.7139	6.55245	6.36767	8.8817	6.70079	9.39822	7.29915	8.95183
206123_at	35.5758	28.8787	33.6211	24.5296	31.3865	37.2903	32.2077	48.1312	50.2912	56.5065	42.8467	46.6358	42.2983	42.9776	55.9683	42.1209	26.7217	25.2159	26.8247	25.6735	18.6311	26.4195	19.2503	11.096	20.2198	26.6138	28.1865	24.6305	25.9431	36.9596	25.3868	33.6086	31.1871	30.8959	48.9855	25.2635	15.9862	33.776	31.5548	21.9941	26.9676	25.7627	30.4422	34.6285	31.1331	45.2748	29.8555	33.1079	51.6893
206124_s_at	14.8562	14.5435	14.6283	13.8254	14.4655	14.8216	15.0246	17.4712	16.2793	16.1044	15.9571	15.0717	14.0267	14.8137	14.9192	14.7324	14.7205	14.4385	13.704	14.2707	13.7586	14.1718	20.2363	14.0378	14.3538	14.6536	14.4352	13.2967	14.525	14.7175	14.3425	16.7726	14.5544	15.4998	16.7268	14.2076	17.5949	14.7969	15.8804	23.9951	14.9752	14.7568	14.7989	14.6296	15.7391	15.6872	15.144	13.9994	14.8662
206125_s_at	17.8445	21.5816	17.3619	17.314	17.5208	17.9058	17.9834	17.9885	18.3789	17.8219	18.6756	18.3071	17.0869	29.2648	20.1446	17.8207	17.481	12.6545	15.447	17.3156	17.1477	17.3391	17.5175	17.4017	14.7662	17.3657	16.2534	11.9875	17.0834	17.5088	17.3039	17.0485	17.3322	17.7611	17.5793	17.2746	17.4302	18.5917	17.3564	17.8854	17.6082	17.5617	17.6776	17.4197	17.555	17.9732	20.0043	17.4248	18.01
206126_at	10.763	5.90202	6.74362	4.90402	5.50906	5.70541	5.85297	6.47445	6.12612	5.28156	5.69179	5.79356	13.5547	5.82108	6.05855	5.54564	6.28814	5.57556	6.61637	5.36138	5.57075	6.43071	5.93453	5.70848	5.68467	6.45622	6.0967	11.2537	6.74246	7.9853	5.58679	5.29944	5.75749	6.36531	4.84457	6.02701	6.42684	5.53656	5.31811	7.96858	6.43036	5.67249	9.19743	4.99262	6.84477	6.27929	5.47854	5.64531	6.16795
206127_at	5.50799	14.5369	12.6359	6.97922	7.83375	7.32662	9.11705	7.54252	8.21058	7.38028	7.59993	8.00906	11.6539	9.99455	12.4507	9.38103	7.13943	7.22658	6.73592	7.03878	7.38172	7.87798	7.96296	7.03288	8.26228	6.68178	7.11895	8.00942	7.23246	7.61423	7.29767	21.4883	8.0584	7.91648	7.1905	6.57997	6.3357	10.6026	9.29138	7.4828	11.0407	6.91467	7.20281	7.08396	7.16846	12.7699	16.5785	8.57541	7.88249
206128_at	41.0894	41.2065	40.749	40.4956	40.0173	36.1585	41.052	36.8789	42.6438	41.9593	37.3308	39.6999	40.3463	42.0313	39.4107	36.6535	33.5365	31.5649	52.2053	39.6568	44.4969	48.5598	41.0858	43.213	42.2996	40.7615	46.7073	29.4713	39.1282	43.9004	39.3282	34.7141	44.9649	42.7792	57.4341	55.4897	40.9113	42.6366	39.5221	68.0782	66.8725	78.1003	48.5242	48.2189	68.4064	41.6772	45.1451	40.8355	54.8246
206129_s_at	6.88077	7.47731	7.0186	7.72829	8.65131	6.89368	6.54513	6.87211	7.03187	6.58635	6.19454	7.02251	8.66522	6.85469	6.75561	19.312	6.40929	10.4506	16.1656	6.27041	15.5886	6.50115	6.30573	18.5176	28.729	8.97468	6.78875	6.22019	6.71646	7.1429	9.07784	18.4963	11.3674	7.37489	6.35359	6.73473	6.79453	31.8956	6.77212	13.1584	6.38947	6.3534	6.38213	23.0743	12.9626	6.45707	6.75462	9.41629	6.85609
206130_s_at	5257.75	5165.59	3087.05	4558.71	5424.11	6536.36	4008.18	5485.84	5243.98	6302.83	2091.27	5887.06	2598.64	3724.35	6392.23	2620.17	6040.22	1905.51	3900.77	6702.07	3595.97	4029.38	6272.3	1160.68	2907.09	6839.75	2805.36	1496.3	3360.44	7498.61	5741.24	1859.42	4308.97	6177.68	1793.2	4146.58	4296.01	3267.41	2202.15	3612.96	4751.11	2864.71	5637.31	2195.63	2028.33	4171.34	3160.12	4006.7	4241.24
206131_at	7.49574	7.29089	7.18351	7.13017	5.62252	7.39021	7.51332	7.49836	10.9699	9.25893	7.45873	8.59364	7.09366	7.47212	9.48413	7.26912	7.29338	5.63821	7.12967	7.20688	7.13245	7.20414	7.24955	7.16861	6.52963	7.18843	7.26959	5.22626	7.12813	7.27448	6.86757	6.20359	7.43861	9.51301	6.94146	7.65189	5.67369	7.22008	7.21535	7.47709	7.31204	7.27747	6.57237	7.23357	7.4835	10.082	7.20661	6.79448	7.42728
206132_at	161.674	127.007	74.2825	51.7565	77.498	73.2949	139.112	137.542	118.732	129.876	75.6771	131.885	51.1028	51.4643	93.7246	70.9365	65.1592	62.2351	42.8524	55.7599	47.9383	29.0847	31.715	12.5494	27.6067	15.742	42.9613	53.1773	68.1425	169.577	35.7265	15.1449	70.5302	97.933	23.5528	35.3373	34.9504	81.1395	99.6653	21.7464	76.9768	40.2395	118.604	33.0302	49.122	179.814	98.3116	137.625	76.0936
206133_at	178.779	716.034	186.013	748.073	685.011	805.747	197.567	108.726	108.13	57.4362	164.612	628.656	200.661	654.762	433.69	265.86	1412.07	62.6711	348.631	615.268	243.117	309.881	1009.46	152.465	115.497	201.037	409.681	256.539	506.545	156.407	520.355	565.419	288.726	194.331	52.4193	22.8438	975.335	155.752	42.5429	234.614	331.724	198.749	191.458	126.452	30.5071	259.185	653.957	894.521	281.77
206134_at	13.9827	11.3197	73.2773	46.8391	12.3185	9.02776	9.24484	8.74727	10.6042	8.7453	9.20496	8.84673	83.3476	13.4815	8.73112	23.9703	9.05306	521.925	38.0789	101.968	39.2175	97.7679	27.8416	7.19582	221.283	18.0848	11.1576	978.303	10.7514	8.28959	134.983	319.028	33.0856	8.8518	153.33	11.5207	31.8663	22.6475	8.04555	7.91985	58.2088	6.48011	9.10207	8.55421	8.71722	6.90869	14.6379	29.8473	7.90042
206135_at	6.23093	5.5873	5.42935	5.32227	5.52887	5.84679	6.12054	5.94768	7.9165	6.03972	5.96274	6.20916	5.27016	6.23115	5.76487	5.58885	5.61571	5.25976	5.32376	5.42129	5.61176	5.42788	5.85325	5.40595	31.7341	5.31027	5.51099	5.17432	5.29314	5.77111	5.42656	5.22451	5.32534	5.82992	5.64315	137.06	5.451	5.5911	5.43132	6.03844	5.66994	5.52043	5.64489	5.4513	5.58592	5.95024	5.41863	5.49114	5.92863
206136_at	16.8004	23.4827	20.6593	18.7574	19.0597	18.2463	22.145	21.1169	34.2727	27.3902	53.5776	33.1346	15.8482	35.2965	25.0284	41.5663	13.6256	23.7526	11.9675	29.3785	14.0794	34.0147	11.0533	13.1655	22.7415	13.2259	13.0663	10.3143	11.9686	34.6958	21.1675	6.37128	25.2382	16.0873	24.1229	28.4042	10.8799	31.9165	21.6899	12.4522	30.7229	47.7813	14.2843	22.9485	14.9649	32.3776	14.9064	20.766	28.5792
206137_at	5.3977	4.74415	4.70117	4.62969	4.74041	4.81249	4.78852	4.88109	4.99961	4.8305	4.83277	4.89084	4.66801	6.51128	6.02087	4.74893	4.73143	4.63649	4.68183	4.70874	4.68505	4.70705	4.73024	7.14806	4.71203	8.88039	7.98461	4.3472	4.66584	4.7317	4.68727	5.74919	4.68492	4.72734	7.03689	4.69019	131.985	4.75725	4.86381	4.83027	4.76002	4.73552	4.75975	5.0307	5.62451	4.79096	4.48885	4.65721	4.81391
206138_s_at	156.312	170.898	202.115	179.838	207.368	172.016	136.402	160.221	136.721	173.084	173.037	82.1032	232.39	107.39	127.07	159.471	172.373	233.722	278.314	247.444	268.301	165.808	528.788	371.208	194.885	267.005	238.748	175.367	152.789	155.171	230.839	277.201	189.706	161.987	595.323	224.024	188.701	313.117	274.524	205.669	245.106	239.639	115.456	192.573	196.196	147.188	172.945	167.733	172.569
206139_at	20.9367	29.055	37.8332	28.0283	33.9696	33.2917	24.7786	22.5935	24.8232	27.786	22.4812	27.8792	41.1667	22.5495	22.4163	26.3438	32.4343	32.5137	40.2885	46.3872	37.2004	24.9499	70.2615	52.9787	40.1037	37.0852	42.4445	29.9034	37.9624	31.7932	32.4343	50.5409	21.2225	37.5574	109.592	33.4387	46.7635	58.8965	44.6567	54.1901	47.041	60.5355	27.9278	32.708	35.8848	24.6226	18.0637	37.0463	27.9514
206140_at	29.6887	13.6784	11.9684	41.8365	32.5444	28.4408	8.76473	20.6618	27.4334	27.8192	8.34775	14.6738	49.547	8.55581	32.2881	10.5989	7.48767	6.80737	7.15768	9.87795	16.6152	6.91415	7.21812	6.54298	7.10955	8.94646	6.5015	6.38437	18.125	20.1394	7.09636	15.3103	24.5507	24.2202	7.35769	7.31923	7.44572	7.67774	5.74781	6.42428	8.11747	7.46989	8.77838	7.35145	7.99752	8.47178	19.4757	11.6459	23.0156
206141_at	26.8479	35.0305	25.5823	23.6185	18.4701	29.4285	27.2098	26.6881	23.9835	24.9926	36.9313	27.1246	30.2396	21.7805	43.2873	14.2261	25.9212	55.8944	55.6351	26.2654	22.2452	29.1023	18.8004	54.7394	29.2282	63.9307	24.9451	16.2283	25.2153	25.4452	50.2438	32.4737	26.2654	21.9632	51.3179	21.2634	16.8391	76.3427	31.7665	42.7748	57.119	23.9494	26.0621	17.0135	37.5082	26.4871	32.3524	25.6514	17.899
206142_at	7.16521	6.59975	6.5005	6.45347	12.4448	6.68963	6.8031	6.93484	7.11089	7.39388	6.866	7.79221	7.27793	6.76477	6.7625	6.73548	6.47892	6.34113	6.44979	6.49192	6.46753	6.27587	6.48923	6.20201	6.53482	6.35754	6.50444	6.48658	6.4002	6.4676	6.48636	7.30693	9.76085	6.98801	6.60868	6.60908	6.26312	6.53286	6.34795	6.77772	6.54469	6.58786	6.67246	9.49784	6.58794	6.70601	6.38606	6.51803	6.75437
206143_at	6.79471	6.90506	5.73837	5.5991	5.98843	6.136	6.31959	6.284	10.5668	17.5202	6.26396	6.3825	5.69397	6.26964	6.26245	6.05127	25.9087	171.994	18.9514	6.11364	5.61438	5.65938	8.04828	5.80174	74.5138	5.42344	5.90707	5.37416	6.08673	6.00119	5.81968	5.55492	25.4016	6.22686	5.98784	45.996	114.442	1944.79	495.696	6.42231	6.06357	39.8074	6.03774	6.1729	5.95413	6.22454	5.72153	6.06891	21.6314
206144_at	27.4985	30.7248	25.3558	36.9854	25.721	31.4178	23.9336	40.9729	59.8767	27.1952	35.4277	35.0974	31.1506	35.6971	22.3677	47.8169	47.8607	18.8893	37.0684	42.1511	30.0275	21.6277	21.6024	21.1402	17.1575	29.194	38.577	16.4589	34.7058	42.0139	16.2123	17.0547	18.1375	23.2984	20.6467	25.1168	34.2706	18.5665	17.0588	22.6151	29.3118	94.6641	36.0793	23.0019	17.8194	22.3326	28.1522	29.5019	28.7859
206145_at	6.12746	5.29414	5.47916	5.17847	5.25471	5.54673	5.70385	5.59069	5.98573	5.84413	5.60477	6.02567	5.04498	5.64004	5.53107	5.32615	5.29713	4.87385	5.1157	5.17512	5.0866	5.16023	5.24436	5.14568	5.22512	5.19462	5.27172	4.94902	5.09355	5.28919	5.19032	5.04613	5.12275	5.47534	5.3243	5.18432	6.02128	5.2873	5.21459	5.6382	5.34609	5.27717	5.31175	5.21467	5.28825	5.6375	5.15907	5.81734	5.89386
206146_s_at	10.2155	8.6638	9.36479	9.21	9.10999	9.87666	9.9038	10.3645	12.3035	9.83667	9.77107	9.85894	9.43777	10.1877	9.93161	9.64539	9.57898	9.42478	9.26696	9.57174	9.61248	8.45694	9.62224	10.64	9.57811	9.57945	12.7809	8.90296	9.48752	13.6516	9.37494	8.16224	9.48792	13.2427	12.6117	8.59682	9.62758	11.6695	10.6858	11.3699	10.694	9.05839	10.9256	9.42927	9.63863	9.7221	8.73889	8.49384	11.0396
206147_x_at	282.532	275.639	197.827	227.282	220.535	280.156	271.486	281.376	291.893	281.118	441.945	263.474	197.713	243.078	212.142	309.88	250.55	706.645	270.542	296.661	382	368.902	218.768	735.835	485.791	353.669	263.795	231.866	284.995	274.614	281.571	383.278	233.776	298.161	352.2	577.517	314.973	360.271	788.415	175.922	353.568	151.077	267.332	694.387	417.007	309.218	272.076	232.867	231.33
206148_at	22.9491	28.2263	28.9074	21.519	22.5489	19.0446	27.4221	22.9192	16.761	16.3311	23.3356	22.635	22.1616	24.905	22.8918	23.5643	22.5275	18.7126	30.4234	24.4818	23.4182	21.3601	21.6555	19.8422	33.6944	21.9565	22.5489	24.9501	13.376	21.5031	22.0322	22.1417	22.2826	23.2586	21.8646	22.297	22.4889	22.6402	25.452	35.1751	22.7288	24.4054	21.5441	22.1143	22.5851	22.7852	22.3097	22.1321	24.0701
206149_at	4.89556	4.65293	4.67049	4.5773	4.69249	7.0973	6.36151	4.85686	6.57791	4.82193	4.85491	4.90239	4.56031	5.61701	6.20415	5.12748	4.85905	4.5076	4.60781	4.6385	5.13893	4.89831	4.63809	4.65734	4.72044	4.60637	4.6207	4.43983	4.57869	4.70751	4.58441	4.57941	4.55697	4.81177	16.6187	6.98562	4.66067	4.72293	4.64189	5.48765	6.38327	5.26259	4.73827	7.47872	4.72044	4.82066	4.63033	4.65492	4.80854
206150_at	40.993	101.798	322.581	77.1878	155.326	40.884	38.6838	40.8857	41.4866	29.2721	50.5783	39.8666	755.584	40.9572	58.3818	28.8472	122.409	39.1388	33.7985	40.0668	61.4453	70.0342	335.285	23.6444	46.6284	47.6785	32.6102	1051.87	33.3087	46.5682	135.181	411.298	112.76	77.0743	32.1703	33.3628	29.9055	67.3679	28.5981	41.0312	40.3506	28.8356	28.7904	41.2003	29.2761	50.1492	66.0153	81.0775	94.0856
206151_x_at	36.8348	25.9528	30.0859	20.5211	25.912	26.1123	26.5163	26.3444	30.8919	26.4907	26.5065	26.6397	21.598	26.7838	27.6767	24.1015	25.3706	23.7966	24.4766	24.826	23.0028	25.7213	35.4524	25.7367	25.0362	25.7633	25.8871	21.385	24.3752	29.1281	30.0301	20.2513	25.6086	26.4311	28.8648	25.9287	24.0927	33.4145	20.1082	34.2902	25.5738	25.9523	25.7853	25.7612	25.9514	28.6414	24.8558	26.2275	37.9695
206152_at	34.1067	16.4159	16.8278	14.865	15.5688	17.7621	19.9151	20.6053	20.6448	18.4282	18.2173	20.5424	13.984	14.5548	12.2168	16.121	19.1011	13.408	17.5617	18.1262	13.9699	10.1542	10.8908	14.2353	16.2165	27.5834	19.5467	15.8994	19.0356	16.2101	18.5036	16.1052	15.546	16.071	19.7478	25.7328	15.1288	15.4447	17.8784	25.9452	25.0534	23.5998	19.5987	21.2795	19.8638	28.6297	14.7658	19.8194	20.1202
206153_at	605.768	326.705	203.123	354.064	370.276	576.534	384.669	469.815	542.886	398.729	444.918	556.949	100.9	434.249	592.6	267.287	385.426	116.642	530.888	449.792	731.934	557.509	287.119	441.551	119.415	222.315	616.926	395.852	237.988	606.894	650.996	88.9847	402.671	441.578	342.965	12.8745	332.908	28.701	79.044	907.219	711.539	169.727	289.648	98.129	591.114	357.252	231.435	444.135	599.565
206154_at	5.01967	4.93223	4.8782	4.92314	4.88953	5.05889	5.11316	5.06177	5.07959	5.34093	5.02885	5.08772	4.83202	5.02845	5.08385	4.95459	4.92707	4.68287	4.87485	4.89211	4.85692	4.83499	4.878	4.89639	4.8991	6.50867	5.29923	4.61163	5.02847	5.64656	4.87377	4.81652	4.87624	4.9905	4.93879	4.85523	4.92138	4.92825	4.89958	5.08661	5.169	4.93381	4.92247	4.89878	5.41944	4.97694	4.87445	4.89873	5.00554
206155_at	1113.82	981.058	366.198	484.495	871.62	1515.85	838.844	982.004	863.757	1017.47	749.045	1406.27	590.266	438.861	928.158	626.119	769.967	1111.56	964.93	626.542	1215.13	1420.39	652.469	3911.65	1689.98	1549.59	2447.51	316.074	536.016	1885.01	1635.29	1031.6	948.247	869.122	832.574	1184.29	1743.02	880.105	1325.42	3550.6	1084.27	796.62	1026.48	1107.22	2662.12	780.841	713.795	860.247	709.971
206156_at	4.61789	4.41553	4.35722	4.29824	4.38183	4.62163	4.52166	4.55999	4.69091	4.49238	4.56314	4.54733	4.27617	4.57981	4.53557	4.4083	4.40099	4.24554	4.30169	4.32576	4.46501	4.32964	4.38858	4.32368	4.42602	4.33649	4.3735	4.25495	4.27954	4.3944	4.32318	4.26902	4.33687	4.46924	4.42341	4.39999	4.34568	4.40976	4.32807	4.53289	4.43762	4.4047	4.40622	4.3508	4.64206	4.52899	4.32703	4.34781	4.48977
206157_at	8.89612	12.6469	194.528	9.48978	8.33465	6.97177	9.45369	9.12701	10.3859	7.32315	9.44763	7.85128	20.9464	8.0367	8.28578	7.28836	6.28924	37.7593	6.64236	8.07063	6.97458	6.31497	6.90282	8.01668	27.2904	7.08613	8.29916	7.53562	6.13076	7.02253	6.81572	16.7527	27.3027	15.7763	8.25118	7.89799	6.19112	6.80712	8.17904	9.11886	12.8681	11.5269	14.1404	6.27936	12.8461	20.8713	71.6792	24.4993	9.10208
206158_s_at	5804.77	4589.68	5865.25	5121.15	5493.28	4893.53	5825.7	6624.42	5858.59	5158.39	5170.83	4941.16	6534.25	4606.61	4217.23	5357.16	5037.64	4550.01	3715.09	4192.3	4010.78	7927.24	3822.75	3811.39	5712.35	5753.84	3439.31	6011.24	7545.07	6673.31	4518.18	4369.63	5329.34	5222.47	4204.26	3645.04	6803.17	4604.85	5351.34	3791.08	2802.66	5141.46	7367.26	6040.95	4094.37	6148.85	5573.61	5372.01	4333.48
206159_at	5.59063	5.24176	5.06609	4.94845	5.13676	5.47432	5.61308	5.44841	5.77572	5.49823	5.46152	5.68286	4.92185	5.65089	5.41942	5.22291	5.16516	4.8289	4.9407	5.03219	4.97031	5.03206	5.08795	5.04989	5.05833	5.04877	5.13174	4.83018	4.95529	5.49962	5.02573	4.92054	4.97201	5.38266	5.43944	9.79585	5.05766	5.13175	40.9812	5.3971	5.22202	5.12701	5.22071	5.09306	5.17691	5.38784	5.03955	5.16819	5.46878
206160_at	17.4976	17.1707	17.2681	16.3885	16.7541	17.7299	23.4751	23.3178	35.8127	17.8724	18.1584	24.4198	19.5513	18.2308	17.8681	16.8949	16.798	15.923	16.2124	16.5283	15.3395	17.8521	17.4217	16.4894	16.6504	18.3527	18.9003	14.0749	16.2369	17.4265	16.0795	12.3654	17.1395	19.7215	16.8908	20.7817	17.4607	16.8311	17.2594	17.9386	16.8723	16.8193	21.1503	16.6017	17.477	19.4843	16.4798	16.6142	19.4622
206161_s_at	7.53548	6.56354	6.49083	5.95098	6.54168	6.53223	8.25029	8.41338	7.68861	7.67474	6.71627	6.80997	6.39901	6.72228	6.69127	6.57228	6.48656	5.79895	5.94843	6.47055	6.25398	6.47421	5.93551	6.10678	7.08202	6.49287	6.53445	6.11049	7.67461	6.46016	6.25894	6.18767	6.46098	6.78691	7.69541	6.45891	6.16279	6.49712	6.28166	6.71246	6.13659	6.09032	6.59597	6.51003	6.55553	6.88201	6.55587	6.55587	7.0982
206162_x_at	11.0353	9.48998	9.24869	9.08698	11.0094	10.2059	10.1203	9.83762	10.8902	10.4222	9.96476	10.9252	9.01594	10.4582	10.0963	10.6783	10.7888	8.12267	9.33133	9.21844	8.92221	9.13757	11.5339	9.20627	9.58119	12.9912	9.45696	8.67027	9.05489	9.57994	9.29743	8.7015	9.1521	10.0407	9.89704	9.18151	9.28293	14.3654	9.26801	16.9286	9.95393	11.4138	9.73608	9.29594	8.85328	9.75346	9.22912	9.30896	10.4244
206163_at	5.10341	4.58996	4.51294	4.51196	4.55533	4.69908	4.81714	4.75788	6.87285	4.75734	4.89792	4.86178	4.44925	4.77559	4.72667	4.64004	4.58106	4.32829	4.70105	4.49899	4.48308	4.50874	4.55651	4.48021	5.49879	4.52249	4.55043	4.40323	4.44683	4.57872	4.50977	4.42154	4.47414	4.69961	4.59535	4.47054	4.53169	4.58703	4.49652	4.78373	4.62243	4.58772	4.61522	4.53205	4.58777	4.722	4.50115	4.52089	4.86617
206164_at	6.73944	7.01286	5.86797	5.6826	5.94287	6.20354	6.76166	6.23956	7.22991	6.47263	6.47253	6.73222	5.88359	6.88718	6.17196	6.06056	6.02156	5.87557	5.95085	5.85687	5.78071	5.96916	6.01479	5.7216	5.90535	5.98892	5.94916	5.51974	5.71765	6.06089	5.94678	5.42123	9.41331	6.30127	6.03801	5.73913	6.11646	6.05236	5.97373	12.1749	6.23597	5.99783	5.87391	5.89432	5.77292	6.15094	5.57394	5.9963	6.26855
206165_s_at	3.98246	3.73849	3.6869	3.67896	3.71839	3.8195	3.84675	3.86565	4.05848	3.81756	3.82218	3.87806	3.6405	3.82708	3.80705	3.76669	3.73316	3.60105	3.6595	3.68161	3.67146	3.68346	3.72331	3.67762	3.70243	3.6926	3.71783	3.59016	3.63795	3.72207	3.67863	3.63399	3.65899	3.79202	3.74191	3.68315	3.71561	4.53086	3.69843	3.8867	3.74702	3.73009	3.74661	3.69747	3.73146	3.80731	3.68316	3.69326	3.80335
206166_s_at	8.55088	6.44921	6.37686	5.98622	6.40002	6.74297	7.17049	6.71255	6.99705	6.93165	6.77116	6.92027	6.28002	6.73962	6.72457	6.49083	6.52486	6.16194	6.327	6.38295	6.00986	6.93824	8.90447	6.36473	6.42354	6.20235	6.44145	5.93138	6.29094	6.51058	6.36529	6.26865	6.23276	6.68987	6.55004	6.19153	6.33522	6.47921	6.40075	6.80458	6.50383	6.95454	6.56066	6.88542	6.47568	6.71515	6.30814	6.64489	8.55836
206167_s_at	10.8546	19.3449	17.1713	21.9951	40.3357	10.5029	7.59602	11.0578	15.7078	10.5227	11.16	10.8244	58.3808	11.752	24.5178	32.8502	7.17049	26.4997	26.5464	45.1407	24.4683	12.1233	6.91291	18.9694	25.3845	20.9256	19.5467	28.9503	8.89843	13.9815	22.2638	40.8051	17.6076	30.7792	10.0494	11.8232	9.61685	9.5018	7.31912	10.5466	23.3389	10.8415	7.85277	8.66933	7.71905	10.4	15.2864	13.3925	17.3188
206168_at	4.71634	4.03143	4.00111	3.95017	4.01232	4.07895	4.16461	5.67378	4.767	4.12405	4.43537	4.60402	3.96698	6.92678	4.11389	4.00524	4.01899	3.86721	3.95331	3.96393	3.84425	3.955	8.89109	4.00286	3.98951	3.96396	3.99951	3.86167	3.93487	3.99181	3.9886	3.91173	3.92744	4.11925	4.01878	4.34583	3.99307	4.04569	4.00729	4.1153	4.00763	4.03815	4.0337	4.00682	4.03821	4.21944	3.95062	4.02906	4.42868
206169_x_at	134.193	194.792	155.325	199.86	160.518	179.902	165.8	143.515	141.48	151.152	186.767	144.502	211.527	207.046	172.117	137.188	183.81	180.506	136.914	189.09	136.769	119.813	136.914	126.506	107.157	150.721	198.27	107.015	129.339	136.633	106.907	125.169	122.165	120.005	137.204	156.872	123.667	128.156	107.541	97.4428	137.463	175.725	197.698	150.253	97.7491	153.233	132.519	159.886	176.218
206170_at	99.4504	53.3295	189.819	28.3106	48.8016	57.7964	433.09	188.662	138.282	212.03	124.604	58.6942	45.6163	54.7578	61.2391	39.5776	118.072	6.25022	138.408	30.8859	188.607	72.0315	43.0471	498.337	54.9023	356.51	83.2996	190.054	122.891	166.96	64.6206	98.5191	33.5658	54.9208	50.3048	36.0612	161.166	42.1567	102.338	163.3	40.9296	12.3558	46.8837	41.8554	31.7003	52.9113	57.3109	158.463	67.1646
206171_at	11.2811	18.5822	26.262	20.878	24.0536	23.2647	11.3056	13.5013	4.81464	11.2299	11.3889	11.3809	29.7332	10.7988	17.9171	11.0451	12.4266	7.60108	13.8478	7.45665	14.5538	58.6103	11.0056	7.66596	10.9621	7.46171	10.9917	17.3024	18.2806	9.826	21.2336	36.4831	38.0877	24.6545	10.5135	10.1768	9.33601	26.8049	6.78667	10.8186	8.06075	7.54657	10.2456	10.2854	6.10463	11.1538	25.1636	11.133	15.6481
206172_at	119.537	171.958	26.3224	92.8465	51.0975	147.645	11.2636	137.971	58.2254	126.186	11.2104	53.3186	54.8761	106.35	38.5298	62.6886	40.4814	6.67456	8.17288	15.0361	31.7933	6.64659	28.8526	6.86939	7.10066	6.85254	6.70383	8.57909	370.565	242.121	7.07591	6.7207	31.2857	136.987	8.97437	6.62342	6.8663	644.834	54.8583	9.6969	8.97455	6.88413	255.61	6.9025	6.72288	211.351	88.4757	107.139	197.573
206173_x_at	17.2565	36.9655	60.9036	29.2008	23.532	39.4022	37.0082	30.1527	22.242	20.0886	47.4014	34.331	28.9452	24.7287	24.4893	46.847	23.0187	119.174	46.9132	40.1112	39.8775	86.6257	59.3559	60.6838	124.196	58.533	38.3726	102.049	40.0714	35.7568	61.5758	86.2059	46.902	20.6892	36.6542	64.5274	76.2597	90.3333	108.776	64.5147	35.8843	49.4492	55.2565	47.9491	43.0494	44.6145	61.6409	29.0005	17.3515
206174_s_at	281.267	257.825	301.67	323.356	290.27	313.608	327.798	268.266	227.249	299.697	332.019	317.251	295.408	267.987	277.578	415.505	363.317	401.561	357.513	305.079	362.847	215.03	480.793	396.433	546.212	362.757	322.064	299.67	216.945	320.864	430.902	587.322	349.795	322.695	342.54	238.36	289.941	511.016	333.197	364.62	308.217	201.212	452.122	530.607	359.263	292.47	356.635	327.227	213.27
206175_x_at	29.4328	27.6412	37.129	42.4163	36.6672	26.6954	38.9882	35.1061	25.6123	28.2064	117.648	33.0365	49.4627	38.5519	22.1249	82.3574	8.30304	35.8436	42.7497	41.2496	40.4504	39.3039	72.2312	33.4812	39.4231	36.6481	38.2519	60.8997	71.0398	33.0365	46.0501	90.2928	25.6838	22.0266	38.8981	28.9034	70.0335	106.526	37.945	22.249	43.7305	10.4838	29.7866	32.5925	18.6811	34.0244	24.7102	22.3696	28.5343
206176_at	7.79756	12.4541	13.2177	5.01809	7.27265	5.13637	8.74977	9.82696	5.52704	5.19378	5.49287	5.59986	10.9506	5.39003	5.23364	4.82738	6.07254	6.0148	5.17677	4.99998	6.85887	5.34719	5.2902	5.73807	4.97781	5.23777	6.01852	8.06918	5.36868	9.23722	4.94446	102.621	7.95147	5.14644	4.90889	6.90575	4.84369	9.53806	5.05348	6.95654	5.10865	5.09192	5.05752	4.8442	5.05321	10.6356	7.73995	8.66173	5.92547
206177_s_at	13114.9	16417	8154.14	16391.5	13092.9	17799.6	12611.8	18176.1	16067.8	14316.6	10537.8	22705.6	9651.16	19781.7	13663.9	7937.04	16590.7	5025.86	9130.13	19087.5	6818.61	6563.74	3515.84	4103.46	7718.01	183.573	14890.2	12669	18134.9	16641.9	12775.1	315.226	15003.7	15640.2	2028.09	9168.3	13478.8	4062.85	10069.1	10112.3	8995.4	14816.3	9859.51	4553.3	11517.6	16580.6	12744.1	12699.9	11480.1
206178_at	41.7853	38.0377	205.56	54.1975	113.361	35.1754	43.9001	26.287	32.413	28.8665	41.0103	38.3793	121.485	40.5484	40.1686	38.1035	31.1379	24.7668	27.0488	32.73	154.934	28.4648	23.2692	27.2755	31.691	52.5544	35.4434	22.1982	26.9957	27.5092	27.6374	48.7093	62.4113	54.2609	27.6545	37.5923	26.1106	14.4928	28.6995	35.1642	30.1557	23.9018	29.0521	27.3762	27.578	26.4877	91.1343	30.7046	41.1148
206179_s_at	13.3731	10.5848	12.3015	11.003	12.0547	11.9508	12.6443	12.3333	14.8138	14.3985	13.0963	11.7588	11.6374	12.9639	11.5138	11.2711	12.4895	16.852	14.6874	16.4534	19.396	16.4226	20.7255	15.5379	11.8539	12.1074	12.9915	11.658	9.65315	19.7046	13.4565	9.20686	11.2962	22.0113	14.8949	17.0426	13.1414	43.4175	12.4328	29.5291	13.4554	46.2099	14.2721	11.9788	12.4176	12.2433	11.8659	11.968	19.9807
206180_x_at	81.2755	97.4036	80.0252	55.859	67.1209	101.836	102.532	125.299	101.466	74.6694	100.624	94.293	61.1889	68.1747	80.3143	58.9079	51.4703	55.7615	53.7027	52.2293	40.6808	79.4372	54.2378	56.5739	62.3412	74.5359	32.8579	47.0697	79.199	77.849	76.6203	75.3747	59.9642	68.9187	74.7274	102.48	44.8812	30.0839	38.8621	51.9069	48.5796	54.4858	67.0477	75.803	105.409	90.8181	76.9791	99.7482	76.3925
206181_at	5.1733	6.89081	15.5392	7.05887	8.38571	5.60629	5.68756	5.84268	4.55673	4.4946	7.61968	5.98461	14.4621	5.87015	8.89571	5.63164	5.27563	5.24973	5.45643	5.50608	5.20265	7.30753	9.10647	4.38408	5.92402	5.32338	5.52474	37.4618	5.42615	5.07561	9.01109	24.9336	5.4612	5.6093	8.0784	5.45954	4.40294	4.82266	5.48216	4.58844	5.64185	4.42272	9.16308	6.47544	5.54174	5.78745	6.8466	10.6919	5.59606
206182_at	51.6109	52.2389	81.3841	71.8101	49.0597	50.3234	50.9212	52.1335	69.3704	56.2316	60.3015	54.2092	75.4905	62.3105	52.8471	91.2717	43.5119	58.2597	62.5744	60.8971	58.0072	56.3517	68.8663	51.168	49.8423	53.3204	29.5026	63.4028	73.0238	74.2971	25.7084	77.5117	48.15	51.6199	49.3887	50.8118	74.0173	70.7832	82.0029	59.0218	35.4221	25.3391	56.9527	31.2287	32.2695	43.1713	60.8237	51.6199	43.8083
206183_s_at	24.9281	19.9159	19.1101	21.7156	18.8809	20.6655	23.9175	20.6389	22.2215	29.8603	22.6319	21.5076	19.0786	15.5306	13.6197	22.0146	26.479	14.626	17.5907	19.0048	18.4825	14.8145	26.764	15.8358	15.1576	18.3923	18.9991	16.9919	19.7238	24.0159	18.3195	23.2932	16.4286	22.5727	19.5479	21.0359	18.033	18.7044	12.0796	21.752	19.9242	14.9852	25.2548	18.3329	16.9856	29.3292	22.4485	18.758	22.0662
206184_at	18.0364	16.7355	23.6551	17.2453	12.3003	23.2078	40.3799	27.8981	7.41127	10.3059	19.5828	21.1038	34.1827	18.034	10.8023	9.91407	10.3792	26.755	46.1728	17.6041	22.2925	43.9376	24.528	89.2239	18.7644	29.0317	13.4233	19.3091	23.1808	22.3127	55.8934	30.5448	21.8169	29.1996	17.7584	16.978	15.3527	31.8978	94.1771	45.8526	19.5676	10.4083	22.2681	25.3475	24.5675	10.4855	20.1881	10.3197	16.6892
206185_at	4.95132	4.77283	4.71942	4.70069	4.77077	4.83505	4.88911	4.84727	4.93398	4.84203	4.84897	4.92274	4.6735	4.86644	4.85163	4.851	4.77318	4.65257	4.71363	4.72716	4.71213	4.71313	4.76763	4.72972	4.73942	4.72151	4.75229	4.61029	5.97898	4.76197	4.71248	4.67977	4.71024	4.81956	4.77829	4.70575	4.75216	4.78104	4.71569	9.06423	4.78566	4.77134	4.78247	4.73104	4.77259	4.826	4.71417	4.80408	5.48975
206186_at	10.3211	11.0802	10.0702	14.5428	11.9929	10.2635	10.649	12.4142	15.6698	10.4374	10.4489	10.4848	10.1392	30.0237	13.135	7.74748	6.61975	9.76782	8.04429	9.9775	10.0369	10.1392	9.7779	9.9689	8.1613	11.8017	10.6648	9.87788	9.72279	10.5964	8.07635	12.905	9.92175	10.2295	10.1329	14.6647	7.10928	10.124	13.9493	10.4512	11.8947	9.24254	10.4465	10.7688	15.8327	10.2689	10.1392	10.0083	10.2542
206187_at	18.7555	18.3906	21.9706	41.0543	31.999	17.9836	19.381	19.1984	17.3191	16.3186	19.82	17.6525	29.4781	19.0608	21.9172	13.901	12.2257	19.8668	13.9291	18.8717	18.0883	12.7602	19.9014	15.5077	18.2527	11.7447	10.6961	11.6354	14.9221	18.1048	11.2783	22.2696	28.0075	20.3873	18.4024	20.7494	10.8759	16.7734	17.8333	17.4222	18.4388	18.3845	21.615	16.6288	13.7203	18.5696	20.4379	24.1792	17.2747
206188_at	49.5533	38.0038	35.6655	46.1257	60.6623	51.5516	30.2954	34.7677	23.4787	46.6094	39.7705	71.7394	60.4426	52.0677	62.2302	66.24	54.3303	89.8377	159.803	146.902	85.7858	82.7548	167.48	64.5802	120.448	67.8197	211.736	27.037	60.734	37.6353	144.376	117.138	40.2886	33.4064	193.528	115.911	102.303	128.842	70.7519	63.8219	116.825	164.088	25.4621	350.581	229.105	51.3177	36.2952	68.0004	41.1961
206189_at	5.13129	5.1215	4.79342	4.71419	4.86884	5.00282	5.12556	5.12462	5.03422	5.06114	4.9723	5.26026	4.70794	5.08517	5.08977	4.93521	4.85917	4.68853	4.71789	4.833	4.76581	4.77514	4.85938	4.83383	4.82889	4.79751	4.86268	4.59662	4.7164	4.85411	4.79581	4.72982	4.75852	5.0595	4.88087	4.75574	4.91716	4.88508	4.79574	5.08555	4.90856	6.28399	4.9359	4.82591	5.39088	5.07587	4.77999	4.82661	5.05074
206190_at	5.69591	4.90584	4.78054	4.77801	4.86439	5.1554	5.2073	4.99836	5.08341	5.31336	4.99777	5.57367	4.78531	5.3549	5.17592	4.97444	4.99619	4.69882	4.77676	4.80633	4.84481	4.77573	4.90146	4.86669	4.87377	4.84465	4.89611	4.68657	4.7344	4.89529	4.82712	4.72918	4.72455	5.13801	4.92314	4.92306	5.37333	5.81322	4.83728	5.14512	4.92382	4.85766	4.96076	4.82711	4.89129	5.0754	4.77498	4.853	5.06457
206191_at	4.63837	4.52517	4.47785	4.45039	4.46995	4.63833	4.64898	4.72354	6.43709	4.60516	4.72762	6.76918	4.45149	4.72806	4.6683	4.49916	4.52143	4.41886	4.39691	4.48792	4.40278	4.45397	4.84297	4.4773	4.63903	4.4658	4.50959	4.29554	4.42978	4.47114	4.45972	4.36593	4.40733	5.07039	5.08632	4.45575	4.73414	4.52742	4.47788	4.62351	4.58133	4.52668	4.57582	4.4967	4.68332	4.68672	4.43817	4.91433	4.68272
206192_at	6.30419	7.82523	6.18015	6.15671	8.46682	6.86823	6.50889	8.99924	9.08228	8.81969	8.53043	12.8627	6.14169	9.18618	13.3627	6.21962	5.78193	5.88756	4.94913	6.18764	4.9546	6.09374	6.22532	4.9726	5.62943	6.19119	6.17406	5.98824	5.49771	5.77739	5.90388	6.11026	6.14973	6.36505	7.13483	6.39384	4.99522	5.78673	5.62422	6.10205	5.68199	5.31256	6.40901	6.13195	10.7403	6.38964	6.16939	6.52482	6.65894
206193_s_at	7.25608	6.24189	6.12926	7.964	6.26234	6.5532	6.74917	11.1756	8.35654	6.92933	6.72913	11.1744	6.32417	6.59399	10.7808	6.29515	9.28511	5.7095	5.88393	5.89043	5.89323	6.08028	12.1174	6.7156	6.16778	5.97556	6.10211	5.83343	6.04067	6.64815	7.39477	5.93925	6.08025	6.30676	6.27107	5.91957	6.58909	6.19429	6.09656	6.67107	6.14726	6.18776	6.62901	6.15413	6.23815	9.89628	5.92139	6.02428	6.38491
206194_at	53.2528	31.1326	42.4587	25.1651	28.4357	35.491	46.6008	35.9164	63.1959	35.9139	35.1856	37.4008	33.4207	36.2656	43.3892	23.2408	26.8722	39.8944	26.5656	29.3601	41.6225	46.13	56.5514	56.4648	25.2303	22.3417	26.8645	32.8682	28.9065	35.6163	33.1655	24.3714	33.7019	41.7589	35.2875	47.3259	34.169	32.9517	34.0347	35.8637	45.7991	43.036	32.1416	31.042	33.7426	46.3225	48.8784	39.4057	41.8999
206195_x_at	5.1244	5.44157	4.80004	4.70987	4.87024	5.60028	4.55647	6.31103	5.51891	5.29311	4.97745	5.1199	4.79803	5.32793	6.51404	6.09002	4.91311	4.97324	5.01406	5.02348	4.84752	4.82032	4.86686	5.25753	4.84735	7.50753	5.05347	4.71513	4.81838	5.03699	5.04331	4.79897	4.84893	5.53554	5.07228	5.7833	5.0519	5.09209	4.92607	5.28822	5.20138	4.90295	5.06562	5.44068	5.04376	5.23495	4.91143	4.83741	5.07967
206196_s_at	5.3035	4.18261	5.08842	5.05049	5.1781	7.64886	5.64749	5.29908	5.3822	5.46794	5.29855	5.17392	5.05071	5.3768	5.26053	5.16815	5.18676	4.96552	4.79134	5.12639	5.07403	5.07239	5.03852	4.88604	5.11249	5.13318	5.13024	4.95439	5.44773	5.17392	6.20839	4.89824	5.09787	5.33943	6.68267	5.16417	5.1047	4.91228	8.47298	5.29713	5.20889	5.61774	7.59309	5.14396	5.1555	5.2589	4.89763	5.09865	5.19992
206197_at	6.29987	7.54513	8.88718	9.9917	18.022	11.57	6.30931	5.58684	6.40029	6.24952	6.05992	6.09815	13.8364	6.27412	6.00829	6.04269	6.00751	5.8774	7.80584	5.78605	5.8257	5.88463	5.9061	21.2232	7.26424	20.7344	5.58319	5.23429	8.88874	5.8577	5.11732	5.65608	10.442	15.8186	6.04052	6.00189	5.83178	6.00865	5.48937	6.28558	11.3494	5.87632	6.01532	5.86157	5.96065	5.95728	25.5891	6.00087	6.26974
206198_s_at	6.31957	5.66192	5.50282	5.46778	5.60239	5.9512	6.33223	6.05237	6.75314	6.05464	6.05419	6.32354	5.4354	6.11785	5.91188	5.74103	5.64272	5.18036	5.39243	5.49106	5.46059	5.50191	5.61261	5.48743	5.55275	5.55261	5.60053	5.23124	5.35824	5.84463	5.53848	5.31862	5.38003	5.9298	5.65765	5.41582	5.51071	5.63462	5.50305	6.04397	5.74567	5.63436	5.68119	5.55863	5.6539	5.96007	5.48295	5.57136	6.01872
206199_at	5.75452	5.35803	5.22838	5.13603	5.31383	5.58435	5.81991	5.68063	6.2924	5.68876	6.93514	5.8814	6.10678	5.723	6.75684	5.41601	5.34559	5.10099	5.14118	5.31781	5.14001	5.18034	5.3076	5.16805	5.25509	5.33844	5.37198	5.0261	5.41946	5.3383	5.26142	5.17087	5.53138	5.56379	6.88213	5.17448	5.23113	5.35323	5.22003	5.81968	5.40889	5.35031	5.41275	5.29024	5.3707	5.61007	5.19776	5.28457	5.60339
206200_s_at	375.41	416.291	592.949	587.88	450.427	468.343	382.292	353.673	367.589	332.151	421.767	343.705	411.694	591.275	387.034	462.4	403.799	634.643	525.104	701.56	490.947	501.981	417.024	356.698	795.244	429.999	412.353	418.384	186.183	408.275	480.931	570.102	589.609	441.415	589.371	664.784	189.791	546.109	409.462	435.1	728.657	890.216	162.768	433.982	327.705	243.94	519.596	442.674	408.356
206201_s_at	13.0224	9.62272	9.29525	9.53737	28.6629	10.4018	12.1454	10.5082	15.0006	10.8883	10.8824	12.3181	18.6307	10.4086	10.4196	15.8412	9.27718	11.2964	11.2196	13.2229	9.3238	14.7316	9.66901	23.8762	30.1678	18.654	16.8524	10.2425	24.8231	12.0013	10.2527	21.6053	8.60467	10.8244	9.88175	48.1669	9.69201	9.29396	27.7504	10.6758	17.5791	9.87948	18.8389	132.794	30.2238	10.5254	9.05855	11.1126	10.6728
206202_at	6.20634	5.27034	5.18601	5.09818	5.24202	5.51317	5.73172	5.59127	5.87504	5.61483	5.61888	5.93132	5.14264	5.64758	5.50257	5.40202	5.38699	4.95032	5.06915	5.16836	5.14249	5.17761	5.24425	5.15995	5.21416	5.19025	5.24405	5.02916	5.03504	5.35343	5.17561	5.00558	5.10899	5.51183	5.31944	5.11096	5.20439	5.28381	5.1594	5.60332	5.35243	5.26691	5.299	5.19991	5.27324	5.52539	5.1354	5.20347	5.57082
206203_at	5.8041	5.48685	6.43496	6.16128	8.18962	5.65891	5.75054	5.71705	6.08167	7.84493	5.71448	5.97405	5.43658	8.44133	5.69103	5.50961	5.56865	5.37816	5.3671	5.49881	5.47687	5.50152	5.61072	5.3538	6.22692	5.58055	5.44145	5.17396	5.43188	5.45337	5.01337	5.25936	6.06584	5.69178	5.50758	5.47531	5.39203	5.58435	5.3752	5.7257	5.52335	5.57182	5.41994	5.65786	5.5753	6.90992	5.16454	8.1324	5.68489
206204_at	1859.24	1221.29	360.882	579.307	1156.64	1743.16	740.448	1513.4	1728.6	1964.75	1342.37	1697.29	655.237	571.577	1057.49	839.688	2523.7	258.396	1676.08	948.126	879.827	968.11	636.425	243.942	510.093	401.874	2000.09	415.716	1818.99	2437.95	882.182	93.6832	324.917	1005.98	814.035	339.74	1676.4	738.666	387.27	678.921	920.73	1756.85	1322.53	937.322	706.799	1477	560.425	984.232	1223.35
206205_at	25.0827	31.4095	14.805	27.8056	26.8925	31.1331	12.2415	24.5067	32.838	24.1612	28.967	17.5083	14.6899	25.6554	26.5713	78.2081	43.1308	69.0501	38.5035	33.5397	32.1942	60.5216	39.6413	41.3117	72.3543	49.819	25.6695	84.5268	61.8201	31.7897	28.3742	40.1103	22.5923	30.1769	40.9899	43.8101	85.8112	32.3171	42.4248	19.6611	28.98	19.1878	46.0462	65.7371	35.2404	36.0279	30.5753	38.5662	14.9364
206206_at	28.8496	51.0711	106.994	49.1897	49.3041	35.5583	33.0666	27.6412	27.0421	29.9548	48.4384	53.0371	58.5383	48.6875	34.8375	21.5362	18.9916	33.8471	20.0963	17.4997	29.8526	25.05	40.6626	15.8278	34.0624	20.2266	21.7351	80.3883	31.4397	23.0226	20.0418	111.536	57.3564	52.9135	27.4103	15.8524	14.8879	46.9789	19.3482	50.6567	19.943	5.81947	24.8796	25.2014	24.2793	42.1107	32.732	53.1436	46.068
206207_at	18.7022	55.42	44.1351	15.8977	48.0245	24.4738	12.1157	72.2709	31.4658	17.5989	20.4514	18.1571	45.4907	29.7606	21.217	14.1425	16.6688	49.2927	10.7839	12.8899	11.3441	11.7043	9.2857	11.7224	9.86599	10.3152	7.46025	12.9241	13.8415	15.5947	11.6788	17.1649	20.0014	60.9233	11.5353	20.1317	9.86114	5.85381	19.3154	10.1588	16.8362	11.8673	16.7918	7.41707	11.8322	53.2473	28.9294	39.6592	29.1122
206208_at	28.2847	28.1287	25.8879	23.1965	28.0687	24.3527	30.2198	27.2652	28.999	28.827	24.6456	26.8478	24.5501	27.5716	25.2442	22.4822	29.0051	22.3424	26.3831	25.2931	18.9816	33.6467	22.1073	23.4002	20.6938	117.097	23.7376	18.2498	23.1054	27.4195	20.017	18.1033	24.9107	32.7125	34.9409	25.4671	25.5798	25.3137	21.7965	40.7525	24.0039	25.5498	25.8453	21.8803	25.5828	25.9889	23.0741	24.9876	43.4349
206209_s_at	4.93968	4.70267	4.56376	4.67383	4.66577	5.03424	4.89636	4.97336	4.98857	5.01299	5.30762	5.22719	4.58172	4.91286	4.76994	4.68394	4.67456	4.47853	4.59691	4.59044	4.60454	4.61905	4.67117	4.56454	4.5843	139.466	4.66267	4.43289	4.47314	4.64451	4.60958	4.66313	7.31758	4.8252	4.72245	4.54237	4.58343	4.6804	5.08146	5.07841	4.7341	4.67634	4.72937	4.63215	4.67176	5.01276	4.62068	4.63501	4.87544
206210_s_at	116.045	313.038	112.383	289.673	140.378	144.446	208.843	326.716	244.592	191.003	122.977	137.926	138.964	151.857	76.236	58.314	73.9274	10.4188	12.418	48.5535	103.185	10.2942	34.1238	11.2489	16.4308	10.8124	6.0895	21.0139	128.831	237.785	10.2673	10.1952	30.9557	157.083	10.4111	6.96388	8.42487	278.511	24.6816	13.9698	10.4275	10.3903	53.8044	21.8641	6.10706	232.919	45.4146	312.55	123.181
206211_at	218.172	10.9913	19.9556	33.1735	39.8484	6.18751	9.11778	76.4112	136.263	32.9149	7.295	9.29794	8.42109	6.48743	12.203	40.6181	154.878	22.0466	138.15	20.0589	34.528	5.88717	6.18742	6.09322	26.2171	8.01816	9.57145	27.6323	62.336	32.3319	7.95704	47.4993	54.3622	15.9259	6.24472	5.63596	79.5428	5.54011	6.94488	5.73192	39.0707	5.66829	99.26	8.31937	5.8907	58.5451	146.156	36.8223	20.9145
206212_at	5.16839	5.01797	4.9205	6.3046	4.97901	5.08883	4.0934	5.15501	5.84487	8.04782	5.14196	5.23316	5.69071	6.89624	7.80107	4.9735	4.95227	4.94388	4.89988	7.28452	4.73125	4.93721	4.9855	4.87498	4.9289	4.89424	4.77999	4.74551	4.83944	4.96669	4.73093	4.82392	4.87007	5.12998	5.02548	17.8996	4.77477	5.0073	4.9369	5.12237	4.80823	7.49832	5.00641	5.252	13.7807	5.10114	4.93336	4.95125	5.1189
206213_at	47.7973	55.8996	37.0123	28.8763	37.3502	58.6641	50.455	54.4473	43.5377	60.0645	40.7855	45.6938	36.6645	42.68	86.3407	38.8749	37.3889	35.8563	35.4361	36.9845	36.8389	35.9494	41.2971	37.2701	43.9211	37.5455	41.3112	25.5358	38.9998	47.8507	33.8306	35.6288	37.7255	39.903	48.9883	50.2206	32.57	40.3426	35.4365	42.7827	39.6553	38.6099	33.3363	48.6447	56.5165	54.613	33.9983	41.0191	60.0151
206214_at	128.458	157.937	192.251	132.038	142.356	108.576	112.179	222.202	81.2924	51.9511	78.4007	67.6057	203.853	149.487	104.08	349.884	37.6257	667.556	201.785	101.88	115.694	250.503	94.666	58.6451	1975.24	49.2253	124.908	781.645	258.866	57.7339	203.872	399.716	453.737	163.789	222.263	1295.39	75.5035	310.151	313.547	133.973	61.0781	67.7792	37.888	280.079	123.66	126.635	114.56	112.833	109.725
206215_at	5.44348	5.06471	4.99914	4.87066	5.05674	5.21594	5.26379	5.31804	5.49386	5.13275	7.60822	5.47086	6.5801	5.35219	7.11319	5.49248	5.06152	4.70733	4.85819	4.9333	5.41288	4.77591	4.84465	4.91841	4.98818	4.94607	5.05216	4.72993	4.79883	4.76753	4.95429	6.60831	4.91504	4.83825	5.8571	4.89043	4.96712	5.0548	4.94649	5.24199	3.64113	5.05644	5.09565	4.98037	6.13204	7.61881	4.98932	6.01577	6.10823
206216_at	7.23457	7.4854	6.54999	6.21735	10.2653	7.23316	7.14396	8.74105	7.06185	15.7222	7.00055	7.28463	9.88497	6.87701	6.79663	6.61326	6.58465	6.61326	6.35917	6.44454	6.22735	6.45537	6.48765	6.31959	6.23608	6.215	6.54223	6.02455	6.35043	6.57735	6.37334	6.16909	6.23743	6.82002	7.24872	7.33642	6.23097	6.46027	6.36797	6.8787	6.63481	6.50819	6.62158	7.34817	8.41956	12.8738	6.92067	6.42708	8.15285
206217_at	17.4658	12.434	10.2444	13.077	21.254	10.9475	17.4837	24.2178	12.864	17.2991	14.2029	10.0745	16.2726	14.9773	17.2259	16.4814	16.7685	40.3112	16.3815	13.1507	23.3154	12.2842	12.3973	10.3519	20.1892	19.44	29.5266	15.7099	24.3755	30.6339	12.6703	9.7397	15.8599	28.2214	24.2907	33.0329	16.7477	49.1386	38.707	17.3939	30.1059	16.7895	22.7971	16.3185	16.1097	23.1919	15.7118	14.8193	17.2489
206218_at	11.8783	9.81201	6.9848	6.89102	9.32014	9.76055	9.98421	9.73044	12.6806	8.24064	11.9513	8.69874	7.32765	9.00971	10.0676	7.45834	7.25884	6.28498	6.72836	7.00008	7.6988	12.6115	8.12137	44.9118	7.07116	8.26416	7.94244	7.26758	6.80937	7.13081	8.51883	6.83606	6.72866	7.73288	50.6896	31.8268	6.85709	14.5802	12.4009	10.7778	7.33136	7.14673	7.3662	25.8117	7.16237	7.9882	6.77939	7.02347	8.02654
206219_s_at	7.16296	10.7379	13.3785	12.1452	12.2871	6.68	7.87772	9.8239	9.50256	8.22166	6.83649	11.4655	20.2541	8.64163	7.7934	6.58598	8.93474	9.68461	7.55837	6.51796	7.36006	7.07413	17.5407	6.09781	7.44634	6.16699	5.22789	55.0795	7.31329	7.20267	8.62775	17.9887	9.27051	7.04664	6.36507	6.05178	5.75597	10.5075	6.15987	6.81136	7.6582	4.13486	6.5611	6.21144	6.31611	8.84562	8.7797	12.6422	8.36743
206220_s_at	11.2419	10.3894	13.6383	15.1782	10.226	10.6582	11.1092	10.7008	10.727	10.1964	10.3022	10.9148	18.2652	10.3657	11.4015	9.95684	7.76202	13.438	10.0489	9.84962	10.0705	14.0447	11.162	10.1043	10.492	9.92047	9.97893	11.0139	10.0094	10.214	7.18582	15.6497	11.0874	13.0644	16.2139	10.4118	9.92029	10.2956	8.16666	12.0273	10.3058	9.74197	10.1748	10.1188	10.1917	10.2235	15.1243	10.1695	16.4941
206221_at	5.35552	5.0266	5.60396	4.96149	5.02142	5.17945	5.32784	5.17737	5.45539	5.23864	5.10538	5.38424	4.79837	5.19891	5.81726	5.03538	5.07888	4.67519	4.83668	4.89713	4.96285	4.89536	5.55273	4.87501	4.95841	4.97523	4.94941	5.79133	4.81696	5.01825	4.94206	4.79934	4.8353	5.10577	5.03386	5.52204	4.92317	5.03544	4.96768	5.97439	5.04312	5.02878	5.08782	4.96838	5.00801	5.20275	4.90011	5.0678	5.23322
206222_at	11.1894	12.817	18.9032	11.8208	10.3737	11.0303	11.4052	11.5579	13.3961	10.8251	13.0904	13.6354	16.7295	11.4747	11.2386	11.2216	10.5996	9.89075	10.8438	10.3697	11.9282	11.392	10.3837	10.5902	10.3061	10.4003	10.5823	9.94676	10.2965	15.049	10.4177	9.86187	10.1258	11.2234	13.7308	10.3696	10.4416	10.6634	10.409	11.2273	11.5767	10.4344	10.7351	10.4764	10.635	20.023	15.9608	10.4818	12.9988
206223_at	7.64524	6.813	8.15246	6.65713	6.78061	9.40087	10.3977	6.86517	7.12273	6.82834	7.21231	7.82478	6.62742	9.53333	6.83573	7.08996	6.79237	11.8799	6.65772	6.8043	6.673	8.41507	6.6499	16.5638	6.8708	6.70183	8.65611	6.52739	6.49167	6.65956	9.88944	6.50672	6.83635	6.8043	6.69718	6.66931	6.7346	16.3899	6.7082	6.58188	6.83599	9.78779	6.82713	6.69776	6.74159	8.24192	6.6697	7.90334	6.83926
206224_at	8.94291	7.7439	7.56618	6.33169	6.93487	8.04349	11.2399	10.42	8.27895	8.17275	8.18438	8.56656	6.62096	8.03887	12.2985	7.31154	7.63511	7.60768	7.53161	8.39289	7.53875	8.02885	8.36875	1566.67	8.36145	365.057	7.74619	6.00192	7.64864	7.61865	7.67162	7.36963	7.6615	7.82229	7.64721	44.9749	7.59508	7.78851	7.5751	22.4952	7.83891	7.65905	7.79029	8.02147	7.76302	7.81887	7.431	7.63518	7.15457
206225_at	4.90881	4.66294	4.6144	4.57638	4.6466	4.92287	4.76234	4.72697	4.92303	4.69931	5.42643	5.47767	6.16784	4.81454	4.78133	4.65961	4.64588	4.52992	4.60194	4.59393	4.492	4.44264	4.62364	5.28856	4.60641	4.60736	4.62354	4.94281	4.55911	4.6276	4.58235	4.55208	4.56569	4.7535	4.65761	4.54124	4.46324	4.91962	4.62062	4.71341	4.66573	4.65186	4.6421	4.60641	4.64046	4.70632	4.62882	4.93057	4.70561
206226_at	21723	17509	16475.3	14195.2	13208	16624.4	19119.4	20317.6	20636.5	21119.8	20437.2	19542.9	14853.2	12108.5	17337.5	17673.5	22708.7	65.5586	16398.8	19989.3	13356	17924.5	19548	327.314	4155.38	9608.49	15629.7	8870.52	12928.9	19744.1	19188	864.357	9713.5	17480.8	3441.99	788.769	14450.7	3488.75	1211.37	6899.06	17539.2	9451.48	6568.85	12846.7	8557.71	21334	17381.6	16502.3	21370.9
206227_at	9.73537	9.90236	7.96423	27.9617	8.26377	10.8917	8.22584	8.07295	8.75734	8.62392	8.86394	10.2884	27.3705	9.41265	9.58891	7.95139	7.92347	7.75516	6.899	9.09502	9.50269	7.46708	7.9241	7.86955	9.82467	9.21431	7.90071	3.5756	7.81041	8.56575	5.76542	8.2224	15.1604	12.3263	8.10439	7.91492	7.90166	5.38142	7.81753	8.1041	7.9664	7.93353	7.96425	7.87698	8.16307	8.22824	9.69497	8.05703	11.4707
206228_at	3.8972	3.80254	3.76624	3.71065	3.77495	4.47942	5.02623	3.88375	3.94128	3.8757	4.29737	4.47225	3.73435	4.38366	3.87623	3.816	3.77115	3.68761	3.75259	3.73632	3.71858	4.05288	4.32634	3.73684	3.78814	3.77235	3.76287	3.65981	4.13101	3.79942	3.75864	3.69286	3.75429	3.89702	3.82557	3.7854	3.75046	3.80001	3.77005	4.00931	3.7866	3.78618	3.81112	3.74179	3.81023	3.8542	3.73269	3.77291	4.12222
206229_x_at	11.9273	10.7353	10.6731	10.5969	10.7166	10.8769	11.6206	10.9694	13.4334	11.3478	11.2356	12.8955	12.4471	18.1605	10.9388	10.54	10.7359	10.3952	10.5519	14.261	10.6568	9.9685	10.7229	9.90104	10.6629	10.6863	10.7451	10.2962	10.2245	10.9473	10.6037	9.35949	10.6275	10.8887	11.4068	9.7899	10.6998	10.7697	11.737	17.2385	10.7698	10.7412	10.7791	10.6772	10.7433	16.069	9.90119	10.6588	11.1751
206230_at	8.6004	8.17962	7.75888	7.27727	8.44679	8.53653	8.99774	8.62034	9.45485	8.61819	8.67651	10.6741	7.46602	8.71786	8.11208	8.70252	9.04038	8.07862	11.5992	10.854	7.59044	9.62265	8.97408	8.3028	7.95548	7.78873	8.41209	7.06866	7.40051	8.47298	8.30698	7.72975	8.25745	9.06966	8.50224	8.96474	8.46152	11.6649	7.78106	14.4888	8.7894	8.03958	8.62357	8.72779	8.09986	8.76026	8.96707	8.34672	13.828
206231_at	25.4037	27.8004	23.2893	17.9008	15.8013	32.1809	20.0077	23.4047	36.2298	30.0095	31.6879	26.9786	18.4228	37.1235	30.5754	25.5683	11.6464	18.0011	11.5933	18.5115	14.4678	16.8881	18.8882	9.6833	13.5473	9.71948	23.8248	13.5831	21.5624	18.5331	18.1549	15.1526	18.3237	19.4592	18.9754	25.1103	5.94347	10.0791	22.648	16.2187	19.2697	18.1428	18.2176	18.5713	18.9415	23.5913	17.7547	18.6826	18.4884
206232_s_at	5.31299	4.40896	4.34116	4.31062	4.37223	4.47866	5.0125	4.51212	4.6045	4.75745	4.52828	4.5678	4.28161	4.53618	4.45395	4.41305	4.39655	4.22891	4.6121	4.32064	4.32105	4.26657	4.34861	4.33528	4.36822	4.34722	4.56211	4.21626	4.29415	4.39004	4.28937	5.26817	4.38234	4.47739	8.39435	4.57252	4.63166	4.41006	4.71746	16.9983	4.63226	4.35741	8.79412	4.32633	4.40236	4.49471	4.30437	4.34311	4.49443
206233_at	14.2556	12.2217	15.6643	10.0979	11.3561	14.4708	18.325	14.1576	17.3883	15.2747	25.3979	17.5705	10.8871	11.0657	12.0677	15.4787	10.8813	26.324	19.3208	11.3562	24.5562	15.5547	11.9862	19.2688	23.6907	14.879	52.0372	13.3903	21.0741	11.1715	14.06	11.9179	15.6567	10.8253	35.5565	51.1181	34.3964	7.16301	42.0834	59.7109	19.3796	6.7103	19.5594	10.5305	19.8754	14.9865	19.201	11.9019	8.42754
206234_s_at	8.70001	8.4966	8.41785	8.50144	8.49183	12.631	9.05601	8.91982	16.5723	11.2463	11.0468	8.73331	8.34635	8.96878	11.2085	8.59262	10.725	8.28632	8.22823	8.42609	8.24452	8.39484	8.46834	6.68077	5.41058	11.236	8.46633	7.89821	8.33928	8.25566	8.38588	6.61028	7.17099	8.78819	7.47482	8.39568	6.60625	16.9227	10.6601	8.9559	7.8297	6.41001	14.1353	6.6636	10.7232	15.086	8.33193	8.49869	8.7174
206235_at	146.19	92.2513	96.9405	102.975	135.337	180.843	103.983	128.012	130.561	163.727	116.932	115.119	100.945	158.443	88.3375	83.3113	264.061	50.0414	164.381	182.293	114.05	45.3173	149.66	162.145	45.0802	109.252	144.376	119.963	158.893	166.339	127.565	96.5606	127.466	141.188	92.6312	41.4451	156.36	46.1375	42.105	85.6419	139.155	96.6001	250.804	82.9516	84.0965	122.79	181.993	157.675	67.3321
206236_at	42.5149	43.4586	55.6183	47.8472	43.9845	41.7288	45.0242	57.1168	25.8546	25.0473	75.0576	41.8385	54.711	31.2272	36.9537	65.7009	37.2655	44.4937	51.4678	42.948	62.5274	59.8235	24.2025	45.7416	65.4169	42.0747	42.7062	30.7299	35.1347	37.7518	35.4209	41.9839	81.1966	38.3311	46.2999	46.7099	33.0768	42.9526	55.8668	41.923	28.6549	47.6052	45.7267	38.3066	38.0259	52.9297	74.0317	47.3651	35.8129
206237_s_at	11.2496	12.3108	19.2346	8.48517	10.9675	15.3743	22.4448	16.3738	50.931	14.9683	83.7586	26.9312	10.8538	18.0469	11.5467	11.1694	11.0819	10.2335	10.5478	7.6795	9.51635	9.24097	6.07397	4.17796	4.20783	7.74893	22.5528	15.8097	18.7247	22.7955	4.2093	5.79324	17.6384	27.5003	5.98501	6.87159	29.8741	5.12049	5.85656	10.491	6.82814	5.96495	7.57055	5.90504	43.0388	16.2994	10.2921	7.88516	10.557
206238_s_at	59.7732	88.3054	62.3673	64.9236	75.6203	90.1086	100.819	82.4524	70.7124	44.986	77.0172	138.28	50.5559	97.6034	60.6083	72.9786	47.23	71.6571	72.3599	84.352	78.9648	90.2242	84.2522	59.3596	85.0497	65.6848	44.5254	92.7498	72.0019	90.1674	75.6343	54.0035	84.0268	95.2764	56.1529	38.0664	101.074	72.5864	49.829	32.9232	36.9383	54.0088	123.654	42.3915	88.0301	60.083	90.8292	85.5708	58.8539
206239_s_at	118.063	13.1917	76.4903	220.324	187.004	29.8968	15.717	24.8986	101.229	105.866	205.802	359.275	334.116	9012.7	8417.64	32245.8	810.517	753.315	13194	10691.2	5903.72	33178.2	50868.1	9384.04	19080.5	7879.41	6681.91	851.695	208.796	94.301	9289.19	1128.74	282.836	13.3987	17396.6	16506.5	18.5911	25834.6	18180.9	383.831	16491.9	218.653	27973	23572.7	6408.36	581.244	434.559	123.809	20.3879
206240_s_at	27.0483	53.4346	46.8131	41.2665	39.2275	45.7692	28.7803	44.5437	40.9727	67.7861	19.8439	41.0453	57.5188	65.1361	35.6718	29.2584	48.9056	45.167	33.4044	52.8467	40.0578	60.3933	65.5346	29.5155	29.0786	60.6386	47.4597	130.108	71.6668	57.4896	55.8373	86.1782	37.7398	35.5758	39.8001	28.4628	80.8383	40.7227	37.4528	16.4634	32.3228	64.5407	27.205	28.2083	22.8494	33.6748	46.9555	38.3346	31.8095
206241_at	13.54	11.7623	14.8288	14.2797	14.1853	19.3259	16.0637	11.5694	14.1406	12.7789	12.3812	12.7759	22.8012	18.9805	12.1733	11.1817	11.6585	10.7104	8.77633	10.197	8.82058	10.3482	13.5102	16.5596	11.4383	12.3788	14.5434	31.5277	22.1444	11.6458	15.147	22.5254	19.2426	12.6393	10.7913	14.9772	21.0095	10.292	26.0926	10.7393	11.7759	11.9209	16.8686	10.4484	12.5086	14.8832	22.5697	23.3048	12.1098
206242_at	487.642	573.332	292.39	1061.29	570.515	869.139	258.868	408.737	530.97	675.281	107.495	1696.42	225.691	2369.5	1461.08	907.962	1098.28	1038.65	371.868	4158.08	288.189	1424.77	4308.67	356.052	3700.12	427.303	314.673	149.026	205.367	513.745	1695.19	850.928	1571.18	754.792	1868.39	1623.89	470.315	3102.2	562.676	347.109	1732.35	464.039	468.2	796.465	202.522	325.817	460.439	1113.51	511.041
206243_at	5.93277	5.07693	5.18814	4.84023	5.00798	5.19263	5.39333	5.10695	5.52632	5.10378	5.30934	6.43729	5.50737	5.33412	8.91065	6.21757	5.05282	6.33968	4.71307	4.86618	4.85869	4.7324	5.06387	4.73696	4.75874	32.367	5.09205	5.57398	4.82298	4.92562	4.82264	4.81537	10.058	5.22924	5.07745	4.85314	4.83041	4.9074	7.38511	5.04592	7.07526	4.90861	4.90643	4.90867	5.04605	5.06387	4.80169	4.96895	5.09087
206244_at	7.75731	8.16579	9.45707	9.68155	8.66793	9.03	11.5962	9.54872	8.17459	9.08917	9.09676	9.90905	17.7764	6.72022	8.92003	6.03455	6.9035	8.79178	6.41813	7.57562	11.8156	8.03727	8.97388	10.1988	13.0985	6.66664	8.95408	7.01167	8.83357	11.3131	8.59351	9.72383	21.1449	10.178	8.88361	8.89285	8.65545	12.2774	8.92779	9.53318	8.97043	5.91498	14.8903	7.51774	8.07073	9.05517	9.508	6.30091	9.23166
206245_s_at	469.613	271.061	813.424	535.972	428.025	249.165	813.371	712.466	357.437	382.371	806.391	252.896	418.622	300.647	250.761	736.759	188.103	867.502	579.979	379.551	918.841	1148.96	1812.66	675.514	991.065	762.808	319.472	1045.95	460.969	479.6	442.568	420.151	787.886	409.213	480.791	745.819	652.538	1005	765.284	440.054	241.322	698.319	539.808	462.736	480.491	600.208	702.937	516.341	261.05
206246_at	6.94303	6.36265	5.73689	6.23171	5.84694	6.26382	6.17654	6.13256	6.71531	6.12533	6.41316	6.13609	5.83154	6.14254	6.38163	5.9373	5.97292	5.76028	6.16155	6.18446	5.58553	5.86495	6.73697	5.84299	5.7661	5.74238	5.96443	5.80795	5.57256	5.91972	5.78409	5.82095	5.86107	6.21827	5.98439	5.86187	5.92648	5.95173	5.88659	6.37972	5.99487	5.9824	6.00683	5.9255	6.80475	6.28606	5.89675	5.93467	7.82102
206247_at	58.4856	40.5158	39.7549	104.824	56.7249	47.4632	12.9276	17.9627	12.1377	23.7689	80.7848	40.5571	106.495	135.766	48.4207	183.319	52.9831	470.843	86.3247	139.049	47.2062	61.8624	885.472	119.411	160.82	116.686	78.3745	273.506	62.1477	27.8925	179.942	501.377	121.036	85.8439	148.685	34.11	187.007	67.4182	228.401	119.333	80.2545	86.7599	28.715	173.504	95.7915	37.011	83.5808	126.697	62.5597
206248_at	4.37647	4.29651	4.16116	4.23887	4.196	5.47881	5.85747	4.51503	4.59488	4.46627	6.026	4.57205	4.21625	4.50289	4.44946	4.35515	4.36228	4.17916	5.13863	4.27272	4.25259	4.27496	4.32254	4.27955	4.63857	4.91954	4.34946	4.02354	4.66842	4.30877	4.20363	4.03677	4.24792	4.46869	4.38202	4.21544	4.18225	4.36532	4.30342	4.51264	5.9418	4.36727	7.21114	4.31157	4.37065	6.46264	5.34572	4.31529	4.47815
206249_at	93.1798	88.5364	34.2476	71.8801	97.9331	163.231	83.6343	57.4639	101.732	178.248	215.035	48.0087	64.2552	57.7025	84.8757	65.5205	171.509	40.8195	225.096	166.049	180.603	83.6382	150.147	48.3258	30.9963	106.361	159.353	83.1674	103.38	148.063	126.577	37.4101	66.7212	78.6156	54.817	33.7955	251.558	21.7948	50.2018	129.637	404.592	1891.13	64.1301	137.219	111.53	292.426	73.268	91.3612	103.504
206250_x_at	6.01855	8.46571	6.79849	5.87733	5.58278	5.97235	6.04879	10.4052	6.83093	7.6132	6.01303	5.71595	12.6627	6.00578	5.77691	7.82503	5.75331	5.82998	5.66188	5.32438	5.59428	7.88468	9.96222	5.98269	5.91484	5.60014	5.37036	7.57538	7.43983	5.93111	5.03474	5.15803	5.87223	8.84929	5.33691	5.57367	5.63296	7.84162	6.20558	5.55225	10.8529	9.11969	13.8713	5.90204	11.8601	13.1113	9.60333	6.92587	9.24519
206251_s_at	7.08229	6.44966	7.88649	6.14108	6.436	6.7524	12.4397	39.043	6.75516	7.15867	8.80818	7.22179	5.74584	6.71049	6.65113	6.6604	7.8604	5.96026	6.24729	6.29455	6.18772	14.1772	7.82913	6.28597	6.40636	6.3346	6.1652	23.2869	29.4932	13.1246	6.09663	6.12497	6.57521	6.61721	6.45895	6.25125	6.33541	6.57521	6.33169	6.71434	31.989	32.7904	62.181	6.38238	6.49283	59.9035	6.30569	6.393	6.79561
206252_s_at	6.32799	7.46056	8.45516	5.09265	4.84748	5.24496	5.09036	26.3496	5.07769	8.45907	6.01913	5.35349	6.12105	5.29161	6.20388	6.87164	9.79215	5.03466	9.57901	6.5713	5.11189	11.6708	11.3508	5.32222	5.15689	4.78148	5.17006	15.5465	9.89805	12.2957	5.1121	4.06505	6.99054	5.96356	5.29169	5.5348	5.15431	5.19329	8.87863	5.88677	5.59475	36.1821	30.8902	4.80796	4.83233	42.3088	4.9622	5.34764	5.08533
206253_at	7.66676	7.47518	7.1399	7.31888	6.69546	7.78875	8.90493	8.26065	9.08241	8.29668	7.91029	8.1141	7.24117	8.419	7.96898	7.67537	7.57178	5.66687	6.8113	6.76178	7.03603	8.38702	7.73182	7.33543	7.40413	9.2147	7.4742	7.18335	7.09897	7.42712	9.18593	6.9656	6.81524	7.57826	7.48153	6.27127	9.17022	7.43213	7.12303	9.21257	7.61101	6.81835	8.40679	7.42724	7.39169	8.73594	7.39138	9.20621	9.45012
206254_at	13.7853	12.2745	11.9532	11.8355	12.1222	13.436	16.3768	14.4206	16.6953	13.9671	13.9855	14.7194	11.77	14.0816	12.774	12.2381	12.5539	10.5145	11.8432	13.9534	17.0145	12.185	12.2593	15.994	12.0559	11.8454	12.2051	11.0046	11.8433	13.6595	12.0811	11.7511	11.8638	14.6587	59.6625	11.5254	12.0821	12.3063	30.7865	13.5993	12.3253	12.2445	12.4089	11.5102	12.2947	12.8837	11.9546	11.9768	13.6507
206255_at	5.94685	5.66124	5.40576	5.35833	5.42816	5.53118	6.28886	5.62067	5.76073	5.58423	5.61852	14.1026	19.8944	5.77442	5.62839	5.45963	5.45744	4.9604	5.27831	5.3567	5.34519	7.50598	5.34828	5.21803	5.31119	5.37812	5.42406	27.6136	5.25358	5.43502	5.28123	5.23443	14.1111	5.74529	5.47169	4.76853	5.38871	5.45509	5.35024	5.64831	5.48095	5.44463	5.46671	5.39128	5.45761	5.5803	5.3664	5.38518	5.70762
206256_at	729.114	425.072	565.583	221.049	306.666	455.503	1484.14	574.199	587.826	557.153	585.8	740.819	265.599	184.86	442.12	254.415	293.829	464.148	188.953	302.09	307.301	1335.27	113.1	668.181	339.186	899.034	49.8838	229.202	194.041	661.959	447.914	21.7101	399.763	550.12	65.4511	1069.2	104.165	889.898	599.284	65.9214	744.972	103.602	1333.59	436.453	79.9677	493.031	294.203	526.523	565.998
206257_at	16.0532	20.7933	24.1028	24.2626	19.3716	22.3852	40.9863	33.8854	17.1261	32.1121	23.8905	15.1376	28.9613	20.6377	16.1048	23.0884	18.216	54.1043	28.636	22.6156	25.8848	19.7032	28.6483	23.5841	16.2283	23.7959	29.0677	24.2728	13.5154	32.269	22.9999	17.8442	31.4211	23.3935	34.1889	38.3152	27.9943	43.7563	23.44	50.3082	24.7257	53.7894	22.833	19.5163	26.7156	21.0508	20.3782	18.5315	28.1457
206258_at	6.38443	5.76332	5.67812	5.62668	5.75313	8.08684	5.97014	5.95324	6.50434	5.88569	5.92039	5.93009	5.44113	6.32228	5.89715	7.56126	5.80907	5.68232	5.63129	5.58505	5.51047	5.8052	5.7487	5.59293	5.7256	7.73058	5.79844	5.69578	5.64411	5.79568	5.72553	6.01169	5.63298	5.86584	5.8771	5.69787	5.80737	5.81817	5.62818	5.97707	6.51279	5.77994	5.90813	5.71096	5.81889	6.1668	5.60692	5.69327	5.86654
206259_at	3661.24	2268.56	1549.39	933.517	1900.83	2359.64	3070.14	2865.56	3290.75	3250.92	2363.41	2120.89	1512.29	1147.18	2331.83	1947.41	3676.26	303.627	1399.02	1510.55	1716.07	3117.24	1653.02	1395.7	1096.07	3104.67	2065.51	1715.48	1592.46	3615.21	1528.27	653.513	1626.15	2687.8	522.925	1285.85	1797.73	1019.28	2884.95	2099.45	1842.73	2076.82	1585.85	1039.12	976.494	2837.71	1415.78	1684.81	2278.61
206260_at	5.54714	5.64028	5.88908	5.01857	5.34535	5.50802	5.46426	5.60958	7.46021	5.57308	5.62156	5.69926	5.17906	6.34836	5.54238	5.33306	5.31173	5.05885	5.21729	5.26502	5.07208	5.15037	5.41677	5.25943	5.27202	5.17002	5.28586	4.92876	4.99422	5.36637	5.39417	5.17094	5.07463	5.37084	5.46137	7.23006	5.17793	5.33381	5.16791	5.46741	5.41603	5.30763	5.34392	5.59299	5.93998	5.39998	5.26745	5.26084	5.58842
206261_at	4.66071	6.02358	21.0919	5.05857	4.85962	6.56234	5.04349	5.17663	5.11144	5.65739	5.00649	5.17485	9.33567	4.99815	4.98498	4.87866	4.86851	35.5729	5.25129	4.57363	5.9487	6.26691	4.87872	4.36105	4.70216	4.94266	4.7223	4.65421	4.99138	4.86361	4.79703	19.0791	5.36341	4.96215	4.92514	29.9074	4.38599	12.3615	27.3093	5.02449	3.38808	5.64489	4.93338	39.3597	4.86135	5.0461	11.1804	4.96274	4.98567
206262_at	17928.4	16350.9	6864.31	4502.95	8617.68	10904.7	13043.1	15896.7	14481.9	18448.6	15074.2	11127.9	11064.1	2723.09	9117.8	11135.9	13823.9	27.9588	12801.1	1842.29	10658.1	17708.6	11939.9	3310.58	1166.02	548.568	1942.66	8681.65	12217.7	19587	5386.27	6572.76	11085.3	17528.7	1311.27	107.976	24490	8633.99	304.195	14486.8	1314.91	3505.57	7215	1036.12	282.035	19338.4	4831.97	14315.7	12246
206263_at	524.956	594.491	282.597	249.595	206.821	245.786	545.004	589.044	373.133	488.699	406.213	250.435	318.068	176.78	175.591	61.5452	518.286	18.6356	865.761	228.512	386.552	669.628	316.085	585.08	31.2333	866.143	272.771	216.131	407.437	598.765	264.085	98.6935	237.457	451.591	38.783	41.177	858.53	19.3814	46.5328	1057.87	515.868	218.21	196.725	47.2625	96.8819	422.128	170.628	259.973	436.122
206264_at	325.92	233.549	145.735	102.435	260.213	453.111	262.043	207.941	248.947	477.616	154.674	480.336	54.3486	358.011	393.236	308.612	786.275	21.5705	347.031	443.356	139.098	501.626	60.7025	25.5529	58.1361	403.765	323.462	145.552	256.58	605.27	389.784	21.1675	152.972	428.547	26.3311	25.4262	576.121	36.1944	31.544	70.6436	690.752	553.458	105.372	25.7883	26.1741	413.434	152.287	186.985	259.725
206265_s_at	209.738	155.313	110.44	70.1726	240.915	335.807	272.033	128.301	273.457	250.655	115.687	457.403	26.2065	194.614	258.338	225.928	554.266	10.8152	155.745	257.223	73.9764	525.535	77.9928	14.2245	26.6562	198.889	132.59	104.648	156.021	371.315	333.324	8.34523	124.672	215.599	8.83224	11.2042	279.126	8.77267	14.2599	28.5329	530.288	367.409	68.2772	10.8125	13.7817	304.323	150.175	150.723	211.832
206266_at	6.16438	5.78676	5.76156	5.56537	5.77008	5.93097	6.26804	5.97322	6.0778	6.26152	6.07348	6.94629	5.67681	6.18415	5.97101	5.90309	5.8277	5.60042	5.70522	5.72102	5.74565	5.72695	5.80015	5.71537	5.76287	5.68167	5.80364	5.50884	5.67004	5.81098	5.72282	5.70924	5.73797	6.02737	5.86456	5.68674	5.75449	5.82816	5.73093	6.09705	5.88723	6.23015	5.87242	5.75773	5.82815	6.01826	5.65889	5.75596	6.19876
206267_s_at	59.1695	51.4507	40.6705	39.2977	62.5373	42.7967	54.3665	49.1711	38.196	41.1207	42.9351	44.6025	41.1916	50.6695	43.7437	29.814	39.5701	38.8365	39.0578	40.5618	43.3623	41.0738	40.0952	42.0209	38.4522	41.6925	42.6895	51.6356	57.378	43.4491	42.6706	38.9869	59.9881	47.4461	44.2541	36.2596	35.2727	54.4275	39.9963	86.3147	42.8387	42.4449	44.7493	33.1507	42.9947	63.2202	39.5014	44.5234	64.1399
206268_at	6.63902	11.4041	5.65333	5.73443	32.5577	5.93027	6.28488	6.30105	6.75736	6.34325	5.61009	9.10695	6.9131	5.89239	6.19106	4.88968	5.90458	15.2338	5.51908	5.53081	5.53888	5.39086	5.80526	5.62914	5.84566	5.65934	4.44764	5.36416	5.52429	6.05129	5.47547	5.47948	9.60293	30.3889	5.86286	28.0712	5.67426	5.8584	15.7283	6.05764	5.87027	5.733	5.95038	5.74753	5.53172	6.21663	5.64952	5.78698	6.14679
206269_at	5.72285	5.37299	5.25351	5.14573	5.3087	5.52522	5.68115	5.61343	5.83004	5.60062	5.64006	5.75963	5.10844	5.64654	5.32662	5.53011	5.60986	5.02189	5.19077	5.25146	5.57896	5.24591	5.30272	5.27013	5.29619	5.2713	5.32499	5.01778	5.16832	5.36808	5.26693	5.18356	5.15751	5.52989	5.63293	5.23684	5.27198	5.36479	5.26778	5.63651	5.41672	5.37203	5.38508	5.29841	5.56089	5.81717	5.26489	5.29337	5.49795
206270_at	7.14051	5.90237	5.66409	5.17335	5.89328	5.77845	6.02365	6.11935	6.01413	5.41033	5.89503	5.67878	5.84644	5.94214	5.95456	5.90983	5.55085	5.8291	7.07651	5.89405	5.52725	5.58835	5.92062	5.89199	5.43691	6.66391	7.86056	5.1074	5.12291	5.90401	5.83283	5.0955	7.76879	7.48644	5.92753	5.8371	7.8751	9.27237	5.75333	7.77617	6.48271	7.98014	5.93978	6.11733	5.24339	8.52459	5.16554	8.59058	5.96115
206271_at	135.619	317.685	67.9936	285.061	358.898	376.729	86.8228	139.465	144.991	138.693	82.4836	292.213	107.206	135.671	186.679	100.912	206.878	55.4958	66.2956	123.976	64.2804	150.416	186.681	200.776	41.055	74.7274	40.1948	277.22	239.112	80.0429	231.697	29.4576	120.533	159.055	73.9309	10.7841	265.421	33.3451	6.17617	36.1778	111.771	20.5606	279.491	19.7554	13.9054	109.525	223.142	293.49	135.972
206272_at	197.556	110.284	116.679	169.017	145.281	150.974	104.699	206.534	173.055	214.603	175.527	107.992	138.538	209.788	204.192	142.133	203.12	172.683	397.034	180.283	384.833	311.219	340.737	278.981	173.055	473.96	487.647	170.568	341.134	173.055	318.568	277.188	128.038	159.199	62.5832	420.731	838.305	142.318	759.191	502.712	216.245	492.935	90.3759	167.124	333.163	140.159	134.161	120.423	156.547
206273_at	5.36832	5.21599	5.16179	5.0656	5.25318	5.31466	5.35685	5.32421	5.60467	5.35081	5.35475	5.56483	5.1587	5.63782	5.33952	5.29492	5.24679	6.25009	5.17461	5.55538	6.54035	5.25546	5.21953	5.19563	9.4598	5.18752	5.2397	5.00429	5.09337	5.25546	5.14264	6.61111	5.17325	5.39618	6.83133	5.17853	5.19749	5.26814	5.20923	5.4948	5.30376	5.2699	5.28375	5.21385	5.24279	5.41221	5.17092	5.21547	5.45237
206274_s_at	7.77827	8.46496	9.61621	8.84503	8.26758	8.13385	8.45833	8.553	16.8099	8.89988	8.5804	6.72709	11.9379	8.32941	8.36321	15.4863	7.97637	11.6578	9.87943	9.31642	7.15197	7.93803	12.7204	7.5807	9.88206	7.64502	7.48278	10.6189	7.04421	8.64384	8.58488	6.92326	8.16957	8.46496	7.98652	11.6242	7.82578	7.89943	10.2534	8.56356	8.40062	17.2218	12.2319	7.7396	7.09618	6.5997	7.51525	8.31101	7.03279
206275_s_at	13.1523	14.5828	14.3089	14.0138	14.4574	13.2738	14.915	15.224	14.7093	13.004	13.1262	14.8743	14.0655	17.0402	14.602	18.9514	14.5297	13.6162	18.6808	14.1986	20.2672	28.4529	14.8859	15.8337	18.5168	17.7756	14.2654	13.2907	13.7291	15.5513	13.0549	14.9545	18.3044	15.0975	14.6064	15.2553	11.3631	14.6769	14.2997	15.7367	14.6755	19.4684	14.6636	16.2573	15.2888	15.0814	17.3276	17.201	15.1692
206276_at	8.90892	8.70659	8.40494	8.55236	8.68202	8.85799	10.8991	9.12978	9.97091	13.9468	8.95355	8.98692	8.77997	19.5241	8.85184	8.73804	8.70268	8.08558	8.42177	9.30658	7.86612	8.59391	8.66115	8.37803	7.47521	8.26177	8.68467	8.34393	8.26191	9.08366	8.54596	8.46924	8.56558	9.51064	9.86338	8.33452	8.87701	9.50957	8.58406	9.11714	9.63947	8.7008	8.56153	8.47876	8.69346	10.7516	8.57197	9.17919	9.96469
206277_at	7.36913	7.16182	6.56024	6.6858	7.05656	8.99111	7.33161	8.11494	7.43167	6.92595	5.98586	8.29941	6.6023	6.66523	7.27638	6.9716	7.61094	9.55755	9.90125	5.57693	8.49111	6.55012	5.67181	7.08574	4.3422	7.08986	10.7952	6.48533	6.64587	8.21394	8.63881	6.60519	7.57797	7.10368	7.50341	6.69562	7.11523	12.4528	6.77352	10.9356	6.96442	5.71401	8.68823	8.21817	11.5805	7.23024	6.67237	6.59119	10.3438
206278_at	24.2351	32.8447	20.359	25.9173	32.1783	24.5193	41.6334	28.8181	14.2371	22.2477	21.6227	37.9499	19.9487	22.2815	21.6408	11.8719	26.961	21.9883	30.6213	24.4536	26.6653	24.9497	23.6943	20.2907	34.6675	24.3745	20.6246	25.6988	19.2603	31.4611	21.3512	23.4998	33.974	32.3655	26.8781	26.3122	38.1424	45.4118	18.431	78.9727	24.7124	28.7309	27.7624	20.9546	17.9979	29.2833	24.1595	21.9573	21.5401
206279_at	14.3002	15.4431	16.224	17.1734	14.5879	14.3927	14.643	14.4281	14.5222	14.3744	14.4308	14.8326	14.1862	16.7373	14.4326	13.8286	14.2378	25.47	14.2482	14.5282	16.1282	14.2749	18.5146	14.1679	13.641	10.8544	12.5733	14.1047	13.3825	14.7533	10.0625	23.0383	10.5352	18.3716	14.3319	13.4822	15.6616	13.8057	13.3221	14.4832	21.0818	13.7874	14.4029	13.7991	13.6402	14.2	14.8603	13.6195	14.4209
206280_at	7.12452	5.38152	5.29407	5.24183	5.32335	5.45789	5.55388	5.51928	5.95296	5.42614	5.66639	5.59952	5.08731	5.43621	6.02021	5.3362	5.36452	4.91567	5.25584	8.5062	5.25124	5.29548	5.23979	6.98368	5.2971	5.27706	5.34844	5.15294	5.36727	5.35518	5.21788	5.35577	5.25653	5.37166	5.39033	5.24774	5.98226	5.34359	5.20147	5.48183	5.39888	5.33302	5.37166	5.27422	5.34486	5.43152	6.2896	5.29288	5.49161
206281_at	4.60229	4.40537	4.3207	4.30149	4.37216	4.49315	4.59879	4.54707	4.67867	4.54451	4.7295	4.59842	4.30743	4.56582	4.5227	4.47812	4.39316	4.21968	4.27558	4.32967	4.31124	4.33647	4.38207	4.31451	4.34852	4.3507	4.37608	4.18679	4.27786	4.39611	4.32676	4.27202	4.30648	4.47566	4.4126	4.31035	4.3535	4.40504	4.31859	4.53203	4.41988	4.39695	4.42014	4.35353	4.40113	4.51749	4.31214	4.35193	4.61121
206282_at	4.50142	4.29257	4.23187	4.1936	4.28557	4.3714	5.11033	4.42392	4.54396	4.99342	4.42587	5.03141	4.14322	4.83996	4.47985	4.3086	4.28937	4.10965	4.16892	4.20187	4.17812	4.22801	4.26185	4.20345	4.25313	4.2199	4.26212	4.10875	4.15491	4.28184	4.22354	4.16367	4.23441	4.44593	4.29954	4.23909	4.22035	4.28394	4.2553	4.86208	4.32036	4.28199	4.31313	4.25116	4.29297	4.39144	4.20388	4.22793	4.51946
206283_s_at	13.92	18.8798	11.375	21.0499	8.57891	8.67702	11.021	15.0513	8.93335	9.00338	9.96569	7.31622	20.23	8.99032	8.67783	13.2902	8.98832	10.4833	7.80351	8.65609	21.4974	8.50566	10.8647	8.50861	8.56324	8.7745	8.60944	13.8958	12.6421	16.9599	7.73775	14.4165	22.8581	8.65448	8.60723	8.69391	8.54698	8.62291	8.5498	8.81734	8.09377	8.6164	12.1428	8.42875	7.48446	8.72761	16.6581	13.9007	8.82971
206284_x_at	123.71	150.74	141.422	120.432	125.268	159.038	130.419	104.231	99.4332	136.217	134.54	125.059	76.3315	241.089	129.701	184.301	142.788	93.2228	171.551	187.684	139.655	120.562	228.789	136.419	116.856	120.79	125.48	150.953	119.42	126.445	141.702	140.692	138.631	130.924	121.873	56.4945	67.5842	242.695	111.555	184.403	122.074	130.053	151.499	123.149	182.702	103.604	114.098	108.148	151.181
206285_at	9.14595	7.00277	6.61209	6.32354	6.80296	7.20493	7.35289	7.19444	8.11246	7.04199	7.20982	8.11516	6.32729	7.24641	7.11083	6.85559	6.81633	6.04771	6.48461	7.00216	6.67346	6.60023	6.67979	6.32695	6.56217	6.44541	6.80157	6.13402	6.62528	7.40282	6.71593	6.66994	6.96591	7.11007	6.8456	6.71873	6.75028	7.35136	6.72408	7.30402	6.87967	6.66008	6.86597	6.59869	6.79306	7.32127	6.45177	6.50377	7.32203
206286_s_at	76.609	14.7614	50.3953	87.4169	320.306	392.166	48.8727	72.9192	68.6507	50.2255	100.152	123.542	23.4343	24.1791	2424.53	75.3954	10.6962	11.5844	36.108	136.409	688.721	36.6498	1144.24	32.5547	26.8772	89.0785	145.587	7.88894	71.4684	45.0385	189.511	1202.1	45.7459	136.651	29.0171	52.9465	751.68	117.83	108.392	1310.71	1716.36	32.2954	103.211	714.767	51.3643	33.1626	87.5458	38.7988	145.248
206287_s_at	17049.3	10590.9	5023.57	9197.63	12201.3	15541	9732.61	14510.4	18437.6	16732.3	6750.8	16737.3	6337.92	11009.7	13930.9	12696.2	12430.7	228.222	4527.09	13606.6	4879.6	3702.86	12836.8	6634.25	1602.63	8759.88	6980.78	6616.34	7978.71	18423	14409.4	1435.62	9462.75	15095.7	1864.85	440.765	7841.51	1301.49	839.589	6934.98	6940.11	7023.42	6503.34	3649.99	3217.07	15717.4	8528.16	11249	10693.6
206288_at	33.3107	32.4117	50.6112	58.8412	29.5936	44.503	47.4546	52.0404	50.5447	26.6907	56.9771	56.1163	26.286	64.7578	32.3454	94.8197	22.4152	21.4593	51.9968	49.246	36.8458	37.8802	62.1446	111.017	58.0331	34.287	21.4918	71.9425	73.8843	43.9528	35.654	48.9245	72.2725	77.0508	60.2011	24.95	38.6824	39.6149	54.382	34.4773	11.8771	34.9236	77.474	33.3766	63.8322	50.4	71.9178	12.5231	24.1575
206289_at	11.6213	9.05974	8.74172	8.53773	9.99087	9.46858	10.4992	9.74848	10.4989	9.83701	9.15957	10.2724	9.85351	9.86317	9.40739	9.2184	9.12864	8.15034	8.60457	8.68903	8.55469	8.74083	8.97749	8.58356	9.02154	8.77265	9.30353	7.7989	8.53296	8.82963	8.85547	8.46309	12.681	10.1055	12.398	16.9788	7.93876	9.05818	8.79062	9.75832	9.51018	9.05021	12.9	8.95024	12.0813	9.15073	8.7159	8.67009	10.7121
206290_s_at	5.1908	4.73307	4.59919	4.67778	4.74374	4.91555	5.06335	4.97384	5.17862	5.12327	4.98161	199.524	4.89543	5.00876	4.9241	4.82937	5.12717	4.41493	4.56161	4.61576	4.5612	4.63999	4.70606	4.61526	4.66396	4.63599	4.70241	4.48395	299.474	90.5457	4.64545	4.54937	4.56252	4.89365	4.77085	4.97477	4.64806	4.7426	4.63916	4.91664	4.75771	4.74485	4.78217	4.66489	4.74394	4.92307	4.69095	4.70912	5.08568
206291_at	1327.81	69.2707	59.7386	19.1237	152.903	9.90065	6.59676	6.41391	51.1883	6.79224	6.83441	6.96893	95.3762	7.18963	9.59904	7.68932	6.49352	38.5536	5.92318	7.10669	126.894	6.33875	2037.8	23.8496	13.0488	10.9645	9.34618	6.15922	53.4624	6.61829	8.06427	7.25498	46.0114	50.4662	8.14606	271.385	6.06369	884.997	41.2957	6.61768	6.54612	6.48472	26.0742	12.8842	9.53284	7.32689	502.405	67.4568	54.0083
206292_s_at	5616.94	10350.4	3904.66	2802.85	6613.71	7290.07	7230.34	4485	4350.91	4777.95	4948.28	7289.91	3078.19	3454.45	6103.84	4331.3	4982.85	248.073	11838.5	1866.58	5020.81	1225.28	2999.27	2599.39	2452.39	10548.7	11103	3021.51	7011.75	5370.25	2473.09	2214.49	3332.54	6182.37	76.278	243.478	14095.2	3228.04	780.112	12523.8	2025.6	770.701	3025.98	901.223	12268.6	3475.93	3127.06	5777.73	7005.55
206293_at	9774.24	17054.3	6331.47	6536.57	9267.41	10604.5	10123.7	8555.6	7801.14	8029.44	7913.86	10578.4	7076.77	8157.87	12502.7	7731.26	9138.82	786.693	13108.8	4915.4	9904.52	3486.91	4865.03	4318.12	5436.57	15720.9	15875.8	6563.91	10246.8	6211.84	2337.8	5242.21	6970.61	10667.8	154.77	1243.41	10914.9	6121.96	1857.7	11554.9	4807.99	2240.35	2946.26	498.143	19667.5	6593.96	5209.28	10899.9	17129.2
206294_at	5.97635	5.91931	5.53331	5.48839	5.62084	6.58824	5.90095	5.77819	7.07088	5.83288	6.17264	7.12172	5.41918	6.18286	5.7556	5.67048	6.69321	5.37108	5.49946	5.5413	5.4187	5.5248	5.66131	5.49422	5.59586	5.5713	5.6186	5.25032	5.42625	5.73182	5.54951	5.32708	5.50023	5.72328	5.66983	5.49335	6.50642	5.86029	5.53295	5.80185	6.06558	5.63802	5.94265	5.57883	5.65551	6.08726	5.5221	5.5484	6.10561
206295_at	40.8424	122.262	178.909	145.015	107.473	95.7463	41.9495	34.0395	37.0758	31.7094	133.816	20.8756	159.006	22.526	39.4016	55.3388	35.3943	87.556	35.2214	54.3115	64.024	82.5052	69.5257	20.7175	81.4286	38.289	80.8145	319.055	72.6334	26.9157	27.9611	132.473	155.551	144.052	41.587	20.9594	31.8281	55.7211	15.6609	23.4944	24.8719	16.4007	19.1132	24.5022	18.7616	26.0586	221.529	80.618	93.3674
206296_x_at	26.5698	47.8823	39.9582	27.7781	30.4391	26.3067	31.1458	27.1415	27.0975	26.5918	28.5068	26.9923	78.2128	26.649	30.2037	28.1362	26.0085	22.9459	26.8986	32.3275	21.7308	25.7345	39.7548	21.3644	25.8525	21.2542	28.1036	64.301	32.4495	25.9298	27.8123	58.2341	30.9823	26.4165	28.7672	25.6436	25.7705	28.2448	23.8566	26.5698	18.6155	26.0379	28.2422	27.9286	28.1369	31.1546	29.7046	38.1365	36.4361
206297_at	6.32356	6.19744	6.04996	5.98226	6.19728	7.13187	6.52093	9.31191	12.0122	6.43111	6.51055	9.73599	5.89873	8.58688	9.73216	6.22095	6.16922	5.83341	6.1148	6.05216	5.93736	6.09963	6.15191	6.04582	6.07776	7.41563	6.14441	5.79427	6.28945	6.31163	6.06336	6.07487	6.11879	6.35541	6.20954	6.01533	6.07113	6.21071	6.0278	6.48124	6.22176	6.18799	6.21116	6.09707	6.21983	6.39334	6.03445	6.06942	6.47384
206298_at	4.63294	4.42244	4.35369	4.30151	4.40234	4.5206	4.62509	4.57458	4.70407	4.57516	4.57805	4.67266	4.26479	4.59552	4.55061	4.44413	4.43705	4.20952	4.29884	4.33258	4.30612	4.34372	4.39475	4.32517	4.37829	4.35896	4.40366	4.21219	4.28049	4.41511	4.34707	4.27737	4.35193	4.53061	4.43656	4.30417	4.3758	4.42795	4.35075	4.60104	4.45573	4.41327	4.44938	4.36309	4.43266	4.49002	4.33318	4.36298	4.56206
206299_at	23.4202	22.5937	22.1916	21.9576	22.4505	24.1529	23.6379	22.7769	26.5786	28.5897	22.8744	23.0758	22.8035	23.3139	23.1298	22.8577	22.8046	22.1241	20.5845	22.5264	22.124	24.3726	30.4087	22.1978	22.6448	22.8744	22.4424	20.6889	20.7398	21.5897	23.9349	18.8298	23.7151	23.1586	22.8682	19.9396	22.2894	55.4052	22.3796	23.3569	22.6618	31.364	22.5071	22.6177	22.7524	23.1565	22.1696	22.5933	34.3748
206300_s_at	6.32586	5.73756	5.48511	5.60234	5.60471	5.88996	5.97085	5.96473	6.44151	6.31369	6.1066	6.62725	5.58735	6.06883	5.88861	5.74837	5.73674	5.64009	5.61693	5.65381	5.63014	7.67793	5.71524	5.45814	5.68975	5.66443	5.71582	5.51617	5.57431	5.72169	5.64736	5.56016	5.61759	5.84355	5.76298	5.62737	5.68179	15.905	42.0815	5.94167	5.7586	5.66281	5.77012	5.69808	5.73787	5.94397	5.67523	5.67605	6.41583
206301_at	12.2686	7.11462	10.1468	8.22143	8.27083	5.8066	10.5078	7.69934	10.0794	16.1549	18.3835	10.6665	5.47684	5.90261	9.17306	10.3116	4.68069	6.43704	6.53421	4.27748	6.54424	6.56821	4.37363	7.21689	6.41024	12.0054	7.7621	10.8626	6.50041	5.81891	6.56038	5.46507	6.53624	9.01185	6.66458	6.54472	14.786	4.9348	5.63038	7.51122	7.57563	5.19235	7.37054	5.5668	7.04038	12.0779	7.88906	6.67594	6.33495
206302_s_at	319.99	330.286	443.031	348.421	406.552	224.319	394.802	597.464	475.779	279.338	376.383	322.751	445.58	178.656	255.476	288.491	440.804	737.975	517.42	273.867	367.319	657.626	302.927	1387.25	643.622	390.165	250.153	524.853	512.607	347.015	494.205	269.387	285.932	412.884	324.487	858.761	534.631	443.518	587.869	219.794	198.195	579.713	432.655	322.068	474.256	424.612	361.657	271.651	156.479
206303_s_at	67.0182	74.4544	88.9513	81.7235	50.7698	53.7635	84.9987	149.549	76.9885	45.4262	88.8867	96.2084	95.2826	41.0134	45.1479	44.7996	79.0618	158.72	116.393	64.8155	70.9507	132.565	73.5358	274.738	112.769	100.548	47.5217	91.9162	92.6445	90.0925	113.912	46.2072	68.0835	66.0826	48.9439	165.035	105.587	107.242	98.6759	46.214	58.3718	122.6	59.1337	55.1396	71.0048	109.078	83.2679	65.3185	45.955
206304_at	6.32026	5.5146	5.70038	5.21092	5.37096	5.31768	22.7574	6.28059	5.79254	5.61292	8.04772	7.57021	5.17501	5.67771	9.89153	6.23972	5.40263	4.42508	5.77276	5.30397	6.07154	5.29297	5.37599	5.27124	5.05282	5.31126	5.3645	4.88643	5.21143	5.40363	5.02032	5.20271	5.22454	5.54713	5.16176	4.98324	5.32128	4.62998	4.65366	5.58973	5.54871	5.29271	5.41587	5.32953	5.39475	5.59492	5.28083	5.31816	5.75516
206305_s_at	7148.73	4382.82	3289.93	3032.39	4164.75	6726.96	6326.61	4759.98	8452.34	7456.15	4888.15	6171.96	2722.39	1935.6	4731.95	2625.71	4570.08	94.6914	2716.33	2084.34	2984.69	2627.1	1194.12	559.572	836.574	2163.1	3168.32	2903.18	4854.89	9068.39	2703.29	559.976	3274.7	5609.14	537.428	543.166	4918.91	330.153	579.581	1845.31	3224.43	1154.51	8053.79	1722.79	793.672	7791.66	4373.72	3703.85	4823.58
206306_at	5.56383	5.16981	5.04593	4.96543	5.1268	5.35296	5.5601	5.43335	5.71247	6.24389	5.45599	5.62209	4.8941	5.51534	5.38127	5.16635	5.18464	4.7961	4.97164	5.01401	5.11711	5.0278	5.12416	5.12265	5.07959	5.16481	5.12293	4.8058	4.93886	5.48235	5.05944	4.9351	4.98086	5.32359	5.19238	5.11775	5.1608	5.4596	5.0343	5.42675	5.2391	5.16511	5.20481	5.08431	5.17277	5.35373	5.03581	5.12786	5.22417
206307_s_at	5.20104	4.75929	4.62679	4.50367	4.72585	4.85498	8.44208	5.03635	5.46284	4.84524	4.92495	5.484	4.6095	5.1709	5.02775	5.30925	4.72973	5.84117	4.64155	4.6166	4.57269	4.60546	4.77002	4.66431	4.69747	4.62206	4.68776	6.09467	6.71218	4.71971	4.6614	4.52685	4.5168	4.85429	4.749	4.54832	4.69001	4.74896	4.62733	5.05068	8.01675	5.04547	5.57113	15.3897	4.73438	5.04538	4.6654	4.67963	4.90444
206308_at	12.3554	9.02526	14.9619	13.1704	10.0618	5.9323	10.0352	9.97213	10.4426	9.29872	9.9592	7.25343	17.9546	9.62534	9.61189	5.89735	9.43126	9.49166	8.02243	9.05019	15.2037	12.4732	8.96884	9.88558	9.25791	9.24267	7.03518	10.6334	22.206	9.12731	9.80572	19.0513	15.6771	10.8934	28.5574	14.8517	7.68567	11.1469	8.85429	8.14143	8.41834	9.40201	15.2776	10.3456	7.4728	9.45036	13.6276	8.85114	9.9323
206309_at	4.70994	4.56206	4.72536	4.38749	4.54933	5.24823	5.04279	4.93975	4.85897	4.67652	4.68038	7.64423	4.42354	4.68894	14.5539	4.56669	4.54644	4.35847	4.53003	4.41138	4.48731	4.41559	4.91432	4.47705	4.52466	4.50647	5.58079	4.38006	4.42157	4.53687	4.40874	4.35838	4.50303	4.64061	4.57876	4.46506	4.51834	6.14748	4.48532	4.70032	4.45598	5.33193	4.58124	4.50631	4.56441	4.78548	4.49208	4.51274	4.66532
206310_at	5.23624	5.214	5.4348	4.9573	5.0461	5.14859	5.21193	5.21605	5.33048	5.20031	5.21558	5.29024	6.66138	5.59056	5.1867	5.07898	5.06732	4.85108	4.96087	4.99621	4.95919	4.99808	5.06278	4.98488	4.99163	5.00866	5.16063	4.85985	5.01012	5.0473	4.96006	5.62806	4.96255	5.15845	5.08832	4.96466	5.02309	5.05771	5.0607	5.22598	5.08996	5.06379	5.07898	5.35354	7.00936	5.19046	4.98171	5.00469	5.19343
206311_s_at	9.21881	13.7069	8.71629	8.6312	8.79142	8.95147	9.28345	9.111	9.54445	8.8304	9.94489	9.2688	9.30711	11.1874	9.07086	9.04672	8.83748	8.61939	20.6152	12.5321	8.65655	8.71209	8.53506	8.43798	33.9949	8.79086	43.5316	20.824	8.62709	9.1705	8.43853	8.77984	11.7791	9.14475	21.3011	11.7485	14.662	8.59089	66.0091	9.11876	8.89724	11.3265	8.76122	65.5216	11.6599	11.5002	8.44302	8.38426	9.63377
206312_at	7.03806	5.96963	5.86112	5.60659	5.93553	6.35784	6.58362	6.12543	6.45429	6.5318	6.12464	6.69757	5.5243	6.1916	6.33984	5.97828	5.94959	5.78387	5.82342	5.86578	5.62182	5.75309	5.93551	5.73093	108.247	5.88709	5.90023	5.73449	5.78745	5.9382	5.86389	5.49522	5.82559	6.1749	50.9228	12.4283	5.78644	195.369	5.87006	6.14993	5.97551	5.80239	5.95265	5.89751	5.96204	6.37598	5.7331	5.88284	6.46381
206313_at	20.351	28.0343	50.4719	35.4312	33.9385	19.8537	24.7629	33.4949	22.412	26.8864	28.451	18.0107	51.2319	28.4185	23.0983	25.2745	14.8545	34.5412	21.9007	16.7685	16.7064	50.155	58.8025	33.6903	22.2091	18.2165	14.6202	64.4333	19.2794	13.0598	37.1581	28.417	33.826	21.3455	20.6272	19.3427	28.2006	31.805	18.7662	45.7458	23.0781	24.4258	16.832	17.7394	17.5536	17.2754	22.9407	19.1827	38.2787
206314_at	8.54239	9.49077	13.2389	25.0927	24.343	10.7766	5.91274	8.49556	6.32026	11.4672	4.85702	8.25028	19.7808	8.00014	6.42915	5.98841	5.86765	6.02338	4.51942	8.74319	6.73434	7.71852	5.77107	4.66445	7.31329	14.1095	10.6646	15.4092	30.4459	6.80969	6.24908	11.9252	14.4647	7.89778	31.0491	9.85134	4.10547	4.20115	8.17278	4.3181	8.48288	4.73524	20.5787	7.82891	5.00824	7.82453	13.8854	19.1106	8.46425
206315_at	8.62247	11.7461	8.78482	8.0955	9.76578	8.84352	9.59798	8.5181	10.0556	8.51302	8.52075	11.0627	11.6843	8.90782	8.47178	8.39395	7.84854	7.66619	8.44731	8.1639	8.01866	10.781	8.78044	8.49486	7.58097	8.02437	8.26705	6.87287	7.96067	8.81325	7.95529	9.87385	8.01064	8.96071	8.33031	43.7658	8.34867	8.23344	8.17724	9.69529	10.9666	8.62335	10.5499	10.7108	8.65127	9.13437	9.52372	8.24032	10.0576
206316_s_at	35.965	51.9798	43.7427	34.4524	37.0706	37.8411	40.5687	30.2609	33.91	26.7876	32.7949	19.4026	51.9626	36.7237	29.8083	72.4533	34.5509	166.591	29.624	29.5798	41.0565	62.5805	43.8077	124.762	149.252	115.484	48.537	99.0361	31.8372	27.8904	59.7424	185.144	29.0295	37.2236	86.965	195.319	68.8114	95.0894	236.741	41.1613	30.1198	131.735	57.7321	247.459	117.255	20.4924	49.6146	39.7108	34.0969
206317_s_at	30.0219	33.1284	27.4823	29.2306	29.7361	48.8912	31.215	29.9419	30.2652	34.2309	29.9473	30.3258	29.1369	30.745	29.8902	29.931	31.7365	16.248	51.1078	29.6618	38.8654	29.8335	32.2766	26.9715	29.2569	25.7081	43.7705	30.5916	28.9187	38.2431	36.7009	15.8941	36.9434	39.7103	34.9408	29.055	36.463	29.9262	38.7143	47.885	46.3129	18.6457	30.0046	29.3418	34.7021	30.1597	27.5553	25.0645	29.8401
206318_at	5.60206	5.25667	5.14848	5.08359	5.17053	5.47012	5.68507	5.47161	5.7841	5.43302	5.57383	5.75449	4.97385	5.56011	5.39738	5.27897	5.23336	4.86633	5.03784	5.13414	5.02291	5.08779	5.32147	5.14228	5.15281	5.10362	5.22626	4.88548	5.44354	5.22953	5.13927	4.97565	5.02567	7.50159	5.2401	5.13633	5.16672	5.24899	5.1019	5.45769	5.27704	5.23894	5.2837	5.16103	5.18509	5.5103	5.13705	5.19848	5.48699
206319_s_at	4.36118	4.20154	4.13798	4.12502	4.18166	4.2601	4.33331	4.34607	4.47889	4.34489	4.32023	4.36885	4.11017	4.29171	4.31941	4.24991	4.19499	3.9985	4.10896	4.13289	4.12927	4.14698	4.17716	4.11536	4.16607	4.15232	4.17729	4.065	4.14726	4.18432	4.52267	4.05199	4.08994	4.30105	4.20901	4.11622	4.16744	4.19523	4.13657	4.37072	4.21488	4.63479	4.21179	4.15883	4.19588	4.31429	4.14559	4.57768	4.28519
206320_s_at	7.87809	8.89149	6.71672	5.25502	6.87553	7.0947	5.43944	7.17972	8.55358	7.52827	13.0493	7.85348	6.85399	7.96216	7.34836	7.07662	7.00363	4.38471	7.2207	11.5007	5.36966	6.61792	5.74045	6.68195	5.6587	6.93551	6.87391	6.3691	6.85058	12.8083	6.91034	6.69279	7.33862	7.19466	7.02656	6.80023	6.75272	6.95382	6.9243	7.00841	6.2279	9.7976	7.88115	6.82261	6.09297	13.2052	6.92254	6.18179	7.44543
206321_at	4.85715	4.68761	4.64556	4.52854	4.68163	4.79192	4.95005	4.76516	4.83331	4.76602	4.86495	4.81321	4.5152	4.89402	4.75705	4.69353	4.68756	4.56399	4.83253	4.64535	4.5423	4.64116	4.6271	4.64932	4.6242	4.65005	4.67728	4.55296	4.60225	4.67772	4.62863	4.49652	4.5392	4.74049	4.6946	4.62522	4.61231	4.70104	4.56622	4.88152	5.14892	4.68864	4.70223	4.65364	4.68979	4.81711	4.62967	4.62142	4.85794
206322_at	6.09696	5.27159	5.12874	5.14324	5.26922	5.41853	5.65939	5.56401	5.84222	5.62755	5.56379	5.74885	5.14326	5.5074	5.49903	5.31409	5.27697	5.00592	5.23374	5.18798	5.23216	5.18714	5.25839	5.25004	5.2275	5.20695	5.25963	5.07342	5.1359	5.27012	5.16155	5.08827	5.13857	5.42308	5.30757	5.15828	5.16314	7.47075	5.513	8.39458	5.33961	7.03404	5.31709	5.22217	5.2899	5.7108	5.11455	5.21663	5.53116
206323_x_at	1328.32	965.42	1136.2	1029.05	1262.43	1128.72	1142.26	1301.82	1197.17	1584.95	1132.08	1199.55	1068.89	1070.44	945.626	982.474	1097.3	810.42	858.514	910.648	824.875	950.003	1030.57	1021.6	833.988	838.658	1008.18	723.354	1092.85	1286.84	1023.52	1023.27	757.255	1014.02	823.024	1007.46	937.36	605.364	781.843	742.476	952.706	741.832	1178.48	1104.55	1162.05	1596.84	1085.9	1230.23	1121.01
206324_s_at	16.0073	18.1858	16.0721	17.0987	18.0783	18.4701	13.5389	18.6356	18.8301	18.671	19.0568	18.7979	17.6057	21.8134	21.4756	19.9475	19.4558	17.3392	27.2431	23.6113	22.1006	45.1011	18.0656	21.1669	23.5342	18.3305	40.7807	17.1433	17.3995	15.871	17.8359	17.327	16.5049	18.8294	36.8151	10.6922	16.2709	38.7426	18.3354	42.1103	26.8546	25.3157	20.6197	24.6242	28.9453	18.5449	18.1704	18.2948	20.7456
206325_at	6642.5	5744.74	3730.23	5451.35	6896.55	8258.27	4689.25	5073.66	7168.1	6354.58	4551.67	7509.55	3511.49	3900.54	7166.24	2722.49	5324.86	868.221	3356.27	6851.9	3369.14	2412.86	691.956	1117.53	2150.79	4802.92	3087.05	3373.38	2459.25	6004.91	5490.37	2877.64	3490.35	4678.36	1707.06	909.707	2207.02	1173.74	1489.5	2362.96	4793.68	8790.21	2157.15	2424.89	2687.84	5238.39	4272.53	6327.27	5753.2
206326_at	7.33796	6.35547	6.13543	6.065	6.31122	6.72517	6.65769	6.65465	6.94896	6.74808	7.16699	7.19094	6.02	6.69992	6.58615	6.34264	6.4237	5.98534	6.16382	6.29402	6.08144	6.22719	6.2314	6.21281	6.23769	7.28807	6.26604	5.67298	6.12896	6.33774	6.19615	6.0202	6.17094	6.50725	6.4216	6.35429	6.22457	6.35429	6.16628	6.71258	6.39635	6.32366	6.45545	6.22782	6.35429	6.72206	6.16484	7.28844	6.81709
206327_s_at	13.7961	21.6511	11.3114	11.715	16.1628	14.9633	13.88	13.7822	15.0883	13.8746	13.8805	14.9473	13.4227	15.4151	20.354	12.2584	64.4577	13.2378	13.4961	13.5863	11.7379	13.4458	18.5438	13.5568	11.7056	15.2018	17.1717	12.0672	15.2658	11.8717	5.88324	13.3161	14.8088	13.7939	14.0621	15.5128	13.5208	11.5105	13.5252	12.1737	13.931	13.6734	10.6389	16.4394	28.3428	13.6995	14.2849	13.5895	18.284
206328_at	15.1217	9.25266	9.35891	10.0293	10.9072	13.3589	9.49549	9.47802	11.6021	11.3945	9.44136	9.55294	8.65802	9.44704	11.2535	10.9962	33.3904	9.54825	12.8749	10.6654	14.1136	9.12551	10.9036	12.6726	11.9762	9.20018	14.4887	8.91306	10.6183	10.9285	8.7423	9.02207	17.2469	11.1982	14.6684	11.3389	10.9285	16.6874	17.3891	25.3613	11.0197	10.6842	11.4794	9.44424	11.2754	9.37081	9.17471	8.31892	18.852
206329_at	11.4672	8.89887	8.32197	8.35203	8.65636	8.99508	9.12139	9.0835	9.57364	9.06045	9.10572	9.18497	8.51505	9.28948	9.04761	8.94672	8.85066	8.2734	8.83187	8.78793	8.1978	8.87138	9.78564	8.86718	8.34371	8.56823	8.90784	8.12741	8.13338	8.8613	8.54853	7.95263	9.36753	9.01617	9.93182	8.4809	8.8905	8.70547	8.87636	9.10125	8.95178	8.94825	8.97539	8.8842	8.94117	11.3076	7.45436	11.0686	11.6491
206330_s_at	7.04349	7.17196	6.62131	6.54159	6.69072	9.08193	7.31488	6.9957	7.52417	7.32919	6.98335	11.7741	6.38302	7.20716	6.95209	6.7611	6.74826	6.22038	12.1382	6.54198	6.57689	6.81545	6.70038	6.64646	6.64562	18.6442	6.90131	5.79706	6.42653	6.67447	7.15468	6.38772	6.57259	6.92382	6.78421	6.58882	6.66442	6.74872	6.88777	7.16732	6.61303	6.75777	6.79562	6.63813	6.76501	7.0514	6.60727	6.64491	7.12745
206331_at	24.3979	46.1158	65.3789	57.2907	98.8496	48.6827	18.8094	54.3506	26.3748	26.0902	32.5919	25.4946	119.7	42.3958	78.0179	172.123	22.4124	61.2344	193.806	121.952	128.957	40.9458	54.0191	65.0947	304.832	45.6426	137.255	107.639	122.046	25.9046	196.696	243.315	104.524	97.2476	35.3007	35.8677	71.0821	32.4902	60.5846	60.8418	282.32	60.9725	97.7562	23.7769	51.8002	71.0148	182.952	55.7889	57.2766
206332_s_at	365.453	1680.62	3057.92	2222.17	1300.17	1020.62	2711.13	445.688	233.359	241.955	536.876	247.18	1716.09	1237.03	1098.7	716.714	263.626	690.178	388.249	1108.16	849.726	890.742	746.596	631.908	632.293	555.396	526.668	1630.76	640.073	269.958	930.413	1318.65	1334.77	1148.51	545.015	219.088	1046.23	507.921	178.786	245.38	506.387	243.635	872.187	312.213	94.0885	550.534	2152.55	3030	898.241
206333_at	14.9741	11.9977	19.3839	11.4784	11.8743	13.7107	23.8821	12.7233	14.0204	14.1575	17.4919	13.3743	11.7285	12.6919	14.3388	12.1257	11.9637	21.2051	14.4472	11.5991	11.5993	13.1755	13.8991	16.457	17.2341	10.9373	12.5369	11.7972	11.7282	12.1098	11.1289	9.82343	15.0295	12.7237	10.9503	12.5056	12.8458	14.5192	11.6774	13.0226	12.7595	19.1919	11.3075	11.7784	14.6585	15.8156	11.6224	11.8855	13.6844
206334_at	6.36867	5.84099	5.68297	5.60827	5.78711	6.10031	6.29389	7.05381	6.67539	6.15578	6.58772	6.23127	5.58312	6.58598	7.35833	5.97053	6.01563	5.25122	5.58807	5.68157	5.49901	5.61108	5.75677	6.75116	5.74617	5.72836	6.81932	5.32706	5.62165	5.77341	5.71127	5.58073	5.6005	6.37221	5.86784	6.35944	5.64347	5.79858	5.71094	6.31216	5.87616	5.82751	5.88434	5.73793	5.82786	6.32898	5.69419	5.69457	6.42242
206335_at	107.652	107.612	91.5786	84.7489	111.157	91.8867	103.018	52.8103	43.4646	64.7063	37.805	63.7018	72.5065	52.3451	95.5521	57.7854	122.294	175.353	115.195	72.6282	94.1627	65.9005	136.654	115.444	57.8091	100.053	54.3064	61.1888	61.3217	94.1564	105.001	63.5275	144.799	97.7681	33.3082	143.518	39.5023	65.1216	56.9588	43.2732	81.4593	97.2664	38.7597	86.7778	85.5733	98.4277	77.8748	106.899	145.933
206336_at	20.1438	313.384	658.973	701.247	809.068	103.75	61.8464	35.6135	173.555	14.6966	50.48	41.7737	492.899	35.1201	103.406	480.886	8.05502	278.863	160.864	109.953	65.9052	107.497	9.76441	7.32773	16.3869	7.41014	14.2946	10.737	31.9512	176.473	9.60169	37.2013	1153.59	659.662	44.7309	193.795	7.39669	10.7957	15.318	11.5618	214.8	9.04748	103.508	7.52269	8.44757	39.4106	2792.5	454.131	105.925
206337_at	5.23111	34.4502	98.0148	32.1107	19.876	9.8941	5.21197	9.78392	8.78422	7.92553	19.9111	8.89442	74.0707	10.0385	10.8692	7.0548	18.583	8.65704	5.58817	12.905	14.1554	7.46163	9.66184	5.53121	9.60635	8.49248	7.56691	72.6319	5.91109	7.60997	34.1428	17.2449	12.6694	9.91425	8.28096	4.74798	9.12197	9.71152	6.25204	8.78934	7.47334	7.42968	6.20206	9.16075	8.27185	8.34822	16.7533	16.7639	9.74721
206338_at	107.637	85.5145	63.4986	78.347	77.6337	86.8081	153.882	79.898	90.3404	103.473	83.1378	92.1226	70.8364	78.0431	93.2854	79.898	80.2197	43.2405	85.8602	78.7701	81.9526	78.8341	76.1386	78.7438	79.4606	112.011	77.5894	69.525	62.6144	83.4327	78.8959	59.1283	72.423	96.8219	80.6367	69.6707	65.8001	94.579	65.2576	192.193	92.1968	80.3528	80.7516	70.8796	65.3274	84.8058	70.9379	70.7621	124.526
206339_at	9.20925	8.19714	8.12658	7.85944	8.16443	8.32647	9.0023	8.62681	10.9259	8.60011	8.7484	9.11906	7.79821	8.79444	8.60101	8.22606	8.20272	7.62492	7.55715	7.26849	7.18506	8.06191	9.63005	7.54417	8.07399	7.56468	8.03578	7.88612	7.24165	8.18563	7.94418	7.50665	8.03874	8.51429	8.2272	8.24412	8.10081	8.20248	8.00588	8.49452	8.24075	7.91102	8.23774	7.88314	8.20562	9.10484	8.0502	8.11641	8.95234
206340_at	1397.38	1508.21	1156.14	1538.19	1523.29	1730.98	2036.87	878.899	1096.28	1335.18	1190.17	1155.47	1118.95	825.632	926.267	835.274	1091.24	749.757	1468.68	931.822	1185.68	991.963	982.925	702.218	787.666	1264.58	748.615	575.454	1545.82	1524.11	907.523	629.741	931.9	1347.65	493.847	358.726	893.451	986.347	669.142	887.896	821.328	1182.47	1596.18	810.322	742.607	1143.55	1052.5	1494.02	1411.93
206341_at	11.2425	12.431	20.3012	10.0387	10.2355	12.7588	23.831	11.2372	12.3253	11.0322	15.533	12.2553	11.3508	13.4925	10.8647	10.6937	13.194	20.2037	10.0216	10.1413	9.79489	15.7068	16.2933	11.9545	16.8539	11.8571	10.3402	16.7102	9.0591	10.4385	10.3935	12.1566	12.1178	6.98257	14.5508	9.98751	9.43683	16.2017	10.5218	11.7709	10.5948	10.943	8.35584	10.5888	9.83485	12.1156	9.9751	9.64398	11.2107
206342_x_at	54.2857	31.0956	60.4361	34.6733	33.8568	28.6165	47.1391	29.8408	41.9556	39.209	62.1325	15.2662	54.8906	36.7385	25.6274	39.5079	84.1367	38.7704	82.1096	36.5751	72.4692	108.184	128.269	53.006	30.0916	39.6899	29.5024	78.6317	50.1898	33.0835	50.166	96.0228	56.7662	43.9958	31.121	23.0993	47.5635	64.2487	15.1797	33.3826	71.2834	31.6862	36.7965	28.5451	27.6735	38.7509	41.8072	36.5682	37.9087
206343_s_at	46.853	7.42551	32.4389	5.16819	6.38419	12.829	46.9839	151.667	222.263	13.2802	121.042	41.9465	9.00358	5.46478	5.42697	10.7518	15.5071	34.4828	5.91741	5.20986	4.62438	8.77429	4.40402	4.35434	14.1259	5.89513	18.3802	104.929	61.6866	127.755	4.16065	5.12944	22.445	53.0042	5.31421	5.17856	85.1299	5.3028	4.36136	7.49057	5.32478	6.84314	8.61347	5.24181	60.7993	5.77842	11.1532	8.36716	5.43282
206344_at	569.967	103.18	162.287	280.286	320.974	421.186	467.101	619.308	434.811	569.812	340.047	535.162	121.987	278.179	378.387	103.784	595.439	5.58258	106.139	269.041	177.714	164.942	150.4	85.6022	58.3001	52.6823	123.275	417.215	725.68	778.336	163.775	41.496	206.652	325.128	131.277	9.1784	626.367	66.0897	129.582	137.317	326.069	58.5603	282.175	24.5884	6.30688	358.45	99.6119	273.936	291.205
206345_s_at	13425.1	3123.81	6952.79	6747.61	7857.87	9485.18	11451.8	12055.7	9516.18	11300.2	7671.06	11703.3	4898.94	7372.34	8287.79	4293.58	11518.4	18.7631	2783.19	8370.46	5264.61	6273.66	3966.49	2845.7	1510.65	733.113	3876.21	8085.87	11911.8	13767.6	5026.16	725.372	6901.19	7363.44	3903.43	44.7459	11499.8	1897.9	1681.57	4147.4	7752.51	1196.55	9137.64	497.638	59.701	9113.19	3488.05	7121.37	8385.16
206346_at	8.23511	7.67547	6.64135	8.0067	7.85813	7.98117	8.42656	8.60768	10.0504	8.06421	7.87308	8.51222	6.75942	8.91275	8.37447	8.18185	10.5159	13.3752	7.63072	7.72676	7.0324	10.9351	8.77329	39.052	26.9689	10.5393	8.31212	9.13988	7.88115	7.94495	7.76187	7.05479	7.22406	8.37157	9.4707	35.9351	8.01613	29.6479	22.7304	8.67832	10.1297	21.9839	8.02708	39.373	12.0999	8.56406	7.57011	8.5741	8.2632
206347_at	8.2728	7.99295	7.56263	7.44649	7.67233	8.37105	8.34856	8.11678	9.7737	8.70209	8.16336	8.21898	7.85126	8.57262	8.01472	7.99909	7.72328	13.7816	7.61744	7.43534	7.89077	8.98306	7.97491	8.71117	9.48678	7.57185	7.51702	10.6484	8.96455	7.88483	9.6363	7.84307	7.89196	8.06332	10.3064	10.2283	7.58827	9.4581	7.80384	8.20205	7.91797	7.4208	11.0996	7.61265	7.99428	8.2266	7.54331	8.3523	8.42347
206348_s_at	31.2405	27.2939	27.2143	35.384	28.9854	28.072	22.1957	18.6659	24.8911	28.0584	28.7332	41.1713	27.8199	23.5647	28.6964	28.3502	22.5648	57.0422	19.8585	28.1119	30.0252	87.2407	26.8323	47.883	45.2368	22.2507	19.2067	46.2238	26.5383	29.8599	33.0799	29.9929	61.7501	42.3766	51.5966	40.7389	9.54969	28.4222	24.6257	15.8395	32.9656	15.7595	87.234	26.4681	16.3812	23.4873	25.9279	28.3158	29.6864
206349_at	13.4199	5.70652	5.57171	5.48463	5.68238	5.85399	6.02476	29.378	10.8981	25.7343	6.0927	6.84951	5.44849	6.17963	6.00203	5.79862	5.71526	5.41378	5.41632	5.55939	5.48294	5.56392	5.6492	5.54805	5.6025	5.57878	5.64544	5.53827	31.393	5.74199	5.57396	5.4672	5.49916	5.93438	5.70997	7.14355	5.60095	5.69801	5.57322	5.96142	5.73327	5.68728	5.79471	5.6074	5.68809	15.3063	5.55691	5.60752	6.05643
206350_at	12049	11374.5	7249.43	10257.8	11523.1	11847.8	12093.6	7555.32	11978.6	9325.42	7646.04	11613	5895.96	5154.12	13236.8	9833.7	9346.85	212.628	22183	8210.02	16160.8	4004.65	8405.26	12172.5	11266.7	9161.79	10321.5	4735.89	9604.32	14592.8	10372.5	16509.9	11367.1	10887.8	7168.18	509.81	14685.6	7480.91	1335.08	7287.57	6978.25	4780.97	17593.8	4752.78	3704.41	9937.43	10019.3	11259.6	12210
206351_s_at	37.6692	36.911	33.5607	38.8559	32.2857	38.625	52.5819	48.7542	66.2482	43.4815	39.2337	45.6737	43.4078	31.052	22.7444	35.3506	64.6788	76.384	51.4182	41.0761	36.7825	49.1605	32.9111	63.9734	50.956	52.5116	46.0755	67.9655	43.3324	44.9154	68.0778	34.8994	40.5315	49.3291	55.5535	112.113	24.7725	60.5142	89.1741	77.3067	52.6332	61.3991	41.9698	66.5908	58.9356	49.694	44.7847	47.0028	74.037
206352_s_at	43.2581	30.8472	33.1954	38.9867	42.4642	41.6247	42.8413	42.858	44.9431	53.7761	38.1376	43.64	41.8103	42.9581	41.8339	59.2215	109.145	95.1388	52.332	42.1749	46.2157	47.8564	40.2267	67.3563	86.5455	63.7212	51.3229	61.2168	56.0917	41.6342	39.76	40.8383	38.9497	41.6114	53.4549	117.078	39.7249	83.9883	76.2173	56.5561	53.09	54.2367	42.6765	67.4213	43.4378	42.3601	35.1107	39.9705	47.8964
206353_at	9.14183	10.2558	9.48307	9.19674	9.31921	9.07372	8.32631	10.8434	8.3705	29.578	22.164	12.8103	10.944	14.4411	8.32399	10.9101	8.18585	6.01054	7.52675	8.94296	8.26359	10.7269	7.6548	7.52348	7.62788	7.56242	7.58837	7.2725	7.90278	9.36805	7.55165	7.82573	8.56429	13.1894	11.4945	7.61538	7.97103	8.66298	7.98901	8.29438	8.09319	6.85682	7.63715	7.558	8.05444	13.6058	7.53259	7.96109	14.2844
206354_at	2567.96	1302.29	1941.99	521.633	4625.6	5761.96	2025.58	2657.89	4696.89	4191.12	12.8666	4840.87	1217.19	11.5103	1967.15	284.051	21.9982	10.0569	3226.01	29.8905	611.936	1494.55	150.166	103.292	53.0942	6.47906	2184.06	15.9241	2140.17	5493.14	17.4838	453.439	635.218	2314.57	10.2942	10.4698	6637.03	219.576	536.426	1116.07	43.142	17.1976	4139.42	49.5476	2241.55	3003.82	2498.15	2051.57	2644.55
206355_at	7.52595	7.09557	7.46459	7.13818	7.21688	7.65426	7.81532	7.48429	8.27576	7.46816	7.40532	7.77302	6.79265	7.4307	7.45018	7.31013	7.63364	8.46563	7.15904	9.7074	13.1114	10.1113	9.05929	78.0865	7.30386	21.9542	13.0006	6.89697	6.90215	7.34427	12.5013	7.00061	7.14451	7.64867	7.53545	7.15114	26.0727	7.42482	7.15311	25.8923	7.32512	7.417	7.40693	9.70362	8.63501	7.61753	7.38636	7.24275	7.44708
206356_s_at	5.16655	5.04919	4.98823	4.9863	5.05979	5.28636	5.17829	5.16542	5.21998	5.34983	5.16251	5.23791	4.94163	5.16235	5.13544	5.17623	5.0421	7.5536	4.93007	5.81157	6.6768	5.05422	5.08516	41.0279	7.15598	5.444	5.12193	4.87501	4.89803	5.11547	5.59542	4.96109	6.00499	5.30514	5.17974	9.30806	17.168	6.71535	5.0607	5.42201	5.18563	5.15635	5.10765	6.07113	5.27029	5.34589	5.26419	5.08684	5.72002
206357_at	21.9128	18.6573	20.7824	14.5988	17.8379	17.1778	15.446	18.4332	19.5266	13.0306	18.426	20.3314	23.8224	21.6052	19.0423	35.8017	16.6238	13.032	28.1611	19.3546	25.2552	18.4226	19.216	18.2389	16.7575	18.8149	20.1083	13.1227	22.075	18.6971	17.9787	17.3301	23.5021	17.6216	12.6632	14.8609	15.7846	40.7662	22.2314	18.2148	22.7491	25.2477	18.5642	38.2146	36.2335	18.981	18.3384	18.4093	25.7063
206358_at	5.36841	5.31615	5.23607	5.0896	5.29202	5.39359	5.46866	5.4466	5.42497	5.44012	5.57426	5.45654	5.23559	5.43829	5.50734	5.31757	5.30147	5.10005	5.56389	7.37748	5.21526	5.23315	5.28437	5.1558	4.66004	5.24355	5.63292	5.07237	4.95391	5.71201	5.22539	5.0527	5.80864	5.40142	7.63984	7.62326	5.25869	5.31655	5.2977	5.4677	5.32467	5.29836	5.34576	5.25832	6.23168	5.50484	5.22955	5.25245	9.59124
206359_at	79.818	53.5116	342.842	126.795	72.4688	80.2421	378.426	145.841	73.4387	77.1122	356.526	25.0187	85.5569	31.2961	52.0092	77.3168	36.7487	128.498	60.6456	65.4881	163.398	37.8122	46.5267	54.3784	100.897	71.8648	23.8173	177.785	43.9112	96.3389	32.8483	37.2509	171.645	70.8228	109.516	35.2405	33.6638	125.857	23.9905	81.7349	34.6001	75.9661	87.3655	59.4033	37.7113	98.098	327.456	173.934	45.8302
206360_s_at	46.5202	41.9377	78.4684	41.0117	31.5893	42.4499	95.268	116.15	31.3885	43.4287	87.8003	44.8818	46.8335	43.5846	43.2449	28.2304	26.8804	44.1726	23.7082	23.2552	55.2782	24.9301	31.9731	33.2494	44.3218	28.793	23.0463	28.3701	29.4989	42.0065	25.7513	27.5029	47.14	48.5171	42.2836	43.7105	20.9092	47.5562	34.6751	28.8125	28.4613	35.766	41.9456	29.0395	34.3023	58.2641	88.5784	61.8708	43.293
206361_at	5.69567	5.58917	5.30444	5.30717	7.12223	5.81757	6.60441	5.63844	5.79821	5.63839	5.56768	7.41729	5.29933	5.58585	6.11067	5.43092	5.33824	22.823	5.28672	5.3275	6.3716	5.44235	5.39028	5.30114	28.2525	6.17912	14.1661	5.1545	5.2513	5.39642	5.28607	5.23321	5.5604	5.55754	5.4317	70.0403	5.29026	42.0819	125.81	6.16049	6.26534	5.35693	4.99581	5.35914	5.44517	5.5258	5.68878	7.07674	5.37855
206362_x_at	62.1665	64.7237	62.2464	58.7206	62.4309	68.5698	77.933	91.3828	86.2209	59.6307	63.3603	69.9122	61.865	85.6544	64.2429	72.2044	51.2682	50.06	56.2948	67.4314	46.449	61.7897	53.9634	53.0123	62.2855	56.7309	80.0417	43.4274	57.1791	54.0152	63.8669	57.2872	62.4313	62.9863	62.6859	75.4485	51.1821	62.8088	62.4272	46.9148	66.3567	36.195	81.509	62.8088	64.2875	73.1376	64.1231	62.1467	79.1659
206363_at	490.364	396.902	179.925	484.684	415.469	327.555	110.559	361.8	578.449	502.921	292.807	465.188	492.837	410.409	345.267	239.274	466.326	86.9834	354.81	389.412	239.869	272.871	231.275	197.347	619.91	430.588	140.286	287.268	293.927	439.843	260.051	205.168	241.105	502.676	65.4467	825.807	171.934	251.547	60.6178	447.91	152.812	92.606	292.387	106.576	291.568	429.677	281.458	312.537	529.703
206364_at	15.0368	19.4515	19.6627	13.5377	11.755	14.9958	25.5314	11.7297	11.0661	12.1129	43.6574	18.9909	13.882	23.6221	18.195	55.5362	11.9852	276.116	36.4545	26.9681	28.1617	85.0203	223.262	160.129	155	40.6453	46.2484	57.6873	12.8022	15.2214	111.968	87.3579	16.4138	11.6695	90.6196	145.611	64.3156	130.137	644.768	26.7648	35.2867	102.356	21.2894	241.647	106.738	13.7456	12.0606	16.416	16.6048
206365_at	6.65961	10.1675	7.76345	5.85577	5.80354	6.13158	8.88056	6.21404	6.51406	6.21133	6.35414	6.63702	5.82591	6.3919	6.16444	5.98344	5.99126	5.73922	5.86059	5.75914	5.87149	5.90511	6.51649	5.83179	5.94063	5.6873	5.92706	13.1874	5.74774	5.97784	6.12804	5.81308	5.8642	6.13173	6.04683	5.86697	5.93533	6.00664	6.9838	6.2438	6.01804	5.90303	6.02537	5.88911	5.97322	6.16141	6.06348	5.88988	6.42567
206366_x_at	62.407	94.1828	89.5713	88.6445	90.2196	52.8639	69.5313	37.1144	19.5638	46.8706	68.7294	33.4565	194.753	58.5369	26.225	26.2836	60.5411	40.6238	9.77177	40.0157	47.0446	75.9142	201.771	11.873	34.9167	60.41	29.7769	536.291	88.9316	24.8395	70.4032	91.8805	84.529	55.6631	18.9446	110.865	85.7296	127.276	124.076	50.1609	332.274	85.5711	48.0103	56.5636	9.20612	119.621	51.5346	75.5627	49.8496
206367_at	4.77698	4.62655	4.69943	4.66266	4.70191	6.587	4.94537	4.98145	4.7462	6.0464	4.89805	5.93507	4.40979	23.1063	7.32345	11.2112	4.72307	4.97391	6.61898	5.70191	4.61423	4.62642	4.51125	4.63438	4.63144	4.46021	4.66275	4.34548	4.57118	4.66487	5.06015	4.57492	4.65329	4.65329	4.68592	17.5003	4.46795	4.68356	43.0485	4.777	5.36688	4.53553	4.69094	4.48534	9.55222	4.76904	4.63713	4.47512	4.68408
206368_at	22.047	20.2762	19.9781	19.2807	20.0035	20.5476	21.5948	20.7458	21.1614	21.0409	20.7136	21.0606	19.7276	20.5041	20.6703	20.3969	24.0638	19.4536	19.8285	19.7954	20.8879	15.9311	19.9806	30.1775	19.87	19.8312	19.9563	15.2805	19.7055	19.9465	19.9325	19.1372	19.8133	20.5843	20.0959	19.4701	20.0486	21.4622	19.9694	47.6766	20.3701	20.1707	20.3273	19.9123	20.1724	21.7806	19.9484	27.3433	21.1207
206369_s_at	5.38773	5.02445	6.75327	5.05693	5.08372	5.24279	5.32147	5.1246	5.33718	5.18923	5.31153	5.41684	4.90327	5.74683	5.29015	5.02522	5.08826	4.997	5.06171	4.95719	4.93452	4.89636	7.71488	6.18738	4.94913	5.02628	5.10775	23.8004	4.99562	5.10575	8.61853	15.5678	4.93138	5.17822	5.05175	4.94635	4.92176	5.02369	6.02872	5.33886	5.1304	5.11388	4.99146	5.20025	5.12416	7.72341	5.02342	5.59825	5.27873
206370_at	14.3075	13.8146	13.3416	14.0681	17.2093	12.7082	15.408	13.375	14.7526	14.5319	14.5401	15.3416	12.5343	14.7233	14.5022	14.3042	14.3642	13.8937	14.0846	10.3117	14.3266	14.0688	14.9522	11.1176	13.6897	13.8777	14.2396	35.7508	12.3148	14.1645	16.7675	45.1185	10.808	12.8221	14.0228	12.2807	14.2121	13.1224	10.823	19.3763	14.3258	20.3572	14.2457	11.9219	11.6575	14.4309	20.5454	14.9945	17.4738
206371_at	18.7004	18.4009	19.1317	17.1394	18.3513	21.0102	20.0257	32.4125	22.3098	20.8532	19.8041	20.8582	19.3562	32.1443	19.1161	17.1456	18.3604	16.3754	23.9057	16.4973	18.1182	19.2311	18.4009	17.8128	17.8208	17.7164	16.8114	17.7229	21.4749	18.398	18.126	17.3027	17.2864	19.0024	18.7633	18.1072	16.6293	25.0439	18.1481	18.7231	18.6295	18.108	19.3273	15.592	18.3636	28.2916	16.1374	20.1592	23.7303
206372_at	6.40507	7.19569	9.03405	6.43091	6.74441	8.55671	7.3029	12.3565	30.7762	12.1552	10.1892	7.29159	6.989	7.38612	6.67129	7.26017	7.52134	6.89631	7.20468	7.07215	7.04198	6.22389	7.1797	7.92089	7.2794	7.69434	7.15068	6.88566	6.98274	7.15943	6.34514	7.0426	7.09816	7.90432	7.18384	8.54788	6.8009	7.19522	7.43541	12.9075	6.51642	9.11499	6.30532	7.13693	9.55168	14.4563	7.1822	7.12232	7.23771
206373_at	138.989	17.1814	20.037	18.8924	37.1027	50.5101	521.61	109.839	71.8801	122.594	206.301	77.7108	7.36269	196.208	213.66	497.612	127.566	4.77388	12.2066	194.925	465.212	930.717	234.858	521.919	201.984	7.47991	9.15976	68.6617	146.772	22.0488	40.7031	7.45182	18.5038	15.1374	59.9268	49.4776	203.954	294.828	7.84324	6.18068	6.69983	469.23	69.5687	302.475	88.7887	129.687	24.5887	10.8231	50.1666
206374_at	16.2459	49.0371	31.4239	24.6885	24.8944	28.0566	22.7352	24.9967	36.2474	15.5053	44.0835	29.9938	32.9291	33.6492	24.7946	21.5302	23.6493	40.687	32.3416	29.6719	24.7156	27.5723	27.7087	21.3254	29.2422	35.6787	32.7097	22.6429	13.5045	19.0262	23.9523	24.1962	34.5152	24.6589	24.1378	28.1565	34.4487	64.9476	18.2147	18.4493	24.6999	120.02	12.9707	28.4817	36.1109	24.7812	39.4378	23.6852	28.4276
206375_s_at	4.84265	4.75016	4.67571	4.65825	4.68153	6.63683	4.89829	4.95908	6.87919	4.96207	4.97018	5.19299	4.64006	4.8724	4.90839	4.74945	4.69948	4.38484	4.64243	4.67262	4.53307	4.68287	4.72243	4.5834	4.64199	4.68323	4.72306	4.69799	4.63817	4.7126	4.66593	4.6115	4.66318	4.87375	7.29246	4.65189	4.69558	4.73612	4.60981	4.80867	4.76433	4.73637	5.7611	4.6342	4.73286	4.82915	4.59501	4.68992	4.96297
206376_at	7.00545	6.66109	6.76764	6.48299	6.60812	6.81735	6.99491	7.26876	8.04909	6.85048	7.20175	7.81478	6.45032	6.88189	6.8581	6.77022	6.64683	6.30979	6.44667	6.52794	6.45556	6.55856	6.6329	6.50278	6.5678	6.53644	6.49196	6.37331	6.41355	9.95306	7.9763	6.05995	6.45144	6.58664	6.68458	6.39887	7.97659	6.6484	6.9902	6.99646	6.66486	6.6495	6.87429	6.56367	6.66835	6.84942	6.55136	6.44195	6.83312
206377_at	6.84147	4.91612	4.83978	4.55032	4.89157	4.98658	5.23864	5.21293	10.3157	5.03221	5.16262	5.11818	5.40128	5.04662	5.1061	4.89406	4.90088	5.09735	4.72709	4.80066	4.81152	4.80903	4.88428	4.79702	4.73295	4.84401	4.88576	4.42446	4.71937	4.83535	4.87964	6.06406	4.74663	4.99483	4.86343	5.03472	4.78141	5.85276	4.76146	5.05794	4.84401	7.79951	4.92558	4.85872	4.82291	6.06738	5.50397	4.85114	5.15762
206378_at	8.92214	7.10881	7.21729	7.05801	7.26929	7.62749	8.34641	9.19483	8.38501	7.75899	7.93246	8.481	7.09468	7.61344	7.52187	8.18458	7.32892	6.88412	7.1424	7.16072	7.07247	7.12862	7.21806	7.19176	7.17792	6.74756	7.29425	6.9233	7.01471	7.35834	7.50241	7.08052	7.13502	7.64236	7.25853	7.07045	7.191	7.34126	7.21292	7.66974	7.29698	7.51461	7.3419	7.24853	8.09661	7.76762	7.09779	7.24452	7.81327
206379_at	8.89601	7.63757	7.66223	7.36583	6.14115	7.52776	8.87833	10.1761	9.39238	8.64371	13.2523	8.79382	7.13235	8.79933	8.52938	8.47116	7.01952	8.05007	7.58175	8.46184	8.23347	8.25325	8.37325	8.09141	8.81756	8.27667	8.60525	8.00629	8.38915	7.74955	8.26475	8.09037	8.2244	7.38727	8.46724	8.23043	6.59954	11.5904	7.75398	8.80028	8.45462	10.6037	8.69182	11.988	12.7058	11.4612	7.53716	8.31124	8.73552
206380_s_at	172.085	273.844	143.252	215.735	130.664	134.641	205.806	174.278	208.08	237.86	98.5428	132.957	144.647	121.528	69.6042	44.9655	89.9167	16.5741	42.3392	41.4069	107.097	18.8882	94.7621	19.0478	28.8021	40.1376	21.5666	103.209	176.698	219.458	31.1738	40.7297	120.881	181.155	23.3048	22.6263	49.8376	98.536	40.4737	43.807	42.6578	28.8478	137.197	41.6911	20.0027	329.077	108.534	262.588	127.093
206381_at	4.72509	4.57376	4.52198	4.49923	4.57475	6.01393	4.59751	4.55275	4.85802	4.6541	4.95725	4.82818	4.48817	4.66089	7.53026	4.60747	4.53156	4.59479	4.41269	4.55947	4.51916	4.51458	4.58403	5.58625	4.56603	4.54837	6.03446	4.40875	4.48523	4.55785	4.52805	4.50745	5.61258	4.80399	4.61353	4.643	5.95578	4.61886	4.54127	5.09688	4.62256	4.57492	4.73023	4.55599	5.27509	8.45807	5.69595	5.74576	4.89042
206382_s_at	6.52564	5.88642	5.63499	5.54207	5.72669	6.11027	6.41044	6.13758	6.61789	6.18178	6.10114	6.26988	5.6728	6.06293	6.08969	5.83785	5.7993	5.431	5.53418	5.61572	5.53622	5.8772	5.77759	5.61968	5.81349	5.73159	5.77094	5.31228	5.52276	5.78714	5.6413	5.51995	5.55422	6.01209	5.82397	5.70275	5.6546	5.78669	5.6522	6.22382	5.86561	5.78468	5.83486	5.69134	5.78795	6.13185	5.58248	5.69615	6.11317
206383_s_at	183.193	108.201	201.701	123.031	196.763	163.045	268.146	113.676	72.7342	92.5851	193.561	259.025	161.098	114.689	100.572	89.9003	159.385	173.918	122.785	105.575	135.575	139.899	361.393	288.659	140.739	145.345	113.861	137.854	129.949	136.974	230.317	194.502	193.115	127.037	122.971	125.12	146.263	157.141	398.518	211.038	136.587	40.1205	313.066	44.2846	127.14	163.655	299.881	170.203	117.265
206384_at	9.45385	12.7999	10.3849	8.63023	8.87543	9.17365	9.54444	9.32749	9.64728	9.32391	16.4113	17.2976	11.5636	12.793	17.8565	8.97968	8.96469	8.46758	8.68059	8.75678	8.69394	8.76539	8.88677	8.73229	8.82964	8.77567	8.87069	8.41745	8.59117	8.93674	8.76833	8.54099	9.55255	9.172	8.97833	8.68594	8.79577	8.9401	7.64404	9.34069	9.00429	8.9469	9.00704	8.80439	8.93064	9.19967	8.75194	8.82207	9.35078
206385_s_at	624.513	529.45	643.393	1867.01	1916.55	315.072	131.426	627.136	845.479	482.99	175.065	200.967	2544.69	78.101	359.919	142.664	805.223	107.496	18.3528	303.859	443.608	47.6357	136.777	98.9803	156.52	310.138	76.1617	269.327	678.989	654.609	80.523	803.497	952.093	747.996	239.753	365.541	18.6636	176.383	140.375	23.9341	568.637	41.4361	437.543	16.9001	6.7686	360.207	722.37	426.032	734.195
206386_at	3803.28	5274.73	2733.63	4728.94	5331.1	5088.22	3318.82	2025.21	3012.56	2593.6	9637.37	4399.51	2098.49	891.458	5394.39	7714.35	5668.83	152.508	823.132	4601.12	6352.97	5581.18	18166.7	1845.98	1632.02	1411.82	1281.27	4386.54	3829.54	2599	9282.08	1211.76	2201.9	3099.31	379.408	264.47	2460.68	2904.48	1498.74	304.938	11067	194.856	5577.6	4322.49	39.691	2574.17	3217.95	6604.06	4472.67
206387_at	7.8453	7.13648	7.00832	6.94331	7.35864	7.1859	7.30972	7.21155	7.27225	7.26567	7.20368	7.25599	6.99816	7.19644	7.18396	8.93373	7.13353	9.576	9.45808	7.12189	7.46166	7.13988	7.12047	8.91724	7.01721	6.98966	7.13932	6.82374	6.91004	7.93577	6.87254	5.71107	7.21502	7.15046	7.14846	7.13988	7.11097	11.0723	7.1261	17.1018	7.08543	7.17047	9.86815	6.91003	7.14753	7.19615	7.05702	6.86269	7.17336
206388_at	4.80238	4.68826	4.83832	4.61884	4.99482	4.72816	6.3189	4.76141	8.89986	4.7786	4.78467	4.84581	4.65204	4.78768	4.70529	4.68975	4.6832	4.28078	4.5983	4.62603	4.52189	4.62373	4.63697	5.10147	5.34867	4.64636	4.66503	4.54871	4.49183	4.88972	4.62366	4.51497	5.06595	5.26397	4.69146	4.68866	4.68493	4.92954	4.62643	5.0256	4.64952	4.68693	4.69507	4.60165	4.58399	4.72672	6.5816	4.63755	4.74751
206389_s_at	6.63305	5.90258	7.37174	5.61195	5.85116	6.30278	6.44527	6.23966	6.47975	6.21377	6.21966	6.3875	5.61532	6.24714	6.14184	6.05299	6.08103	7.55791	5.66442	5.80939	5.71737	5.7596	5.84726	5.73393	5.8476	5.76695	5.84357	5.51271	5.63801	6.08649	5.81405	5.80199	5.67433	6.28522	5.89543	5.80692	8.68844	5.86042	6.58737	6.21123	5.9647	5.88789	5.95144	5.80647	5.93757	6.13715	17.3199	5.84406	6.35917
206390_x_at	7.92259	6.13112	5.86348	5.97606	6.0349	6.08725	7.31116	16.586	9.70431	6.66764	6.17016	6.21037	5.95252	6.69287	6.47032	6.05544	6.04236	5.45096	5.71356	5.8221	5.6319	5.86859	6.04236	5.66314	5.6742	5.96602	6.01954	5.90856	5.7203	5.83144	6.53968	5.89192	5.64478	5.94044	8.41166	7.29262	5.90267	5.75346	7.86073	6.04236	6.03961	6.02114	6.03264	5.71388	5.89722	10.7277	5.66892	6.00943	6.10816
206391_at	10.9755	11.3614	38.3669	44.4535	26.5531	10.6991	12.9836	12.754	11.1516	10.8262	11.2006	22.2434	39.2506	12.7702	16.8148	23.2452	10.4337	97.5062	357.672	23.6611	30.4426	24.2705	21.1846	135.248	80.3139	14.8609	21.1895	39.7577	11.6493	12.7874	63.3033	28.1432	58.3813	37.5656	19.5917	22.0465	26.0101	38.871	20.9674	380.854	21.3899	22.8336	33.1323	14.0858	10.4544	14.9121	52.4386	21.0285	13.9174
206392_s_at	21.8111	20.3489	96.3629	77.4491	39.2011	9.82176	26.1759	11.9259	4.89688	5.93612	18.4364	8.19992	89.3442	8.59799	25.9632	52.7044	5.47543	175.973	643.503	60.5734	48.5623	32.7511	9.06421	322.46	170.784	29.3474	61.4571	87.681	20.2759	11.9924	134.251	75.2617	107.051	74.64	29.1052	42.545	58.4923	81.2901	23.1166	657.546	41.2757	23.825	52.525	40.7804	12.3416	14.1093	116.359	38.5953	8.51935
206393_at	4.9206	4.81182	4.74225	56.7857	10.3102	4.94841	5.09317	5.01954	5.19864	5.74229	5.02307	4.95763	4.56062	4.83591	4.97324	4.66836	4.66643	6.43546	8.03068	4.48475	4.64964	7.68882	4.7379	4.60541	5.29797	5.27805	4.5606	5.30593	4.50171	4.73268	4.58079	4.6025	5.04215	4.79023	5.10616	4.66391	6.03287	4.80446	7.79839	7.2651	4.84695	4.66401	4.84131	4.68559	4.67357	5.04742	8.33134	4.73864	4.79017
206394_at	4.90673	4.8441	4.68997	4.61443	4.86984	4.82605	5.33441	4.98222	4.98239	4.84849	4.88596	4.90978	4.6745	4.89303	5.39752	4.76765	5.5792	4.55861	4.64876	4.68294	4.44346	4.71027	4.7634	4.67699	4.71267	4.68314	4.73436	4.5608	4.62079	4.73912	4.6794	5.11417	4.6984	4.8423	4.80161	4.69409	4.70643	4.76172	5.61528	4.90558	4.81577	4.75558	4.8081	4.70757	4.83371	4.84905	5.5781	6.01986	4.86756
206395_at	5.11721	5.00002	4.82	4.93495	5.0011	5.12021	5.13115	5.00139	5.2098	5.02724	5.1108	5.27557	4.91741	5.1953	5.91788	6.50364	5.01257	21.0224	4.80901	4.80824	4.94397	4.93798	4.95972	7.67099	4.97007	4.8152	5.00002	5.01817	4.90375	4.99995	4.71618	5.29584	4.94413	5.13093	5.59072	5.32002	4.98461	13.5559	8.68134	5.01823	5.13156	5.53038	4.80546	4.76994	5.02713	4.94815	4.93119	4.97538	5.08832
206396_at	115.089	91.9693	103.142	158.791	153.778	255.149	228.421	196.687	117.951	59.5958	117.659	184.527	55.5377	192.557	112.857	306.48	243.016	15.4434	91.5435	138.492	100.262	75.2243	29.4992	13.0265	9.80902	9.15464	24.1349	75.4319	50.2982	192.295	50.8253	53.28	154.034	103.785	20.3616	7.43272	30.7058	131.691	23.7289	68.1603	62.2474	44.5918	215.472	8.33637	22.9547	142.812	122.743	130.323	65.8069
206397_x_at	4.85338	4.57537	4.53398	4.54932	4.57407	4.6394	4.70534	4.69334	4.80688	4.68262	4.67988	4.88854	4.42201	4.68313	4.66608	4.58983	4.5838	4.44111	4.4988	4.50006	4.50537	4.52157	4.4873	4.49588	4.55169	4.49164	4.56176	4.3472	4.47428	4.57692	4.51331	4.41845	4.50087	4.72059	4.58442	5.41855	4.54345	4.5906	4.48562	4.71569	4.60975	5.64873	5.11227	4.53919	4.58103	4.74173	4.56254	4.53795	4.76699
206398_s_at	12.1329	11.9579	19.9179	11.5122	11.5724	13.0651	12.1891	12.4505	10.3643	13.3747	12.3618	12.6353	28.135	12.4118	12.2717	9.20373	13.172	9.67949	8.15652	11.657	11.5469	11.8663	11.9295	8.63985	11.8728	8.46746	8.72607	64.8924	11.7512	11.9276	12.7176	36.0908	11.5401	11.2839	22.8047	11.815	9.82815	9.67816	7.89025	12.4196	11.9732	8.52876	11.9966	9.84443	11.9536	12.2597	12.2205	11.8666	13.9367
206399_x_at	38.3351	38.3016	30.7959	32.7266	38.0844	38.8088	35.9362	57.9852	48.2478	40.1452	43.7936	60.1749	44.3819	41.8626	39.0188	38.5552	36.698	29.8017	40.1379	44.2556	28.0051	30.9513	25.609	36.4487	34.0936	37.7305	38.3028	27.1387	36.5259	38.3397	34.0212	29.3871	45.9707	59.8885	39.4147	43.936	28.7128	38.5291	46.8099	58.3815	38.3779	54.4762	51.6496	42.5459	48.422	39.1497	37.649	40.3479	56.8261
206400_at	5.37887	5.03929	4.96935	4.91634	5.02713	5.1863	5.25879	5.20524	5.42106	5.61075	5.18334	5.28229	4.89042	5.22123	5.13395	5.04766	5.03918	5.44241	4.9229	4.96523	4.93211	5.07162	5.02484	4.9557	4.99597	4.94521	5.03173	4.81866	4.84323	5.02582	4.93415	4.84287	4.89158	5.17383	5.03856	4.92893	4.98808	5.65747	4.98663	5.27724	5.04853	5.04756	5.05639	4.98112	5.02562	5.14433	4.88568	4.93701	5.18656
206401_s_at	9.63276	10.9337	9.51395	7.44106	9.02041	9.33125	9.72395	7.87901	9.45096	9.4697	9.51661	9.86474	6.79662	9.51272	9.36675	10.6383	9.00864	16.1259	8.9336	8.86679	7.26466	8.88153	22.6432	16.1067	7.85113	8.69052	9.67626	8.256	7.63193	7.57649	8.89564	7.63888	11.0908	9.33648	21.2494	9.61708	11.1891	14.6184	10.2628	13.1745	9.04875	10.8552	9.14149	10.0033	27.1844	9.03765	8.86892	8.38319	9.43394
206402_s_at	19.5137	20.1695	19.3429	18.8285	23.5372	19.387	19.4505	23.4703	19.5698	16.9511	19.3398	31.8641	18.967	19.2267	19.2627	19.6074	12.7939	15.5884	21.216	27.2484	24.029	18.504	19.0332	24.4097	10.5984	22.3299	20.2772	18.607	18.7754	23.7647	21.4031	14.2526	18.5678	23.7482	19.5977	19.2846	26.2523	19.1394	18.4908	19.2301	16.9412	18.989	19.1616	25.962	19.6482	20.1191	22.4511	28	19.2882
206403_at	4.79163	4.58493	4.51529	4.5082	4.56899	4.66188	6.70522	4.71529	4.86701	4.71232	4.93051	4.92313	4.49263	4.72683	4.69498	4.62059	4.59902	4.438	4.5038	4.53273	4.48465	4.53161	4.57136	4.52155	4.55438	4.65431	7.09856	4.39597	4.4671	4.56774	4.51966	4.45178	4.49356	4.65241	4.59805	4.48161	4.83169	4.60781	4.52487	4.77157	4.63732	4.60517	4.62747	4.54535	4.60986	4.67959	4.52274	4.54874	5.12207
206404_at	4.95373	4.72513	4.60745	4.70967	4.66664	4.97803	4.96695	4.9146	5.20055	4.8965	4.92226	5.04313	4.9817	4.94431	4.85799	4.7339	4.70303	6.00408	4.5278	4.91175	4.53656	4.73512	4.66231	4.70967	4.61113	4.51854	4.61425	4.79079	4.52536	4.69712	4.60597	4.50906	5.33531	4.81779	4.7174	4.55299	4.64738	4.67323	4.56574	4.90221	4.73993	4.69499	4.73475	4.63002	4.70439	4.86976	4.59441	10.6729	4.89709
206405_x_at	37.4073	42.8919	66.2755	41.8075	65.0505	63.6192	69.0882	49.7161	63.3375	33.02	61.0018	45.1637	76.6341	36.8446	68.5021	86.354	38.697	40.6291	51.7009	40.1577	86.519	44.5739	23.9411	43.0269	70.4457	41.3481	38.267	74.7693	47.1283	45.2009	41.3997	52.2712	39.2487	64.2998	72.7294	48.3513	31.8586	46.3607	36.3596	12.0894	32.9663	41.6619	43.1058	51.2421	41.6522	53.598	57.8374	55.0458	44.9548
206406_at	6.49088	6.55323	10.8658	6.0484	6.14445	8.03943	6.69797	7.17345	10.0728	7.47695	7.07426	6.55077	6.28202	7.30937	7.34874	6.3285	6.32379	6.12119	5.95473	6.08569	5.96345	7.50758	6.31649	6.00752	6.1131	6.01121	6.30303	5.80922	6.01957	6.13705	6.03051	5.91624	6.21404	6.49856	6.33996	6.22279	6.27674	6.16464	6.25109	6.44331	6.35041	6.14669	6.18937	6.27209	6.1525	6.41858	6.24842	6.27579	6.66844
206407_s_at	19.7992	18.5179	17.4498	16.9108	17.7858	19.0247	20.2176	19.4023	29.2297	19.4021	17.8851	18.0654	24.0907	17.8233	21.1242	32.8874	18.0391	24.9236	16.5928	16.6887	17.1304	21.2589	17.2821	13.6976	25.7969	17.4849	16.9636	18.7945	28.4584	17.9968	17.576	20.146	31.8473	23.0281	17.7715	16.8011	30.1552	37.1212	17.5947	16.7354	18.2087	11.1544	20.3372	30.983	17.35	26.9975	17.0923	42.0418	19.3455
206408_at	6.80283	5.64216	5.45933	5.39648	5.45501	7.50957	6.72186	6.37083	6.00272	6.55807	5.7901	6.11554	5.43576	6.18265	5.75617	5.56631	6.09558	4.99893	5.46346	5.52235	5.32965	5.4544	8.44249	5.37917	5.50084	10.3431	10.8236	5.18237	7.30225	5.63428	5.46276	5.35644	5.32767	5.94664	5.60321	6.46357	5.52767	5.93914	5.73077	5.90927	5.61195	5.88279	8.08086	8.23434	5.6835	5.86736	4.75769	5.49762	6.01052
206409_at	30.5592	18.8725	27.3653	23.0779	18.7172	23.3062	18.128	20.7389	37.6833	22.7126	21.1396	23.1378	17.9561	36.0829	21.1589	18.5285	18.8833	13.2835	17.4214	24.4224	20.1941	20.2446	11.0395	10.8413	20.5778	18.283	18.4806	11.0211	22.647	26.1156	18.2582	13.0966	20.9404	19.2269	16.2345	14.0459	18.4927	11.8195	8.30176	19.8524	20.9826	7.98122	19.0101	12.6439	18.6263	19.5787	18.3737	18.57	19.718
206410_at	329.974	182.134	100.284	158.659	744.918	748.641	107.242	790.492	1216	891.643	205.492	1618.53	287.265	90.9164	676.164	285.811	106.79	125.888	303.983	136.769	84.1923	306.044	445.108	18.2102	672.857	85.4337	235.428	212.709	604.616	389.057	349.457	164.01	312.011	758.682	717.256	84.188	1105.86	472.878	326.783	54.0581	390.82	690.156	245.609	74.2032	109.81	1032.03	241.112	238.016	586.569
206411_s_at	3.8984	3.80376	4.62498	3.52641	3.78156	4.66677	5.85132	3.6753	3.923	3.86443	4.46444	3.93936	3.6923	3.84151	3.85344	3.80528	3.78261	5.60984	3.74946	3.76824	5.44711	3.71017	4.52258	3.96532	4.68687	3.7701	3.7921	4.65071	3.68905	3.79192	3.75359	5.13429	4.7241	3.84306	3.92963	4.14269	3.92544	3.79506	4.34445	3.84348	3.80264	3.80181	4.0669	3.7511	6.1226	3.84994	4.54928	3.76668	3.63089
206412_at	53.51	58.2122	57.3398	69.2991	58.9039	47.4906	53.8975	58.4602	60.8229	55.1493	59.7283	53.7339	53.0796	85.5731	46.3029	79.2861	38.9147	84.5385	39.5981	61.4347	51.929	58.183	57.8769	54.8409	82.8808	58.6145	45.7254	77.1092	55.17	56.2636	57.2216	79.1324	56.9044	59.1214	55.1013	57.0103	60.2485	56.1663	54.7622	50.491	58.3944	59.5642	88.2215	63.4196	58.129	58.8615	90.5383	57.4758	59.3644
206413_s_at	4.89824	4.82796	5.31727	4.76302	4.81873	5.03411	5.76534	5.0521	5.20231	5.02746	6.73631	5.01178	4.74192	4.97408	6.32011	4.83245	4.73893	5.78628	4.6586	4.78432	4.66854	4.77798	4.85032	4.70731	4.79374	4.79627	4.78742	4.68628	4.73283	5.16208	4.72706	4.6131	4.7644	4.83029	4.84993	4.68275	4.74201	4.82765	4.72787	4.92849	4.76823	5.60798	4.84632	4.79398	4.82896	6.36264	4.77948	5.35157	5.0149
206414_s_at	92.7859	96.0213	73.8856	142.96	96.9681	65.8961	45.2683	128.615	93.8994	76.5941	76.6789	54.2508	89.6666	92.8089	89.0802	120.761	43.5944	239.109	220.525	116.669	208.532	175.03	74.1071	851.422	194.066	557.705	200.949	89.2936	93.4084	79.7346	176.002	315.015	90.1358	75.9012	312.64	331.579	414.895	91.484	461.642	381.62	143.917	176.267	74.6182	82.4376	198.643	63.9152	119.955	89.6391	58.8849
206415_at	10.3921	7.87065	7.4196	7.00087	7.84509	8.6095	9.43827	8.77485	11.4749	9.52673	9.18851	10.1161	6.80381	8.92262	8.31773	7.904	7.85845	5.86076	6.89156	7.16629	7.03711	7.76563	7.84326	7.18702	7.80335	7.28038	7.65654	6.67278	7.48608	7.90137	7.57432	6.11463	7.24561	11.607	7.87812	7.25279	7.47796	7.87366	7.30221	8.46071	7.89021	7.73157	7.92142	7.58053	7.75287	8.52384	7.39463	7.59453	8.7498
206416_at	50.8215	38.7553	36.2485	38.4753	48.2296	50.7641	47.5205	41.2598	16.5479	34.2411	40.481	41.4419	37.0716	45.1577	40.0693	38.5419	43.6663	47.7509	55.5491	47.9079	37.5215	36.2467	38.4383	39.3508	44.0725	42.6325	38.4187	36.4785	37.2027	42.862	31.5129	31.1505	34.4644	48.9306	41.3595	35.9791	38.0484	38.704	32.1764	71.5234	45.6814	42.2031	38.808	37.3551	40.4704	47.5018	30.9005	31.2012	43.8503
206417_at	273.413	235.681	48.6321	132.701	114.396	92.9501	88.3092	311.495	394.222	301.561	122.806	117.883	110.752	241.029	119.751	39.8159	679.454	23.5498	37.4538	126.959	53.435	139.139	75.3031	35.22	40.0813	64.8365	81.225	63.7487	179.871	206.144	117.552	27.7827	106.234	219.582	43.2548	13.7942	99.16	34.8572	126.957	26.8258	469.436	159.548	95.0353	60.566	31.3545	445.431	55.2859	222.17	177.14
206418_at	5.97176	5.62118	5.46914	5.32957	5.52523	5.90193	6.85043	6.00066	7.32712	6.55262	5.92834	6.26082	6.12376	5.87885	5.92076	5.70155	5.60383	5.1838	5.49316	5.50927	5.40381	5.45566	5.57181	5.41141	5.52836	5.46265	5.53602	5.25547	5.3686	5.59329	5.49913	5.48517	5.4785	5.74343	5.67292	5.38024	5.36825	5.61649	5.44044	5.85831	5.81395	5.61519	5.77789	5.56689	5.61665	5.85991	5.54857	5.49418	5.98981
206419_at	267.347	145.772	85.3745	83.1542	125.64	112.261	102.666	267.149	160.512	348.281	111.416	134.392	96.8053	69.4467	121.83	83.1464	316.831	45.5295	369.393	100.212	78.1169	142.564	202.567	221.829	48.7712	179.269	117.883	58.1171	186.998	260.047	104.825	79.6485	70.6747	122.791	91.9954	40.3012	1036.28	97.9741	90.6117	99.5617	149.446	299.135	79.668	56.981	126.771	319.931	64.5152	126.541	55.6935
206420_at	112.386	217.703	139.308	305.58	146.037	131.677	129.122	179.077	95.6854	138.353	101.249	95.5992	215.25	241.41	115.86	147.218	66.5132	101.444	109.979	94.7979	126.951	140.779	146.98	108.816	117.819	58.3954	92.76	465.708	313.128	70.0698	91.7939	275.58	237.382	151.152	124.21	44.9643	75.8995	166.702	41.0165	76.0957	58.2997	58.6054	183.689	97.8118	18.2601	161.118	131.72	296.818	148.511
206421_s_at	3.90145	3.81956	3.79268	3.77423	3.80701	3.86675	3.98363	3.91414	3.99392	3.91057	4.07435	3.97419	3.75004	4.09499	3.98703	3.83225	3.86415	3.73778	3.7786	3.79635	3.74878	3.77909	3.81323	3.79669	4.09319	3.78577	3.80388	3.7059	3.71678	3.81886	3.78041	3.72732	3.74081	3.88357	3.8311	3.76692	3.81372	3.83805	3.79773	4.11174	3.87793	3.82894	3.83877	3.78735	3.82783	3.86424	3.78354	3.8011	3.89797
206422_at	5.53651	5.38607	5.3322	5.29053	5.32291	5.52995	5.54998	5.54225	5.97989	5.80653	6.26401	5.88354	5.27283	5.71495	5.63665	5.43806	5.38174	4.91598	5.28296	5.22021	5.12192	5.31628	5.33642	5.3352	5.34752	5.24348	5.36652	5.22424	5.10664	5.36932	5.26921	5.0662	5.17619	5.59526	5.89723	5.18795	5.23699	5.39227	5.33865	5.78085	6.33643	5.38478	5.39731	5.28036	5.38169	5.60656	5.22183	5.2839	5.52342
206423_at	6.41784	6.19754	5.90532	6.03804	6.14579	6.28819	6.76985	6.62222	7.24246	6.52822	6.37919	6.88012	5.66837	6.4012	6.57163	6.72974	9.21783	5.88759	6.04698	5.86058	6.09151	6.11317	6.16739	5.88832	6.04015	6.10836	6.14268	5.74802	6.01006	6.17109	6.09054	5.71351	6.1068	6.5054	6.19227	6.0262	6.09933	6.20034	6.11702	6.36023	6.20466	6.18632	6.22427	6.13622	6.18837	6.27661	6.19416	6.11925	6.3383
206424_at	93.2309	238.024	21.9183	18.9987	48.8996	67.6083	74.3631	482.958	106.768	404.185	45.3917	23.273	42.3458	10.2361	24.887	13.0672	49.9121	12.3785	267.285	12.7329	36.9642	9.20977	9.293	8.66749	8.77713	9.22812	8.33776	12.468	20.3101	42.8496	12.7247	10.0141	8.58645	25.5001	19.1642	9.18158	75.029	8.10969	8.7112	20.9157	9.33831	8.89092	13.5608	8.7638	10.5016	1432.51	257.729	119.029	45.9887
206425_s_at	6.18106	5.7594	5.69245	5.30897	5.74643	5.94049	6.13525	6.77318	8.75531	6.07238	6.49743	7.09045	5.56544	6.39871	6.21186	5.85145	5.83475	5.45494	5.53944	5.61036	5.5494	5.44105	5.68283	5.60191	5.62154	5.64394	5.66469	5.11569	5.48822	6.54235	5.69659	5.56458	5.54764	6.14872	14.3625	5.63853	5.45176	5.75218	5.71411	6.09469	6.88157	5.79079	6.96506	5.7304	5.68403	6.06223	5.60061	5.66932	6.09875
206426_at	8.98577	5.70695	5.52087	5.39919	6.15536	6.00365	6.20015	6.10615	6.64827	6.06356	6.25074	6.56992	5.51167	6.4709	6.15679	5.79277	7.16394	5.18061	5.39645	5.5279	5.41313	5.63812	5.65454	5.51465	5.5785	5.53664	5.60582	5.23245	5.49678	5.87443	6.46846	5.35321	5.33079	5.89922	5.7215	5.45138	5.57179	5.69378	6.03675	6.38567	5.79949	5.68968	5.7397	5.59992	5.69821	6.20867	5.48617	5.62097	6.09581
206427_s_at	5.06602	4.47505	4.42699	4.36292	4.91916	4.52536	4.92882	4.60836	5.13799	5.04427	4.57202	4.70866	4.28974	4.62735	4.54052	4.46178	4.65806	4.31131	4.36225	4.39006	4.38251	4.40071	4.45344	4.3991	5.26117	4.40027	4.44715	4.29584	4.37251	4.44596	4.41512	4.28208	4.37745	4.55927	4.46213	4.32857	4.81915	4.4489	4.36847	4.63379	4.47948	4.38486	4.47293	4.57545	4.45675	4.49819	4.41074	4.41439	4.59543
206428_s_at	3.23471	3.17435	3.14792	3.13021	3.16552	3.20914	3.25572	3.22939	3.2684	3.22598	3.22865	3.26916	3.12065	3.23535	3.21493	3.1795	3.17135	3.04672	3.1341	3.14971	3.1301	3.14205	3.16616	3.14627	3.15786	3.15444	3.16802	3.07885	3.11177	3.16967	3.13	3.07601	3.13621	3.23672	3.19057	3.13626	3.16232	3.18002	3.15018	3.2951	3.192	3.17828	3.18607	3.14679	3.17751	3.20683	3.13844	3.14766	3.21699
206429_at	26.8591	58.4269	151.279	68.9036	48.1343	65.9922	38.438	26.3528	49.078	28.4288	179.939	44.2351	56.9988	28.1706	54.9947	132.886	24.2403	44.0271	25.1479	50.9017	57.9306	131.695	145.001	23.243	24.9849	17.9916	24.1462	22.1923	37.8151	25.3293	38.1245	22.8242	192.67	43.563	96.1329	30.4419	23.4721	39.8373	33.1596	34.0503	44.7367	27.0986	38.9246	53.9968	75.973	39.2339	179.752	110.219	56.5494
206430_at	25.0065	35.2996	27.9834	26.9168	29.6505	27.0716	26.9586	30.095	45.2379	41.3983	54.9166	40.8282	31.9418	44.6191	104.113	38.6747	24.1514	24.8961	27.0251	33.4014	23.8004	24.5042	32.0375	25.9301	28.0522	29.5664	29.8362	26.4402	32.4611	26.6096	25.2376	32.164	23.4353	27.4326	36.8739	30.0097	29.1651	20.2573	23.7536	14.9813	28.0522	19.3106	23.6715	35.2436	31.0154	38.4804	25.9806	32.6405	32.5328
206431_x_at	98.3165	100.957	85.8373	83.6521	78.6287	87.1154	74.139	104.362	103.574	105.751	72.9222	88.5763	85.2861	112.545	87.6253	130.993	117.422	78.3126	85.7157	115.174	83.5595	81.0656	133.38	141.669	75.5429	79.1113	87.319	67.8134	78.896	83.965	88.7005	74.7741	87.7171	80.0668	81.8702	62.5501	70.8362	114.645	81.2763	124.535	151.814	112.491	66.9706	102.309	127.185	87.3751	67.655	80.0403	107.995
206432_at	5.96135	5.79212	69.1399	6.16772	5.80126	5.88765	6.23432	15.4006	6.38442	5.93875	10.2195	6.288	5.68429	6.21582	6.02029	5.82376	6.47224	10.2003	5.064	5.65487	6.5437	5.7418	5.25237	5.46135	5.68967	5.20126	5.71867	4.92625	5.58207	5.79599	5.65078	6.20014	5.71489	5.84878	5.76334	160.799	5.82781	5.73407	5.55834	5.62361	5.8354	5.74415	5.92359	5.76378	5.5551	5.9071	264.603	21.5455	5.87768
206433_s_at	7.83478	6.7026	6.59302	6.14171	6.53744	7.19518	7.06888	10.8765	7.96251	7.18136	7.49974	7.15926	6.47931	7.05778	6.92597	6.708	6.69728	6.36944	6.25709	6.57712	6.45535	6.55221	6.65351	6.41346	6.63416	6.56872	6.63893	6.43977	6.48618	6.68703	6.563	6.21612	6.47615	6.98123	6.78578	6.5036	6.61346	6.70684	6.56334	7.19747	6.77352	6.69633	6.75463	6.62422	6.69633	7.19798	6.5447	6.56483	7.48255
206434_at	9.45674	6.5986	6.3739	6.23128	6.74491	7.85625	9.81389	10.6352	10.0262	8.4633	8.28817	11.1919	6.18716	8.18193	8.54852	7.04704	7.01773	6.25699	6.21558	6.54657	7.29228	6.56403	6.79332	6.5308	6.66656	6.37281	6.6568	6.25403	6.66199	6.99755	6.68097	6.432	6.3339	12.5934	6.86503	6.27746	6.59665	7.60294	6.37211	7.60997	7.06261	6.80483	6.97184	6.69027	6.57283	7.67493	6.50675	6.54436	7.86572
206435_at	6.85164	6.54404	7.0787	6.27218	6.45808	8.14217	7.08813	7.76172	6.96116	9.00126	6.91402	7.07268	6.21899	11.4234	6.8018	6.53051	6.4931	11.2874	8.89902	7.13099	6.31576	6.36721	11.5423	10.3555	10.4189	7.82308	10.68	4.03198	6.2049	6.43545	11.1108	6.74262	6.30916	6.66688	6.44192	6.76665	6.40534	8.159	6.34062	6.58591	9.37772	6.41261	6.44732	6.3563	14.1562	6.71791	6.3588	6.41374	8.20064
206436_at	86.5332	37.7259	35.7993	27.0194	53.1198	47.1438	98.0737	95.0473	43.8865	43.1082	43.1637	80.0047	27.7971	39.8435	50.0471	16.3876	29.4405	25.1865	18.7999	33.6147	47.3299	65.1421	42.0359	16.4975	46.4838	15.7872	43.2244	23.5307	55.7707	53.2439	23.7102	13.4734	74.3046	55.3379	19.0352	46.3766	193.281	21.6067	34.4048	23.407	25.2535	42.2555	62.4138	24.2976	19.6947	38.4268	42.8297	35.9626	47.9626
206437_at	79.5296	78.0453	79.0486	77.0312	78.192	77.5283	79.9196	83.9515	80.3369	80.9097	79.8496	87.9546	77.18	80.5174	96.0507	74.0442	68.5839	76.0163	77.5538	66.8056	77.1827	79.3465	78.3768	77.4957	77.8046	77.9277	92.3796	75.751	76.5521	70.4529	73.4928	76.8717	87.0231	79.0366	79.3993	77.1111	74.8223	78.6701	77.4947	97.3924	85.4914	65.7596	77.8079	77.8113	83.6405	86.7998	77.4238	73.4096	99.4633
206438_x_at	70.2397	65.745	78.7412	56.9756	90.3559	89.7161	98.3108	94.227	57.5142	55.6481	88.9293	56.327	62.198	55.6413	58.3197	54.5246	34.7187	52.6927	33.2825	41.4673	33.1844	56.2594	54.1624	53.7606	54.0457	40.9774	38.6353	42.7511	53.2021	51.6776	64.5075	53.1095	53.5052	55.185	89.178	53.5666	32.6507	34.7541	53.6421	34.8884	49.1163	29.7226	51.4441	57.6897	61.2573	61.9839	69.1432	54.286	64.5811
206439_at	6.51706	5.75422	5.8154	5.58713	5.68235	6.13731	6.38104	6.25789	6.53833	6.2139	6.31539	6.46298	5.41964	6.24646	6.05841	6.28448	5.78531	5.21583	5.47058	5.54407	5.47002	5.57224	12.7184	5.54538	5.66313	5.59025	5.67483	23.4028	5.48292	5.77054	5.63325	5.4101	5.47308	6.02769	5.81115	5.51339	5.60476	5.75982	5.58775	6.17629	5.84706	5.73985	5.96528	5.65238	5.75835	6.09534	5.62391	5.64067	6.16381
206440_at	22.6325	23.4028	26.6229	25.7511	23.445	31.7785	20.9091	29.1659	21.4149	38.2871	35.1179	43.7083	25.7877	33.4754	20.8656	35.2171	16.1291	28.5923	43.5743	33.0093	29.1917	73.8259	42.2066	139.732	86.4109	35.3862	43.8886	15.5778	38.2587	25.0401	29.3546	46.3943	41.9133	27.8372	39.8032	30.4172	106.205	82.9301	25.2922	69.3569	16.2152	20.1267	97.0786	49.0419	86.0251	28.5157	31.8244	21.9238	25.7727
206441_s_at	222.122	201.938	162.771	221.926	197.47	195.34	167.904	166.842	168.208	166.795	137.43	188.301	147.516	236.105	186.479	252.596	276.745	304.157	361.5	336.008	287.301	235.371	362.096	337.248	271.982	272.599	360.587	296.885	221.205	175.884	245.702	256.13	174.758	203.029	284.618	203.909	219.519	203.356	526.738	487.534	312.858	325.103	211.261	345.455	303.125	196.991	175.295	167.127	182.905
206442_at	4.94276	4.66771	4.58791	4.54759	4.64219	4.79382	4.95853	4.88777	5.00806	4.84792	4.85328	4.95902	4.49831	4.86893	4.81791	4.69159	4.67097	4.38926	4.53282	4.55578	4.53878	4.5821	4.62659	4.55134	4.61272	4.5954	4.63825	4.42368	4.50949	4.6574	4.56838	4.49323	4.53582	4.79239	4.69056	4.54666	4.6036	4.67065	4.58735	4.86975	4.69925	4.66283	4.69949	4.61102	4.66145	4.81311	4.57729	4.5958	4.8391
206443_at	4.35113	4.20503	4.09198	4.10388	4.20108	5.77275	4.32323	4.28126	4.38545	4.32014	4.49038	4.35683	4.03978	4.4489	4.30424	5.27378	4.20939	4.02248	4.05578	4.0847	4.11429	4.08812	4.18441	4.1325	4.13291	4.0978	4.14441	4.13571	4.08211	4.20176	4.11111	4.02991	4.15069	4.24718	4.2166	4.06643	4.15923	4.21058	4.14145	4.34198	4.25152	4.19999	4.24883	4.12362	4.20589	4.29003	4.11238	4.13345	4.3085
206444_at	14.2672	13.7158	13.577	13.3669	13.729	13.8646	14.0577	15.9771	14.3757	14.2899	13.9843	14.296	12.9748	13.1381	13.9458	13.675	13.4998	13.1353	13.5462	13.5423	13.4918	16.8951	13.6812	13.606	13.6124	13.5999	16.6321	17.2731	13.6247	13.652	13.5295	14.1103	14.7441	13.8651	13.723	13.5621	13.6326	13.72	13.5891	18.8815	13.7479	13.6956	13.7369	13.563	13.6981	13.9305	13.538	13.539	14.0164
206445_s_at	418.688	348.627	766.368	560.067	419.414	272.017	487.717	358.245	295.806	372.077	404.467	262.446	577.694	923.285	337.66	682.8	285.572	1919.64	406.165	520.642	528.619	495.257	490.53	837.392	1042.22	596.649	284.216	554.502	311.408	444.632	500.195	531.68	686.242	432.491	319.45	1151.23	221.888	1583.51	1271.97	424.234	342.545	573.583	894.33	751.391	499.683	297.43	523.551	377.229	375.657
206446_s_at	8.52092	7.12932	7.34759	6.32169	7.19874	7.26873	8.13036	7.85867	8.69148	7.97589	7.96617	8.39477	7.07787	7.96316	7.61696	7.16005	7.301	7.03011	7.02889	6.84519	6.98734	6.82661	7.07592	7.15102	7.0895	6.94998	7.02463	6.7173	9.98077	7.19215	7.00792	6.92383	6.72843	7.6485	7.23308	6.79583	6.9523	7.96712	8.15728	7.33994	7.22866	7.20809	7.22523	7.04663	9.66455	7.2729	7.11878	7.15492	7.8283
206447_at	5.89164	5.18014	5.07474	5.00579	5.14628	5.26625	5.4845	5.39694	5.9645	6.46265	5.36962	5.61425	5.00342	5.42102	5.23207	5.19635	5.16802	4.88542	5.37292	6.51571	5.04964	5.08198	5.11823	5.0544	5.08868	5.07557	5.1362	4.81444	4.98815	6.55364	5.08277	4.95797	5.02866	5.32142	5.20132	5.02256	5.08696	5.17065	5.0862	5.39588	5.19457	5.1706	5.21056	5.08163	5.17438	5.42727	5.05623	5.10106	5.37691
206448_at	5.38864	5.10664	5.01899	4.84087	5.08925	5.24072	5.3663	5.33427	5.4919	5.26849	5.50599	5.31029	4.82478	5.31174	5.50702	5.08418	5.08	4.84459	4.86717	5.0484	4.87413	5.04073	5.51352	4.88227	4.97559	4.92905	5.04754	4.84592	5.23113	5.03205	5.02741	5.01081	4.87587	5.21348	5.08608	4.95549	5.01414	5.035	4.95668	5.33855	5.10725	5.06806	5.07838	5.01644	5.07263	5.42786	4.98283	5.25072	5.31487
206449_s_at	227.208	144.568	76.767	100.066	202.558	277.012	160.234	153.282	226.854	192.639	107.375	244.993	83.6865	25.9013	104.646	28.2093	98.7635	7.39886	34.9076	62.5481	48.114	135.326	9.94193	13.1969	7.67607	71.7672	18.1265	40.5565	63.2083	166.984	89.802	28.1535	69.4962	115.6	15.7527	8.97558	25.7743	10.9882	10.459	47.5799	29.1314	51.5768	34.9069	7.66869	7.76195	211.275	107.609	106.146	97.2382
206450_at	29.5044	14.2667	40.5318	83.7354	43.1961	27.4779	15.2351	35.5811	43.9616	53.3908	15.8768	18.9856	48.5624	13.5823	30.8012	10.7846	14.2264	9.79708	8.30535	14.7751	13.9204	6.37074	8.84784	8.34109	6.69182	6.13663	10.2749	7.66067	15.548	62.8584	8.30129	8.25313	15.6359	15.0508	8.42298	5.72158	6.15834	8.43037	8.94842	11.2916	9.83844	13.9545	13.4735	8.34511	8.41112	78.4509	24.068	14.8043	24.0096
206451_at	84.2239	142.103	173.243	167.003	182.983	150.722	129.04	126.175	81.7157	100.238	144.514	110.594	146.184	155.618	160.426	240.128	117.169	240.641	132.775	141.308	103.543	197.712	166.861	194.357	155.963	129.04	95.7966	115.995	131.842	154.371	111.538	148.094	105.618	118.08	122.861	104.14	87.5393	58.1076	168.228	87.5592	129.411	154.101	116.823	111.833	83.898	117.815	187.662	138.015	107.329
206452_x_at	180.915	169.171	199.154	143.111	165.396	186.418	227.263	153.742	160.65	156.533	172.197	160.123	150.556	150.623	151.652	152.334	147.126	163.826	264.136	156.672	188.34	105.929	218.245	154.879	134.872	155.143	150.62	144.861	142.335	174.243	174.297	153.397	177.251	150.291	199.28	141.795	135.553	257.926	128.465	192.374	159.029	118.752	178.852	137.946	144.257	146.688	142.736	160.809	186.69
206453_s_at	1837.07	1179	942.353	1985.76	1870.85	1972.44	1388.84	1709.18	1974.6	1833.4	755.891	1276.55	1168.26	1374.1	1149.95	756.821	993.883	91.7604	372.19	935.482	490.349	1037.28	331.703	229.475	131.718	626.374	282.163	367.13	1495.61	2683.52	618.594	229.356	1162.52	1730.09	335.135	468.196	528.355	215.158	510.21	688.466	546.268	643.668	676.805	204.171	249.047	1888.38	1121.59	1345.73	1923.78
206454_s_at	8.45617	6.31163	6.17148	6.03032	6.26192	7.28174	6.78611	7.01682	6.97034	15.2632	7.62484	6.86229	6.03059	6.45739	6.6013	6.00335	6.13198	5.42657	6.01449	6.12035	6.10279	6.13305	6.24669	5.82298	6.22084	6.1696	6.2511	5.87261	6.0327	6.30724	6.04978	5.98392	6.04887	6.35754	6.77995	6.09933	6.10763	6.19949	6.16861	6.60727	6.3754	6.30052	6.34989	6.2123	6.31169	6.52572	6.1311	5.94936	6.62691
206455_s_at	77.1729	66.4228	78.1441	60.0141	60.6332	61.8388	68.7257	91.6753	93.9198	75.319	102.148	79.2006	62.2476	89.1732	92.2809	53.4883	60.6343	48.7607	53.8316	57.7371	46.2199	54.9831	33.8551	53.7353	44.4094	58.0003	60.8581	38.7894	47.1881	72.5097	52.8526	33.9396	60.1094	87.5184	47.0521	66.4854	57.3846	60.9334	58.6637	62.5426	61.3097	59.5472	66.5038	60.2287	60.8999	73.6016	59.8176	60.7114	77.8962
206456_at	8.62562	6.21237	6.1987	5.88118	6.19326	6.58612	6.8261	6.72381	7.25783	6.73057	6.73803	6.94359	6.03718	9.55831	6.53815	6.42806	6.39345	5.89568	6.08664	5.99078	5.9081	6.18914	6.29617	6.16826	6.11653	6.24911	6.27547	5.71236	6.16239	6.32801	6.19749	5.83175	6.20222	6.93609	6.2668	6.13357	6.22377	6.35013	27.7423	7.19354	7.00291	6.358	6.4242	6.25803	6.32464	7.04375	6.00687	10.5491	38.6464
206457_s_at	4542.72	2467.44	3252.88	2532	2843.21	4031.98	4900.86	2829.8	2899.41	2959.01	5279.33	3821.64	1361.51	3949.79	3176.83	2036.99	1092.8	199.66	1367.75	1842.73	3264.2	777.583	96.7426	46.2979	1632.17	1654.51	4927.1	1284.04	3620.12	2840.63	1026.26	324.178	1264.4	2611.61	2429.86	485.071	2349.04	182.587	1038.6	5337.34	361.621	1094.05	2193.38	4121.04	3820.55	2949.3	2299.55	3501.18	3508.64
206458_s_at	7.88392	7.14602	6.9989	7.04723	7.14238	7.62233	8.39778	7.80863	9.01561	7.77479	7.67918	8.43372	6.91719	7.98294	7.4979	7.21584	7.08674	6.73733	6.87144	7.4754	7.69535	7.04241	7.13658	6.61181	7.12569	9.76027	7.12852	6.80171	6.87979	7.44379	7.061	6.90697	6.87401	7.22022	7.16691	7.0735	7.02532	7.1331	7.00068	7.48766	7.15881	6.96193	7.09172	7.08961	7.14721	7.39855	7.06581	7.03481	7.38859
206459_s_at	5.90034	7.66528	5.76003	5.48536	5.707	5.85185	8.17004	5.94423	6.11213	5.93094	5.97574	6.09106	5.70295	5.98563	5.9215	5.82036	5.71847	5.56961	5.94248	5.72375	5.73391	5.64041	5.59456	5.71872	5.75905	5.73869	6.80534	4.75927	5.56435	5.79532	5.63335	5.55596	5.68568	6.55616	5.83342	5.48994	5.66877	5.82888	5.72803	5.95739	5.93569	5.82251	8.49623	5.77466	5.81819	6.16938	5.72012	5.70645	7.23709
206460_at	7.07187	4.98922	5.17495	8.64265	5.00132	4.78528	5.40865	5.27832	6.59374	5.12287	5.07908	5.13938	4.89161	5.32627	5.12604	4.99345	4.98342	4.76659	5.00515	4.93486	4.85102	4.94907	4.92059	4.80855	4.89399	4.8701	4.91857	4.69676	5.60244	5.21154	4.91965	4.64417	5.79586	5.16877	4.99399	5.02024	4.87974	4.95892	4.85995	5.19433	5.00359	4.94813	5.37734	4.86783	4.93548	5.01531	5.56514	4.88553	5.02845
206461_x_at	7861.19	6425.51	6060.52	4586.08	2373.11	2665.43	8190.32	11746.5	7544.02	10335.2	3667.89	3279.71	3184.43	7561.74	2387.5	2204.38	2085.75	2545.45	621.396	2810.15	2170.5	2219.54	158.497	1675.61	2279.42	1567.78	650.246	2672.02	6174	15468.2	5999.24	409.424	5196.96	4481.22	275.489	1548.1	1572.73	601.699	637.185	650.96	268.309	163.899	5073.13	1299.92	272.019	12581.3	4478.73	9917.04	6516.69
206462_s_at	5.9265	5.68383	5.47708	5.36963	5.56518	5.85221	7.64902	5.92939	6.51316	5.95642	6.02696	6.12157	5.32402	5.99158	5.87719	5.67089	5.6659	5.31056	5.53052	5.45006	5.5399	5.58473	5.56978	5.44586	6.60175	6.62248	5.64972	5.42811	5.49606	5.63941	5.50519	5.32557	5.34708	5.7789	5.68922	5.77549	5.59986	5.67951	5.48425	6.16779	6.86871	5.67142	7.67899	5.61417	5.95276	5.87764	5.47324	7.69269	5.81173
206463_s_at	81.7745	31.15	29.4013	14.9097	38.3198	33.2756	92.4131	117.794	14.0249	37.0892	33.3888	111.525	27.9928	52.8269	23.375	31.953	108.16	19.7422	35.3541	49.7318	585.335	32.9385	279.958	622.628	27.4263	46.1605	56.5328	36.3113	76.1722	60.0346	26.4796	399.928	30.762	29.3607	387.948	94.6757	80.9863	237.438	11.1581	761.128	279.508	20.7673	33.2335	19.0853	24.9636	200.574	32.8775	22.5396	55.7717
206464_at	8.28027	22.6042	12.8531	7.50729	10.5048	6.77735	7.89357	11.8994	9.69058	8.90377	6.61985	6.70219	8.1813	6.62952	6.60583	6.10904	6.07583	5.91942	5.89494	5.95029	10.3562	5.95466	5.72024	5.56582	5.67584	6.46833	7.93347	6.10762	10.9332	10.3125	6.12037	11.1173	15.2059	6.67666	5.82314	5.91353	6.49279	6.04084	5.96512	7.5809	6.85676	6.07886	11.5682	5.66569	5.7693	6.26046	26.0792	10.3124	6.29473
206465_at	4.78592	4.61734	4.56987	4.54877	4.61021	4.69476	4.85978	7.8197	5.16987	4.89133	4.72943	4.83012	4.48076	4.70877	4.75831	4.62973	4.59927	4.49441	4.5698	4.57976	4.55316	4.53824	4.59335	4.53459	4.56306	4.54929	4.59446	4.41431	4.49388	4.59774	4.53695	4.47318	4.55426	4.7336	4.611	4.52392	4.56519	4.61821	4.539	4.71705	4.6339	4.61152	4.62412	4.56167	4.5992	4.81005	4.56192	4.67841	4.78121
206466_at	7.72988	6.55547	6.77031	6.43333	6.45649	6.6499	7.48475	7.61191	7.2823	6.68528	6.94542	7.16648	6.19549	6.7063	8.37282	6.54098	6.5603	6.21374	6.10552	7.41138	6.26637	6.36322	6.4863	6.19773	6.43627	6.38749	7.23595	6.32887	6.31552	6.54792	6.4068	6.05784	6.26937	8.68462	6.6359	6.94201	7.28532	6.54506	6.32389	7.14564	6.63167	6.55085	6.57414	6.49333	6.9168	6.84763	6.35827	6.48905	7.06889
206467_x_at	16.8758	15.69	15.5715	15.4808	15.5725	16.0942	16.1305	16.3109	15.8943	16.3031	16.0508	16.2403	16.4722	15.7509	16.1807	15.9032	15.7928	15.4281	15.4927	15.5657	15.5064	15.4014	9.79477	15.3485	15.4705	15.3871	15.5625	14.7832	15.4047	15.69	15.4495	15.4489	15.5034	15.9296	15.69	15.4958	15.4809	15.6681	16.0449	15.5701	15.7903	15.7639	15.9003	15.6092	15.7759	16.1725	15.5733	15.5646	16.2607
206468_s_at	65.8334	64.1069	59.3264	65.2354	61.5198	60.9707	61.7832	77.6458	63.7431	79.5509	58.241	77.2988	57.6271	65.3961	67.0886	63.7847	59.5899	64.9131	190.759	99.4949	71.6025	76.4244	157.758	178.617	81.822	115.66	60.3768	42.0983	53.0976	60.4352	113.931	97.6554	63.4174	57.6496	60.9764	69.17	39.7055	60.7216	105.449	93.7064	105.013	63.7763	56.721	58.7514	90.0134	60.4195	59.8499	60.1298	71.9513
206469_x_at	1658.35	1779.76	589.123	708.845	1427.82	1516.46	910.474	1286.23	1589.33	1406.04	800.195	2035.63	774.214	783.705	893.225	934.288	589.227	88.6032	912.083	499.195	305.637	1480.25	1122.85	193.098	110.26	256.43	1325.52	609.472	1269.35	1597.85	1157.6	118.395	541.317	1476.72	585.076	169.592	898.734	167.571	177.532	1103.8	385.48	491.781	752.459	638.347	1131.47	1231.25	919.267	893.945	1643.7
206470_at	14.5607	13.8782	13.9568	13.1426	12.7743	11.0138	15.6631	10.553	10.6962	7.62706	10.7478	10.6856	17.8136	11.2238	10.5328	14.9206	12.7839	20.9302	18.5622	16.3755	10.2532	62.3683	51.1278	17.5028	45.8649	18.4004	10.3706	33.2673	14.8004	12.7457	13.9251	42.6269	27.5654	14.7273	12.7941	18.6998	14.0052	87.7799	13.5552	14.5402	84.2252	38.1428	12.813	34.8291	10.9659	18.4651	17.1311	13.7081	10.5063
206471_s_at	11.9542	13.8548	12.501	12.3097	12.4825	17.5276	11.4708	11.044	13.8275	9.77446	17.0744	9.86628	12.6045	13.4514	14.2631	14.0457	13.3638	24.2922	13.716	12.1327	11.4701	30.979	36.945	15.5668	20.9277	15.8951	13.3812	22.1446	11.7306	9.30229	27.8424	61.6906	15.1028	14.3916	12.928	30.0293	7.56656	40.2668	12.9866	13.1322	50.5941	35.7823	11.8228	47.5332	11.412	14.5252	20.1482	15.843	9.87711
206472_s_at	22.9	24.8478	51.8798	21.9823	22.9643	16.5703	78.0055	25.0977	32.0898	25.2884	31.448	26.4971	27.8842	25.835	24.2851	39.478	17.244	70.425	29.0227	21.1466	29.6515	43.4111	48.3284	22.3641	29.9102	26.2475	24.9501	52.095	12.8696	18.3184	29.7339	25.557	26.5864	23.476	25.8882	43.8087	13.12	21.8248	47.2479	10.1055	18.5518	44.3691	16.3322	39.1992	16.4766	26.01	24.7837	24.8529	16.7535
206473_at	50.3055	39.63	32.3568	26.1813	43.2985	57.1402	55.7414	70.4363	44.8766	33.9599	44.5385	75.1365	31.7772	34.1088	30.4597	22.8601	36.1496	28.9362	39.2443	32.2505	37.7448	60.2081	85.6803	179.98	46.9293	32.301	28.9739	19.959	35.3923	40.3655	90.9959	69.2666	32.531	54.8295	34.4004	44.9322	44.1561	35.2236	105.849	47.6264	85.2444	15.6025	71.2231	19.6161	34.0122	58.4626	52.1772	45.1867	23.3781
206474_at	41.4043	48.2337	61.9534	36.6674	44.3885	60.1567	48.8403	39.1853	34.1884	29.7703	53.2571	45.1494	39.1458	33.8864	33.2923	38.2628	26.418	41.5593	28.638	31.0031	45.6865	48.3919	57.4338	45.0529	44.5259	34.1862	29.2761	46.2169	31.8315	31.9894	39.982	58.5071	33.5466	38.1637	32.1523	32.5051	41.5485	26.5399	54.5657	32.4817	32.2796	31.8971	40.7161	23.9446	35.9725	52.5468	113.009	54.5426	24.6829
206475_x_at	4.54725	4.44056	4.40012	4.36977	4.4364	4.49191	4.74981	4.52994	4.60396	4.52724	4.5348	4.62402	4.3538	4.53859	4.50528	4.45854	4.44511	4.31688	4.74227	4.42509	4.38325	4.39151	4.43286	4.43054	4.42499	9.75346	4.43198	4.3018	4.35996	4.4331	4.38398	4.35955	4.38266	4.48351	4.45175	4.41896	4.41449	6.3654	4.43019	4.54738	4.49007	4.44618	4.52093	4.40686	4.44237	4.4979	4.39155	4.41935	4.65025
[truncated: 16,004 more rows]
[truncated: 26 more columns]
