# Supplementary material for: A Systems Biology-Based Classifier for Hepatocellular Carcinoma Diagnosis
Source: PLoS One. 2011 Jul 28;6(7):e22426. doi: 10.1371/journal.pone.0022426 (PMC3145651; doi:10.1371/journal.pone.0022426)
Supplement: Raw Data S4 — Part3 of Wurmbach Liver data. (TXT) [file pone.0022426.s017.txt]

222647_at	133.149	198.676	427.407	259.132	140.398	201.763	367.703	58.4818	142.911	55.74	327.428	139.558	105.706	558.102	414.032	493.668	193.856	112.842	394.604	377.559	338.844	332.616	285.029	83.8783	64.6216	82.2315	249.111	113.005	103.433	146.475	161.447	69.5376	1263.11	146.288	770.866	53.4747	44.897	416.405	81.414	66.2267	238.431	264.51	487.233	68.5788	168.655	153.174	306.454	506.433	324.592
222648_at	6.16091	5.89522	6.77309	4.8254	5.89163	6.58307	6.15403	6.07048	6.2587	6.08985	6.08938	6.11613	5.78283	6.10529	6.45427	5.8969	5.85938	5.45941	5.76656	5.74536	5.70286	5.18506	6.14814	5.79591	5.83771	5.84392	5.75887	4.59068	5.77975	5.85504	4.97532	5.37064	5.70101	6.01365	6.24832	6.55418	5.78141	7.66402	5.72079	6.07894	5.90868	5.89063	6.27988	5.79105	5.89163	5.99389	5.74808	5.82761	6.79891
222649_at	57.3454	49.1483	57.1374	65.8002	85.2475	51.1331	60.9604	56.7883	56.6189	58.562	56.7912	48.975	54.7243	115.627	56.6704	40.4217	60.4844	83.8215	79.854	141.19	64.597	57.2177	94.6814	86.7323	66.3174	101.533	62.2298	90.8198	54.8526	71.6928	103.95	89.1094	75.375	61.5867	42.0168	61.3342	109.928	94.0969	188.192	56.9709	59.6303	92.0145	70.7883	102.981	83.8754	56.4057	61.4698	61.5823	57.2667
222650_s_at	170.163	94.9797	60.9107	92.053	97.7677	113.844	95.8912	224.618	197.675	251.182	102.351	162.377	91.5339	81.9561	112.035	104.155	162.173	134.449	142.031	86.4738	79.6746	128.971	59.9388	137.216	91.6395	127.181	97.5916	86.7089	213.458	201.059	122.339	34.3489	73.5223	134.776	38.6979	122.057	111.545	70.4314	146.607	154.839	131.308	148.848	71.1273	124.586	94.5555	126.922	65.7878	84.6913	136.972
222651_s_at	65.3819	34.8464	80.6196	112.864	71.9355	121.641	46.2151	69.8923	79.3787	47.4188	99.9097	275.794	112.19	141.623	134.141	45.5976	186.192	65.1385	258.049	380.965	87.0974	159.489	68.1951	386.654	75.1846	62.0423	67.7241	265.527	84.4482	45.6886	89.9245	124.498	80.7094	60.3064	113.838	88.6296	264.092	47.9258	37.1818	37.8532	179.757	181.893	68.4985	105.158	33.9304	56.5826	72.9029	55.6068	72.803
222652_s_at	48.9282	42.7355	41.0391	38.7469	33.2647	42.605	25.4097	35.4548	37.2891	32.1344	40.434	41.7806	44.2421	41.251	39.8068	33.7146	39.4742	50.9686	69.5803	53.4483	34.254	68.3757	70.7908	39.4738	40.2686	54.7222	35.9634	35.7278	27.4264	33.6079	63.1798	38.4941	44.6523	36.9412	35.2191	46.2245	31.4174	31.6163	29.2487	44.5812	42.0476	38.7927	39.6452	39.1417	47.3688	40.1288	40.7605	39.0975	43.002
222653_at	1074.7	667.757	289.334	588.612	635.103	996.106	427.977	635.72	731.962	1192.49	491.654	826.985	284.929	713.058	698.267	513.51	1275.43	137.176	1096.74	1298.19	991.833	207.047	672.578	755.383	532.403	1311.18	821.917	307.707	499.836	930.824	934.55	305.079	706.773	739.018	484.077	290.596	672.348	288.922	206.885	1145.01	827.2	540.123	422.229	271.797	1443.58	694.466	571.201	639.511	999.587
222654_at	121.744	134.768	191.144	185.872	164.677	152.05	200.566	119.564	99.1941	116.588	218.069	152.849	116.717	189.202	177.85	481.789	101.31	206.612	816.148	418.11	299.913	137.769	465.222	156.498	292.992	644.337	660.156	221.097	247.158	111.022	215.352	337.565	192.238	124.657	1637.6	222.16	463.716	391.893	140.978	992.598	498.814	221.197	393.592	328.698	261.912	129.747	221.948	168.354	122.669
222655_s_at	12.3374	12.2052	11.934	11.7399	13.7366	12.5746	13.023	12.8064	13.3312	12.8073	12.4685	13.0831	12.1692	12.8886	12.6344	12.2819	13.1397	11.7712	22.1557	11.9909	11.7726	13.0654	21.3549	11.8854	16.2841	15.8084	21.3671	9.6454	11.6987	12.2058	13.8307	9.94209	11.941	12.6012	22.9488	11.9318	12.7052	17.9513	12.1139	42.3353	24.7807	10.4368	14.045	12.0008	15.4217	12.6775	11.9007	12.0315	12.7049
222656_at	97.3138	109.047	105.642	133.575	109.786	106.453	105.572	151.848	137.001	123.812	105.299	63.544	118.903	138.617	65.1084	209.345	105.828	125.797	184.092	202.489	155.034	126.787	150.683	55.8157	205.285	105.77	217.444	175.487	169.398	89.8654	161.964	185.33	124.036	102.785	431.535	129.755	305.453	203.675	110.86	120.997	143.036	107.468	108.478	292.56	268.37	98.4279	136.353	134.322	88.6752
222657_s_at	112.716	166.053	186.271	137.575	168.152	191.106	215.912	176.962	152.623	149.462	194.347	179.755	149.345	150.696	171.839	304.569	123.539	235.852	424.764	451.33	236.38	215.564	254.651	119.626	436.52	174.292	583.754	273.358	267.315	171.998	398.084	244.503	199.219	129.333	650.217	176.232	492.156	414.48	151.826	377.792	256.129	183.447	251.436	454.619	614.519	165.348	268.572	191.664	123.334
222658_s_at	50.9977	73.0568	72.608	71.4427	63.9531	96.0484	81.4627	47.9992	49.9701	64.0068	56.7998	80.1485	36.6268	75.5886	53.2717	68.0741	75.2492	76.5133	114.915	90.5713	72.2379	39.7808	89.297	117.506	106.423	90.0443	79.8638	89.8782	80.3027	60.1409	90.6083	79.502	69.3253	58.4125	107.869	51.0116	101.472	82.6097	96.7046	118.375	59.8762	41.7964	86.8114	226.409	118.895	54.6291	50.5014	50.1295	49.2546
222659_at	53.4947	55.2854	74.7456	69.2149	71.3341	59.2277	51.8609	57.0351	46.2913	61.0176	31.8186	50.7507	52.9399	85.7351	60.9229	80.1702	88.7228	167.691	107.796	75.1428	77.8507	106.341	71.9681	204.484	139.818	105.096	83.6559	91.2115	121.029	76.9264	99.7111	119.953	87.5714	60.7799	128.087	94.8674	152.922	185.725	192.008	134.978	93.0354	43.5758	105.027	92.962	146.029	44.9161	92.5203	53.1709	53.1221
222660_s_at	9.0275	9.81516	7.83614	8.64137	13.4903	7.98913	6.38949	7.38257	7.53816	5.36241	7.92691	8.87362	7.50952	7.39885	7.35654	9.16846	7.1873	15.5456	7.70097	6.93513	7.80335	7.8212	8.13055	21.9509	15.707	7.41336	6.82348	11.6217	7.75612	8.65975	11.2075	15.9083	10.0861	6.88854	8.89467	11.6446	7.12607	9.74167	8.63024	14.389	7.9318	5.09756	5.5299	24.5506	11.4277	8.02691	11.268	7.48257	7.16369
222661_at	123.478	118.528	108.767	167.693	143.606	136.978	93.7688	139.089	142.165	153.135	150.52	134.291	151.553	212.12	173.525	227.502	182.796	207.084	158.771	191.278	149.965	241.035	182.428	292.388	188.792	179.003	122.322	219.557	232.483	148.496	180.762	199.781	120.181	154.551	235.863	114.597	325.691	195.065	171.981	173.327	191.063	122.868	179.626	171.041	207.272	126.866	108.518	127.166	121.395
222662_at	1273.43	1535.86	201.901	497.403	1639.79	1340.72	363.42	841.63	855.991	2837.55	129.92	1410.69	2766.29	379.456	1231.01	1306.6	89.5746	33.058	795.489	460.322	568.41	1150.14	238.031	64.3674	97.2653	1517.44	797.855	499.567	2292.04	1850.52	148.311	155.166	541.835	1968.99	58.4879	60.7507	4030.44	163.875	80.6216	143.068	1082.76	436.118	947.559	106.297	329.06	2625.25	1177.43	858.935	1451.43
222663_at	28.3976	20.446	25.018	42.3575	18.3572	26.9	35.7644	33.4458	27.7143	32.1332	18.5941	18.193	34.141	58.8882	12.5067	16.134	35.7162	16.832	28.0318	33.8231	18.4415	25.7943	32.9808	27.6096	38.0518	38.0228	17.64	24.4078	66.727	21.3284	22.2271	31.0391	20.2139	29.2905	78.4327	30.7961	65.2383	22.8683	29.4339	28.2278	30.1739	22.8234	46.6937	33.2922	72.7501	32.0586	27.266	32.6778	15.8581
222664_at	15.7294	21.9308	20.1161	18.2446	20.2973	20.1222	27.4468	26.1409	20.9967	17.1139	25.5021	15.9798	26.8049	20.706	15.7347	153.446	15.5184	59.3921	30.8431	16.2842	27.803	21.438	37.3207	51.3923	20.1806	31.357	18.6108	14.2275	37.2174	30.6701	19.5352	29.9779	19.939	25.5582	23.8621	19.5475	15.2334	16.3307	15.2727	42.1305	19.7232	15.3465	62.5021	32.5898	24.2051	27.288	20.0965	20.8502	24.1601
222665_at	143.186	115.161	102.301	135.649	147.141	140.173	150.023	91.9981	91.2927	151.741	117.44	179.391	91.4532	119.693	103.14	202.944	187.438	91.637	342.98	285.487	160.086	114.92	162.808	84.995	220.823	263.59	617.985	134.819	202.871	150.941	224.259	120.637	105.049	112.709	236.735	142.728	372.958	327.399	71.3864	636.265	189.903	153.684	160.142	396.162	437.734	109.545	114.305	109.895	124.358
222666_s_at	1318.58	1118.37	519.71	728.831	600.585	884.533	1383.41	2691.08	1576.61	1457.45	719.972	904.258	581.509	626.596	523.38	732.612	775.173	262.481	1166.89	954.404	687.163	223.609	201.236	220.098	309.763	266.145	800.495	1355.73	1260.77	1325.31	505.444	186.99	669.193	1362.4	92.7997	268.006	881.377	223.296	292.214	899.181	243.01	525.551	398.611	70.1388	625.375	1107.28	620.641	681.787	758.701
222667_s_at	166.534	151.841	223.808	186.842	156.471	98.1157	172.606	127.396	93.3571	210.494	118.504	104.396	235.133	120.518	156.29	220.499	230.806	193.973	381.02	351.646	311.159	256.136	389.022	300.771	241.59	470.31	376.192	227.51	174.72	254.235	292.355	591.824	118.821	108.442	593.788	259.63	287.987	336.761	413.712	269.439	220.967	543.726	184.015	265.75	174.615	145.993	137.681	180.889	192.882
222668_at	20.7248	59.4637	42.7803	25.5586	36.6791	29.93	34.2463	50.2982	37.4338	29.2877	16.9053	10.4709	56.6612	22.2688	28.1846	372.493	19.6186	154.959	49.6216	35.8415	74.2111	35.2999	47.0219	117.609	38.0759	81.7063	17.9481	12.3552	87.0851	42.3335	21.8803	55.5435	71.3306	77.8704	40.9472	38.0507	8.61463	13.5715	28.8215	70.7199	14.0113	13.885	127.856	55.0869	83.1996	33.7953	22.1553	29.8186	55.8583
222669_s_at	843.833	661.342	1008.51	864.265	806.498	777.668	931.267	802.514	761.6	631.823	853.143	782.454	701.664	1101.4	783.358	704.202	843.284	947.4	758.862	956.81	756.985	811.456	699.503	545.706	925.3	843.478	761.703	700.501	918.552	731.133	628.437	1059.82	898.63	755.825	979.353	780.701	747.085	1121.77	440.308	543.225	624.147	674.069	959.749	627.684	713.179	758.334	977.88	632.561	666.178
222670_s_at	435.274	248.656	545.557	248.039	444.926	285.718	172.349	320.237	316.211	470.958	599.822	471.359	428.878	202.032	335.352	263.707	378.447	362.639	188.625	196.527	335.314	392.556	314.981	97.8062	204.722	107.218	389.798	453.372	305.774	372.208	181.173	437.844	455.099	249.932	140.593	124.076	339.834	389.289	223.859	330.001	251.724	225.998	123.778	153.096	102.444	276.341	252.302	320.596	275.441
222671_s_at	10.8481	11.9033	13.4329	13.2451	13.3622	14.0671	14.6321	14.3073	14.7274	14.2496	13.9374	14.5837	15.7863	14.1342	14.1232	13.9561	14.757	30.9915	26.7299	36.6239	13.7882	18.1359	32.9166	43.3903	35.6426	33.5216	17.8693	22.6112	13.1993	13.6844	34.7599	21.9565	23.4047	14.0698	15.3535	17.9704	17.2957	38.0273	31.9786	23.1895	16.1764	15.9258	14.4751	13.5183	13.9451	14.0671	15.7852	15.7651	13.336
222672_at	34.5749	30.8661	33.0383	35.2652	50.8241	37.8318	34.6513	48.3724	35.1157	34.3436	30.0433	34.9342	34.6153	40.8692	34.2557	38.2915	34.5	89.5902	42.7591	34.0555	35.3568	43.4482	27.3397	52.9	62.2623	42.2854	34.1885	49.2104	47.156	66.3412	37.2531	83.005	38.7065	34.0946	78.5519	166.476	65.8443	48.4432	115.783	58.2498	47.4988	53.0051	37.202	37.0481	75.3396	34.141	32.9949	30.3692	32.6186
222673_x_at	149.084	186.001	269.731	254.761	199.654	177.638	112.842	124.148	150.467	154.088	261.767	112.104	272.251	178.131	156.729	181.813	481.453	275.639	278.034	210.293	277.763	192.676	216.947	436.35	347.946	259.414	150.139	300.571	178.4	140.062	200.416	306.159	160.306	222.411	181.037	396.265	139.681	252.519	256.369	66.312	359.355	245.639	113.679	443.621	179.938	140.877	188.662	181.949	146.581
222674_at	18.971	23.4352	18.6379	18.5299	18.6478	18.8379	19.0729	18.7593	19.2006	19.6584	18.7593	19.1833	20.3622	20.4308	18.9068	18.4019	18.6574	26.6939	18.5533	24.6792	16.3039	18.458	18.7886	17.7874	18.8247	19.1167	18.7591	21.873	18.3094	24.4679	18.5735	18.1692	18.0872	20.2334	29.3867	23.7339	18.022	21.2681	24.0536	19.1913	38.1241	18.3729	18.507	21.6332	18.361	18.9959	24.1237	18.5293	19.1669
222675_s_at	97.5505	132.853	65.1751	107.395	108.455	110.551	110.904	110.263	134.649	149.428	90.9687	144.155	77.2249	110.148	125.072	158.986	58.6461	71.3865	91.096	137.176	73.6712	162.378	179.174	32.6401	69.4353	29.7811	108.504	96.2516	90.6432	110.226	184.788	32.3212	89.6235	91.0188	62.4362	34.8377	36.0312	124.54	122.584	59.9379	114.261	216.563	86.3104	65.2865	98.0121	62.1907	89.9104	93.8873	108.785
222676_at	5.23988	5.16659	5.02136	4.8669	5.03264	5.90624	5.22656	5.17442	5.62718	5.19521	5.83905	5.26305	4.95801	5.18402	5.27588	5.2048	5.08605	4.95552	5.02633	5.04893	4.994	5.50101	6.30344	4.93972	5.07033	5.05341	5.06695	4.84833	4.91239	5.07792	5.0099	4.98848	4.94376	5.17385	5.11567	4.99235	4.99931	5.10965	5.05145	5.3477	5.11101	5.048	5.11745	5.10073	6.38541	5.30046	5.01237	5.00743	5.31133
222677_x_at	5.09515	4.92708	5.97709	4.83062	4.92157	4.97493	5.03891	5.20563	6.08685	5.06115	5.60619	6.03729	5.0168	5.07692	5.14752	4.95107	4.92147	4.69585	4.6991	4.86204	4.72876	4.86677	4.92029	4.85915	4.85943	4.88184	4.90897	4.59437	4.82568	4.92189	4.69997	4.85488	4.86882	5.02454	4.95436	5.10944	4.89904	4.9464	5.36298	5.20258	4.96273	4.92163	4.9558	4.89796	4.93472	5.10976	4.86302	4.89684	5.1882
222678_s_at	171.199	117.742	88.449	118.926	139.887	173.925	83.3693	105.825	106.724	69.1155	113.248	199.386	88.6855	114.071	69.7577	126.194	164.615	111.951	126.636	102.167	80.3289	243.956	271.866	248.507	93.8617	123.965	156.532	240.442	379.133	94.8549	211.525	97.877	129.929	112.744	42.4625	54.6408	312.95	70.0202	75.9765	164.368	112.519	400.704	248.09	30.2481	72.9523	152.859	196.322	135.705	90.9033
222679_s_at	295.553	397.81	226.85	381.936	386.974	423.258	291.974	370.305	373.426	333.188	309.655	435.489	297.378	354.442	340.256	605.983	852.398	481.362	288.458	303.002	288.113	435.164	376.477	344.971	256.761	345.821	425.004	573.905	838.776	354.623	477.095	303.273	317.826	303.96	177.107	354.228	853.405	219.208	392.765	349.11	366.574	3100.14	874.131	270.671	239.449	445.126	505.052	597.963	419.025
222680_s_at	30.955	15.4205	27.634	20.2051	14.9685	15.4016	18.0461	15.4507	14.9915	15.6245	17.1527	15.7975	14.3666	15.6968	15.8746	30.8534	14.8903	180.795	27.441	24.5584	23.6023	51.8061	109.212	217.254	171.172	112.701	16.9109	14.3515	14.3899	14.8776	69.4064	123.399	14.4836	19.3763	74.0449	146.25	15.1231	180.697	430.417	49.614	15.2307	53.0171	38.0823	244.429	73.3998	15.4761	38.511	21.0339	16.0587
222681_at	31.0185	80.0751	140.429	141.178	169.554	188.621	102.906	55.5158	50.0493	58.7296	70.847	197.504	115.696	579.265	163.141	176.422	159.256	65.484	79.8706	362.355	111.126	129.702	79.3739	84.6917	87.2077	121.926	86.2151	299.559	74.1441	123.847	92.4236	129.677	111.49	92.9582	59.3745	113.843	118.803	53.2652	52.0868	54.1601	106.872	205.5	73.1671	51.7893	77.9185	68.8429	118.97	65.815	74.7571
222682_s_at	92.2681	122.433	106.705	138.274	115.825	122.208	124.897	97.9575	86.805	93.6434	97.5402	127.073	105.002	170.817	116.951	226.945	141.201	134.002	234.1	153.641	117.613	135.169	243.247	306.815	209.201	165.904	196.837	160.814	173.737	110.416	207.024	194.668	153.245	111.991	172.462	125.254	211.064	126.563	134.094	177.244	144.12	89.6626	349.981	179.562	325.301	84.8537	126.673	127.425	77.7374
222683_at	352.858	286.517	287.63	364.689	299.043	362.164	213.298	303.979	259.68	343.911	302.917	348.653	390.159	184.687	336.862	372.951	355.528	493.202	583.764	363.006	395.575	296.542	484.916	560.227	548.747	568.195	461.163	401.289	293.683	300.92	436.825	650.217	361.149	275.754	703.91	402.853	590.7	590.167	616.975	363.694	375.464	401.341	255.19	498.29	652.308	296.803	281.355	297.232	290.874
222684_s_at	121.752	141.595	218.705	187.012	135.839	142.776	265.715	145.582	122.362	153.367	183.649	134.997	93.7322	207.064	119.653	192.817	192.442	216.884	167.062	163.048	207.855	209.491	205.515	215.67	213.826	169.633	121.4	175.223	130.805	170.587	210.93	188.506	171.768	129.428	270.98	285.801	164.706	134.487	388.069	117.88	140.443	167.146	207.874	174.497	261.289	134.429	155.748	167.062	114.41
222685_at	54.013	54.2675	75.1697	87.0758	45.8912	43.0213	121.961	44.728	59.8162	57.8697	76.4693	49.6117	74.4485	43.9181	41.716	56.4285	70.4578	191.633	65.791	63.0959	64.6782	99.8268	59.0377	88.5011	126.772	126.339	79.184	108.214	149.498	52.2425	99.3347	123.186	68.205	48.4626	178.562	75.9053	83.2956	208.482	339.823	45.69	91.224	100.74	116.522	70.7039	61.3928	38.3023	49.0668	73.6456	38.1363
222686_s_at	302.395	218.029	125.484	183.142	169.17	226.999	165.568	324.406	236.362	241.391	122.393	176.469	159.881	271.776	170.234	138.977	192.736	530.204	767.781	233.908	327.343	381.932	259.583	609.356	364.667	712.036	551.477	160.037	237.468	305.926	465.136	340.588	238.92	216.09	423.32	537.621	341.227	334.741	215.206	872.723	267.758	231.03	189.147	142.819	583.27	362.369	262.783	172.288	213.242
222687_s_at	14.9642	18.8774	36.9735	52.6577	32.8432	25.7662	24.1463	22.1867	4.71594	13.7116	16.6783	19.7989	27.6638	31.8397	36.8806	48.3764	26.3767	49.6729	27.6042	18.1607	46.1082	44.2659	34.5972	48.3446	50.4224	20.2449	37.0321	53.9777	23.8299	18.5562	14.4129	74.5754	60.5084	21.1044	70.6845	21.9028	16.9302	84.0787	8.91984	24.3869	49.8178	15.8033	29.2223	15.6187	31.8482	14.5244	55.3521	44.891	40.6957
222688_at	91.3106	78.0507	155.767	203.073	134.9	110.564	77.5979	84.2382	53.7058	58.9606	109.216	99.6401	111.659	110.783	115.568	159.125	112.219	150.174	89.6177	103.852	151.69	131.496	104.562	127.974	173.853	74.0093	155.348	171.959	120.014	86.1464	85.5745	166.585	177.487	122.003	154.899	75.607	74.1457	165.522	70.94	71.0811	110.937	83.2309	142.671	83.0026	103.953	106.252	163.418	142.152	176.588
222689_at	37.4368	65.7931	94.2554	97.8483	85.2282	57.5004	108.924	61.2392	50.6419	51.1014	68.4648	78.3075	77.2534	95.4968	88.2928	98.4295	89.4356	130.326	62.7845	55.5374	90.6655	109.144	38.8592	76.5837	128.128	43.277	64.8039	106.845	85.0359	31.9402	59.7333	148.844	116.847	89.3145	104.042	54.1417	31.2738	112.038	38.244	27.583	47.1404	32.27	93.4417	25.8447	47.9953	33.9561	84.316	57.2664	36.5949
222690_s_at	70.9087	85.3946	169.232	128.367	109.44	111.214	127.596	95.3817	109.288	110.627	216.229	104.57	148.824	229.427	89.491	159.506	113.735	185.338	139.596	197.208	155.235	163.031	209.399	137.908	182.407	151.735	124.645	278.7	145.18	146.499	164.293	223.58	153.232	123.914	170.508	156.439	229.545	198.034	236.446	101.313	159.167	263.315	306.347	152.129	113.42	137.112	112.101	108.655	87.7195
222691_at	515.435	469.854	514.401	510.375	543.461	512.698	528.433	442.411	479.166	492.713	512.542	565.705	465.798	386.561	615.888	756.512	798.956	317.182	1011.21	520.336	613.535	619.286	475.421	570.305	655.292	578.697	650.175	867.613	855.8	594.932	756.764	733.979	525.671	548.181	678.497	497.492	647.717	594.395	567.544	440.765	451.679	713.742	806.333	606.344	412.117	492.942	542.267	457.191	454.286
222692_s_at	138.278	161.943	390.404	365.44	406.984	451.621	437.323	91.758	168.209	46.7244	222.593	395.506	172.63	462.017	361.786	791.663	189.326	1251	519.783	457.058	296.602	656.852	603.646	376.804	523.172	458.545	214.227	329.835	203.71	297.079	315.299	551.212	439.024	235.775	502.219	341.014	359.137	600.028	610.819	114.582	351.476	1577.34	855.078	222.201	160.467	316.317	323.057	545.029	238.258
222693_at	107.961	119.395	293.533	263.184	257.523	343.593	264.678	95.0052	148.792	51.6116	189.954	262.633	122.382	332.361	286.818	437.15	95.4104	643.264	295.552	244.352	159.358	422.179	365.436	240.351	263.863	251.94	112.423	163.84	124.922	172.076	244.333	337.075	328.705	131.237	254.16	160.149	113.19	316.347	376.009	73.8489	210.793	809.531	562.772	130.42	128.126	200.142	307.693	383.377	169.905
222694_at	28.2859	22.2866	14.5361	16.7601	14.0886	22.7563	22.1889	20.3308	26.2361	25.3749	23.0504	23.5297	23.4116	25.1445	18.7802	34.0727	24.3827	29.564	23.5817	21.7889	23.63	23.876	15.8645	30.9009	25.2578	23.9401	22.1057	21.8541	24.3987	23.21	25.1649	21.4122	24.3844	25.0465	22.3294	27.3877	25.0932	62.9535	28.9602	42.8091	23.861	38.7455	25.2022	32.4762	20.2365	25.1687	23.8469	25.5104	25.3061
222695_s_at	4.09143	4.09076	4.02112	4.02673	4.0577	4.13452	4.2195	4.12878	4.13462	4.24461	4.16484	4.1635	3.96224	4.16681	4.18206	4.07551	4.06554	4.00161	7.33066	4.01508	4.36828	4.05623	4.56218	69.5034	4.06293	5.43529	4.0767	3.90263	4.0073	4.05853	4.03638	4.22585	4.03472	4.27663	4.09494	6.62218	7.76508	4.095	4.03908	20.6721	4.10356	4.08094	4.09734	4.14796	8.72693	4.11165	4.01246	4.02451	6.6931
222696_at	25.1084	13.8703	16.7044	27.1758	37.9808	17.694	17.97	17.8537	24.7594	29.3881	20.2075	22.4728	30.7563	17.8767	38.2923	24.5478	12.2564	33.8303	189.637	20.124	507.002	22.2806	24.461	2817.54	45.2339	501.006	277.857	16.8101	16.6773	45.4375	86.1985	141.714	25.8698	24.3693	31.573	698.844	168.258	24.5501	26.6009	489.49	13.0414	12.866	34.5637	209.236	474.305	14.1862	32.5663	24.3024	28.2534
222697_s_at	337.182	224.57	198.524	272.367	275.638	243.679	371.645	328.477	293.003	345.241	231.661	329.458	281.937	158.73	173.512	230.487	350.649	154.165	379.769	178.997	182.15	330.703	350.347	381.589	348.305	374.265	320.355	325.909	594.417	341.528	352.416	241.947	276.254	289.615	238.432	223.121	640.509	229.514	410.7	889.861	256.855	127.408	607.149	206.508	273.293	364.411	272.254	246.234	157.227
222698_s_at	96.0351	66.7259	58.0975	94.2401	102.051	94.4406	113.78	126.663	83.6803	105.381	100.595	136.468	60.9089	37.6563	80.1012	130.079	128.832	25.2499	91.3535	65.0382	87.7252	88.7969	100.146	121.541	44.207	36.1614	119.486	171.598	191.479	112.177	83.3584	81.6524	88.8014	87.3335	136.136	18.4824	169.712	21.3821	54.8415	83.8788	115.162	19.2124	244.968	28.6888	86.8059	75.0016	98.0394	81.7046	41.3201
222699_s_at	134.449	115.625	198.143	154.727	171.87	121.987	182.073	250.224	170.4	156.212	194.796	295.305	275.898	114.058	101.556	218.476	111.223	161.405	223.015	227.207	195.102	313.743	531.4	139.033	333.57	99.5482	301.571	333.991	275.546	123.23	311.277	227.739	147.251	158.055	690.907	75.6114	283.636	582.479	117.495	239.424	380.285	282.742	237.841	308.025	338.641	204.871	231.127	157.697	64.9635
222700_at	931.535	986.097	843.385	1072.3	896.406	1145.68	1189.87	915.617	1203.97	912.275	1112.94	1117.32	768.676	1273.02	964.171	1825.81	1145.65	1450.9	1319.74	1743.56	1140.55	1220.63	1425.15	1361.39	1435.96	1362.09	980.663	1263.7	1075.53	1208.36	1352.03	1003.97	1114.91	856.666	1202.16	1241.82	1879.78	1356.82	2767.71	1157.39	1151.59	1220.63	1086.48	1056.13	1097.72	846.35	877.466	772.764	921.311
222701_s_at	235.27	255.879	287.778	365.29	266.457	230.231	312.961	266.961	201.37	206.385	259.849	228.32	245.003	338.58	217.596	382.506	273.732	803.589	839.815	1149.27	343.217	523.52	933.892	585.571	1759.48	146.579	727.058	433.977	444.959	273.108	579.791	540.922	226.579	223.912	3030.46	652.471	466.738	1570.41	306.587	673.042	720.861	185.93	438.062	1904.07	1233.25	250.286	289.945	305.976	198.133
222702_x_at	159.688	177.806	112.053	222.383	169.835	190.135	138.832	174.508	151.195	150.18	115.636	187.75	133.137	211.674	165.456	273.616	140.592	265.241	137.159	210.174	107.867	222.646	230.616	166.236	325.833	133.671	166.395	283.595	366.065	130.751	217.532	185.388	151.284	170.437	290.152	192.413	280.967	261.842	266.81	113.413	95.9472	150.678	279.082	264.089	263.63	115.373	146.826	208.206	161.657
222703_s_at	80.2851	57.368	84.7678	76.557	50.6951	80.6987	108.243	67.4039	59.0489	36.121	102.112	62.4058	70.6175	102.488	71.3612	70.7764	62.6471	159.579	91.1639	73.273	75.3181	66.9651	104.77	82.1229	75.9362	90.041	66.762	78.387	40.3854	50.379	80.3252	69.4147	151.315	38.4594	87.9187	76.1222	65.6303	104.219	154.794	97.105	58.4594	42.9562	109.807	65.5892	103.554	76.5835	78.0526	65.7122	31.5615
222704_at	26.3634	24.6564	55.6369	60.1578	15.2084	20.4051	26.4915	19.5634	26.678	22.3096	26.3415	22.5537	16.455	112.937	23.6505	61.0062	38.1252	66.8995	37.2326	119.344	72.625	30.4768	30.6682	62.2406	65.717	39.4579	25.8846	23.2605	18.659	23.8034	27.6577	21.9448	25.7917	22.4762	22.0332	46.1442	20.427	89.1114	69.3099	26.3904	32.7551	28.5068	26.0613	27.2085	34.4078	27.075	16.1551	25.7879	22.2268
222705_s_at	370.559	606.646	145.591	605.138	234.282	548.367	409.755	655.802	481.673	428.834	221.73	711.24	97.3784	2277.94	197.516	575.657	321.747	46.3912	208.415	1707.13	247.76	77	152.51	72.6923	71.2929	127.361	121.61	399.81	296.795	401.34	438.469	35.0239	564.67	714.824	10.468	69.1952	97.6915	88.9235	143.488	125.532	278.839	159.992	117.044	114.127	77.6646	436.88	216.367	228.633	437.269
222706_at	51.6155	43.0585	57.0247	36.21	36.8208	48.1408	95.0825	58.1249	38.3636	63.8475	38.126	28.465	55.0487	36.6081	37.618	47.9801	50.1722	53.9675	63.0683	41.0171	75.314	26.6303	62.8403	64.2866	59.1908	73.2331	71.5356	78.7175	50.9863	81.384	61.5499	61.9003	44.0938	65.3336	54.9158	50.7361	70.7604	76.7809	34.3933	69.5503	35.702	74.9863	69.6593	69.453	114.057	50.2423	46.871	32.2848	38.0553
222707_s_at	68.5132	79.2799	75.346	73.3401	65.6538	84.6492	81.3109	77.6482	75.8114	47.3228	59.2522	107.154	61.0661	85.9514	79.4903	91.9653	78.6201	63.719	71.1389	91.6745	68.5413	57.2149	82.8349	97.774	80.8253	97.6963	82.2035	96.7121	55.5345	66.8519	72.4359	89.9222	82.8176	90.3911	97.0165	82.9195	69.5179	78.7919	62.5835	110.635	69.5484	90.716	86.4473	52.9167	72.0517	80.6364	73.3354	69.5415	67.3395
222708_s_at	415.269	352.597	209.047	347.161	303.931	334.749	302.488	341.745	314.117	573.853	294.652	325.115	262.585	188.315	305.349	390.396	477.167	219.879	225.157	426.964	275.437	192.866	408.185	338.627	328.228	367.579	362.971	356.058	487.208	364.111	314.566	302.221	282.558	238.113	357.087	191.083	395.994	405.023	261.347	193.655	339.7	257.499	391.381	378.919	241.84	457.53	285.614	492.593	350.457
222709_at	39.2594	30.3689	29.8394	33.938	30.2251	29.7468	25.6137	31.0861	36.7842	31.0704	25.1716	31.1114	30.881	31.153	31.9124	31.0696	28.7487	28.7748	30.3354	29.871	23.9879	29.7341	30.1916	24.3882	30.179	29.2658	30.1958	25.0026	26.0123	30.3354	32.6539	20.324	29.4839	28.6852	30.8286	29.5323	29.8954	43.5883	30.1956	44.1815	30.3354	40.9331	30.3354	63.8269	36.5618	31.1179	29.8764	29.9833	30.0894
222710_at	21.7863	20.8387	21.2738	19.7668	20.9141	20.4662	20.7647	25.1012	21.9459	20.1663	38.8283	21.3872	19.8224	21.6547	21.8996	41.8488	19.5539	25.1484	38.6	25.9456	43.1235	20.1846	67.7178	27.8849	31.7713	37.2911	23.7249	32.6621	23.8978	21.1891	21.1722	34.0522	23.9483	19.7812	67.2128	19.6295	20.6247	34.0937	20.2581	39.1384	39.5848	30.9846	50.876	21.736	21.4098	21.3548	18.6257	18.8531	21.4197
222711_s_at	8.27279	10.734	7.62942	7.58338	8.00501	7.83546	7.90284	9.66182	12.109	7.82263	7.86443	8.05942	10.3536	8.13855	13.5864	7.51262	7.70674	9.1544	9.42809	7.41485	5.89448	8.19109	8.29876	7.62758	7.54068	7.10123	8.91696	7.44438	7.1591	7.64054	7.60394	7.76997	9.33833	7.94875	7.7513	7.59116	7.01542	8.14913	7.62691	6.04894	10.3567	7.44519	7.92317	7.33731	8.20617	7.79684	7.73565	9.0556	8.51243
222712_s_at	98.5034	80.1942	99.1516	635.197	303.108	1108.66	38.9055	38.2837	39.8002	28.6285	91.6745	1335.22	37.7198	2539.88	184.742	174.409	42.4354	299.575	330.868	3223.79	149.703	1097.94	4090.66	35.8949	400.732	46.3159	36.5274	27.0279	35.3673	56.4847	954.144	368.517	2217.74	102.036	2569.72	94.0913	21.4055	1672.14	60.168	31.2718	86.222	45.3416	28.1422	41.8081	35.7505	40.8158	374.943	57.238	163.835
222713_s_at	33.1503	26.0387	40.3673	41.0448	66.4581	41.5117	23.3589	27.6835	43.2356	28.8848	43.5474	40.1276	53.8289	48.7444	41.6481	30.1334	34.0544	105.83	70.7916	58.1606	54.4268	66.879	69.511	121.984	108.08	81.2285	26.9416	53.1203	34.3052	33.3425	91.7739	51.955	59.7881	29.6558	88.9069	53.7652	30.3436	98.9381	63.8273	62.1595	57.6909	52.1489	29.8323	45.538	70.5757	30.2512	38.8691	27.4154	28.687
222714_s_at	736.222	848.515	853.151	619.155	963.86	1111.33	995.381	750.742	826.72	971.941	1239.25	784.839	485.882	679.369	747.68	686.918	691.417	327.149	3399.14	1230.9	1311.81	755.469	2218.75	655.29	2677.18	890.563	4291.17	751.097	853.602	1033.72	2334.07	1067.4	523.466	634.838	6384.84	307.122	1033.05	1194.81	228.051	3439.57	1765.74	281.579	2793.79	4865.3	3202.06	813.252	889.265	1151.08	708.756
222715_s_at	60.1239	82.6762	59.1307	91.4202	69.6023	60.1893	48.2045	47.3117	44.2623	37.409	55.6559	60.5932	84.1842	50.22	74.7562	149.918	69.2918	85.4174	94.5436	91.7859	81.369	40.94	200.058	151.74	88.2544	82.1549	60.0785	121.787	46.7708	56.9421	117.301	155.998	81.6558	39.7101	60.332	88.5253	117.39	122.127	43.9807	75.9543	56.1385	93.0418	42.3252	66.9088	119.252	40.8082	71.0726	74.167	72.0575
222716_s_at	107.597	126.861	88.2046	190.588	129.983	123.991	142.117	75.101	87.4988	150.892	79.2887	114.91	120.397	189.482	105.659	260.045	117.73	110.933	165.76	256.366	173.272	148.516	162.656	198.095	261.944	87.8301	262.343	128.626	145.679	144.391	97.4827	139.257	160.515	149.308	171.943	152.489	164.421	261.008	120.554	135.258	151.446	134.173	203.231	163.611	248.33	118.258	149.995	149.554	155.948
222717_at	249.437	494.887	471.934	426.72	534.16	261.118	132.674	606.493	345.602	338.668	206.42	192.613	638.745	141.36	248.949	245.297	195.003	56.0201	96.2032	86.8659	249.374	119.778	94.5839	715.058	86.5046	874.492	288.57	142.294	538.826	295.52	115.417	614.07	261.34	371.779	153.191	242.568	383.681	36.6064	201.672	286.646	114.069	91.0544	246.26	78.9096	308.365	526.314	848.952	358.138	302.675
222718_at	76.0869	67.2302	77.413	61.9254	73.9699	76.9105	65.6627	47.9118	56.8016	69.7681	37.8415	75.2839	77.1715	68.5544	101.561	42.9009	41.5904	111.646	77.174	64.9829	72.5921	87.4538	74.4119	68.418	62.2961	58.0387	45.0475	54.2893	30.456	34.8439	84.2286	38.9461	78.2618	55.1654	68.1519	70.6584	52.9	114.985	71.9278	64.3041	63.8452	79.0476	68.9568	73.9156	60.488	73.9316	72.7569	78.1071	82.7361
222719_s_at	115.545	66.5702	86.4447	116.126	122.18	78.7538	99.6242	94.577	76.4375	66.5352	96.704	80.7182	109.964	26.5744	32.9129	52.8791	11.0229	37.5398	112.251	57.7322	81.2361	62.3579	31.717	159.517	53.4222	90.4598	52.0512	44.2197	84.5459	95.5191	56.2155	70.3248	101.812	97.5296	22.144	28.445	146.282	31.8935	13.0158	81.5037	40.7607	5.00665	88.0304	11.5057	25.5302	56.6518	115.082	87.2737	35.7723
222720_x_at	61.3556	55.2125	68.3089	50.8818	66.5194	69.4368	80.8185	74.0346	72.0492	72.8041	63.0737	68.6057	49.3342	65.1826	103.638	81.8626	62.3667	88.416	158.26	105.208	115.658	64.4482	152.912	111.535	122.112	128.497	167.94	86.9625	87.1587	59.7033	115.593	170.105	53.5517	64.2931	55.7867	48.1805	198.154	90.3728	128.785	153.104	116.568	93.7157	118.912	102.962	119.268	56.1565	51.1937	56.6954	83.84
222721_at	47.0303	144.397	40.7856	117.211	41.803	55.5053	71.4104	85.2854	55.248	32.1649	24.9099	45.8091	46.6604	93.976	43.4229	36.5854	48.968	53.3639	16.279	34.3987	35.6081	47.7751	18.3029	22.5122	25.2512	16.962	34.7055	20.8175	37.7338	75.9699	40.5029	34.7631	62.9618	53.8714	28.6245	18.6192	76.6688	30.994	28.8962	22.5097	18.0726	98.2704	48.3864	15.9008	18.4226	47.7263	39.6711	32.8573	22.3272
222722_at	68.0424	85.3653	84.6156	27.569	233.164	12.0499	10.0432	26.0954	36.7169	17.4424	24.3086	10.4849	39.0136	9.49622	50.7237	27.9715	38.1184	9.57575	8.55982	43.26	273.257	9.98339	16.5144	6.40266	7.99346	240.816	33.7164	27.6619	46.0476	98.8492	41.7122	230.321	18.5798	30.9469	24.9474	8.62328	13.2212	10.3334	7.69359	9.45379	46.7529	13.3126	90.629	8.79305	7.99557	27.8814	72.9763	210.027	26.0087
222723_at	6.55299	10.9241	8.73886	6.24867	6.08138	6.44374	10.7638	6.46649	6.60675	9.08462	6.27013	6.58679	5.87325	6.47182	6.8004	6.39079	6.34717	6.44326	9.75386	6.29291	6.25965	6.39096	6.3446	6.27974	8.10971	6.29211	6.26314	6.1325	5.8704	6.34217	6.86427	5.86486	6.56915	6.44326	11.9254	7.20481	6.31154	7.21029	5.92763	6.36765	6.38605	8.13569	9.19251	6.29805	6.35833	8.61074	10.8296	16.7451	6.44326
222724_at	8.21031	7.98004	7.89868	7.86218	7.94125	8.08966	8.20473	8.16606	12.433	8.13383	8.17307	8.20126	7.76046	9.29277	8.13959	7.89072	7.95727	7.56764	7.87074	7.85049	7.8586	7.85592	7.83699	8.839	7.83203	7.91102	7.95001	7.70807	9.58145	7.95424	7.87335	7.74722	7.66333	8.05656	7.95877	7.85843	7.89886	4.70312	7.76223	8.16939	7.95028	7.9744	7.99272	7.8901	19.0348	13.7243	7.88601	7.9107	8.10811
222725_s_at	137.815	195.926	53.9333	151.966	323.02	320.743	74.6968	71.4016	105.394	117.169	224.651	216.404	118.418	98.3047	216.722	132.254	254.503	90.2264	192.11	84.635	108.666	457.234	220.303	21.6744	71.0437	215.203	100.947	108.753	183.285	110.694	277.435	68.0507	78.8743	207.889	16.2594	102.82	205.315	112.892	178.506	75.7996	933.905	212.897	132.13	98.4964	123.418	448.052	239.453	159.295	148.701
222726_s_at	262.995	164.577	187.246	174.328	153.969	189.892	225.187	161.506	166.659	163.947	216.171	186.248	130.834	175.472	149.166	173.299	233.734	120.277	170.135	143.64	167.793	189.648	211.324	203.939	151.446	174.972	205.406	219.414	300.168	189.163	176.61	215.86	186.335	183.72	132.514	133.519	490.394	131.193	97.9356	185.254	125.604	286.223	363.32	165.493	179.893	213.58	257.057	309.616	180.823
222727_s_at	14.3708	14.2991	16.7738	22.3921	13.8041	13.8105	14.2622	16.8878	14.3931	14.2517	13.9803	14.0047	18.514	15.227	13.9022	13.8967	13.5141	21.0725	14.9628	23.8585	15.7838	13.6379	14.9441	13.7056	13.7758	13.5442	8.63092	21.0804	14.0648	18.5836	13.9557	13.0466	19.6911	15.2897	13.9029	13.1848	13.3946	22.1307	13.709	14.3278	18.9852	13.6445	13.5925	13.3561	16.1122	17.7168	18.3821	21.1136	17.2603
222728_s_at	325.809	286.599	585.278	496.025	310.548	315.232	556.603	392.982	245.476	218.648	481.557	306.899	405.543	477.296	271.562	441.605	348.75	1388.12	272.956	434.585	510.904	678.874	369.121	496.378	1217.12	471.596	713.899	837.804	421.451	283.856	404.425	530.128	373.909	274.666	584.136	850.805	642.75	352.994	587.038	205.296	347.895	676.665	494.505	396.16	1686.51	250.699	559.868	367.973	235.076
222729_at	66.9267	38.5715	37.5328	50.0549	47.8602	38.5588	17.3073	67.9859	111.64	63.7293	98.364	91.0289	50.6885	87.5016	65.4834	79.2807	58.4005	37.72	22.9399	43.7716	39.1768	30.2828	48.3536	42.3953	62.8361	51.2947	16.1253	96.3362	64.0712	53.7012	47.0444	70.0015	39.1721	41.1248	41.5137	35.5008	47.7228	52.4542	25.133	31.1089	34.8049	34.6425	40.562	18.8895	29.7489	44.9891	34.033	56.8755	42.8823
222730_s_at	23.4558	12.1891	23.8865	30.093	26.6467	13.562	11.8548	25.7625	12.1989	18.3477	12.9601	35.5409	22.9352	25.1472	23.2348	24.9508	7.29008	30.502	11.4827	15.887	26.0618	14.392	13.9332	22.0458	14.9275	14.4158	17.7615	26.6607	79.6978	26.9669	14.7483	19.071	27.9424	24.3574	12.2971	9.66167	25.7691	41.9354	33.404	7.1065	11.4378	10.4941	61.4508	23.2909	19.3077	26.5319	33.5336	21.6342	13.5058
222731_at	92.2465	99.6247	132.367	308.775	248.876	87.6206	41.0133	193.347	118.577	137.031	70.8104	132.937	330.92	125.823	168.553	97.9285	52.2077	150.097	54.4223	142.656	76.6774	125.54	75.4894	89.7452	98.8368	43.17	78.8283	272.685	443.326	196.303	149.269	182.642	278.385	192.909	79.5116	63.5068	173.614	215.97	257.074	42.4524	91.4346	72.0165	326.553	104.401	100.158	163.122	308.03	170.098	60.0976
222732_at	29.5786	44.2764	55.0581	64.3479	39.8044	35.8266	29.8275	38.6387	45.328	39.7413	43.8161	44.0742	39.1796	36.0126	47.7596	76.0903	42.0997	63.904	102.426	47.7072	49.6901	60.9922	59.7134	50.4108	41.6014	63.4792	29.8912	53.1797	46.174	55.9721	58.7666	107.788	53.3332	35.2832	115.16	60.834	48.898	44.6079	32.4204	59.1333	49.4202	77.9219	28.1708	54.7333	101.233	34.8616	38.5718	35.3603	44.7884
222733_x_at	43.9298	49.0131	47.209	45.9053	44.5021	43.7984	52.788	43.8725	45.0631	41.7686	43.8864	44.8709	50.8392	52.2352	46.4916	43.246	43.2008	56.996	42.6602	45.81	42.3746	41.6756	42.9827	44.3865	42.6733	42.6288	43.0915	32.207	42.0266	43.0103	42.4901	41.8086	42.2792	43.8703	43.2676	48.583	42.7366	43.9108	46.7451	44.3492	43.3424	43.2254	47.234	42.6534	43.2041	44.3454	42.5335	45.8467	49.5387
222734_at	92.0817	49.2971	101.387	90.3796	49.6463	25.1455	115.559	67.7287	84.8506	67.6606	79.8607	45.1794	89.9748	61.7296	22.6739	71.2476	93.5146	175.233	64.3657	60.8872	95.3664	150.657	16.4459	64.7713	52.2167	188.11	156.971	109.272	75.6297	77.2764	86.7971	99.6258	123.371	98.5722	134.702	95.5388	143.258	42.9458	87.9646	117.436	38.8735	122.644	109.318	175.549	235.738	52.4768	112.372	91.0123	18.9554
222735_at	129.588	151.997	55.1672	220.693	113.783	143.956	87.7943	137.429	125.651	150.979	135.339	134.3	128.272	183.479	209.068	361.676	378.902	254.049	219.045	257.348	212.747	266.434	192.226	400.014	501.55	496.778	377.758	416.88	257.247	137.568	363.492	444.189	127.248	89.1732	607.71	199.883	442.122	626.49	493.558	242.544	244.972	196.28	331.447	657.004	525.025	119.231	121.306	141.17	104.387
222736_s_at	109.614	115.722	79.0492	111.6	98.5878	134.968	126.849	144.348	102.439	101.283	132.667	138.383	88.1562	125.498	107.559	245.572	254.081	195.589	152.876	184.879	97.546	237.94	248.741	385.887	361.907	267.325	198	266.598	163.112	89.9661	339.558	265.581	88.374	79.8182	315.009	128.267	301.495	455.852	305.679	197.575	247.702	85.9662	357.448	243.97	276.282	92.6066	137.77	127.282	59.615
222737_s_at	66.7685	109.89	95.6232	118.722	106.516	116.919	94.3307	76.2568	40.3917	64.4732	78.1647	98.9093	86.1616	94.1551	109.759	102.472	109.635	234.923	110.081	94.84	117.722	98.5576	185.393	221.042	137.732	110.478	86.1385	119.761	104.764	102.873	160.012	176.035	95.766	99.1128	90.9429	358.112	73.6324	121.14	78.6073	193.995	141.818	214.859	127.947	170.002	147.505	83.2345	118.638	115.961	123.183
222738_at	43.2803	59.5759	45.1473	67.0174	44.3437	66.9377	80.4076	90.1284	86.1128	78.9169	84.7251	50.6196	41.7216	45.3495	50.434	51.7639	53.4939	30.1009	64.2552	45.1476	57.7126	40.126	39.5389	32.663	57.6597	51.115	28.8136	44.9889	97.8639	78.2615	35.3599	39.7645	47.801	46.8987	60.4762	41.5101	91.1888	59.0511	21.7833	27.338	40.8841	46.4928	66.5215	24.5609	48.7474	71.2125	54.4712	38.6425	50.8541
222739_at	9.38719	6.55372	6.48121	7.50454	6.5371	6.63315	6.77526	8.19949	7.94908	6.70542	6.68424	7.68415	6.41734	6.63342	6.68275	6.7104	6.54576	6.62878	6.36137	6.48313	6.37203	6.47196	6.53445	6.48384	7.42813	6.48304	6.51352	6.2276	6.40941	6.6268	6.53796	6.41269	6.57875	6.95555	6.56173	6.30527	6.4427	6.52279	6.49719	13.2893	6.69711	7.4603	6.67099	6.42428	6.54554	9.02948	9.2568	8.6524	6.68725
222740_at	176.883	154.913	105.444	163.861	179.195	209.127	119.616	157.72	203.033	104.191	157.819	234.355	108.079	146.546	183.882	577.681	407.355	1287.43	407.749	542.759	169.963	639.63	1289	171.692	1857.68	210.157	345.443	406.647	199.827	194.359	631.164	930.099	94.112	200.722	2404.93	933.393	500.764	1381.88	955.765	510.147	434.303	469.845	257.451	3603.69	444.282	95.8651	147.982	160.279	118.459
222741_s_at	81.2284	60.1785	59.1592	58.8835	84.4187	73.7714	67.1115	48.4837	47.8749	47.5516	69.433	86.8102	68.3699	40.5166	68.5617	108.482	67.0221	108.939	131.398	55.0911	59.5757	137.545	251.253	92.131	160.399	45.3362	52.2432	105.552	111.902	81.6013	87.2223	81.3315	79.9116	64.0931	70.3493	89.8099	102.133	450.804	159.979	84.0789	76.4788	88.5682	120.842	126.049	79.794	59.0577	55.9297	59.1597	65.8083
222742_s_at	52.8135	51.1826	54.8203	61.6433	54.3448	63.0707	36.7919	35.6117	55.0132	68.2952	38.9547	42.1047	48.9938	40.3651	61.0243	55.874	97.1994	101.985	53.8685	61.9616	61.7073	70.1168	37.6882	171.53	92.9005	87.4096	100.503	88.5913	99.085	55.0958	88.6405	61.3149	61.7073	73.8102	117.8	126.213	67.6083	183.684	52.5187	109.324	118.826	78.1759	62.6316	39.1579	63.8042	18.5719	83.5665	44.0531	49.4016
222743_s_at	242.571	132.37	72.2486	53.269	88.623	106.651	151.379	200.575	184.627	191.669	132.235	101.261	116.066	42.093	60.6002	101.261	217.031	56.0348	184.916	76.9459	114.742	82.2286	127.832	185.8	101.66	144.672	102.772	127.268	213.149	158.95	100.322	60.2976	96.2188	115.308	67.7811	96.3608	154.589	73.5355	38.3336	132.274	101.261	52.0852	166.59	57.9982	48.6841	174.999	93.5983	71.72	100.966
222744_s_at	189.889	41.5242	113.294	135.17	96.7716	107.381	175.223	110.001	100.52	140.166	234.796	132.546	124.748	97.4649	117.128	144.703	289.791	95.6498	107.94	102.349	192.076	196.813	192.453	213.269	187.233	138.011	91.1947	110.41	97.2979	146.544	181.936	149.309	182.305	107.164	124.259	148.495	86.7842	139.309	142.876	125.126	119.845	216.165	170.967	98.1218	81.8507	103.491	119.064	85.3655	97.6001
222745_s_at	139.711	163.866	203.252	215.518	149.723	206.788	202.513	206.41	201.667	121.863	160.02	154.477	176.356	150.167	133.392	220.655	214.227	203.702	142.512	179.955	247.286	111.624	158.749	176.421	163.989	149.976	283.005	302.711	341.297	198.251	170.747	229.743	232.944	182.784	379.001	147.919	303.703	88.1889	232.908	115.441	158.519	330.685	340.243	209.254	135.481	195.963	235.521	206.475	162.953
222746_s_at	4.41387	4.32153	5.29192	7.80028	4.31302	4.35303	4.41274	4.33564	4.90039	4.38571	4.9687	4.40678	5.29908	4.95739	4.37865	4.38552	12.9792	4.21506	4.26955	4.27907	4.26559	4.28103	4.31349	4.28631	4.28944	4.28946	4.95407	4.1973	4.24283	4.20183	4.1501	4.09364	4.3246	4.36217	4.32251	4.27617	4.24585	4.67311	6.84287	4.39625	4.33199	5.2032	4.34242	4.29036	4.15978	4.36066	5.49246	4.29144	5.01607
222747_s_at	158	100.995	77.5501	68.857	67.5832	89.5416	128.506	129.015	101.834	110.936	190.355	113.203	55.7521	72.6657	64.0148	118.381	104.926	231.901	142.293	142.268	281.162	158.535	142.572	531.332	207.322	188.891	110.072	140.275	136.857	125.181	133.584	170.783	77.7566	82.1454	100.266	175.195	249.287	119.001	354.894	145.662	145.722	56.9683	112.404	246.058	100.984	138.828	57.0748	91.4559	43.9442
222748_s_at	53.423	65.0668	101.187	63.0145	51.3508	69.1626	170.992	57.1191	47.5608	43.3541	143.56	50.0693	54.5315	66.4529	50.2749	73.9149	29.7214	66.4529	120.72	37.347	109.587	76.2604	59.4804	119.62	92.1168	52.6603	91.8284	113.151	66.0535	58.5365	77.1736	58.6415	79.9271	38.9985	42.1277	96.0227	51.2578	56.7988	53.09	300.111	45.6212	46.4095	90.4633	58.4439	99.6376	30.8667	71.9238	96.9874	74.6814
222749_at	141.308	117.512	68.4733	92.9657	99.0039	82.2891	81.9033	98.8599	99.6503	105.497	72.7362	99.3716	107.071	70.4546	111.284	127.265	93.7135	92.1965	132.141	118.166	118.075	137.922	110.306	132.079	134.114	115.346	115.006	69.0945	81.4033	132.075	97.4145	59.8882	124.963	98.6655	89.4194	101.636	89.3373	185.381	86.8971	99.6895	151.767	134.51	97.8861	162.837	90.2154	82.6869	82.2353	69.5465	104.499
222750_s_at	62.5642	192.224	56.1483	60.2197	79.5344	107.963	33.7614	63.2761	93.4624	73.1994	39.9223	82.5693	39.9378	76.0477	67.2182	165.54	85.7782	118.509	296.436	90.0718	85.6399	92.4806	92.3254	119.485	126.656	136.798	164.699	130.849	129.917	77.9347	241.259	104.486	116.375	83.1559	193.624	175.559	104.35	56.7824	256.054	139.564	243.54	104.835	111.001	143.438	232.181	41.1106	88.7615	49.361	97.6124
222751_at	421.037	638.464	619.55	725.546	678.392	508.267	528.927	727.693	619.776	549.975	519.154	652.619	829.6	524.056	701.598	582.691	903.372	725.346	634.672	569.307	570.796	760.009	545.778	746.931	613.361	479.495	689.38	708.437	727.982	711.524	553.192	680.862	664.024	787.293	573.275	821.719	613.887	504.81	509.956	387.015	890.827	390.164	684.512	629.029	485.344	736.537	629.339	538.947	536.259
222752_s_at	19.3243	36.0815	35.7114	31.1641	27.68	17.2219	24.8989	13.9699	25.3228	18.3174	20.8001	27.7011	38.7899	39.3051	25.6115	49.5383	17.8572	93.021	113.48	36.4243	37.3948	32.9079	63.1506	51.0548	90.1901	32.7454	68.3234	149.741	23.9643	17.8988	91.3415	81.7415	40.4014	34.9956	63.3945	59.6753	30.5968	45.2531	65.9862	24.4935	45.9539	27.5623	30.3999	40.7583	62.1181	20.5201	29.43	29.3664	26.7552
222753_s_at	206.536	237.198	308.545	204.619	290.697	286.347	337.42	223.474	251.335	185.844	267.783	372.483	278.481	316.084	286.038	414.366	363.632	195.465	277.609	251.125	239.45	121.068	775.456	272.233	392.369	201.099	138.847	851.875	333.939	220.44	369.714	718.645	353.724	259.442	442.413	210.403	406.616	341.273	123.686	140.564	189.803	70.1533	1666.67	173.837	160.441	227.309	296.69	207.346	291.571
222754_at	152.274	198.825	532.243	286.465	234.07	214.311	393.816	169.655	116.037	135.127	380.741	186.71	202.652	397.192	342.548	378.002	199.119	152.169	267.297	316.669	405.99	95.9158	268.47	230.84	375.691	295.854	219.981	312.48	213.186	127.936	354.699	203.509	271.722	123.713	442.378	118.583	158.346	230.912	231.145	369.945	144.602	190.419	353.502	191.895	230.84	173.522	375.881	271.212	158.66
222755_s_at	20.1255	28.3214	29.8271	29.4768	35.9489	48.2616	37.9323	19.3661	35.276	28.1015	43.8564	30.1792	27.7169	32.4046	28.5928	21.1283	22.3927	39.0033	53.5164	35.2064	16.2319	39.997	33.3053	47.2556	44.3218	34.9082	52.4984	26.9592	17.9989	32.5153	51.3653	30.8532	39.1117	28.4893	50.9465	48.7217	18.6339	63.1662	28.2446	37.7326	57.3795	44.7758	28.5584	46.1795	79.2146	38.59	30.0331	32.1012	31.9033
222756_s_at	59.1555	66.1113	63.1217	97.0019	77.2539	63.1278	68.599	65.11	70.1526	97.0486	64.5332	69.2966	63.5061	161.954	48.7773	65.0237	77.4892	93.3538	62.1244	95.1129	62.234	63.0148	27.7332	32.5605	168.129	43.5121	43.4913	60.6561	64.4694	64.467	44.8301	61.641	66.9798	110.317	57.0856	153.376	26.5886	182.669	50.3434	70.1814	64.946	58.376	32.6091	45.7728	55.5883	64.5332	62.9403	63.7662	72.8072
222757_s_at	178.554	143.67	160.525	138.059	115.725	187.657	159.902	181.597	209.592	187.395	189.55	171.131	131.156	135.842	141.689	113.451	259.234	94.2493	218.615	220.645	107.589	181.105	125.888	128.081	137.025	117.084	339.907	81.4019	113.007	175.945	161.837	98.5298	138.422	162.543	287.963	51.8696	104.828	200.508	218.75	117.416	307.046	621.106	227.569	117.409	203.829	128.856	151.054	163.201	134.524
222758_s_at	8.56314	9.01303	10.3176	8.61695	10.003	14.6589	8.90348	9.45375	8.69687	8.4692	14.6286	10.0363	11.7853	8.84264	13.9938	8.2395	9.65135	7.34519	13.3084	11.5038	8.63531	7.5928	7.17786	10.173	7.13507	8.08894	6.13171	10.0379	7.74489	9.17277	8.72534	7.82027	9.30242	12.2783	6.22387	8.77574	8.11068	7.19891	8.07595	11.8451	11.5012	6.86293	8.76533	7.13058	8.72827	8.80275	8.34302	8.10389	12.9961
222759_at	73.3676	47.8947	60.4741	88.0274	95.8264	52.4886	82.5823	85.6397	76.3654	97.6061	54.5269	68.6201	43.1003	56.993	39.913	122.166	71.499	205.384	44.043	67.4895	51.4708	156.709	91.2567	65.104	175.58	163.495	62.072	123.319	77.4383	119.349	60.5452	97.5187	74.9512	82.4827	108.963	210.307	85.9146	152.096	464.189	31.946	66.1271	106.25	124.852	57.09	97.616	52.8622	85.3243	63.5445	41.6419
222760_at	31.6604	20.4985	27.4601	34.3482	32.6099	26.9019	21.6771	24.8897	28.5691	31.1087	20.3709	23.9909	46.9465	21.5586	28.1183	26.8587	26.7101	37.5831	34.8663	26.1903	183.33	32.3737	23.8375	274.083	28.2621	30.0637	26.5703	18.064	23.8192	30.6633	37.2608	93.5278	53.9795	30.503	25.4456	96.758	29.2711	30.0637	61.2746	71.0021	22.055	27.7176	27.6534	27.4937	27.7208	30.8112	34.2377	29.3616	30.9926
222761_at	187.786	126.124	81.7757	125.958	120.886	99.7607	127.781	121.8	107.117	203.46	80.2244	105.633	119.475	79.9826	95.2202	67.829	252.329	79.172	175.168	162.999	146.362	57.5746	123.355	137.183	76.7509	116.947	174.876	127.569	239.383	234.279	125.602	67.8283	79.9856	134.027	89.8426	111.776	361.841	61.561	108.014	78.0517	111.31	232.652	84.7058	132.809	109.259	112.518	67.9604	100.916	112.166
222762_x_at	468.426	552.525	585.422	682.664	464.897	328.514	411.161	556.758	453.957	575.975	555.769	405.931	802.264	411.334	555.764	717.957	871.608	582.895	447.475	701.354	583.546	646.725	506.549	598.652	621.634	580.601	688.265	423.87	551.635	503.915	476.128	552.695	632.323	493.572	2573.72	466.69	411.954	760.609	505.448	366.941	462.128	859.747	603.252	831.963	626.944	494.247	421.383	681.858	571.429
222763_s_at	318.899	367.361	442.711	306.797	471.54	443.87	478.209	516.914	406.521	470.461	470.597	399.483	300.007	449.37	270.702	523.007	382.899	347.346	505.834	332.351	478.168	736.731	407.33	257.139	448.58	545.453	368.572	925.549	436.044	438.975	316.989	276.118	390.096	369.995	153.771	390.896	518.734	508.208	804.057	352.238	351.726	636.593	336.369	130.714	555.738	536.856	411.694	403.647	288.457
222764_at	17.4837	16.4249	40.2575	16.2501	19.2695	16.3169	63.2032	11.0291	13.4386	17.2766	17.7177	13.2017	16.0193	16.7769	16.4253	167.241	15.9833	54.5073	15.78	19.6863	22.6871	19.2372	13.8352	16.3614	43.7239	18.1851	16.5077	20.3148	16.0769	15.958	19.2631	22.7968	23.7629	17.3886	75.1176	39.4606	16.0634	47.4242	165.732	14.7937	12.9713	16.822	21.536	34.4336	16.7463	16.6393	16.5432	16.5786	20.6232
222765_x_at	98.1594	126.961	179.705	152.571	128.48	106.097	113.509	124.639	120.773	113.042	130.686	102.584	112.643	213.237	153.841	152.506	105.137	568.558	184.457	116.155	141.938	134.237	119.716	136.836	308.35	134.49	214.881	174.002	196.441	100.181	155.821	231.894	154.02	107.841	261.053	388.913	209.213	105.832	235.129	64.7778	172.047	98.964	227.281	207.851	242.472	86.61	168.764	121.425	114.151
222766_at	11.8344	7.92355	8.57756	7.8787	7.896	9.10576	11.0474	9.71605	16.032	9.24813	10.045	11.17	8.32502	9.92866	9.84714	8.81697	14.8786	8.39405	8.45574	18.0748	9.05464	8.03067	9.16697	8.54041	8.63771	17.2784	8.15396	8.17377	8.36725	10.2417	8.58245	8.3977	8.41659	9.13827	8.80824	8.47701	8.07228	8.56137	8.57981	9.43972	8.52326	8.21586	8.65051	8.63171	8.53026	9.93014	8.02115	9.37992	9.20433
222767_s_at	41.6517	39.5852	55.3994	41.0599	39.301	42.1831	41.6917	29.1663	37.8282	42.2413	85.5175	49.8162	25.965	42.2781	42.8664	48.2755	29.7909	89.597	54.8197	37.0183	51.7517	34.7245	50.9469	37.9683	61.8803	27.9246	38.7432	38.9705	40.9035	32.4346	40.272	39.0006	59.5716	50.9435	57.2885	70.3493	22.7654	46.9711	41.8157	42.584	38.009	31.3519	72.7867	55.125	66.2878	28.3412	45.9104	41.8103	44.7767
222768_s_at	76.6121	91.8821	161.241	127.993	63.265	103.555	110.625	49.5987	52.4559	75.6407	74.6056	87.273	85.3092	91.9402	80.3764	164.189	111.134	338.533	126.032	164.203	193.434	189.069	167.865	230.399	258.512	211.024	154.074	132.287	90.3284	96.6324	136.49	197.939	150.547	80.3803	252.283	284.311	96.0273	381.761	185.102	164.257	179.351	90.4028	103.167	250.273	247.838	67.1245	160.209	121.869	106.45
222769_at	13.0288	14.9268	13.0458	18.3033	16.696	11.8103	12.9836	16.195	10.3459	13.4316	13.181	13.9231	21.104	13.6463	17.6217	15.001	29.7491	21.5435	32.7545	22.2341	17.0049	13.9336	23.3995	27.6223	23.6796	30.4026	23.4103	26.6863	23.071	24.015	17.744	12.0728	26.3638	25.3735	16.7627	31.173	23.1104	15.3192	13.9684	34.5935	16.2904	35.3339	13.8415	37.1064	22.9727	11.6602	14.9775	12.52	19.6348
222770_s_at	134.822	139.598	116.23	122.885	110.025	150.081	145.13	91.1798	87.5427	155.808	122.315	112.446	67.1943	98.5392	124.627	184.232	124.924	111.469	161.736	116.86	173.525	136.081	67.5013	131.351	148.979	129.071	226.323	133.925	176.714	123.093	140.314	84.1395	88.8405	78.5268	232.287	75.4831	159.275	108.451	232.545	115.601	98.3946	86.1418	99.6604	141.368	228.417	115.93	105.317	173.735	118.456
222771_s_at	11.0438	17.6738	11.7191	14.4378	12.5001	9.32334	9.11408	10.9212	8.88131	8.65319	8.65759	9.05603	11.8394	8.67945	7.55237	9.67509	7.94081	16.6587	6.80075	8.28333	10.4818	8.22233	9.18454	90.6296	33.0454	8.3073	8.38152	47.5682	7.15952	8.38803	61.8018	19.6605	11.0977	8.78773	244.863	55.7735	19.5736	126.048	8.61892	7.82504	7.62255	84.6057	6.76163	132.966	28.0474	6.79307	15.4031	12.0075	8.99342
222772_at	7.17433	6.35854	6.72616	7.88551	6.46039	6.59653	7.30075	6.91504	7.47098	6.86391	6.97648	7.18703	6.20884	6.81542	6.81975	6.58029	6.52824	5.94934	6.23662	6.27679	8.84962	6.30265	6.5318	19.3093	6.3933	6.23061	7.93959	6.15822	5.76307	7.07307	10.7999	6.495	6.14166	6.5381	21.8483	18.6982	5.94596	33.1302	6.33281	6.71953	6.58765	8.16944	6.57388	14.1763	8.69952	6.63679	6.29131	6.26258	6.71767
222773_s_at	11.0566	9.90856	11.4015	9.45255	8.07866	11.7486	10.6136	11.8381	8.30111	7.17562	7.1707	7.86118	11.8901	7.59548	11.7536	7.77347	7.47252	8.6901	6.9982	6.46097	6.62297	6.54835	5.95595	6.6723	8.42257	5.29595	6.80492	6.85008	6.34887	7.4559	6.36959	17.6552	15.5316	9.29428	7.91344	9.42764	6.52682	6.48053	8.96812	7.15628	7.05438	6.69632	6.49438	7.42614	6.50639	7.10594	7.47252	7.8783	7.55034
222774_s_at	5.3184	5.30545	6.67596	5.02774	5.30231	5.46284	5.63353	5.47623	5.64088	5.4265	5.47795	5.36515	5.14716	5.49859	5.44642	5.35529	5.267	13.6777	6.05033	4.93085	5.69386	5.5057	5.74785	12.5659	8.28594	5.79875	5.20207	9.47336	4.88502	5.2575	5.77382	15.7738	16.0175	5.47171	28.5816	5.59466	5.25879	5.24264	5.09024	8.68657	5.28638	5.29445	5.30497	5.26495	5.33765	5.45992	7.34176	5.22401	5.52945
222775_s_at	99.1559	74.8093	78.2392	113.015	89.6796	108.897	115.938	62.9849	51.1519	68.4439	59.7805	85.7785	57.5098	104.566	77.6631	94.4634	63.459	51.6298	88.9623	113.874	103.707	87.4569	53.0504	99.5189	50.0373	96.8395	53.8971	91.9588	104.815	85.7785	74.5555	50.6728	104.559	58.3389	81.8156	46.6757	136.345	69.6385	135.572	63.4045	68.9642	66.4859	134.065	72.7014	107.617	60.928	92.1238	71.6019	70.2763
222776_at	6.0193	5.10025	5.04313	4.98309	6.31171	5.24633	5.13723	5.12761	5.32737	5.26918	5.27344	7.02049	4.97966	5.3409	5.368	4.93806	5.62293	10.5884	4.72028	4.99442	4.72862	4.67805	5.08743	5.03019	6.10356	4.97349	5.07114	4.91101	4.91743	5.08947	4.99773	5.53356	6.02494	5.07632	5.02591	5.01487	5.01875	5.11345	9.38866	5.14865	5.19502	6.01988	6.62476	7.01199	5.1037	5.07143	4.99292	4.9804	5.10975
222777_s_at	9.9832	8.12645	8.01502	8.04127	8.10806	8.18688	8.39118	8.21679	8.35053	8.32245	8.45213	8.43414	8.01298	8.33899	8.31044	8.18519	8.22204	18.1681	8.04817	9.34078	10.8218	8.81665	8.1603	13.5953	19.216	8.85423	8.09998	9.59738	8.00239	11.7948	8.06374	7.96294	8.05406	8.25113	10.5006	22.0779	8.12251	25.4692	8.08546	9.73135	9.86693	8.11811	8.90787	9.1561	8.11778	8.27972	10.9782	8.10724	8.20252
222778_s_at	16.3466	17.1596	11.3882	13.8378	11.5793	23.3719	10.8069	18.7635	15.1837	16.4788	14.8979	14.8837	6.75116	14.913	19.1483	23.8652	13.4247	20.1225	17.2771	13.4433	14.2691	13.5522	15.7352	17.0601	33.6564	25.9063	14.4777	11.8816	20.4126	18.4476	20.0989	11.0968	14.2144	18.4691	18.6157	23.4175	9.75383	17.7761	12.7592	14.9401	9.26705	11.7714	15.7352	38.5464	27.7204	18.337	14.9179	12.0304	15.7352
222779_s_at	35.0796	42.2337	42.663	47.5325	34.5676	61.8223	64.6631	41.4797	31.0875	42.8734	22.227	32.0702	40.1923	33.3734	30.9911	32.5243	35.3144	57.175	59.7542	62.1141	56.1062	31.7049	55.2385	31.9073	64.622	57.2627	57.9967	62.4968	34.0957	60.7247	43.785	52.1067	40.1438	27.9092	35.7723	37.8619	53.2321	50.8611	28.5152	51.629	37.641	30.8351	45.6916	27.708	31.2037	34.0566	42.8827	40.0492	33.1958
222780_s_at	6.79888	4.94074	5.08445	7.92095	5.09719	4.98434	5.60451	5.07058	5.14375	5.60391	5.02811	5.82976	6.425	5.05597	5.01257	18.487	4.92622	4.78457	4.85328	5.46909	4.85753	5.18686	4.99987	4.77575	5.58121	4.87123	4.62543	4.88679	6.45695	5.68191	4.94562	4.66666	4.93847	5.05204	4.93731	4.60702	5.22014	29.9603	4.87757	22.21	4.87205	4.93261	8.52335	4.88923	5.0037	4.98511	4.95055	5.45058	5.0064
222781_s_at	44.7955	52.5679	56.0624	48.7427	62.956	49.1941	52.4434	39.8644	38.5045	35.3513	62.8141	52.4329	27.615	46.8082	53.7195	52.5409	52.5824	113.922	77.244	42.6144	67.6903	32.4793	47.8741	106.425	175.468	56.5283	60.3455	38.391	52.4713	21.9926	58.974	60.2546	50.1534	35.0652	59.5134	210.041	28.3335	77.4964	112.572	57.0992	60.3687	31.1328	53.1373	256.195	73.5631	38.2262	49.8442	30.3865	61.56
222782_s_at	5.04214	4.8039	4.75478	4.71981	4.7715	4.94387	4.91336	5.01538	4.9567	5.01562	5.01876	5.13777	5.13449	5.90845	5.47748	4.82217	4.80335	4.64403	5.1935	4.69265	5.4156	4.67402	4.79657	4.68293	4.78179	4.7837	4.79464	5.00232	4.58359	4.79835	4.69374	4.59751	5.94126	5.06375	4.82538	4.73537	4.72194	5.27879	4.80663	5.03423	4.83209	5.26455	4.83303	4.73121	4.80229	4.93583	4.74772	4.72926	4.99728
222783_s_at	32.4145	38.2052	22.6436	22.7791	24.7316	35.5515	42.116	57.0169	24.3659	49.5537	24.2914	24.2638	22.3758	23.6364	37.1276	33.8888	47.7751	9.38681	46.2373	22.9082	22.701	25.5013	6.97713	17.9677	22.7898	22.9321	21.2092	14.8103	20.7474	28.1238	16.1004	21.1918	20.1971	23.4561	14.2975	22.6156	23.0202	18.8038	13.5506	34.2368	20.5883	31.8934	23.1957	11.4303	23.1018	31.005	22.6742	19.084	23.5259
222784_at	330.046	219.17	124.576	100.23	134.283	188.6	378.306	325.577	166.773	374.146	156.312	259.156	136.148	136.332	197.475	113.862	366.801	68.9423	263.377	143.35	115.893	180.81	21.6724	53.1798	86.4879	130.757	261.261	52.0948	107.961	346.582	102.539	64.0604	57.3824	148.667	49.9964	139.335	171.334	79.7214	55.1254	258.393	148.697	588.963	52.9272	157.102	232.266	320.994	82.3307	134.411	131.669
222785_x_at	260.803	150.984	116.502	146.655	140.569	179.59	174.012	218.962	198.846	221.159	130.299	139.932	162.777	136.392	109.876	130.779	184.159	35.5573	179.06	157.794	125.847	150.493	88.4662	192.632	120.944	216.308	149.341	190.353	274.869	239.909	165.026	91.1023	99.2442	182.574	99.1279	91.0697	274.686	60.2505	62.4447	263.187	109.175	26.2365	129.251	38.7026	51.7137	167.639	128.339	122.311	195.791
222786_at	15.6345	21.0292	19.4247	20.7138	19.3891	16.0653	22.5392	15.5071	15.8281	15.5801	15.5076	20.733	30.619	14.9568	20.1259	19.6099	42.3448	24.4814	29.4678	34.9729	22.9974	14.4543	37.3134	14.4561	15.3721	19.1628	19.7966	37.1531	21.2278	19.4956	19.4094	33.9775	30.7539	31.2275	18.0664	23.3129	17.4891	36.8089	17.8753	20.5243	15.2457	19.5072	21.5666	15.7435	14.0946	20.1102	15.1133	23.4288	20.2635
222787_s_at	539.576	529.695	294.747	298.479	263.507	369.598	353.55	312.585	303.803	646.96	347.731	309.286	223.68	339.516	526.596	650.671	1630.97	156.512	375.814	410.502	568.779	495.597	275.051	497.316	672.58	739.86	753.577	832.955	1200.33	542.151	489.574	497.002	466.883	427.676	910.131	888.795	2044.79	423.953	349.124	278.399	637.104	724.667	708.177	1188.69	601.463	770.694	525.65	674.698	648.399
222788_s_at	58.4412	48.4747	55.6969	59.2638	54.0485	43.1625	57.465	57.1378	47.2343	57.0956	44.791	46.4356	55.345	45.8487	56.8459	56.27	46.8814	55.0247	69.1317	55.7545	59.9304	63.2417	53.9747	55.7176	63.0387	72.1559	70.4996	99.4191	55.1421	70.2386	43.6254	55.2945	55.6024	56.7975	57.0158	70.809	90.6253	66.4423	48.9112	57.2586	56.5982	377.352	45.6746	56.3731	56.345	49.7385	41.9995	54.1938	51.5549
222789_at	75.2781	100.747	126.618	109.49	127.317	86.5438	91.2445	95.6708	88.7697	126.031	105.386	82.6025	125.32	71.9211	73.7723	117.053	139.381	118.54	72.2467	60.5891	88.7584	145.855	88.0455	73.6469	73.9739	100.476	88.2449	221.438	127.688	113.663	100.585	162.239	91.8331	84.1766	78.7702	117.079	227.577	51.3855	84.8515	47.6599	56.9882	679.557	94.4428	109.138	75.3684	120.101	137.913	101.827	70.7446
222790_s_at	91.3143	140.778	173.632	153.489	116.836	112.831	101.955	119.612	131.973	185.547	125.958	89.659	201.505	101.906	120.569	142.062	167.382	143.615	99.4998	129.896	133.483	201.433	132.739	100.423	104.761	177.863	230.847	295.1	185.804	175.444	132.107	256.347	129.673	126.114	199.249	209.607	289.74	87.0674	107.8	104.385	52.7793	1317.6	72.6368	268.51	139.767	141.873	183.811	199.025	111.615
222791_at	141.11	185.052	314.967	233.427	223.129	175.104	167.686	158.4	195.11	208.929	150.129	147.478	341.94	133.314	138.103	212.126	259.152	214.323	156.748	119.991	202.368	290.15	199.376	112.007	140.268	229.446	261.541	483.228	322.181	182.27	164.621	314.57	191.533	166.444	182.897	244.55	470.672	88.8128	164.607	67.8446	87.9665	1571.15	179.139	343.375	179.341	210.673	247.916	258.785	153.444
222792_s_at	149.612	118.796	134.56	108.12	126.772	95.3799	179.818	124.319	105.97	122.039	200.778	88.124	118.621	105.965	106.718	158.658	106.235	347.715	141.754	128.161	158.259	176.041	174.06	139.537	253.778	145.513	162.758	231.846	150.252	142.395	134.808	152.043	143.539	120.799	186.873	212.341	268.647	221.001	236.369	147.78	122.424	250.151	160.616	269.478	279.345	170.224	132.944	128.54	83.529
222793_at	92.8486	586.101	87.6293	221.813	305.773	413.661	113.681	69.0499	93.7708	92.5974	84.8164	275.657	105.837	105.915	178.719	111.883	316.081	38.754	219.465	167.013	109.912	61.4196	255.109	90.718	80.6718	165.41	171.624	141.372	229.674	94.445	101.91	199.488	90.3363	111.489	179.461	15.3725	197.982	148.355	37.0906	99.3987	142.914	80.1124	120.661	254.719	46.9065	115.762	260.384	287.639	175.866
222794_x_at	289.919	307.216	493.422	467.146	361.033	323.867	451.598	312.456	372.413	318.677	300.698	313.144	347.638	490.442	414.609	503.895	317.541	693.268	418.153	486.051	404.495	454.957	337.07	411.419	686.124	581.322	448.461	457.801	328.602	347.872	353.767	422.006	427.846	384.388	612.698	729.271	455.658	530.14	580.218	264.914	328.221	610.815	387.27	473.174	426.278	319.055	476.135	391.478	235.588
222795_s_at	27.5765	18.5494	18.7461	13.7325	14.1825	13.9811	28.2302	14.6209	14.2709	14.615	21.5156	14.4844	13.2204	14.098	14.1548	13.4782	13.3373	14.6918	14.1116	14.0566	23.8023	14.1174	41.3881	12.6629	13.2533	11.4386	14.2818	13.4413	13.6765	13.8774	13.8871	10.7336	14.0653	17.7889	14.6313	15.2227	13.6922	23.9811	20.2637	35.9947	15.0964	13.0034	14.2129	11.5724	13.3367	16.0051	13.7499	13.959	18.7978
222796_at	13.3384	13.3633	14.0435	10.7084	11.3115	12.0218	12.2724	11.5481	11.699	13.5565	15.6686	12.7012	13.9854	12.1535	12.7054	13.3023	12.1205	10.8839	11.1926	11.322	10.705	11.342	13.1767	12.5935	10.2811	11.3708	20.517	10.5705	11.1437	11.496	10.4081	10.7944	10.9142	9.01509	21.0594	21.5049	9.93238	16.3171	10.593	6.3741	11.7187	11.5909	11.606	12.5543	9.53905	12.0723	10.3819	17.1534	12.196
222797_at	7.64599	7.51846	7.44387	8.15255	7.48274	7.62169	7.75207	7.7481	7.73657	7.63449	7.7181	7.84547	7.37999	8.88563	7.69648	7.53184	7.49718	7.31892	7.41637	7.392	7.35248	7.40243	7.47547	7.43066	7.02162	7.3948	7.4761	7.18922	7.37837	7.48409	7.36652	7.37102	7.50261	7.63506	9.32465	7.35553	7.43318	7.51937	7.40464	7.72317	7.8274	7.51566	7.53378	7.43343	7.51291	7.66127	7.42352	7.42357	7.59859
222798_at	151.841	95.5308	60.9952	147.161	108.062	178.629	133.007	110.442	135.528	132.489	89.4598	166.714	72.225	148.953	106.043	83.58	270.233	142.924	126.405	186.039	106.372	97.695	167.6	162.215	199.742	118.028	322.487	158.74	202.007	133.438	201.783	107.591	145.838	101.932	319.64	122.173	472.751	174.833	79.9781	286.696	116.453	279.97	105.385	167.507	361.213	111.768	128.06	127.971	124.38
222799_at	10.4547	11.6429	11.3	10.1267	15.035	10.9515	12.1036	11.4873	11.8473	11.2617	11.9774	9.46741	11.625	8.99467	10.9672	11.6571	15.9629	13.3257	11.3259	11.7916	21.1932	11.422	24.3743	13.6558	11.4961	11.4495	11.5644	11.0855	11.2645	11.5823	15.886	13.0616	11.8009	11.868	11.6599	14.4493	11.4775	16.3011	17.5056	10.2219	10.5832	11.625	14.0939	12.8991	11.473	11.3399	11.4056	11.4981	12.2278
222800_at	12.4042	11.2933	13.345	10.829	15.2905	12.1234	12.5984	12.3626	12.8522	14.3126	11.8696	12.1841	15.995	12.5594	12.1731	7.36184	11.318	11.1895	11.8821	11.5723	14.0885	10.6108	5.92583	11.5616	10.9407	14.3008	16.5079	18.6715	14.277	17.137	14.5653	21.2281	15.5253	9.18086	18.2582	12.0935	16.2795	12.1919	13.8865	12.3091	11.8998	11.6679	11.39	22.2912	15.4823	12.1022	11.5779	11.657	14.4749
222801_s_at	58.3854	49.6922	49.2307	54.5656	49.0888	41.7523	57.4779	47.9008	46.1721	54.4777	50.5306	32.6125	51.2589	52.8816	31.9149	66.8823	96.2195	136.867	46.5577	67.7865	43.3588	47.851	49.2989	47.6596	82.7728	88.9527	43.6354	45.1982	60.1451	71.6474	32.4911	47.6421	54.7306	52.5229	50.2931	74.0877	33.4659	124.279	110.613	53.9441	60.4571	49.6855	43.0134	52.5214	30.6065	34.6587	45.71	51.1405	50.6012
222802_at	87.226	326.471	178.134	140.58	214.198	48.6699	30.1665	101.666	136.208	78.0371	50.1508	42.9583	125.385	20.2169	61.7644	27.6041	58.1896	56.816	154.611	65.4216	82.5201	53.3791	26.2337	13.8065	24.1888	144.338	69.9771	19.4704	74.3302	103.251	42.6652	200.667	170.01	156.862	170.413	21.6625	24.693	18.3979	52.5214	36.5242	61.8026	23.9055	55.6505	31.0112	20.993	90.5862	152.768	103.808	102.209
222803_at	27.5853	24.0333	45.3597	96.2636	99.4802	32.0992	16.0729	26.5759	34.8738	32.8235	28.8512	28.3873	77.2232	19.3598	26.4307	31.3401	18.9707	43.9889	12.9228	30.8322	29.6755	110.749	19.3947	13.7068	90.8864	111.686	75.7561	35.9134	55.1663	35.9756	36.3694	57.9643	67.8148	39.6494	81.0582	243.031	20.2899	22.5673	133.884	48.7266	44.8947	172.077	30.5635	42.3183	11.473	20.314	53.5603	47.9571	37.4745
222804_x_at	121.979	135.663	146.033	155.61	184.166	181.422	138.313	138.141	144.051	148.847	142.014	149.207	105.824	159.291	121.11	201.261	204.885	147.021	231.176	163.369	236.616	129.161	251.726	247.099	222.788	247.853	211.619	119.486	151.696	179.287	239.419	161.014	161.563	126.315	154.209	106.932	218.633	207.116	215.953	244.06	149.727	114.806	151.142	633.162	170.33	163.49	127.277	144.532	126.87
222805_at	394.395	352.026	197.25	260.614	348.944	413.716	398.263	524.439	412.745	408.662	451.686	537.247	349.689	271.362	351.689	184.067	679.478	244.388	175.816	237.672	397.615	337.383	221.465	454.123	455.157	157.038	377.564	508.313	864.326	424.375	488.986	715.617	252.219	425.95	320.636	583.027	977.079	221.025	362.589	310.74	366.979	302.63	727.775	512.141	508.837	424.033	285.917	300.126	306.214
222806_s_at	23.3747	21.2882	26.6441	22.1572	22.109	22.339	16.0563	15.8814	17.027	27.3224	22.503	12.6888	21.7654	27.0386	14.0938	28.125	27.5029	21.6437	21.9092	25.0385	21.8999	33.7637	36.8198	19.4301	27.1987	35.6415	22.0859	21.5713	18.6815	34.8541	21.8972	26.1044	21.8886	22.1179	19.9672	21.9351	22.1185	38.9011	12.9829	22.5296	19.7835	21.8939	19.0827	22.0199	22.1774	18.5864	11.7396	22.0038	22.3761
222807_at	75.5563	68.7108	90.9304	110.888	87.1581	61.6167	56.2	66.7468	82.2909	71.6166	71.5397	57.6049	90.8196	69.3166	72.9124	107.591	63.4086	83.4628	73.4815	87.3087	81.4768	98.9145	86.4369	75.4097	118.438	142.495	57.7584	119.265	93.5867	85.2969	88.8644	82.0786	89.0396	69.1587	82.6327	94.1808	118.897	97.846	59.5602	58.8291	63.7815	78.8554	67.1577	56.1037	90.799	97.0775	80.9593	73.0081	70.8866
222808_at	302.198	341.104	503.369	375.371	431.012	427.679	451.214	493.439	599.241	510.47	691.925	462.681	466.023	722.354	563.4	460.203	553.63	560.985	460.355	583.901	645.434	1081.13	775.34	953.027	688.167	566.293	573.828	565.416	809.839	347.385	629.251	670.642	440.783	440.271	315.759	424.731	547.755	535.603	515.49	266.683	863.143	444.318	1055.09	541.538	396.757	442.088	514.013	501.496	475.009
222809_x_at	50.0634	68.0927	39.2735	43.5471	30.2304	33.9495	45.7016	37.7984	48.6376	46.0457	39.5232	33.048	48.2856	39.0618	24.654	92.0035	91.3589	47.8502	57.3975	61.0916	44.2945	101.541	83.6519	49.2032	54.1176	44.5159	31.349	20.5748	31.8869	38.1839	62.6425	30.6142	116.092	47.222	45.0828	74.6911	48.4404	52.2778	50.2764	50.1267	49.3099	101.021	49.2821	76.2631	52.95	78.7221	22.8174	48.7871	61.2544
222810_s_at	29.422	22.462	33.4394	53.3168	38.3766	31.3563	14.0141	26.1724	32.8301	34.8827	32.948	8.21241	40.4726	35.4285	41.973	57.3754	52.284	65.6165	60.3149	35.3012	69.6118	48.542	56.4567	46.9946	142.561	63.9907	146.939	41.1826	32.9577	24.9652	48.2898	115.269	33.8202	34.5871	52.0409	54.4197	55.8687	72.6514	76.3866	88.6705	48.9297	62.2356	30.0043	54.073	113.885	31.3265	77.9763	42.7855	53.8151
222811_at	325.898	443.325	435.45	458.834	470.431	578.84	417.778	500.386	594.961	346.269	523.622	548.732	566.584	518.53	565.471	190.035	346.119	211.612	324.268	336.099	517.753	283.552	478.281	313.091	174.943	385.477	639.808	432.632	845.522	370.235	590.595	401.151	387.592	472.006	216.32	201.118	440.61	105.192	111.492	142.433	581.932	258.227	737.434	270.898	360.072	341.837	416.816	550.78	292.633
222812_s_at	7.16501	7.1628	9.84053	6.87258	7.17222	7.07904	7.33831	7.98533	7.24961	11.5079	7.30214	7.47984	7.46718	8.34934	7.32231	7.00454	7.14592	12.0794	7.2394	6.94034	6.98915	5.81518	7.14266	6.1129	7.2997	7.36844	7.1263	18.5441	7.95377	7.56182	7.0758	7.18306	8.77726	9.72596	7.17092	7.04967	5.84966	7.16692	19.562	7.34677	7.18376	10.7039	7.18306	7.63437	7.29791	10.9031	7.05463	6.67294	7.33038
222813_at	6.8107	6.45648	6.36827	5.93723	6.41153	6.85524	6.80207	6.80553	7.41248	6.71437	6.82834	6.8673	7.48338	6.74679	6.56717	6.50778	6.44749	5.96949	6.23395	6.4847	6.39815	6.70762	6.40907	6.33477	6.36619	6.3299	7.97687	7.8117	6.62249	6.46479	9.10937	5.91285	8.67267	7.25003	6.50614	6.26471	6.34414	8.17647	6.35628	7.30474	6.48248	6.47654	6.49765	6.35981	6.41249	15.1338	6.3942	6.38992	6.70061
222814_s_at	5.03996	4.89995	5.33264	4.81341	4.87644	5.00819	5.15836	5.03825	5.27248	5.03689	5.04187	5.13707	4.74286	5.06136	5.01862	4.88482	4.98276	4.74141	5.65801	4.84342	4.7172	5.42892	5.08574	4.83961	4.91819	5.67038	4.8212	4.72612	4.68638	4.89349	4.83324	4.79924	5.08715	4.98183	4.90732	4.72508	4.82973	5.76101	4.811	5.07829	4.91969	4.857	4.91116	4.84806	4.89349	4.98569	4.82336	4.7918	5.00136
222815_at	19.1954	38.6861	110.076	60.9455	38.5237	70.7456	163.36	45.3318	27.052	31.2767	142.319	33.9046	42.1367	28.7655	30.5988	30.8617	70.6069	73.3852	29.6775	36.0151	86.423	59.6458	45.2079	178.331	41.4665	62.3218	34.0936	110.73	76.4988	19.6056	65.2063	114.229	87.7495	49.5229	29.9656	36.8868	75.6743	49.6501	54.1702	35.8271	37.1874	26.7635	75.923	23.5351	35.1989	41.9895	117.535	50.117	25.8185
222816_s_at	322.684	967.925	242.26	523.306	288.52	352.14	526.942	187.962	304.559	204.835	356.273	327.482	142.019	618.044	287.971	190.295	463.154	315.457	458.603	761.156	352.775	182.302	662.893	194.155	92.0145	256.648	287.276	354.798	160.698	528.109	282.307	147.09	282.919	180.951	333.161	157.965	152.598	310.46	163.597	73.4436	124.448	505.935	249.826	101.329	199.405	577.465	133.186	885.645	518.292
222817_at	256.088	151.424	92.7249	98.9058	100.542	131.559	161.696	140.536	147.353	242.398	151.588	170.808	62.3337	134.411	100.717	57.7955	254.719	189.459	356.303	142.136	191.826	166.967	153.216	133.501	206.396	330.361	232.899	209.158	133.457	226.331	169.17	144.599	305.348	197.044	277.468	175.169	100.03	158.134	64.6783	138.503	213.443	135.404	96.818	115.749	294.533	159.621	118.098	78.7891	226.812
222818_at	6.41837	6.36231	6.24552	6.21056	6.2935	6.35315	6.44759	6.40356	6.55995	6.45082	6.45908	6.54255	6.19255	6.41577	6.39326	6.30939	6.1688	6.37383	6.25058	6.25762	6.36801	6.24594	6.28831	6.24569	8.74129	6.25794	6.30084	6.12264	6.17709	6.07391	6.23362	5.88753	6.22373	7.15638	6.30835	6.92455	6.27648	6.33191	6.25487	6.47646	9.65158	6.45192	6.10911	6.38332	7.43399	7.44596	6.013	6.25654	6.42762
222819_at	38.8095	64.9618	30.2286	67.3919	71.1609	54.5407	57.5639	39.1807	44.0803	67.8366	14.5501	55.7448	62.3728	49.9707	69.0303	43.4181	88.4523	121.544	75.0068	86.8373	121.163	87.8927	45.968	235.747	147.557	54.1414	101.468	47.2772	98.6934	106.742	85.9911	239.103	61.9321	31.7771	72.2511	250.55	170.927	134.862	1185.54	76.2731	106.043	86.2882	25.9771	107.63	71.5465	45.326	35.4285	46.5091	39.3445
222820_at	19.7981	23.8554	19.1809	30.6298	27.366	14.1115	10.6792	22.2662	27.4436	50.3492	19.4737	15.6477	45.9485	61.6871	13.0888	13.5479	26.9623	25.1339	21.5874	93.9197	24.6854	20.5069	21.9047	24.3616	12.5617	40.8107	13.7411	26.9358	22.1575	46.5386	22.5689	28.457	34.0401	24.2174	19.6001	41.0245	31.7023	22.2226	27.3429	14.3259	14.4316	26.442	13.0917	18.9971	12.686	22.8901	17.2822	17.6472	15.3588
222821_s_at	95.3438	73.1562	111.059	90.7553	85.8017	73.8643	103.802	74.3362	89.0425	71.8508	56.5615	100.206	82.4577	165.478	76.9126	151.363	98.6249	142.846	97.2074	126.921	94.8799	140.655	79.1887	146.622	141.147	95.274	76.2911	112.962	91.0735	79.8507	102.116	101.661	99.1713	79.2877	101.053	112.767	101.008	407.008	182.079	148.858	134.396	108.208	67.8451	102.986	91.8597	73.8272	85.5734	83.156	86.6669
222822_s_at	14.1053	26.5227	14.8535	13.7653	18.4494	11.5724	10.9863	12.596	11.0864	11.0502	11.0622	11.0568	17.9152	10.8035	14.2533	10.7491	9.00663	10.7134	10.7134	14.278	10.5811	10.5683	12.4024	23.6244	9.70897	11.6209	10.658	6.42786	9.50528	10.6638	17.8259	10.4448	12.6577	15.7371	10.121	8.17745	10.1215	10.715	14.1525	18.4545	15.7654	10.0249	10.7329	9.40695	10.0301	10.9792	17.2669	9.86019	10.2058
222823_at	11.1815	12.798	10.8434	10.793	10.9184	11.3959	11.425	12.6293	11.5364	11.0939	11.1095	11.5051	10.7516	10.9253	13.3515	17.4705	10.8801	10.7949	10.9539	10.6473	10.4359	10.9994	11.1111	10.7659	11.06	11.0214	11.5856	11.277	12.2904	10.9179	10.5949	10.5174	10.9631	11.0393	19.0999	13.1498	10.7311	10.9683	11.1474	11.3991	11.4909	16.4621	10.6695	15.5779	15.9104	11.8253	10.7598	12.0621	11.5365
222824_at	356.741	193.86	198.037	153.818	257.923	362.264	227.385	217.724	283.652	230.645	185.307	350.449	144.828	118.555	331.785	168.453	332.11	286.654	433.019	232.25	250.647	170.201	242.592	234.838	281.089	503.643	746.816	216.205	329.261	408.418	532.029	340.525	111.649	275.556	264.378	261.885	391.615	264.668	316.88	483.136	371.062	574.664	154.669	463.207	841.653	293.069	184.252	182.804	249.463
222825_at	49.8961	76.7119	165.936	121.189	94.0179	79.1987	101.036	49.1767	33.2628	48.5562	95.8093	57.9215	100.499	145.48	88.3175	174.633	131.727	209.627	321.848	259.905	143.502	92.8431	182.242	114.209	333.655	123.662	489.191	148.505	167.85	56.2069	140.725	203.292	115.389	75.7586	674.05	130.983	211.038	178.446	73.0714	208.337	135.081	155.461	133.752	555.831	527.29	61.1198	130.586	122.735	65.394
222826_at	247.069	289.828	459.257	381.728	364.575	374.001	806.971	354.701	299.207	416.45	562.384	405.662	421.518	427.28	334.953	511.51	488.508	515.045	400.442	373.564	591.153	698.128	425.032	423.833	327.77	510.969	439.743	783.127	677.322	377.818	398.659	551.595	516.194	319.092	449.422	287.295	647.651	214.82	428.773	239.949	237.233	713.898	926.719	409.745	370.563	421.174	639.924	630.07	346.526
222827_s_at	4.18953	4.13112	4.5419	4.05747	4.12186	4.11583	4.21647	4.18053	4.57452	4.18877	4.19153	4.23569	4.00805	4.44335	4.70674	4.12002	4.19884	4.05506	4.08094	4.10852	3.97484	4.07647	4.13164	4.11373	4.00993	4.08348	4.12819	3.90062	4.05633	4.12135	3.97919	4.05741	4.03417	4.20074	4.1475	4.08252	4.02644	4.12997	4.08429	4.19467	4.12997	4.12997	4.14544	4.10439	4.12669	4.16572	4.07413	4.10242	4.16854
222828_at	6.77106	6.65884	6.59117	6.08251	6.66622	6.79039	6.86995	6.8312	8.20762	7.07678	7.61422	6.91776	6.41634	6.83863	6.83516	6.67043	7.49411	6.45777	6.5677	6.5984	6.56986	6.59048	6.14886	6.59162	6.63037	6.60139	7.48817	6.16115	6.42373	6.683	6.56991	6.04569	6.56192	6.80256	7.07634	7.24189	6.20324	6.6902	6.15976	6.96589	6.70659	6.9958	6.70567	6.56123	6.67737	7.29697	6.51603	6.60425	6.85432
222829_s_at	6.01473	5.96149	5.91339	5.86927	7.19912	6.09882	6.15042	5.81444	7.50371	6.20058	6.21092	6.45885	6.2924	6.2402	6.04006	5.96624	5.96457	5.78236	5.88767	5.90456	5.81806	5.58627	5.63699	5.90043	5.92223	6.98596	5.76746	5.76231	5.85172	5.96149	5.57384	5.85101	5.88827	8.76344	5.65472	5.89036	5.72931	21.9059	15.8671	6.22149	5.54203	5.97903	5.9765	5.91618	5.96305	6.11684	5.89379	5.82331	6.17748
222830_at	166.394	94.664	109.254	105.751	51.7564	45.5643	359.082	139.821	65.6552	88.8787	701.628	46.8881	85.1491	182.282	36.1847	187.244	196.047	110.666	108.824	165.413	159.312	76.4404	96.2056	35.5937	148.652	106.457	60.7444	115.61	189.047	218.331	36.0916	22.7071	126.22	50.5163	83.2077	87.9099	41.5939	325.772	182.512	26.983	39.8232	148.045	335.673	63.1861	96.6439	104.081	95.2672	112.814	77.5458
222831_at	79.8903	39.0596	37.322	30.448	49.9503	41.0839	50.4709	45.7833	40.7783	54.0221	30.1643	40.6504	39.7398	36.8136	39.11	45.6838	46.3048	24.8502	44.8716	47.4153	52.25	50.6098	51.446	56.9604	50.4812	49.3423	75.2803	40.1333	44.2093	58.251	37.1841	33.2647	44.0794	67.0451	58.2875	45.1083	58.1416	65.4175	53.1078	155.966	58.8748	46.6344	60.9789	43.3926	51.1169	47.1005	36.4149	23.9592	44.8068
222832_s_at	514.765	520.324	641.245	590.845	593.459	663.342	538.749	588.351	486.036	549.222	592.679	651.387	566.315	685.678	689.223	805.732	552.01	575.765	533.306	689.707	657.797	1403.28	528.623	874.121	798.365	533.653	376.395	775.487	578.249	482.433	652.737	489.666	689.522	557.166	838.308	823.781	431.924	960.447	1730.67	436.842	480.395	499.846	776.901	500.55	791.877	488.293	618.945	579.765	555.43
222833_at	40.9277	38.793	32.8589	51.2361	45.566	31.4535	36.4658	30.8181	39.7627	33.5489	34.9437	36.0842	28.5851	32.4921	34.8508	33.5734	28.0223	86.5648	79.6307	22.1885	145.26	25.1536	38.6867	269.376	33.1442	24.8158	38.8333	76.0467	49.7922	24.1494	63.3846	88.4194	32.3516	34.8745	32.7121	411.003	41.584	30.0326	37.4563	38.3461	29.2976	19.7253	39.6634	62.6194	102.063	31.8238	40.9276	42.9051	29.0566
222834_s_at	51.4206	67.6109	52.8712	90.062	67.1401	68.8534	45.1235	45.0061	50.3446	34.1683	67.1576	63.7556	51.5022	60.4204	34.819	61.749	67.38	31.0532	65.7067	53.9589	73.1806	146.83	74.2596	55.0766	42.3816	53.14	75.1226	41.4935	124.508	67.2251	91.3742	65.1308	108.202	68.9824	67.7223	32.5479	131.102	23.1705	70.5829	70.6657	53.262	76.6538	117.551	68.9187	51.6463	46.8788	148.264	62.7437	40.9064
222835_at	43.452	21.927	19.6203	25.0824	21.5991	12.5547	21.9862	29.3384	24.5493	93.0043	30.1218	21.5381	22.0724	14.7844	17.4504	23.9406	76.5695	10.2702	15.4864	19.0863	17.0867	27.3936	18.1214	11.5763	13.1187	19.6362	17.7457	8.97142	50.7517	32.8735	20.1076	19.4649	19.7341	24.162	40	11.4234	19.7632	53.6973	13.0318	14.5823	27.4659	20.0383	21.1656	11.5619	7.35561	29.478	21.5718	21.8343	26.3258
222836_at	5.60174	5.28101	5.14296	5.05286	5.22409	5.37264	5.64406	5.51975	5.74858	5.51909	5.43612	5.53862	4.83075	5.55511	5.40978	5.28745	5.26146	4.49477	5.05779	5.10779	5.06504	5.19907	5.19357	5.20373	5.18755	5.19204	5.38469	5.08495	5.14867	5.25443	5.15253	4.82034	5.13846	5.67674	5.29442	5.08892	5.16073	5.384	5.05231	8.70256	5.29727	5.26287	5.29557	5.15733	5.24456	5.46206	4.95987	5.20166	5.44989
222837_s_at	59.7008	68.0513	161.021	96.7148	73.6217	73.8366	128.886	82.5677	50.6779	70.3167	87.9184	85.2008	57.2729	168.66	109.075	172.799	87.0988	210.211	111.509	86.6109	150.396	66.061	138.746	146.792	299.877	105.701	137.744	198.106	136.107	64.9795	87.093	143.553	164.103	77.374	160.556	150.756	133.467	202.432	103.09	74.203	74.1886	81.7768	199.053	49.1264	73.6609	30.7434	71.6211	72.8204	41.4726
222838_at	33.6603	71.0275	206.063	86.0387	178.613	23.1356	37.7606	24.2132	15.5586	33.185	93.737	21.9902	590.239	44.4378	41.3328	23.6838	39.8521	105.901	25.398	31.2276	57.9823	98.7507	357.788	7.66285	115.249	56.3435	33.1059	1462.02	99.2812	33.8922	136.678	1579.5	150.916	60.0271	44.6538	9.28405	62.1546	34.1465	9.00272	28.1793	22.9165	7.07509	19.0573	17.9757	9.38049	67.3007	80.7995	159.398	82.1046
222839_s_at	37.5052	27.3875	63.2692	53.5024	47.0799	30.053	39.2702	25.2502	32.9226	30.0119	47.2096	25.7268	42.2856	41.4391	27.9023	66.8471	18.9429	63.6887	33.7927	40.4802	62.6215	56.8225	42.8882	58.2356	68.7243	43.1143	42.1931	120.802	31.7061	30.9069	43.9456	64.1984	55.561	26.2978	47.3213	40.5719	62.3708	33.6445	56.967	20.213	24.476	37.994	28.1055	35.4663	52.3966	35.5568	70.7484	39.4695	22.742
222840_at	21.4281	18.255	20.0286	26.0737	20.7057	20.6943	61.2291	35.967	21.7716	20.8603	42.4959	32.5674	19.6513	17.5924	13.6839	44.9336	38.855	14.0702	19.796	32.1236	17.8217	30.3561	45.4387	21.3014	17.4708	22.4376	11.6481	24.8873	22.7776	32.6188	20.4511	22.1125	19.8291	17.6188	8.98627	17.2207	30.4716	8.0922	17.3008	22.002	20.5433	20.3943	55.2675	19.9189	14.8391	28.6379	19.9838	31.5032	11.8219
222841_s_at	18.1493	44.3928	61.3105	55.646	61.4683	33.709	37.9838	31.5777	32.3777	33.5537	28.1629	25.7944	36.8921	41.4926	43.7223	30.7265	28.871	72.2523	67.5509	60.0459	68.8111	33.2996	68.1186	30.0572	81.9928	80.6056	43.8839	39.4344	43.7521	45.3132	44.8387	80.9752	73.9472	41.9088	89.702	71.6704	49.492	61.2594	37.3876	65.3716	34.7554	39.2444	37.1455	42.7375	73.6633	31.3548	35.4014	36.2697	28.3007
222842_at	24.0052	19.1996	14.571	34.2191	14.5358	19.5116	16.3442	16.2511	16.4918	16.2367	15.5555	16.3603	25.2202	16.5408	15.4428	27.6312	25.9213	16.97	16.8031	21.861	15.7204	16.6596	31.0041	17.8881	23.3426	16.5941	16.8126	13.4789	15.6132	15.9013	18.4303	20.8315	15.9013	12.7709	14.9572	14.4504	26.0098	35.214	14.5619	18.865	21.1161	13.91	15.9916	14.2675	14.1827	18.3987	15.5125	14.662	14.1255
222843_at	41.3287	72.019	78.7748	61.318	76.9795	72.933	36.9815	27.1087	61.4603	43.4583	51.0268	36.3701	86.6413	32.9154	50.513	143.772	97.2514	215.449	390.918	52.9469	203.428	175.051	103.586	201.779	345.005	150.688	316.22	116.285	119.939	114.876	116.912	136.593	76.8613	39.4633	275.369	296.559	365.144	188.192	308.072	171.994	70.0851	59.5119	186.801	344.873	162.202	26.1021	77.0654	69.3853	51.1387
222844_s_at	14.9396	11.721	13.015	23.9902	22.9897	26.5425	8.851	10.404	11.1602	9.5969	17.4689	10.7581	14.3363	13.7956	13.0783	9.30928	41.6755	12.3935	14.9478	25.0257	17.2401	9.91212	36.5436	21.4717	14.1712	12.8997	22.3667	15.4654	33.0183	11.0238	41.05	16.1714	23.4225	12.4107	9.79202	8.46028	12.3829	6.08948	7.5459	21.1668	47.2462	9.03369	10.671	7.86642	12.3916	7.49821	15.7217	14.4688	11.8417
222845_x_at	2755.32	2586.01	2565.65	2802.05	2876.76	2743.46	2190.01	3037.01	2701.86	2793.04	2346.37	2731.85	2801.07	2124.61	2646.16	2760.81	3253.09	1501.44	1998.85	2746.68	2459.58	3637.61	2843.4	2825.09	1939.25	3124.64	2312.35	3122.04	4487.01	2463.07	2376.94	2614.88	2864.68	2890.03	1598.8	1872.5	3495.74	2846.82	3111.42	2023.2	2878.1	2591.91	4030.29	2697.41	2717.33	2718.69	2388.28	2340.12	2595.58
222846_at	104.629	153.266	389.891	304.697	272.501	234.132	194.759	138.999	111.484	83.663	305.934	195.999	266.149	120.073	140.71	111.464	65.5528	308.61	83.6867	108.604	162.544	395.468	283.793	168.202	142.851	79.8909	112.061	371.966	229.209	73.3481	210.541	248.714	355.901	181.873	71.4713	74.2428	195.739	134.352	160.138	62.9018	162.008	149.303	243.565	70.1705	64.5909	172.756	465.109	271.203	67.5776
222847_s_at	30.644	29.5238	45.5761	45.7675	19.953	52.5645	67.525	30.3651	31.1238	13.6162	50.6749	31.0439	28.5391	39.4665	34.5668	26.9117	30.128	91.6109	12.9301	28.9367	51.0588	34.7873	18.4177	29.5063	80.651	13.1047	21.4536	18.4708	21.6672	24.1987	34.1165	29.6115	76.29	30.4808	411.09	33.0048	19.8788	36.0827	29.8836	22.2749	26.9328	29.4508	29.5935	26.1738	59.9179	30.4462	39.7717	28.3045	30.5525
222848_at	12.5172	30.0181	17.3415	29.103	13.3153	13.1857	20.2476	8.23792	11.3796	9.93987	14.7472	12.5781	29.5783	22.2861	19.4239	35.8328	12.7757	271.075	13.134	18.5315	15.2232	39.7649	34.3043	111.393	102.77	45.9295	20.6121	90.2621	21.3096	10.851	17.6638	57.4375	9.96625	11.5347	48.5583	147.926	16.8529	35.2483	178.717	21.1465	13.4009	45.8093	35.2072	231.407	118.038	10.3595	19.6144	17.4044	20.5276
222849_s_at	269.328	259.996	169.81	333.749	270.962	291.03	210.952	240.113	340.588	310.856	257.208	328.004	210.699	254.595	234.798	454.945	232.575	157.511	425.392	222.325	219.123	281.429	224.285	395.103	298.754	306.995	302.077	257.406	537.985	256.258	396.737	238.204	224.016	259.184	493.712	214.191	596.336	305.928	503.215	148.665	184.225	174.642	370.089	237.133	409.804	149.576	290.357	274.387	244.423
222850_s_at	136.701	165.119	186.702	179.781	155.306	176.896	200.386	123.386	111.06	113.491	209.282	147.794	149.651	136.031	106.359	201.017	187.812	177.895	189.724	106.85	202.796	101.818	200.875	202.506	152.578	145.635	182.127	381.001	276.808	138.612	201.491	191.458	140.75	129.127	84.9716	80.5359	317.177	114.277	64.6214	65.3215	135.557	201.088	432.311	115.799	193.281	247.859	423.126	348.646	175.18
222851_at	41.5567	47.2145	64.6357	43.5701	32.0017	44.3326	75.9721	49.3391	40.809	42.5666	75.3227	41.6705	51.5035	40.1432	35.7743	41.5096	31.7565	43.9986	33.0055	31.1947	48.2586	34.748	46.4337	46.9839	40.594	30.0649	43.2947	79.8777	91.4978	59.2198	70.3568	67.8878	42.4305	37.986	50.3919	21.2622	87.0576	27.593	42.8012	42.6664	43.7173	44.589	58.0634	24.0136	40.0912	44.5272	44.0127	83.3531	22.2405
222852_at	38.445	27.2219	23.2948	43.3153	38.2972	35.7379	22.2349	23.9479	41.0937	41.0672	37.6	45.9152	48.1851	53.1627	44.9603	57.9632	40.2925	51.4609	57.5803	45.4807	42.7576	53.6757	38.165	46.1781	67.6759	77.1226	52.6143	40.5866	41.3646	36.4031	31.6774	56.8496	40.6977	38.1106	59.3875	105.854	50.1542	73.0505	70.0314	47.5525	18.1007	59.5876	35.3201	51.6839	70.0497	30.9493	43.1516	41.6604	45.0033
222853_at	172.82	661.399	368.181	567.161	249.713	242.332	593.642	250.959	452.034	281.478	664.807	194.739	127.171	214.547	107.442	191.789	142.683	139.352	299.436	275.383	295.595	503.477	168.231	30.3804	65.3045	446.809	69.0596	84.8546	302.366	209.525	37.9007	67.762	288.122	225.512	131.52	75.9472	143.032	72.8536	107.298	24.0793	207.03	253.107	257.074	5.47305	5.92775	236.099	566.804	664.374	398.613
222854_s_at	21.8877	31.7175	35.3649	56.2339	36.5047	31.3138	45.6056	44.9604	25.7846	53.41	38.3522	41.1798	41.9149	31.2203	36.0509	39.9996	56.6204	66.2039	50.8211	52.698	75.9196	65.4586	51.5732	96.303	44.5317	54.4516	64.4797	73.264	49.5956	44.0678	29.7836	79.49	70.8948	32.6624	46.9819	73.8087	43.0429	62.8193	38.6153	61.4804	51.7432	45.0636	37.4733	38.2698	42.592	39.3811	39.9474	36.9282	38.875
222855_s_at	11.3093	12.0555	13.7642	12.6362	12.283	10.7504	11.8015	18.8556	16.0154	11.1882	11.7881	11.4079	10.12	10.8713	13.9852	10.8644	7.11484	15.0116	9.0104	7.41618	9.54598	9.68942	15.4103	11.4771	12.9912	11.1288	10.3455	8.05357	10.1079	9.9699	11.2815	11.3514	13.0567	14.3608	15.3593	9.60055	7.17621	13.0478	14.2523	10.6813	10.086	9.96101	14.3268	10.8501	9.96263	11.4714	13.7757	10.6836	10.8294
222856_at	19.0187	13.6695	11.804	13.3586	14.3777	13.8598	14.5627	17.6751	15.2545	17.748	15.9129	14.2044	12.9685	13.3614	13.9458	15.8134	14.618	16.0189	16.8487	15.8702	12.6114	14.393	14.8512	17.0554	24.4481	19.0302	13.5904	9.99079	13.7515	14.5741	14.2138	13.6495	15.4985	12.6917	18.3101	14.5788	14.1428	20.9767	18.9206	41.6825	13.7134	15.9923	16.7769	14.2657	19.6572	14.1756	12.3401	13.4948	14.5788
222857_s_at	13.7479	11.7852	10.8575	11.544	13.0135	11.9803	10.7899	13.797	22.0401	12.0849	10.969	10.9116	14.9945	12.1232	12.0554	11.0384	11.7782	12.2383	11.5441	9.73583	11.5708	10.4191	10.0078	12.2279	11.0621	8.66953	9.77619	10.7389	13.0743	18.5287	16.3999	16.648	12.4327	12.0006	11.6067	9.67445	12.5657	92.1933	10.3212	9.97585	10.1207	11.7946	11.8913	11.469	8.30308	15.277	12.0396	25.7568	11.2083
222858_s_at	6.34944	6.92869	15.1269	7.85707	9.16434	6.27408	6.95769	6.05248	3.64493	6.31917	7.36096	3.83405	14.3389	9.25623	7.04901	6.93014	13.9017	6.02163	5.47999	6.13656	6.95128	14.506	8.99144	6.04793	6.16872	6.14287	5.82112	66.7473	11.1529	6.89653	9.0149	23.5884	7.00575	6.1518	6.21792	3.31992	7.5999	6.92684	3.60853	6.34839	5.25917	4.7073	6.94285	6.05567	6.91422	7.01905	11.9073	10.6703	6.71007
222859_s_at	16.2682	34.8359	44.5788	22.9563	37.0145	15.8184	19.2152	16.0194	19.3651	12.4914	18.2551	15.7573	97.0924	16.2624	29.6627	16.1883	14.4398	20.2344	18.34	26.6844	21.5907	17.719	27.493	12.6161	25.137	21.9558	18.4837	203.432	33.5258	11.8535	20.1653	156.697	24.6755	22.3854	15.103	14.3346	23.9774	12.6135	11.5833	14.3194	16.7739	17.0458	15.5238	12.859	15.4378	20.5593	28.2992	17.064	15.9798
222860_s_at	20.8848	21.9424	25.8255	32.7346	36.5931	30.61	11.132	10.9382	11.4355	10.9423	14.9905	12.7282	35.0422	13.5042	16.1155	15.016	16.6991	11.9678	14.7813	13.7886	9.67366	15.1372	12.7939	11.9901	14.9046	23.2034	14.1069	14.6438	12.1045	17.6181	13.0497	28.9349	21.6548	14.9755	11.1624	10.1343	14.8943	13.9935	11.6456	20.6377	17.2945	12.3246	29.3988	12.8609	10.4603	15.0149	38.1314	30.9071	13.6101
222861_x_at	80.4466	72.5135	70.6843	70.6713	78.3087	75.1226	77.7282	69.2187	79.7547	74.0792	73.7631	66.8865	76.203	62.6117	64.7025	72.4472	72.1456	57.9778	74.4206	76.6244	71.886	61.0352	69.9273	80.1914	59.4916	70.7599	72.0966	64.8262	70.2349	83.0762	52.2255	47.944	76.2583	82.0224	85.3523	69.9373	74.0525	95.6509	83.2379	156.736	74.8773	89.7277	76.6179	71.5233	57.5599	118.369	72.255	66.1742	81.8442
222862_s_at	5.86346	5.75901	5.60655	5.62602	5.73516	5.79732	5.91691	5.87936	5.97715	6.26506	6.26068	5.95941	5.07746	5.95708	5.87653	5.76084	6.14182	5.556	5.66085	5.66198	5.13073	5.20385	5.73185	5.70323	5.70108	5.62355	5.74107	5.51605	5.59117	5.73222	5.66292	5.58784	5.64339	5.84993	5.76196	5.63572	5.712	5.35202	5.68704	5.89625	5.90322	7.02422	5.77125	5.70962	5.75707	6.51411	5.6637	5.69209	5.85232
222863_at	13.9844	19.0778	9.05696	16.9015	18.3733	18.7331	23.9014	22.1258	22.758	19.1417	33.3035	23.632	13.0651	15.9623	15.2954	19.5505	17.9372	51.3066	41.3644	13.5653	18.5953	28.4262	15.117	20.5812	55.5469	17.3226	29.9519	22.8271	36.1168	24.9772	20.5308	26.0561	16.9519	18.6914	24.3362	44.7128	68.6941	20.1066	17.3577	37.6755	16.2143	18.0539	14.6241	38.9526	37.3797	20.4992	24.2737	18.5181	10.1874
222864_s_at	4.88926	4.57855	4.50708	4.54716	4.60157	4.75119	7.16891	4.79438	4.90529	4.84424	4.79314	4.97797	4.52294	4.72511	4.77324	4.65074	4.61055	4.42538	5.43669	5.43662	4.58974	4.61058	4.55487	4.61053	4.57054	4.9536	4.63895	4.45504	4.52218	4.64231	4.55003	4.45394	4.55389	4.69258	4.60637	4.55398	4.59309	4.66188	5.21803	4.83639	4.7486	4.65807	4.61435	4.56783	4.66249	4.75739	4.53003	4.52286	5.59959
222865_x_at	29.1952	31.0559	26.8612	35.7311	32.0278	30.4083	27.2221	26.5502	27.4795	26.599	26.3901	31.6466	31.7105	26.4993	27.0233	26.3344	26.5678	25.1734	27.58	31.3691	26.2064	25.9094	26.5196	26.5137	26.2335	25.984	26.4925	25.7287	26.0336	26.5008	26.2223	25.9889	30.4184	26.8997	26.6266	26.1846	26.0713	26.6087	26.3091	27.1749	28.9605	26.3333	26.4361	26.5135	26.2977	26.8806	39.9757	27.2871	44.8524
222866_s_at	58.0162	93.6011	84.6475	92.0469	81.8267	177.766	87.2605	97.5314	67.0138	24.9898	81.8267	168.725	47.6865	92.4479	100.7	40.2368	156.65	62.623	70.8243	35.9645	54.5007	45.6891	46.8748	25.6046	58.5842	85.0255	87.3538	65.9913	56.5576	52.6364	19.9588	88.6635	163.057	149.972	91.9142	52.3563	71.2528	92.3337	68.192	151.142	17.488	9.608	38.9528	47.1011	277.413	88.8662	104.401	113.752	92.3193
222867_s_at	189.28	192.708	218.607	160.13	263.668	316.932	161.331	186.753	170.926	204.336	99.1199	181.731	222.239	122.133	178.604	148.382	176.833	251.404	330.319	151.816	233.108	255.4	300.544	287.659	267.486	384.361	465.839	260.698	593.853	186.151	307.489	480.926	182.385	165.636	247.918	208.07	522.663	274.833	181.5	290.6	193.843	181.646	613.748	161.753	176.248	152.171	224.588	141.69	183.416
222868_s_at	53.6377	63.5092	91.2178	68.8118	68.6171	58.6453	42.4047	55.7425	61.2639	51.1453	61.2739	49.8716	105.325	67.3745	78.8381	66.5557	35.7166	78.6988	74.9933	69.6733	65.4814	63.2771	120.762	266.116	121.661	107.92	31.242	229.233	47.3995	48.9869	132.632	296.544	149.402	69.1741	80.7561	43.4788	40.7794	118.899	45.2712	116.286	66.4417	30.3095	62.5157	62.5601	54.7834	48.8454	76.6519	59.7249	77.25
222869_s_at	34.4803	36.8804	22.0639	40.8033	42.5446	40.0385	54.9269	56.8076	44.3201	46.8676	37.2501	33.4472	34.185	28.9208	26.0529	31.3576	33.143	28.2709	68.4361	37.7988	29.3135	37.7515	39.7878	59.7274	25.9284	54.02	54.8588	44.3814	60.8582	32.592	45.5381	42.2367	24.9199	27.5906	32.6471	29.0792	71.8091	25.1991	43.4213	48.596	54.1874	30.6016	44.3663	18.6961	30.6111	35.0292	31.2487	41.7383	32.2823
222870_s_at	399.578	418.778	209.348	436.645	387.591	340.635	107.735	491.789	719.899	505.162	291.588	506.921	431.322	272.169	388.605	432.662	474.369	365.402	264.694	310.98	342.994	544.76	380.863	227.036	503.612	252.741	249.233	613.21	585.311	424.243	289.816	528.571	368.214	366.545	355.442	187.002	391.302	426.316	408.067	162.158	234.118	392.415	486.632	263.454	207.336	976.25	511.478	382.596	311.981
222871_at	5.80844	5.68138	5.71685	5.58038	5.64641	5.73269	5.82176	5.77342	6.60847	5.78098	7.47366	13.0488	5.67657	5.79135	7.09001	5.68477	5.21088	5.50988	5.58906	5.41454	5.48896	5.65213	5.66483	5.41174	6.83364	5.61657	5.65142	4.85639	5.60393	5.76191	5.61856	6.18317	5.3182	5.38644	5.68938	5.63639	5.29276	6.77353	6.55873	5.79179	6.00677	5.40585	5.24883	5.64139	5.68838	5.73124	5.05857	5.64611	5.75274
222872_x_at	140.894	162.204	985.913	184.663	117.626	134.971	883.549	193.84	116.598	72.7031	1009.32	81.2006	281.319	189.086	117.92	247.146	172.021	205.72	410.211	109.161	419.371	202.453	115.163	183.443	242.948	93.0621	435.733	534.893	246.018	131.934	165.458	276.597	276.277	126.28	122.722	85.4787	157.662	294.417	115.34	169.474	102.178	46.0776	162.249	121.654	119.2	178.987	344.094	275.56	86.9209
222873_s_at	24.6562	19.6002	13.703	12.1071	14.7972	10.692	23.359	13.8773	13.2786	22.6384	14.4972	20.7398	18.8888	15.2365	14.0179	13.4734	14.8231	17.8362	19.0797	15.2275	19.0593	12.6558	33.767	22.0165	18.6142	14.529	12.9973	20.0008	11.1753	18.0019	25.4203	13.9565	18.1442	14.2082	16.3683	17.6112	11.3768	19.5893	17.2753	36.6904	16.5525	10.0746	13.4132	13.2926	14.4972	25.7933	14.5958	17.6897	19.7461
222874_s_at	41.5113	83.1002	54.7086	52.8923	61.2157	48.5124	77.3869	84.5911	55.2448	23.4471	25.714	43.9873	36.7799	12.8693	26.4908	18.6557	12.3539	65.7779	33.2855	14.6381	42.2933	74.932	17.9431	33.2094	35.2435	19.1507	15.7748	101.94	43.8876	43.2938	34.7227	25.5471	53.7363	65.1482	7.68323	9.55282	26.6679	43.2089	32.9588	15.0179	25.2752	13.9734	55.3926	7.48689	10.0307	48.9175	64.3962	55.9349	49.6043
222875_at	125.012	115.962	164.669	161.581	126.976	104.545	216.898	96.4873	64.5268	139.704	42.9474	103.567	123.039	191.494	122.38	178.316	163.555	244.179	183.361	214.079	234.776	113.451	236.161	89.3988	265.935	189.096	189.281	81.2641	124.633	189.229	182.903	160.553	127.389	100.372	222.235	226.62	160.547	188.869	147.562	185.614	196.636	160.392	141.067	181.025	226.344	106.513	174.313	163.29	163.2
222876_s_at	147.373	152.853	100.258	177.92	166.013	140.177	65.3423	97.2589	122.767	148.788	47.5685	111.531	153.775	118.091	118.23	149.803	115.706	123.283	87.8674	95.958	108.93	104.687	105.49	81.1759	106.973	57.4411	96.7566	284.187	180.162	146.593	72.4793	152.858	140.976	186.961	71.8354	45.668	94.6435	177.662	54.5225	101.848	76.5734	58.2609	76.8126	104.444	30.0513	132.101	100.957	170.069	185.263
222877_at	67.4025	40.7751	61.2755	78.337	65.7204	45.2373	51.9611	73.8961	61.0744	69.9074	46.3442	33.032	78.0148	49.4016	63.2886	67.2126	51.9238	107.853	40.1926	44.3255	59.2139	41.4278	47.1871	23.4449	62.0479	44.4487	32.0388	80.3478	69.7332	40.9512	36.2388	147.7	73.7721	71.1054	32.6503	40.2282	21.7819	34.467	40.2927	50.9369	44.0458	40.6561	52.4184	27.4046	18.2197	47.7245	54.3334	58.1084	40.9015
222878_s_at	6.48201	5.09466	5.91245	6.06593	6.18851	6.39074	6.36128	6.44609	6.58237	6.32523	6.28126	6.54883	5.7935	6.85271	6.57564	6.2986	6.09085	5.69553	10.0803	6.08525	6.60292	6.0546	6.25378	8.72943	6.22727	5.92286	10.199	5.76035	6.11335	6.21404	6.14917	5.88077	6.24434	6.39265	11.9772	7.16066	7.63942	6.24859	6.31506	23.7731	6.31417	6.24694	11.0865	6.74751	22.561	6.40014	6.18848	6.23493	6.42276
222879_s_at	11.1756	11.0317	9.40905	13.7607	11.029	11.1054	7.75747	11.1656	10.1491	11.1675	10.4466	11.2398	10.9153	14.222	17.8768	13.2209	11.0458	9.0775	18.9637	8.23032	10.972	30.5307	13.5051	9.93169	9.51641	10.994	7.35779	9.54977	10.4138	9.87355	16.6457	12.3637	10.9378	8.05112	11.5808	10.9647	10.545	7.92304	16.1004	11.2139	11.0746	9.69806	7.96056	12.435	24.878	10.2518	10.9789	15.7093	12.2375
222880_at	7.90963	14.5561	11.65	6.69306	15.4317	6.79502	14.0471	7.3939	6.93802	7.46157	6.30811	7.39645	24.5825	7.48566	6.82181	7.14714	12.8929	6.45596	6.30887	6.03145	6.66792	6.52844	6.30763	6.35932	6.2513	6.62334	6.27995	11.9399	11.9851	6.85047	6.64964	23.6582	23.235	10.8182	6.78687	6.53103	6.23691	6.13894	6.41817	7.00473	11.9514	6.48673	6.79725	6.06832	6.49411	7.95677	14.6117	7.27273	7.37303
222881_at	8.93686	11.3784	8.79573	7.92875	16.7849	16.4102	8.81156	13.6827	9.10234	8.61163	8.84945	8.94146	10.8633	8.40944	8.44937	7.07455	6.57777	9.19576	8.4284	6.92978	8.64168	10.2639	8.15502	9.34506	10.0902	7.43768	6.45229	9.43901	11.0517	6.55839	7.30736	8.15909	8.2714	8.30638	8.05958	10.5875	6.73023	8.69217	7.76388	8.68068	7.26628	6.52193	8.1754	7.76939	6.94229	8.32395	9.97808	11.007	8.54919
222882_s_at	6.75672	6.88405	6.42416	6.03829	6.88028	6.53428	7.0775	6.75519	7.95194	6.77402	6.75765	7.197	7.1112	6.80688	6.72546	6.5598	6.51462	6.20835	6.05205	7.00731	6.3211	6.38353	8.5645	6.40645	6.85829	7.11912	6.53428	6.21284	6.27926	6.28826	6.2965	6.53428	6.36031	6.69033	6.46714	6.17696	6.4127	6.51558	6.39362	10.9589	6.84601	6.75377	6.25752	6.21834	6.17015	11.0996	6.27743	6.45035	7.40046
222883_at	162.709	166.626	216.398	156.738	140.034	191.868	239.064	129.728	130.642	134.766	184.635	144.481	118.137	283.465	180.37	286.188	174.846	240.329	297.299	170.367	217.079	286.959	186.805	271.143	189.603	263.957	410.681	187.986	164.971	192.232	214.438	161.144	232.883	122.575	255.41	215.374	202.416	194.631	245.632	253.315	135.024	201.165	178.464	207.619	360.041	114.837	185.023	145.788	158.09
222884_at	12.8035	20.2562	22.0499	25.2186	23.1264	12.3757	16.8034	10.3006	13.0479	12.5561	12.5681	20.6526	23.5791	34.1071	17.1702	42.8614	10.9695	35.8403	21.2372	34.8625	11.5025	18.6763	32.1047	40.39	34.0553	16.7419	13.3099	31.5595	11.9075	16.6166	26.4081	26.351	17.1912	15.6967	13.6863	24.3192	20.8613	40.9573	29.1659	29.5448	17.9073	14.19	11.8368	42.4532	56.498	11.0607	16.8678	22.6439	17.7185
222885_at	64.7859	123.924	116.019	100.28	136.052	78.3676	35.7871	98.0916	65.7319	53.7123	75.2728	61.6875	200.693	83.4606	80.7575	300.029	82.5642	66.3363	271.633	127.319	126.074	46.8576	83.2245	79.6226	233.105	95.9538	124.564	166.837	181.537	44.937	146.7	166.557	153.359	154.73	33.6361	48.9587	137.811	43.3867	97.7966	108.888	129.678	92.8563	122.775	52.5127	37.4138	81.2844	238.042	88.9446	80.3565
222886_at	15.0344	12.4549	9.26905	19.7345	12.6257	13.5322	13.8968	13.5622	16.4248	14.478	13.5984	15.501	12.1334	12.5135	12.7483	19.1543	24.9288	10.1077	14.8213	15.2516	12.1616	11.8829	19.7425	30.4685	13.4135	20.3051	13.2586	13.7018	15.6918	17.295	17.0308	15.1046	11.3638	15.4617	13.5984	11.5065	17.1875	12.7419	11.9731	12.8779	12.9252	12.5052	12.8614	12.0432	10.1536	12.452	12.3486	12.22	12.4563
222887_s_at	71.7789	89.32	87.9791	105.693	85.0635	79.3472	67.22	65.5074	90.3108	70.812	80.4767	68.0368	73.1887	70.9904	88.3443	98.844	55.9187	71.3076	75.1384	82.6856	90.6632	113.547	83.6599	110.191	67.1454	98.7646	48.8234	64.0091	49.2458	82.2222	98.2957	69.7822	95.7199	64.872	46.9335	62.0469	31.3673	128.388	109.433	81.2025	50.8709	65.5797	42.1545	52.6288	80.1622	68.7658	78.3022	122.043	108.647
222888_at	10.0625	8.96443	8.80806	9.41673	8.98369	10.1949	10.7684	9.37995	11.6912	11.6613	9.45547	11.7973	9.47363	11.5412	9.53104	12.2522	9.11731	8.11751	8.60908	12.8629	9.31904	8.82945	9.15823	8.75595	8.87737	10.2619	10.2096	6.97118	8.36337	9.0945	8.75062	7.32305	9.91547	9.67357	13.1138	8.69375	8.83954	13.7724	8.83034	10.5137	12.2077	9.07007	12.7543	8.91012	9.07328	10.0789	8.55196	8.24491	11.9104
222889_at	25.3988	19.7292	13.2073	13.9184	28.534	27.4277	14.0096	16.6043	9.20063	13.2728	38.3783	16.3642	35.0387	14.226	20.1786	36.342	11.7146	68.4055	30.3142	17.9467	15.9649	52.8285	28.7914	37.8929	41.7688	57.9297	22.4923	58.4228	23.6619	28.2854	26.0486	59.8721	37.5912	27.3708	72.6181	78.9626	35.3356	34.3387	68.3267	16.1093	16.406	358.386	39.444	116.814	25.8384	20.1877	22.6435	17.6426	16.1916
222890_at	14.4505	15.2356	12.8766	12.4544	7.55622	21.2895	16.2609	15.7613	13.4459	12.9588	11.9532	13.1511	11.5239	35.812	20.3763	11.4193	31.684	11.3093	12.4345	18.4639	33.6278	11.0097	10.2152	96.8899	10.9784	19.7833	13.556	13.2164	17.3609	14.2115	27.5773	7.11625	22.07	29.1032	17.0067	13.9474	14.4194	11.7073	14.685	31.4826	31.7211	24.2512	12.4009	9.80466	49.9254	12.187	17.6018	13.8944	19.1384
222891_s_at	5.9521	13.6916	20.3594	26.0787	9.70511	7.2176	5.81183	5.78455	5.87643	6.46218	5.77561	6.69639	58.8857	16.2464	6.42449	5.91677	11.2685	7.24621	6.04191	14.5247	6.04953	44.1253	6.62891	7.02727	6.0121	8.61586	6.25515	15.8226	6.10818	6.47029	15.2057	6.24931	8.33417	7.52007	17.2906	38.3972	8.32799	6.28226	5.72045	6.47321	6.31545	5.95493	6.30664	8.58465	5.92897	6.40159	7.48019	13.3361	5.74777
222892_s_at	13.812	11.5138	8.50806	8.08606	8.5917	8.5143	8.88821	9.34901	9.69385	9.42336	8.84787	11.9147	8.10515	8.84094	10.7397	8.79814	7.63699	8.41314	18.9392	9.35001	9.28971	11.3034	8.89385	12.75	7.51865	7.69986	12.8799	7.34771	8.23809	8.33167	8.48535	13.8545	8.76818	8.70985	22.7357	8.46093	19.2516	12.73	7.54483	44.6796	8.79901	9.18949	11.66	8.43832	9.51522	10.1703	8.2689	9.47281	9.34369
222893_s_at	26.3711	25.9716	39.4328	43.5254	31.4327	37.7085	17.8066	28.8732	31.1996	36.1013	33.2599	36.8124	25.8831	40.0311	30.2343	65.2451	42.4171	55.4137	44.4858	26.1375	50.3468	61.5788	36.9226	57.6791	42.778	60.1583	64.0808	75.6942	50.3105	39.9273	50.569	65.2623	41.3385	35.7738	55.847	67.2556	110.708	39.4207	58.8331	46.267	35.6876	50.4667	46.1184	54.8824	54.282	35.8655	42.9872	39.8517	25.6869
222894_x_at	12.2231	63.3678	46.6505	71.8839	57.6885	84.7926	65.3085	39.6926	31.4304	45.6274	32.0499	57.5688	34.4099	103.417	52.2094	57.7479	56.6527	86.4693	70.1632	94.3528	56.5259	58.6091	69.0354	48.5768	72.4522	68.379	57.5807	95.8746	101.638	61.9052	69.3748	49.1742	73.5485	43.0502	106.707	51.8365	93.7261	75.6684	90.391	33.6055	73.0521	28.3736	87.1571	57.128	76.4242	25.2367	67.6936	45.6011	44.2702
222895_s_at	12.6109	41.051	60.5788	34.7261	43.5354	10.7439	6.1625	10.1693	7.79878	10.8245	9.94998	14.5148	89.8721	8.12445	15.2341	7.73354	24.1058	10.268	13.3987	13.6615	14.454	18.8176	55.8229	9.20845	11.3493	11.6504	10.8508	202.92	11.0255	9.95889	36.2794	31.8088	28.1139	21.1874	8.7266	12.0413	43.6829	14.8257	8.25164	10.8667	10.6472	14.7364	10.7932	36.4046	27.9537	12.0936	31.0949	31.3286	15.269
222896_at	13.3893	9.29885	9.15696	18.3465	9.25434	14.5235	9.47152	9.40517	9.72174	10.6648	9.5282	14.2997	9.03839	10.9753	9.01804	23.9192	20.4788	8.92123	9.41279	9.18112	9.1381	11.5872	9.24245	8.27962	6.4395	9.09512	9.33397	8.97976	9.0278	12.4041	9.13596	7.77165	9.13072	9.40336	12.3665	14.0074	11.063	15.2175	9.16636	9.4349	20.227	18.316	8.1144	9.73034	7.23927	11.0288	9.15911	9.18328	9.36602
222897_s_at	5.21678	4.86006	4.70976	4.88872	5.47064	4.99557	4.99248	5.44045	5.14977	5.81252	5.02205	5.19923	4.64342	4.96901	4.99872	4.88784	4.84604	4.64503	4.84092	4.91321	4.75873	4.78976	4.99281	4.85344	4.74886	4.74995	4.84975	4.65167	4.64484	4.80554	4.75166	5.46409	4.66772	4.94683	5.60904	4.83828	4.7701	6.64564	4.8848	5.08622	4.90331	5.75505	4.84776	4.86025	6.56958	4.97231	4.72517	4.74828	5.04756
222898_s_at	10.1415	13.4713	9.65628	9.95706	9.92941	12.3601	10.1658	10.1171	13.3536	10.1039	10.0457	10.1674	9.92998	11.5369	12.2406	9.15287	10.4685	9.89193	10.0457	9.85563	9.81279	12.0705	13.3854	10.1761	8.80704	10.0194	13.147	8.93439	9.93071	16.718	9.13436	5.90808	9.918	10.5293	9.28914	11.1967	10.3214	15.5121	10.6944	10.2025	10.1472	9.63109	10.6762	9.98182	9.26464	11.1567	9.05014	10.6626	10.1028
222899_at	10.4596	14.0951	11.6196	9.82588	10.2733	10.9309	11.4531	10.6484	12.6283	10.0749	11.1715	12.1522	9.08107	11.2417	10.5731	13.917	10.0568	19.0007	9.79932	10.259	10.0091	10.0442	8.89867	9.87387	10.3051	11.7972	10.3445	10.2672	9.44806	10.4205	10.3681	12.1554	9.8558	11.5544	11.0913	16.5749	10.1012	9.54088	10.5694	12.0924	13.1246	9.53612	10.4181	9.38464	10.3743	10.5276	9.88058	9.94038	11.1006
222900_at	40.473	39.6871	54.8562	45.2007	40.1671	40.1122	40.6321	61.3313	55.7697	40.3889	59.4671	41.0773	42.1925	48.1466	40.3279	39.4282	35.2433	47.587	43.5918	39.1035	38.9487	37.6138	38.7888	27.7587	41.1798	39.1572	43.1078	35.8475	60.6505	37.4738	36.8661	53.0111	41.6567	41.9923	28.0643	38.652	39.4276	32.7887	39.1295	40.4169	39.7748	44.0937	39.771	43.5327	39.3441	47.085	44.7945	40.7833	52.9416
222901_s_at	6.46551	6.27892	6.31291	6.68615	9.9961	6.45734	6.86552	6.68776	6.4534	8.16802	6.36311	6.98577	6.65549	6.69661	6.89136	6.3043	6.32955	5.91164	6.06976	6.11705	6.08145	5.55072	6.23432	6.12696	6.4571	6.31291	6.22679	5.89205	4.84427	6.26067	5.96617	5.80734	6.08302	6.43669	6.2557	5.4529	7.19519	7.55102	8.63499	6.4174	6.22485	6.66625	6.33645	6.37624	6.27525	6.76804	10.3934	7.29928	6.50156
222902_s_at	50.3441	50.7208	47.1341	51.3453	49.6824	51.4619	50.2811	50.944	43.4639	50.8843	41.0235	50.7665	46.3379	57.0675	50.7784	54.0666	57.173	56.2998	48.2538	58.1645	48.9987	52.9474	83.0327	58.8897	47.449	53.809	51.9215	48.0036	66.8629	49.9704	55.3573	48.6057	52.2111	49.1644	50.277	48.9809	49.4128	60.0306	48.9878	49.6824	50.0195	47.9772	48.2516	96.863	49.8076	51.7085	44.5858	49.2893	49.5541
222903_s_at	4.92238	4.38552	4.39854	4.45811	3.98425	5.06085	4.57176	4.69078	4.61773	4.47205	4.4785	4.60428	5.31891	4.75466	5.38356	4.44356	4.44465	4.26921	4.32663	4.65694	4.33001	4.2254	4.72162	4.34774	4.29862	4.24043	4.36256	4.28748	4.27646	4.36586	4.31462	4.51547	4.36833	4.51002	4.3883	4.32669	4.34693	4.3847	4.25904	4.94658	4.40739	4.56394	5.65004	4.62616	4.4448	4.44077	4.32423	4.40398	4.5236
222904_s_at	6.16739	5.91516	6.77023	7.46424	5.7118	5.84414	6.11605	8.53634	6.19854	6.10971	6.13168	6.16498	5.73923	6.07555	5.97687	8.81559	5.22096	6.90608	5.53649	5.6103	4.99574	9.71187	5.70914	5.80659	8.68997	5.09113	5.70847	5.65447	5.51297	5.71648	5.84931	12.1991	9.3589	6.43808	16.5057	12.3468	5.0986	221.466	8.06079	14.0663	5.87376	5.9038	5.92665	5.84835	5.6292	7.64278	7.97118	6.65708	6.01483
222905_s_at	113.609	116.085	72.3768	104.636	97.7384	119.508	84.189	135.205	126.619	237.951	93.5468	102.934	77.5741	124.935	113.305	115.42	212.03	83.7325	203.332	99.0451	110.99	81.4194	90.1693	229.467	135.69	135.327	154.791	97.6278	115.939	192.011	151.805	90.6466	88.6708	92.4824	55.5435	185.165	141.481	116.085	124.438	163.083	93.0253	99.9103	149.491	130.245	121.915	116.047	87.7863	113.449	116.085
222906_at	13.0043	24.2726	25.7118	33.6236	28.7604	24.4063	18.968	10.4679	14.3113	15.1898	20.2224	18.5787	33.615	37.8343	52.7209	48.6591	16.2408	500.646	87.8136	47.2927	38.7609	94.7247	88.1117	203.506	196.132	54.1043	130.674	29.9963	19.826	18.5121	64.8673	135.154	42.9239	24.7233	37.6993	267.784	137.582	170.571	541.149	58.0052	90.7572	133.563	20.21	68.3317	53.4597	16.3334	24.9505	17.9155	17.2988
222907_x_at	93.6521	121.37	173.629	152.064	171.514	140.559	90.7978	90.0014	72.0006	104.783	130.684	169.176	159.407	107.798	127.438	165.092	85.2508	93.753	182.469	126.605	126.876	93.9898	301.179	206.313	108.702	62.5153	143.326	189.791	256.088	117.977	162.072	223.955	97.5064	91.5335	98.0549	57.5523	289.517	95.2278	110.042	54.1699	117.489	134.536	242.827	117.621	82.7804	120.521	144.825	121.781	109.982
222908_at	18.7962	10.9409	13.3559	9.62256	8.56796	6.9938	8.59818	33.2045	25.376	11.2984	14.2905	8.10881	17.0459	9.24239	15.1101	52.0244	37.0108	9.40866	20.2405	43.0519	34.8796	68.1881	39.0683	49.3712	47.4572	82.1968	73.4343	8.81806	37.9798	14.3084	13.8367	17.9999	10.0818	13.7785	80.9418	52.7755	26.3979	38.1354	28.9994	11.7711	74.6626	49.9002	30.6724	62.2585	7.939	10.6377	16.5281	14.0909	11.109
222909_s_at	17.0694	23.3275	22.0612	14.0403	24.8216	20.3584	11.7779	24.629	11.4757	36.0933	37.4289	25.4187	22.1388	7.41153	32.195	16.9419	17.9396	32.6971	17.2977	8.25929	17.4519	31.663	24.2137	35.3787	28.6652	22.7858	11.0025	17.0269	47.9335	31.1055	39.899	76.7383	17.8139	12.5625	7.11235	17.6788	26.5147	13.78	26.8311	10.1308	13.0004	15.8196	22.9856	14.7046	23.3382	24.3404	21.8905	17.0873	21.0913
222910_s_at	5.60468	5.24978	5.1883	5.07498	5.23038	5.41101	5.63902	5.71506	5.73394	5.5511	5.59413	5.60733	5.04518	5.60738	5.40839	5.61422	5.51181	5.03988	5.08247	5.12944	5.12319	5.16119	5.23083	5.04476	5.21374	5.1792	5.20328	4.96072	5.07635	5.33809	5.19148	5.06197	5.11762	5.38211	5.27809	5.12532	5.23094	5.27151	5.17295	5.46705	5.29346	5.2641	5.59946	5.17128	5.27703	5.47289	5.11434	5.20227	5.52453
222911_s_at	9.96131	9.99695	9.85581	9.82339	9.45493	9.77251	7.95251	9.97884	10.8858	10.1673	9.75975	10.2985	9.82382	14.0257	10.1689	10.0044	9.97395	13.5622	9.84283	9.87645	9.84032	9.3381	9.95588	9.89283	9.92412	9.89733	9.89296	9.66512	9.20988	9.89347	11.1778	17.2176	9.85184	10.3679	9.99473	9.88995	8.22003	10.0004	13.7298	10.1896	10.0147	18.8178	9.96131	10.1353	12.5517	9.96131	14.1378	9.9106	10.1335
222912_at	42.8047	114.762	51.2921	90.9288	71.8329	34.6836	87.8375	77.8672	44.6228	76.101	24.1438	57.0296	92.6168	95.9878	38.7149	39.37	57.7625	61.7632	29.6658	32.1561	37.0835	36.3064	25.1474	24.9979	144.59	20.5329	18.8786	38.3001	68.5605	32.4393	26.5209	44.1877	69.702	82.2793	46.9194	113.011	15.5264	119.21	49.9806	48.9664	35.1221	13.4828	26.8221	23.5892	35.1501	60.5581	48.2101	52.8674	38.2889
222913_at	83.7306	107.489	73.3823	90.6115	78.8877	92.8506	83.5707	100.789	185.918	90.8122	81.6737	134.787	76.2881	82.8403	81.2929	67.0107	61.7913	74.8847	76.8799	76.8282	71.2043	95.731	79.1572	73.5617	80.8214	77.9693	72.8571	74.997	72.1797	79.2355	88.4404	76.2267	70.7517	95.163	77.9053	77.3186	71.4491	87.5737	83.1437	66.2325	73.0523	77.7526	79.8812	78.2797	89.9644	117.391	73.1119	78.2871	81.3859
222914_s_at	7.59301	7.59483	7.26986	7.19927	7.33279	7.466	8.10113	7.5477	8.68261	7.8859	10.959	8.22559	7.13638	8.69296	7.63407	7.34358	9.30703	7.14507	10.2241	7.27489	7.2252	7.24833	7.31411	7.22234	7.28223	7.25844	7.17261	5.89239	7.13423	7.52746	7.23153	6.87451	7.22389	7.41599	7.34562	7.21616	6.97238	7.34873	9.14315	7.49226	7.35532	7.33488	7.35525	7.26916	6.54649	7.41054	7.24492	7.27149	7.46451
222915_s_at	8.45929	15.3625	16.9842	8.12364	9.548	7.38502	7.74212	8.73559	8.63232	8.80433	9.24645	8.59821	38.403	8.66801	9.51882	8.27851	10.6373	8.86736	11.7419	7.05554	8.13977	7.30197	8.26415	7.83775	8.22847	7.8317	8.05474	27.5602	6.98941	8.25833	7.96684	9.71103	8.16858	9.57884	10.4132	8.13795	7.91717	8.29168	8.17909	8.50355	8.31621	9.52371	14.8549	9.90949	8.28274	8.62129	8.20573	8.21748	8.72218
222916_s_at	23.166	22.8226	21.6472	22.0051	22.7621	18.3664	20.2077	23.1372	23.4235	23.1143	29.6983	25.0021	20.176	22.3392	23.1654	23.6729	37.8006	83.6183	33.7318	29.0086	22.5645	24.331	28.4379	22.9802	33.1549	24.2002	22.7584	12.9617	20.0069	62.6622	45.8588	28.3825	24.086	23.0257	10.5699	86.8674	24.4067	71.3709	235.934	30.629	39.6779	120.407	22.5332	90.5347	83.6656	22.0819	21.0084	14.3773	23.8214
222917_s_at	17.6347	10.623	12.4843	15.2642	16.5452	21.8013	18.9147	16.3825	18.8959	18.6445	18.6597	25.4522	19.297	30.4717	19.9411	22.0011	18.018	18.0316	54.3552	29.1467	22.4394	30.3061	17.2491	71.7192	12.6172	82.5982	28.6443	12.8334	18.1543	23.3494	19.6618	59.6525	15.2943	25.4364	17.8262	42.6241	18.5828	19.0266	18.0505	63.9234	15.5638	18.7377	29.753	18.3732	91.918	18.675	15.3373	12.6458	21.9226
222918_at	7.06654	6.36118	6.69323	6.24921	6.35208	7.00458	6.54684	6.63439	6.61183	6.55346	6.46192	6.7999	7.15234	6.64291	6.49149	6.94829	6.15406	5.87813	5.72522	6.12899	5.74601	5.93233	6.21787	5.90805	6.31795	6.52186	6.4953	6.13679	5.73205	6.34683	5.98451	5.68659	6.28249	7.29637	6.3699	7.19176	6.36118	6.37406	5.9535	6.4826	6.38171	6.07656	7.00051	6.31085	6.10791	6.52656	7.74724	6.02762	6.43156
222919_at	7.92781	6.54854	6.52236	6.47583	6.64603	6.77732	6.92475	7.83573	7.1541	7.35868	7.32043	8.34653	6.44853	6.91496	6.84617	6.67182	6.66914	6.35086	6.49051	6.53192	6.49669	6.5128	6.61833	6.80333	6.58163	6.5324	6.61833	6.34684	6.49274	6.6345	6.51888	6.38875	6.49205	6.99982	6.66932	6.49597	6.61199	6.65566	7.1451	7.20925	6.68385	6.64827	6.68096	6.5739	6.65254	6.83661	6.52943	6.56683	6.93454
222920_s_at	5.14835	4.89687	5.26307	5.16939	4.89074	4.91372	5.01997	4.98115	5.1195	5.07155	5.00352	5.066	4.70395	5.00472	5.00684	4.87548	4.78302	4.5324	4.65425	4.89126	4.82611	4.72917	4.8033	5.35901	4.77707	4.75743	4.8825	8.75653	4.71557	4.88094	5.00607	5.97032	4.7437	4.9653	4.86471	4.714	4.86515	4.88798	4.88991	4.98804	4.8771	4.82431	4.91717	6.10568	4.92547	5.03437	4.84316	4.82242	4.97999
222921_s_at	65.3142	79.6521	14.333	27.8786	60.1008	87.0111	37.2388	134.393	141.994	117.464	68.6077	93.5537	60.1098	24.8453	54.8173	17.6307	59.3181	11.9635	27.5657	28.3265	41.0223	78.9041	28.9832	17.771	13.4376	30.3324	66.8061	32.696	42.7381	46.4073	65.5229	23.4397	36.8339	89.5826	40.3572	13.8438	134.564	13.6337	31.464	18.7582	41.2207	38.5297	34.7326	14.6262	76.9419	92.439	37.5607	45.864	42.2441
222922_at	6.576	6.53607	6.72701	11.2307	6.52814	8.45215	7.96879	6.54208	7.90503	6.3377	6.56192	6.88486	10.2018	7.10356	6.5447	6.31355	6.30844	8.71483	6.35629	5.69247	7.58383	6.1704	6.06358	14.2415	19.1248	7.88548	6.07723	8.37668	9.38203	6.20776	6.6418	6.83694	6.0442	6.37058	7.26032	26.8789	6.59375	6.53321	9.93865	9.90618	6.46856	6.2233	6.46247	6.1214	6.64042	6.89169	6.60208	8.14506	6.83719
222923_s_at	17.8002	18.636	26.6092	17.0389	18.1307	18.5354	19.9547	38.9538	21.0666	17.8611	21.4319	21.8151	25.4338	27.7795	19.2645	19.5749	17.8619	28.4439	19.5759	15.7514	15.2348	16.6163	17.577	19.2464	26.2792	17.4993	12.8716	17.1363	33.6555	17.5857	16.6992	17.2912	15.7627	17.8977	18.2756	22.5839	15.2635	14.7639	19.2629	17.1894	17.5118	9.73579	17.6725	15.7555	17.0018	18.523	17.4128	21.7338	21.5196
222924_at	8.15832	18.4321	16.6583	16.9666	19.3399	21.733	16.9469	22.8812	22.297	22.4099	21.9881	21.0372	16.2639	17.9262	19.4468	31.8136	18.0937	22.6536	31.3422	23.1357	21.9168	14.2533	34.2729	31.7208	37.7391	33.116	25.2772	27.832	21.7285	18.6832	18.0929	44.2501	16.7907	16.7865	36.072	22.4202	38.5907	28.458	32.5068	19.2855	22.0912	21.0857	18.9765	18.0502	18.4866	18.927	23.1458	18.2326	22.6813
222925_at	13.7881	90.7745	229.712	500.717	355.063	160.872	53.4531	9.83708	66.1922	12.59	117.221	137.259	216.641	149.243	149.584	207.973	19.777	283.521	103.408	351.245	120.75	160.258	25.2011	25.3443	63.4804	24.5577	8.11314	9.77198	20.8212	30.5715	309.83	23.2761	195.668	264.525	6.39434	1607.42	131.26	44.2164	81.219	6.29144	155.466	67.2106	5.97287	49.7965	22.8058	5.82501	336.704	129.928	152.467
222926_at	6.33938	6.09238	5.85638	12.3158	6.6897	9.22659	5.99207	5.88751	6.91049	5.88189	5.93088	6.42605	7.97645	6.33406	5.89709	5.71842	5.72591	7.25582	5.57863	21.9199	5.41215	11.8699	5.69537	5.63044	5.54059	5.64988	5.56928	5.09262	5.56286	5.61627	17.6579	5.39514	6.82154	6.51721	5.65107	79.9247	5.65806	5.61601	5.64057	5.90634	7.03129	5.73383	5.58986	5.66119	5.61764	5.82861	5.63258	7.17186	5.91296
222927_s_at	5.47035	5.44866	5.34639	5.26808	5.39449	5.57062	6.45029	6.03979	6.87397	6.44131	7.15125	7.5038	5.47772	6.46805	5.70847	8.00762	5.50223	5.24366	5.47772	5.32616	5.24632	5.3345	5.38989	5.31996	5.28821	5.79587	5.42294	4.98599	4.94114	5.47772	5.08883	4.88578	8.54204	6.07244	5.46225	5.29112	5.14463	5.99196	5.33708	5.97504	7.00043	7.21475	6.3386	7.83768	5.34466	5.78564	5.34087	5.36458	5.748
222928_s_at	5.60076	5.46908	5.38752	5.3494	5.43514	5.48943	5.92488	5.56309	5.62314	5.79957	6.18152	5.601	5.26157	5.53885	5.71043	5.44538	5.76774	5.27246	5.35192	5.38498	5.29942	5.3046	5.36675	5.26134	5.35743	5.30075	5.3541	7.66282	5.32348	5.45323	6.25011	5.13898	5.4152	5.50222	5.84627	5.28773	5.40508	5.47108	5.39008	5.55076	6.75616	5.98784	5.45024	5.48184	5.43558	5.52305	5.38003	5.39548	5.53926
222929_at	7.59383	9.04576	5.89732	5.75858	5.9485	6.5627	6.12542	6.12152	6.96012	6.07386	6.67559	6.83794	5.83781	6.47065	6.06427	6.17218	7.21531	6.75175	5.56222	6.83816	5.39345	5.88864	6.29577	5.78853	5.80312	7.14971	5.81833	5.75885	5.56248	6.53499	5.76526	5.72981	5.76237	5.84984	5.63158	7.05452	5.72826	9.33121	5.81063	6.10308	5.67579	9.56819	8.93117	5.9067	5.92678	6.03594	5.79386	5.90917	6.05695
222930_s_at	261.409	253.743	157.679	131.195	212.793	227.334	187.205	337.146	278.854	466.257	140.268	334.11	131.319	207.5	174.313	220.121	220.198	110.453	216.423	137.038	125.963	279.017	285.827	235.116	177.063	272.475	161.476	149.021	232.727	264.869	252.57	94.1389	277.605	166.786	94.0429	276.997	183.753	259.359	442.6	153.285	164.742	117.264	281.201	180.007	202.215	263.158	177.059	244.282	337.422
222931_s_at	261.369	114.054	80.5157	101.703	131.773	174.044	134.468	199.514	191.796	285.84	106.866	141.388	107.733	70.8502	95.0246	92.0624	301.45	33.6596	274.278	90.315	165.638	145.87	165.574	149.272	196.308	321.498	266.456	146.271	324.803	247.995	232.384	116.514	101.281	99.2406	322.677	336.309	469.971	69.0427	73.7576	250.613	400.007	166.715	97.6106	117.332	162.013	197.99	84.7661	105.146	113.511
222932_at	22.7848	10.2209	15.3705	23.1596	23.1941	12.0069	17.184	13.1141	14.2189	14.2135	15.5535	15.001	10.5979	13.4151	12.0267	11.9628	11.4819	10.4023	10.6152	11.0104	10.0906	13.6956	22.33	10.9157	14.9427	13.9908	11.2229	10.3447	9.40877	11.8009	13.2766	10.5772	20.2903	18.7105	13.5891	10.774	9.89831	11.3485	10.1593	14.4744	14.5786	11.0712	12.3946	11.1261	15.2343	12.0557	30.1133	14.2729	13.1388
222933_at	5.18506	5.01077	4.94237	5.02336	4.83916	5.07349	5.17526	5.37956	6.18453	5.09611	5.12116	6.67738	4.95364	5.12931	5.10219	5.01219	4.91095	4.90995	4.93545	4.93422	4.70481	6.0027	4.98727	5.89943	4.96539	5.42074	6.12857	4.64232	5.28134	4.97284	4.92517	5.2681	4.76304	5.01468	4.99574	5.49446	4.98453	5.00953	4.77106	5.11559	4.95164	5.01345	5.00395	4.80093	5.83087	5.08284	4.75566	5.14768	5.05443
222934_s_at	19.1883	22.0233	67.93	21.4683	15.1086	11.8143	13.2429	23.6523	11.8843	12.2226	12.2237	11.9502	22.0968	11.868	11.9817	11.7493	8.23859	12.4428	41.7454	14.7056	16.9281	8.13498	18.7384	9.89158	11.6335	11.1576	11.5129	44.5605	12.9414	11.5105	11.3964	24.8639	75.2626	12.7069	7.1079	11.3934	11.3357	11.648	11.4601	11.8075	9.71859	9.70431	11.5708	9.41116	8.02012	22.1359	76.9213	12.8815	12.9661
222935_x_at	7.98352	4.845	4.75516	4.71609	4.82099	4.91759	6.07295	4.97629	5.04866	4.94634	4.95212	5.02112	4.71875	4.95644	4.93382	4.82809	4.83225	4.62089	4.74336	4.77125	4.76281	4.88202	4.81233	6.0806	4.78777	4.7741	4.81367	4.61759	4.69154	5.69571	4.75922	4.69581	4.73183	4.92592	4.85009	4.73736	5.47823	4.84518	4.76032	4.99934	4.85443	4.82727	5.35111	4.78394	4.83771	4.93876	4.76038	4.78207	4.95945
222936_s_at	6.07024	5.50005	5.54778	5.20539	5.31456	5.77026	6.05161	5.82399	6.30805	6.17146	5.86652	6.20211	5.36005	6.0425	5.77984	5.71792	5.67864	5.49578	5.49519	5.49125	5.9416	5.76899	6.36846	5.30893	5.57719	5.52097	8.51383	7.56677	5.38889	5.66758	5.5407	5.36315	5.49021	5.72684	5.70582	5.54717	6.88907	7.49254	6.94437	6.00909	5.7349	5.66216	5.72291	5.90826	5.66568	5.78337	5.22226	5.40491	5.86733
222937_s_at	5.50311	6.33587	5.61816	5.56389	5.65935	9.78274	5.72713	6.24	7.17632	5.92299	5.92915	6.05407	5.55205	5.94941	7.00411	5.73135	5.71194	5.45437	5.55451	5.44706	5.38304	9.16681	5.49448	5.44294	5.65111	7.24423	6.08783	5.4894	5.52375	6.18876	5.61628	5.44857	5.56002	5.74372	5.68318	5.87001	5.63038	5.59184	6.70024	5.70673	5.75936	5.71921	5.65535	5.53226	5.72458	6.08344	7.30693	5.53113	5.73558
222938_x_at	38.3465	10.3583	13.6525	14.0908	14.4803	20.1233	13.4327	66.9874	56.0249	44.5524	8.80331	33.6504	10.5728	15.8741	36.6152	7.89244	21.5802	159.283	9.08325	8.30482	14.4927	9.94227	7.94237	39.1037	17.6991	25.4818	8.41425	8.01224	31.1689	54.2311	30.9674	8.14208	13.9643	19.9574	9.64539	550.445	13.1418	12.437	137.301	15.2384	10.3687	17.2094	8.64133	26.1835	8.48307	38.6796	12.5453	13.775	10.181
222939_s_at	111.299	38.9922	82.0308	6.4487	17.8277	13.2551	62.6173	171.642	68.4391	291.025	46.0365	28.0175	25.3261	11.6501	9.61686	6.83267	104.976	113.696	44.5577	10.0727	62.4506	23.4303	4.76469	57.6701	77.5543	12.5545	136.146	18.3823	72.1306	95.5838	10.1189	6.39313	14.8757	15.7119	10.601	190.632	25.2569	13.6398	72.0902	168.612	7.7199	5.8708	71.5075	35.9381	37.4627	83.3595	33.2233	15.3702	38.5763
222940_at	239.658	35.679	31.8778	13.7057	28.427	12.9192	155.203	346.682	332.985	586.407	86.1126	54.9015	120.094	14.888	38.4906	11.5994	658.075	721.807	60.9875	12.0239	68.5744	131.455	11.2688	651.415	79.0582	463.295	14.9731	24.1416	869.56	272.615	24.1728	10.106	18.784	61.1323	11.4737	1147.58	109.351	11.3878	210.848	14.075	43.3767	44.4365	85.7142	87.5109	11.3891	325.058	10.4959	37.3339	89.6036
222941_at	5.40843	5.2851	5.2078	5.53121	5.21973	5.28114	5.42374	5.39619	5.4934	5.28497	5.32389	6.52477	5.71069	5.38669	5.38514	5.90848	8.15827	5.13379	5.12216	5.70969	5.13342	4.98661	5.06229	5.2084	5.15751	5.41575	5.21441	5.01925	5.16897	8.13553	4.99469	5.75936	5.12342	5.25298	5.12411	5.7885	4.9757	5.57604	5.52364	5.77851	5.26469	5.28521	5.32789	6.19235	5.19071	5.30081	7.62721	5.0256	5.33328
222942_s_at	6.00606	5.49987	11.4619	6.15216	7.54544	6.55048	6.76449	5.58542	5.79674	6.30888	5.68023	6.33998	9.62538	5.67947	5.69407	5.5041	5.49987	5.277	4.6423	8.34204	4.65661	5.36855	10.611	4.66994	5.42026	5.38119	5.49398	6.11881	5.25037	5.4944	6.12114	7.21943	13.5081	5.64929	7.2408	5.87741	5.18258	11.7571	5.21547	5.77094	5.54171	4.48483	5.53629	5.41272	5.49444	5.62639	17.3469	5.46176	6.42421
222943_at	3287.8	2871.87	2339.01	634.884	2532.21	2443.34	3766.74	4389.24	4336	4458.86	2629.61	4903.77	1626.26	612.906	3001.71	1698.88	4959.42	85.0308	333.148	675.373	886.523	1057.59	107.896	129.844	436.826	43.4864	509.008	1679.8	5754.77	3371.67	837.027	23.3138	835.352	2095.85	115.99	76.6538	784.192	24.8919	420.731	352.876	1152.09	151.233	2066.52	298.733	10.0869	3664.74	2089.1	1751.35	2735.64
222944_s_at	6.62154	7.39293	6.27854	6.25615	6.49366	6.49766	6.51552	7.64746	6.72428	6.56795	7.82625	8.30115	5.5372	16.4815	7.78839	6.80863	5.95465	6.52332	6.23764	8.45094	5.58681	6.27442	15.7468	5.68105	10.5123	5.72895	5.84866	6.1067	5.6348	6.36332	6.26493	6.18602	6.23254	7.75048	6.03012	6.24267	5.76489	11.4571	6.27647	6.60227	6.42092	6.36097	5.99799	6.80097	6.39163	6.47385	5.79737	11.2668	6.55064
222945_x_at	5.69611	4.64585	4.34607	4.30297	4.75415	4.58972	5.23009	4.53668	4.63093	4.54267	4.53573	4.5993	4.33233	4.54204	4.51593	4.37549	4.35269	4.14018	4.35464	4.38708	4.33028	4.3434	4.3957	4.47587	4.40226	4.38619	5.1433	4.24743	4.29155	5.14885	4.28079	3.98886	5.06583	4.89008	4.39255	4.36133	4.3656	5.99625	4.35105	4.54695	5.08705	4.3886	4.69378	4.35064	4.43312	4.50039	4.38036	4.34324	4.51373
222946_s_at	4.43117	4.31043	4.26027	4.21499	4.31009	4.40529	4.43706	4.46221	4.45545	4.46029	4.3945	4.54484	4.13787	4.47603	4.4407	4.31302	4.32179	6.28182	4.2128	4.25151	4.22848	4.21904	4.30783	4.22982	4.28159	4.26414	4.29302	4.11839	4.18664	4.29449	4.2137	4.18344	4.21511	4.3879	6.34753	4.22573	4.27392	5.58772	5.25711	4.62745	5.04956	4.31009	4.81157	5.74124	4.33439	4.43038	4.25878	4.27649	4.46155
222947_at	12.4417	8.60284	7.98463	7.7595	8.75562	10.1495	10.4067	10.2851	12.6273	10.8015	10.6402	12.5811	7.46157	10.51	9.49673	9.75093	9.10319	8.38315	7.83981	7.95672	8.54569	8.59894	8.79588	8.17183	8.66855	8.14563	8.74841	7.83313	7.82977	8.94685	8.64147	8.4599	7.73713	9.77725	10.1288	8.6411	9.48268	8.8613	8.32648	10.0394	9.17728	8.75283	9.09513	8.70417	8.64569	9.97863	8.32473	8.59973	10.3054
222948_s_at	12.5124	6.37834	7.57736	6.19471	6.25997	7.74162	6.87668	6.49392	9.27328	6.73692	8.06216	6.96091	7.64211	7.36909	6.62987	6.38715	6.37092	5.85468	6.28218	6.31136	5.80299	5.94321	6.39284	6.14678	6.07526	6.19486	6.35588	6.17332	5.78931	6.35845	6.29254	6.14178	6.08957	7.3215	6.40169	6.11182	6.28397	6.3497	5.98244	6.71502	6.40414	6.32809	6.43999	6.24946	6.35249	8.86595	6.0835	6.93361	7.19805
222949_at	4.44488	4.88009	4.41433	4.14435	4.36917	5.69405	4.66988	5.09553	4.48079	4.4667	4.44136	4.49332	4.21366	4.68739	5.73759	5.62236	5.67026	5.43309	4.46728	5.15239	4.157	4.33171	4.25905	4.77689	4.2928	4.225	4.36303	4.72838	4.17722	4.23477	4.20947	4.08367	4.77128	4.35009	4.37882	8.99917	5.23822	4.78848	4.34008	4.45488	5.05678	5.25287	4.44802	4.22873	7.96989	5.19556	4.83695	5.84957	4.36155
222950_at	9.15652	8.22347	7.67511	7.79691	9.7386	8.63422	9.29346	11.4243	11.0148	10.0768	13.0734	15.1924	7.87798	19.275	9.12195	7.93591	10.1043	7.15568	7.3353	7.54904	7.19748	7.49473	7.70891	7.46264	7.61311	7.51881	18.9561	9.22584	7.78662	9.00671	7.60766	7.25088	7.40167	10.1209	8.02349	8.66304	8.00734	7.77666	8.0983	8.7937	8.34745	8.69988	8.24637	7.72414	7.82873	8.71214	7.96856	8.40309	10.7049
222951_s_at	18.0545	15.7423	14.7732	20.1692	16.0955	17.3342	12.106	15.8648	19.7987	19.0794	17.0631	18.5649	15.9477	17.8426	18.3368	17.283	33.1584	14.7061	21.9005	26.5387	15.3827	23.8038	32.9594	32.8301	17.2322	16.3566	34.4701	31.3222	21.8239	16.4297	21.2828	15.4393	21.984	16.7435	17.3853	15.5065	17.0475	15.6149	39.177	27.0204	34.367	15.1079	16.5902	17.1543	24.4443	20.4071	23.142	21.0889	24.376
222952_s_at	6.46872	6.18424	7.32101	5.96654	6.84619	6.77959	6.8094	6.55408	6.77003	6.35923	9.27557	6.70417	7.53982	10.0421	10.0007	4.88501	6.02013	5.93505	7.09252	6.62641	5.90132	9.9323	6.26222	6.00835	6.05114	5.71545	5.24934	9.96531	6.06654	5.97076	5.97583	8.5422	6.10246	6.95048	6.13196	5.91875	5.28147	6.09297	6.02024	6.38606	9.83363	6.11011	6.34255	6.61309	5.98827	8.25402	6.16156	8.4929	6.3366
222953_at	6.06689	5.34423	6.08424	7.68524	9.44251	5.62601	5.61935	5.50828	6.91209	5.54209	5.47873	5.68155	19.5955	5.52093	5.72625	5.26875	5.33387	4.89172	5.03819	5.10096	5.20508	5.23355	5.28044	5.26536	5.13805	5.35985	6.65175	4.90894	7.01889	5.32034	5.24202	5.17365	5.50052	7.47076	7.95064	5.04869	6.21105	5.33463	5.23795	5.51903	5.88197	5.22715	5.35555	5.15266	5.29093	5.4412	7.34713	5.7642	5.43148
222954_at	12.9754	11.999	11.3937	11.5506	11.9602	12.4828	14.3169	12.6691	18.1365	13.0164	17.9374	14.1363	11.477	13.5929	12.926	12.3715	12.0681	12.0681	11.7816	11.8379	11.7929	11.7953	12.8325	18.9416	11.8774	13.6207	11.6879	10.7546	11.5134	10.7799	10.3257	8.76777	11.1365	14.371	12.1295	11.2324	11.5675	12.0681	13.2834	13.328	12.9358	12.0484	15.5755	11.9263	11.9529	13.1231	11.9675	11.8621	12.7956
222955_s_at	181.751	116.925	84.4821	114.8	151.667	180.694	129.661	163.51	136.837	177.408	171.619	184.39	122.871	112.937	224.877	136.735	256.801	208.757	221.331	216.428	152.677	331.25	255.607	215.08	513.317	145.332	343.073	194.779	212.971	184.052	250.299	199.183	149.723	110.46	283.283	182.546	321.666	612.519	263.467	250.408	148.458	438.123	277.475	269.939	148.221	165.27	160.718	122.142	138.697
222956_at	17.2857	9.01624	8.29773	8.94825	20.7154	10.594	9.20759	9.15484	13.1272	9.87758	8.92227	9.17673	19.8319	7.45248	9.10583	7.7195	8.66556	6.03445	5.97757	6.20988	7.39063	6.27428	6.27245	6.91212	10.2517	6.21851	9.22664	5.33043	15.3763	18.1987	8.92346	8.88505	8.91495	9.08991	8.23696	44.4627	7.36005	14.0207	29.5468	6.56075	7.25873	6.30074	15.5444	14.2762	7.59221	8.32115	8.6422	8.9788	9.11686
222957_at	145.834	83.9344	44.6294	25.6359	45.7615	54.8821	127.359	128.898	181.469	208.823	95.9165	82.9785	78.8455	45.3279	44.689	24.1706	38.3186	98.4276	141.399	60.1523	66.1477	134.895	46.7012	64.1668	67.1514	68.9769	84.0357	37.7359	137.621	107.304	54.9195	47.494	36.3977	62.1739	49.684	138.543	111.402	65.5238	109.478	97.1003	43.5427	45.2575	80.7536	46.9615	54.5354	112.267	38.4344	42.5727	72.6746
222958_s_at	7.09869	6.34475	5.82983	5.3331	6.28246	6.6099	6.83898	6.5728	7.0446	6.36183	7.35891	6.91449	5.46665	6.74379	6.34108	11.4785	5.97528	95.4225	7.62256	6.93281	6.51457	40.1617	33.651	53.884	37.0231	35.8108	9.23778	14.4456	5.53612	7.42922	15.8024	25.4314	5.55106	7.05444	67.7209	134.245	20.8642	57.563	307.577	7.34976	6.02118	10.1817	5.96507	157.78	41.7159	6.54069	6.90918	6.94135	6.55358
222959_at	5.86095	4.92395	4.8437	4.77496	4.89695	5.12044	5.60311	5.37631	5.56989	5.3887	5.20044	5.4385	4.75118	5.59475	5.21166	4.99604	4.95218	4.66978	4.77855	5.37425	4.81606	4.83888	5.82587	4.8336	4.86778	4.83393	4.85949	4.729	4.77454	4.91783	4.85414	4.73663	4.77604	5.13942	4.95249	4.79295	4.84523	4.90374	4.83882	5.09132	5.00314	4.91406	5.99689	4.83275	4.903	6.21755	4.83674	4.85659	5.04955
222960_at	8.44693	10.6776	10.5062	10.1725	10.5882	10.6023	21.0998	10.7243	10.7532	18.8934	13.0601	9.79632	20.8272	13.825	10.6776	11.2463	10.4825	9.96828	10.1799	10.5991	13.699	9.05828	9.44335	9.86788	10.6116	9.04776	10.3774	10.7407	9.66205	13.9998	5.99863	7.76688	11.5008	19.8985	10.6323	12.5233	7.11834	14.6289	11.4212	10.7725	13.4138	12.4542	10.7351	10.315	12.1736	11.5321	10.4401	10.8103	11.554
222961_at	8.02829	6.89666	6.71696	5.92368	6.83025	8.47258	9.85374	7.2174	7.57175	7.24896	6.98418	7.33416	5.89622	7.29254	8.32152	6.94495	6.73367	5.76947	6.42883	6.69262	6.52942	7.83484	6.90095	6.68985	6.64087	7.76505	6.39211	6.19207	6.16267	6.71791	6.73896	6.42135	6.80977	8.98446	6.72873	6.84024	6.74113	6.88167	6.8667	10.9586	6.46076	6.90833	10.0067	6.77196	6.61452	7.31905	6.83363	6.84824	7.46729
222962_s_at	5.24634	4.85717	4.81137	4.72932	4.88095	4.95953	5.07453	5.02893	5.29561	5.12028	5.03274	5.24334	4.70978	5.0778	4.9809	4.95092	4.91898	50.6912	4.7517	4.79222	4.75472	4.89115	4.87936	5.18766	24.2106	4.90194	4.92884	4.66063	4.71268	4.93071	6.33124	5.97804	4.73896	5.06542	38.9854	41.3617	4.82961	6.88266	66.2168	5.25494	4.95162	12.8445	4.94594	51.7172	10.5095	4.98376	4.79499	4.79586	5.02254
222963_s_at	5.16601	5.03464	4.98514	4.79941	5.03346	5.05743	5.17988	5.19347	5.46327	5.13962	5.30757	5.21214	4.77462	5.76507	5.23315	5.06698	5.06486	4.99732	7.6581	4.85968	5.03916	10.1469	4.96347	5.79687	5.04229	5.04547	6.76859	4.87066	4.99928	5.0236	5.01016	4.76508	4.92675	5.05551	5.03802	4.84355	30.9001	5.00849	5.20679	21.2926	4.97315	5.00713	5.05694	4.97832	5.02462	5.10906	4.98014	4.99414	5.12156
222964_at	8.40007	7.99644	7.735	7.5006	7.82409	8.17005	8.36905	8.26839	10.0664	8.49659	8.53002	9.17301	7.69528	8.54495	8.34274	8.01633	7.97209	7.19992	7.4321	7.6209	7.48766	7.70971	8.17628	7.60258	7.77423	7.68751	7.81869	7.25427	7.46778	7.94108	7.73303	9.37663	7.52332	8.18064	8.02084	9.6712	7.70539	7.92463	7.76988	8.11343	8.03871	7.90628	8.02561	7.77105	7.85737	11.5279	7.80978	7.76356	8.44108
222965_at	5.95483	4.4742	5.83837	4.34114	4.4416	4.44316	4.68839	4.90731	6.33156	4.62678	4.79343	4.7451	4.31769	6.32387	4.60647	5.81888	4.47932	5.85384	4.29869	4.42685	4.38169	4.39857	4.46356	4.37447	4.43431	4.3448	4.46429	4.25315	4.29748	4.44995	4.41292	5.92255	4.83342	4.77495	4.50206	4.62904	4.40611	4.48403	4.38815	4.65783	4.51052	4.47073	4.48508	4.42703	6.19499	4.57234	4.39515	4.74262	4.61295
222966_at	17.621	7.53984	7.06587	7.45403	7.36	8.31901	9.27608	8.25277	9.98129	8.75793	8.8229	8.86127	6.76183	8.66454	8.04813	7.79027	7.66511	8.96811	6.75143	7.12641	6.92949	7.30197	7.41491	6.9968	7.34438	7.52077	7.56608	6.53312	6.85089	7.65382	7.31926	6.79272	6.87112	8.10491	8.157	9.0468	7.07962	7.49788	7.19147	8.37357	7.7146	7.75142	7.63072	7.19778	7.80083	8.0477	7.08612	7.43002	8.50143
222967_at	5.82808	5.46643	5.34122	5.25205	5.42115	5.68679	5.9124	5.92251	5.93924	5.83638	5.60562	5.98504	5.31418	7.8244	5.76833	5.53861	5.4616	5.10133	5.34809	5.32197	5.36879	5.39342	5.43639	5.16899	5.38471	5.3445	5.41325	5.24686	5.36788	5.4666	5.34494	5.09788	5.35687	5.66615	5.48815	5.28533	5.3587	5.45566	5.34142	5.73552	5.47709	5.45316	5.48883	5.43673	5.46747	8.45191	5.45905	5.37805	5.76114
222968_at	5.91964	14.4928	18.2097	19.6948	11.9634	8.27816	14.9999	8.55117	13.3602	14.7648	9.42798	9.18234	13.1103	7.45401	13.8901	26.293	10.8067	35.9813	17.5155	10.8936	14.2975	16.582	18.1233	13.0584	37.9218	13.5237	11.7788	20.7554	14.212	12.6646	14.2785	24.6944	18.1297	13.549	14.5062	34.9179	13.1912	25.245	29.5425	9.00877	14.5342	15.037	9.00784	35.4596	44.9047	14.5963	21.5001	14.5336	14.6575
222969_at	5.23148	4.94589	4.58342	4.56022	4.63188	4.74775	4.99441	5.00682	6.14333	4.80926	4.81513	4.84462	4.51057	8.96769	4.77474	4.66966	4.67444	4.46394	4.5408	4.60624	4.56687	4.53261	4.64164	4.51137	4.60444	4.59253	4.61635	4.65577	4.53857	4.6233	4.60723	4.39761	4.54583	4.76536	4.70616	4.54572	4.60617	4.65799	4.8299	4.78727	4.66386	4.64976	4.7459	4.59637	4.65426	4.96318	4.68209	6.23407	4.79767
222970_at	5.60569	5.19678	5.06351	4.97254	5.12302	5.53517	5.82652	5.62717	6.34805	5.49469	5.49909	5.68368	4.93113	5.50005	5.47291	5.21608	5.19876	4.86315	5.02779	5.02124	5.03536	5.02245	5.14372	5.01992	5.11383	5.09881	5.11428	4.90535	4.95459	5.17974	5.06015	4.93262	5.03249	5.44453	5.22989	5.03744	5.05235	5.79276	5.06931	5.45912	5.24552	5.18643	5.2339	5.08262	5.18779	5.41877	5.01567	5.11853	5.46441
222971_at	5.43001	5.85942	5.04864	4.98361	5.1418	7.49177	5.42372	5.38071	5.5174	5.2494	5.36382	5.47711	4.90239	5.38119	5.31132	5.13183	5.16523	6.24047	5.02057	4.92792	4.93965	5.06017	5.13122	5.06038	5.03824	5.08746	4.9838	4.87183	8.68443	5.75261	5.07671	5.02016	5.93342	6.3278	5.19366	5.03604	5.02212	5.07304	5.0116	5.16208	5.20803	5.0181	5.13865	5.08178	5.17681	5.21628	5.98393	5.04105	5.29345
222972_at	5.53888	5.1083	4.89914	4.84299	4.92112	5.09867	5.2653	5.09523	6.2802	5.24622	5.18765	5.32006	4.80213	5.10866	5.00938	4.94877	4.94805	4.72989	4.84661	4.90412	4.83455	5.19995	5.06463	5.17122	4.92571	4.8803	4.91664	4.7304	4.796	4.93137	4.88069	4.79078	4.88388	5.06191	4.9898	4.84752	5.46139	4.95677	4.87097	5.19997	4.96047	4.94821	5.17838	4.92615	4.9522	5.21037	4.83167	4.88265	5.08032
222973_at	12.6005	9.51632	9.26479	8.3787	10.3689	12.5376	10.4175	9.52684	10.4079	9.71079	10.0019	11.6987	9.02076	11.4377	10.8767	9.50433	9.57263	8.8966	9.18477	10.0112	9.08807	9.13694	10.6059	9.12248	9.37336	18.956	9.94833	8.89475	9.01316	10.3259	9.1301	10.246	12.4499	12.3074	9.47348	9.04945	11.3126	9.83604	15.5104	10.2751	10.2228	11.8831	9.45054	9.12653	9.21096	11.5374	9.08558	9.29294	9.94516
222974_at	8.95374	7.08639	6.77301	6.81715	7.01521	7.78351	8.43215	8.44381	8.74287	8.0121	8.3378	8.45924	6.97575	8.62939	7.707	7.60752	7.3474	6.34056	6.77845	8.02945	7.04849	6.92444	7.27692	7.12852	7.1654	6.82953	8.0076	6.84965	6.82292	7.3393	9.13068	6.73582	7.25219	7.67544	7.37642	6.89694	6.96237	7.33963	7.16166	7.92473	7.42134	7.33662	7.36833	7.01866	7.28141	10.509	6.87829	7.02552	7.91416
222975_s_at	1449.32	1087.18	1222.12	1351.3	1314.8	1226.92	1225.12	1542.87	1170	1180.94	1179.39	1159	1425.35	1028	820.262	1437.64	1458.35	1850.32	1292.27	841.933	1164.45	2977.42	2091.96	1999.13	1016.49	1846.9	1104.77	1716.53	1335.27	1222.58	2074.23	1942.76	1430.05	1126.08	1394.7	2172.63	1873.51	926.01	2240.22	1543.23	523.265	21341.4	2449.85	1883.77	1428.8	1538.08	1560.62	1260.33	963.941
222976_s_at	2540.89	3025.05	3450.83	3203.84	3013.15	2393.38	1852.93	2040.3	1948.08	1908.01	1967.17	2398.52	3232.17	2661.37	2670.53	2450.21	1689.8	5988.38	4601.01	3413.34	3152.51	3732.76	5033.05	4958.27	4123.77	3112.97	3734.21	3822.29	2328.69	1882.3	4011.14	5708.28	3509.1	2860.51	9877.15	4622.98	2850.22	5463.77	4970.36	3669.87	3031.58	2350.41	2706.31	4280.48	4316.9	2006.4	3228.58	2752.3	2253.27
222977_at	946.626	725.461	737.491	666.004	891.5	980.764	1034.4	773.376	858.005	853.786	812.954	1150.39	481.697	561.749	905.349	1059.35	1021.56	1264.92	908.328	824.191	758.216	542.393	1102.69	895.027	1118.12	788.767	540.155	585.524	469.032	964.298	1098.76	671.034	1045.27	909.981	742.095	880.14	590.643	1582.2	1341.05	773.83	894.604	583.07	1505.96	1187.93	665.63	835.888	747.259	711.713	940.646
222978_at	1386.28	1184.38	1422.7	1252.14	1534.97	1756.16	1680.29	1129.26	1381.49	1364.41	1603.45	1764.99	881.811	1144.92	1782.09	2145.55	1910.45	2619.56	1596.14	1566.37	1517.31	928.943	2412.78	1597.55	2176.51	1468.35	1064.89	1043.85	804.589	1614.11	1898.51	1434.69	1856.28	1381.71	1569.94	1958.95	1025.72	4001.59	2655.23	1195.91	1783.39	1638.72	2389.63	2673.57	1039.25	1390.39	1315.36	1304.27	1519.32
222979_s_at	752.894	634.746	707.104	635.558	940.823	830.867	916.649	624.334	852.816	741.974	802.368	1077.08	415.803	615.923	926.062	881.075	823.503	1161.46	746.163	696.801	625.911	498.718	1036.22	834.52	1066.13	654.387	420.501	551.017	450.398	768.725	1109.93	666.765	1019.14	795.39	644.009	659.612	436.464	1299.76	1426.19	516.12	847.241	366.83	1456.79	921.714	549.165	663.031	706.323	627.884	760.781
222980_at	1121.54	1209.83	1648.9	1502.42	1504.99	1355.36	1036.85	888.684	1077.49	1150.98	1229.47	1143.93	1339.66	2038.69	1392.88	2153.91	979.052	1649.29	1957.94	1517.78	1545.76	1567.05	1461.05	2361.93	1533.11	1743.19	1893.84	2170.11	1650.04	1252.5	1702.05	1731.03	1926.39	1344.85	2980.93	1366.47	2211.46	1460.52	2654.79	1421.85	1353.18	1405.93	1316.98	1404.09	2578.52	1228.24	1616.08	1267.95	1097.02
222981_s_at	404.456	387.771	644.142	458.409	531.278	468.57	507.636	383.442	386.915	312.588	550.884	535.104	394.091	506.726	432.377	792.787	287.489	596.251	727.986	525.799	686.19	644.864	732.187	1146.19	797.703	425.669	584.681	610.884	400.164	317.151	728.273	642.855	825.229	429.369	1285.41	458.109	458.915	539.803	742.397	502.32	409.356	287.788	621.466	460.096	1090.73	461.959	658.152	424.078	340.506
222982_x_at	8576.89	17039.3	14597.1	10811.1	6623.46	8186.49	18605.6	15318.5	11390.4	7744.83	17933.6	10305	13293	16043.3	4776.6	11089.4	8892.44	10457.4	10548.9	13444.4	14211.1	11744.1	5181.15	5289.36	7166.88	15131	12872.5	8862.64	7080.41	13837.5	6023.04	8654.01	10647.2	9527.5	7817.31	7907.98	5870.06	7135.59	2825.33	11605.9	2261.57	7625.41	9120.51	5930.24	6729.23	9316.13	13329.3	10436.2	9231.5
222983_s_at	1309.84	1093.49	1325.68	1248.35	1333.1	1349.69	1390.73	1332.32	1122.73	1009.95	1115.31	1729.69	1519.83	1514.29	1200.91	2087.04	914.638	1793.94	1582.48	1641.1	1140.71	1774.76	1861.31	2222.55	2214.95	1234.46	1376.88	1736.05	2030.79	1057.16	1866.89	2026.12	1231.88	1276.88	1733.46	1102.5	2016.5	3676.67	1622.93	2296.94	1262.51	763.35	1517.28	2364.42	2728.99	1301.19	1429.81	1191.93	1190.18
222984_at	1245.75	1230.66	1245.57	1269.74	1214.08	1217.93	1170.52	1324.99	1128.9	1046.52	1032.47	1536.17	1730.91	1355.14	1249.94	2094.77	1061.5	2004.48	1557.41	1669.53	1052.57	1572.63	1434.8	1683.85	1976.71	1391.95	1364.06	1961.58	1857.27	1065.77	1584.77	2077.46	1352.94	997.04	1814.13	1186.9	2364.4	2858.7	1492.04	1736.18	1193.51	1092.5	1455.3	2555.82	2333	1071.14	1184.39	1109.04	1151.18
222985_at	1660.23	1647.47	3247.56	2244.1	1585.01	1735.53	2888.36	1481.68	1175.94	1477.73	2824.21	1474.67	1775.86	2966.15	1891.02	3174.12	2436.53	3373.73	2515.6	2235.86	3048.69	2258.3	1929.84	4241.26	3662.83	2769.12	2703.4	2149.4	1456.06	1652.9	2417.84	3380.68	3082.54	1466.13	5807.9	2820.33	1610.4	4869.22	2774.56	2222.23	1982.36	2148.11	1666.34	2111.41	2560.38	1715.69	2820.84	1958	1765.91
222986_s_at	940.522	2097.36	773.801	1759.66	1580.06	1832.31	696.916	784.291	763.271	961.06	531.901	1515.86	1013.05	1435.24	1412.17	1403.94	1804.64	1020.23	1378.74	1749.79	735.884	551.684	1370.16	978.524	765.968	1280.75	892.213	1169.29	1028.13	706.152	1587.08	928.155	1517.02	1089.53	1311.32	1131.01	793.682	1082.19	1166.75	1795.76	781.242	1164.83	451.227	1021.92	993.877	695.523	1317.79	1711.38	1625.67
222987_s_at	377.994	277.89	225.258	339.307	356.702	437.224	342.832	321.448	337.135	378.036	228.46	370.164	259.411	206.82	478.755	305.358	373.751	473.163	681.391	509.775	334.302	239.334	278.799	479.187	591.257	450.511	451.466	300.966	445.99	354.577	616.306	401.587	322.521	404.364	356.525	605.91	407.35	1284.15	1011.14	542.776	732.13	459.058	544.169	406.589	133.252	213.6	294.812	271.345	380.363
222988_s_at	307.264	315.277	201.199	374.769	384.605	516.775	197.252	345.734	338.535	418.431	201.01	351.708	255.454	248.681	546.334	295.481	430.353	622.759	815.64	706.383	352.419	271.939	219.169	408.707	674.061	630.51	546.39	298.663	409.773	297.419	676.562	540.598	281.372	307.06	476.244	829.617	428.314	1183.83	1085.22	499.346	825.323	688.363	417.649	593.75	139.217	193.224	341.19	294.92	346.448
222989_s_at	101.372	138.84	182.171	130.645	149.597	165.764	198.022	136.093	111.775	103.251	269.479	151.983	100.113	177.766	121.045	247.908	114.731	275.448	229.44	177.046	232.195	116.211	295.735	248.301	392.901	218.886	166.699	224.029	125.202	142.35	214.124	327.893	254.715	108.25	302.075	129.584	196.499	480.901	176.543	165.797	120.7	91.2423	294.5	180.036	186.856	121.457	188.814	150.215	98.5538
222990_at	786.11	678.399	880.644	836.35	872.675	1078.25	818.72	803.73	783.591	852.046	945.474	1013.62	736.466	1003.52	988.678	930.741	964.787	1081.92	1195.31	900.845	883.255	588.409	1359.79	1079.54	1172.29	924.212	1255.22	1295.98	888.901	880.204	1400.25	1792.28	1030.82	753.61	1134.22	655.304	1448.18	1446.49	1406.37	774.859	1045.04	583.855	974.705	1322.72	1142.31	819.47	964.512	756.926	830.651
222991_s_at	229.313	259.497	285.028	280.375	311.627	341.399	377.639	285.587	251.471	256.887	389.084	302.985	207.529	355.355	276.281	473.673	341.64	370.001	464.329	368.694	426.541	221.694	548.506	451.719	620.193	435.767	419.893	560.877	302.118	285.846	483.204	522.631	419.031	251.929	594.738	199.784	643.453	830.765	320.909	423.297	297.696	288.81	481.233	300.482	291.304	338.187	366.244	255.664	315.378
222992_s_at	3343.37	3997.29	2845.59	3312.1	3462.37	3443.58	3560.75	3368.72	3257.03	3703.97	2886.07	4456.64	2518.61	3677	3316.87	6246.72	3761.78	4235	8351.84	8506.72	3329.54	3878.78	6902.41	3126.16	7983.96	4017.2	7900.88	2899.93	3610.88	3659.22	6470.53	4781.42	3105.76	2846.66	14311.5	6007.43	3380.47	8682.58	5722.13	10705.6	4436.94	3418.56	4562.12	11767.8	13849.4	3121.81	3095.04	3311.64	3957.53
222993_at	631.073	571.495	373.348	604.508	502.833	685.971	491.206	686.749	529.212	740.672	354.569	526.073	436.577	550.09	464.54	542.41	767.444	827.727	1007.38	499.572	557.96	1700.29	529.054	577.646	532.619	500.414	485.721	521.371	462.596	794.254	655.45	386.232	598.474	545.703	551.981	873.394	433.479	483.038	1056.04	1183.81	442.896	676.797	526.335	1055.13	1040.97	534.188	513.875	542.051	620.908
222994_at	659.933	689.461	518.741	572.186	657.234	752.293	635.28	903.974	715.625	884.505	713.733	724.153	528.215	812.202	798.445	681.62	751.092	860.304	773.51	891.472	524.246	708.416	793.424	653.439	1038.11	739.178	719.754	936.039	1063.61	756.615	698.063	528.963	599.701	553.164	759.306	937.081	567.238	1104.86	1834.32	874.831	610.807	598.88	800.787	510.228	1188.93	741.047	597.426	617.418	784.882
222995_s_at	205.319	281.108	238.459	353.191	401.568	496.536	187.493	186.446	173.79	312.403	247.658	304.296	202.684	319.151	258.933	260.201	336.772	136.262	166.928	391.23	171.37	346.217	226.661	159.776	236.091	500.759	109.259	177.309	102.131	263.535	331.659	140.709	415.82	243.471	189.193	219.15	55.0549	892.82	180.056	227.289	150.746	140.641	128.319	256.564	114.99	144.299	327.551	225.395	364.854
222996_s_at	288.378	357.924	206.733	326.86	318.825	402.749	213.925	334.32	232.143	390.819	260.119	460.085	231.104	416.09	518.087	684.834	189.93	234.787	281.151	410.288	295.602	526.907	378.939	421.02	384.697	69.8968	411.355	189.718	351.18	504.989	346.759	339.536	202.356	365.923	303.098	365.451	275.886	537.767	582.379	336.985	450.192	522.553	330.317	529.943	690.949	682.308	324.543	500.076	400.896
222997_s_at	584.81	767.904	741.302	833.057	838.058	827.452	652.668	536.572	533.137	689.858	546.888	683.53	646.121	1018.36	779.421	1100.54	724.443	1366.55	1843.04	1566.55	1535.81	964.636	2024.91	1630.91	1378.15	1692.84	2772.62	1237.53	1385.76	682.427	1349.8	2350.37	764.437	797.232	4007.17	1533.96	2024.84	1400.16	1913.24	2222.39	1533.83	1143.1	949.075	1154.07	1774.83	450.957	732.396	634.381	718.763
222998_at	106.019	138.505	88.4808	131.438	97.8036	118.08	76.2432	128.607	98.4267	112.395	79.1561	158.389	143.892	98.6532	112.374	170.419	105.714	239.584	283.471	253.453	151.219	113.605	281.42	118.227	397.116	135.641	368.376	182.466	109.247	106.271	217.6	240.373	124.356	118.633	598.757	287.175	155.492	700.768	146.997	565.819	141.025	178.902	68.1239	1110.2	546.238	83.5936	94.0187	124.766	118.876
222999_s_at	858.166	722.655	795.786	858.744	798.888	842.176	862.625	453.751	483.756	704.548	682.329	759.179	742.84	996.165	382.934	947.17	1618.03	780.005	929.312	1094.76	964.575	872.746	1270.57	727.263	519.375	1676.46	1578.44	1297.97	875.537	991.61	774.29	642.805	856.125	1041.72	413.595	1164.82	1293.7	630.972	808.959	943.496	1012.83	1266.6	690.139	742.376	664.689	524.974	726.742	976.84	804.208
223000_s_at	2966.76	4348.68	4012.3	5138.8	3175.86	4059.2	3889.31	2681.19	3515.41	2786.72	4370.92	3889.82	3114.28	6947.71	3395.78	5514.01	4706.21	2716.19	3309.69	9967.81	3896.9	4088.18	5217.53	1505.54	2282.21	2756.11	2460.65	2861.89	1331.81	2850.22	5111.37	689.24	4538.26	3242.76	2284.34	3212.64	1662.88	3257.24	3163.95	993.145	8646.26	7953.59	1392.06	2572.69	2070.14	2228.88	3185.67	3868.6	3246.2
223001_at	1504.07	1656.21	1799.4	1624.43	1944.34	1829.56	2108.75	1861.64	2057.42	1563.11	2351.36	2018.14	1685.26	1864.43	1825.76	2688.38	1526.94	3314.01	1991.69	1337.11	1626.05	903.823	3020.62	2190.22	2050.21	1874.57	1311.17	2350.05	3642.25	1692.18	1595.57	1887.85	2103.95	1925.41	2075.29	4451.66	2387.14	1872.94	2351.13	964.981	2029.39	902.753	6817.25	1769.27	1630.22	1776.65	1834.69	1581.6	1870.45
223002_s_at	229.746	209.426	388.927	255.91	275.23	303.443	468.033	253.522	211.661	214.164	306.976	276.313	197.804	208.899	218.994	215.139	289.931	574.158	351.476	216.567	259.886	338.443	273.784	537.71	401.725	353.749	218.541	247.756	223.376	277.887	372.892	344.694	308.008	180.928	323.515	399.651	400.575	619.877	393.851	397.229	295.49	98.9449	418.334	274.832	444.21	227.883	295.481	248.984	208.011
223003_at	1497.41	1352.89	1729.83	1306.39	1406.49	1462.41	2172.53	1507.68	1119.95	1498.65	1735.49	1232.68	1650.01	1553.63	1493.25	970.542	1383.29	1366.67	1533.67	1726.77	1703.93	2367.42	1486.92	1529.61	996.324	1780.79	1231.7	2150.74	1684.84	1888.36	1848.97	1525.35	1612.38	1624.34	1249.35	1114.1	1115.73	1054.3	918.756	1426.68	2120.09	2455.13	1656.28	811.554	1300.21	1333.86	1479.5	1549.56	1414.15
223004_s_at	698.507	732.649	554.109	855.709	659.682	741.415	608.457	593.177	493.037	688.669	509.546	631.569	584.142	1133.24	591.48	1101.64	666.06	479.32	1040.97	1031.36	709.518	737.966	645.017	803.708	772.457	403.592	686.781	638.042	599.284	707.074	912.934	515.869	647.413	705.852	517.631	728.082	606.353	682.864	703.512	1102.41	583.544	522.661	400.925	605.055	592.89	524.139	538.882	617.274	746.389
223005_s_at	275.152	433.112	161.112	600.509	355.405	502.005	262.284	314.815	385.161	150.047	174.877	569.642	233.299	306.303	259.873	957.149	290.149	224.828	728.553	838.654	459.757	269.231	460.313	1751.95	298.611	1055.66	392.987	290.205	133.895	371.687	803.228	471.478	334.176	317.459	143.823	479.604	854.851	234.308	637.665	681.705	267.98	179.116	193.925	286.242	457.194	395.646	229.572	297.159	292.868
223006_s_at	700.65	1532.38	499.078	2049.38	1058.03	1606.01	641.567	1087.56	1249.64	872.649	456.765	1605.89	816.735	1155.96	878.231	3736.25	1933.53	1170.81	2756.43	2975.35	2004.29	860.232	1061.99	4674.32	975.141	4615.95	2121.96	981.929	575.342	1367.79	2312.39	2116	1128.13	1163.98	938.573	2296.14	4054.1	678.43	2196.36	1529.22	1056.35	1330.67	537.444	1274.76	1579.43	1093.23	683.159	988.416	1312.02
223007_s_at	290.639	644.345	215.563	573.664	455.105	675.511	248.24	467.006	372.526	247.333	154.661	653.666	386.615	469.748	289.119	1581.59	549.392	312.917	1263.29	1025.95	645.083	420.676	471.522	2597.11	429.835	1440.59	815.771	356.111	291.536	473.531	1149.74	709.026	409.119	393.417	302.45	813.762	2071.54	336.79	1115.46	875.43	395.233	345.065	267.091	637.771	904.99	468.338	346.785	385.978	641.055
223008_s_at	447.937	857.675	361.331	1139.74	585.429	943.227	445.246	578.64	738.304	412.873	278.012	894.754	482.686	749.445	604.99	2246.51	799.332	602.133	1737.14	2162.47	1121.73	490.161	665.701	2941.59	602.374	2512.99	1340.32	542.257	420.356	760.546	1381.19	1010.91	768.148	735.15	742.789	1357.52	2676.27	596.902	1324.23	1736.39	597.119	627.339	312.368	760.971	1036.6	618.241	383.24	592.624	974.43
223009_at	283.587	324.473	280.068	374.645	352.658	337.1	294.788	325.023	286.954	340.405	258.018	304.405	324.804	345.612	328.999	392.518	421.504	510.28	459.261	444.543	459.754	316.828	326.392	393.144	579.129	431.15	347.865	406.003	379.264	303.452	368.858	404.564	418.75	355.105	485.603	434.069	282.205	771.813	271.867	528.266	283.971	207.342	450.242	288.819	439.402	245.17	344.665	278.401	367.325
223010_s_at	2065.1	1408.14	1307.12	1417.21	1825.83	1906.55	1710.09	1757.99	1796.71	1186.53	1559.5	2393.92	1374.23	1403	1574.01	1044.5	1231.47	820.303	1082.49	1652.96	935.34	1848.08	1103.33	1289.31	1562.11	1106.29	1070.05	1059.68	1416.75	1423.21	1822.96	971.959	1645.18	1715.18	955.071	1157.44	1552.81	996.288	1342.98	1492.46	1353.79	611.809	1477.81	1159.13	1307.11	1550.93	1798.18	1399.87	1306.05
223011_s_at	1859.11	1737.38	1343.42	1829.11	1879.46	1993.72	1482.59	1708.01	1608.09	1524.75	1524.75	2194.55	1483.02	1665.29	2047.78	1623.95	1968.51	1128.47	1597.56	2115.73	1544.55	1964.53	1254.05	1483.14	1881.81	1679.74	1676.81	1679.47	1782.43	1807.58	1812.72	1302.51	1833.16	1852.56	1429.67	1603.77	2591.52	1354.15	1387.53	1760.32	1418.65	1178.47	1544.1	1720.23	1502.63	1560.2	1790.35	1639.58	1573.08
223012_at	552.732	416.223	278.849	428.901	436.697	385.078	394.158	609.587	525.373	801.808	380.462	397.74	498.92	339.935	432.161	312.297	894.029	322.169	514.228	546.557	594.877	712.101	361.172	381.144	296.909	586.507	584.014	536.879	784.506	1070.42	522.023	356.777	430.996	464.931	432.859	368.108	594.577	410.138	541.818	593.742	608.149	748.798	541.677	433.978	443.532	602.958	309.064	404.304	531.427
223013_at	1007.39	1021.24	957.608	1099.89	1351.25	1305.32	1293.55	1188.17	1264.78	1007.51	1110.89	1417.01	1482.23	839.539	1486.13	1901.52	1436.14	2714.66	1650.23	1400.36	1462.84	2697.28	1216.3	1720.05	1512.38	2984.39	1782.41	2394.38	1844.3	1496.46	1358.68	1746.29	1134.25	1402.49	2328.2	1606.97	2825.22	1219.75	1673.66	1469.6	1209.61	8800.13	1731.83	1467.03	1641.46	921.462	1133.12	1168.72	951.373
223014_at	308.463	300.965	245.206	298.124	309.867	350.913	276.394	290.185	351.577	442.509	307.792	304.351	313.678	161.052	339.774	511.524	472.979	569.122	368.259	411.706	471.526	237.122	342.453	537.49	525.999	533.193	298.985	283.078	280.681	422.763	363.199	470.491	377.619	354.723	715.392	424.115	280.383	763.53	583.753	457.208	313.843	258.064	232.785	1741.42	525.648	305.476	299.375	374.523	338.563
223015_at	1118.71	948.589	1124.42	1103.48	1068.54	965.289	1339.36	1410.26	1129.44	1158.21	1060.94	958.836	1387.98	1289.8	1163.46	924.254	878.261	1187.71	951.938	1195.71	1157.53	2187.78	1199.32	1555.37	1667.73	1517.6	1254.75	1719.86	1649.77	1045.4	1175.11	1756.63	1545.22	1273.97	1690.04	1628.83	1653.58	1721.89	1761.51	1701.74	1162.75	3149.74	2880.03	1065.7	2225.63	1235.07	1194.87	1016.47	978.118
223016_x_at	417.582	300.398	330.095	311.607	420.518	340.737	339.565	191.657	192.453	174.487	331.548	317.839	383.833	317.015	216.194	322.637	271.458	364.925	274.598	337.568	402.587	441.76	541.33	510.565	296.784	493.781	444.661	429.455	478.946	319.486	388.779	567.509	226.225	252.02	382.671	320.371	660.305	159.796	342.045	459.945	409.093	263.384	525.423	396.42	400.355	292.028	428.465	440.944	227.28
223017_at	775.791	801.617	789.84	864.009	817.596	956.143	775.036	720.665	753.108	687.697	806.748	1121.39	741.312	1061.24	950.138	865.124	783.703	1638.89	1045.63	832.353	850.745	1277.27	1164.88	810.893	761.097	971.695	1104.11	1200.47	1077.11	758.013	1252.91	1246.67	958.752	839.848	1153.24	2272.09	1178.66	787.676	1656.15	872.238	807.268	1161.95	1439.98	1900.51	1095.76	767.554	849.717	881.252	961.609
223018_at	96.7642	110.263	171.789	138.606	142.374	114.519	209.043	129.124	84.504	107.924	102.634	78.4009	124.302	132.374	87.685	80.9839	91.2144	717.927	165.082	147.521	145.936	130.753	120.364	295.878	351.895	192.651	120.364	150.043	96.5548	125.846	157.939	163.6	153.199	114.685	75.5905	582.203	87.3733	210.364	164.152	206.964	92.6717	118.275	121.865	165.81	347.768	103.388	124.059	123.088	87.0314
223019_at	34.9284	49.9756	55.1719	110.621	67.7267	47.5489	47.8741	29.9454	42.9456	38.283	33.6759	28.2892	57.6896	22.3958	32.7088	33.2634	25.4411	90.0975	86.2514	46.1517	45.3496	31.3547	26.447	29.1512	62.8281	30.4592	50.1068	26.397	35.739	48.5241	36.7257	34.5844	59.6663	35.0374	78.3988	34.4034	35.0818	70.6214	92.9739	39.7362	40.7069	42.6233	38.5177	30.3238	64.484	39.5652	97.3676	46.3883	56.5817
223020_at	1688.16	723.268	668.19	667.098	962.47	1302.24	1342.63	1221.23	857.518	1219.84	564.817	2866.15	619.18	2367.27	1726.32	934.096	8770.6	949.426	869.197	2188.51	1099.49	755.99	1212.97	1066.04	1061.08	595.558	765.083	1073.59	1162.59	1368.56	885.674	1637.07	746.845	616.886	1267.86	1650.66	431.939	2183.2	1077.5	783.976	5452.43	1067.32	1292.57	1229	998.147	4783.25	537.597	692.279	988.32
223021_x_at	378.508	240.199	342.103	288.813	359.849	334.699	341.203	316.119	279.889	206.875	215.285	439.659	268.906	215.573	258.956	123.867	237.204	517.934	152.649	246.472	256.087	243.71	329.517	412.434	449.172	104.732	348.776	257.336	600.534	287.557	395.221	192.216	288.275	286.333	330.201	326.194	502.755	404.776	454.786	370.336	193.92	161.179	600.624	370.902	494.444	291.449	347.323	323.868	242.326
223022_s_at	280.005	197.636	144.18	217.843	178.054	226.674	222.115	278.031	239.647	227.105	161.154	198.989	182.662	205.364	196.25	123.061	237.754	330.292	154.125	222.468	189.124	225.988	204.192	243.028	309.816	108.605	271.133	195.935	383.042	212.893	216.278	161.437	198.417	224.908	271.683	308.608	435.289	299.81	442.468	300.057	180.037	243.559	323.824	348.744	363.551	186.616	235.961	198.794	176.851
223023_at	70.1134	60.3742	60.854	51.248	68.6329	62.0935	56.6285	71.1852	46.0183	57.1708	62.9806	57.1335	65.5674	64.4988	63.3413	122.498	73.1815	159.52	96.8024	95.8349	76.5537	119.198	112.935	57.3087	111.932	45.9089	56.516	63.1821	70.2957	82.7323	89.4732	83.4271	82.5517	58.3001	88.5471	112.613	50.0098	125.751	47.8417	103.29	86.4216	140.836	82.2004	111.521	102.053	43.3734	66.4832	66.0233	59.7961
223024_at	282.743	171.211	180.259	190.148	229.762	229.805	207.25	201.921	227.482	321.458	177.484	248.399	153.296	248.326	231.328	174.016	384.346	492.866	265.481	323.623	312.293	367.519	248.67	240.944	258.36	472.621	279.846	220.232	185.156	377.416	340.747	208.496	260.276	314.824	313.337	477.502	212.811	279.053	183.328	398.572	322.323	424.13	127.362	236.386	341.451	107.409	183.851	184.737	235.725
223025_s_at	155.632	95.6457	127.658	120.089	96.9703	112.132	118.206	134.042	130.993	148.99	130.882	126.025	108.07	91.4279	110.273	86.3022	140.3	160.314	117.831	136.443	123.538	197.241	138.294	136.15	113.443	185.914	107.979	111.318	109.492	159.198	155.115	132.787	120	172.104	90.0951	174.318	71.9824	109.224	106.421	158.938	139.3	124.064	79.9669	95.9963	167.318	77.3233	105.138	103.074	133.282
223026_s_at	869.285	1006.19	910.327	1059.3	905.396	1024.87	819.918	1004.62	626.981	830.422	936.013	959.764	877.178	1128.08	822.273	1042.83	1365.22	1432.09	1099.79	1042.48	879.474	1109.55	1146.89	1287.01	1662.72	1133.41	1341.96	1614.14	2338.3	744.943	1368.98	1287.75	1075.71	901.962	1358.16	923.335	1168.55	1260.13	1849.27	1255.41	809.128	1061.5	1445.37	1316.06	1657.76	931.486	988.803	986.171	958.751
223027_at	408.757	433.687	490.637	470.06	384.553	458.011	453.269	469.729	386.609	459.425	345.441	359.649	364.374	310.389	390.493	230.362	202.558	638.418	192.112	333.94	478.783	237.41	290.242	447.686	425.644	246.646	311.325	295.903	270.266	445.833	440.086	377.676	557.538	394.12	365.698	277.208	365.231	375.973	322.896	432.864	372.327	393.284	302.414	446.772	415.028	434.437	431.123	477.765	307.803
223028_s_at	369.683	341.07	396.798	328.685	337.215	311.012	479.033	354.141	244.986	356.332	284.578	328.387	280.547	249.078	244.896	202.93	294.555	468.665	175.11	267.814	419.217	203.03	376.068	371.319	355.989	194.267	312.33	307.142	229.353	350.475	406.388	232.578	474.905	293.781	260.151	176.015	366.56	371.319	244.051	366.572	273.197	396.691	393.748	407.817	339.123	422.927	406.027	513.673	350.086
223029_s_at	55.6628	55.9369	64.0824	60.1403	46.9334	56.5579	61.1679	56.9458	52.3531	61.5366	57.0445	57.7655	49.6106	57.8095	56.8772	44.3579	64.2674	60.2469	69.392	60.7513	73.059	92.7237	69.3559	60.5811	68.6195	60.3642	60.7914	59.1327	51.5413	50.2007	69.7424	59.5974	68.5822	61.2799	122.791	86.8081	61.1094	71.6773	55.4991	100.782	60.8129	60.9297	49.5245	60.3339	108.782	56.6173	55.212	55.9833	61.3465
223030_at	7.17868	7.35884	7.0761	7.3526	7.12383	9.73684	9.71009	8.10447	8.18192	7.31982	7.44001	13.8738	6.96168	7.46622	10.843	7.16624	7.13822	8.67918	6.99653	7.07537	6.97261	7.0665	7.05562	7.82014	6.62311	6.47072	7.11819	6.18292	7.00078	7.99799	5.28215	6.93113	9.39894	9.01624	5.50085	5.18124	6.87987	7.16115	7.0492	7.01862	7.18023	7.03857	7.17431	7.00832	7.06311	7.219	7.0693	8.29532	8.08659
223031_s_at	156.683	154.511	156.683	144.936	118.931	125.925	178.033	129.718	138.294	139.255	175.655	143.195	143.242	132.21	109.034	134.157	158.68	204.392	215.932	160.299	187.511	160.667	177.49	136.345	203.791	161.877	172.551	104.945	118.176	169.497	224.938	130.385	163.251	128.114	298.258	294.535	114.502	217.585	194.106	218.582	109.195	264.03	170.668	176.107	213.892	118.975	124.161	137.1	234.136
223032_x_at	1417.96	1356.22	1352.01	1272.75	1427.84	1326.03	1414.46	1070.16	875.838	1108.96	1109.97	1199.99	912.386	2124.82	1174.6	2342.19	961.649	2298.23	1722.67	1833.52	1256.39	1317.9	1942.72	2160.55	2430.22	1616.73	1751.72	1619.09	1595.59	1306	1590.37	1434	1629.34	1204.68	1653.29	1268.38	1455.89	2494.94	2686.83	2327.23	1385.81	1148.12	1499.25	3388.1	2663.59	1135.88	1334.41	1023.75	1543.36
223033_s_at	97.6676	81.7305	80.1443	75.6103	85.8243	81.0389	93.5968	70.9514	74.8905	88.1091	77.0431	75.1482	63.487	63.0296	102.95	92.4146	94.5029	77.6535	90.0569	79.9593	85.6013	80.0235	87.0775	57.0324	93.1267	80.3017	88.0782	72.8719	58.0169	88.1446	68.335	58.0146	79.343	77.4138	89.0341	58.231	48.4509	116.365	143.464	108.415	53.3193	97.0365	51.531	44.5644	67.0167	86.915	50.3014	80.486	74.7051
223034_s_at	4705.48	3705.63	3588.42	3688.65	4163.97	4253.68	3406.01	4173.55	3753.63	4260.29	3407.29	4354.88	3569.06	4183.79	4421.39	4218.34	3406.01	5007.35	9432.12	6194.79	5499.77	5404.79	7786.44	7540.64	5552.21	11091.2	8637.44	4379.52	6021.29	4543.39	7227.46	8535.72	4038.3	3958.59	14796.8	4632.69	8116.44	5779.35	10762.9	9679.03	5011.09	7089.83	4913.29	6050.15	9290.26	4125.9	3881.24	3634.52	4568.69
223035_s_at	240.668	218.731	409.676	274.316	300.536	288.288	384.264	287.274	270.589	245.128	293.836	272.559	214.373	402.86	400.47	442.149	302.549	620.339	401.669	356.289	292.047	433.943	221.015	608.792	625.37	525.623	328.621	175.419	200.238	254.921	345.989	502.268	437.949	285.961	499.956	936.984	223.17	562.954	1760.61	516.625	252.236	623.28	717.95	570.264	725.466	220.333	360.873	260.631	264.082
223036_at	4.5598	4.37521	4.32042	4.28766	4.36061	4.44547	4.71984	4.51834	4.64642	4.51593	4.49237	4.6863	4.29343	4.50753	4.47208	4.39723	4.31659	5.16141	4.29585	4.30563	4.2829	4.31368	4.35881	4.31726	4.3483	4.32401	4.36846	4.35572	4.22455	4.36774	5.05987	4.29337	4.29805	4.45339	4.47016	5.02048	4.33584	4.38636	13.7136	4.47416	4.38636	4.58056	4.49026	4.33342	4.2689	4.48618	4.31472	4.32995	4.47024
223037_at	362.391	355.236	306.99	375.4	385.912	412.227	337.341	235.847	367.375	273.933	297.775	348.268	262.055	399.22	340.119	429.164	744.567	841.568	447.336	417.098	740.379	616.51	689.644	1228.56	857.592	442.309	368.366	547.888	461.827	298.637	530.395	717.188	370.69	411.965	776.773	706.791	445.183	1110.96	609.146	492.286	655.38	179.659	491.722	712.332	424.48	218.178	331.952	301.204	423.354
223038_s_at	29.0318	47.3052	126.957	67.5331	60.8857	47.8433	71.5075	48.2623	33.8237	35.1315	78.667	49.1584	82.5876	55.6343	48.1161	54.1931	47.2216	438.216	50.7228	43.298	48.8672	74.1853	52.4875	114.093	172.949	38.2823	41.2547	66.3375	37.2993	28.6591	57.2863	59.3307	73.8708	55.8949	63.6202	142.92	56.881	139.339	160.902	48.4048	31.313	53.1549	47.413	89.4507	151.1	49.9672	162.762	75.8282	48.4267
223039_at	1267.47	751.529	477.073	673.499	642.223	711.333	578.442	1136.04	932.426	638.128	444.836	758.615	720.839	354.439	607.897	704.206	1704.45	304.03	802.603	432.91	804.186	1512.02	367.429	817.098	801.759	1468.04	578.073	620.438	766.708	1049.35	558.881	569.036	1188	872.952	320.789	654.84	1299.65	855.849	406.866	1223.52	398.538	711.159	530.512	694.768	464.255	788.131	471.511	569.464	976.187
223040_at	704.24	655.213	807.948	731.658	800.434	750.67	922.522	636.293	647.631	579.255	653.624	785.261	610.728	841.605	1321.6	1014.87	765.655	1332.33	1780.81	797.159	1120.06	1466.86	968.908	1426.64	1443.62	1276.79	2210.94	1402.3	1317.02	712.655	1095.45	1186.8	745.71	784.718	3108.6	1076.62	2266.63	1642.98	1879.01	2798.9	1231.42	792.545	960.148	1264.15	1414.22	648.725	753.31	685.463	827.623
223041_at	113.813	147.032	67.2986	99.3307	84.0676	100.256	73.3855	111.168	146.399	167.092	94.9827	112.134	102.112	179.375	105.199	282.062	412.101	110.858	344.54	226.694	174.68	237.985	241.69	147.141	81.7627	106.031	99.4619	79.3882	73.5217	140.256	143.827	116.385	122.042	122.336	220.35	208.588	50.0071	287.009	94.4762	98.9099	396.247	281.461	104.422	89.6019	60.062	100.636	55.74	90.7395	125.197
223042_s_at	397.722	585.268	651.592	559.762	634.035	514.729	621.975	592.346	411.098	446.407	860.124	526.287	697.679	587.193	503.97	602.875	798.895	1108.77	1079.16	660.095	951.276	607.24	1233.66	948.606	939.088	472.102	802.034	1036.55	1180.89	535.692	533.244	1399.88	768.441	643.741	1004.78	718.517	766.558	1770.73	1017.2	599.434	496.314	731.351	941.533	742.055	698.207	469.07	630.347	478.364	536.148
223043_at	1027.79	1041.97	1003.18	1113.64	1214.28	1039.57	944.422	1238.76	965.092	999.218	1043.47	1026.63	1073.89	1120.06	1135.6	1228.44	980.197	1902.53	1206.01	1321.85	978.812	1621.13	1677.05	1340.17	979.189	1393.48	852.664	1210.09	1119.34	921.258	1451.69	1332.23	957.94	1057.97	1638	822.862	839.629	1128.24	2278.12	1284.21	1127.94	1447.97	1611.26	1267.67	1506.64	1017.94	1176.59	925.127	952.249
223044_at	7282.62	7599.65	4931.38	12273.3	9231.32	8945.19	5815.01	6810.97	7339.79	5682.42	5629.01	9044.86	8960.65	8954.7	7809.97	5227.02	6837.89	2533.84	8101.95	5939.94	8868.28	9239.74	5281.53	9567.34	4586.91	3696.27	8942.57	8186.77	11241.8	6619.46	5550.01	6971.54	8310.31	10014.8	6571.2	2091.59	12444.8	5419.78	6091.17	9136.54	6587.79	7100.28	6527.87	4620.56	4878.29	6242.51	6379.18	9748.27	9035.07
223045_at	9.14865	9.09859	11.9238	8.52154	9.03609	9.56228	9.18409	9.43926	11.7435	9.36003	9.31452	8.89974	11.0316	9.39399	9.00686	9.10992	11.8066	8.37799	18.1876	8.91211	9.58149	11.4188	13.4691	12.581	8.93215	8.85452	8.91357	8.4555	9.05565	9.05307	15.5869	8.62713	9.35031	9.52401	8.965	8.77557	8.96704	9.13859	11.4265	9.86286	15.0679	9.06495	9.24896	8.98381	9.14361	9.60581	8.841	8.96166	9.69699
223046_at	841.197	953.732	1376.57	815.077	946.928	1115.71	1182.31	859.438	829.487	802.892	1210.9	1139.61	841.264	879.271	1117.82	905.325	1207.89	741.8	2270.36	1290.65	1402.73	1582.51	1531.87	1238.76	803.294	1386.67	1755.37	825.036	1112.28	976.383	1336.12	1256.31	1091.04	979.602	1222.08	780.801	2046.01	1306.53	1111.22	1010.89	2354.78	1340.09	753.596	661.483	1281.65	718.153	1156.03	865.782	664.022
223047_at	1112.04	1315.01	1460.2	1074.89	1218.04	1034.1	1757.45	1082.69	1281.01	1150.17	1614.05	1463.04	862.133	1275.4	1382.7	2280.06	680.87	1019.81	733.177	1059.93	958.488	477.174	776.349	452.757	961.939	397.025	617.801	1626.74	2253.16	1265.78	1181.63	624.134	1239.66	1236.57	758.363	501.581	1404.23	1022.17	910.212	492.883	666.957	465.56	2028.33	1583.82	358.167	1039.56	1207.08	1783.09	1301.57
223048_at	141.078	166.673	208.369	175	149.324	174.281	223.654	141.08	126.851	173.395	110.79	140.114	169.47	126.162	173.907	187.124	134.812	254.353	205.892	191.092	188.384	226.196	198.014	204.259	392.156	216.637	213.76	216.311	184.522	184.522	247.717	179.214	190.888	199.284	217.551	220.915	180.64	336.65	434.201	243.499	137.229	165.851	280.081	126.504	263.537	114.44	195.302	142.059	167.154
223049_at	420.68	444.227	479.335	550.285	409.768	371.805	324.083	371.095	272.773	360.261	281.463	416.866	629.323	435.631	334.101	449.582	450.792	947.897	477.589	523.761	423.444	371.103	513.801	651.034	496.261	486.26	339.118	600.596	360.517	338.677	433.626	595.369	567.345	405.573	380.959	862.279	291.01	448.285	508.281	410.129	340.933	433.86	279.645	590.376	595.147	380.861	445.438	402.623	465.76
223050_s_at	161.476	104.527	81.8289	98.8998	95.6951	151.268	95.0974	128.804	128.055	127.958	91.6804	135.548	91.3914	212.512	104.218	189.659	175.74	69.3802	100.761	166.246	100.678	60.9094	151.28	89.9925	140.472	77.0147	116.583	145.184	125.802	126.97	149.109	91.6836	147.797	121.618	126.269	37.2959	95.9544	150.09	179.23	121.143	116.272	57.621	159.553	124.264	135.413	94.3595	92.1238	121.618	104.284
223051_at	629.014	895.051	900.827	970.387	813.104	892.358	667.297	672.312	617.632	803.892	476.2	816.721	798.897	1082.11	507.244	1268.76	1083.69	1045.72	1340.02	984.205	899.353	1204.02	1328.61	1137.07	632.278	1427.45	937.779	1026.74	717.928	728.685	763.414	853.321	913.988	747.083	1003.95	1559.77	757.803	701.163	649.761	842.487	1039.7	1489.95	662.618	916.957	718.971	805.693	740.966	1017.43	882.402
223052_x_at	6.44203	7.19533	8.36338	8.63617	7.16015	7.48438	7.4307	8.38114	7.53079	6.51001	7.44681	7.50733	6.97559	17.3881	8.53311	6.9234	7.17033	9.38028	9.14989	10.3054	6.64146	8.71519	7.45413	7.16387	6.78569	7.59129	6.82478	6.73361	6.98319	7.65087	9.23112	6.9615	7.54194	7.08099	7.20205	7.26962	7.86899	7.18974	7.07396	6.93857	7.21726	9.69519	7.21056	6.98337	8.40652	7.32767	7.95331	9.06349	7.35878
223053_x_at	160.913	175.768	190.336	136.801	168.594	174.638	142.816	179.973	156.61	185.248	103.782	207.495	120.993	191.874	93.7072	217.837	196.976	166.69	264.999	168.824	131.853	284.415	274.186	206.093	140.72	231.79	132.541	198.03	157.041	171.666	203.494	182.119	153.946	150.399	176.743	246.818	157.572	140.947	205.117	198.294	153.949	189.99	101.229	157.28	116.937	163.947	159.708	151.676	170.464
223054_at	524.994	581.311	736.36	496.374	612.897	632.916	565.409	515.891	259.936	460.587	1189.29	630.243	479.194	643.412	873.973	1171.95	642.35	2374	806.344	950.821	724.988	1015.21	2967.17	968.803	855.674	568.853	614.348	857.152	517.928	471.018	947.127	1362.69	697.996	510.354	734.951	577.137	537.208	1523.92	851.149	819.069	868.172	1690.98	3250.94	835.453	800.494	345.938	572.313	450.245	755.939
223055_s_at	31.4776	35.4529	46.5434	37.7972	43.713	45.487	74.8502	23.1129	23.1502	42.0874	27.2989	42.865	40.6419	61.104	22.5419	132.355	44.4667	148.497	89.3958	45.5803	57.9753	65.3477	85.7298	79.5334	130.812	73.7592	24.1365	37.3401	30.6839	61.4301	58.5423	91.0885	62.9808	23.9765	78.1759	142.209	46.5089	75.4332	140.236	110.712	24.0137	49.2494	46.635	126.098	100.423	37.09	40.7185	46.5434	38.9854
223056_s_at	67.5983	63.1829	99.3947	72.2893	71.3259	76.3749	88.0126	71.1818	45.9927	44.9552	73.3046	66.5007	76.7951	90.6665	93.8244	231.117	77.6205	347.998	143.577	94.7702	103.964	126.491	132.277	154.123	257.701	140.192	97.6943	70.0643	53.2603	87.1011	112.515	183.504	84.8531	61.3717	127.318	334.348	80.2409	163.178	261.101	88.9874	69.8338	79.4722	39.447	235.167	102.867	67.2542	63.1232	89.4885	78.0416
223057_s_at	20.6275	27.1656	45.7448	26.1459	33.9455	29.297	37.9728	33.5167	19.338	14.7816	30.8857	31.3607	21.4937	36.1126	19.3699	72.0013	20.888	108.545	74.966	32.4759	50.4404	55.5133	73.4245	78.2401	110.665	54.5961	36.4437	24.3436	24.8946	22.858	53.8127	113.576	28.6467	16.3597	63.0318	129.25	34.007	132.173	188.092	52.8147	30.2777	30.2642	40.8508	137.063	74.91	26.3552	38.2861	24.6559	36.4138
223058_at	934.539	877.5	875.661	738.994	977.743	1373.77	923.048	699.824	697.025	775.502	1362.05	894.993	665.146	477.77	948.383	569.868	808.841	482.555	848.412	430.308	1172.87	688.468	461.129	889.42	468.863	1455.3	767.914	1355.32	1557.24	914.784	916.311	950.611	767.061	984.382	986.146	733.345	1338.02	567.657	169.533	862.546	694.382	1061.68	848.412	645.397	530.001	772.028	916.144	825.112	712.903
223059_s_at	1043.87	1217.8	949.519	866.644	1158.58	1610.19	1298.97	868.521	961.975	1085.38	1987.42	1160.37	783.391	607.052	1125.36	750.148	1602.48	666.598	868.001	490.581	1222.78	976.568	688.144	1118.54	588.291	1746.06	1387.02	1559.2	1940.37	1200.43	1150.91	1154.55	828.563	1059.27	1549.89	1050.54	1802.43	555.957	225.172	976.157	839.739	1650.45	1147.63	1347.64	835.586	1139.11	1350.39	1317.28	1080.34
223060_at	323.371	382.392	549.861	373.377	461.198	379.289	404.606	303.924	254.394	249.897	350.332	385.665	430.018	298.589	360.088	412.463	236.619	399.086	411.292	327.347	436.826	463.257	467.776	446.665	340.684	320.378	367.074	376.181	335.988	302.487	310.876	548.413	462.785	426.688	716.502	380.611	229.52	369.332	414.271	487.549	245.118	284.959	394.288	348.99	361.891	242.189	420.642	351.213	329.593
223061_at	245.002	139.383	114.058	119.502	126.922	124.472	152.18	176.105	179.82	226.359	126.131	160.76	127.166	124.739	139.322	147.064	353.507	210.238	199.408	150.392	175.838	253.687	208.895	174.964	177.521	175.154	150.392	145.693	182.795	187.367	138.22	124.189	139.348	138.372	97.5896	225.561	128.228	357.917	119.33	210.173	203.068	308.015	139.228	213.382	130.082	158.644	120.073	105.209	171.835
223062_s_at	3474.07	2158.79	1127.62	235.837	1454.38	2071.69	2358.67	3095.96	4220.31	6432.1	2790.41	3383.42	1516.53	16.8468	2117.59	699.637	163.235	1669.78	4121.01	250.906	1476.54	1477.67	2456.16	941.929	1672.24	1713.31	2202.25	895.158	2451.21	3903.35	5110.32	2380.73	509.522	2340.69	772.532	1118.99	4270.07	2847.69	3539.11	470.099	636.414	385.738	3001.25	2009.3	608.449	2770.42	1053.27	1559.74	1911.14
223063_at	150.662	213.541	359.677	567.054	446.884	296.386	169.465	124.408	218.296	70.9574	295.756	179.1	403.941	245.673	321.934	165.842	120.696	224.193	598.488	570.961	619.227	216.823	408.773	273.777	195.497	321.434	769.123	214.047	124.074	237.459	433.28	725.878	513.504	307.476	599.312	355.825	351.112	203.908	289.197	496.139	538.819	776.663	140.29	150.607	498.436	107.519	548.741	238.99	340.861
223064_at	1353.16	1424.75	1024.64	1237.22	1194.1	1263.7	1140.37	1197.15	1083.86	1260.92	1142.55	1169	1117.43	1477.81	1185.43	1328.2	1346.9	1526.8	1401.14	2109.34	1161.14	1944.44	2722.91	1670.66	1735.47	1453.31	1636.61	1578.64	2041	1115.96	1479.18	1437.94	1418	1309.04	1697.56	1563.42	1655.15	1387.29	3323.73	1430.61	1352.68	1699	3321.49	1125.46	1934.05	1085.48	1070.03	1338.42	1174.61
223065_s_at	148.96	215.31	323.242	322.371	305.712	311.075	167.026	181.318	154.942	158.455	164.456	233.558	287.091	201.277	238.421	334.455	119.761	494.485	193.551	166.92	224.009	299.192	243.948	555.648	337.69	91.215	132.967	534.679	578.306	174.624	211.179	382.121	380.843	266.514	523.211	574.316	259.343	336.95	535.58	113.25	260.417	127.098	357.04	284.354	169.769	163.231	320.194	289.834	266.699
223066_at	311.975	307.06	296.415	325.297	372.483	332.423	273.632	216.889	236.056	262.666	315.736	275.732	360.702	210.352	284.387	324.188	312.731	360.669	685.677	358.652	397.63	435.959	647.984	685.433	444.314	560.062	607.713	383.638	490.042	284.763	456.334	519.999	324.805	295.619	1325.73	426.56	493.824	476.694	727.167	504.299	476.077	323.61	345.373	378.359	478.44	246.198	278.201	305.428	281.042
223067_at	847.329	817.41	720.599	943.266	715.193	795.889	768.002	810.461	714.018	809.797	684.89	679.102	792.89	932.986	663.277	841.133	821.899	761.762	652.378	914.278	707.534	836.124	924.309	840.794	1057.72	914.277	866.847	949.381	1560.1	852.918	849.49	814.513	837.292	1068.43	984.351	698.69	1058.04	533.64	516.466	1047.99	730.47	704.635	1170.49	565.029	1080.94	730.797	773.517	775.218	784.153
223068_at	929.123	785.925	814.976	855.291	795.123	846.22	613.998	841.703	750.178	708.404	749.51	800.23	806.772	770.241	796.626	632.541	1027.09	1566.72	614.175	795.127	877.603	1975.18	790.564	1373.09	977.007	1389.63	803.755	1006.3	753.819	1071.98	772.585	941.454	888.974	728.76	1098.48	1210.3	1463.39	918.274	3102.08	733.448	696.648	1770.52	645.223	917.916	716.478	532.811	672.106	914.314	525.409
223069_s_at	245.465	298.344	282.484	271.586	344.315	372.461	258.614	305.08	194.105	186.751	299.793	398.992	260.05	227.538	170.489	196.777	300.355	376.043	251.573	258.383	240.826	607.146	412.63	626.039	237.037	470.23	198.243	227.024	206.173	402.462	343.503	251.098	313.032	283.632	237.078	270.394	408.568	230.6	921.167	315.744	321.676	436.341	305.873	210.297	246.855	277.269	362.774	368.058	143.996
223070_at	997.32	1129.52	1599.52	1440.62	1356.4	1253.64	1515.87	1431.89	1372.36	1008.28	3230.11	1383.07	1388.14	1553.63	1377.68	1727.13	993.917	1318.95	1135.38	1294.02	1377.78	688.181	2447.52	1006.97	1141.37	1149.43	1033.94	3994.24	2461.25	1044.84	1372.88	2194.42	1347.7	1379.15	1932.2	670.814	2315.11	1486.72	1240.6	1274.97	860.74	2339.6	4572.94	989.62	816.123	1638.71	1289.75	893.279	1003.2
223071_at	713.719	835.175	928.835	901.974	858.126	885.775	1027.01	720.728	714.869	729.681	987.573	797.343	867.684	1092.51	1046.56	1303.29	863.045	1428.11	1343.03	1121.51	1305.81	1323.23	1675.53	1278.49	1076.13	1407.51	1420.37	1323.45	1570.12	765.787	1032.96	1367.55	884.07	892.663	2484.91	1607.23	1548.09	571.328	1769.7	842.725	1588.44	1712.85	1956.26	955.483	790.322	758.719	869.041	825.235	820.465
223072_s_at	131.108	91.4104	103.726	103.743	116.608	113.192	84.5657	124.462	147.287	151.03	99.7467	69.7759	105.616	84.2675	99.8594	134.194	131.007	73.5665	108.54	131.432	105.681	134.234	140.08	103.355	92.6403	162.935	124.897	140.381	178.116	123.799	132.242	95.8576	98.0753	136.717	129.858	185.848	106.505	66.3267	172.507	130.749	138.525	119.554	118.97	117.655	140.529	102.154	86.9964	89.0141	136.691
223073_at	174.679	300.59	321.886	391.971	264.851	200.468	216.416	223.973	178.86	150.335	280.55	189.783	387.627	127.622	244.235	245.658	168.147	425.321	247.854	218.431	291.048	224.94	218.438	341.718	440.122	251.664	273.554	417.95	259.479	170.22	302.404	557.195	343.902	301.037	346.513	255.993	305	308.887	539.707	224.613	208.62	186.856	260.568	428.219	177.218	233.5	383.706	319.127	182.832
223074_s_at	5.39442	5.0609	5.0139	4.90929	5.00978	5.09296	5.46549	5.36394	5.2005	5.28609	5.37617	5.42788	4.89015	5.31795	5.37904	5.08494	4.77446	4.71565	5.96086	4.95937	4.8616	4.91869	5.00443	5.0171	5.02393	4.98181	5.04369	4.76152	5.09994	5.92543	4.91664	4.83867	6.40614	5.24201	5.1322	5.00036	5.44276	5.6792	5.10216	5.14327	5.69228	5.09499	5.14254	5.0175	5.064	5.10145	5.03108	5.22865	5.39665
223075_s_at	7.72757	23.5705	6.55531	8.6881	7.89788	7.85814	6.05059	6.52259	7.81708	7.67306	5.83169	5.97109	10.7395	13.2007	7.67974	18.4074	9.05242	7.66252	20.2922	9.30281	10.4019	3.82799	12.1394	7.74957	7.49353	35.3692	8.65077	9.47368	6.16797	6.8316	16.4352	14.9957	12.728	8.02378	5.75469	51.8009	10.6967	10.1434	13.352	5.85098	7.94441	10.4102	5.77786	7.84688	7.35824	7.6427	13.5481	7.8408	8.04841
223076_s_at	262.884	267.974	339.079	277.881	261.958	311.902	408.084	378.022	275.464	301.311	295.686	276.176	263.621	905.496	282.501	395.278	534.165	371.029	297.226	414.596	329.762	276.058	276.839	310.094	387.689	222.748	302.025	362.313	213.898	442.663	260.268	342.796	438.147	291.3	536.664	375.635	277.464	999.917	313.977	314.848	388.842	387.159	263.143	314.882	626.493	319.743	328.252	292.773	279.598
223077_at	237.362	277.28	393.282	305.815	383.977	310.86	293.196	222.19	298.732	241.589	333.687	340.726	279.905	298.127	545.378	537.857	296.921	901.646	356.196	314.748	361.665	461.953	260.933	260.781	427.669	350.155	551.829	396.764	353.72	222.514	447.268	395.305	446.979	378.284	665.204	285.104	1062.37	200.045	465.909	347.846	318.507	481.403	319.175	435.585	356.577	233.252	494.546	449.665	284.384
223078_s_at	61.0912	43.4718	74.491	66.365	90.6805	74.809	63.7331	46.3879	32.4292	18.3945	79.6611	94.1264	48.8053	46.0917	83.0354	84.2794	51.4719	118.516	82.5803	75.6313	94.4951	155.477	122.446	117.617	101.278	78.5907	102.738	107.408	45.0977	50.8574	158.168	62.0892	106.459	47.9534	90.4904	41.8954	292.603	78.5956	81.9407	174.802	53.1531	58.0591	116.634	49.8023	65.1798	53.0532	122.274	87.5183	53.2177
223079_s_at	10.7471	17.7998	58.1845	33.1155	23.6595	20.4257	15.3193	8.05282	8.32309	7.69205	21.4411	12.7546	50.7548	11.9899	8.65746	14.1484	6.93293	65.9784	7.50753	22.0487	26.2427	26.1699	61.141	37.07	69.0242	7.79462	8.49206	66.0537	26.1332	7.08751	41.8628	142.016	51.7776	20.8835	22.4386	34.9582	7.82183	39.01	44.8822	7.44255	33.1653	30.6128	23.4367	16.965	20.2833	18.1012	89.6608	51.4012	12.7715
223080_at	42.3311	51.2709	36.3396	36.2158	35.555	49.4979	41.9048	41.1291	21.1429	65.5167	39.1185	37.4995	40.6818	77.0559	32.1358	41.7908	44.3095	62.4508	51.262	45.4511	41.9229	41.7295	45.0464	36.3982	30.6565	49.3509	29.0726	48.0371	25.3667	54.5284	39.1273	40.0279	38.4096	42.3531	25.784	25.3248	34.4925	25.1178	22.9009	18.0832	12.8913	22.5999	110.9	34.6131	26.1986	29.2852	34.1577	51.084	28.1925
223081_at	88.0772	142.066	232.476	142.95	136.62	140.491	188.757	60.1396	29.9107	100.974	83.499	108.301	165.322	140.651	103.358	98.0538	150.835	184.678	196.905	153.714	248.727	160.952	192.49	176.123	156.803	192.61	114.438	113.01	81.6337	152.248	194.285	292.672	172.962	151.72	137.764	161.505	96.2462	188.221	113.229	210.419	89.6238	87.8478	140.624	79.1391	126.621	91.1429	164.194	196.414	122.987
223082_at	139.244	174.372	186.988	242.924	177.856	166.452	72.6687	152.694	96.9965	175.36	129.237	176.915	212.584	203.676	199.535	233.402	140.954	329.56	184.15	249.079	354.822	242.807	162.879	87.6622	177.726	121.946	214.223	311.95	135.507	148.983	172.826	297.409	194.366	136.406	186.988	313.101	98.1578	220.88	112.444	272.973	562.513	102.312	86.1616	143.048	131.948	138.296	187.559	178.203	276.836
223083_s_at	32.8148	29.5312	29.4838	29.3507	29.7132	35.0013	31.2367	30.8227	30.5308	32.6272	30.1631	27.7968	41.0456	27.871	31.0495	36.9622	28.0904	27.5023	32.8672	29.7965	29.4147	42.9916	38.5051	30.2362	32.4695	26.5483	29.1913	38.4595	27.9738	30.0666	31.7246	27.7716	33.4066	51.844	29.7965	32.3245	27.5091	42.3145	30.4168	44.256	31.1061	35.4426	28.6452	31.9918	29.7502	31.622	28.1329	29.0632	32.468
223084_s_at	378.222	372.136	488.123	525.899	517.949	422.012	358.435	345.58	301.681	308.502	311.682	365.653	583.962	419.724	323.632	461.135	405.949	521.515	548.851	584.37	350.194	663.373	907.628	297.713	287.062	314.637	367.143	561.086	481.377	353.085	589.935	516.249	550.086	459.271	322.816	179.918	400.088	512.073	410.072	684.229	369.067	469.132	408.249	231.126	410.504	319.979	436.242	398.398	338.587
223085_at	613.871	1222.01	918.255	980.038	757.226	772.354	1074.33	1010.21	931	667.595	1164.5	919.319	765.463	681.425	474.881	1230.06	516.046	892.287	742.373	1469.72	836.946	1017.29	777.989	480.992	953.36	613.521	1336.46	1703.29	698.931	720.208	669.49	737.51	631.439	1218.15	2142.11	414.317	1069.71	1396.93	303.612	966.614	900.809	2411.27	329.311	1404.36	1467.45	1062.52	1088.58	1076.28	531.452
223086_x_at	1721.05	1394.13	1436.05	1624.82	1528.34	1867.07	1547.44	1392.99	1661.38	1832.29	1130.24	1639.81	1546.19	2253.09	1713.13	2418.79	1924.12	3367.6	2553.69	2272.95	1725.42	2616.46	1873.54	2180.01	2754.14	2582.4	2331.43	2050.06	2578.28	1779.86	2013.06	1734.2	1553.96	1760.84	2645.88	3217.01	2119.07	2464.64	3210.85	3019.07	1760.63	1990.06	2310.12	3526.74	3738.87	1279.71	1437.21	1433.3	1830.5
223087_at	1784.41	1618.62	1496.1	1623.91	1789.75	1751.92	1936.28	1841.04	1715.44	2142.6	1709.99	1793.13	1368.6	719.1	1638.45	112.217	1866.1	908.523	1200.49	1673.55	1514.29	1121.53	952.763	1487.84	449.055	927.345	2863.63	1312.98	3464.8	2084.79	1831.9	623.733	1419.14	1662.87	1251.94	1049.18	2598.12	1045.14	1542.29	1942.66	1254.23	1259.24	2909.31	1661.68	1758.75	1674.74	1650.17	1464.15	1574.6
223088_x_at	390.592	314.782	352.95	384.892	386.233	458.936	614.408	410.308	328.145	314.678	462.454	453.584	286.874	267.284	335.693	11.3122	371.229	193.367	200.943	484.353	349.861	272.753	325.565	421.175	126.853	192.497	461.431	277.925	622.767	357.66	457.903	134.521	380.977	330.204	281.299	211.968	507.029	288.088	376.412	610.673	292.209	166.26	740.538	342.614	404.897	385.328	432.099	307.234	318.977
223089_at	39.3602	35.0319	70.6609	96.2626	50.0136	47.466	40.9035	46.3015	70.1666	61.1302	66.5413	14.6578	47.3755	34.9722	28.6381	50.5422	37.1974	71.0917	32.857	44.5617	52.2046	73.2296	70.4053	57.6784	84.786	34.8909	32.1594	110.605	93.7482	63.216	42.3886	51.5963	64.1455	57.6393	111.364	57.4612	67.5266	59.5836	92.7395	12.7878	46.6602	114.232	76.6958	24.5991	42.0325	33.8228	73.4102	64.1744	20.8178
223090_x_at	527.819	615.689	599.152	720.369	582.978	601.15	611.484	596.062	600.823	531.016	735.723	373.88	601.254	445.374	555.708	726.445	421.932	587.523	375.968	391.536	535.099	752.057	718.692	363.86	547.407	410.854	447.429	732.223	614.578	429.494	494.737	422.822	631.699	569.093	843.991	506.026	534.107	489.848	443.303	81.0143	551.701	763.764	794.6	367.683	505.293	476.893	853.047	771.491	540.499
223091_x_at	171.105	154.85	227.65	163.484	223.956	186.373	178.166	161.78	151.715	179.744	211.621	239.498	155.897	152.316	274.223	219.357	184.981	122.888	187.772	181.04	232.698	479.712	147.849	295.415	229.638	226.277	128.222	229.387	193.831	173.182	209.728	140.751	220.203	201.889	152.795	236.091	152.078	342.445	414.41	220.664	171.173	184.294	253.77	171.251	199.348	173.14	177.67	182.944	212.018
223092_at	715.787	761.475	584.372	638.711	640.949	787.8	549.989	631.599	637.113	618.584	582.198	835.059	703.326	1164.85	805.275	814.349	691.222	281.528	337.385	449.625	429.328	740.028	439.661	300.603	306.713	180.194	219.692	432.437	557.55	691.222	623.117	358.889	508.449	658.412	318.677	332.485	424.131	1137.14	235.204	588.892	544.488	552.826	484.926	336.592	321.542	763.071	542.809	1193.2	730.72
223093_at	57.2401	72.9385	59.4083	63.7639	64.6366	75.0013	50.8697	63.3709	74.7449	78.2087	58.9319	63.3138	67.1655	120.681	82.4555	82.0629	84.5561	37.1748	48.0729	44.9122	36.9448	81.3836	59.5556	27.5744	44.5227	24.3564	24.0203	57.3814	93.594	80.1505	58.2223	40.0724	55.459	61.6082	44.1485	42.6228	67.0991	145.723	28.4118	33.7848	61.5501	71.1489	74.6942	49.0686	47.3295	60.7198	56.8253	133.037	67.5842
223094_s_at	159.436	126.639	116.398	128.844	149.969	153.977	81.1836	109.901	103.576	112.741	94.693	151.879	116.398	208.281	120.773	227.692	197.591	60.9337	66.6259	90.4072	99.1752	185.024	148.702	81.8545	76.1264	34.4207	40.5888	122.796	133.739	118.225	155.69	50.938	115.646	126.713	71.1133	73.0151	80.8002	212.802	57.3529	163.22	125.623	95.7405	123.611	59.0305	111.326	88.5546	110.318	166.12	150.999
223095_at	125.4	172.957	184.873	178.822	297.043	107.524	73.5531	101.729	104.377	118.17	55.5038	98.0802	307.5	95.4708	209.692	124.76	75.4571	393.467	114.784	167.409	119.033	107.64	94.8647	62.4891	149.441	115.223	116.174	112.86	93.8398	136.883	95.1713	324.365	210.613	159.534	110.068	110.047	55.3489	116.426	210.756	109.3	114.343	102.093	116.512	93.8403	76.5702	95.9106	134.921	161.411	157.474
223096_at	1112.06	967.391	2767.05	1239.53	790.547	862.264	2671.51	979.79	703.948	784.883	3313.88	717.998	1018.02	1932.48	821.334	1561.8	985.697	3212.53	1588.96	1318.29	2237.87	1520.34	694.641	1542.01	2638.28	1359.89	1907.45	1322	1020.62	1096.87	1249.56	1728.31	1714.71	983.063	2559.38	2697.85	1537.59	2241.12	3586.85	1283.64	979.871	1504.51	1492.1	1918.91	2656.94	1026.35	1705.71	1200.42	630.636
223097_at	106.515	158.443	207.756	161.978	173.419	183.238	161.123	82.9095	63.9812	89.3124	124.512	103.469	110.869	138.665	97.8558	160.994	111.519	147.074	235.979	136.83	198.406	160.605	160.576	158.261	122.059	137.175	184.93	206.077	100.292	118.918	142.99	163.415	202.972	70.5072	229.242	164.563	119.282	173.99	123.485	174.54	86.4363	160.88	103.994	260.122	176.253	65.7621	194.102	169.336	93.5599
223098_s_at	1013.67	891.302	716.823	917.487	1444.7	1640.46	1237.62	1278.37	853.293	932.39	930.084	1580.81	842.745	698.184	1071.15	449.97	1526.13	452.714	1018.77	724.828	834.705	740.87	1218.8	844.934	409.309	673.304	636.509	1111.17	820.387	997.435	1018.38	318.625	2458.81	1127.45	234.518	518.416	929.58	406.528	251.73	1058.57	984.42	1399.49	866.782	256.845	442.997	712.628	975.52	831.944	833.905
223099_s_at	1329.05	1298.78	764.706	871.781	1533.46	2019.33	1515.33	1677.82	1322.42	1946.48	1110.19	1971.23	1008.93	813.552	1591.14	546.054	2818.91	525.515	1050.59	743.429	927.283	708.555	1246.72	710.048	356.11	766.953	968.43	914.26	1176.44	1343.81	856.089	404.706	2067.19	1201.16	227.29	795.66	995.125	260.924	339.215	575.352	902.615	2151.19	910.031	277.232	446.231	866.309	899.967	1013.52	1049.26
223100_s_at	1163.11	645.331	657.407	401.325	758.118	822.684	793.113	676.861	892.389	769.465	788.952	828.002	476.99	495.416	799.634	794.533	748.293	646.467	1079.77	705.967	846.41	1003.01	1146.36	1075.01	1102.08	1301.56	1387.07	901.782	805.959	757.87	1180.15	1083.66	522.328	709.256	1066.48	789.582	644.059	983.719	704.676	1965.65	618.691	661.905	1348.36	799.017	1406.79	826.627	510.797	594.053	662.281
223101_s_at	155.638	198.603	425.872	209.191	189.135	218.188	518.21	117.683	97.887	99.8958	285.727	161.352	170.715	197.182	147.29	243.464	154.89	243.633	264.65	182.003	235.141	166.951	280.55	186.249	332.763	160.7	142.986	270.513	175.261	192.302	202.336	223.051	258.392	176.811	201.225	99.9817	114.824	376.915	295.489	159.467	112.741	87.878	337.207	222.261	124.995	121.111	232.089	228.781	198.01
223103_at	1483.44	1349.67	802.845	867.267	1428.22	1868.01	1266.07	1498.01	1507.29	1836.51	1105.53	1726.89	625.852	617.97	1276.72	401.428	1186.43	309.051	1831.13	962.766	1902.39	1298.89	487.993	2469.15	636.245	1150.79	2031.23	1165.6	1665.59	2032.88	1481.88	476.677	968.613	1206.44	913.96	695.135	1355.5	850.887	342.805	3079.03	1016.99	742.959	791.323	451.983	2158.32	1175.64	977.733	946.709	1675.57
223104_at	605.838	543.2	449.817	411.572	527.635	575.068	533.884	646.154	528.437	595.823	337.73	638.183	441.949	462.304	442.701	520.772	407.763	583.568	474.825	471.353	432.568	301.245	325.645	517.801	541.477	475.027	287.437	321.913	362.721	574.009	421.314	285.49	495.413	385.251	621.202	469.512	317.967	711.433	695.885	737.971	217.323	533.927	472.513	484.16	552.682	525.535	496.105	484.482	452.214
223105_s_at	3950.83	4854.9	3576.77	5336.98	4455.51	4180.22	3861.73	4007.55	3974.78	4164.18	3351.54	4279.9	4502.34	4905.96	5069.64	8095.98	4927.46	8519.4	8709.84	5044.95	4938.14	4737.81	5180.13	4689.22	7725.72	5165.29	7023.23	6813.32	7213.82	4174.9	4596.3	7321.32	4979.51	4762.76	9459.94	9384.2	7888.54	5673.81	7442.65	5109.47	3498.79	5289.48	5359.65	9685.81	8932.64	3934.53	4928.33	4200.36	4451.5
223106_at	1069.95	1293.36	1041.05	1600.89	1308.1	1399.62	1036.53	1254.44	1103.33	1277.38	991.334	1172.02	1445.69	1495.57	1266.04	2073.07	1457.23	2794.61	2297.68	1375.57	1227.31	1673.01	1765.39	1277.1	2256.47	1162.03	1527.39	2403.42	2083.93	1172.37	1509.6	2727.8	1551.84	1488.62	2578.01	2747.58	2165.13	1931.59	1587.76	1315.13	1092.86	1032.95	1418.23	2565.67	2505.36	1096.2	1637.66	1213.82	1312.1
223107_s_at	53.4322	68.2579	88.6731	100.141	73.2177	68.246	48.4845	55.7403	44.1738	76.6213	46.4553	45.6057	94.5602	76.0135	39.5471	136.709	71.5413	146.573	113.424	81.8551	106.584	130.357	96.9674	114.802	118.904	69.8795	108.8	134.88	112.87	75.2465	62.6312	145.785	85.9256	71.4959	174.761	174.926	107.777	169.118	141.784	73.9318	45.5903	133.441	127.35	256.723	93.6808	62.9812	87.088	80.0501	78.1566
223108_s_at	58.7992	57.2478	63.6392	92.7074	76.7047	66.7582	58.7289	56.6313	57.9678	52.3337	58.0789	53.0723	96.4542	76.9372	48.1035	104.709	62.8823	111.745	91.4588	69.3596	73.8117	110.247	114.942	99.4362	118.205	57.0141	153.279	148.569	119.624	76.2428	63.5828	102.225	84.2528	64.9175	127.918	137.586	79.9086	124.574	151.313	77.9969	51.0786	127.632	105.848	223.849	94.8401	51.4213	92.3737	59.9255	78.5059
223109_at	321.196	251.042	207.001	240.044	218.117	300.322	302.823	230.985	268.935	286.115	174.841	243.097	128.951	254.583	292.56	277.589	264.43	258.433	399.312	324.371	320.325	94.8008	264.742	257.113	329.205	330.407	415.779	195.363	248.135	299.001	262.44	221.624	256.417	233.207	369.729	230.422	264.451	412.092	236.739	419.462	239.931	115.878	233.422	382.462	580.079	230.306	230.544	194.415	275.289
223110_at	160.687	112.615	118.356	112.683	116.954	132.205	117.094	144.739	120.056	150.151	105.691	164.346	109.987	113.851	126.444	231.557	178.889	282.095	398.743	280.11	197.779	256.667	419.286	261.853	584.23	230.511	552.837	155.098	146.189	161.838	282.693	240.226	114.025	138.655	797.722	333.386	342.06	684.683	247.005	792.931	367.418	376.019	193.488	850.764	726.321	138.954	127.169	110.807	96.5383
223111_x_at	61.563	61.9643	62.6625	55.2018	63.8284	66.2123	75.9224	66.9041	68.3192	62.9482	75.3248	67.9594	61.6842	63.7445	63.4927	64.2575	54.4673	60.6096	96.9014	62.5022	81.8884	64.2053	177.571	147.497	63.0134	86.3646	63.3778	71.2426	61.6876	64.9495	113.569	99.2588	53.8269	65.1384	46.4658	56.347	208.97	66.4145	81.2055	69.8572	70.0107	65.1682	72.2762	62.9348	68.1206	62.0435	70.4443	65.1767	66.6389
223112_s_at	1227.26	1119.29	720.125	896.437	1001.94	1048.18	857.329	1012.41	936.371	1168.3	686.697	1131.18	897.82	1089.73	862.198	581.849	994.712	1096.96	1064.77	964.151	752.71	802.5	929.074	678.011	988.546	1036.3	805.551	941.791	1173.43	1136.55	930.073	1145.78	1001.41	1176.94	1297.02	1580.72	676.953	913.861	740.087	1290.96	687.471	578.122	690.793	480.491	1390.68	941.977	711.361	855.488	1149.43
223113_at	159.817	127.944	169.973	133.717	144.963	151.551	123.823	115.147	116.928	167.781	156.804	130.591	148.186	113.102	119.431	164.215	134.072	221.379	226.238	161.333	179.718	142.021	162.767	144.713	199.709	140.081	161.255	202.156	164.404	133.348	190.122	178.188	162.718	115.87	159.397	121.54	102.423	310.363	166.446	119.181	118.094	60.3432	220.59	57.6097	142.221	94.0331	159.65	138.433	90.7728
223114_at	365.383	373.454	179.095	255.297	251.381	289.835	274.37	347.2	380.858	418.948	290.343	234.248	246.845	190.729	247.088	288.576	603.857	217.377	512.696	323.711	266.402	320.578	331.202	380.011	411.176	651.593	496.656	454.991	664.631	455.242	506.232	286.126	270.179	281.986	362.627	483.56	655.623	282.151	436.504	382.441	338.18	273.666	376.07	390.496	619.953	342.58	215.942	261.386	322.476
223115_at	19.9699	18.8646	32.3515	25.7305	18.6988	15.6126	19.2399	15.8558	19.8564	17.7615	19.1253	16.366	20.2324	19.4622	15.7049	15.1677	18.5293	35.1276	20.7668	17.1363	21.9694	20.1076	18.3522	23.3072	24.0774	25.5191	18.341	16.4579	18.5343	18.4091	21.1392	21.6726	22.233	15.7656	23.246	20.4411	18.81	18.9092	21.4652	23.1764	17.358	18.8716	16.703	18.2169	26.3916	15.8418	17.9445	18.7221	19.0571
223116_at	235.748	235.318	303.73	226.473	253.885	238.484	329.462	235.039	222.192	278.422	286.616	235.417	234.994	242.043	224.801	227.046	226.921	230.327	216.633	265.889	233.369	161.517	228.09	243.093	231.801	216.322	234.194	132.213	168.188	233.394	216.361	162.412	299.683	259.972	215.073	232.778	124.204	264.813	213.601	368.967	234.222	205.147	236.018	139.702	226.089	269.361	288.88	232.188	248.814
223117_s_at	236.015	369.336	288.536	320.012	257.965	346.784	305.337	356.988	311.951	308.297	323.144	286.281	230.557	297.813	224.924	455.248	387.995	269.549	300.9	260.749	366.404	301.514	329.281	529.17	313.494	544.963	302.378	369.536	298.426	304.556	304.855	301.239	329.905	293.559	222.041	287.891	463.256	285.408	217.645	197.099	213.618	420.746	374.722	372.654	225.25	263.039	312.889	374.559	197.554
223118_s_at	111.069	108.906	150.919	133.442	105.342	161.426	163.506	126.668	132.136	134.02	180.419	113.657	124.768	87.8549	89.9908	124.626	196.65	120.644	146.721	105.226	180.079	146.661	123.934	348.191	127.956	280.674	116.184	192.6	191.404	133.504	146.473	149.057	120.61	90.4992	72.6958	153.733	345.778	135.986	127.086	135.743	151.878	161.091	119.482	138.41	98.843	127.931	126.191	154.577	64.7342
223119_s_at	98.9072	56.8678	69.1842	89.3355	61.6682	82.6062	53.201	57.8874	70.0668	117.793	83.7598	43.5003	57.7462	41.0266	57.0892	69.5061	134.316	48.4704	91.7068	67.6264	80.6345	112.342	77.608	115.701	93.0513	138.976	79.6109	92.524	132.91	110.482	99.2351	93.8455	54.8991	69.6512	40.4955	91.6429	198.501	91.9221	131.873	85.8601	84.6583	149.76	54.6657	171.039	84.6479	40.4719	45.6601	67.8103	50.0243
223120_at	451.491	462.427	393.898	690.402	548.19	646.286	436.468	331.099	388.147	402.604	310.94	655.837	331.472	766.412	790.047	352.517	258.269	1983.92	359.616	1070.81	529.981	612.332	441.574	830.075	1269.06	240.106	829.694	513.954	447.065	387.294	940.292	517.957	839.081	682.349	828.549	1153.78	558.446	1183.2	1060.8	634.103	520.471	663.026	634.564	926.188	1072.23	304.663	532.285	494	680.822
223121_s_at	6.96929	6.72299	6.62895	6.60911	6.51611	7.01111	6.98246	6.92147	7.08041	7.19845	7.07658	7.64904	6.58638	7.37955	9.35287	6.77796	6.71684	5.70615	6.6133	6.62085	6.62024	6.6226	6.53613	6.61244	6.67378	22.7742	6.69667	6.43603	6.57729	6.69776	6.61744	6.52011	6.59682	6.8575	6.72331	7.31034	6.70201	6.94918	6.71374	6.87484	6.75768	6.72408	6.74053	6.65975	6.7173	7.03189	6.33244	13.6462	7.14181
223122_s_at	4.85259	4.1446	4.09213	4.03538	4.11556	4.21865	4.70543	4.28554	4.72976	4.24107	4.26214	4.33854	4.00491	4.27649	4.33517	4.16224	4.17221	3.98593	4.0407	4.06968	4.02325	4.07312	4.09159	4.06541	4.09796	99.7513	4.11439	4.30587	4.03976	4.12509	4.03568	4.12756	4.07095	4.27811	4.14861	4.04489	4.05122	4.13463	4.0447	4.25708	4.21777	4.1388	4.15339	4.0951	4.11935	4.23211	4.07837	23.1583	4.37363
223123_s_at	6.49047	10.4489	6.78264	11.0447	7.36082	6.51172	8.16026	6.45539	6.59185	6.4639	6.61775	11.3366	10.87	6.56798	6.42875	6.48265	6.9859	6.25029	6.93964	6.37326	6.34267	16.9458	8.42762	6.37165	6.40938	7.10844	6.41756	15.6155	11.1722	6.81726	15.2645	6.79839	6.34595	6.52063	6.30887	6.33831	6.26126	13.8531	16.0106	6.65946	6.49806	6.44471	6.46037	6.40246	7.97025	6.56808	9.44036	10.1235	6.64233
223124_s_at	231.437	286.047	336.183	382.271	308.123	359.873	366.091	318.671	303.983	419.62	375.975	292.793	311.09	400.245	199.635	379.722	302.645	243.172	296.68	260.102	325.634	476.281	286.459	219.069	305.049	286.355	295.894	513.996	415.78	400.801	281.413	286.427	338.392	308.317	371.662	269.02	370.226	433.082	475.814	351.737	176.877	418.998	353.128	529.913	357.206	351.571	297.474	323.437	370.207
223125_s_at	269.647	321.743	339.105	231.654	356.552	362.335	516.282	244.392	308.143	434.069	866.205	265.407	159.945	45.8994	203.957	91.1707	15.671	88.0038	858.934	205.8	590.749	153.18	95.3405	372.589	124.944	22.9756	240.391	337.515	289.948	348.677	353.496	207.844	92.2155	349.108	50.7184	14.5349	1551.02	82.5741	136.962	544.522	328.035	55.9357	90.3762	41.2819	57.8883	197.604	226.919	147.253	181.846
223126_s_at	61.5514	42.0109	74.1303	48.6369	56.532	52.6037	83.9139	64.914	67.9943	89.6125	136.511	52.8401	52.5268	22.8345	47.5746	14.0966	8.36773	41.5261	151.04	23.0867	125.442	27.0471	10.4209	99.2541	42.4184	8.95183	50.4907	52.4651	67.0863	67.8995	41.865	81.5182	30.9487	71.3166	8.96437	6.84963	303.958	29.1784	54.5557	108.971	36.7049	16.5729	36.4266	8.23785	26.5121	29.6874	38.8845	33.6674	37.6171
223127_s_at	7.63156	7.22184	7.06126	6.99257	7.18805	7.40937	7.61414	7.50898	8.37729	7.50599	7.51702	8.01904	6.92533	7.54276	7.44257	7.18918	7.15933	7.03989	7.00046	7.04997	6.14609	7.20161	6.93884	7.02753	7.12209	6.82725	7.58228	6.80523	6.93308	7.20472	7.07296	6.9194	6.97589	7.40896	7.065	7.0082	7.09083	7.12344	7.05938	8.95935	7.13371	7.00133	7.2011	7.07949	7.21714	7.2721	8.22906	7.08128	8.97494
223128_at	255.645	176.112	121.752	141.224	122.329	145.016	169.773	176.832	159.312	192.778	126.641	125.164	120.241	162.524	123.937	142.181	162.025	150.267	121.015	127.704	195.807	121.391	98.1387	121.523	310.179	374.376	170.57	127.399	149.391	198.679	156.12	96.7496	122.153	190.479	151.078	273.4	82.0706	183.993	110.165	314.921	73.3038	34.7911	154.01	117.14	108.4	188.017	143.331	121.581	167.331
223129_x_at	62.5546	82.7076	99.0396	96.8154	83.613	64.4223	86.3736	83.4527	82.6012	77.9866	115.287	45.8959	119.303	86.2917	75.3943	85.7201	60.0894	81.6403	82.3687	68.8203	65.3749	84.1788	84.1788	65.2428	122.473	138.867	60.725	162.714	76.2546	51.3004	82.04	124.179	70.0038	77.2718	140.134	82.4585	113.482	137.867	67.0394	62.3001	81.5271	62.6329	62.1301	150.374	77.4007	91.2059	92.444	82.3823	94.1312
223130_s_at	43.5046	54.9059	120.185	132.006	85.8037	52.7398	56.6317	59.1878	57.3892	57.2795	128.689	26.836	90.4774	86.8153	55.6264	78.3627	45.1148	83.1569	74.4626	61.8497	58.0999	69.2595	70.2489	62.1744	145.605	132.929	44.1988	202.732	74.3724	63.527	75.6863	213.72	63.8561	65.1478	163.721	96.5639	126.874	183.977	46.6358	30.7759	63.8922	52.1767	50.6382	136.035	61.935	67.1939	96.0421	85.7365	65.1797
223131_s_at	20.7447	19.582	20.1458	15.9901	19.3743	21.1065	21.3171	17.1214	25.7842	19.5812	23.8796	17.5545	18.4297	21.485	26.9915	19.8084	19.6521	27.533	37.3443	20.0999	26.6866	34.2781	26.214	14.1037	14.3213	21.3052	16.4316	8.76508	16.7201	21.5961	29.4695	19.7198	19.5053	20.3738	13.4775	27.2347	13.712	50.3655	20.159	21.0033	30.038	29.4718	16.4725	20.199	28.7562	20.5497	20.167	20.2772	21.3236
223132_s_at	132.03	170.772	179.96	163.754	160.208	248.1	146.979	126.231	158.996	130.88	154.243	159.34	159.952	252.855	143.257	213.045	119.796	265.439	343.105	184.661	332.35	298.246	137.785	237.687	202.829	205.981	146.034	172.832	105.872	205.156	229.482	151.508	247.739	143.544	72.49	303.014	89.736	452.281	121.181	150.988	377.631	409.362	90.672	206.581	199.596	118.564	198.275	197.689	144.238
223133_at	947.735	1369.55	1022.6	1296.63	1046.22	968.168	1133.4	1231.54	1032.49	1193.86	853.525	916.037	1081.63	1164.6	1175.35	2586.65	1483.68	2521.64	2942.73	1379.45	1215.92	993.865	1740.2	1235.42	2283.7	1332.32	1946.87	1787.98	2647.55	1262.01	1268.78	1759.6	1138.33	1272.12	2078.59	2349.34	2526.82	1806.97	2869.8	1419.68	803.72	1727.72	1882.57	2603.88	2573.64	999.812	1136.25	945.718	1074.57
223134_at	45.5165	77.4252	71.5043	108.066	60.4797	71.7136	62.3288	45.2945	39.9636	87.6178	114.881	50.1951	90.0923	51.397	98.7304	184.517	163.435	113.888	154.636	139.288	188.053	117.29	66.7528	153.63	173.234	95.0032	283.972	194.314	124.568	79.1426	132.064	117.363	72.4062	53.9811	131.857	97.0954	205.254	224.323	118.511	108.274	78.6754	259.451	136.906	268.073	117.093	63.3028	142.616	161.515	133.511
223135_s_at	78.3768	66.8759	71.9275	62.9656	66.9822	52.0942	54.249	63.2	57.1517	76.2301	70.6885	53.2428	77.8657	48.8944	52.1946	89.6503	73.6716	47.4201	118.709	89.4952	86.3119	73.8042	75.5834	101.274	116.837	86.1693	107.037	105.365	73.1233	60.7334	74.6307	88.0945	67.2614	56.0188	76.6056	53.81	91.5081	111.341	106.256	93.6364	42.8845	84.6526	53.9827	104.367	76.1749	55.4516	77.6097	75.0774	76.0378
223136_at	2812.15	1973.32	1370.12	1595.96	1768.29	2409.15	2090.16	2362.2	3134.89	3020.48	2227.63	2428.74	1501.16	2864.97	2491.99	986.716	2944.91	964.828	811.275	2656.68	1295.4	1671.34	1396.09	1097.29	1510.61	1483.74	2492.9	537.917	2641.06	2555.41	1638.27	432.59	1551.36	2006.25	1234.93	1158.24	2537.23	1191.24	1134.04	1399.07	1607.82	1810.32	1950.87	1672.72	1991.33	2394.58	1594.64	1704.42	2006.49
223137_at	6.46199	6.37551	6.30536	6.17912	6.3324	6.503	6.65409	6.45342	6.58347	6.45131	6.45589	6.47412	6.17852	7.51215	6.47938	6.38779	6.37515	6.04271	6.27449	7.07808	6.19842	5.82495	6.32877	6.30415	6.6405	6.30471	6.33969	5.43822	6.82772	7.37729	6.3022	5.75992	5.50971	8.83837	6.5958	6.27429	6.33188	6.65549	7.27527	6.82737	6.69853	7.65758	6.3713	6.28438	6.3707	6.44409	6.30383	6.5916	6.56299
223138_s_at	100.676	106.76	147.932	124.467	95.6547	80.987	164.842	91.6277	89.1576	93.7448	118.425	84.651	89.6967	103.766	81.3472	128.963	145.297	85.5913	127.404	130.742	139.613	143.958	107.479	166.815	110.292	138.193	103.746	122.522	96.265	96.2291	118.373	129.031	115.644	77.5832	85.1291	74.0919	162.224	136.777	107.009	168.886	78.9652	137.826	135.113	128.939	108.976	124.467	189.559	147.141	99.7604
223139_s_at	549.259	552.736	797.142	596.025	468.162	376.995	762.894	356.583	339.472	393.99	488.528	373.435	558.233	559.659	405.349	506.834	925.896	303.812	555.272	624.542	666.23	550.558	462.562	583.149	468.502	735.049	623.729	767.737	539.925	452.391	514.347	568.281	559.431	422.756	496.938	364.31	974.284	470.67	434.931	730.083	395.604	771.093	690.157	646.805	528.356	587.285	755.432	776.359	582.052
223140_s_at	64.2767	134.171	138.225	114.708	127.411	142.083	127.843	158.353	110.825	125.765	103.676	85.1334	101.071	115.228	116.873	126.547	163.723	89.6513	131.954	135.109	129.956	120.592	95.9374	128.022	93.1531	177.331	107.717	179.595	120.855	124.156	148.675	105.975	147.124	100.942	131.073	63.4103	275.325	92.5457	142.543	155.747	75.4192	144.877	129.129	76.7758	86.6088	102.153	136.332	142.765	86.432
223141_at	154.426	141.306	94.4154	122.41	138.936	134.628	120.176	134.786	138.039	182.774	134.818	163.57	121.428	98.6044	134.734	167.722	184.611	133.008	130.523	114.276	143.006	87.1147	113.49	127.345	191.674	108.972	172.311	122.238	193.069	204.98	144.219	85.7885	88.1334	125.352	132.938	115.942	137.23	171.64	157.352	114.435	133.171	122.581	133.401	361.241	103.541	122.56	85.8905	116.738	141.998
223142_s_at	41.8377	38.2646	33.3261	39.5862	50.7121	43.6694	43.2997	46.6074	47.6324	37.2199	36.1666	63.0707	39.3094	49.6982	30.6234	54.1781	36.461	34.5778	42.6935	42.2888	40.1008	33.2524	36.2385	34.4218	58.4927	33.3779	24.8649	46.8627	58.4209	44.7729	41.858	24.1489	34.5521	32.7662	22.109	38.5071	25.3012	70.983	41.4451	38.1037	40.2753	19.8269	47.6829	116.079	25.9627	45.7107	23.4876	32.4021	35.9559
223143_s_at	20.1412	46.6822	34.2609	28.7203	31.9268	24.9698	34.0457	33.071	29.6685	23.1263	25.2597	25.5365	33.6174	13.9084	23.3909	11.9901	21.7448	24.6833	32.2542	24.6727	24.9504	16.0429	26.3931	131.363	56.7367	13.0251	22.9844	24.2909	19.0827	25.7181	65.8336	21.2951	22.482	25.1183	16.6066	23.6112	57.7802	29.7936	36.8271	50.4061	42.3129	24.898	19.8554	20.8731	61.2671	33.4189	30.7977	24.714	20.0252
223144_s_at	106.5	368.004	449.274	288.072	264.581	282.091	464.581	313.616	361.89	327.882	426.321	205.686	323.296	224.739	348.703	144.158	578.862	272.77	170.699	280.202	517.958	165.479	148.366	489.446	338.968	268.604	441.026	300.908	330.969	392.576	237.354	256.753	336.741	340.406	399.285	545.262	698.634	264.951	312.349	262.09	361.759	1340.14	117.917	349.564	429.603	420.144	308.541	328.563	220.68
223145_s_at	150.754	261.016	300.808	180.47	195.267	222.611	294.685	207.853	218.94	176.147	264.067	174.103	210.768	168.87	202.685	100.892	313.147	180.413	156.631	181.801	306.598	127.886	165.146	513.836	243.633	137.648	225.717	171.271	189.554	228.729	187.611	162.524	207.637	239.865	239.218	204.303	428.001	195.314	248.792	335.413	238.476	340.856	91.9005	191.188	310.431	287.649	191.255	221.934	187.216
223146_at	10.2772	13.5809	12.0412	9.96871	17.9704	8.74449	10.3515	8.69322	18.9679	12.6031	7.42145	10.6279	10.4752	10.3012	11.99	10.1296	11.509	9.84567	13.6871	10.0588	10.0193	20.4199	24.3558	19.0937	10.0477	10.9642	10.1579	12.847	13.0806	11.9571	17.3614	10.8715	7.55161	9.09716	9.41504	15.3091	17.6589	19.4889	24.9878	18.5255	10.2359	10.1927	12.5708	13.4279	11.421	10.3586	10.0609	10.6862	11.2351
223147_s_at	141.892	77.861	73.4002	86.3512	69.1161	108.344	119.54	95.0143	111.34	113.866	67.7782	51.6406	68.3691	66.2965	72.7146	91.0935	87.5598	61.2153	86.6993	74.4005	80.7436	112.573	100.514	84.8462	51.1749	94.4538	87.4218	64.4431	81.4548	100.356	78.8079	78.4552	83.61	94.2123	63.1005	82.5079	94.953	116.456	97.4557	114.211	86.0872	54.1557	96.051	76.1694	76.7325	83.6295	57.4551	78.0527	90.7582
223148_at	50.4179	54.579	57.0309	72.3981	49.9574	51.5478	40.3917	53.7778	63.0193	50.7574	41.5577	45.5842	85.9517	58.0919	60.2966	53.3854	50.0382	191.515	64.7581	62.746	67.1322	35.5154	63.3857	74.1025	60.5716	57.5789	51.7892	54.3683	45.1526	53.7495	50.034	75.3161	81.9733	70.1938	102.834	52.7231	49.8206	86.9344	90.1075	50.9391	45.5617	80.1102	58.8221	83.9038	83.5531	50.1177	64.9038	51.3055	56.7121
223149_s_at	6.14528	5.6331	5.58436	5.56227	5.42643	5.7031	9.22449	7.42358	11.0669	5.62853	5.71274	5.76907	5.53502	5.63589	5.6316	5.65266	6.64146	5.49228	5.56822	5.16404	5.57075	5.58923	5.27389	5.5765	5.59536	5.59817	5.61605	5.47851	7.34058	5.63121	5.49152	5.178	6.86061	6.90527	5.36458	5.56708	5.61855	7.7042	5.53164	5.72622	6.42564	5.40088	5.7728	5.60018	5.87464	5.67895	8.02128	5.60215	5.68639
223150_s_at	47.5741	48.7354	49.1589	42.0169	49.9283	48.5367	54.1295	45.9065	51.9864	43.6943	47.4144	45.8643	49.6493	51.7933	49.4893	50.561	46.2772	76.1731	70.1187	59.0016	70.1716	51.6501	78.3228	58.1059	78.7459	85.486	92.3319	48.5832	49.5805	50.2451	58.4215	51.3403	74.2229	61.6924	102.171	79.471	44.6272	128.372	100.614	175.703	54.0633	91.0115	42.8913	75.2715	94.3448	50.9961	49.9644	53.1943	63.9805
223151_at	88.1107	91.4333	249.32	132.116	136.512	133.442	282.96	134.635	111.967	119.428	238.015	128.776	107.641	145.711	104.813	174.758	93.7955	320.404	131.459	108.12	237.21	169.64	91.7919	203.29	312.268	97.0184	174.262	242.103	160.197	117.811	148.154	109.786	204.436	112.162	217.34	179.28	154.626	164.628	103.504	117.567	102.343	105.72	324.966	74.0494	67.2464	94.2549	194.71	125.661	82.1273
223152_at	98.3183	115.066	113.836	112.615	116.11	87.8232	84.8502	112.243	113.535	110.295	106.687	107.263	140.69	165.611	94.5263	118.87	109.583	91.8611	159.986	145.971	138.531	103.978	110.225	123.007	102.278	118.972	108.767	109.188	106.584	173.089	120.955	62.2917	136.679	125.859	68.9723	135.633	125.471	203.442	169.531	143.341	137.535	147.904	120.092	117.721	121.41	134.722	91.0008	110.535	179.044
223153_x_at	73.5397	34.5295	27.5636	33.2718	28.6351	49.5857	46.4129	52.3012	27.081	86.7821	29.5624	43.1415	36.5999	30.8517	43.1103	54.7644	83.6627	50.784	60.0232	65.2379	42.2827	47.8266	39.5058	66.5575	60.4776	59.1694	35.5165	59.327	51.929	71.7674	48.3109	32.1673	39.6764	39.7562	43.6891	76.9387	28.2412	76.3304	72.5222	59.3062	54.954	60.2062	40.1082	42.5069	31.4002	60.1299	42.1053	33.2776	56.0868
223154_at	212.657	236.978	281.959	298.601	271.037	317.011	302.801	235.109	239.032	237.234	233.808	273.379	204.791	382.266	262.658	249.526	307.99	336.752	301.279	239.673	308.662	173.392	432.383	321.907	270.908	500.021	488.853	329.245	783.805	267.793	273.176	290.417	332.733	249.752	320.821	317.176	868.528	213.774	227.099	459.2	295.012	229.907	547.221	208.3	320.732	218.757	283.501	277.263	244.935
223155_at	857.769	704.315	706.518	650.503	847.37	854.275	781.51	746.08	847.426	1026.92	558.979	724.772	668.717	519.392	815.032	930.061	814.423	500.504	811.599	689.629	611.21	978.086	761.874	562.911	554.119	608.271	586.651	876.599	1258.9	922.174	818.145	381.901	539.69	775.032	810.337	810.37	792.242	541.252	746.12	750.02	798.331	929.405	693.241	517.948	645.022	725.885	661.807	691.888	873.876
223156_at	195.042	245.371	339.438	374.63	300.763	302.015	342.293	203.617	167.404	210.527	162.075	246.456	224.35	333.453	304.673	252.565	248.766	917.905	529.901	461.891	362.647	166.976	463.469	655.737	727.51	472.637	642.125	542.166	588.637	232.202	472.057	545.865	384.487	229.567	1112.83	543.894	458.413	568.693	1166.81	749.669	258.666	297.163	614.178	588.945	1343.67	203.275	319.457	291.791	233.86
223157_at	86.9015	93.6993	91.7178	122.055	95.9947	79.5817	63.4148	95.9742	55.9255	75.9064	82.0645	75.3071	113.834	99.3541	95.5195	102.887	92.9998	189.132	180.602	148.544	128.435	91.6229	194.068	234.677	297.237	172.51	101.66	133.728	88.1109	93.5342	157.225	151.133	104.636	101.229	120.504	146.269	92.0676	199.403	242.539	204.314	107.867	69.0645	72.2699	237.809	240.675	95.2785	93.984	97.2253	98.0453
223158_s_at	384.98	221.452	352.19	234.616	251.392	338.513	461.746	207.473	250.782	216.918	303.813	434.404	237.843	129.252	289.056	273.1	303.917	672.175	253.529	198.273	300.789	310.283	233.372	330.299	611.62	276.473	179.213	291.822	354.882	309.121	322.479	234.353	444.616	285.462	326.012	248.112	274.063	971.992	430.906	254.42	309.111	107.972	382.876	488.97	428.241	202.414	285.307	344.418	276.17
223159_s_at	207.884	112.591	172.486	117.601	133.032	166.178	268.806	128.222	132.267	175.297	140.879	257.417	91.621	100.54	106.127	137.351	169.395	144.564	116.3	112.255	143.237	94.2279	70.0102	69.5821	208.21	134.502	125.149	132.528	321.019	188.78	169.691	77.8409	273.392	147.669	70.9328	63.4353	159.48	202.298	179.305	90.2026	109.332	55.3035	258.183	213.365	213.863	106.805	165.466	154.845	151.995
223160_s_at	291.563	256.939	341.347	292.354	366.579	347.668	300.764	267.61	249.275	350.92	344.884	294.295	269.277	310.2	228.821	408.825	427.188	185.995	338.803	368.051	413.053	374.913	464.825	269.295	209.29	320.016	358.406	393.152	298.428	439.555	311.724	458.221	254.736	310.49	274.11	252.321	483.432	237.376	212.436	376.947	342.238	567.358	292.23	294.968	306.104	293.232	293.93	277.361	186.567
223161_at	39.9443	52.4618	23.1683	43.1694	39.6518	40.1336	25.4207	61.9976	24.1455	47.911	31.5945	44.5684	50.685	38.7132	42.9288	87.2604	63.3072	28.2656	55.2282	48.1576	51.5584	116.202	70.3075	108.676	64.1786	31.9915	31.2149	58.1134	81	49.2147	82.1556	22.6525	79.3339	29.6328	79.0165	36.8517	56.516	75.4345	42.8686	24.6307	56.7982	49.466	84.4086	158.541	54.551	61.1533	34.3071	45.6447	93.3489
223162_s_at	532.605	441.609	225.231	336.586	219.403	273.919	222.074	473.587	427.097	476.26	207.971	332.909	533.683	338.449	270.469	613.664	427.097	239.858	494.82	383.716	328.309	915.637	424.284	583.113	372.895	214.059	299.183	336.239	758.145	527.345	439.719	126.092	437.224	386.701	555.817	344.205	344.699	831.379	334.543	363.027	607.073	425.605	495.669	431.11	222.305	461.382	157.631	318.185	463.608
223163_s_at	159.774	132.224	109.136	147.694	126.704	144.914	105.147	115.535	148.772	160.645	120.359	140.019	105.054	150.67	157.707	134.965	226.212	189.44	152.489	148.666	119.899	183.694	170.712	323.315	170.612	245.004	122.58	147.23	150.974	179.812	214.61	139.678	136.165	112.209	209.145	208.694	191.766	270.726	189.814	185.552	149.58	187.625	166.192	160.858	188.218	105.753	115.569	133.515	113.349
223164_at	257.819	300.885	235.277	273.641	265.907	318.219	310.43	202.238	202.909	220.226	160.801	216.269	266.279	326.424	209.826	347.753	417.934	148.337	300.042	315.962	262.939	312.933	269.789	218.74	185.834	231.641	203.644	287.101	240.87	290.109	350.227	184.668	402.842	221.305	166.485	200.257	230.544	316.519	159.312	217.958	320.254	143.121	280.738	163.718	90.7572	222.493	193.595	256.035	375.846
223165_s_at	233.109	332.313	140.819	296.103	267.822	218.03	122.706	235.062	134.654	230.68	187.915	190.991	167.529	206.737	157.777	259.253	270.211	341.975	305.724	277.709	190.509	165.7	224.653	213.78	144.85	538.267	186.372	248.807	275.511	338.323	393.12	176.921	149.368	267.713	231.247	228.587	128.685	111.363	52.128	732.231	203.946	177.086	126.32	173.155	437.713	114.158	142.084	320.868	266.435
223166_x_at	23.9388	32.9872	32.6597	37.5155	32.979	33.8236	33.5246	34.2144	33.6426	34.0826	33.3297	26.5959	32.6495	34.3192	30.0211	38.1409	33.0164	40.5382	32.3497	41.883	32.4105	26.9704	36.9037	28.5657	29.9643	33.1054	36.4538	36.8574	30.9935	33.0804	32.616	29.4783	32.7276	38.2558	37.7568	32.2783	33.0268	43.1652	46.5021	34.2668	33.3543	33.058	33.174	32.8723	33.0925	30.1299	32.5773	32.7665	37.2807
223167_s_at	76.608	74.5774	78.7417	109.236	64.1879	63.6772	73.3578	94.7498	74.7458	98.9014	96.5167	51.9338	84.5877	93.3968	49.0617	78.8875	45.007	39.8305	57.2054	39.0252	62.2219	38.1955	44.2165	91.3417	31.762	62.5204	45.0793	114.475	131.226	99.1629	61.9296	67.9466	100.365	70.7338	49.2651	48.7456	171.509	36.9321	117.942	57.2034	34.5214	31.6827	69.592	26.1894	48.1597	69.3168	65.9522	79.9874	42.8389
223168_at	372.638	927.666	603.62	968.508	753.716	924.106	892.902	1100.46	1603.66	870.789	953.669	979.46	781.062	852.837	656.813	718.865	621.983	511.024	947.778	1254.3	900.257	1024.09	600.843	758.47	657.874	1848.13	992.901	864.323	655.573	740.257	1009.23	965.303	904.151	860.61	310.838	658.104	1418.13	1372.45	381.47	1175.92	1767.53	3394.46	487.194	474.349	742.564	1101.35	999.166	607.672	678.71
223169_s_at	51.2558	110.264	78.8342	254.911	173.27	228.529	130.945	199.238	449.649	164.336	197.146	206.799	92.5531	109.928	99.8636	112.57	38.1796	175.777	189.738	187.138	156.351	204.845	118.173	149.584	248.624	530.188	202.645	266.933	96.5608	109.152	170.328	191.421	189.793	176.926	49.764	206.043	422.87	258.241	74.9347	289.143	457.639	655.958	74.9708	44.7085	276.185	177.172	284.414	80.1229	50.7609
223170_at	83.1549	55.6056	121.824	221.758	138.318	57.2998	34.3056	46.5697	59.1448	37.3372	50.3727	35.4339	198.355	56.0219	164.257	90.8692	67.2341	628.184	337.851	271.177	286.299	251.356	172.046	545.647	143.953	37.5367	203.237	68.8269	78.1243	113.953	160.675	141.097	117.81	76.0291	531.899	573.781	209.176	224.74	566.654	308	190.795	262.644	66.4804	605.444	10.0876	35.5661	146.622	115.807	45.6869
223171_at	74.4082	119.392	69.3058	114.078	84.9223	57.4433	79.4354	74.1015	84.3274	107.447	70.1439	57.7867	89.0477	73.5524	60.0099	103.092	155.407	161.12	105.05	82.1853	92.6677	115.346	146.95	131.575	246.366	117.516	76.4826	142.657	105.161	88.0582	85.3865	113.102	88.1147	84.3748	220.879	221.844	99.2683	129.965	255.605	92.6182	176.619	199.276	156.439	71.0946	93.5234	70.2402	85.3093	101.826	85.9095
223172_s_at	69.5668	64.9113	130.416	93.3004	70.6644	86.8715	115.589	51.6522	32.316	53.7724	82.0424	85.356	50.123	86.8715	85.4852	65.3795	24.5091	121.945	74.1791	76.0037	93.2869	87.4853	32.0253	82.9861	132.354	85.9329	62.23	192.679	71.5118	70.0174	70.5705	112.585	131.678	71.5348	165.156	150.388	49.1468	96.8561	105.281	85.8671	58.2766	42.5056	139.655	265.819	163.917	61.4763	90.2352	82.702	71.5769
223173_at	72.4299	77.6785	55.0227	75.9736	60.0099	65.9181	46.4263	64.505	62.4696	70.2672	58.7423	57.676	56.5219	70.4694	65.7564	64.0456	76.6898	264.263	111.478	107.371	96.3251	160.865	127.899	134.832	132.62	111.948	105.943	74.3601	54.1587	74.6172	113.365	78.6194	90.5757	57.9369	343.601	242.674	51.7053	121.133	84.8522	107.324	84.9257	126.056	50.949	105.539	146.401	51.1308	54.6496	89.4721	80.5969
223174_at	43.5887	67.4268	114.582	91.7158	80.7157	63.7976	59.0652	39.1017	32.5226	54.7624	41.5882	46.8298	58.644	48.9498	48.5592	82.6921	64.4391	130.212	115.726	65.1276	111.334	109.674	111.114	123.831	143.6	91.331	85.0814	107.297	108.642	67.127	83.8206	120.119	109.018	69.5209	136.624	103.371	111.412	140.942	77.5029	70.9308	62.5851	84.9991	67.3268	72.6537	106.536	46.3668	85.2786	80.949	72.7352
223175_s_at	113.681	133.123	153.931	128.439	119.198	114.036	126.49	142.121	127.333	125.919	133.452	126.935	143.234	163.094	108.096	131.911	136.21	176.112	187.236	167.415	174.221	216.375	137.413	128.876	128.876	180.141	90.0024	94.7142	91.8141	139.704	110.098	91.3167	166.296	137.645	129.916	100.776	104.724	195.152	168.846	129.265	144.094	196.536	70.9993	143.825	117.724	125.118	129.892	126.306	125.239
223176_at	131.697	439.484	363.011	314.115	244.984	424.344	311.146	302.189	280.993	376.12	233.577	255.248	292.447	238.423	290.039	1163.98	700.012	778.691	762.641	385.136	479.141	772.479	721.504	467.333	421.657	519.577	465.565	519.287	698.679	396.045	588.062	849.583	521.12	285.202	482.07	477.158	599.582	261.952	535.81	186.729	435.886	781.716	640.784	631.504	375.722	346.174	466.131	442.318	389.973
223177_at	426.421	621.217	320.616	486.877	506.517	711.612	405.717	581.369	489.248	687.487	396.616	546.885	333.961	435.179	440.601	291.176	875.421	205.814	124.563	369.907	419.071	203.745	306.12	416.608	310.589	183.091	502.292	385.38	672.582	685.76	618.726	259.409	480.006	561.915	128.835	342.29	488.51	193.433	233.109	665.411	565.957	283.533	431.958	408.487	640.283	659.88	422.313	541.797	585.309
223178_s_at	228.994	221.168	102.852	211.83	203.594	281.871	178.935	297.923	311.438	389.326	198.816	220.89	188.438	178.271	215.235	88.1786	491.471	71.3768	42.7505	162.464	114.59	122.665	138.089	121.694	134.607	96.2267	238.038	135.989	433.196	360.449	247.136	107.523	151.703	222.019	74.1034	140.183	347.648	125.414	179.607	169.868	311.2	262.021	210.117	196.03	197.707	248.531	150.643	252.118	207.527
223179_at	285.06	294.406	132.107	384.208	244.264	183.382	76.6371	322.142	273.027	231.241	132.856	195.213	382.159	188.298	253.957	182.159	394.682	257.256	327.849	343.275	181.687	699.776	356.962	192.702	305.363	245.647	192.026	341.837	152.273	291.115	275.397	263.542	209.947	242.746	363.841	367.341	254.792	319.489	95.6247	339.87	228.568	421.408	92.4861	222.53	222.873	196.102	125.512	222.011	222.115
223180_s_at	397.552	289.504	474.982	504.874	389.877	413.451	530.6	469.008	458.823	439.805	388.857	440.503	363.191	617.702	419.483	628.404	344.171	445.134	518.333	594.17	571.042	592.648	324.123	559.517	375.247	585.177	463.81	298.95	412.489	482.935	459.961	351.445	428.074	378.88	1154.3	581.584	281.906	236.214	539.013	373.395	600.046	438.43	800.614	382.96	628.227	378.135	375.749	324.377	365.972
223181_at	160.775	101.035	164.525	209.914	134.287	164.994	181.59	152.464	139.646	140.841	139.436	147.454	166.441	211.522	131.915	192.062	109.252	192.714	206.983	176.492	168.7	201.834	190.84	183.88	124.782	187.306	131.384	119.705	176.917	146.91	151.269	105.696	133.371	163.342	195.767	149.501	133.083	117.599	234.573	150.354	176.8	133.391	271.859	139.89	181.11	141.822	122.074	106.981	153.348
223182_s_at	102.895	113.288	49.4275	60.2313	52.249	74.7291	35.9144	71.9032	85.1072	111.641	43.187	62.2608	69.1883	89.4396	56.3041	159.181	191.061	34.181	153.278	137.438	103.337	52.5736	185.035	147.648	42.1944	24.4211	136.115	35.5757	65.7717	76.6255	174.513	31.7644	88.8213	62.1216	65.8846	45.7707	37.725	65.1926	160.871	85.1072	108.759	232.357	43.3784	103.586	102.168	68.429	36.0623	76.117	175.486
223183_at	71.0427	49.5239	39.4338	51.2236	51.8288	58.5493	30.9792	62.9492	59.3331	76.9292	41.0889	67.4034	74.8335	70.6543	40.9113	75.8396	85.2482	31.9688	107.52	100.522	69.5032	53.2524	123.573	86.9934	43.9308	24.699	64.0989	27.8079	75.8557	71.5806	136.433	38.8187	64.5878	51.5856	62.6428	58.4038	44.0623	76.9725	177.033	78.4557	85.1164	109.639	40.1474	43.6861	61.4316	64.7438	27.7358	54.3973	74.7349
223184_s_at	157.25	156.211	57.1035	88.2224	79.7949	117.796	33.2246	98.6829	113.79	155.869	56.6716	131.478	112.698	171.695	103.858	197.005	206.15	63.1335	212.187	214.758	130.052	80.8768	247.125	271.09	70.5806	46.3904	148.121	66.1814	108.141	132.619	277.352	53.1507	164.718	107.353	67.6036	52.0096	84.1201	109.583	229.476	127.673	163.406	197.494	72.2747	96.8556	131.321	84.7977	50.694	98.3633	150.698
223185_s_at	6.78538	5.98777	5.58815	5.70006	5.92628	6.24329	6.63752	6.3771	6.69024	6.46109	6.36432	7.79543	5.73498	6.3995	6.23022	6.1925	6.00417	5.57387	5.90099	5.78956	5.71387	7.61468	5.89099	5.7356	5.90725	5.75465	5.95128	5.8707	5.68611	5.99599	5.57613	5.7338	5.78704	6.2538	5.97816	5.54893	6.41197	6.13275	5.77831	6.41559	6.00777	5.92759	6.04508	5.73911	5.9475	6.32214	5.85437	5.83011	6.40016
223186_at	70.4583	107.277	87.1178	84.7317	93.4036	101.237	71.93	115.275	96.3873	80.2671	107.708	104.155	113.909	63.1401	93.7801	179.649	70.0906	652.186	132.549	136.93	126.219	183.993	128.326	92.2101	227.199	100.247	123.611	98.0394	63.1303	125.153	174.007	119.91	293.058	112.832	193.061	246.414	66.442	338.894	227.033	134.953	187.798	261.329	106.8	193.995	151.931	90.6665	126.809	107.885	125.807
223187_s_at	551.833	605.864	539.428	627.279	549.445	556.83	504.481	456.401	379.448	362.753	368.889	563.888	596.051	649.816	385.038	771.035	592.441	602.509	575.871	645.58	637.077	454.545	499.899	598.185	569.926	559.062	670.174	705.759	852.652	531.082	571.258	717.512	611.514	508.222	429.27	683.005	656.246	592.593	830.098	574.813	446.629	320.827	668.343	579.114	680.342	420.161	536.858	657.02	481.255
223188_at	13.8446	13.6167	14.4909	13.1037	13.5905	13.8869	14.1213	13.7661	14.4651	12.8143	15.6045	13.9869	19.4862	13.7256	13.5033	14.487	13.6793	26.0529	16.0044	15.4048	13.5461	14.2158	17.1061	13.1867	13.4192	14.7235	13.0022	33.4298	12.904	13.8624	12.6881	22.7641	12.9631	14.8638	17.7337	20.6392	12.5411	30.2382	19.5191	17.5973	13.6654	28.438	13.4559	31.961	13.5831	13.9616	13.1667	13.3889	14.9951
223189_x_at	161.85	165.362	250.208	183.639	203.945	108.278	129.76	106.373	101.441	128.027	175.342	91.5729	321.884	105.774	117.353	215.633	255.887	219.696	171.303	175.925	273.909	347.633	248.362	249.961	193.424	213.931	189.523	284.773	161.929	195.189	206.547	359.757	138.943	154.906	146.486	204.184	270.046	425.972	191.726	152.519	174.461	621.811	165.104	312.699	203.027	201.552	289.421	213.331	161.698
223190_s_at	241.051	362.965	391.336	397.535	329.147	252.605	199.885	229.818	223.751	259.025	341.018	211.548	550.453	209.947	219.291	436.744	606.651	400.008	336.335	353.828	518.51	508.4	389.369	394.792	314.899	449.066	565.621	605.008	353.831	391.336	308.29	590.388	255.626	255.402	372.809	507.804	506.738	509.405	285.76	199.149	300.812	991.373	244.695	595.09	348.266	423.761	571.723	396.415	346.821
223191_at	853.824	988.01	691.76	995.79	909.823	950.399	895.046	941.745	984.739	1184.14	935.418	927.331	805.233	1186.89	844.583	837.116	1083.63	692.489	854.328	1214.02	932.641	898.469	838.727	886.672	630.6	867.502	990.029	1343.02	2608.92	1189.97	1002.29	616.655	966.044	987.067	966.742	879.822	1664.62	639.347	717.292	965.301	946.072	1151.36	1776.51	1096.6	932.34	948.072	796.896	884.411	881.174
223192_at	184.633	413.277	445.043	330.745	236.899	311.427	573.935	184.724	136.878	167.215	313.684	178.231	162.043	324.454	220.8	274.609	447.66	132.376	363.25	357.192	412.166	156.791	315.217	214.969	222.759	311.537	375.977	441.843	211.129	224.126	218.429	303.81	286.486	221.505	130.518	217.955	255.263	213.052	143.572	329.307	233.897	188.099	176.802	219.142	179.234	188.821	255.006	382.475	226.458
223193_x_at	6754.55	7634.41	3756.8	4939.5	4465.74	5141.75	4735.91	5656.85	5159.44	7064.4	3874.23	5774.61	4557.88	5396.41	3593.61	4820.36	5346.14	1888.43	4683.7	4410.92	2849.38	3513.91	2768.8	2298.55	2831.45	4479.03	5346.52	3007.25	5599.83	6419.17	3499.2	1761.51	3842.8	5451.16	3842.24	1906.31	3783.06	1823.43	5097.59	7414.91	1972.62	1476.19	3896.45	2127.87	3316.01	3952.29	3257.89	5752.08	6782.2
223194_s_at	93.6115	108.327	69.835	143.625	70.4319	82.0916	112.935	118.36	143.359	85.2606	87.2265	121.348	84.8196	155.574	94.3995	504.93	81.1794	72.8469	267.023	200.231	170.134	259.925	454.401	208.978	117.765	285.875	91.3906	44.0666	106.787	146.96	151.351	118.494	84.7946	77.1955	170.736	231.04	123.091	319.079	250.243	60.1418	87.2148	107.859	134.458	136.846	45.9581	60.851	52.5295	131.008	190.987
223195_s_at	97.8223	76.5202	31.1003	101.253	66.7008	97.3093	34.2813	114.242	72.9007	126.316	69.8251	81.7103	49.9979	36.0758	42.0414	93.3423	54.4458	43.7072	110.736	115.866	84.6082	74.14	82.9325	53.5087	34.6753	126.457	78.8586	144.219	93.9254	126.754	66.5219	33.3446	75.2188	86.2307	67.5059	42.8978	44.6124	32.1675	56.1019	160.237	43.5793	90.4123	60.4718	155.477	95.0218	106.509	66.8424	68.9059	149.189
223196_s_at	55.2883	40.8544	26.9409	33.3498	49.6447	68.6129	17.1486	91.1869	52.7941	98.4294	49.8566	60.067	24.1704	24.363	23.953	44.3598	51.9786	36.5537	57.8633	44.399	43.1096	46.3458	48.205	34.8691	27.4216	75.2244	37.5783	78.9531	47.1167	54.8129	47.9767	28.2795	53.0288	27.8367	27.7957	22.3974	33.811	28.7325	25.1278	52.2966	19.9487	41.9046	44.7132	40.5595	40.2091	38.0966	30.2985	40.6932	54.8235
223197_s_at	170.805	164.962	187.135	244.309	199.926	227.244	150.746	160.439	145.192	181.744	182.589	162.166	177.638	250.961	159.502	180.443	197.911	151.617	250.993	148.238	235.706	153.803	265.337	337.876	105.231	392.799	213.053	257.451	263.363	180.537	180.432	197.771	211.967	175.868	267.873	326.318	425.775	105.565	151.789	162.409	171.603	131.081	269.416	87.3358	99.9343	147.862	190.224	164.256	148.803
223198_x_at	63.5763	78.3332	84.7705	65.3642	71.9986	79.1203	94.297	79.4186	80.3554	72.5663	75.4222	80.1658	69.0809	85.229	84.2656	114.76	56.4745	102.546	186.348	174.17	120.787	77.9341	214.176	82.0219	169.902	77.9451	232.468	92.4523	83.9378	57.261	189.81	121.427	94.2688	61.9135	323.183	109.308	75.4536	314.723	73.5255	350.804	143.908	82.032	77.9783	173.642	226.968	59.3347	80.8479	64.5415	64.673
223199_at	212.721	277.066	176.718	145.029	172.689	191.645	188.79	238.266	273.057	402.076	323.552	237.827	230.466	187.479	132.181	154.172	535.919	154.28	309.516	205.999	270.132	671.512	223.199	325.203	120.985	212.648	194.408	277.94	191.031	331.358	390.321	158.855	240.961	228.177	149.088	194.813	166.324	162.009	239.641	300.609	229.745	803.279	129.408	83.8828	134.568	179.072	133.192	153.444	226.964
223200_s_at	78.2573	42.0297	109.348	45.1755	45.5659	64.1761	182.132	50.2684	38.3944	44.0943	137.572	44.9184	35.295	73.6252	26.9669	100.783	89.4466	139.628	68.0299	64.7462	108.723	83.8732	88.8607	81.0983	71.856	71.5753	65.7515	79.2595	41.9843	82.4507	96.9254	55.607	73.846	26.0335	51.5442	40.4497	55.4803	98.8518	73.6185	114.682	66.5035	101.917	105	102.975	100.837	48.6719	79.0177	70.7389	69.0974
223201_s_at	18.794	22.386	26.0372	28.539	29.3524	23.8341	13.6121	13.9149	22.1831	23.507	23.3152	19.6916	29.5755	20.6429	20.1051	27.8205	18.8563	53.1939	37.3702	19.808	65.4156	65.2994	37.9076	51.2352	37.5597	17.398	18.3825	26.185	17.5044	16.8394	26.2038	33.4224	30.9994	12.9815	58.485	27.1711	19.9835	66.4638	39.9082	23.5754	13.1351	18.4624	19.4315	57.5266	38.2214	20.0227	22.9009	22.965	23.4049
223202_s_at	30.2673	36.103	45.4672	42.9623	55.6673	48.1742	13.3059	29.1463	36.8144	23.7237	41.3114	37.0913	49.0895	33.1996	37.0846	70.6665	31.8616	88.1878	60.8032	35.3134	115.962	79.0359	100.81	60.695	104.799	29.7902	41.9848	66.3447	34.8203	30.481	59.094	63.3998	59.2173	37.252	79.0054	82.1218	28.1149	165.275	76.9348	38.8888	49.405	13.3824	42.7202	61.1743	77.1748	25.0866	35.3296	35.8547	42.4078
223203_at	203.811	152.101	197.075	282.221	213.403	187.293	168.55	99.4362	102.207	157.951	164.729	109.037	178.215	206.88	177.637	203.652	184.565	322.622	171.32	207.748	348.182	163.286	214.375	339.546	176.285	179.761	232.341	256.779	225.312	194.525	169.477	198.695	194.341	218.402	106.271	212.624	158.392	158.554	132.084	147.795	350.77	114.661	168.365	133.128	150.233	98.4205	167.678	153.645	146.538
223204_at	86.5714	296.036	392.58	324.166	477.584	275.424	146.637	239.143	227.708	167.003	258.125	215.376	482.279	268.348	401.164	633.547	181.345	569.229	574.38	310.136	355.32	232.188	298.444	201.559	599.51	259.323	360.257	814.713	617.316	159.762	398.519	686.39	335.705	487.591	208.996	250.58	420.031	217.666	230.609	173.352	449.616	276.89	407.57	173.616	92.7308	286.282	645.117	380.562	262.654
223205_s_at	131.997	136.323	117.774	107.217	111.452	112.936	107.33	118.688	101.201	131.236	110.66	104.471	116.62	111.126	121.848	86.184	116.141	94.5424	128.354	99.4847	105.688	127.86	94.5744	121.727	80.1341	132.246	120.522	84.8653	87.1228	108.064	98.6228	151.121	109.474	109.294	156.27	110.653	79.8123	91.5904	107.227	136.515	96.1421	103.759	100.787	133.392	146.617	106.43	111.978	121.782	124.671
223206_s_at	187.52	260.584	118.708	178.123	144.617	159.039	170.033	118.85	77.0856	251.76	20.7449	161.212	139.791	107.694	186.329	19.7311	303.599	252.097	252.895	275.764	340.48	202.822	424.011	289.291	222.778	127.166	256.697	390.396	153.326	240.609	339.906	184.591	133.003	229.169	145.282	239.159	246.936	194.582	111.126	585.452	241.205	24.2142	96.8789	112.582	221.937	128.156	142.545	156.802	206.3
223207_x_at	360.995	355.198	334.274	436.087	406.568	357.577	407.021	315.017	268.171	445.177	325.368	308.793	384.776	442.634	307.8	596.662	419.607	827.479	425.854	639.356	544.857	156.214	636.042	606.426	1057.36	447.404	561.013	760.981	553.487	351.021	461.169	727.409	497.353	396.432	1275.21	326.064	734.587	2142.02	1054.2	709.307	350.685	303.071	340.737	1146.27	1056.98	241.635	454.306	303.589	364.417
223208_at	138.385	207.282	200.426	179.669	182.514	111.523	162.152	145.241	129.355	88.3021	154.792	140.759	198.115	146.23	146.362	152.833	92.7297	295.331	207.199	245.21	192.13	144.911	164.376	226.605	213.375	175.357	128.298	129.146	85.6582	145.99	146.866	164.151	262.383	167.048	118.686	121.625	112.383	252.899	143.967	147.82	168.98	144.215	163.273	151.507	145.162	132.498	281.575	144.325	146.196
223209_s_at	1080.11	1317.66	1986.52	1755.02	1833.5	1977.91	1499.71	820.195	1089.92	910.346	1678.26	1327.48	1499.73	1246.62	1273.37	1375.43	1179.17	2870.23	1358.95	1473.12	1490.86	1414.12	2578.79	1101.85	1147.23	1116.4	1141.62	1922.07	1223.02	1030.74	1537.16	2805.93	2167.37	1533.65	1701.04	780.316	1203.8	2004.44	1523.19	977.698	1943.92	1503.1	3232.94	1249.53	852.404	986.063	1674.66	1312.2	1320.37
223210_at	197.879	221.858	125.935	205.3	351.977	320.638	190.457	248.047	201.18	199.279	159.872	345.44	202.619	269.584	427.322	208.025	491.629	159.006	203.609	283.662	155.597	243.883	306.268	188.179	93.3789	226.088	233.136	215.885	381.145	207.023	305.241	304.592	229.256	191.173	157.968	102.12	444.49	157.183	135.244	124.1	135.378	696.967	288.233	306.975	318.502	249.822	302.205	388.234	279.527
223211_at	515.015	482.867	296.698	308.657	388.026	604.269	460.924	485.436	455.268	597.134	400.67	483.037	260.365	399.782	388.659	495.522	679.825	277.82	367.065	368.221	432.483	208.228	309.711	614.739	513.068	364.245	475.334	572.952	621.816	757.762	861.239	244.628	415.586	438.161	351.902	159.832	523.071	421.541	301.541	1198.22	370.348	428.975	939.536	278.309	371.738	377.612	377.051	416.866	483.86
223212_at	172.829	168.85	125.279	158.655	117.541	117.597	158.172	187.034	201.237	160.449	113.783	130.884	107.271	105	161.643	213.309	148.406	265.711	168.443	141.473	163.211	128.763	109.836	140.413	246.123	182.758	131.758	146.478	193.699	185.344	158.072	187.177	111.022	119.227	153.899	533.168	101.992	228.603	289.972	150.32	187.862	184.432	172.427	272	134.707	113.414	86.28	133.933	164.875
223213_s_at	155.806	315.185	192.16	236.578	243.671	268.369	173.351	298.41	327.609	285.784	230.651	320.895	215.136	255.186	297.428	597.564	341.177	78.2958	716.589	513.559	267.894	359.24	830.148	165.381	626.546	318.659	1232.17	409.397	522.795	305.789	470.418	358.652	231.05	248.838	457.717	203.373	651.073	695.856	249.65	703.778	458.458	338.927	407.564	371.635	549.361	263.788	266.725	285.404	309.139
223214_s_at	336.488	359.932	220.094	272.566	303.227	351.76	248.219	363.683	372.785	379.536	352.778	558.561	258.75	411.207	523.284	1040	537.663	147.292	888.147	710.395	336.599	603.399	1376.32	251.792	836.556	395.462	1190.55	549.668	922.918	426.257	589.776	359.494	290.846	306.582	467.471	282.704	1314.71	675.839	476.251	611.136	558.853	583.461	418.63	554.336	660.948	299.488	250.434	312.662	310.747
223215_s_at	362.778	465.615	472.738	683.123	674.725	617.327	400.784	502.704	557.399	412.132	544.008	576.122	589.563	617.077	535.01	881.248	632.549	732.913	884.767	749.703	744.618	620.944	1080.69	1241.52	576.128	993.577	965.097	1046.28	983.217	490.361	729.994	804.015	662	524.708	767.725	677.812	1132.5	699.957	546.182	764.733	758.646	706.89	1353.3	539.828	902.968	374.866	655.651	597.132	596.511
223216_x_at	8.26739	7.28783	4.32099	4.34926	4.37264	6.49494	4.96016	5.20075	5.00964	11.5268	3.86501	4.99564	5.30928	4.88459	6.15898	4.41528	4.50146	27.6278	4.03695	4.76748	3.92353	11.7806	3.97301	6.17401	4.34858	25.1911	3.51433	4.17568	8.80303	17.6948	4.57089	3.94849	4.59825	4.90341	3.53342	8.33969	4.77564	4.39697	11.2846	4.41979	3.68374	6.93065	4.42045	3.95787	6.53367	6.25905	3.94591	5.56787	6.65065
223217_s_at	705.059	391.975	460.793	414.505	184.082	178.626	910.285	889.784	396.006	403.162	1263.42	161.729	277.533	306.99	170.329	241.772	530.742	136.517	421.585	234.279	499.035	282.36	379.536	187.651	449.082	229.88	147.101	584.64	590.491	549.867	348.2	180.767	292.132	197.3	488.833	48.597	314.692	359.592	149.005	363.113	179.743	558.091	1072.66	452.872	231.045	1243.88	1347.56	1828.15	662.544
223218_s_at	1725.81	1158.86	1918.04	1660.73	719.812	607.877	2475.23	2932.59	1664.52	1704.69	4439.87	612.951	1374.53	928.3	449.365	731.075	1370.94	458.161	1091.34	757.942	1552.96	869.38	1023.02	607.281	1345.96	690.003	519.774	2154.52	1805.38	1837.08	1098.87	523.103	1071.34	1061.57	1741.78	109.597	809.039	969.886	423.651	711.531	709.728	1450.97	2816.84	685.03	331.299	2131.65	2918.85	3625.03	1096.13
223219_s_at	87.4546	87.416	72.7001	88.8929	97.3982	110.783	84.7439	79.2898	54.3348	79.5623	60.4043	68.783	93.6516	95.6124	66.8968	91.6823	83.0212	147.61	118.674	110.266	84.6504	79.7574	177.546	152.942	134.974	154.646	100.227	123.822	80.1872	62.3439	129.733	92.8646	86.8268	83.9536	196.352	87.0483	87.6222	132.034	143.528	189.473	83.2989	174.229	91.6323	95.9631	133.136	68.8856	67.6034	87.0953	63.4371
223220_s_at	441.91	1201.02	445.395	870.926	1185.67	1297.08	469.658	272.867	306.998	275.928	414.416	1040.25	394.503	923.931	801.371	486.508	1210.86	85.5774	754.987	997.02	415.4	645.154	1579.55	536.134	299.336	729.052	1190.02	760.977	790.198	406.072	571.505	720.943	447.355	475.464	348.845	79.9703	1380.9	545.709	208.04	1106.04	353.368	470.889	525.507	420.855	189.493	314.353	859.202	1123.99	651.506
223221_at	200.049	205.621	229.036	257.097	239.556	244.091	201.297	167.321	164.202	235.299	117.576	200.049	108.392	187.006	189.367	106.074	281.994	138.23	272.509	224.762	254.157	105.392	230.946	91.4999	207.874	200.049	265.336	164.503	218.458	208.008	313.262	187.783	251.631	185.761	182.319	192.422	222.111	160.746	108.858	377.196	211.554	76.2443	249.027	129.922	143.971	139.736	212.605	228.233	160.436
223222_at	34.3072	32.2259	82.1287	40.4608	32.027	15.1785	47.9874	34.1026	18.7772	34.0692	30.2958	18.9936	32.2347	38.7426	15.2456	37.6014	29.2848	110.537	29.8808	36.7896	31.6955	32.6644	30.5953	60.0989	68.4832	20.0757	29.0505	76.2022	36.1585	43.5816	35.5802	57.3266	37.6014	27.5971	64.4587	110.286	34.6675	33.2134	125.437	30.3501	23.0642	34.826	35.8032	40.1594	51.7446	31.2224	42.9215	36.087	36.3321
223223_at	360.145	370.526	251.787	357.51	319.881	452.633	294.537	292.439	230.996	260.113	266.746	360.37	276.318	400.098	474.919	309.649	286.879	106.672	569.76	520.179	351.997	402.966	521.134	711.826	200.073	327.052	737.248	293.136	441.829	273.399	588.147	669.055	250.01	289.095	227.858	198.157	820.214	211.58	600.908	513.311	561.067	431.399	445.115	220.413	427.953	249.182	272.656	299.577	346.067
223225_s_at	62.7802	59.7888	179.985	68.1528	69.0259	100.444	212.248	84.1268	118.071	73.3458	143.426	99.1413	81.5514	103.438	82.8233	113.866	52.2717	172.938	94.4484	64.7805	114.085	112.655	111.084	112.196	193.669	89.0886	87.3276	104.477	85.4902	81.8948	141.724	84.3738	119.551	73.5741	196.12	140.864	98.3874	79.9452	118.157	62.9762	89.4193	59.2328	245.211	224.735	147.926	94.5712	166.296	117.807	28.4606
223226_x_at	53.9016	71.8957	86.6954	72.9347	64.9443	53.3383	39.3907	60.1685	49.9679	53.6967	36.9931	46.0423	82.1594	47.4005	53.6102	81.397	52.8947	70.8183	86.4724	90.9803	68.4273	72.7814	80.4519	69.5814	155.01	77.4921	68.308	79.6786	57.1203	55.7012	92.0958	62.7696	75.5888	63.1766	71.179	82.2921	53.0075	70.1271	100.723	92.4553	52.8516	99.0489	63.0238	46.5918	51.4211	54.7721	58.8796	52.3437	65.708
223227_at	62.8848	105.704	84.473	210.036	101.709	137.421	55.5886	68.9551	63.065	78.7578	56.6146	91.5373	88.0126	318.624	53.3205	64.4475	72.0742	103.899	105.693	200.22	156.93	57.0892	104.28	118.15	118.794	96.2653	111.746	89.6	78.3435	87.1599	123.712	117.13	159.685	96.5496	55.0019	312.318	143.239	52.6335	52.2399	121.62	92.9186	65.4672	29.4586	92.628	119.548	61.6634	86.0257	84.0107	84.8805
223228_at	36.9802	50.4517	98.3051	64.0968	69.0556	36.6012	32.8223	46.5143	71.2276	34.0591	12.6488	33.9837	81.7921	11.178	50.2059	33.2949	21.0756	30.1011	12.9919	25.5542	39.3564	25.5005	44.2461	16.0788	36.5234	14.4552	9.40421	50.2066	61.6804	54.2834	42.3143	47.5652	70.1231	40.2797	9.94465	31.6768	8.27356	10.0128	8.04987	40.949	35.1902	16.3186	53.3186	15.6269	7.28967	45.5469	53.8094	49.1187	38.9208
223229_at	15.6957	18.3618	17.9438	13.4357	14.0065	17.8525	11.4926	11.3098	12.2318	7.5356	15.3494	13.1568	11.5078	15.9155	14.4405	79.9593	11.028	385.904	131.81	35.9484	31.6908	34.0414	166.095	301.598	291.266	159.146	26.782	32.3089	10.4787	8.0134	79.88	254.792	17.5947	16.0072	228.906	241.254	56.9557	250.523	1282.81	82.7927	31.4705	33.7812	31.072	338.364	135.248	11.0076	18.2857	10.6498	15.4205
223230_at	74.4973	80.6965	148.401	124.276	110.61	54.883	142.741	79.1826	77.7697	87.5049	86.2032	78.6747	133.998	108.991	83.2862	88.166	76.6552	212.854	107.003	109.879	115.076	106.543	135.181	88.0198	87.6567	107.104	87.6963	116.058	132.025	127.076	92.482	118.849	73.2832	103.528	65.7006	125.629	109.066	107.37	178.187	113.363	73.9455	139.593	142.016	327.998	114.149	116.523	112.56	98.8116	70.0991
223231_at	269.042	318.155	402.457	403.898	445.826	365.808	410.125	441.361	458.884	483.858	343.681	462.577	440.447	485.637	363.412	731.685	348.726	1484.69	1099.47	1131.2	455.805	628.26	1285.36	513.993	1857.28	534.146	2056.66	627.049	985.053	466.629	1216.87	847.947	447.82	434.219	3672.83	1280.13	1103.38	1346	825.525	1209.97	660.088	652.187	527.229	2747.32	2808.88	344.815	476.595	355.454	334.616
223232_s_at	106.259	95.0769	27.7428	63.5937	104.24	170.052	75.6345	86.9207	75.4069	91.096	62.6682	193.524	29.7351	42.9373	86.5411	47.5193	285.169	39.3967	43.2859	130.842	71.2826	245.384	118.72	38.9771	37.5059	11.7825	53.7143	79.1445	141.799	133.176	120.816	4.93546	61.7078	87.2194	234.873	87.4204	148.434	107.03	157.145	15.3008	397.631	506.517	58.5291	67.72	76.0904	86.4699	61.4406	78.0005	137.524
223233_s_at	204.283	241.709	90.9995	122.005	236.152	368.769	108.482	276.552	190.28	199.725	171.578	370.652	97.3819	166.071	275.966	112.837	492.789	108.642	73.0371	300.41	140.248	408.702	202.053	82.3482	83.4969	12.6588	128.56	169.293	254.274	297.005	216.392	22.4099	129.043	191.481	676.142	185.219	451.255	188.74	243.592	56.635	703.263	932.754	100.596	107.526	153.993	168.915	123.198	177.587	296.172
223234_at	169.22	189.823	213.383	170.32	153.043	179.616	152.948	155.908	146.547	105.373	147.383	166.747	130.03	194.159	83.1085	187.139	91.3366	386.62	297.417	167.206	229.449	343.027	187.16	254.944	221.99	89.5952	233.543	339.406	189.91	157.234	189.168	179.528	200.173	187.83	309.943	416.981	243.446	283.884	341.416	353.693	195.57	391.044	261.627	483.346	462.772	126.98	177.725	197.898	202.318
223235_s_at	9.86547	18.4434	68.0257	211.778	167.76	10.7218	8.28287	9.82622	20.0097	8.20911	10.7633	9.95729	112.588	9.83546	82.4067	32.6653	16.3294	9.30943	27.3009	131.345	100.739	25.3567	10.3749	22.1648	51.149	104.563	40.4522	180.655	24.55	30.6325	81.1022	553.441	91.2514	120.165	47.1506	192.852	10.2693	10.4363	9.53922	19.8643	77.2052	33.4551	15.9591	20.2935	8.01009	9.7556	217.199	54.0832	33.6394
223236_at	273.888	238.186	260.509	295.649	230.703	194.702	230.215	241.416	227.059	254.665	184.929	166.021	285.81	263.054	156.272	255.282	251.047	448.071	273.066	278.75	218.388	172.791	214.693	390.987	239.17	285.863	261.877	222.306	193.709	245.167	212.892	384.929	229.284	209.657	287.626	218.567	206.365	184.1	237.996	113.737	173.715	281.497	311.832	198.988	328.798	199.786	186.418	222.306	187.949
223237_x_at	68.5913	54.8148	53.635	58.6284	60.6119	71.0263	46.9694	67.8288	44.5798	79.1286	58.8847	66.6978	67.1567	92.0846	64.3696	96.2495	58.2738	79.4704	64.906	67.6186	56.07	67.0243	84.7008	69.7137	63.188	48.6408	70.7011	68.5913	52.3136	74.1259	91.3438	49.6793	78.1333	83.3784	54.4517	100.827	63.159	120.107	89.2973	87.1783	63.9214	66.8592	54.8394	78.9502	61.4746	64.5988	49.8785	67.2489	82.0834
223238_s_at	340.884	305.411	362.282	302.736	322.751	333.236	378.367	311.425	369.119	402.763	389.604	270.105	398.399	250.984	325.67	531.728	324.274	343.864	286.954	345.038	326.136	252.172	398.856	412.076	351.049	559.363	290.171	384.276	332.501	418.726	295.623	480.32	325.316	341.227	445.769	442.851	345.483	350.978	483.484	275.353	321.619	593.269	529.578	503.657	311.019	294.811	317.912	378.908	261.987
223239_at	193.888	586.418	2389.97	580.151	546.647	588.575	3594.27	192.584	213.674	220.538	2789.08	575.915	377.908	788.84	533.806	1692.76	309.641	389.661	519.037	961.727	1687.68	632.434	1386.04	399.988	494.88	295.71	477.492	910	679.265	316.67	510.527	585.44	830.357	530.796	1129.5	301.492	750.622	684.083	313.29	212.738	404.097	327.332	1879.32	417.101	240.041	244.485	629.938	845.369	343.064
223240_at	365.461	391.259	248.392	346.639	421.351	515.771	246.097	351.904	392.327	547.121	241.008	535.712	277.159	264.717	500.458	314.087	383.954	156.682	292.867	203.429	248.755	172.107	248.245	152.464	391.414	277.686	224.645	419.992	1090.31	323.646	269.404	267.896	488.205	339.623	286.479	152.824	660.079	288.948	167.177	170.057	169.552	204.371	368.931	141.549	190.529	396.824	512.506	640.019	526.1
223241_at	34.9739	32.8272	33.8258	34.1569	28.4859	32.0712	39.8025	33.561	35.0636	38.0707	29.9152	34.8895	27.944	33.6645	32.7064	34.2663	31.2168	55.2752	32.8001	27.0888	31.4133	35.7069	39.0416	46.764	59.7251	33.0878	33.2995	80.933	48.3842	30.0554	32.73	49.7338	30.8695	34.1547	84.3776	32.8673	33.1752	101.049	32.8702	35.7115	33.1323	24.2801	35.1859	33.22	32.5752	32.8329	27.3497	31.9812	34.2215
223242_s_at	101.433	153.269	106.036	146.159	111.417	115.927	121.633	106.011	78.0652	121.011	96.88	127.981	93.6933	152.463	91.4258	167.378	148.785	210.539	118.57	136.493	92.4439	54.8646	186.251	306.893	157.023	208.68	82.0011	231.914	137.765	104.42	188.138	166.927	131.545	87.3895	105.427	169.095	164.556	96.2586	86.9389	96.94	68.627	119.442	141.882	92.6673	162.356	94.4627	127.777	114.964	121.633
223243_s_at	249.85	316.806	349.002	350.465	322.295	422.953	706.805	253.281	199.548	250.535	518.503	346.957	230.994	335.347	446.27	468.745	507.278	397.107	806.766	328.362	641.517	732.442	1316.58	822.97	710.321	699.532	705.379	309.11	392.272	308.977	695.366	1213.91	562.58	192.988	699.352	646.668	1109.37	600.724	522.681	202.333	567.719	705.353	728.477	444.997	415.924	273.461	419.561	475.542	332.732
223244_s_at	1728.18	2291.96	1628.39	2339.65	2181.35	2122.88	1802.45	1769.81	1576.89	1636.73	1601.13	2068.48	1628.17	2873.08	2116.17	3495.37	1276.99	2213.53	1719.05	2719.95	1774.43	2424.89	2507.47	2100.26	2794.09	2190.45	1551.82	1727.1	2003.43	1636.99	2118.92	1007.46	1768.24	1968.73	2489.23	2209.31	1401.66	1873.15	2703.82	2359.5	1729.52	1768.36	1908.4	2776.5	3551.04	1552.83	1931.61	1835.53	2201.29
223245_at	122.699	96.2733	78.9921	110.65	96.6994	120.054	62.0202	136.539	79.2201	136.003	98.9843	144.629	115.373	57.8595	129.078	137.966	117.157	225.386	133.063	126.588	132.129	113.505	100.553	177.042	241.753	120.685	95.4274	183.051	89.5629	89.0387	128.628	194.866	78.1795	88.6914	276.565	157.071	132.022	231.82	250.567	48.2916	182.696	102.494	96.8861	205.805	143.203	81.5711	73.7795	111.442	108.33
223246_s_at	35.6287	25.3084	25.8969	22.9117	31.3494	40.955	19.0316	36.7644	21.5797	26.4273	24.2077	38.3371	36.4216	37.4902	15.4038	46.5274	26.0744	58.6762	34.4389	31.0295	51.3674	38.4708	35.9366	67.4913	71.7226	30.6848	31.2849	43.6479	26.6249	35.181	36.2841	73.4158	30.7587	32.0493	74.7103	40.5995	45.9395	66.5929	70.7892	39.7317	48.6451	36.8924	32.1109	63.954	38.6468	21.3859	24.1116	31.0865	33.8927
223247_at	112.879	98.2955	150.852	116.374	118.561	82.6714	148.297	90.8794	60.4945	76.231	116.368	116.748	120.048	52.261	85.5861	66.729	41.2558	161.185	129.976	92.9875	108.432	133.976	101.832	95.2168	60.9391	59.743	88.0831	130.097	118.935	123.994	98.469	133.997	103.889	90.1932	177.539	72.4388	113.901	232.275	191.127	211.065	97.2566	135.618	194.171	180.884	261.497	95.8648	130.397	106.502	84.4792
223248_at	22.504	17.1036	18.6805	24.954	22.2566	21.7116	18.9232	19.9974	16.7807	21.0014	20.7382	22.8972	29.0172	22.167	18.3538	22.1267	30.8127	67.9298	46.1509	24.992	43.4607	20.4903	75.1647	71.1922	33.1951	92.4098	48.4638	53.1928	28.8308	20.9831	27.4145	51.5534	27.0992	21.6681	33.014	198.199	104.457	17.5635	26.325	25.4597	32.6237	32.3904	29.6779	45.0593	31.9331	16.783	18.4801	19.0434	20.1539
223249_at	665.311	417.317	356.18	515.905	523.782	727.728	505.015	654.77	1068.35	770.094	466.116	764.983	375.994	451.802	677.196	395.955	799.057	608.006	787.075	509.905	456.241	728.864	212.589	730.687	843.74	317.081	710.07	418.278	641.745	612.5	744.204	254.684	503.982	559.457	503.112	931.909	1176.63	682.976	497.009	437.606	468.745	481.044	590.93	536.444	437.755	402.332	439.497	655.974	464.64
223250_at	151.038	138.274	136.562	188.848	170.041	155.256	83.5784	124.469	158.963	194.868	160.138	129.479	174.685	189.479	143.545	227.721	226.204	153.823	175.767	183.947	161.281	201.51	175.303	280.876	192.87	167.663	183.691	146.215	237.903	174.163	297.57	263.209	195.61	106.133	451.424	312.936	359.316	235.763	182.277	175.211	340.847	157.521	139.914	172.043	161.542	150.887	164.38	147.984	170.883
223251_s_at	144.934	108.419	214.801	235.523	245.485	182.075	155.823	105.678	79.2735	134.648	195.594	96.4583	195.687	139.768	137.763	126.858	116.991	526.613	79.7451	259.896	246.698	119.455	158.023	103.748	254.643	160.966	263.538	375.556	189.407	220.629	105.691	149.226	159.755	163.239	86.4587	170.324	229.816	106.136	217.27	96.8045	100.782	139.299	98.5662	186.71	109.026	86.324	169.488	145.186	116.049
223252_at	99.9289	87.9772	65.4327	82.9142	85.2667	66.4712	63.1903	99.6235	91.5564	85.6239	89.8994	99.5487	89.8447	88.0548	93.4913	89.5465	86.4752	78.1524	118.203	88.2	90.7818	123.964	86.3738	90.8992	88.6589	94.7387	86.938	79.4323	56.0833	115.512	86.0105	76.13	89.0458	92.419	152.015	112.37	62.6961	85.338	85.3544	82.7821	98.5732	139.169	57.159	92.5016	106.603	88.4857	84.6594	80.2815	99.3665
223253_at	57.7945	79.6107	122.273	240.463	162.265	135.163	68.8586	29.4809	61.5491	67.4364	86.5555	120.732	67.4605	154.035	199.858	214.978	5.10285	349.02	287.708	155.109	238.257	343.687	85.3959	646.493	424.486	230.532	188.649	54.2751	74.9152	79.7569	221.85	256.696	516.296	155.822	527.454	146.934	195.072	557.693	318.652	251.427	86.3762	37.7361	241.005	560.194	550.537	22.722	272.416	253.191	131.361
223254_s_at	28.2002	22.4048	28.3544	26.9608	28.0967	25.1652	30.995	25.6772	24.4969	19.3448	30.3144	31.4362	38.1342	45.5494	34.603	62.2525	41.8552	44.7083	32.2478	20.3084	30.6604	50.7337	59.6136	49.3077	35.2937	21.8539	26.6441	47.5963	41.65	26.7527	41.2061	63.685	27.0495	27.4776	45.0912	27.3672	49.3334	64.3179	77.3787	40.566	47.9871	75.2235	76.7917	43.3205	29.3259	27.5874	48.956	33.8443	25.6964
223255_at	36.2942	27.6483	55.284	41.417	47.3577	41.1295	34.6795	35.5746	38.6578	24.8297	27.0364	33.9644	65.4395	35.8309	30.1821	54.1709	42.6052	38.784	34.8488	48.6714	39.843	60.8032	63.4803	51.2263	50.3543	42.6447	37.5916	84.7544	75.1414	36.9021	35.0285	93.0064	48.7115	30.2006	101.399	77.3964	80.455	48.7944	129.402	44.232	42.2739	61.3444	61.3468	44.5259	42.3788	42.4151	63.1833	33.0653	26.423
223256_at	41.4882	47.6222	78.7934	56.4115	44.205	31.7167	59.3174	45.0059	42.4989	44.9628	38.1937	57.2275	53.6967	24.8861	33.247	41.436	39.5535	50.8303	52.5765	50.7913	56.2324	77.3026	85.3243	72.5687	77.4789	53.0107	44.326	101.595	108.477	34.3134	60.3665	123.861	49.4717	45.7441	144.813	79.0233	125.786	57.044	156.005	25.7317	96.2637	80.0486	68.5431	64.6535	77.9288	35.0399	63.024	52.5039	19.9062
223257_at	16.9378	15.1848	22.7129	20.2141	14.4014	15.2802	13.9108	17.003	17.1805	16.6806	18.8783	13.9632	17.6742	16.7658	16.5797	18.5829	17.06	31.4304	13.4339	15.9162	15.2137	23.5335	18.0504	26.7853	24.2884	23.9011	16.4398	33.392	33.324	13.0134	14.8918	33.9162	18.0302	17.8687	48.9694	29.5666	25.314	14.1597	66.0228	12.3563	16.1996	37.8131	14.0113	25.8099	19.7892	16.5087	18.2174	17.0438	15.5708
223258_s_at	32.4726	21.7558	36.2254	38.9694	30.6373	33.0663	36.927	19.727	27.5563	26.3546	22.2555	18.0798	33.0081	25.2708	16.808	41.061	34.0333	37.8282	32.2988	29.524	46.4373	44.9234	45.8928	54.6299	46.0035	35.2935	36.7568	78.5273	61.9597	36.2254	50.2345	83.817	42.5614	26.5115	113.4	49.9985	60.696	38.7807	77.7779	26.3348	47.4462	47.7794	43.1414	49.1737	36.304	39.8511	50.2643	23.6567	16.5259
223259_at	1059.95	1096.48	556.784	1009.45	1071.84	1443.13	594.596	1143.99	1143.25	1298.54	777.509	1355.66	654.767	931.268	1395.12	1009.12	1492.94	586.556	870.389	774.688	778.057	906.194	756.954	861.69	639.278	918.316	503.69	804.001	1127.63	1325.46	1126.04	340.229	1009.45	949.708	796.772	1077.39	1109.51	1211.22	943.811	800.729	1039.5	1380.59	538.393	835.138	943.854	830.552	741.938	992.257	1105.73
223260_s_at	42.5657	82.5927	80.0657	79.1915	84.7349	74.6839	98.0052	80.9465	65.6202	49.79	65.4846	90.4369	85.4583	109.56	71.2976	100.266	84.2795	44.0486	97.5783	97.7802	68.1621	116.914	93.5844	204.347	84.4282	70.1274	102.027	132.939	151.818	75.0059	114.507	125.118	80.327	78.1211	99.4212	45.1044	189.71	109.336	85.3073	105.738	127.374	69.5116	130.898	59.3275	110.18	78.0105	119.463	94.4103	44.8817
223261_at	235.464	399.976	351.191	394.974	430.133	293.625	241.377	262.944	310.226	358.929	254.659	287.046	468.499	496.969	397.484	507.905	434.74	272.294	326.703	417.045	330.598	454.407	314.526	469.634	333.754	289.881	504.705	505.065	603.243	295.661	313.455	464.856	341.332	270.149	393.481	209.893	592.147	363.547	457.392	220.704	433.096	452.528	405.355	250.415	449.908	283.285	345.318	408.595	207.418
223262_s_at	91.2087	114.208	178.466	126.504	118.231	107.709	123.638	154.763	143.944	113.554	113.86	100.025	220.771	89.5459	91.2306	105.732	131.285	142.527	87.9097	99.7288	123.394	96.9009	99.5679	127.078	117.005	111.721	136.289	265.991	189.975	129.223	84.0183	181.244	134.83	104.762	109.535	88.0166	189.735	133.849	81.7427	100.391	90.5917	148.127	111.865	118.715	120.979	123.946	131.553	137.495	107.133
223263_s_at	144.988	251.574	342.313	230.661	268.595	161.009	232.976	273.777	151.435	191.17	310.959	184.23	365.735	182.234	142.824	152.535	240.037	219.28	137.489	155.542	204.543	193.539	212.54	139.333	195.339	184.604	140.961	500.102	326.354	202.651	182.842	292.099	205.845	164.548	100.212	140.66	385.83	121.454	89.1433	70.1065	110.489	230.217	306.202	201.341	255.496	261.349	364.715	340.986	137.726
223264_at	113.14	148.181	211.134	158.812	128.249	105.828	109.096	139.178	95.8929	119.4	172.97	66.4012	210.945	126.78	95.75	129.077	113.81	425.326	122.383	124.608	164.323	139.748	128.522	109.605	173.686	118.081	150.441	161.072	132.245	134.72	143.64	134.957	289.579	124.372	157.497	113.699	172.616	152.221	160.237	126.355	81.0948	228.42	138.244	180.75	170.668	179.712	206.079	157.232	136.445
223265_at	52.0737	53.0103	36.4084	35.5753	41.371	42.1849	37.744	40.3156	38.093	44.4533	37.5507	37.9879	40.3835	38.4067	42.4449	57.7124	35.7034	49.2475	78.175	64.7053	47.4646	45.8484	56.0153	57.0988	25.8104	33.5919	49.0677	37.5016	36.007	51.3078	49.2453	47.5094	41.5018	43.4586	39.7974	46.3431	43.9093	66.3891	69.1562	65.3249	48.3114	65.4124	44.4533	43.177	50.9058	39.8777	36.3697	36.9189	43.8491
223266_at	807.011	827.998	328.917	522.218	560.987	741.82	626.015	645.415	608.778	790.342	526.578	908.166	404.87	701.411	513.634	928.806	1076.6	227.063	579.896	661.677	415.822	582.485	291.107	513.283	535.368	590.688	402.603	305.764	910.874	1017.44	497.611	253.158	512.851	701.626	339.746	575.323	442.887	618.502	1136.63	582.213	531.07	549.717	611.305	352.892	321.979	786.976	577.399	625.065	985.597
223267_at	278.024	383.621	543.638	463.102	358.307	394.716	393.462	283.098	245.704	328.783	384.23	330.691	338.097	436.743	549.79	376.394	331.743	344.457	710.52	442.01	667.174	498.936	431.745	447.911	599.284	645.575	752.089	391.773	584.536	288.38	496.746	362.002	618.189	361.653	665.769	252.009	673.54	538.39	520.609	980.6	435.671	583.612	680.239	378.841	420.182	244.753	533.239	439.005	293.712
223268_at	3963.8	5062.88	3079.07	2740.99	3338.58	4185.95	4116.94	4836.75	3637.98	4822.24	3422.62	3820.54	2747.48	1984.28	2942.56	2268.62	9446.62	1491.3	1155.39	1769.22	1506.77	2229.63	2102.95	1521.99	1913.02	2190.6	2217.84	4073.77	6189.01	4785.04	2661.78	1081.83	2507.88	4456.89	915.005	1862.93	6633.16	655.697	1097.58	953.05	2537.48	3178.84	1675.47	968.713	1978.92	3564.32	2658.89	4531.55	3647.12
223269_at	787.064	671.827	417.346	638.865	586.631	530.622	469.77	775.029	740.202	731.239	556.268	501.141	680.832	435.22	598.602	592.945	1081.02	318.168	746.758	543.347	434.479	679.403	1453.7	990.064	525.321	804.588	740.694	939.804	1087.63	700.349	908.742	715.334	492.261	685.172	888.516	701.433	930.234	409.723	651.039	460.701	1067.32	1429.44	603.673	580.027	596.441	620.942	430.712	610.888	635.075
223270_at	64.494	55.4947	66.7332	74.5314	73.4835	54.3384	70.6383	69.4876	65.1176	64.5906	69.5845	68.8207	90.8773	59.9314	63.9109	96.7363	83.7356	111.971	72.8721	77.7568	72.2564	126.919	105.29	110.179	70.5614	149.504	65.8023	147.885	141.405	63.3948	68.7978	131.087	56.2269	72.8682	61.9356	97.2187	180.26	51.9611	118.479	46.2041	83.0398	160.67	116.376	89.9316	59.9975	68.8056	89.5815	77.8044	32.9122
223271_s_at	76.7661	59.629	85.0122	91.1779	78.4754	71.7639	113.244	84.3644	41.5322	57.9242	97.6041	95.4083	71.3601	51.5345	38.8473	84.0183	70.6605	142.373	82.3781	74.9338	72.3083	127.627	186.746	219.129	79.4761	155.423	81.0543	169.841	136.901	79.2427	117	160.589	73.3408	53.1836	83.9003	95.5755	248.757	88.5935	151.559	87.3074	93.4661	161.298	178.396	113.418	70.0862	80.9425	99.3492	90.0078	35.126
223272_s_at	205.439	242.311	104.096	220.515	217.558	201.185	102.206	132.541	78.6115	218.415	96.022	196.153	191.747	237.598	311.22	249.512	189.278	102.316	655.307	390.42	194.978	321.724	894.011	132.791	439.595	227.109	425.6	272.132	268.047	157.711	391.565	299.027	228.662	124.912	299.738	325.965	633.104	353.015	524.645	629.009	300.137	265.095	196.033	179.014	306.654	207.074	126.429	216.626	169.22
223273_at	217.862	249.643	237.993	245.051	280.888	296.005	299.663	187.803	153.281	96.9351	337.425	371.725	182.476	341.25	207.255	362.157	218.762	173.491	288.137	231.416	298.965	314.848	271.148	314.713	170.376	268.389	344.998	302.259	512.617	174.788	495.597	419.398	225.831	276.727	350.226	273.338	492.786	172.881	121.639	305.277	362.216	181.467	452.661	256.604	281.824	212.518	255.833	231.769	219.168
223274_at	10.1021	8.89209	9.54167	8.61758	8.99307	8.31018	8.93058	9.75447	9.88223	9.79533	9.81373	7.1195	9.42853	9.79123	9.55457	26.7747	8.19905	36.4145	13.2868	9.54406	9.50542	11.8218	27.8054	29.057	33.7076	28.8793	9.58717	11.5212	9.41603	5.99215	10.6451	31.8827	8.20463	9.72561	25.0226	30.927	8.70381	13.36	56.2075	12.8982	9.65339	26.0065	10.4153	135.673	15.4756	9.26651	9.50969	9.55288	9.71228
223275_at	130.139	61.4848	167.636	190.947	59.9865	49.7672	170.704	97.2669	43.1168	11.7873	103.523	49.787	74.9409	106.933	45.0404	99.2598	38.9491	171.008	38.4608	72.3843	132.851	61.426	46.7765	187.483	137.602	144.545	22.5554	73.3958	103.034	188.277	59.3106	62.085	182.5	47.5426	78.3066	284.837	38.798	98.2852	11.9906	42.9972	34.8886	69.3747	211.123	212.824	7.21541	58.0339	121.858	90.5695	41.1274
223276_at	10.0337	16.7049	82.0796	48.5293	30.0948	18.9001	16.577	15.6435	10.1942	9.87818	19.0393	10.1074	50.4456	6.08499	21.9435	23.2983	9.05842	80.9373	5.90547	8.66008	37.3132	25.7456	4.51401	5.92859	28.8015	22.3357	8.36762	41.4129	15.5457	10.8143	8.26978	54.5441	79.01	29.6272	14.1948	59.3558	6.81084	18.8811	13.8831	7.45963	8.54563	12.5753	10.6009	10.5592	5.98207	7.71429	105.685	22.4547	17.5364
223277_at	84.7533	96.1442	73.378	80.1421	87.3278	101.918	87.7411	86.0006	66.6234	83.5033	49.4947	91.4612	77.3519	69.0733	83.0753	112.651	100.313	80.0105	116.598	86.0813	83.4236	41.3223	72.8672	80.8399	90.7036	177.42	111.861	83.5033	102.248	83.3616	85.8328	65.6143	81.7443	92.5731	86.5758	74.1304	103.132	63.499	85.3846	165.739	56.1932	41.7199	88.2886	74.4783	71.6194	53.3939	82.2383	75.1768	95.1665
223278_at	614.729	357.928	612.299	495.478	736.043	1153.22	1034.45	499.43	835.274	471.016	1018.44	803.899	303.312	365.553	1452.73	231.411	192.303	35.6321	283.694	501.326	460.748	480.404	454.964	229.907	55.6598	222.296	273.106	460.514	420.789	509.586	475.304	72.0671	328.331	472.375	115.939	429.537	275.446	135.612	437.817	41.3682	681.834	296.644	731.551	485.48	241.843	654.97	563.379	567.118	500.253
223279_s_at	113.407	143.9	65.3262	147.319	151.306	105.01	69.5534	120.073	116.127	119.153	104.737	71.622	107.643	76.6689	98.0277	129.765	108.601	148.41	129.197	113.449	161.143	186.004	69.956	106.295	209.689	120.291	156.159	310.201	223.681	140.881	146.45	242.291	133.906	128.029	221.964	84.8041	284.019	101.472	136.902	83.4932	153.977	210.716	106.101	94.4514	62.1538	82.3405	141.563	137.17	68.9378
223280_x_at	767.093	1362.13	1474.58	1296.17	1161.41	890.738	914.28	866.833	646.494	668.295	813.952	777.06	1499.94	693.936	742.81	349.064	382.155	456.128	542.315	426.561	961.723	593.343	910.356	260.566	415.651	153.004	267.378	1813.08	1970.68	693.43	332.34	1005.3	899.733	1025.53	238.444	112.993	326.071	723.392	82.4689	535.876	283.817	113.616	1127.63	151.993	37.9448	894.411	816.539	830.207	1019.5
223281_s_at	103.301	112.083	92.6641	126.636	198.801	125.489	133.749	124.612	109.897	136.027	103.832	110.156	119.143	63.6579	77.6745	176.736	173.393	144.618	198.584	125.837	155.489	144.608	218.39	193.624	241.962	160.818	121.466	135.058	128.475	183.72	195.032	124.609	111.044	80.4401	110.507	250.546	160.341	202.588	162.704	173.189	142.165	175.201	89.8533	293.9	236.119	157.729	147.597	152.278	206.432
223282_at	176.215	176.071	97.1134	178.03	172.571	162.995	137.525	200.348	206.473	222.018	239.018	148.249	192.612	106.04	207.839	191.103	177.574	82.5264	164.706	144.09	251.877	269.088	155.303	93.0505	83.2399	268.154	140.308	128.06	151.658	211.287	160.398	136.522	150.046	175.077	228.953	196.188	208.934	76.7455	232.79	119.302	227.996	356.654	82.7494	92.5325	93.4409	154.802	132.341	143.271	156.982
223283_s_at	123.018	91.6139	80.3635	105.439	128.035	102.879	106.691	97.953	102.015	178.249	134.625	101.779	139.804	45.166	108.959	145.439	230.026	74.0085	143.683	118.212	194.688	181.651	152.396	81.825	69.5715	226.868	131.635	78.6222	82.6959	208.989	123.06	97.6176	91.5445	121.508	185.757	150.777	134.625	67.102	176.457	124.478	213.248	253.014	45.3054	104.16	86.2738	123.409	95.0978	102.348	127.101
223284_at	22.3357	19.4471	20.1077	21.1722	20.5062	22.0004	32.5787	20.9636	20.0683	17.8718	20.3834	18.2301	18.5455	32.597	20.1584	17.3854	25.5066	16.9959	26.8134	25.6044	16.9566	18.2634	16.0549	16.3703	26.3334	17.7942	19.1945	27.6716	20.6576	24.965	19.0303	17.382	18.7211	20.0357	26.2775	35.6666	19.0715	30.141	28.853	20.8208	19.611	45.721	18.4134	18.7262	24.8171	20.4631	20.2334	18.7535	20.8005
223285_s_at	14.6172	16.379	15.8445	19.0213	15.8518	16.3476	16.7521	17.8305	19.6621	16.5564	16.6381	16.3476	27.4702	16.271	16.5902	16.3893	10.504	28.7665	26.6601	23.1012	17.6899	17.8662	25.1525	21.3465	21.5833	15.9316	13.9101	23.6436	15.3398	16.3955	16.3476	21.4208	43.7737	16.5367	19.9424	16.1805	15.4958	21.0093	24.8941	16.6892	17.8211	15.9247	15.7566	14.853	18.6427	16.0382	16.1876	16.2602	16.8749
223286_at	203.129	226.717	153.872	101.942	79.6137	73.1656	207.726	164.298	133.237	158.335	65.9415	95.1628	123.402	168.083	93.2302	168.43	114.435	192.102	196.855	151.224	181.276	142.782	167.691	73.0014	214.201	172.524	102.734	108.159	190.832	256.763	139.296	205.912	184.482	207.965	119.035	209.004	75.6353	248.934	130.943	229.324	121.714	34.8387	136.725	166.895	152.612	144.291	104.455	133.823	168.93
223287_s_at	246.435	287.406	424.17	338.156	326.754	253.371	591.01	334.133	485.581	206.955	481.139	431.514	296.054	254.763	284.736	479.898	331.724	462.457	540.996	429.915	534.389	340.463	345.578	362.561	353.288	794.198	594.685	438.031	173.578	282.875	378.72	560.032	334.394	395.294	507.106	376.081	346.222	397.776	660.88	906.407	280.621	915.265	164.335	467.054	557.112	211.788	273.656	261.067	182.193
223288_at	358.582	544.827	753.806	556.362	460.422	525.756	852.99	553.859	402.84	403.174	796.525	496.331	449.199	540.026	528.197	551.301	507.704	282.673	478.606	294.46	544.983	328.505	433.482	475.866	427.405	454.893	421.706	496.91	489.613	412.411	455.519	403.067	527.802	543.145	292.382	223.332	540.906	318.529	197.726	286.637	367.277	382.146	538.464	170.444	241.67	494.619	564.306	645.675	391.719
223289_s_at	284.348	284.415	381.903	227.45	217.843	283.821	567.323	351.46	174.981	204.938	465.623	287.41	188.097	256.858	139.321	255.438	282.656	103.043	271.294	163.048	219.938	165.626	314.016	293.308	209.824	223.838	215.437	273.565	265.019	246.825	252.546	276.534	286.164	260.583	122.673	82.1076	332.175	189.835	98.1697	169.329	186.8	137.266	301.489	71.7453	110.865	293.662	306.153	367.683	172.699
223290_at	254.376	214.465	121.334	127.409	180.152	204.699	156.486	232.407	235.703	378.094	154.532	173.29	180.756	131.599	124.459	147.599	359.063	128.769	263.092	132.887	195.129	338.562	106.707	119.327	153.499	362.523	140.018	132.579	184.716	355.424	195.875	108.493	273.695	190.146	117.026	298.178	170.736	122.361	288.92	141.346	215.344	197.425	170.076	294.784	154.402	182.066	140.989	147.395	237.562
223291_at	36.5665	35.6965	29.0263	27.0324	33.6812	38.5199	36.0389	36.033	35.9221	34.7538	33.9585	34.5979	27.9396	38.0343	53.0879	24.0669	28.3541	32.2595	47.0376	32.654	31.1722	32.8744	33.1951	33.8612	33.4461	33.8193	34.2126	34.1732	32.8466	35.6902	32.0028	32.3381	32.7678	33.7544	38.2578	36.8766	34.6336	33.3671	46.4797	34.0123	33.3833	38.8578	44.6893	45.2811	43.8696	35.5257	32.8666	32.991	38.8484
223292_s_at	9.79333	9.93341	14.0282	17.5831	7.87889	11.2315	25.8852	23.7237	13.626	35.9912	9.53882	10.2275	8.82678	11.8465	12.4679	21.4737	24.7284	10.2331	23.5982	11.2958	15.0971	21.1012	16.9831	13.5017	24.0289	18.8498	13.2396	31.173	38.4159	25.1996	13.9545	11.2215	15.9776	13.1746	18.0172	16.8165	15.9211	9.33245	29.3389	13.4589	10.6397	14.5445	22.4414	63.0749	27.7743	11.6739	21.3506	20.0674	14.5899
223293_at	6.10387	5.93276	5.8144	5.83609	5.96365	6.02197	6.04987	6.11228	6.08734	7.28557	6.07843	6.14923	5.80798	6.2138	6.06177	5.956	6.45095	5.82039	10.094	7.36701	6.15258	7.16476	11.1592	5.79835	6.8834	13.7792	8.62732	10.1075	5.80754	9.10867	5.90126	7.13937	6.45675	5.91857	7.72231	6.73301	5.94985	5.98802	5.88004	10.2255	6.05159	6.27287	5.95945	5.89347	8.45022	6.03335	5.86366	5.88867	6.04876
223294_at	209.928	273.114	438.285	301.457	262.19	283.07	384.125	267.133	150.787	165.22	540.676	252.454	238.684	256.778	234.496	201.127	255.316	632.975	256.17	302.818	480.382	238.935	175.667	358.353	351.15	88.3359	201.233	274.217	317.85	199.956	182.081	263.114	294.792	258.943	254.665	302.857	229.66	257.796	330.214	182.998	208.804	125.179	534.116	247.97	152.442	195.578	356.748	292.756	219.159
223295_s_at	220.157	210.895	378.218	307.225	245.852	205.048	220.02	189.146	169.519	259.533	252.956	150.061	283.993	233.766	206.76	161.61	251.485	389.643	226.148	219.856	327.538	41.1725	170.175	210.117	208.128	282.661	243.841	351.601	236.714	296.705	159.276	210.789	212.797	210.966	263.755	390.245	210.966	136.899	124.472	140.243	163.884	180.899	191.321	128.253	210.682	209.363	202.845	245.83	187.737
223296_at	246.273	380.594	206.146	261.455	237.246	325.929	242.464	285.76	127.814	150.583	576.644	146.736	390.726	418.678	132.319	438.711	599.049	491.177	635.023	356.919	470.662	463.023	1082.35	442.962	492.474	1010.53	936.857	310.991	361.92	274.178	337.065	214.837	872.896	190.448	359.234	834.137	872.95	939.361	789.215	524.193	438.173	1400.1	537.33	1038.98	881.479	725.335	540.713	225.011	319.945
223297_at	177.646	185.722	226.991	199.975	262.696	258.539	179.683	175.766	128.178	169.101	189.867	183.058	253.919	124.841	134.781	176.838	458.592	201.891	279.638	190.924	259.656	268.662	217.63	209.128	171.26	240.554	229.717	232.29	199.355	207.739	190.55	164.847	236.537	161.793	119.151	279.739	242.63	233.48	315.412	125.183	210.374	203.022	114.991	119.387	202.07	245.158	204.051	168.541	181.258
223298_s_at	155.118	674.527	170.827	508.179	446.35	549.848	117.686	179.234	128.866	132.83	197.091	348.429	214.869	404.436	296.57	181.891	382.944	2535.49	211.292	339.707	165.871	284.2	635.683	452.685	444.563	209.849	227.873	396.121	397.348	158.274	427.798	633.167	229.395	224.199	638.398	827.443	390.035	365.015	164.17	107.133	199.083	117.351	215.404	300.533	253.662	152.561	313.71	524.953	224.821
223299_at	838.644	872.016	834.061	985.423	1335.49	1101.67	819.492	1014.43	933.907	878.376	1055.6	846.773	1025.14	758.255	1282.57	1108.14	1176.87	932.602	1303.66	1047.75	1148.09	1550.77	3289.08	1133.48	909.227	570.091	774.222	1739.12	2182.33	959.861	1800.63	1296.04	845.868	893.815	1951.63	2598.54	1389.32	600.76	1779.83	468.861	2628.19	1459.8	3400.56	1188.11	1376.63	781.06	919.258	903.263	1045.45
223300_s_at	236.288	195.812	253.495	270.746	303.197	300.424	148.1	226.783	236.249	288.947	212.325	302.527	269.726	179.018	264.353	260.303	264.049	238.445	160.916	216.478	186.247	323.792	234.747	259.63	249.935	265.194	256.781	432.974	540.651	206.273	377.511	235.86	281.08	318.107	240.839	218.279	398.36	122.245	96.0719	179.393	214.589	133.731	333.492	87.0457	190.467	305.132	318.214	207.578	176.334
223301_s_at	196.881	150.476	174.838	191.368	180.156	247.102	70.5772	178.419	148.461	216.159	85.1865	167.977	202.661	124.502	247.467	176.76	158.187	179.506	87.8687	139.23	150.732	220.48	103.355	145.637	172.729	214.52	252.919	236.059	410.873	160.176	233.932	162.261	149.542	193.986	208.676	223.796	247.382	89.0491	66.55	72.5757	136.506	126.79	193.77	101.969	143.044	175.071	205.325	142.902	139.329
223302_s_at	65.2923	68.7414	65.6125	83.2149	54.8216	62.5268	87.5006	78.5537	61.9746	68.3574	42.4304	61.838	69.2115	68.5252	34.4341	126.765	112.003	67.5249	65.8885	115.681	62.6977	80.6229	76.3796	92.8502	144.865	120.382	41.2555	180.349	88.2143	70.2602	62.1206	139.338	70.0341	67.8081	50.3885	92.8192	42.8838	244.918	63.0574	44.4111	44.5599	155.507	66.4157	102.472	66.608	63.6756	65.4853	84.783	70.0341
223303_at	60.7012	91.0749	148.755	96.7512	96.4221	38.3309	72.0683	54.3603	40.2502	52.5399	55.1046	18.0462	141.647	52.9623	51.4711	68.621	52.1056	136.375	62.6634	52.5281	68.3758	70.0698	81.5795	37.9188	106.63	60.5431	48.3097	184.488	67.3111	52.6069	61.2629	178.844	113.534	84.4439	53.7223	35.9757	49.38	105.728	51.6807	53.0638	47.9345	48.1504	48.6913	56.8339	46.3598	62.0953	71.3589	104.915	62.2091
223304_at	126.633	125.904	216.845	254.845	162.66	155.392	163.384	97.4622	88.6937	83.1724	119.845	85.0045	156.448	140.337	140.355	221.695	144.025	194.073	112.839	176.211	145.658	113.057	134.1	179.288	196.792	128.073	143.41	163.51	127.697	120.031	144.101	187.263	214.585	128.8	149.927	154.195	105.72	231.491	171.075	82.1993	153.94	183.093	111.332	159.087	96.984	72.2883	168.563	165.787	105.301
223305_at	38.6329	35.2508	49.6605	41.6626	33.728	30.2281	11.6006	14.3773	30.5314	18.5203	11.6131	35.0068	47.982	25.685	35.6482	27.5977	35.5054	45.2988	25.9364	43.603	40.8601	34.7579	43.5314	31.3778	67.7538	31.534	26.0763	48.8008	42.1366	40.1409	28.7828	54.9977	35.7512	32.3794	56.3097	60.9533	50.0779	67.3609	56.357	33.3152	27.1931	38.0768	30.1427	28.9462	31.804	22.3881	31.26	28.2109	17.1682
223306_at	1981.97	1539.83	917.185	1147.9	1015.58	1056.21	2003.46	1746.04	1981.66	2257.06	1349.1	1077.54	1140.08	1501.27	1090.57	860.573	1498.94	1199.34	3010.56	1895.36	2307.49	1050.72	839.13	2525.46	1126.89	2947.63	1363.27	1632.76	1873.39	2644.92	1362.76	948.083	633.84	1381.35	713.047	1183.26	4592.94	1708.19	2452.08	6045.93	2284.15	1954.34	1608.52	2069.67	3001.56	2152.68	853.081	1055.46	1251.81
223307_at	16.1979	9.98158	9.8194	9.75823	9.90589	10.2176	10.1365	10.3456	11.1395	10.3417	10.0734	10.1991	10.1427	13.9422	10.2776	26.1902	9.84384	211.711	29.5204	10.1436	16.8639	41.4843	23.6726	52.3051	112.169	30.7691	17.7296	15.1653	9.72016	9.88469	17.6128	33.1631	12.4227	11.5675	210.957	198.602	12.6146	60.5397	259.031	37.8999	9.39697	43.4438	9.93735	220.887	130.394	10.2676	10.993	9.83452	11.7475
223308_s_at	37.2778	27.163	52.7785	45.7796	38.8261	38.8412	24.5654	41.827	19.2272	61.5315	21.6594	15.9014	34.5312	33.3504	39.5551	50.1916	55.6649	113.899	61.7235	37.9732	63.9344	38.1416	52.4552	66.2118	62.1094	75.9065	46.6796	41.0805	38.016	45.9654	59.3621	56.9804	65.8111	39.5245	65.1915	49.1013	50.0949	111.389	81.51	88.531	40.5709	38.6041	43.9329	47.6541	81.2608	22.7426	31.2344	35.0865	37.6926
223309_x_at	198.676	159.722	330.504	162.734	156.916	184.7	393.546	295.862	189.962	141.553	398.423	172.901	127.384	142.998	110.918	245.556	494.593	125.396	187.13	125.787	211.711	263.973	218.396	333.786	198.344	169.224	121.212	479.562	384.688	158.132	239.44	296.754	216.85	146.945	150.492	122.353	358.821	361.259	117.151	128.113	143.128	185.335	335.224	140.708	102.765	254.771	246.256	184.7	128.424
223310_x_at	688.143	779.843	1414.77	719.042	638.48	755.277	1229.43	1014.9	827.249	776.771	1531.55	609.749	702.616	747.024	660.181	1055.64	1502.93	586.911	682.647	549.917	881.78	1016.16	551.492	909.079	830.287	773.614	622.608	1996.42	1513.27	799.241	810.244	1260.92	900.577	695.963	993.96	787.262	1015.96	1364.62	478.994	389.418	641.09	641.723	1045.93	596.986	438.327	1063.28	845.421	712.617	639.542
223311_s_at	62.605	47.4196	37.1688	57.2859	61.9809	57.6315	39.1538	54.2741	54.1039	44.9994	57.2494	47.6205	55.5042	57.3101	62.2057	82.5932	42.6735	129.13	64.2989	64.9455	61.0008	88.1948	55.5926	109.95	168.267	84.3237	61.5203	57.8136	54.3224	55.6458	65.2863	71.1591	61.9809	69.9168	152.483	156.345	61.6293	85.035	245.337	110.444	55.2006	76.4844	43.4259	65.1417	65.1119	40.5906	49.993	55.6822	56.973
223312_at	127.735	106.36	89.4165	76.5326	91.249	100.977	140.479	106.75	117.303	150.047	98.1305	104.617	92.863	142.948	93.0163	161.777	111.621	54.6362	188.543	173.041	122.248	89.415	153.95	124.162	102.684	134.655	131.214	159.68	242.771	148.097	82.1509	85.7653	89.8177	109.159	54.0506	135.331	178.9	52.2205	231.157	158.325	89.089	67.6061	262.878	161.662	156.498	110.244	87.8732	66.8904	138.855
223313_s_at	6.79423	6.43757	6.34669	6.30115	6.40689	6.51886	7.50747	6.57973	6.90936	6.68283	6.48828	6.67913	10.4768	6.29347	6.56008	6.3917	6.34481	131.793	6.29694	6.33795	6.30662	6.33919	5.94431	8.06985	9.85753	4.58325	6.37088	5.31452	6.17689	6.40609	6.29239	6.26791	7.44395	6.59367	6.44497	224.17	6.31397	6.50209	9.17464	8.23305	6.45517	6.39232	6.45484	58.8602	6.42055	6.44629	7.16792	6.34361	6.55431
223314_at	18.9345	28.0602	21.2261	26.1084	22.9094	17.06	17.0309	29.51	19.6369	20.6696	14.0538	20.0918	26.4978	10.5665	17.6569	31.8045	43.0548	43.3576	32.4218	27.897	18.584	25.6938	21.2759	17.3365	28.6892	22.8803	14.0034	32.7422	9.93729	28.0251	11.0566	24.3982	30.2229	25.0808	18.656	33.1017	12.5676	35.5645	45.4773	42.0002	33.127	24.9137	12.613	15.8817	13.8965	15.8178	18.4345	18.8535	22.3145
223315_at	235.191	221.942	193.39	201.467	233.898	168.654	251.988	259.977	150.361	264.595	171.636	129.703	229.502	60.2147	134.649	108.741	94.5334	40.3476	175.316	75.4832	191.44	194.11	74.3613	82.46	78.6492	254.804	190.876	76.5466	338.243	272.702	128.224	189.137	182.171	241.075	200.075	104.122	203.71	106.722	41.08	66.7765	50.5755	93.2196	148.516	160.084	47.5284	294.141	213.359	311.412	212.105
223316_at	225.219	232.339	305.485	562.453	557.001	168.67	82.7714	133.954	220.085	206.201	100.316	159.584	532.055	98.4734	194.7	65.5824	83.1483	32.582	100.226	139.878	306.779	84.9431	82.5105	73.9793	36.9308	109.147	82.4585	68.4553	104.578	196.47	32.7111	295.687	371.885	228.507	22.3945	59.8964	15.8179	17.8017	19.05	48.5466	82.0274	40.6858	125.206	34.4923	39.4392	89.2641	312.499	189.117	260.567
223317_at	14.2405	10.1877	9.87025	9.65993	10.281	10.5849	10.9901	10.7568	11.2931	10.7701	10.0927	11.2885	9.55959	11.2655	10.6903	10.1059	10.619	8.72108	9.72518	9.86883	11.694	9.86049	10.0791	9.82061	10.0208	9.08969	12.6843	9.38656	9.64773	14.1045	9.95393	9.5851	11.374	10.5489	11.9149	9.60643	9.9143	11.5345	9.64687	19.4347	9.99431	11.8717	16.7316	9.99349	10.1728	10.6075	9.84238	10.0037	10.7377
223318_s_at	933.289	705.17	387.036	580.098	590.212	720.759	849.314	1139	1349.93	1237.81	560.492	937.112	420.371	1322.21	573.106	275.597	694.921	307.69	679.407	942.627	478.339	641.761	615.628	404.372	465.857	584.038	442.092	749.126	1336.34	904.428	548.407	316.923	528.571	761.87	353.008	476.408	897.325	422.804	699.985	631.866	1311.74	507.141	751.42	282.972	776.961	1066.68	538.929	523.329	832.397
223319_at	273.804	232.435	201.1	141.065	317.739	388.775	405.539	456.161	377.515	488.974	275.752	458.096	132.547	88.6648	238.238	162.768	212.416	8.92706	423.971	146.475	258.201	230.359	146.7	180.968	84.1066	413.95	280.091	123.197	297.213	504.734	162.908	164.734	187.633	240.048	94.9688	100.039	1016.61	13.5442	92.4312	281.917	110.263	200.459	370.18	139.623	372.078	322.329	206.089	157.079	182.93
223320_s_at	210.567	292.368	327.529	306.6	246.033	275.201	337.67	342.583	302.661	333.327	187.929	348.837	228.638	252.243	437.836	341.892	507.237	542.56	807.253	407.771	383.072	221.25	531.344	586.473	432.92	418.793	676.076	306.388	409.374	388.128	504.096	504.415	349.463	283.496	186.138	605.597	952.938	288.76	1011.12	309.855	509.066	412.023	302.43	388.404	376.122	312.364	280.496	322.41	302.631
223321_s_at	82.2397	69.874	48.1121	57.6042	58.3802	69.822	37.6621	121.047	103.929	115.568	68.7055	70.9787	58.1031	88.759	76.1032	107.931	67.8391	49.2959	112.779	71.2355	55.0881	98.6761	64.0023	63.2034	30.1823	108.591	50.2191	31.2296	53.5834	97.8723	86.5675	57.0888	58.271	57.3377	47.1833	46.9959	60.0675	80.7352	84.5036	58.346	76.0956	35.588	57.7249	68.9133	60.7987	70.0128	42.6861	73.3533	150.272
223322_at	193.023	259.634	239.698	321.929	250.823	127.044	133.889	228.309	184.98	211.971	135.95	129.697	367.082	74.0957	96.7235	82.737	172.838	148.4	212.995	122.109	159.536	119.311	250.779	47.3806	144.056	81.41	84.1154	547.248	162.349	197.044	186.562	334.021	165.79	228.644	94.1076	138.04	162.432	113.977	192.216	100.9	44.9747	66.5363	135.843	75.2345	64.1865	301.97	240.876	345.427	183.096
223323_x_at	104.906	70.2343	65.1924	67.6215	79.2264	70.7191	83.8401	83.3151	84.4097	104.297	91.0656	83.3251	80.3927	72.8492	70.9496	89.2002	112.567	66.3464	80.7483	70.0246	114.705	81.0052	81.7334	94.6495	69.3932	85.095	197.646	83.0322	91.222	106.552	80.642	128.294	76.8797	81.1374	82.0168	67.9331	277.426	69.8221	70.032	84.1638	70.4839	81.9368	102.417	81.2238	81.8721	93.4532	81.0375	80.5523	68.8775
223324_s_at	313.694	219.026	147.473	177.295	200.013	213.758	217.752	249.641	234.147	397.669	285.713	230.469	182.565	181.926	197.251	301.036	275.927	199.333	205.412	216.025	333.638	212.614	197.594	200.543	136.826	284.741	391.06	230.745	339.779	351.077	189.567	273.428	181.547	192.677	169.466	132.064	822.327	150.971	219.247	306.748	166.937	330.544	322.03	192.841	210.679	305.669	220.399	233.834	147.672
223325_at	294.631	265.297	162.723	201.222	274.311	283.975	231.087	232.922	260.74	256.813	217.401	302.755	252.987	236.399	279.426	145.358	292.829	251.247	204.538	241.287	226.583	305.246	355.854	181.31	203.406	294.914	165.034	243.727	207.755	376.305	260.616	341.396	246.693	279.266	324.686	202.943	244.873	253.943	127.129	176.086	230.499	274.306	248.353	86.5256	95.5896	251.247	211.104	238.671	221.042
223326_s_at	49.7679	72.3075	48.2156	40.7276	48.6003	57.0289	59.0808	49.5886	67.6391	49.5476	50.3349	63.997	48.3265	70.901	49.9883	52.6966	39.8357	69.7482	55.7938	48.1389	47.9521	48.1667	60.318	48.6668	47.4015	48.1879	48.6168	34.8067	47.5878	55.4918	48.0497	36.9787	47.8596	49.6918	48.7599	47.9476	39.8622	63.3772	48.1875	50.0828	48.9919	48.7036	54.423	50.7511	85.181	63.5534	41.3134	60.6213	57.6544
223327_x_at	47.7069	41.7235	41.3497	35.0778	38.904	52.9488	39.7243	57.4849	34.5491	36.7063	42.5181	46.2707	45.1872	37.1029	56.4563	41.7536	42.2832	38.6325	53.4264	41.3571	48.1906	51.7942	41.6264	41.5591	32.9902	46.6358	41.5673	72.7682	40.8011	48.1084	65.8189	35.6661	41.1768	39.8938	46.7008	46.6727	25.9673	57.9883	58.0414	40.402	78.434	141.643	48.5074	82.666	71.1061	63.6339	39.9943	39.6386	46.8952
223328_at	215.488	228.326	260.337	224.053	286.944	294.031	333.639	297.524	289.782	323.017	248.117	326.579	262.606	206.699	184.313	259.867	435.842	226.064	246.001	170.409	196.955	358.119	238.559	485.056	363.531	192.281	210.796	486.446	570.038	301.871	279.601	299.01	248.724	274.467	297.492	427.919	319.804	440.777	257.222	316.725	273.275	184.313	611.728	285.329	281.981	271.674	274.627	244.467	250.787
223329_x_at	728.622	658.099	746.275	751.975	782.161	734.807	774.789	775.98	858.869	814.176	884.762	846.247	704.182	952.451	805.277	489.965	620.575	1078.86	642.272	1036.58	830.011	627.83	855.135	997.4	776.14	726.223	970.187	1014.96	1049.33	705.134	691.899	960.981	951.882	676.43	766.097	1044.33	1055.9	677.46	783.671	709.573	581.254	995.269	1320.48	1110.3	1945.6	626.462	701.901	735.737	761.054
223330_s_at	44.5566	36.59	54.7235	34.7847	39.0804	44.1493	35.2394	37.0461	39.0528	34.0134	59.9441	43.738	43.1712	38.638	33.6512	24.998	33.1934	63.3469	37.4275	33.647	52.7581	28.1115	30.2109	63.3069	34.9232	57.8239	47.2517	45.0677	69.659	23.7423	40.6832	47.0645	41.3528	27.923	31.5722	52.2875	78.4267	40.4673	39.6742	39.6992	27.7657	50.492	56.4154	57.9933	97.6998	31.9866	34.3081	35.3252	23.7383
223331_s_at	72.6041	87.2681	108.136	113.291	113.291	77.5176	37.2547	69.9533	66.2846	62.9255	78.1093	96.5209	108.134	96.077	76.2228	109.353	91.1121	209.134	191.078	103.474	140.742	142.899	151.642	168.157	111.772	186.889	142.746	168.932	101.545	106.738	145.27	159.27	120.317	98.0048	164.64	114.744	184.348	113.291	199.558	181.119	201.99	162.7	98.9008	167.294	200.016	83.3722	150.43	126.784	71.1642
223332_x_at	113.386	96.2727	125.634	111.311	69.8675	72.5596	131.559	100.906	72.6554	107.857	101.091	83.8638	101.275	132.17	61.4559	53.3821	94.4134	133.759	100.553	151.85	104.002	158.208	113.743	79.3458	100.903	106.094	104.714	92.192	76.7225	124.875	149.495	74.4276	170.941	117.003	101.804	80.4802	72.2802	145.758	224.114	133.772	90.2875	167.606	112.376	101.511	121.033	75.9294	96.0592	87.4344	80.3674
223333_s_at	205.099	305.493	272.743	331.363	168.668	373.619	402.466	337.571	131.65	110.019	185.929	235.449	87.7272	544.893	122.566	242.538	299.354	68.7638	121.237	468.61	147.868	125.043	23.004	122.642	24.9479	389.782	88.9072	196.409	75.7956	139.191	79.3403	70.1183	580.872	160.027	41.4616	26.8385	55.1599	26.7265	32.3994	52.8331	291.008	603.802	41.035	20.2336	103.057	148.69	231.968	167.53	155.359
223334_at	584.469	581.573	784.476	558.65	641.467	803.38	903.06	644.208	683.294	661.443	656.887	950.029	508.038	773.971	560.351	792.589	551.939	644.513	626.966	672.808	687.366	845.636	657.096	838.534	1123.02	852.549	762.254	1271.52	1760.92	647.924	859.433	626.613	640.96	629.145	850.94	644.483	1267.69	1183.96	648.827	783.076	526.79	337.502	2148.59	510.122	1202.99	624.697	785.526	526.299	643.201
223335_at	202.698	241.924	210.19	287.381	273.852	272.77	138.288	205.455	261.739	204.616	216.69	215.286	208.523	217.87	265.709	251.611	222.466	882.17	385.345	180.464	226.257	337.909	183.524	453.039	428.882	542.569	312.069	254.347	217.404	163.043	349.457	389.59	283.958	213.85	447.947	801.526	203.29	274.154	674.069	218.013	339.826	292.932	270.08	564.566	544.933	191.623	332.611	316.447	195.611
223336_s_at	667.502	746.054	823.516	858.029	884.092	910.693	862.002	739.116	748.913	759.646	771.77	679.96	672.657	998.333	699.174	882.882	628.841	618.611	842.464	713.779	675.188	656.81	798.246	808.398	944	863.146	635.576	1074.55	1376.85	625.906	730.977	1058.31	908.362	748.687	1709.17	920.955	1302.97	898.809	847.242	656.344	635.839	747.218	1099.36	603.722	417.862	667.147	979.624	935.938	556.792
223337_at	39.7898	41.9495	34.2224	48.722	61.2239	58.3545	38.9375	44.8176	42.0378	44.4	34.0219	39.2605	45.5118	71.1251	45.4151	78.6601	52.2059	115.994	44.1276	68.6146	53.6849	95.5177	75.9849	136.164	98.0986	110.512	42.1785	88.6153	66.8739	49.4437	63.9241	93.4271	59.4618	47.8607	166.531	156.211	130.42	96.8975	92.2183	70.2917	77.5597	78.0413	58.744	150.838	224.555	41.0848	58.2393	48.3758	36.6153
223338_s_at	793.403	847.159	640.401	821.931	737.89	947.577	705.627	820.131	962.659	1044.29	681.843	934.235	710.396	764.521	649.46	886.472	1027.32	506.172	793.403	793.403	712.548	565.248	666.339	592.033	580.164	992.87	933.33	946.485	1199.94	817.137	648.578	529.221	730.9	991.321	995.027	1358.38	1105.94	353.215	936.987	479.748	875.928	1120.23	635.511	1067.23	616.708	714.196	749.199	984.397	821.837
223339_at	116.367	44.7171	64.5927	46.4911	115.233	127.735	38.4345	121.972	103.704	139.713	58.4072	128.553	87.2811	34.6411	76.1751	82.0084	227.891	58.2324	70.0877	66.4429	57.3952	163.184	72.145	93.1326	60.8224	104.086	68.3846	105.699	133.067	117.732	72.3553	56.9434	50.8799	90.911	28.5689	261.407	136.884	48.4775	129.604	54.7022	188.949	270.021	45.8267	80.8083	65.8202	94.8932	59.6443	57.3938	45.9132
223340_at	15.0481	8.7586	9.99187	12.4629	12.2974	8.35597	7.96986	9.8059	7.78084	7.46276	7.34609	8.79505	15.2019	7.48221	7.3517	7.11738	6.73885	10.2673	7.06174	7.87163	6.69763	6.69515	5.51823	6.6291	6.55403	13.0017	10.3626	6.8308	7.63997	6.70234	9.69826	29.5001	8.32249	17.5268	8.43338	8.51506	7.28204	8.96275	6.39441	7.20026	8.2245	7.04683	6.88252	6.93618	6.82529	7.14486	16.5868	6.94184	7.40432
223341_s_at	436.403	321.999	369.854	424.714	549.797	497.314	445.865	399.398	417.698	251.864	443.929	802.749	387.552	478.443	330.835	411.476	329.715	279.949	403.342	271.747	256.369	142.156	434.609	496.282	588.389	276.138	333.424	437.939	790.215	293.34	455.993	291.293	464.06	384.951	302.4	449.689	638.619	278.966	459.245	198.046	463.901	104.256	900.403	131.613	372.224	411.403	659.582	484.701	223.278
223342_at	214.324	325.407	276.088	293.291	391.837	667.562	289.484	262.761	192.9	236.863	212.45	978.088	241.866	244.634	423.467	458.139	218.03	449.367	583.598	753.505	593.593	214.361	488.706	180.298	731.431	324.146	1403.02	434.868	450.749	183.445	1175.7	557.42	319.358	344.202	1299.39	379.863	936.033	421.768	237.492	646.35	468.011	198.389	273.565	1066.37	961.732	182.254	425.731	285.025	334.164
223343_at	870.22	1751.48	1686.97	2233.03	1452.52	940.085	711.61	806.033	836.715	741.6	658.674	885.962	2964.83	1342.26	685.652	920.754	835.201	625.208	822.59	719.193	1217.24	707.878	1987.55	437.039	749.391	649.654	1055.68	3946.86	2138.47	738.809	411.14	1953.14	2547.69	1433.53	375.076	259.437	769.952	1441.93	147.978	1041.67	568.44	415.397	1015.26	514.7	121.954	1251.62	2204.99	1439.4	1616.94
223344_s_at	475.738	939.798	758.902	733.092	479.079	320.401	427.185	811.665	261.556	520.189	242.051	327.863	709.841	528.011	201.279	357.042	244.832	197.282	258.851	243.297	410.79	191.388	881.224	259.009	269.766	241.332	255.517	1740.13	1119.57	307.024	152.733	700.901	955.881	538.586	72.6801	88.9394	320.17	568.131	80.4285	715.316	211.087	124.993	461.807	232.737	75.6274	857.78	1153.12	981.794	791.122
223345_at	117.65	95.1842	74.0593	80.218	139.152	85.6043	77.405	71.1984	74.0589	72.0863	75.1446	94.0088	77.9263	87.5973	90.875	142.715	181.89	81.7404	135.61	117.516	161.373	160.266	135.899	211.393	97.9847	112.968	114.612	53.8524	118.334	98.3005	143.215	117.789	92.4049	64.4416	52.8228	85.2747	99.9046	120.409	114.108	133.382	166.928	90.556	118.745	111.701	99.6469	63.5708	104.363	86.2189	65.9113
223346_at	31.0082	49.4405	48.07	47.1916	48.9561	43.9187	53.2786	50.198	50.8015	52.2199	49.2367	58.329	48.6788	50.2087	56.6205	56.1364	36.9261	65.6074	58.9969	55.1364	47.3035	49.7767	60.5727	47.7088	30.0046	52.4691	55.777	45.0543	42.3336	49.2406	48.9563	38.3349	55.2266	49.9691	53.2175	28.33	31.1134	49.7121	48.1798	63.3772	48.3187	54.8768	39.4042	49.186	49.3645	42.4652	50.4148	54.58	59.8537
223347_at	174.717	148.707	93.5433	130.797	96.0725	95.4884	86.7556	96.8818	100.606	200.535	207.226	108.404	136.589	97.4698	103.538	73.271	113.246	38.5341	115.168	141.486	89.0391	255.386	162.662	89.0804	61.9202	107.178	117.005	67.164	155.382	137.747	154.189	57.2145	114.512	120.113	101.024	69.2145	77.0825	94.1277	106.259	97.8829	134.439	407.746	115.504	72.7332	94.6411	60.873	58.4689	114.682	154.252
223348_x_at	83.0757	60.6142	46.9468	59.8357	55.4456	54.9383	51.7499	99.7395	75.4665	108.39	102.835	54.2764	83.4156	45.1158	37.6227	47.4223	89.7707	38.1714	48.4809	59.9225	52.1673	183.698	80.738	42.2384	45.3185	65.0464	81.5107	53.0188	73.3641	79.3925	105.309	36.4333	46.7657	88.6199	17.3582	36.735	54.2787	57.3079	48.6737	73.2622	82.6731	166.74	89.5988	46.2355	69.2744	65.5037	36.7815	43.3042	36.6741
223349_s_at	490.458	290.514	132.635	152.59	269.517	269.811	217.816	290.614	405.229	660.985	303.516	322.996	291.745	127.709	238.932	356.875	340.847	140.722	406.096	295.481	480.393	226.106	116	238.062	173.556	432.387	613.633	103.486	345.617	523.419	321.483	109.089	224.074	227.564	19.7038	247.366	343.257	105.41	24.3052	913.611	229.828	324.908	122.875	272.765	454.543	309.364	153.123	228.772	379.421
223350_x_at	943.759	868.006	886.32	827.847	832.551	1083.41	1287.02	1381.44	1232.57	1073.48	1241.4	1165.12	724.121	866.595	963.014	881.771	900.166	662.615	635.383	680.425	793.175	1077.24	693.656	624.788	712.784	829.086	647.594	675.115	1524.52	977.789	778.436	666.528	963.387	885.929	764.564	863.035	882.921	557.983	861.194	439.167	590.721	878.878	1241.58	737.399	682.439	1115.44	1020.44	970.215	769.999
223351_at	74.3453	65.8579	102.025	62.7013	92.2387	79.6263	61.1366	46.7736	61.4228	86.9874	51.4792	42.1071	85.3167	74.9534	53.2634	88.2753	97.573	116.306	67.874	73.1118	92.5619	58.6422	85.2173	109.871	89.9163	94.3978	95.9616	82.9955	120.624	93.5366	68.2757	90.7517	39.9255	81.6474	112.119	144.454	100.498	71.9018	58.3953	93.8034	52.9561	113.067	59.0784	106.107	135.932	57.1877	43.5551	54.434	71.6857
223352_s_at	45.6105	41.9577	69.2384	37.0347	63.5669	49.9746	47.296	35.9306	48.4653	51.3631	36.9715	42.3599	52.4267	30.1031	47.8475	43.3962	40.5221	75.4254	41.1588	42.4986	38.2485	40.0431	56.4909	96.608	33.9404	34.4188	42.0836	38.0052	60.6514	35.0862	47.4154	37.3506	34.6826	40.4994	30.6594	75.1136	42.5567	39.5136	33.8453	64.4232	36.3329	39.8879	52.0529	54.4634	91.4571	41.1921	39.5225	55.1017	27.3943
223353_at	59.3512	54.8937	47.8688	59.3765	58.9766	67.3066	64.8736	63.6176	32.9951	46.2772	22.6448	51.2271	53.336	46.2524	47.0147	65.4728	61.6369	58.3518	65.9751	75.6317	81.4741	76.5083	55.9952	54.0531	91.8452	79.9535	68.6621	84.6865	59.2004	59.2345	65.2767	60.6985	80.2067	72.1798	72.2517	57.5159	61.9412	179.922	29.0665	64.8712	56.936	108.233	54.9996	63.1719	68.4357	32.3589	52.815	58.0683	68.2798
223354_x_at	213.091	227.512	270.529	210.932	297.754	265.96	243.538	222.898	221.873	219.249	225.255	296.782	192.993	211.33	333.362	293.666	215.256	175.433	236.583	244.319	269.093	516.848	168.844	279.792	275.878	245.781	150.279	238.884	212.276	221.944	243.406	155.685	259.919	243.922	191.797	323.012	180.062	323.222	578.531	204.23	162.327	214.434	265.069	177.537	234.699	218.159	226.47	203.326	271.337
223355_at	32.0438	34.3081	30.9811	38.8896	46.3001	56.1431	44.5234	37.6987	41.926	31.3406	30.5139	41.5274	28.2073	38.3206	57.9838	34.3214	49.3513	103.541	44.8379	85.6954	34.4898	57.5792	34.1794	39.6849	53.4524	31.0878	45.2775	33.6563	29.7538	31.3051	55.0633	47.6128	33.7256	27.1858	99.8177	70.6511	31.0549	32.9804	33.8551	38.6156	34.393	32.6719	39.4435	47.1347	56.6432	22.0052	33.8399	33.9336	34.8533
223356_s_at	376.823	353.491	288.437	380.982	367.716	421.426	354.467	339.422	347.308	429.169	319.464	341.434	332.37	346.4	322.699	275.156	499.459	267.348	427.617	501.727	331.313	332.352	552.447	410.663	301.608	397.159	592.808	633.358	813.269	467.126	489.924	406.907	331.745	338.277	206.681	251.94	712.229	315.944	340.78	304.795	496.622	433.707	510.651	453.624	396.373	322.64	294.085	380.855	415.945
223357_s_at	10.0301	7.58445	7.42057	7.4789	7.70694	7.98496	8.21812	8.09982	8.39284	8.27874	8.10412	8.08228	7.80242	8.65731	7.82747	8.64848	7.75271	7.12699	7.60399	7.57436	6.82808	7.65321	11.2385	7.74744	7.65586	7.60657	9.99761	7.29944	7.45399	7.75217	7.63659	7.41764	7.48906	8.04357	8.50186	7.51584	7.69507	7.75269	7.65706	8.13112	7.76698	7.74941	7.76798	7.68189	7.75641	8.10988	7.4048	7.64642	9.90421
223358_s_at	35.187	92.2985	158.803	166.473	151.637	42.4671	34.0751	42.5363	39.1988	35.1074	77.085	32.8898	250.524	64.0742	65.9136	67.2998	47.3034	120.926	65.5237	114.964	93.0363	77.9112	139.863	70.7557	93.5241	53.4367	68.522	319.573	61.7805	55.2765	112.279	192.62	98.3404	87.9967	274.847	116.577	71.2474	135.933	106.345	75.1899	92.4494	120.193	26.2145	290.247	128.726	50.0468	119.341	97.3441	81.9515
223359_s_at	4.37665	4.1782	4.09044	4.92176	4.27023	4.2894	4.38191	4.34269	4.44486	4.33633	4.33665	5.38069	4.13115	4.28004	4.30825	5.57295	4.14063	4.02054	4.06879	4.08789	4.05638	4.08662	4.12687	4.13469	4.17385	4.17085	4.1441	6.93367	4.12537	4.12477	4.14027	4.12354	4.07117	4.24962	4.22496	4.11416	4.18611	4.91238	4.08242	4.36229	4.23421	4.13717	4.25375	4.12366	4.20578	4.30579	4.13696	4.17281	4.24024
223360_at	6.40851	11.544	12.115	8.67784	20.3038	11.201	11.9645	7.74859	12.0242	11.8784	9.74056	11.9935	28.4687	7.53262	11.8726	23.2534	9.63967	16.4032	11.0803	9.2435	14.7312	10.0137	5.77409	11.3103	71.5498	8.65209	11.6412	10.9956	11.0951	10.2181	17.3327	68.6425	15.4471	24.7184	47.4079	51.0576	5.68553	11.0338	67.355	37.6727	11.7616	50.1167	6.17592	26.6152	22.6302	12.5228	16.6495	11.6478	12.1389
223361_at	398.675	300.316	322.212	449.52	341.577	278.916	293.852	528.478	212.59	213.991	253.362	289.627	437.126	436.873	347.331	158.911	346.036	469.825	208.586	298.303	393.171	118.278	322.212	532.091	271.158	103.577	504.421	614.676	635.937	145.728	218.955	436.116	508.053	437.888	236.977	58.2177	186.273	199.239	112.417	397.855	189.364	27.2834	310.998	256.923	1011.08	227.811	362.538	303.606	510.52
223362_s_at	6.56405	6.34844	7.87757	6.24597	6.33886	6.46675	6.57762	6.52814	6.71525	6.53251	6.5379	6.66909	6.22596	6.93371	12.0108	6.12454	6.11244	6.16708	6.15132	6.20045	6.16013	6.08365	6.20836	6.04147	6.5815	6.05305	6.5323	5.98029	5.75049	6.27379	6.25973	11.4254	8.2607	6.49341	6.51989	6.24665	6.07011	6.26117	6.2117	6.47815	6.36341	6.26172	6.36114	6.30656	6.34262	6.48473	6.27474	6.29743	6.62414
223363_at	54.2998	87.0673	88.1256	68.6192	87.8887	80.3989	108.757	61.2824	42.6228	87.5219	68.7664	64.9641	74.0587	105.549	93.1339	120.418	146.202	222.897	89.0182	143.641	124.713	126.298	138.837	168.772	201.032	181.775	158.573	189.398	115.272	87.8718	134.981	132.022	109.198	76.3902	286.916	205.529	134.007	273.7	196.262	193.515	132.013	94.8963	88.9363	253.444	157.78	54.8302	77.8029	63.6647	71.8645
223364_s_at	32.5737	32.497	30.3228	29.9784	29.557	25.7689	30.978	25.7628	21.8515	33.0218	25.5489	26.2885	31.8958	28.2861	24.1239	32.5154	32.4676	82.2921	32.032	39.4474	38.7595	33.0177	41.3767	32.1787	33.8543	41.0554	41.3229	26.902	26.2016	32.3946	31.9107	31.4799	34.4675	31.2257	50.3003	36.513	20.3092	66.4879	44.3529	51.4546	32.7454	32.4357	32.205	39.0851	48.8098	17.5854	31.2505	32.0631	28.0287
223365_at	43.0296	52.9062	59.0762	52.2869	50.0506	74.6054	46.9905	40.6635	50.4026	62.9288	62.8174	58.9922	48.8876	68.3948	55.4665	41.606	67.7984	70.7345	62.5649	47.1108	57.4593	56.129	31.1638	43.8616	51.8581	56.2422	58.8568	26.5458	29.7866	39.2217	47.7875	27.1952	49.5584	46.0173	58.0933	59.5517	19.2216	73.8992	55.7037	72.6358	48.6514	52.1527	39.4503	46.1577	54.9541	53.6924	48.6417	68.5984	65.7558
223366_at	118.098	61.717	73.8497	122.337	116.175	44.6807	23.2065	87.051	98.8206	105.964	41.1102	29.8669	175.982	39.0531	80.7951	164.002	214.327	164.198	168.489	162.281	167.848	318.696	63.689	183.577	351.096	285.852	186.978	47.9905	186.423	151.378	144.552	360.26	101.957	108.844	1144.28	437.407	315.143	120.21	175.209	202.433	208.835	104.189	76.6925	664.648	127.909	61.9464	73.7273	70.293	99.9958
223367_at	203.745	191.074	139.542	173.96	188.818	183.648	140.98	190.528	216.461	248.434	158.111	162.762	139.961	155.254	205.773	217.901	428.35	100.395	304.538	260.337	177.867	147.513	165.009	261.845	315.725	341.33	169.028	131.744	159.3	175.637	292.146	147.291	218.628	147.322	219.157	133.314	107.315	331.294	125.551	180.761	223.704	197.852	102.987	152.697	148.105	187.76	141.867	176.534	173.538
223368_s_at	122.511	118.494	185.821	140.647	160.746	150.895	215.957	113.931	120.33	98.413	160.746	144.154	98.8891	166.316	124.482	173.845	110.378	274.638	323.103	191.335	221.137	114.879	206.75	160.746	266.643	173.473	177.161	239.693	159.306	160.868	139.284	237.436	178.127	149.438	200.099	131.519	198.93	384.947	190.456	206.449	129.315	69.8406	173.797	187.717	227.302	76.3473	171.443	131.271	136.633
223369_at	200.979	196.762	257.332	201.433	194.38	244.406	251.478	148.719	203.102	193.648	195.979	216.414	133.88	235.567	176.506	221.041	139.199	342.118	387.468	226.067	238.58	137.171	212.228	206.926	322.467	205.828	224.353	323.58	201.789	179.45	200.322	251.916	262.621	202.199	203.96	179.865	238.747	352.266	198.35	302.926	164.071	83.1901	227.192	212.85	266.795	137.029	206.52	215.841	207.892
223370_at	179.241	245.406	245.328	234.695	193.157	229.458	320.501	307.256	230.429	220.153	403.134	246.403	205.457	236.347	178.532	236.199	225.947	180.758	194.562	244.821	306.359	251.587	205.797	280.214	195.998	270.942	232.595	328.038	262.683	188.077	233.326	221.883	280.609	282.648	314.998	207.533	398.912	211.418	235.746	148.857	226.041	895.509	276.252	156.265	162.556	242.06	236.349	275.31	183.937
223371_s_at	25.4533	20.1825	18.0848	29.3546	24.3345	24.2171	20.7517	25.2984	14.1753	18.4597	29.164	22.4703	19.6627	31.7849	20.5402	23.8604	26.2448	20.1864	12.4215	33.5677	17.9727	44.9222	53.1008	28.6474	30.2646	29.5626	13.5467	19.3927	37.414	21.9256	28.2682	15.1251	21.9001	20.463	12.6046	36.201	19.9684	30.3308	41.0575	22.5865	26.9791	27.9979	20.2235	11.757	9.23227	13.1249	19.0679	18.5879	20.7511
223372_at	6.77787	6.03341	5.94942	7.42347	6.02542	6.03518	6.54423	6.35649	6.80444	6.76792	6.22747	6.55992	6.57899	6.88889	6.04889	7.84537	5.78436	5.35419	7.28876	7.28104	5.63286	5.74322	6.9941	5.85139	5.67162	5.59586	5.8188	5.47992	5.78507	6.30517	5.75146	5.41857	6.50608	10.8861	5.86718	5.64654	8.0017	7.12128	6.68427	10.1422	6.42375	5.9645	6.91669	5.76828	6.63674	10.0962	6.72675	6.22641	8.23335
223373_s_at	269.258	187.072	159.765	184.447	221.909	243.824	197.503	232.103	274.743	261.273	182.178	309.651	189.641	215.86	166.534	250.202	268.078	132.358	289.97	167.826	211.366	153.644	269.659	190.139	127.639	214.876	210.569	220.87	404.74	229.938	205.306	86.1548	289.483	216.673	163.898	205.391	233.652	265.986	164.818	194.87	174.604	72.9072	262.36	164.307	236.278	197.424	259.288	232.336	186.428
223374_s_at	22.1788	11.9501	23.1811	34.1228	13.2381	10.6785	14.3785	12.4295	11.8102	12.8573	14.2917	11.8675	27.3764	12.918	12.3761	15.4176	11.7501	120.563	11.3398	13.9674	10.6166	11.8861	11.7804	11.3607	77.5184	11.9108	12.5312	13.6575	25.8753	13.7606	15.4089	45.9209	21.6314	17.2358	85.1403	103.529	10.7829	11.8343	110.665	12.4884	13.0575	12.0759	11.0917	29.3055	11.0598	11.8648	35.5738	12.1705	13.4634
223375_at	42.8877	73.1448	46.3136	41.0822	41.9635	42.934	42.9013	42.655	43.2105	37.0478	44.1061	43.0561	41.3163	65.4817	42.6401	52.564	56.2354	63.4147	52.8214	46.1805	34.0273	41.3112	41.9842	33.296	41.7984	41.7957	29.3539	40.3482	37.8952	39.1075	41.5601	41.266	41.54	32.2563	45.6212	46.6685	41.7788	50.0449	41.3338	42.8417	35.5067	50.0575	24.4899	50.9062	41.9842	34.065	41.5407	54.2441	42.5351
223376_s_at	1263.65	1027.95	600.237	672.896	839.889	766.258	525.38	1442.62	1026.9	971.234	784.377	843.431	1056.35	851.008	1055.61	622.677	881.232	1220.62	1273.08	821.412	951.841	1606.89	1199.14	1347.79	1203.69	999.526	1497.68	1968.62	1387.07	1446.08	1939.36	1343.82	1126.05	1222.5	968.297	941.11	761.69	2441.68	1914.24	1401.96	937.528	1124.59	840.639	1180.75	990.825	972.508	926.085	1178.69	1103.38
223377_x_at	467.856	146.003	219.056	131.442	47.7245	34.3212	381.509	100.78	83.6864	171.194	466.427	30.5118	99.78	192.366	33.6257	45.0786	152.547	17.296	79.7779	66.4809	223.401	59.4231	44.6674	58.1685	59.3114	48.4119	47.5524	115.018	52.6384	455.657	59.6615	85.1498	73.4094	72.1554	99.1423	51.2021	28.6904	74.6765	74.3217	63.2863	62.9621	60.2864	67.1497	66.4485	35.5745	36.0744	181.064	301.08	65.6066
223378_at	19.0207	29.9255	45.2768	53.1317	28.5876	19.5832	18.496	21.6063	18.5498	21.6258	21.3202	21.4843	128.759	21.2996	22.6081	21.3168	17.7494	100.189	20.3144	21.1992	22.3994	20.6977	31.5018	17.6235	25.3609	23.2531	19.1451	13.6291	18.2269	17.6486	20.6774	25.0612	36.1973	26.5623	121.505	58.7589	14.7652	21.634	105.978	18.8159	25.3664	81.5729	21.1212	21.1761	17.715	21.3041	56.8825	46.2672	24.3669
223379_s_at	7.72373	6.02917	7.33567	5.46076	5.74239	6.12203	6.25262	5.9537	6.19554	8.78864	6.1667	6.43739	10.6167	5.6732	6.13786	5.83193	8.08129	5.75013	6.34818	8.4821	6.07573	5.92066	7.36237	5.9113	5.67218	5.56944	5.99416	5.40523	5.08567	6.39641	5.56352	3.93662	11.4458	8.56016	5.79634	5.49755	5.95115	5.24655	5.58087	9.87507	5.85563	5.98472	10.5233	5.9536	6.53297	7.61451	13.8406	5.63738	7.36746
223380_s_at	211.807	342.949	240.54	253.704	175.334	146.277	137.151	239.815	167.221	210.075	214.293	138	405.781	201.017	180.964	167.796	241.217	237.022	257.696	287.291	349.886	200.396	146.24	152.975	144.881	605.028	301.223	210.227	158.686	335.133	181.647	291.876	277.949	234.253	105.928	208.964	300.614	98.4495	132.636	229.978	115.112	324.506	134.372	432.412	473.462	271.15	456.146	326.509	272.005
223381_at	12.8757	12.9046	8.79083	10.8586	10.1777	10.1561	10.249	10.1176	10.4256	10.1154	10.2188	16.0598	9.39449	10.1176	9.91476	23.9828	9.74776	226.048	16.6843	16.314	9.82196	21.7599	70.5064	129.977	184.545	61.3837	13.2686	42.8148	9.11474	9.42863	43.1845	119.188	9.47353	10.1388	239.604	248.031	47.2455	109.687	842.471	14.759	9.63393	50.3084	9.61568	415.036	116.096	9.90748	10.3391	9.39128	12.2145
223382_s_at	77.9413	67.7349	46.9136	59.3248	41.3068	35.9381	48.4594	60.8953	50.5115	54.2779	69.429	67.0981	46.399	47.2176	89.9221	66.7798	103.152	178.958	110.837	73.5967	93.9991	72.5939	109.312	95.8494	101.12	138.902	78.6054	116.484	65.8627	79.0068	69.9016	91.0554	86.8198	45.5124	69.574	200.206	74.321	83.0029	82.096	113.975	83.0029	58.3612	54.7346	115.138	123.59	49.7046	53.5198	79.7728	84.5012
223383_at	56.1103	45.2216	45.9695	50.2016	59.7287	46.5956	63.7975	80.9131	83.0683	52.4507	62.5542	64.3412	60.3941	75.5879	73.7851	62.685	91.7217	167.517	99.2103	69.6005	82.9905	62.8002	147.59	97.6253	86.3649	102.757	60.4825	70.6714	50.2136	82.3281	78.9232	68.9593	51.8551	47.5205	46.9732	117.867	51.3759	132.664	86.1609	104.347	68.7928	76.6852	60.9417	121.014	112.856	56.335	59.4676	86.5079	71.4464
223384_s_at	196.002	191.691	210.091	247.379	246.708	261.976	152.564	296.833	135.476	283.678	208.444	281.344	215.196	220.689	242.69	183.489	278.125	90.4072	307.02	246.178	251.112	261.111	283.382	304.299	121.154	434.677	175.52	208.059	163.511	209.621	346.127	316.75	253.488	226.903	197.313	188.231	120.336	323.209	121.9	239.578	385.684	291.281	101.388	168.386	277.441	196.304	160.212	238.081	215.724
223385_at	7.68053	8.37992	7.45832	7.59293	6.99104	11.879	7.76892	10.4068	11.6791	7.56777	9.18884	7.75922	7.34325	7.8482	11.4452	7.52419	6.65475	55.9919	7.21154	7.32486	5.05716	11.4998	4.18377	6.70116	7.37817	7.34258	7.40623	4.11707	7.35554	7.47114	5.6121	7.15517	8.19889	7.57207	7.47548	7.25034	5.88932	7.47201	12.2051	7.5997	7.32883	7.4408	7.0931	7.13622	7.47284	11.8951	7.30172	7.36958	7.6084
223386_at	71.261	61.739	110.059	80.4463	87.8941	94.3497	66.8549	65.4327	53.7464	77.4572	50.6146	68.2089	80.9565	55.2852	42.9648	106.308	83.5881	145.261	101.47	103.241	140.992	111.489	89.7873	144.191	157.714	83.5372	111.227	102.106	102.767	77.4572	105.22	146.412	105.247	70.6569	102.369	108.373	74.1205	216.359	76.5613	75.9974	63.5873	34.6579	105.024	36.8888	55.753	34.2844	83.5863	66.2888	68.8837
223387_at	166.726	168.871	88.4742	142.391	157.045	177.152	67.9938	149.796	202.269	241.427	93.1218	190.345	126.884	95.3189	140.048	219.231	178.83	80.1375	180.477	130.808	141.941	191.546	148.186	172.917	80.4104	233.846	152.273	94.1035	121.428	196.154	165.584	88.1472	111.528	108.173	78.6307	83.1596	138.894	119.616	65.4331	143.64	92.0163	173.869	52.9643	137.893	142.549	152.727	82.448	118.365	167.167
223388_s_at	7.42909	8.08889	6.37948	13.2905	6.75671	8.72231	6.51082	12.1889	16.5146	9.08961	6.90528	17.8823	8.41865	6.24989	9.88946	15.7801	12.0191	7.32355	12.2789	9.11094	11.9607	37.0132	10.9881	24.3279	8.55029	19.0298	10.039	12.64	10.867	13.5455	21.6295	10.2323	9.08259	9.25062	6.54726	6.07219	8.5463	9.90995	6.30254	19.1899	10.4638	8.88974	7.29936	5.93078	11.1076	13.0089	8.50742	11.9204	8.79533
223389_s_at	26.4276	50.5597	44.2883	57.8086	46.5682	31.5821	39.8495	54.9223	42.1598	51.5479	41.7048	42.9737	61.2099	65.0042	41.1322	82.2188	48.4614	170.826	54.1195	57.1154	47.4607	80.1633	35.3233	81.4411	88.7845	72.0344	81.9183	97.1052	36.5063	34.7154	52.4338	62.1882	51.1774	40.8227	48.0385	122.306	44.4421	110.833	114.443	77.876	79.5273	94.6771	28.3943	78.0375	96.7827	41.128	42.3786	33.6876	42.4818
223390_at	76.6889	45.9648	48.1063	41.9915	41.4465	48.3275	49.8229	43.8843	41.5399	46.9353	46.9964	47.6276	37.9452	40.877	46.8257	46.0081	59.3499	42.9138	47.4189	50.5893	50.0404	39.7631	37.1073	45.269	45.5627	45.384	56.5581	37.4264	45.296	48.9716	39.2852	33.7461	39.583	43.2967	50.0746	54.0754	45.1953	48.8073	45.9648	65.7025	46.0987	24.294	46.0955	46.1071	53.6206	46.1459	39.3743	39.488	68.085
223391_at	571.555	678.305	949.771	649	871.51	718.002	1034.02	761.733	742.416	701.69	1237.22	955.581	825.01	704.145	801.63	708.285	570.373	414.82	778.737	603.804	788.252	553.533	502.734	397.697	527.087	399.12	765.161	733.095	784.171	760.927	497.649	715.746	835.856	778.57	716.983	424.035	697.188	721.406	445.729	481.826	642.778	658.479	1432.64	531.019	452.798	626.443	776.269	692.898	515.584
223392_s_at	10.1456	10.1549	15.7188	18.0725	14.9745	10.8962	10.9553	11.6255	17.6595	10.1067	12.9292	10.3655	21.8881	10.1194	12.1778	14.6995	9.83428	17.7944	9.6868	10.62	13.528	12.2186	7.25967	6.82779	8.47282	10.5105	14.4577	10.4902	10.0068	9.65464	14.2233	14.957	22.7393	10.0467	9.94544	9.35907	6.35398	9.68074	6.32558	10.1439	9.96664	7.70916	9.73298	8.36596	10.4622	10.862	16.333	11.7257	7.51512
223393_s_at	4.55445	11.138	28.7516	19.4909	16.8981	7.82803	6.37114	11.1872	11.9972	5.81825	5.33905	11.2842	26.4761	8.01204	11.066	11.2321	5.45523	33.3639	8.53605	10.9232	18.5355	7.19248	10.0159	5.80175	20.3785	10.8616	7.66552	16.4546	8.07195	11.1257	15.9395	23.4951	26.4129	11.2945	10.5035	10.7265	10.8842	11.1234	5.24604	8.54551	10.4485	11.1197	11.2313	9.62834	8.70612	8.14549	32.3688	25.8322	11.1797
223394_at	72.0094	194.436	479.142	92.1091	86.6874	75.2716	590.35	255.75	95.9986	102.239	638.634	69.8583	212.175	81.1845	88.848	89.315	79.5745	79.3612	52.2525	78.3339	219.718	151.327	94.3223	73.1693	79.8042	48.603	69.5051	160.23	93.0304	144.884	92.1371	86.0912	129.984	124.73	80.9938	36.6851	50.2215	80.682	20.1716	50.9576	78.9382	80.7017	117.002	69.1407	58.1684	81.0742	228.105	198.314	76.1722
223395_at	84.1805	138.864	330.559	241.058	206.078	24.8171	27.3679	102.261	68.426	86.9916	64.3987	19.8094	700.31	12.7962	77.2187	40.354	101.769	166.939	6.73581	70.1056	179.921	27.918	19.6882	7.31345	93.6853	117.185	18.165	156.736	99.7195	101.143	143.96	216.901	217.886	147.728	16.4345	22.6192	11.5548	9.11928	8.50096	14.7054	144.69	15.2767	49.5508	11.483	7.73989	67.7763	224.753	233.146	68.6044
223396_at	172.366	232.162	127.038	187.646	210.038	219.808	128.347	265.742	243.446	213.02	181.052	230.589	261.323	155.34	241.766	159.322	327.031	239.711	130.882	146.747	168.36	242.555	180.308	233.259	239.517	156.621	137.408	224.604	388.199	241.127	224.294	273.196	168.589	241.184	236.991	256.625	172.292	254.214	265.342	153.165	180.522	158.01	258.335	235.138	120.406	287.61	178.708	177.644	235.934
223397_s_at	53.2876	91.5494	254.398	100.869	84.0923	74.1348	187.805	111.544	55.7544	72.6999	144.504	102.725	126.511	157.795	78.724	73.2215	123.031	413.802	109.45	125.073	130.119	58.5313	59.5087	133.977	147.317	121.325	178.828	128.622	119.923	81.0196	89.86	115.801	171.363	97.1627	110.257	316.961	143.391	139.706	91.4358	120.825	89.3013	142.333	137.177	179.309	209.322	77.3954	226.686	125.834	81.5815
223398_at	107.637	128.632	156.928	127.05	101.749	101.423	138.743	106.127	108.526	100.448	108.123	79.728	100.212	69.369	71.0652	124.292	40.1796	138.856	112.421	126.857	149.515	97.093	117.048	105.61	165.798	62.3954	109.946	116.838	102.37	105.163	113.794	104.363	118.984	112.863	155.86	99.5746	73.3837	132.494	118.502	90.1676	84.3196	68.9055	94.45	126.917	127.088	81.7718	128.972	114.555	93.6883
223399_x_at	5.36812	5.17637	5.03068	4.9509	5.1626	5.35209	6.36182	5.28028	5.68793	5.75176	5.67083	5.47921	4.9487	5.47078	5.4447	5.183	5.45774	5.20489	5.08054	5.36341	5.08762	5.0194	5.16115	5.00547	6.37787	5.11704	5.15152	4.85915	5.06152	5.1563	5.78336	4.942	4.97427	5.33516	5.18429	5.32442	5.4283	5.07449	5.2138	5.44705	5.19227	5.15057	6.57932	5.00156	5.15791	5.21497	5.01841	5.48415	5.90708
223400_s_at	51.3982	50.3865	47.8702	59.5677	43.3669	46.8237	64.5172	51.7588	69.5776	42.0209	69.5914	58.3405	54.4608	39.9231	30.2647	62.0657	49.1409	53.9082	36.3322	41.6058	45.6861	44.7287	63.7046	89.3869	57.8277	67.9614	29.0743	36.5278	42.5837	50.8895	53.4726	87.9349	53.33	50.964	50.7267	49.218	39.6644	37.9957	66.2748	51.0525	65.4742	77.96	78.3526	70.0437	52.9251	69.5672	73.8773	82.3412	33.6141
223401_at	69.2924	57.8804	88.2774	90.3499	66.8589	90.1257	59.7524	102.686	59.5158	70.3686	59.0216	60.3338	87.6952	67.2997	65.7136	54.0422	120.595	75.3746	81.5246	80.7193	85.6922	57.2731	107.929	33.0915	114.867	158.518	140.651	109.529	115.823	69.9986	78.5593	100.496	78.5573	62.6436	66.0998	63.6513	150.152	56.2901	65.2916	169.375	57.8237	98.1322	120.545	35.3837	77.8804	58.4869	72.0627	80.952	59.4842
223402_at	541.867	318.032	348.521	331.137	314.867	380.128	451.214	408.054	434.42	430.151	326.685	294.063	199.879	426.388	543.219	599.824	398.127	448.313	1566.44	973.732	650.096	555.204	1114.29	1118.78	1291.01	650.985	1226.24	469.712	603.725	617.679	836.138	945.575	407.703	275.238	2611.76	246.469	774.224	874.177	753.36	1050.22	859.624	361.835	728.455	826.258	1087.54	310.94	385.035	361.166	421.492
223403_s_at	238.502	129.182	335.414	171.103	168.822	179.564	394.244	120.118	177.365	216.384	163.158	120.473	181.477	248.999	188.275	257.991	152.04	228.43	278.461	238.744	239.945	276.151	142.183	227.146	229.743	150.904	181.228	86.046	133.321	200.826	161.641	224.525	191.091	166.503	157.077	282.746	119.687	217.418	475.273	194.065	160.232	128.961	170.179	180.98	329.504	147.435	233.067	191.8	114.386
223404_s_at	95.089	97.2163	43.6022	68.484	74.8677	115.842	59.1178	87.9903	68.088	98.6998	62.6097	79.2292	50.8326	62.8971	92.3101	76.8641	90.6583	45.3435	247.551	96.4217	97.426	70.4683	168.559	175.964	92.9628	160.083	206.824	99.325	167.014	84.3092	172.975	124.062	56.4824	57.5724	114.429	144.676	312.531	30.9312	90.558	83.4864	125.016	121.277	78.0375	65.9105	83.8025	67.7866	48.1453	69.348	79.1499
223405_at	112.195	198.956	148.027	144.536	138.832	155.42	94.655	107.765	87.5404	110.403	162.756	154.811	171.574	152.646	160.262	158.905	112.055	246.052	352.533	106.799	239.393	178.025	278.473	520.369	484.776	113.349	290.949	328.32	251.563	127.3	157.887	454.028	156.216	190.166	162.187	73.5128	118.679	212.787	115.578	158.754	97.9077	55.2823	166.424	123.609	220.949	159.452	143.224	214.58	210.435
223406_x_at	151.579	184.591	137.556	212.533	218.856	163.033	78.0759	153.469	70.4412	195.298	116.613	180.851	151.816	225.929	158.108	111.065	179.328	290.267	149.45	228.037	163.797	110.49	211.318	193.273	195.081	214.498	184.884	166.933	149.658	170.815	208.796	211.257	151.771	162.512	136.958	264.86	151.771	192.775	135.121	184.965	151.373	170.272	162.976	207.723	206.784	106.908	157.766	120.462	147.995
223407_at	44.6823	28.2848	29.6928	42.289	29.1907	28.0322	24.4693	43.5489	33.2345	46.0684	15.4413	15.8055	37.9502	44.208	31.0362	27.1409	63.569	36.5675	44.2483	46.1415	61.8575	14.5507	14.7764	23.5244	21.8665	39.3771	69.2723	17.0357	44.9732	43.158	29.1587	19.4317	29.4788	20.263	26.6574	74.5871	44.04	28.9913	14.7251	77.9758	27.1003	44.2299	20.8228	29.4682	24.0229	48.5019	19.776	15.3456	26.2449
223408_s_at	10.0042	12.9191	7.66442	7.06346	6.37052	7.31739	7.40854	8.01675	10.9196	8.17185	8.18173	8.34326	7.51186	13.02	7.97485	9.26924	10.6599	16.1155	7.5707	14.0718	7.20733	8.28727	9.79203	19.9138	7.67381	7.68781	9.49164	6.92024	7.17402	7.83065	7.62202	6.76522	12.3523	8.44103	7.2896	8.02473	8.19296	9.0244	23.5815	8.20927	7.80808	7.83634	13.1264	15.2812	34.0865	9.22446	6.99496	9.56852	9.08732
223409_at	13.9133	13.3853	14.0488	11.921	12.3977	13.547	13.9304	13.6945	14.1303	13.6556	13.7861	18.0256	13.1118	13.8348	13.6239	13.4301	13.4032	21.782	13.1109	19.8122	13.133	13.2426	13.3193	19.3545	13.2542	13.2081	13.3274	8.94964	13.1046	13.9394	8.36541	7.42146	20.3102	13.5919	15.1507	15.4047	10.4849	20.0053	25.1568	13.8608	13.4606	13.3863	13.4528	20.0587	28.6692	17.5107	16.9537	13.2234	18.0009
223410_s_at	7.10796	8.30041	6.78606	6.77315	6.83335	7.05479	9.10021	11.0404	7.40388	11.7888	6.96067	9.10182	6.7387	8.3087	7.54563	6.98738	6.96282	6.68346	6.18776	7.20032	6.79512	6.53353	7.88235	6.92472	6.86658	6.93408	8.63619	6.78295	7.05995	6.96797	11.8437	9.85642	6.78804	7.05826	11.4949	11.0631	6.99344	6.98738	6.78997	6.41707	6.61337	7.36031	9.06363	6.89015	6.98738	7.15776	6.37669	6.79624	7.06392
223411_at	157.649	198.263	208.43	237.748	218.021	236.279	167.967	168.98	127.619	193.917	150.858	143.498	259.3	246.073	234.826	280.232	336.927	229.273	286.81	281.191	214.534	162.66	257.373	347.061	247.953	209.526	274.98	428.191	216.174	210.84	284.413	293.092	199.644	207.339	265.736	458.742	154.451	170.341	185.947	283.485	263.922	185.527	242.876	263.18	438.385	136.179	194.85	209.226	192.73
223412_at	115.609	114.594	51.4022	124.716	105.952	129.013	56.6322	104.418	124.89	142.801	111.38	129.942	139.012	128.03	134.915	100	143.771	137.964	172.953	156.448	127.92	76.1598	181.289	101.384	91.8547	219.727	127.896	96.2356	209.699	151.854	88.2292	152.318	109.597	97.6827	69.9908	129.203	221.803	128.458	184.3	81.6234	126.206	137.377	124.536	298.328	170.47	192.999	97.4696	122.766	157.384
223413_s_at	74.4661	61.8436	251.027	67.7332	82.7053	39.4718	269.295	80.7149	39.9893	79.6958	78.5651	39.8904	82.8191	81.2689	61.9728	110.855	86.9611	271.809	150.675	108.224	140.421	139.873	100.964	154.203	480.737	123.454	118.989	119.634	79.9715	88.512	140.636	118.065	139.557	52.1429	125.954	156.05	84.1027	314.683	281.279	134.472	73.9014	62.446	187.348	299.026	163.588	69.8482	124.271	75.5984	52.7325
223414_s_at	52.7059	61.2102	154.938	62.9886	74.2602	45.8198	140.808	56.5213	58.989	51.4742	54.2237	46.6722	93.0454	84.582	59.7785	73.3582	62.0861	153.12	86.1216	65.5232	77.3818	74.2465	61.4543	75.6023	267.382	75.453	66.3741	77.6439	59.6967	80.9328	79.9222	97.8832	105.187	63.8608	93.6619	121.555	61.9524	155.671	163.071	65.029	46.9027	44.5178	73.5613	126.129	90.0486	81.9051	69.8803	52.4032	57.3967
223415_at	127.248	73.7437	90.6641	73.9714	78.1102	80.1723	97.7486	72.8916	91.1731	98.888	59.599	62.9205	69.0797	74.6578	76.0227	62.3888	43.7579	62.7724	57.0688	85.8552	84.8119	61.7448	52.5435	69.543	96.4937	59.0405	96.6374	49.9187	77.9787	75.3416	66.8925	71.9583	83.0218	103.072	117.567	98.8237	59.1109	126.788	80.3273	245.863	78.6423	75.7561	70.0351	72.6552	81.1814	95.7917	58.4843	75.2377	90.3286
223416_at	1475.64	1606.15	1820.54	1836.2	1891.91	1849.15	1954.48	1639.14	1623.02	1597.32	1634.28	1675.34	1822.16	1660.27	1836.85	1995.75	1686.53	2231.97	1796.55	1876.41	1818.8	2627.13	2022.26	2524.46	2261.82	1770.04	2877.74	3488	4409.29	1580.45	1976.6	2080.28	1678.84	1716.02	2843.61	1873.53	4723.4	1921.77	4709.35	3107.95	1828.3	2444.33	3060.83	2374.32	2735.8	1405.57	2011.77	1680.36	1571.63
223417_at	27.3558	16.1645	18.6683	22.7437	13.5403	31.4438	31.6765	17.513	29.705	17.4879	20.0978	20.5416	17.1938	21.788	19.6053	25.7469	19.9599	39.522	22.853	22.8786	21.9459	43.8634	19.505	35.5729	51.0461	47.5436	24.7056	57.7291	25.6062	20.345	31.9536	13.8864	17.4283	23.1164	71.7559	25.9329	37.6794	51.4137	49.9985	51.6996	22.4374	43.6352	51.9996	43.8435	35.0793	20.0011	28.7817	25.6062	22.0703
223418_x_at	73.5328	99.4126	108.507	161.195	95.6333	113.524	96.8643	153.554	158.085	96.5197	89.7161	81.7048	128.385	133.267	74.9652	148.487	124.311	200.534	96.8776	86.1	119.565	187.909	120.874	132.308	87.6325	167.199	106.522	202.028	140.66	89.2869	124.85	154.376	163.567	100.7	135.207	128.595	168.982	64.3716	102.149	68.8576	46.8831	201.995	153.003	145.13	120.066	154.337	138.588	122.184	66.003
223419_at	22.5308	22.3864	22.0519	21.2689	22.1514	23.3918	22.638	23.7944	28.9269	22.4809	28.4472	24.848	24.6531	33.3664	30.4571	17.1635	20.275	29.9152	22.7366	26.1765	21.972	19.4347	22.9165	29.0865	26.3685	22.5666	18.5445	15.3259	22.5403	20.155	21.8882	21.099	25.9962	25.6467	22.5666	25.9764	19.2734	25.6873	26.8145	29.7604	22.2576	27.8361	23.1944	25.5961	25.0692	16.226	14.2651	24.1125	29.1838
223420_at	98.6542	93.5436	69.5213	88.659	82.9726	65.6958	39.836	64.8164	100.338	94.1297	82.6549	51.9145	98.4594	60.0854	85.9024	136.312	103.204	155.572	117.084	120.951	124.379	116.754	128.997	155.301	164.463	329.748	110.763	94.8185	104.509	94.9404	123.593	99.5081	84.6709	88.837	141.893	124.249	76.6853	162.238	119.097	128.71	132.452	105.922	82.1322	144.557	177.134	96.3515	75.2847	96.2938	103.204
223421_at	89.0892	66.3067	44.0482	62.4844	62.3574	60.7336	60.1448	76.4561	93.5589	87.3082	45.9318	77.5226	48.1225	76.5457	39.426	120.354	117.041	72.1481	207.757	121.078	101.651	99.1701	80.2137	85.7935	145.361	73.8229	177.388	86.967	119.889	80.7204	117.007	72.7894	55.8165	64.4878	98.7675	157.763	133.445	131.84	49.2918	292.229	106.843	86.0538	54.4329	104.682	104.897	72.4975	56.5514	50.0704	76.1042
223422_s_at	57.864	92.1552	43.7359	99.8911	125.376	61.6779	19.4477	64.3951	94.1037	74.5173	64.0938	54.1636	114.276	25.6966	69.2112	51.4873	175.971	30.1079	87.2383	69.6807	51.3311	51.2916	18.7893	54.9521	25.1758	102.747	55.0004	74.8136	72.5136	89.098	23.9324	49.8932	73.3645	84.3283	21.4236	21.4944	31.1451	24.1689	41.9204	26.8024	55.9545	16.6674	40.54	18.7154	18.8552	31.6205	81.1628	50.7826	69.3316
223423_at	11.019	22.3467	60.1264	113.078	28.6895	7.99905	10.3153	18.9621	8.23211	12.1365	12.5766	11.0356	79.0445	17.5413	9.03448	77.836	9.64451	78.9064	39.5566	16.2442	33.6619	26.9111	42.2586	30.2214	160.473	30.2729	9.73652	190.421	36.7457	10.2281	42.2556	177.135	68.6785	34.5975	30.8679	12.7605	23.6599	211.396	128.868	20.2315	59.4788	7.04928	9.86815	61.2774	53.7904	12.8424	55.8922	112.604	39.9946
223424_s_at	89.7562	52.4794	65.7106	75.6007	84.0505	83.1775	60.4655	56.0083	51.6713	82.2109	62.6195	62.7677	60.0034	49.5937	75.4455	141.919	158.702	66.6626	126.671	111.204	85.2772	92.6375	78.4266	181.373	62.8603	267.083	125.898	124.117	94.4722	110.932	116.626	155.309	63.9505	68.5094	135.382	96.6394	154.917	317.278	83.5717	91.0731	115.994	185.941	48.1513	106.552	97.9632	56.8741	40.4601	45.0096	82.3478
223425_at	24.1086	18.4006	27.4695	17.5644	19.1204	28.8552	19.5508	20.8455	19.6848	26.5104	19.438	13.1813	23.7602	19.4538	29.9685	16.9917	22.6167	31.2823	14.9634	19.0125	19.1441	20.6135	17.9988	13.8294	19.1469	19.1584	19.1014	14.257	16.7426	32.8819	19.0699	9.94578	22.6418	31.8926	31.7574	22.8594	11.3691	23.0724	32.8972	19.2184	19.1961	25.7898	19.5354	20.6135	24.2026	20.1636	25.3178	19.0306	12.7444
223426_s_at	167.762	96.1569	78.7085	79.6736	90.2279	82.514	158.309	171.006	114.046	256.907	94.6738	150.665	64.0729	62.431	75.8876	62.665	97.13	33.2012	122.277	62.7375	92.8918	35.1614	35.0197	59.9788	69.9663	108.038	110.774	54.6071	350.734	237.819	81.0376	41.5532	68.5653	118.793	36.8311	69.0231	92.5811	93.1826	160.879	94.9535	60.9654	109.534	70.2638	116.776	59.4384	217.497	60.0937	69.361	112.509
223427_s_at	1036.49	450.214	291.343	270.67	339.396	334.125	955.662	1414.89	737.168	627.846	336.954	535.781	259.246	193.967	143.83	471.683	298.434	95.0922	322.376	132.742	337.746	59.5639	17.6147	318.196	235.05	363.044	284.134	211.2	1137.53	762.394	260.346	124.581	234.753	439.076	67.4408	149.08	334.585	572.309	360.822	509.982	111.959	175.49	262.36	228.944	217.039	1109.61	359.806	357.453	266.137
223428_s_at	56.6021	68.4183	103.761	71.1093	111.503	69.0125	95.624	65.1548	61.3462	75.8965	51.8103	78.4178	92.2498	63.3518	67.64	96.8944	69.0856	75.9154	107.902	80.0123	103.987	94.5499	81.5545	90.8474	105.764	76.3091	64.894	131.946	115.733	77.402	68.7907	83.1133	80.7252	57.7219	67.25	70.7734	101.119	118.098	81.4001	112.741	58.0807	78.684	108.317	90.8193	65.731	68.6293	70.0487	55.1403	70.0198
223429_x_at	92.7335	97.4099	133.757	101.957	103.881	84.7307	100.115	87.5126	112.662	126.047	110.337	95.6798	101.977	103.914	85.3503	121.469	112.13	104.373	117.228	86.2692	117.267	127.486	121.55	121.498	106.753	93.1303	100.275	158.073	145.577	84.9775	103.451	105.631	94.6164	70.3855	73.5814	79.9467	111.187	116.635	133.429	104.135	79.4954	124.108	161.59	117.966	91.3781	66.933	94.4248	81.4482	71.2284
223430_at	402.068	400.104	203.393	289.377	273.757	328.688	443.428	850.1	762.1	405.843	477.673	361.678	184.491	287.293	269.485	594.581	726.479	224.309	228.115	253.676	379.937	421.123	245.45	158.729	225.534	616.082	179.415	315.181	223.222	407.175	296.242	192.712	274.808	298.456	240.433	163.826	523.588	189.483	124.82	316.961	215.648	638.401	93.4602	75.3147	118.774	365.85	198.861	288.563	256.598
223431_at	46.712	94.9478	94.534	109.033	92.9853	76.8228	89.7079	75.8081	79.8711	77.2328	77.5696	84.4844	130.237	77.5058	125.017	93.1058	73.0744	339.105	137.254	81.6858	92.8046	119.676	147.047	113.916	234.547	146.899	79.472	122.743	74.1065	85.7582	189.514	139.67	153.736	87.318	108.97	158.042	76.5446	158.031	132.806	108.325	94.7257	66.8386	83.7101	210.798	122.345	77.534	107.671	72.9283	77.849
223432_at	7.82259	8.95431	7.20305	7.24346	7.33835	7.41798	7.79722	9.23892	8.7341	10.9154	7.47117	7.54548	7.20741	7.72305	8.88214	7.34845	6.37356	7.27635	7.28243	7.30684	5.92861	8.60106	7.30205	7.28186	7.28829	7.21253	7.32413	6.60154	7.20476	7.32395	7.20849	7.09287	7.24275	7.41474	7.39789	8.31053	7.22818	7.36087	7.31304	7.47468	9.10661	7.3493	7.40938	6.75028	7.61818	7.64116	5.80257	7.2517	8.44108
223433_at	105.254	69.8547	102.318	107.381	97.1574	89.4171	58.5069	83.8697	125.954	88.7434	59.7387	73.5292	110.357	103.279	113.37	65.6956	95.0378	135.236	87.9369	110.582	93.8726	173.415	63.2668	207.678	149.641	158.254	113.491	107.105	209.193	88.3067	138.814	103.433	70.5415	84.2789	202.19	140.38	161.649	116.372	188.75	114.021	130.951	70.9364	131.242	141.326	89.0471	67.115	91.9257	87.1895	87.3588
223434_at	269.518	2184.66	858.69	1036.2	2015.42	2253.83	450.141	592.992	651.924	293.039	843.532	879.728	1325.8	536.782	1415.03	804.77	871.899	331.969	496.81	519.24	587.145	2440.9	784.815	1216.15	421.82	1295.14	294.539	2426.03	747.467	477.711	1099.8	744.091	956.885	565.234	959.967	55.2709	897.039	472	88.8079	439.855	438.959	170.536	359.229	385.51	338.034	626.195	1331.24	2652.23	793.046
223435_s_at	14.7636	12.7693	14.9988	61.1216	26.9139	98.5456	11.965	28.3758	17.9886	49.4566	6.24699	12.0592	20.2523	10.2675	15.7684	83.4344	10.839	10.2909	9.09609	12.3915	14.0834	7.91955	14.2626	80.5063	12.6825	12.2575	7.15302	7.28985	49.0978	13.3384	36.3606	13.2012	34.1942	29.9384	7.15012	11.3996	12.5026	7.18835	10.7735	11.9216	349.706	13.9852	16.8247	12.3472	7.00881	44.6721	31.7341	33.6556	15.1175
223436_s_at	145.577	116.648	75.9083	114.151	109.434	113.085	104.772	192.482	181.929	161.442	73.6804	94.7331	117.159	150.837	106.669	202.706	145.316	126.791	120.984	148.852	106.857	220.481	146.849	83.1503	191.42	189.188	52.9597	207.895	157.936	129.452	132.939	114.54	96.6418	134.093	205.532	149.851	84.6081	208.859	215.907	128.201	133.222	134.093	120.124	88.4572	133.864	101.087	96.5298	109.264	96.8245
223437_at	1294.89	835.335	187.386	748.512	685.68	844.455	272.804	956.413	1589.65	1484.19	454.951	994.159	864.528	448.488	740.818	416.742	851.565	139.474	1199.04	476.377	837.818	1156.17	251.217	553.985	315.14	811.934	1380.04	261.136	977.108	1547.16	718.833	304.223	834.951	686.292	277.038	676.768	1234.66	317.01	506.101	1365.9	563.823	1053.69	685.204	542.012	677.621	1474.72	355.163	748.33	1184.84
223438_s_at	545.393	313.006	67.178	285.527	309.995	367.367	158.866	359.805	687.588	584.683	189.159	418.072	302.465	163.857	281.443	174.953	349.008	72.6024	430.573	179.692	276.811	506.643	117.952	250.501	144.076	327.289	456.152	122.668	393.235	761.508	311.989	123.909	333.805	219.492	127.57	291.418	583.722	142.143	220.164	620.509	267.958	445.244	248.032	250.462	314.649	669.151	167.52	324.383	396.188
223439_at	81.247	106.314	91.8948	112.465	105.37	86.9159	87.3922	117.032	117.999	84.5981	171.418	94.9103	84.4623	117.925	92.6236	159.173	224.595	348.573	267.395	135.983	229.909	154.366	333.513	331.716	275.762	187.43	112.269	184.575	113.986	88.8288	167.854	299.625	122.381	92.5892	188.272	202.044	123.75	244.222	204.929	84.1016	218.313	144.273	115.226	176.939	139.698	81.5744	89.7194	92.8323	85.3124
223440_at	314.407	313.479	88.8411	144.046	263.526	347.466	123.663	301.205	465.295	422.078	184.098	513.662	126.988	226.393	356.292	163.073	444.266	333.577	387.723	254.637	247.81	162.037	203.614	238.734	257.367	519.877	470.874	139.127	297.622	375.921	316.944	197.511	165.195	274.279	147.778	568.476	300.312	205.727	208.477	183.825	252.063	287.871	179.203	376.216	193.409	196.956	138.27	222.35	305.129
223441_at	235.555	283.909	380.405	338.106	456.243	448.539	378.073	256.071	378.073	270.368	439.649	465.623	251.455	323.541	750.239	312.284	259.605	671.709	339.955	427.294	585.581	244.246	911.772	677.56	1194.74	224.109	527.229	259.602	323.257	246.503	456.72	522.57	375.182	304.347	622.751	348.944	489.013	1230.93	817.739	274.936	315.848	362.188	626.848	607.167	823.649	209.797	315.55	354.883	461.672
223442_at	63.9824	62.164	53.1888	62.0715	61.8711	63.0287	32.7797	53.2265	41.1957	62.0757	62.0757	59.1519	60.4492	67.5898	63.4204	62.2335	72.0684	62.6983	66.8587	70.4192	78.08	24.2251	91.5235	72.6351	119.296	67.8873	73.7175	59.7444	74.3927	82.4161	51.602	64.2203	51.7003	72.3866	62.2726	69.1562	59.0246	51.846	73.4417	129.782	52.7335	46.19	40.358	70.0867	62.0767	38.1271	60.3614	59.7113	71.5496
223443_s_at	63.5152	62.7012	68.5424	92.1992	94.6624	55.4628	34.2739	63.1866	51.8481	68.8296	56.7785	46.1911	82.7486	41.7121	46.4665	80.1598	82.4019	117.12	56.2444	67.4716	53.799	42.2659	75.7604	136.512	95.3988	82.7564	115.347	186.603	168.48	86.9071	82.1653	163.671	88.4658	93.8133	152.971	125.721	141.099	75.7065	177.722	70.5885	109.582	105.959	73.9884	110.337	124.962	100.571	103.339	72.3904	61.6488
223444_at	88.0623	69.0346	102.092	156.611	107.973	59.4991	50.3659	94.2325	125.675	90.7506	74.6107	58.1073	177.236	82.82	98.2547	82.1889	81.4861	54.3197	60.2734	83.5969	74.1224	131.761	75.7094	68.726	151.21	75.4264	74.6341	156.284	131.941	70.7317	66.1369	94.5261	87.0303	63.7053	98.6779	70.2961	128.855	72.2941	118.734	48.9877	80.8549	131.25	109.42	73.1984	72.3522	63.1591	65.624	65.5435	57.4369
223445_at	65.988	68.2808	130.293	116.858	74.0416	60.908	69.1344	48.2725	31.2977	55.9228	80.8419	30.1424	77.6533	92.5499	68.0544	70.2089	42.9269	152.285	17.2208	106.257	59.6305	140.87	254.332	110.794	133.217	87.0374	27.014	123.494	63.1049	48.6197	109.427	185.487	122.928	59.1652	149.55	105.893	68.7512	173.495	109.559	77.2762	92.1495	82.4627	70.1267	113.22	70.1765	55.021	74.92	80.9675	93.0471
223446_s_at	41.7502	39.9289	89.3511	72.74	50.9461	35.4754	71.0768	34.5339	36.356	35.7693	52.7933	36.3091	66.8547	48.0241	42.092	61.975	28.1252	109.023	34.2957	67.7466	33.9269	90.6619	200.436	64.8334	80.5856	47.6277	32.0463	85.2265	40.526	49.9034	78.705	108.909	69.1748	35.9048	74.8563	54.4729	46.5006	105.743	72.3352	53.1608	60.9696	41.4659	49.8646	68.583	47.3333	39.8609	46.2665	61.6948	50.847
223447_at	4.01797	3.94814	3.91359	3.90927	3.93648	3.97225	4.08699	4.07888	4.22504	4.04366	3.99781	4.05959	3.87528	4.49081	4.02447	4.44526	3.94133	3.8847	3.8113	4.55182	3.84647	3.89743	3.92761	3.89461	3.92054	3.85174	3.90571	3.82053	3.88013	3.88202	3.91153	3.84885	3.81045	3.98932	3.93783	3.91685	3.87625	3.93783	4.05072	4.19201	4.00089	3.92291	3.95909	3.85147	3.93783	3.98082	3.90139	4.13435	3.9839
223448_x_at	412.655	338.112	369.206	351.377	319.623	446.743	453.208	412.997	373.139	388.005	382.617	437.455	281.297	538.491	364.146	455.945	372.599	228.95	420.726	424.569	399.615	454.921	412.838	299.317	371.649	562.091	455.378	430.166	674.296	428.796	397.137	321.494	412.279	362.9	338.684	247.16	666.319	409.65	389.92	711.119	287.174	345.388	585.655	361.87	427.64	414.664	353.077	335.797	373.123
223449_at	48.0859	37.6271	35.3214	76.0153	68.1654	29.9305	22.5173	53.1345	31.8334	68.4129	25.2859	33.7465	56.6843	30.8306	39.6351	46.1228	23.6397	28.2892	31.2053	46.2218	27.6503	12.4848	15.0463	10.714	159.529	17.0727	18.1823	12.6418	46.2718	58.5849	15.8546	24.5424	58.765	44.3756	453.181	18.1486	11.3628	17.9158	23.8937	14.0953	31.7184	31.7386	36.6868	140.874	108.875	70.6922	51.6342	57.4164	55.5601
223450_s_at	187.565	174.585	159.776	223.93	178.284	188.41	177.633	131.13	144.462	182.754	257.989	171.688	144.165	247.99	190.23	195.526	327.318	148.511	366.453	486.452	261.596	143.932	586.823	172.093	142.938	329.528	171.85	234.419	213.284	281.849	316.539	323.69	301.89	137.853	127.772	108.507	460.613	139.731	165.688	196.455	182.295	402.053	417.943	245.16	261.256	109.341	151.982	148.192	133.97
223451_s_at	131.553	183.058	234.148	215.56	211.319	155.758	93.8091	128.773	123.736	117.978	154.519	264.985	229.092	175.383	243.273	141.348	139.391	697.657	204.012	287.314	173.366	199.796	202.59	215.033	471.505	224.28	284.302	338.241	354.832	108.924	267.957	266.259	282.893	203.281	258.377	669.369	204.578	320.756	232.414	152.574	198.102	157.291	186.827	579.754	274.592	121.381	202.769	191.511	199.208
223452_s_at	34.3691	70.5774	117.888	69.9369	91.1754	81.7937	125.519	46.2261	46.6586	53.6767	110.834	105.107	53.6354	87.6288	61.2449	294.94	83.0684	195.914	156.478	105.546	104.709	141.17	340.118	161.569	296.964	72.8096	119.675	165.637	86.7438	63.7243	120.306	136.296	103.834	75.4075	210.873	138.467	96.776	289.122	114.41	155.604	58.2587	52.3127	288.756	84.1524	112.262	34.8065	99.5029	70.4497	57.8928
223453_s_at	8.26783	7.3616	10.824	7.37666	8.49351	8.39443	12.3797	7.86102	9.08235	8.86285	11.7526	11.0323	9.97401	7.68997	8.9622	7.77609	14.0997	8.04194	14.5345	8.83725	7.2328	14.4252	34.4166	18.8501	8.08368	10.4014	7.71545	8.17242	7.07923	7.44789	11.2944	9.15144	9.84847	7.91275	7.39323	6.72403	7.10892	8.62076	7.21779	8.34833	7.51922	7.27127	8.99355	7.05727	7.31892	8.03514	6.82394	7.18243	7.94204
223454_at	235.585	295.276	318.212	449.336	233.96	223.838	201.995	308.762	171.626	225.981	169.617	238.941	238.614	756.867	260.812	222.434	78.5879	679.199	123.5	1047.45	225.033	372.653	621.429	64.4427	323.9	76.9364	55.6565	130.801	114.589	209.464	335.572	335.436	417.778	217.508	261.845	183.089	54.4954	1304.98	110.901	103.959	200.749	137.68	93.5107	109.851	45.4003	253.722	279.142	267.297	210.292
223455_at	43.1258	49.0314	65.4958	41.4164	50.8633	67.8333	38.491	26.843	12.9917	30.7377	25.2564	28.3891	49.1337	46.9317	52.8344	65.4466	57.9296	95.7521	86.7792	88.9809	76.3597	74.6738	93.1677	129.697	106.146	116.702	85.289	81.394	49.4628	72.5587	73.3601	86.7905	60.0207	43.0857	126.133	97.396	62.799	96.2082	94.5302	91.1508	106.361	58.5254	43.1094	121.874	129.246	32.4604	57.2575	59.6349	35.5755
223456_s_at	15.6474	15.4854	15.3158	14.7104	22.5804	23.1271	15.7214	15.7791	15.2002	15.6585	15.7917	15.7368	15.7199	15.6113	15.6091	15.5056	14.5659	15.27	17.7115	17.9949	27.8539	22.8079	24.8055	15.3118	15.5962	18.7096	15.4696	15.6595	14.5054	15.051	15.3811	15.2693	16.5002	15.4181	19.9654	13.7972	14.924	25.1957	20.0603	26.5802	15.7261	17.1344	15.7636	15.8849	28.8188	18.414	11.4572	15.4101	15.7286
223457_at	18.2779	16.481	10.7434	12.7423	16.3879	11.7815	12.3899	25.3121	9.53852	28.3473	9.14618	10.548	15.6705	12.8441	10.4259	25.4034	21.9312	25.36	11.018	16.3879	15.2499	17.4167	17.619	39.3452	18.7839	11.254	7.25616	13.2778	17.6672	11.6144	18.3262	6.67888	16.1147	17.0971	16.5036	150.919	30.4526	11.2686	12.3294	12.1815	17.7488	23.0544	16.5166	20.7067	16.4563	24.9275	19.3163	14.1801	11.7401
223458_at	5.24839	7.19023	7.78467	18.5419	7.1649	7.29598	7.38176	7.33613	6.17787	6.15794	7.93838	7.8139	5.11899	7.34321	17.5399	5.46558	10.7285	14.5668	9.39053	32.4036	35.6191	30.9205	5.73815	6.67764	7.12778	17.214	7.15131	6.92408	6.55515	6.20397	10.6941	6.87121	10.9607	9.94367	20.5954	53.514	12.3642	7.71275	7.20598	19.6139	45.3801	37.3933	7.20614	7.11785	9.71297	8.11965	7.11981	7.11177	6.82487
223459_s_at	75.5837	30.4683	35.0319	43.7023	47.8724	56.1001	51.3867	51.0552	45.8889	58.7289	40.5908	64.3076	43.4268	46.5784	43.6055	41.9986	48.2545	54.1648	97.3843	68.1663	67.0914	59.4319	62.4311	221.96	81.2716	163.516	45.9554	43.6286	41.8397	66.0461	111.364	49.4009	49.6916	36.8441	156.251	139.74	53.46	47.9606	57.2241	49.6433	137.098	92.041	31.5108	79.6261	23.4476	73.328	36.1577	43.9795	50.8297
223460_at	11.9489	11.2079	11.9282	14.5855	11.1388	11.2365	11.9084	11.7161	8.74375	8.42765	11.3286	11.4283	10.6978	11.2036	14.0368	7.789	12.3472	10.4698	15.8306	10.4407	11.0508	11.3779	11.5344	10.9006	11.1124	10.9666	13.3075	17.6576	10.739	11.1914	10.9692	11.1418	11.1919	11.5388	11.1828	12.2986	11.1629	14.2804	10.9604	12.2012	6.99516	11.1919	11.2832	11.0318	8.35505	11.6041	11.4262	11.0335	9.47415
223461_at	41.5585	98.1016	69.6838	55.6218	79.6864	116.045	75.0835	76.6967	37.2814	78.7191	58.9051	80.7755	49.2635	103.926	100.07	233.49	114.352	195.349	282.683	74.2298	139.848	172.612	195.408	142.587	155.71	99.4575	108.313	59.7287	80.2356	118.612	123.494	159.325	50.8092	54.8391	85.8128	174.66	74.5962	107.253	133.823	111.663	92.2437	45.7669	84.2086	123.691	133.219	36.761	47.6326	73.3975	118.685
223462_at	97.2513	83.3205	64.4421	79.3332	110.638	86.8391	78.3988	107.658	38.9638	79.2868	69.537	78.911	66.5157	84.6332	83.2901	90.5949	116.021	47.8732	88.1544	110.854	75.3416	71.7274	99.8477	74.1696	126.241	118.692	76.8974	74.9124	59.5539	76.1848	95.9526	85.4826	79.2868	84.4645	45.6129	42.2269	69.1383	63.9158	75.5847	104.754	93.2041	79.2868	63.8387	75.8207	68.3823	82.6369	68.9352	65.5527	89.9986
223463_at	55.934	62.8509	51.4036	82.6504	70.344	53.9398	32.9418	53.6264	56.6386	64.5328	69.3541	56.0177	78.38	72.3124	55.5208	121.125	42.1464	197.751	93.511	78.7177	91.0825	70.4412	46.8691	75.5135	101.4	94.8671	94.394	58.9372	58.6342	62.302	120.966	186.309	56.1359	52.9566	172.799	200.925	69.6765	49.4134	60.5842	45.1536	82.1828	43.6458	91.624	145.387	100.805	41.4602	70.8072	72.3254	66.0918
223464_at	5.65403	4.96098	5.00216	5.49063	5.26202	4.76015	5.16805	5.07377	5.17089	5.23694	4.89765	5.14905	5.5468	5.03947	5.18536	5.03656	4.94533	4.7841	5.62623	6.32021	8.8741	4.99641	5.12092	6.25734	5.02128	4.9612	4.95223	5.15728	4.81664	4.89506	4.87631	4.9471	4.98215	5.15287	5.02816	4.83322	5.10188	4.99461	6.07796	10.3407	5.06598	4.9113	4.92829	4.90441	4.99569	4.95232	4.99794	4.89855	5.04946
223465_at	196.862	160.668	149.029	152.935	186.463	154.818	154.339	211.495	194.115	180.297	154.778	225.344	163.261	243.099	137.971	402.185	173.851	160.166	149.296	171.151	140.912	266.147	168.352	249.471	213.782	181.931	106.586	227.393	300.205	211.128	189.953	214.271	163.225	135.563	216.4	167.38	317.772	220.403	154.986	105.145	125.837	116.397	184.805	145.608	178.413	272.716	200.72	219.189	177.294
223466_x_at	168.458	160.922	121.885	169.546	141.409	171.453	241.06	157.127	140.572	207.402	103.327	133.869	180.316	224.701	173.498	343.976	179.723	132.48	151.442	171.635	150.62	245.036	138.271	225.812	225.812	253.991	205.304	189.31	240.008	255.384	191.257	186.663	145.644	160.63	208.947	163.682	256.517	316.164	182.767	230.937	121.848	167.413	182.412	261.063	322.64	397.435	231.243	226.149	250.094
223467_at	177.727	407.18	1152.45	1661.72	385.593	842.978	1053.54	458.341	1284.6	202.667	2189.44	734.843	482.125	1813.22	606.328	589.939	78.6554	138.173	385.38	2175.1	726.365	784.255	239.704	83.1641	234.453	170.967	348.831	700.67	359.523	194.251	372.932	157.395	4219.36	724.249	679.764	96.1843	58.9636	876.637	145.71	787.903	107.977	376.762	616.751	122.176	141.507	517.372	1880.92	619.801	584.57
223468_s_at	6.45113	6.36442	6.91927	6.18549	6.26666	6.27569	6.41084	6.36953	7.77212	6.31781	8.24798	6.51748	6.05964	6.42257	6.35483	6.27521	7.15137	6.24587	6.43116	5.68659	6.1611	7.15559	6.20614	5.94043	6.17618	6.77688	6.20933	5.96851	6.15332	6.21458	6.16028	6.04842	7.46951	6.33214	6.25498	6.39947	6.24812	6.24373	7.58236	6.33636	6.29139	6.20477	9.06644	6.1591	6.27159	6.36352	6.25531	6.22763	6.23495
223469_at	59.7265	37.3339	14.7488	31.321	29.3395	32.8843	15.2265	33.9257	34.3937	55.5082	11.8739	35.8556	41.2889	48.8159	21.3131	142.012	72.5798	55.5947	57.9334	101.53	30.1352	132.285	61.4536	33.1553	121.005	111.596	33.3438	26.362	73.7822	72.4984	75.8193	17.8107	32.9971	30.1247	8.34667	127.005	38.2493	47.5959	59.4616	51.4408	64.5638	41.8747	43.0347	33.1877	61.7977	28.9645	18.2747	23.0917	75.236
223470_at	149.82	99.3263	147.341	114.428	147.487	120.108	256.459	136.666	117.056	119.957	240.394	133.412	134.22	144.654	195.229	124.658	212.574	167.735	307.486	269.948	261.618	131.911	312.814	423.991	214.805	251.632	237.983	110.441	157.988	141.867	281.688	145.948	142.248	133.574	376.082	268.848	179.525	127.331	212.153	162.729	320.13	238.992	193.171	141.471	134.143	147.557	108.952	132.865	91.7192
223471_at	133.033	130.93	149.624	269.358	158.143	163.118	66.234	48.8833	73.3966	95.6642	144.789	90.2204	143.027	194.722	130.975	128.663	117.612	221.696	47.4238	267.767	137.653	200.765	151.23	72.2431	153.968	110.909	90.1135	91.056	97.1507	141.341	150.455	53.1212	199.451	201.485	116.82	235.143	157.944	165.916	114.215	182.906	300	129.352	107.71	357.351	138.651	77.5388	260.433	187.121	184.159
223472_at	15.0342	17.5266	17.3602	19.9369	17.5162	17.6951	17.9076	17.7977	18.0398	17.7949	17.8326	12.5769	16.8992	17.8274	18.7759	20.5761	11.2067	18.9304	19.5941	21.7676	16.4322	17.3954	31.236	25.6499	22.9776	19.8437	17.4842	22.5195	22.0687	23.476	17.3011	10.5721	21.2742	14.699	17.5405	40.0042	17.453	21.5209	43.7373	17.8553	17.2689	18.3001	23.3422	17.6422	20.8249	12.0715	17.338	18.2184	13.7504
223473_at	16.6573	24.7042	19.4306	27.1691	16.9985	22.1574	19.7323	15.6904	10.8192	18.1969	22.6582	20.3379	17.0996	36.6104	16.7269	50.0081	17.7116	23.9411	30.8284	40.5179	20.6663	19.3971	20.8675	20.2379	74.9935	19.3314	23.0582	22.0244	18.0709	20.872	24.5049	27.6454	28.9765	16.0698	36.3384	20.8856	10.6062	23.5985	20.7645	19.0863	29.508	15.3518	28.8673	15.827	28.3749	19.9261	16.7004	18.5993	25.3313
223474_at	620.306	794.318	1683.75	853.284	771.696	546.253	2063.97	935.562	762.631	952.261	2074.5	625.89	1404.19	446.993	589.996	506.567	887.183	491.312	451.029	657.294	1194.66	1229.15	411.819	564.14	421.093	1142.82	240.334	512.014	470.864	951.109	573.903	415.95	819.653	912.888	617.947	435.659	285.81	737.219	221.399	573.174	615.131	1166.85	470.636	529.056	404.081	853.45	1016.21	1373.91	747.632
223475_at	7.06005	7.07828	6.88204	7.05341	6.9625	6.92411	7.29837	16.8001	7.46702	7.21505	6.95769	7.13313	7.41695	7.28967	7.06104	7.04277	8.92803	6.51352	14.427	7.85019	6.66291	6.47446	6.74065	7.00873	13.4694	5.24937	7.06104	8.32319	24.4883	8.00309	6.88543	6.75367	6.65465	7.98736	6.7946	14.6171	7.95413	6.80081	6.7067	6.9734	6.8579	6.80406	10.1066	6.76968	5.38786	9.26016	9.44486	7.49942	7.19642
223476_s_at	19.2657	18.4887	22.4741	24.786	24.1104	17.2826	17.0178	15.4514	18.7465	19.469	15.8638	24.7148	22.8917	19.5946	16.1691	34.2868	16.6717	42.4515	39.8581	40.3359	20.9884	36.0313	28.2149	18.7027	34.771	35.8832	33.6608	33.9993	25.2464	23.8207	23.1276	20.0147	17.4547	13.6117	33.7478	27.7923	33.4394	34.6395	32.8412	21.1492	16.6804	20.0174	19.0047	59.1561	44.642	17.4646	25.6059	28.1606	19.3735
223477_s_at	89.7745	46.2659	65.0127	72.5716	73.9045	81.1537	47.3081	37.4891	75.8035	60.6726	73.9625	80.6064	86.5694	75.8914	60.1591	103.568	56.828	202.289	93.6821	88.8896	81.1537	101.437	79.4849	67.2346	140.431	102.076	118.974	84.4819	98.4422	81.772	85.3922	82.3839	82.3377	61.098	126.978	105.858	116.691	89.7177	105.834	102.498	61.1339	122.49	100.809	171.082	151.493	43.9613	69.718	82.1796	52.0421
223478_at	93.4736	162.081	167.162	137.713	138.43	189.058	188.942	122.188	141.152	132.173	159.509	126.096	104.527	178.353	122.273	273.043	162.818	185.253	110.363	190.032	109.893	155.565	96.958	184.234	223.351	206.371	119.703	186.865	312.17	156.072	153.856	71.4429	179.379	157.953	275.186	155.634	266.039	103.696	100.219	151.644	78.7806	92.7906	163.392	124.008	120.615	159.12	170.561	197.803	146.772
223479_s_at	77.3706	86.3507	68.7891	85.1307	67.281	73.6286	77.0228	106.726	71.2663	139.354	66.2649	56.4255	72.4816	60.1898	70.3009	115.242	133.963	72.9271	110.089	133.218	107.031	88.3092	85.16	105.001	130.07	129.39	118.486	143.647	182.771	110.529	101.253	65.2429	86.0322	98.1224	96.2957	68.5875	138.484	141.197	124.378	137.906	105.543	43.5594	161.752	103.278	186.288	70.8694	75.4877	68.8995	88.9113
223480_s_at	461.874	466.879	695.145	667.742	574.945	601.859	616.614	372.63	351.316	414.31	365.054	459.27	398.094	835.736	487.333	791.798	386.537	1851.97	566.438	688.425	594.174	778.259	728.549	647.356	921.632	574.346	831.407	1001	994.338	417.726	735.694	572.192	686.969	505.087	822.985	460.336	732.62	964.558	988.32	1019.38	403.32	2616.64	1002.56	714.785	689.687	334.383	612.108	468.716	471.812
223481_s_at	5.09678	4.98913	4.94987	4.9359	5.28779	7.36015	5.14481	5.05655	5.19937	5.10661	5.15759	5.28676	7.23383	5.11805	5.22817	5.00592	4.90453	11.3512	5.04351	5.29604	4.90166	7.24126	4.98148	4.99412	5.89876	5.18537	6.14523	6.1798	5.25036	4.92317	5.02688	8.23905	5.22222	5.66098	5.66152	5.52618	4.9515	6.18217	5.81846	5.08861	5.86249	5.05706	7.98498	6.3303	4.99648	5.65282	6.20209	4.94427	5.08895
223482_at	317.477	160.925	116.732	109.485	140.241	149.554	181.719	375.783	337.63	401.893	130.602	163.005	129.167	86.32	139.436	176.937	336.054	142.842	243.533	139.018	145.182	334.433	113.16	209.177	290.497	209.386	152.52	209.03	333.762	306.899	263.085	142.818	147.561	159.309	318.647	548.651	239.512	678.002	477.498	195.552	193.841	275.676	197.069	252.524	211.228	222.769	104.559	137.531	159.286
223483_at	4.92565	4.7292	4.65005	4.60778	4.68073	4.79977	4.89424	4.85381	5.16133	4.84998	4.85271	4.93457	4.61753	5.06251	4.83274	4.73369	4.72306	4.40568	4.63765	4.59068	4.51667	4.56244	4.69554	4.58496	4.67247	4.63429	4.87364	4.39744	4.60957	4.74992	4.90508	4.49179	4.64053	4.78436	4.70742	4.61574	7.22893	4.71011	4.56996	5.01058	4.76364	4.7178	4.78768	4.64341	4.71628	4.89727	4.65172	4.66159	4.83736
223484_at	12.523	11.3566	76.906	37.7028	25.5939	25.2265	38.0284	20.0534	10.2708	9.97122	79.261	11.5856	29.5286	99.1712	11.207	33.1378	10.7109	325.098	10.6027	60.147	48.3536	10.6152	94.7623	7.21073	86.3238	9.46155	9.73877	151.228	59.4185	8.50538	106.306	269.1	412.023	29.0573	678.652	10.5106	6.16369	848.159	29.1132	8.24709	41.7775	7.54309	8.69631	32.9278	87.2099	28.9844	151.1	86.1299	17.2975
223485_at	72.7397	43.9772	43.8157	39.0387	37.847	36.1163	62.9467	45.3627	63.0598	39.5097	36.0709	49.678	61.4299	46.3041	44.7819	33.5645	47.2453	35.4937	40.3728	40.4317	43.5408	44.6366	36.1235	46.134	45.5116	27.1424	32.9586	42.292	49.6026	54.2427	31.8797	52.829	46.7714	57.5992	38.7077	43.7871	53.362	48.7065	41.5311	65.513	57.9921	61.2808	60.4201	48.6882	46.0033	55.3532	46.5893	26.752	53.5559
223486_at	72.5951	87.8101	92.0908	123.974	90.338	91.6209	86.1946	92.1241	87.3575	91.0716	102.887	108.953	70.7495	119.779	75.5181	73.0849	92.572	66.8397	81.8767	69.815	74.2267	77.8021	67.1274	94.1386	98.6985	60.4713	81.2467	191.157	163.997	71.8265	75.4661	92.8074	129.407	101.09	115.376	68.8544	105.224	67.7054	94.5875	72.376	77.9993	72.4376	170.043	77.1269	102.313	93.629	110.258	117.709	79.8384
223487_x_at	26.1418	29.9207	24.9251	34.9769	23.8659	26.1418	32.942	29.6688	30.5194	30.8296	31.4151	28.3293	33.4985	28.9357	25.4747	26.925	28.7599	29.1179	21.7484	23.1435	26.3957	22.5006	26.1528	23.6349	25.0524	22.6032	25.2683	117.046	75.1258	26.1418	24.5893	50.5609	24.8902	26.1418	25.931	18.3864	22.4355	25.3062	20.5209	23.6104	26.3704	27.4765	26.0016	22.985	14.1341	29.9027	38.4724	52.2814	30.276
223488_s_at	11.7756	12.8491	12.7165	11.9422	12.0195	12.1629	9.8246	12.3226	12.2847	12.1053	12.1102	12.2722	13.5404	12.3404	12.2325	12.0294	12.0142	12.0366	11.7912	11.8046	11.8086	16.355	14.2733	11.7934	11.8203	11.4871	12.0342	13.5505	12.7567	9.50949	11.9576	19.84	12.2023	12.181	12.0302	11.7397	10.6003	12.0233	12.8352	12.3447	12.053	10.5434	12.1189	11.778	11.9049	16.4889	18.1498	18.5793	12.7666
223489_x_at	32.0528	40.4952	47.7905	40.9059	43.3347	40.2268	49.895	25.4361	24.8715	25.4296	29.0972	28.3746	33.3975	33.5483	25.3125	41.9028	17.2405	65.5405	68.4121	46.585	40.3841	36.0202	43.196	74.7243	77.0471	35.1051	29.9517	50.8795	41.7635	28.033	53.4302	34.8462	40.852	25.1894	29.2843	29.5241	30.2364	67.9453	82.7032	33.6909	24.2499	24.1943	54.3793	139.037	33.3058	38.9681	40.84	40.8363	39.0395
223490_s_at	82.9362	72.6355	156.171	94.0776	97.7303	98.5654	108.199	65.2263	44.4373	54.8515	112.098	62.9633	92.7597	70.0754	69.2406	101.062	40.5782	268.683	148.575	89.3974	110.177	51.7605	159.467	141.305	235.059	83.6705	90.914	128.78	116.309	86.2824	121.099	156.352	87.9384	60.3895	162.235	97.5303	115.93	340.193	279.41	79.4044	59.0111	39.4218	117.939	521.43	130.429	69.2585	102.608	89.8603	68.5611
223491_at	63.4351	84.1934	112.834	98.2194	90.7131	80.6578	64.4549	64.6829	55.0377	66.324	109.805	75.6281	87.3819	130.96	65.9124	166.224	55.1944	177.123	93.459	103.739	104.636	148.937	115.029	229.041	188.682	103.739	130.35	155.395	174.678	64.7173	92.1481	113.286	117.513	75.1861	118.19	181.558	292.539	117.958	204.903	99.1913	113.311	232.12	127.065	183.409	127.452	54.5202	118.49	107.864	68.3738
223492_s_at	83.7295	180.817	124.489	126.577	150.408	129.051	64.1385	120.814	169.165	78.8749	82.9857	133.154	210.482	65.7886	88.9478	175.025	275.85	191.289	198.982	137.248	163.067	261.341	31.4024	60.8479	191.492	308.431	222.712	176.82	112.091	186.388	197.472	229.635	150.408	235.127	45.7754	128.827	289.49	136.966	166.756	91.5635	95.2681	240.279	123.666	114.08	158.314	206.274	282.629	125.008	79.3909
223493_at	153.322	109.203	118.12	148.43	124.726	100.881	180.703	136.362	151.515	143.313	129.055	151.701	116.542	119.805	118.234	134.617	133.422	123.501	209.627	141.123	208.37	111.825	115.693	310.786	159.858	286.159	236.693	301.203	362.741	164.669	126.435	153.964	98.6735	129.557	100.567	155.726	413.351	149.191	86.6466	310.117	194.285	140.474	364.744	142.572	219.411	119.336	107.315	121.854	58.6456
223494_at	337.934	459.672	417.109	549.552	629.601	467.255	230.336	285.313	340.568	298.8	645.815	379.701	661.604	404.809	341.755	620.959	672.529	653.413	370.459	705.24	471.495	375.508	481.315	376.807	587.666	386.522	483.732	740.001	325.949	380.535	495.587	631.123	340.909	480.302	295.102	461.088	582.813	547.48	273.292	243.745	664.359	669.863	277.534	736.59	348.033	278.081	465.271	496.063	399.56
223495_at	77.1949	70.0192	87.3099	79.8585	95.9255	73.1765	77.737	83.0801	82.0051	77.5438	76.6834	71.1592	197.601	74.2539	86.6015	73.8844	77.9734	68.9526	71.2021	106.411	83.8227	71.8483	67.7377	75.2992	66.6443	73.544	86.2827	52.5327	71.2504	80.0154	72.0355	70.5728	83.1179	94.899	75.2577	71.2749	71.2092	103.281	71.9736	203.833	91.7509	74.3543	73.9546	71.2155	71.979	75.5779	95.6767	65.6068	76.346
223496_s_at	14.2138	13.7583	13.6239	12.4209	25.4434	13.9796	14.2434	13.7552	14.4708	19.2769	14.13	16.2978	13.379	15.7929	14.2644	13.79	13.7327	13.3877	13.4401	13.5384	13.5734	13.6228	16.673	17.232	13.485	13.5719	13.5967	11.9421	12.1305	14.9208	13.5289	13.3346	13.4483	13.8954	14.5187	13.5814	12.5442	13.7756	13.554	14.2126	21.6357	13.7518	13.8814	14.0502	13.7663	13.9953	13.5304	19.7071	14.6056
223497_at	116.264	150.854	250.377	236.306	161.602	107.289	116.315	92.8232	115.139	79.2019	177.684	104.767	181.416	123.272	130.556	46.1662	132.748	203.058	85.6179	136.898	243.501	181.49	107.953	293.266	293.425	44.8594	129.024	183.711	121.405	108.811	190.146	186.494	197.743	129.922	223.281	171.078	243.781	134.219	157.862	74.4151	138.149	133.346	193.112	167.51	72.7005	101.799	151.937	147.446	98.7265
223498_at	6.59008	7.67937	6.30997	5.58526	5.94197	6.03515	6.86353	6.60963	6.62942	6.11741	6.07049	6.7324	7.14555	6.32201	6.17539	5.97127	5.90928	5.82167	5.84929	7.27598	5.61684	5.89774	5.95164	7.21149	5.78493	5.72001	5.81278	5.89055	6.03016	5.92868	6.89708	5.98521	5.8832	6.13074	5.67509	7.9969	5.73156	8.44506	5.89518	6.06329	5.9624	5.90551	5.60941	5.87836	5.96064	7.37711	5.71136	6.94746	6.83664
223499_at	38.8931	51.3994	61.0764	104.039	100.64	47.8019	31.4678	54.3251	42.4783	55.614	53.2961	31.7731	110.014	35.0804	57.8682	62.8972	30.6593	97.6997	55.9008	73.8514	88.0301	30.0027	31.3641	40.1321	110.22	62.5201	55.7218	52.9198	62.0937	54.2574	56.1799	130.75	70.9269	80.7174	50.9105	53.187	30.061	42.2935	66.883	58.0716	48.5459	32.3903	48.9297	41.1138	25.3533	30.9584	108.684	63.4469	55.3894
223500_at	10.1218	8.59422	6.52456	8.79165	5.26968	14.5765	5.4106	7.31149	10.5853	7.80013	9.8902	5.3988	6.36027	7.89171	9.63602	44.2256	9.3899	8.69887	38.7925	30.1951	8.97255	42.2016	48.5423	5.4612	24.3382	8.80853	42.9677	7.94204	5.11746	20.4572	9.17817	28.7083	10.0192	11.6067	11.1096	8.43233	6.54901	33.7179	85.029	9.89522	8.74981	8.08569	7.65131	7.82035	89.2957	9.75683	9.52783	8.7633	9.806
223501_at	45.878	101.806	138.014	199.07	136.432	87.9125	69.5885	55.2134	35.9937	44.0933	105.901	61.2728	221.623	82.0159	77.6285	49.445	97.2202	176.09	56.5237	123.674	102.414	87.6213	143.02	35.4625	99.9594	45.7701	85.3768	631.816	198.478	33.9666	87.2042	356.146	155.365	109.806	67.8675	15.929	75.1861	94.4506	29.8468	43.7201	75.5388	34.4562	63.2479	31.1621	14.033	70.249	141.909	107.406	38.7011
223502_s_at	136.823	226.643	228.878	409.281	191.716	144.399	188.579	90.8855	72.986	88.8512	296.58	106.97	412.158	110.288	124.734	82.2348	169.803	237.199	96.585	231.746	243.663	175.91	313.813	42.4318	167.188	76.3692	217.866	1257.69	390.602	81.6146	187.917	649.967	282.337	193.632	110.281	15.883	146.666	166.047	25.8709	77.0802	161.095	39.8623	110.381	94.1538	30.0276	141.741	291.37	244.005	150.947
223503_at	6.73661	5.60291	5.61807	5.57362	5.70376	5.86692	6.42372	6.02659	6.21947	6.00909	5.9281	6.11396	12.6319	5.92684	5.75517	5.5485	5.64997	5.63163	5.24216	8.54087	5.33959	5.58221	5.63666	5.38423	5.71247	11.1389	5.63114	5.65844	5.40625	5.5967	5.67162	5.63232	10.456	6.32701	64.275	5.67879	5.71593	6.96584	5.51925	5.79638	5.59604	5.53335	5.67296	5.48695	5.54016	5.75099	6.6984	5.59785	5.75323
223504_at	25.1592	38.205	34.2428	55.2849	42.9609	24.1632	61.165	45.0756	35.3396	40.7028	55.97	19.363	51.1181	45.9928	24.2699	36.4592	32.8674	26.5995	25.3412	51.6601	44.8903	30.3248	19.2649	32.8226	24.7326	42.1794	17.2975	42.4306	25.7309	42.3981	25.7023	46.0029	45.8506	36.2447	28.6519	34.3066	31.2537	23.6664	37.4253	14.5315	29.1609	43.1241	48.2204	34.3591	48.7401	51.8543	43.1414	66.1074	22.5827
223505_s_at	6.58726	6.2336	5.60433	6.56087	7.26261	5.101	6.49484	6.19455	6.35462	6.51214	7.1204	6.59053	5.42194	6.1005	5.98638	6.74448	7.87186	5.82987	5.61317	8.33872	6.01486	5.71341	8.39946	6.06835	5.82506	6.08355	5.72363	5.84945	5.5211	7.45921	6.1012	4.52889	5.53761	6.18556	6.26319	5.66968	6.67014	5.91883	5.6247	6.07088	6.18556	6.22433	8.70232	5.68235	6.22796	6.44967	6.07955	6.55961	6.18371
223506_at	54.6718	61.0178	79.3493	93.1377	51.8436	56.7202	84.6227	50.1846	62.7831	71.8875	69.3217	67.6925	58.4729	128.405	62.3854	117.805	68.7689	105.932	107.556	103.278	73.3352	123.534	73.5307	158.495	125.912	87.6727	76.356	102.798	66.7685	43.1852	86.3802	89.77	67.9202	45.5419	59.9587	91.2783	117.64	72.0182	189.024	50.5664	64.7364	50.2105	70.8413	90.4832	125.496	78.2175	71.4669	80.5944	62.1997
223507_at	366.802	336.086	261.508	308.496	317.445	481.509	503.569	415.08	409.435	416.305	322.528	364.156	223.433	290.953	343.66	242.92	477.946	143.594	478.165	242.7	305.617	360.634	180.139	237.982	151.322	581.699	359.022	272.917	513.853	517.268	320.94	105.733	239.31	334.569	177.175	111.114	599.95	118.692	230.606	347.632	206.749	293.386	272.624	180.248	242.153	377.105	269.438	351.61	299.18
223508_at	14.7595	13.5099	14.1294	12.2862	12.8456	10.628	18.9598	13.3442	14.4412	13.0943	22.6043	13.6915	12.6316	15.132	13.2216	12.3307	11.9118	13.0749	12.2965	15.9399	19.7049	12.671	10.4875	12.7309	12.7377	12.6963	12.8318	11.9816	12.2454	12.7924	12.5019	10.4147	11.9356	25.3795	12.8723	12.6261	10.148	12.8502	11.8821	13.6668	12.8802	12.8322	17.7555	13.2445	12.8629	13.5596	13.4637	12.7101	25.1771
223509_at	133.033	77.5798	61.0234	123.907	116.307	138.691	39.5013	27.5375	67.8089	33.1789	106.356	147.04	37.3113	101.857	46.6109	80.4602	18.6423	28.3347	311.166	100.489	615.782	68.5753	88.6393	1172.72	40.7873	193.857	108.13	10.3162	47.8741	178.631	56.1498	264.977	221.57	62.8508	14.7146	13.1895	117.682	23.9355	20.1298	369.197	9.46671	7.7396	167.869	75.5424	187.834	56.715	82.4997	77.3213	97.5
223510_at	4.84619	4.15377	4.83948	4.70238	5.04137	4.94551	5.017	6.44473	4.90138	4.91926	4.83865	4.89473	4.79177	4.84668	5.47445	6.63284	4.76374	4.77254	4.81217	5.36453	5.2671	4.62175	8.22546	4.83687	5.07377	4.63358	4.99597	4.67259	4.57834	4.76081	4.71343	4.77705	4.82928	4.77557	8.11874	5.33202	5.617	6.97585	4.83449	10.4933	4.90653	4.72183	6.86794	4.85103	4.94256	5.03682	4.8429	4.73033	4.90407
223511_at	25.7831	18.6528	20.7637	17.6315	24.1342	21.6454	23.9768	20.2681	14.8334	19.0451	22.4377	14.2724	22.7768	18.9127	25.2921	19.1826	14.6083	51.0242	43.4308	21.8811	29.7371	24.8148	53.5245	58.6307	39.6255	40.2712	35.1787	28.3623	23.8933	20.0046	36.0055	69.2472	24.1623	21.1623	26.8376	38.9478	39.7952	30.7538	49.7694	46.3051	20.2029	38.3888	33.6211	28.9171	31.0698	21.5774	25.0294	24.5976	15.1476
223512_at	163.008	219.176	141.772	133.242	181.61	247.876	248.036	183.074	201.085	147.504	212.259	299.657	114.865	245.121	202.511	291.023	177.445	63.7865	168.611	266.877	200.634	188.154	259.246	186.363	139.774	160.712	126.183	243.821	270.883	173.427	242.393	177.539	150.377	134.849	147.76	95.6951	299.694	159.317	129.136	242.531	335.071	96.6151	299.709	73.2437	177.043	179.423	127.363	148.936	149.551
223513_at	39.2856	27.5704	27.6413	43.7202	36.6408	34.6699	15.012	21.1779	31.2286	33.0123	29.8983	33.0059	43.6424	35.118	27.2213	38.4704	80.2322	126.634	53.6531	49.37	52.5013	50.5621	51.7469	185.879	117.747	86.6177	39.2048	99.3421	53.1808	50.34	105.096	89.1603	41.4779	41.4489	191.63	78.3314	36.5032	85.8229	176.484	29.5673	44.072	72.9917	56.1574	158.084	51.4627	24.4197	33.3572	36.8633	25.4654
223514_at	47.8907	55.6583	65.6084	45.6969	46.3246	44.3917	48.6645	49.0073	49.909	47.769	41.634	45.1349	43.019	48.0455	41.2514	43.5559	45.3874	40.0364	48.2571	44.0122	43.4784	44.3296	45.7405	43.585	33.2639	39.5219	28.8717	60.2288	39.8776	40.5121	44.3471	50.7234	45.4371	46.8568	45.614	41.1895	48.5871	45.2965	39.1365	47.8368	45.7938	40.9788	41.2667	44.5574	40.6714	47.3202	40.3231	43.0284	47.5461
223515_s_at	135.206	104.024	76.6856	109.341	104.966	164.871	114.357	147.61	139.189	180.082	70.7309	106.722	75.8227	152.301	128.889	124.153	188.48	75.8611	58.6785	119.378	99.427	186.2	96.0768	136.852	176.278	58.267	116.828	114.629	293.607	151.879	165.492	58.546	116.215	148.519	153.465	100.614	211.953	103.672	262.97	90.2	139.246	87.7713	252.721	182.574	177.592	79.0511	110.714	101.928	143.643
223516_s_at	1395.79	1137.39	1456.98	1236.68	1269.16	1347.25	1395.22	1317.13	1075.86	1437.77	1401.18	1240.37	1155.17	1654.94	1215.49	2486.69	1191.39	4299.86	2997.68	1742.83	1570.03	2120.45	3038.88	2255.01	3530.23	1975.84	2186.27	1944.07	2233.25	1223.57	1897.92	3223.94	1246.35	1257.62	4264.28	4184.79	2722.43	3352.37	3822.53	2374.76	1577.62	2026.41	2091.9	3070.09	2750.4	1147.21	1133.62	944.122	1153.93
223517_at	41.6437	47.69	38.1196	51.3466	42.0368	55.2743	39.8366	29.3631	40.5059	33.3839	40.7701	51.5471	46.0503	39.559	39.1796	40.5132	51.5863	42.8187	77.6314	62.3565	70.9565	65.111	41.4928	46.8542	42.4663	48.066	88.2206	55.3844	52.0976	54.7806	69.3545	43.8824	51.436	62.6706	57.382	56.904	61.2818	51.7009	59.3421	82.6936	107.621	70.2633	28.9457	41.7337	103.938	39.1131	50.0439	47.1743	73.8286
223518_at	37.0771	27.8842	27.6446	31.9395	27.9238	29.5999	28.6084	31.5073	29.5862	21.8467	28.2828	28.5377	27.3344	53.5769	19.9531	27.908	27.8301	28.7662	29.5718	42.6455	27.6125	32.7571	27.908	27.5879	27.6553	26.855	27.9071	27.1661	27.4318	27.939	27.4829	22.6541	28.6593	28.1602	28.1239	27.3864	20.2537	36.8923	27.908	28.4208	27.4398	27.9192	39.3693	27.6861	32.092	28.1294	27.5513	27.6888	28.146
223519_at	148.449	159.085	130.135	136.63	160.936	144.124	129.994	119.806	222.502	195.065	142.241	148.198	160.936	84.8069	141.928	163.834	349.831	73.2704	123.292	149.491	95.9442	134.482	80.4674	91.341	195.194	117.038	209.412	54.6442	156.026	155.737	81.6475	158.542	77.8753	182.17	404.113	73.5978	74.3894	162.714	142.962	51.4709	162.456	683.028	261.912	165.455	169.944	125.125	249.574	161.975	149.558
223520_s_at	6.26058	6.07666	5.99943	5.90562	5.59364	6.15168	6.2725	6.22103	8.3803	6.21073	6.14526	6.31979	6.08394	6.23235	6.19335	5.61719	6.07978	13.86	8.87775	5.95282	5.98868	6.19977	7.94233	5.40318	6.03685	5.32966	6.0226	6.23055	5.73326	8.52217	5.96991	5.96405	6.06809	6.21084	11.0376	6.004	5.98492	6.09389	5.86081	5.98486	6.01174	6.04776	6.69011	5.89303	6.07828	6.89926	6.92644	5.98254	6.19934
223522_at	16.0996	34.1421	17.7427	19.9951	19.8513	13.654	17.7957	18.0684	17.1209	27.3304	13.8184	28.8128	32.458	24.525	18.0387	24.2951	20.2779	22.3658	19.6534	29.0254	12.5915	17.7729	31.1436	14.3202	43.43	19.5594	19.8425	20.2779	18.9208	15.1626	16.1675	16.1642	15.383	18.7517	22.0523	30.3917	17.856	24.8065	63.7605	16.0849	18.2685	20.7335	15.0316	31.5064	20.0772	20.3768	13.7857	24.4024	22.5451
223523_at	4.7649	4.50333	4.41376	4.38701	4.49579	4.60786	4.78778	4.65123	4.84362	4.64559	4.84994	4.78232	4.34088	4.71436	4.70785	4.76835	4.51398	4.40501	4.55391	4.43064	4.4592	4.43647	4.52243	4.42757	5.48245	4.48211	4.48493	4.40073	4.43949	4.51522	4.45773	4.3539	4.73693	4.68223	5.00944	4.46324	4.44482	4.52653	4.47995	8.83221	4.52725	4.51563	4.5478	4.47553	4.49189	4.6167	4.5265	4.84251	4.67968
223524_s_at	5.2736	4.96808	7.13797	5.24266	4.97968	5.27331	5.56173	5.18088	5.1123	5.19536	8.04512	5.31516	4.82062	8.74275	5.64623	4.97251	4.96947	4.45892	6.44666	4.92612	5.98171	4.61701	4.92499	4.76917	4.94752	4.8095	5.37984	4.74037	4.93084	4.95894	4.86081	4.37151	4.86064	5.58149	4.47214	5.46074	5.36966	4.98438	5.02506	5.36769	5.06564	4.96451	5.16641	4.86855	5.02433	4.93641	5.53752	6.01195	7.56877
223525_at	58.4649	53.2682	54.0344	43.2056	57.7389	52.3743	56.6095	52.9171	59.0002	57.8671	42.9489	55.9469	70.985	51.7329	47.3447	57.1579	57.6869	58.0236	81.7835	54.3739	61.8322	65.4182	49.6845	80.6004	76.2955	67.2487	60.1297	56.5564	49.183	67.9644	49.8399	47.5488	50.1736	58.1758	66.8694	73.2818	46.7939	79.3054	55.0995	92.7314	64.1119	55.9316	49.8819	48.3871	57.8671	54.3469	57.537	45.1544	62.5315
223526_at	155.829	177.453	164.405	186.415	190.503	150.672	152.516	169.704	136.654	154	147.723	131.718	161.042	200.531	220.681	206.353	113.036	226.883	169.316	234.444	167.969	276.787	226.345	295.199	217.052	218.419	208.872	332.004	234.178	149.801	250.078	187.485	171.408	147.276	407.471	218.263	325.478	220.965	260.612	252.704	219.67	281.762	164.68	121.498	402.348	122.571	169.888	192.052	116.933
223527_s_at	38.6576	45.1311	59.6728	40.8956	19.3268	30.2487	112.741	54.2561	38.3884	45.5018	80.2834	31.1224	17.7423	50.6625	12.5346	28.1406	19.1281	46.8244	74.5861	50.991	45.699	20.626	47.6807	50.9499	31.4161	68.0513	27.5645	82.2925	52.9991	47.5378	53.3433	45.238	31.5236	32.7674	16.4741	35.1558	85.7359	41.9973	32.6996	96.0896	36.2331	24.612	25.2485	23.2974	47.8023	27.998	59.2236	29.3795	44.0438
223528_s_at	162.848	113.376	126.301	134.206	146.162	116.424	128.142	114.967	87.302	141.646	95.6832	103.111	108.871	123.156	111.68	141.21	92.2559	90.3597	117.818	173.027	128.816	146.147	155.151	119.162	75.4657	144.648	172.793	110.184	134.378	154.915	133.168	169.291	111.907	124.909	196.804	134.104	181.954	75.8705	219.875	179.235	113.618	118.041	91.4095	121.01	173.403	85.5547	92.6614	106.927	113.987
223529_at	7.93943	12.6954	7.2452	7.03456	7.45072	8.24971	7.94661	10.295	9.35303	7.26239	8.66695	9.01569	8.62031	7.89519	8.14181	7.00545	7.84008	7.05712	7.24925	7.17833	7.26488	7.72126	7.31628	8.16678	7.36143	8.23897	7.44431	6.54243	7.38368	7.7127	7.92143	6.74297	7.36979	7.75645	7.87247	11.6316	7.76257	7.60687	5.78556	9.62509	7.55863	7.60036	12.2376	7.41814	7.4174	8.28589	7.22126	7.29202	8.24078
223530_at	14.7594	12.045	12.0049	12.7852	15.6412	15.9736	9.91241	9.6702	9.81426	11.4175	10.4547	12.582	15.2412	13.7836	10.0707	15.7442	11.5768	58.6466	174.672	18.2487	27.8926	20.1363	134.499	100.709	94.7747	12.2486	29.3504	15.0118	9.29199	10.0621	37.8031	119.607	15.3456	19.1063	287.338	59.7889	16.99	28.8964	34.3932	9.63223	25.4248	11.5492	18.0913	62.4253	80.9179	16.0319	14.0598	13.0322	15.22
223531_x_at	351.451	360.097	228.132	327.242	348.142	438.866	256.371	399.239	480.406	370.183	312.849	502.093	217.958	497.907	419.988	363.255	481.187	365.234	480.104	608.21	257.767	418.107	456.854	800.695	693.31	776.364	661.934	378.268	357.738	444.101	480.654	483.953	239.049	434.453	1271.68	701.824	443.234	551.331	567.839	430.545	836.416	543.15	419.532	365.624	408.245	294.822	163.518	414.779	365.88
223532_at	42.4501	44.8014	43.2274	32.9279	40.9612	36.5482	36.349	46.5799	49.8038	75.519	22.9965	58.2787	35.0122	36.8241	45.2036	45.6748	49.3832	54.6698	76.6528	63.7874	36.2035	102.381	84.6376	37.8824	83.8718	62.0038	57.7003	94.2277	82.7191	58.4584	79.1442	86.2848	42.167	59.9266	65.281	50.7009	75.9998	149.111	299.103	86.0685	46.619	71.6608	77.6035	47.7834	106.823	39.0465	47.7453	35.8535	50.3988
223533_at	28.7066	48.2129	83.377	64.1913	76.4687	54.8365	43.2573	79.4017	74.5544	53.1728	28.1586	45.7025	88.499	74.5569	53.1524	61.8959	39.1764	64.8861	40.5734	61.2324	48.1031	37.2465	97.9762	40.1341	44.8653	48.3244	29.669	226.064	68.9638	38.4193	47.5302	129.444	69.8494	79.5798	42.0844	48.1003	48.4972	38.7639	39.1558	42.4019	48.972	34.6369	48.9346	45.8396	29.907	60.0372	83.4708	76.9533	49.5489
223534_s_at	9.54517	8.26504	8.37291	9.21983	8.19598	8.44193	8.94011	7.9528	8.38172	10.0026	8.87859	8.58078	7.97451	14.1614	8.85878	7.84759	7.95134	17.2835	8.637	12.2664	8.7063	12.878	14.8751	12.7412	8.11295	10.954	10.5737	10.8496	8.44968	11.148	9.32832	8.81923	8.62616	8.82536	13.4446	12.3551	8.6491	8.47093	8.62603	26.7359	14.0598	10.6803	8.02819	8.16286	7.99824	7.90028	7.74907	8.24421	10.0715
223535_at	428.763	288.03	243.905	393.355	243.631	180.779	317.722	459.552	394.012	497.006	243.035	316.439	245.965	472.28	245.033	430.257	305.562	157.988	400.96	263.214	251.718	327.108	160.399	153.511	258.17	347.034	272.796	309.382	817.019	301.961	141.818	132.37	347.111	299.455	103.938	172.153	878.515	195.622	200.066	223.833	492.982	275.6	915.219	388.228	79.923	334.218	331.403	269.283	381.626
223536_at	6.32363	5.6774	6.17459	7.75311	6.18705	5.92953	6.35576	5.97397	5.93441	5.79684	5.80017	8.10774	4.98363	6.05803	5.95645	5.75025	5.76018	5.32145	5.56024	5.75949	6.65551	5.57525	5.67478	5.56217	5.58365	5.56423	5.6148	5.37951	5.46907	5.61826	5.58039	5.46377	5.60629	5.55316	5.76156	10.1245	5.57859	5.95591	6.79055	6.03565	7.46606	5.63815	8.98178	5.61566	5.66579	5.75679	7.80007	5.57078	6.18823
223537_s_at	49.4145	30.4695	22.2219	23.2938	42.3662	26.8158	35.1955	32.253	24.8306	33.5262	35.5401	25.3825	27.801	33.749	24.045	23.8699	22.9639	21.4576	25.6911	28.1008	26.8387	24.261	25.9283	22.3377	22.2534	32.1259	23.5917	28.7454	22.4733	30.2115	38.8812	21.4551	29.8342	28.045	22.5503	22.2172	22.5247	34.8197	22.4332	33.1761	57.2534	23.4167	25.4335	23.4725	22.9472	30.4504	22.1561	22.9269	30.4471
223538_at	140.521	127.589	252.228	259.23	268.497	202.189	146.884	171.128	90.0385	151.773	211.675	222.333	236.799	448.988	193.026	537.355	329.898	770.364	211.258	309.045	317.033	644.8	293.34	492.851	690.771	369.073	261.034	520.7	274.935	180.544	289.788	376.942	312.826	162.734	799.904	412.66	547.802	454.056	644.317	115.114	537.628	240.495	336.027	977.418	635.76	143.629	318.4	168.14	159.44
223539_s_at	43.7527	56.923	103.185	86.5887	77.2138	66.4591	51.0799	37.0274	37.64	40.1963	75.4138	110.468	94.5414	113.5	79.8981	110.019	92.5953	285.932	69.1585	105.574	94.6613	267.999	124.165	245.437	243.073	87.1833	86.5272	160.118	94.4851	51.6186	113.287	124.976	104.716	56.3793	203.893	163.152	211.388	181.12	326.665	95.5077	150.195	69.9198	158.523	234.842	196.707	61.8487	103.09	67.6859	55.1059
223540_at	14.3781	13.8307	16.3021	13.5381	13.4697	14.0244	14.2173	20.3247	13.3353	14.191	14.1323	23.9386	13.5202	14.1567	16.4313	13.8317	13.7965	12.9914	13.5409	10.4997	13.1447	13.4304	13.7564	13.4198	13.3791	10.9503	14.194	13.006	13.4656	13.739	13.5917	13.1963	13.5427	14.021	13.8288	13.3476	13.6815	13.8263	13.7663	14.1654	17.1132	13.7947	16.6457	13.676	13.794	14.0063	13.771	13.662	14.0622
223541_at	9.95825	9.78814	11.0204	8.31016	9.77841	9.88026	10.8774	10.3065	10.0763	10.9305	18.578	10.4521	10.6774	28.6445	9.92151	9.83624	9.73716	11.0065	10.4455	9.70004	9.45395	7.61515	8.89324	9.57311	8.16678	10.6496	9.70041	9.49731	9.45806	9.76851	10.711	9.35794	9.44845	9.95818	9.78574	95.557	9.60488	8.28077	7.81341	9.97136	23.7321	9.78114	9.64869	9.63528	9.75996	9.98062	11.009	9.70808	10.1678
223542_at	32.2941	31.2882	35.6382	62.9289	23.2386	35.4475	29.2539	39.2597	39.326	32.2011	31.7503	34.7089	63.9709	33.4147	22.5547	83.7037	122.208	64.3866	29.3177	28.9567	38.3383	43.6015	65.1966	108.247	68.822	50.9746	40.9009	309.959	45.7051	28.732	26.2295	92.9375	54.5841	30.5569	71.2234	45.1117	50.2654	65.1668	68.6904	36.5736	40.3143	35.4229	56.2002	60.0884	39.0617	28.6352	53.4116	34.0755	25.9017
223543_at	8.3896	8.89975	11.9015	9.80065	10.1893	12.6398	8.69025	10.3369	9.14514	8.54068	8.55654	8.42301	10.0103	13.7308	8.45335	8.20354	8.34172	7.58837	7.45749	10.9954	9.68862	7.93306	8.06614	8.54857	10.4459	7.59616	8.68743	7.26636	7.10364	7.98476	5.78046	8.39758	9.67259	8.39806	8.2843	7.70956	7.97534	8.7663	7.26289	8.56639	8.2175	8.11689	8.10913	8.59552	10.7735	8.44841	7.91708	8.01209	10.9567
223544_at	11.9366	11.2594	11.065	11.2807	9.96337	11.4657	11.725	8.12064	12.1228	11.5904	11.6029	8.39951	9.60989	14.2885	14.3773	11.5221	11.5307	10.7584	20.6664	16.435	14.4641	10.1218	16.1352	11.3559	11.4362	15.8267	17.9267	11.0585	10.23	13.1823	11.359	12.1326	10.9496	14.9465	33.4667	11.3053	11.0969	13.8116	14.1706	15.4359	11.3011	17.5548	12.6159	6.28217	27.5288	11.5617	9.07155	11.0909	11.8204
223545_at	5.70082	5.54546	5.49756	5.42296	5.58268	5.89096	5.88899	5.80346	6.40455	5.70466	6.62483	5.93423	5.37121	5.79385	5.93519	6.42319	5.60369	8.89379	5.39624	5.43178	5.40187	5.94214	6.68981	6.32865	5.47432	5.4793	5.50718	8.47682	5.36221	5.5872	6.34135	5.38352	5.39685	5.74007	10.5769	5.53181	5.4961	11.4397	26.4058	5.66756	5.72821	6.65662	5.61583	5.55728	5.60139	5.94933	5.44989	5.54227	5.73914
223546_x_at	104.369	100.712	155.317	108.759	89.6563	82.163	104.213	83.345	61.6975	89.2559	86.271	85.9836	114.374	83.2814	81.5239	85.9913	116.501	152.128	100.679	115.923	141.526	50.5615	90.07	83.9807	111.268	136.34	114.387	150.71	82.852	111.274	84.953	112.615	90.0567	87.6722	119.101	147.337	110.055	85.6623	63.8902	94.0019	85.8042	109.408	92.565	73.723	108.443	85.6362	80.2489	80.8724	124.093
223547_at	45.5518	35.2831	54.0724	77.4838	57.1316	49.7154	50.9807	33.6711	55.7427	59.6069	36.143	42.4905	54.4073	51.6252	50.8266	78.3553	71.3192	53.7511	77.8678	66.2331	68.0016	51.5467	64.4637	106.943	41.0542	117.921	61.7186	112.165	134.368	68.1885	71.1463	72.6385	72.9075	50.1628	62.1044	42.4741	190.346	60.6833	60.7815	69.7391	94.5785	72.022	85.7935	38.9027	69.2262	40.7301	65.4587	53.2643	50.5295
223548_at	49.4324	32.4732	27.2143	30.2589	31.5824	39.925	38.4886	44.8787	49.6513	50.8087	38.0233	53.5335	43.312	41.4188	58.3088	40.7775	34.4898	42.6858	86.3497	37.2796	43.3619	54.3827	65.1634	66.8496	70.358	64.375	98.0298	61.6859	52.5629	55.197	44.3819	64.278	43.312	34.4791	42.5854	102.243	162.367	51.6304	41.138	64.1445	56.0521	54.3007	55.3857	38.433	58.0767	37.7126	47.0851	39.7391	50.1744
223549_s_at	232.938	186.179	95.2437	137.392	176.062	245.932	179.837	182.117	311.134	368.401	179.636	254.534	75.996	246.491	172.532	143.468	481.795	183.937	156.754	227.421	147.047	201.097	177.302	107.403	152.519	193.762	115.053	110.246	164.029	270.687	207.9	27.1621	191.124	207.792	83.8829	708.526	113.057	107.283	117.075	80.8009	608.565	315.575	74.1192	177.151	208.464	312.691	149.28	177.038	252.056
223550_s_at	4.90845	4.74229	4.68144	4.64874	4.71158	4.81136	4.90496	4.8801	4.98478	4.94752	4.86083	4.97213	4.63215	4.89553	4.83479	4.73828	4.72101	4.57489	4.61555	4.6467	4.62092	4.65239	4.72098	4.66962	4.68488	4.66354	4.71027	4.56944	4.58759	4.71196	4.6513	4.57121	4.6471	4.80962	4.74938	4.6198	4.67479	4.74358	4.65527	4.89124	4.75531	4.73142	4.75489	4.68916	4.7351	4.83435	4.67307	4.67964	4.86309
223551_at	22.5532	90.5816	96.4617	116.903	76.7533	36.2731	26.0153	36.3163	74.438	23.4671	45.1212	104.132	72.7644	29.7428	101.521	46.3774	32.9359	1017.24	59.2502	17.4132	23.1775	24.2981	26.2916	137.602	860.739	13.4224	325.931	6.28268	183.954	23.6614	62.0724	32.9572	105.573	35.2572	443.134	251.452	139.738	510.18	96.8055	16.6964	9.91891	13.9825	41.5666	816.644	417.61	48.3517	97.6167	80.617	12.6919
223552_at	12.3533	12.9111	11.744	11.1718	11.8421	11.8833	11.9592	12.0594	12.2024	12.0376	11.8887	12.1884	12.9243	12.0567	18.1534	11.822	11.8184	11.2838	11.5069	11.7354	9.03164	9.30912	11.8356	10.9149	11.7728	11.7621	7.68304	12.308	13.6233	11.5554	11.7008	10.5913	11.6993	13.1474	11.7983	11.6969	7.93747	11.8689	11.5952	15.7506	11.2433	11.8431	14.1531	11.643	11.8465	11.9201	11.5005	11.7706	11.985
223553_s_at	5.96329	12.0721	29.6035	10.064	11.0886	6.38927	6.65539	9.82912	6.7494	8.62002	8.0408	7.30469	28.4799	11.3836	7.35212	12.2847	6.74229	26.0677	14.0213	11.4883	20.5374	7.45345	8.09091	7.3376	14.1803	7.53891	7.90161	41.819	8.21582	7.63661	7.38938	22.9664	17.5559	7.61637	7.01851	8.37067	7.43977	14.3128	6.66203	9.68863	10.462	7.50146	13.9332	9.54568	7.63606	14.0354	10.7399	12.3656	7.97622
223554_s_at	18.4429	20.7625	23.1853	25.5397	20.5428	17.328	20.825	22.0672	20.7519	18.159	14.6872	16.8542	26.4731	22.265	20.4519	15.2624	22.9358	31.0687	12.103	17.4457	17.3681	17.6099	20.5666	11.5469	30.3966	21.5308	19.115	25.9397	15.764	27.9444	18.5874	28.695	26.1565	17.5732	39.1194	29.5505	24.859	31.168	28.5111	22.0974	18.0956	16.7042	20.3581	37.3842	21.3564	17.3948	20.0912	20.0724	28.4912
223555_at	83.2299	72.369	78.8369	80.1747	54.188	73.7535	74.155	70.5077	120.654	85.3517	74.5733	78.8055	70.9078	88.987	73.5847	88.6171	62.5918	151.73	145.495	88.7518	56.3302	69.2593	183.862	69.8366	76.8905	75.5307	84.6181	81.178	70.7259	102.379	95.4625	81.3295	76.4153	75.6906	149.989	76.202	76.3296	87.779	116.038	63.7584	110.475	84.2613	64.9989	61.9945	94.4258	93.0327	84.4252	96.0234	98.7135
223556_at	6.95927	5.8969	7.75322	9.35041	5.8543	6.03308	6.23439	6.2032	6.36205	5.96621	6.15051	6.90332	8.54631	6.17423	6.07307	7.62979	5.89123	113.059	7.44293	8.11442	5.69302	18.0318	5.91183	26.3494	81.5805	14.6225	9.74232	23.1879	5.68537	5.88637	13.8978	21.7993	5.69194	6.04926	27.5808	58.2896	8.21749	19.1004	75.9261	11.0501	5.95221	24.179	8.68178	55.7468	27.7053	6.08978	11.3585	5.92602	5.98336
223557_s_at	7.31043	6.29342	6.13006	5.98092	6.34643	6.89396	7.7691	7.17754	7.43401	9.88865	6.68207	6.90028	6.05839	7.14568	6.61063	6.46069	6.41899	6.09266	6.10163	6.33932	5.98731	6.17579	6.30018	6.23101	6.21071	6.17623	6.31837	5.95939	11.5691	6.34983	6.16702	5.92531	5.89623	6.72503	6.38829	6.67395	6.26593	6.3763	6.2484	7.01439	6.48582	6.6992	6.66189	6.26075	6.37188	6.60942	5.99207	6.27046	6.86401
223558_at	26.0514	17.0502	20.5672	18.3223	19.3062	17.2811	21.3236	21.7649	20.8959	19.1744	21.5814	21.3196	20.6372	17.5045	21.1245	20.0315	18.0406	13.2393	20.7267	20.2698	20.9114	16.1196	20.7351	21.6233	20.7463	20.8052	28.4373	16.1487	20.21	20.9114	25.6735	17.2709	16.1224	24.8957	20.8229	21.9808	15.0307	27.5057	23.8975	22.1026	19.7892	15.6963	30.937	35.3393	34.8365	21.0323	20.5427	20.9114	17.1924
223559_s_at	478.925	297.007	372.421	400.386	245.257	215.056	427.194	240.427	250.931	215.521	321.238	250.755	337.956	279.459	238.745	409.414	206.033	377.389	300.005	299.44	375.343	260.82	314.194	251.769	457.325	278.712	290.574	456.391	483.9	279.203	307.159	306.727	299.685	308.947	395.054	345.426	308.404	497.967	372.147	239.166	294.066	214.901	466.087	386.987	271.421	240.935	374.163	403.102	207.289
223560_s_at	96.0593	89.0555	95.8944	97.2333	90.284	78.9486	109.812	83.6324	77.0537	99.2823	99.5932	93.0277	87.5315	98.9953	53.36	98.166	98.166	96.512	170.774	99.8311	121.193	122.82	104.187	112.32	113.559	155.956	112.07	167.203	131.771	115.035	119.822	92.4438	92.6506	77.9008	129.714	97.4306	110.12	88.0415	154.563	113.315	81.2595	79.9556	164.948	97.2708	102.058	76.3674	95.4884	101.948	92.1279
223561_at	3.60197	3.51115	3.48012	3.45776	3.50843	3.55806	3.69622	3.67404	3.69307	3.56584	3.62275	4.25131	3.45011	3.59126	3.64467	3.55014	3.51202	3.42248	3.46791	3.47723	3.45264	3.47516	3.49387	3.4754	3.47961	3.47709	3.50423	3.39893	3.44204	3.52527	3.45798	3.42828	3.46426	3.54517	3.52465	3.46418	3.4811	3.51897	3.47568	3.57764	3.52955	3.52971	3.55428	3.48146	3.51555	3.6427	3.45281	3.48717	3.57333
223562_at	57.2175	55.9834	158.768	76.8412	65.6445	34.6891	44.3072	40.894	26.7614	41.4229	42.5842	50.1615	150.525	53.2806	52.2828	40.2371	45.3628	84.2223	30.7492	47.5374	69.7659	53.7915	102.309	35.2326	65.7666	44.5641	38.7557	314.056	57.147	29.9498	50.3637	129.703	105.211	88.7853	44.924	23.4835	38.4273	82.4232	33.514	49.5672	33.6417	20.6668	26.7731	30.1169	19.3397	67.7196	72.3545	53.3335	56.3504
223563_at	6.92571	6.05128	5.84434	5.84573	5.97937	6.3614	6.76077	6.29801	7.04244	6.57492	6.67577	7.0248	5.81448	6.60159	6.45496	6.14955	6.13004	5.39785	5.69734	5.79085	5.88645	5.79408	5.94597	5.78266	5.95495	5.84635	5.9762	5.54321	5.83914	6.07118	5.89567	5.6479	5.71114	6.36541	6.09267	5.88166	5.84882	6.022	5.88717	6.52195	6.19706	6.0199	6.0279	5.92612	6.02639	6.14778	5.79264	5.86539	6.18731
223564_s_at	7.01584	6.88084	6.70059	6.80847	6.76085	6.86037	7.20255	6.98698	7.20732	7.16642	6.99266	7.14687	6.67526	7.01307	6.96805	7.08958	7.59403	7.60223	6.81893	7.54666	6.86644	8.55525	6.88589	6.7683	6.84969	7.81723	6.88427	6.70369	6.62135	6.88157	6.78174	6.6207	7.71804	6.9648	7.91474	8.21955	6.85614	10.6413	6.843	7.30677	7.1536	6.87994	6.79838	7.87224	6.90889	7.22543	6.7728	6.85186	6.96995
223565_at	10.004	8.4022	94.8771	24.0376	47.5308	6.58019	9.07489	5.71951	5.86572	5.58617	6.29696	5.76542	180.904	5.73323	8.38534	6.84981	18.6366	5.98244	5.04132	9.36346	10.1549	15.0488	12.2071	7.64723	62.6723	14.5616	6.18153	362.133	7.16391	6.18014	33.6682	465.306	27.0927	19.8484	6.20325	6.11679	8.77673	6.20685	6.14904	9.9562	10.5575	6.19525	8.26358	5.84983	5.27473	5.67323	22.2323	10.8115	12.8264
223566_s_at	24.7265	22.6287	56.5564	49.7231	54.8611	34.7408	95.5649	26.8569	15.3481	39.0594	73.8372	48.7262	49.7231	33.0089	32.9797	70.4538	13.8456	100.334	46.2849	55.967	93.5487	62.3605	86.2569	95.2316	70.2277	40.2148	36.5019	48.241	33.0299	46.2606	31.0965	108.308	29.3855	48.4251	93.7131	85.6918	40.0623	119.805	165.918	43.0356	67.8222	77.0371	53.9759	97.0081	47.5657	29.3352	48.7163	89.8596	22.3963
223567_at	5.97203	6.32345	10.854	7.12032	5.68086	5.84888	6.40081	6.29977	6.60278	6.26879	6.59723	6.34981	5.7208	6.23322	6.15569	6.05504	5.95942	19.368	6.7066	5.82739	8.9186	5.48991	7.08305	5.59877	9.34323	6.30107	5.79664	5.41685	5.56344	5.5726	6.74326	6.34063	5.97203	11.3372	5.60777	5.56653	5.71726	5.85955	10.8482	6.25085	7.39938	7.33844	6.47942	5.8782	5.57612	5.86363	5.82763	5.81613	6.1859
223568_s_at	123.211	111.899	163.315	165.199	169.996	141.497	226.477	125.661	187.126	129.65	164.924	167.604	185.68	150.116	144.431	96.8475	53.6183	710.972	79.6188	105.579	195.859	419.961	238.907	217.619	846.958	378.674	60.3804	312.97	141.661	122.663	432.299	820.754	269.911	181.331	130.561	158.953	135.184	213.759	390.296	68.3498	157.087	116.484	770.271	66.8671	79.2457	165.199	188.131	169.317	188.625
223569_at	22.1974	25.0596	37.0736	47.3134	47.0432	37.0999	59.9101	38.5542	27.8928	32.6197	71.1795	37.1116	31.7046	53.3497	51.5867	24.0655	10.4633	112.44	11.2704	20.6844	28.7602	88.6453	73.8717	42.1565	113.408	56.0399	19.7695	102.925	50.2887	33.6638	102.094	163.25	61.2076	40.4218	15.1271	10.7789	17.6326	67.5162	101.596	11.3214	30.072	19.8698	261.205	15.7469	11.3572	26.7071	38.5305	46.2205	48.3419
223570_at	12.1325	11.3892	11.2858	10.4435	16.594	11.4981	13.572	11.5682	14.2663	12.6987	13.0593	12.209	10.349	14.2563	11.7789	13.3591	11.8524	24.4743	13.08	11.1408	13.0626	11.287	11.3804	12.8997	40.7754	12.3521	11.3655	10.5889	10.961	11.349	11.1719	12.9512	12.4971	12.5148	15.7132	54.6842	10.6891	24.8851	28.8943	19.7508	11.727	18.1381	14.9156	17.8321	12.3593	12.6992	11.3488	11.5089	13.8328
223571_at	12.5587	8.88625	8.63879	9.33126	8.61611	8.9805	6.66671	8.87959	8.69434	10.1194	8.88095	8.99106	8.50498	8.89417	9.00324	8.74353	15.4982	14.4848	17.5648	8.62074	8.75584	9.13544	8.49801	8.7922	11.8349	14.5157	17.8848	8.4863	11.0422	13.3499	12.6328	8.48315	8.75428	8.98797	8.89747	14.0633	8.82766	8.54744	13.3789	15.0686	11.178	8.6485	6.81342	8.57768	8.97243	8.98159	8.64995	8.81138	9.01576
223572_at	4.63138	4.579	4.48585	4.50179	4.54577	4.65857	4.81131	4.74735	4.83241	4.7103	4.75099	4.99379	4.44332	4.77018	4.66297	4.5859	4.57515	4.78543	4.44335	4.52638	4.46146	4.52159	4.54711	4.4857	4.62296	4.47405	4.54841	4.41725	4.40951	4.5624	4.51351	4.47003	4.50829	4.69204	4.59391	4.5067	4.54406	4.58436	4.48723	4.77311	4.59535	4.57897	4.94721	4.53901	4.64653	4.67932	4.48531	4.51109	4.73641
223573_s_at	12.3077	10.9384	10.769	8.92089	10.5658	12.0918	12.0185	15.1386	12.5427	11.1975	12.0364	13.3222	10.6892	14.2932	11.1634	11.8358	10.9027	10.4815	10.0677	10.7856	10.3496	10.4256	12.993	10.7905	9.40317	10.3778	10.869	10.4659	9.10943	10.883	10.7588	9.99885	10.6825	11.7676	10.9563	10.6981	10.5385	10.9197	10.6453	11.1617	10.9751	10.6205	10.6746	10.5046	10.9038	11.1285	10.7513	10.7931	12.6832
223574_x_at	5.53796	5.30913	5.29443	5.36203	5.49626	5.63469	5.61115	5.57544	5.63302	5.57036	5.50459	5.59747	6.05647	5.56936	5.624	5.37146	5.44183	6.74884	5.76581	5.39485	5.92255	5.79149	12.5424	5.62996	5.4867	5.48424	5.42809	5.12539	5.22223	5.42646	8.42313	5.41291	5.23541	5.49843	28.1044	5.46589	5.51111	6.75029	5.63981	5.60112	5.52246	5.52356	5.83261	6.4732	5.51986	5.49176	5.44382	5.47359	5.55978
223575_at	6.65242	7.15113	5.52568	11.2042	7.60244	7.71986	8.45864	7.6156	8.51162	8.51126	7.7943	9.02064	8.71679	7.6497	7.76717	7.63376	7.133	34.6714	31.7824	7.52434	11.4148	6.15922	6.24646	17.2433	32.598	6.89019	6.60774	6.32884	6.23316	6.64136	8.10233	8.01098	11.8692	6.3141	7.29882	15.3017	10.4077	18.366	11.7359	20.7193	8.95584	7.87842	7.09841	11.8178	6.49466	8.35844	7.52543	7.20007	7.58757
223576_at	188.648	342.109	230.435	455.997	329.016	380.559	225.015	169.851	221.839	252.763	166.483	313.305	175.512	400.4	290.325	251.291	241.69	86.6411	183.606	372.731	266.043	201.379	205.966	204.542	281.833	125.205	351.651	102.929	362.072	288.519	322.449	125.385	294.887	206.772	266.084	178.624	192.044	140.585	182.39	194.596	207.921	106.719	209.761	191.216	221.905	195.527	265.757	386.726	304.395
223577_x_at	70.6229	101.928	125.166	150.703	134.846	154.284	156.589	66.5661	106.112	121.508	158.622	104.911	145.963	133.662	75.7236	252.412	183.905	159.612	109.784	172.417	187.569	132.979	185.548	257.901	188.231	104.346	248.987	215.296	154.563	141.783	199.462	366.073	76.67	90.509	186.791	96.4708	145.235	154.755	122.613	156.813	89.6989	184.832	193.463	182.493	319.927	118.518	262.327	237.104	224.833
223578_x_at	47.3016	43.3589	76.046	46.8145	41.1922	39.9971	42.4362	36.3321	42.5896	26.9975	44.7279	36.5599	47.4434	89.7688	43.2355	255.571	241.656	114.539	108.56	127.882	125.665	49.3909	129.811	261.193	166.944	47.4845	159.732	217.599	98.5527	61.9151	150.523	134.475	37.8386	46.4745	52.7344	35.7912	148.478	180.203	87.0247	169.518	74.697	167.005	257.144	63.6941	209.901	81.7002	141.792	79.8616	106.534
223579_s_at	9671.78	3863.48	4175.63	5345.34	5944.9	6412.96	10361.6	6346.59	6257.41	3527.69	6376.73	8421.5	4557.62	2897.21	2911.88	3243.15	4917.18	3707.75	1935.14	3325.34	2720.45	9163.5	6108.79	12795.8	3973.05	4786.64	1755.73	1531.5	1505.7	5167.45	8870	2139.14	5118.21	7675.27	1028.05	5321.73	2672.61	2625.26	9866.83	4988.33	5159.81	1096.63	6423.55	1305.07	4574.77	10504.1	10209	6360.24	2657.79
223580_at	23.3117	22.148	16.5365	29.5398	28.1033	22.7036	13.3865	25.8454	30.1219	30.6105	21.0416	30.0342	31.1518	43.2175	24.1165	50.0842	23.8991	58.2528	40.5065	32.5072	28.4869	28.6029	44.5038	48.2444	83.5031	48.9224	39.9856	35.7422	20.7364	24.9531	52.0943	29.6452	28.439	23.9745	146.852	63.5874	12.4029	64.2953	28.6153	79.3572	53.9958	28.9844	28.2693	41.068	115.67	27.315	21.4889	28.6841	30.0342
223581_at	6.68414	8.60849	9.43629	6.289	7.63685	7.98336	7.88297	7.83296	6.6237	7.8303	8.03724	8.35301	7.75125	6.71868	7.45601	12.9928	10.0756	6.23604	14.7481	8.80485	13.711	11.2815	20.9084	6.25546	9.92431	20.5934	9.03726	7.18021	25.1535	9.78718	7.22291	12.7866	7.39113	7.96076	9.11621	15.9552	13.4207	18.7684	7.65239	8.12576	10.6299	11.2492	11.0464	15.4876	7.37559	6.34411	5.99867	7.57797	9.11733
223582_at	178.762	50.537	24.2443	23.5723	34.9117	19.9643	67.1917	165.697	105.251	313.932	48.7331	31.4356	45.3539	45.8657	41.3079	224.656	351.842	182.546	89.344	81.9271	47.2175	111.648	225.182	169.03	635.929	29.5557	58.9985	118.918	426.934	276.533	42.4846	24.725	40.0257	51.4165	252.672	17.9881	95.1482	1968.73	130.577	144.254	96.0609	26.5902	318.434	305.207	39.4203	262.312	32.0964	59.6662	82.0048
223583_at	27.9965	31.1203	32.0221	30.8916	28.3814	27.9721	28.2452	28.8522	29.2779	28.8663	27.5307	36.2711	47.6893	37.8584	28.803	19.8105	25.6967	27.618	29.2637	27.8567	28.0152	24.419	27.1485	22.096	24.5768	19.3472	25.2245	38.8542	29.595	17.4503	23.1708	30.7046	36.4076	29.0525	25.7664	19.1282	22.1202	28.4415	23.2889	28.9574	27.3814	12.4009	27.6313	28.1627	27.4366	31.7777	26.3521	37.4628	38.4038
223584_s_at	92.7724	90.3413	121.191	109.693	110.512	113.792	227.755	112.778	83.6533	48.7535	175.602	107.347	117.326	82.3084	68.4118	140.533	131.345	181.117	73.1558	78.6274	108.412	125.142	140.62	175.719	140.07	83.1469	98.2707	140.54	108.895	102.469	170.728	128.535	120.631	97.5585	231.258	109.141	107.012	153.625	112.805	160.524	110.782	39.3999	130.523	97.1716	127.111	88.9305	162.337	98.931	46.9487
223585_x_at	73.6951	72.6293	100.728	122.636	110.61	74.6046	168.634	83.6328	63.5021	48.3197	123.813	67.3815	100.067	61.8042	35.1078	81.0879	76.6951	134.091	64.8861	63.5448	90.7734	136.794	128.46	156.771	141.184	80.9686	58.1136	113.674	75.8154	93.9411	143.341	84.6688	101.184	95.8725	100.36	74.5771	77.7912	106.165	108.039	93.4446	99.4168	36.7164	93.0427	74.371	53.7327	71.6676	139.826	107.959	36.2938
223586_at	6.28277	8.36939	37.7468	8.13368	8.3164	7.82772	80.1177	4.28424	8.0847	8.02386	61.6703	8.76757	8.05569	17.5739	7.05808	8.37825	5.11619	10.0546	13.1823	13.2241	17.7437	14.8545	11.113	8.19799	8.04563	4.42775	8.31346	25.3511	7.71079	7.02504	18.4737	7.77068	14.9776	8.92913	5.89717	8.15431	6.12855	12.8264	8.21915	6.14651	6.56713	8.34965	17.5899	17.7924	7.74663	7.85543	9.13978	11.1095	7.93484
223587_s_at	21.8502	21.1143	348.89	286.638	18.2276	18.6648	996.896	197.294	393.276	566.556	573.539	21.3862	30.5005	291.648	23.0259	101.922	18.2684	28.6419	25.9814	501.377	325.896	16.0537	277.39	51.9933	98.4974	313.359	18.2375	14.2477	113.445	477.581	78.0127	15.8701	18.7878	329.815	18.3047	142.802	13.2019	87.1356	67.2885	66.2964	52.9742	29.8518	52.9783	87.2909	17.5152	721.838	70.2289	26.4183	555.257
223588_at	6.93615	6.09295	5.90206	6.1036	5.97982	6.62321	6.62126	6.15214	6.73522	6.46625	21.3825	6.68469	11.0807	6.22862	6.17371	6.04497	6.09434	5.55166	6.28905	5.78444	6.12154	6.16296	9.11053	6.85499	6.05069	5.80844	6.08024	6.83966	21.5193	7.24316	14.8229	7.62098	6.11914	6.31721	12.6555	5.84991	20.4748	5.49844	8.21732	6.2072	9.29688	5.83871	6.05252	6.22	10.3965	6.14994	5.88799	5.93417	6.343
223589_at	6.04533	7.64415	8.90056	7.89816	7.33414	8.82135	6.17746	7.51834	7.64427	8.56106	7.52044	7.3345	11.051	11.531	7.49455	14.6917	7.35981	6.4384	10.3734	8.1328	7.93766	11.719	8.91426	9.527	7.78246	8.00312	6.69186	7.27767	11.5679	7.32956	7.23796	8.72782	7.21534	7.95019	10.8699	7.22451	12.9067	14.617	16.664	7.24734	9.2525	7.37183	6.09657	7.27829	9.55585	7.92677	5.68268	7.27844	7.48581
223590_at	63.9752	89.6712	90.0949	106.655	96.5324	97.5563	97.4476	75.6795	79.3938	69.8932	79.7418	77.273	114.723	80.8818	72.446	76.3083	84.5063	99.4077	99.7314	115.205	66.4127	138.484	115.485	46.1248	54.1726	147.579	92.7833	160.795	127.038	112.222	106.764	146.325	69.1955	82.5734	47.0906	37.1937	128.875	55.9386	94.0863	42.8467	98.5773	136.33	147.74	48.2416	59.6697	57.9121	71.4444	100.615	74.0495
223591_at	139.809	78.1864	71.7288	149.037	127.995	67.1757	23.7544	61.856	50.8356	64.8173	15.3855	30.8972	181.2	82.7501	59.0668	55.4275	35.993	77.0937	57.377	128.882	57.6752	65.2941	389.444	38.038	41.8482	21.1901	36.2014	117.276	113.611	75.201	55.2379	211.591	115.868	154.339	21.1775	19.4821	24.6265	56.9868	24.6685	41.6214	44.4515	21.4657	45.3808	27.9753	20.9413	25.5337	61.6036	117.215	136.979
223592_s_at	273.591	146.077	115.546	256.434	224.232	118.71	29.3903	97.6253	58.3034	86.8636	29.423	39.8649	310.306	107.591	99.3265	153.558	80.6993	177.357	109.877	194.189	111.324	123.837	873.721	87.1736	112.57	58.6323	59.2892	254.373	169.209	142.865	97.527	365.472	193.484	288.512	46.7846	31.7558	35.4472	115.954	41.5933	78.3422	52.3312	32.1708	90.1674	40.5339	17.1894	82.0536	105.859	187.19	330.314
223593_at	633.979	250.915	111.374	74.7451	359.188	467.385	391.767	737.963	810.473	994.905	146.122	486.875	133.779	67.0514	173.196	56.0366	545.031	20.2863	49.7802	14.2158	45.9424	25.2741	16.1217	29.4307	32.0356	95.2318	19.8197	103.413	554.717	715.8	50.4483	11.6912	85.3317	376.688	19.9019	73.4034	177.134	15.232	26.3897	20.7238	36.3246	25.2241	90.6216	19.7133	56.7723	782.304	172.748	191.965	257.935
223594_at	20.3729	35.4756	36.6743	34.6513	51.583	32.2661	37.3949	21.158	43.7796	36.8667	23.4006	23.1096	27.7665	32.9445	40.6765	53.2217	27.3275	41.6255	21.5622	34.6503	61.5973	123.521	54.2249	56.7444	141.962	105.342	44.8717	37.5948	34.1152	41.5404	36.4381	48.1952	34.3158	39.0133	45.1263	138.414	27.996	74.7532	33.0249	39.175	53.8322	19.8982	64.64	80.0398	60.2445	23.9318	34.6522	34.8024	30.0236
223595_at	150.029	136.855	94.0196	163.254	112.092	122.713	96.8378	191.508	162.045	139.611	78.3356	152.374	148.303	89.1118	118.978	112.52	177.638	108.787	112.092	105.89	123.841	243.829	92.7476	107.766	101.08	215.339	56.1312	101.338	177.087	202.568	79.7785	94.8173	112.097	148.266	100.15	69.6678	340.684	24.9738	31.7221	95.6332	54.7924	53.2819	142.931	40.7166	55.8955	108.939	92.8701	103.343	78.4286
223596_at	13.7223	9.94666	9.79412	10.0587	10.0676	9.59237	10.3947	12.5298	24.3828	10.8271	10.3002	12.3197	8.84014	9.92598	10.1504	10.1772	10.0843	15.2344	9.92082	9.77911	9.74015	9.78823	10.0403	12.1674	10.3048	9.98496	23.2002	12.1486	9.6569	19.8273	10.1746	10.4209	9.77075	10.1033	10.059	11.4537	11.0084	8.78455	9.79094	15.1151	10.2042	8.75136	9.04923	8.51059	13.4041	9.96819	9.5141	9.81927	10.2517
223597_at	32.4709	77.2056	39.7739	37.2776	35.4092	64.1719	53.4275	56.1795	59.1597	46.0629	58.7828	57.7603	31.4526	42.2977	37.6825	30.5601	32.4867	16.7114	17.452	30.0768	27.6066	17.8829	33.1953	13.5888	19.1771	17.95	16.2983	22.7675	110.012	30.6388	19.0465	18.5217	22.6197	37.3	18.7198	10.6551	17.4115	19.403	7.7189	19.9528	27.2929	18.5118	39.3398	19.1541	10.905	68.6162	19.6008	63.5741	47.0639
223598_at	250.775	235.195	201.138	320.968	240.883	250.841	225.13	325.788	279.31	388.322	220.626	240.012	238.269	261.019	229.223	355.272	464.659	327.972	337.008	341.101	257.831	137.853	298.473	228.86	456.797	494.149	307.945	391.548	312.445	540.709	233.169	242.621	264.945	289.362	138.367	110.07	603.964	534.627	324.761	210.328	189.06	210.83	308.316	330.687	290.722	249.424	247.412	306.393	334.404
223599_at	22.6567	50.6635	22.344	50.5318	28.633	26.0531	21.7476	23.3827	26.0023	17.2292	16.8212	25.5495	31.9117	29.1717	71.6417	33.812	24.373	164.14	63.4905	35.6734	21.9224	44.0611	31.0635	70.916	211.059	22.403	55.0707	49.5301	25.0903	27.5502	65.3866	25.9183	27.2742	31.6469	124.238	22.0747	17.9685	127.327	365.405	35.9706	16.0452	23.0323	23.082	44.746	50.854	23.2344	34.2841	77.372	30.4073
223600_s_at	6.1775	5.31378	5.27185	5.21787	5.33985	5.43456	5.70303	5.69385	25.0194	5.71899	5.53958	5.76401	5.19956	5.55682	5.46878	5.36042	5.35772	5.1281	6.93339	5.26357	5.10618	5.83584	5.2699	5.26276	5.29605	4.988	5.73045	5.11174	5.19697	5.59429	5.27231	5.05475	5.4779	6.78689	5.38444	5.23576	4.8637	5.3643	5.27673	8.80321	5.39546	5.36496	5.36133	5.30117	5.77007	5.62371	5.15793	5.23315	5.51953
223601_at	14.8268	18.9576	10.8166	14.9919	14.7656	22.615	21.4976	22.6143	17.9661	12.7619	58.6255	32.1131	14.9166	32.2907	40.1039	14.5165	62.872	13.2216	15.0019	18.2018	16.0882	30.2676	21.3624	9.1813	10.9035	8.93418	15.94	11.3317	12.2957	12.1372	15.0961	9.22192	15.6974	15.6285	12.7207	17.7961	14.0747	13.2544	13.321	15.9347	99.1451	36.6253	9.4658	11.7375	15.3539	9.76584	9.18236	16.0159	15.7283
223602_at	173.696	93.8262	26.826	77.6413	139.921	109.98	97.6418	163.673	167.028	163.055	111.682	114.419	67.5655	49.2143	110.523	109.132	158.262	110.743	167.555	100.681	77.2405	137.757	160.587	166.832	165.738	247.163	136.851	87.1505	182.019	175.438	155.766	97.4962	46.6029	109.904	138.147	89.62	164.677	81.2077	79.5648	164.862	123.504	66.7988	88.4156	121.158	241.15	117.492	98.351	104.766	87.3626
223603_at	11.5546	10.797	10.4365	10.5322	13.3988	10.8607	10.7879	11.2393	14.9008	11.4171	12.3533	11.6446	10.5061	11.1382	12.8999	10.5413	10.7218	9.61934	10.2492	10.392	10.5622	9.56361	10.6064	10.095	10.3192	10.4237	10.3547	9.97331	9.55468	10.6128	10.4786	10.1568	13.3156	10.7035	10.6419	10.5244	9.55598	10.4261	10.4505	10.7846	10.8232	10.4217	10.6747	10.251	10.7034	14.766	11.7891	10.2659	11.2459
223604_at	20.4813	16.4411	14.9214	39.7321	33.1623	18.1593	18.8321	25.1782	11.8271	37.8469	22.0748	16.8223	23.0618	22.0581	16.9637	11.109	34.7626	10.4432	16.2398	21.8095	15.1496	10.8349	16.4045	10.9856	10.0105	12.6255	25.2349	13.9818	17.8195	16.4036	10.6162	11.7739	16.5542	22.7929	16.0512	10.3609	19.8725	9.08094	13.3045	17.1259	26.0727	16.4411	16.1657	14.5895	14.1632	23.4095	16.2587	16.618	18.8468
223605_at	1412.82	859.634	353.047	494.797	693.579	886.919	663.321	1316.85	638.58	1105.94	865.121	751.103	576.3	58.274	1123.97	269.547	489.95	113.453	561.84	262.716	579.953	671.33	324.963	70.2612	326.109	107.597	2064.59	904.891	827.846	1125.05	591.622	538.832	406.933	1184.84	1382.26	32.9264	52.6944	413.603	624.637	349.316	207.783	150.992	954.318	632.436	1113.06	1278.52	485.824	648.76	781.892
223606_x_at	131.677	83.9972	133.007	145.879	152.923	90.0572	136.025	97.3912	94.0196	125.549	111.98	96.8667	131.726	90.4382	115.939	67.8603	134.006	78.2647	140.548	146.16	182.939	84.8942	140.417	220.763	148.58	242.086	99.0384	218.96	271.983	124.322	152.052	165.646	89.3287	107.987	75.5966	163.92	174.231	118.949	204.596	117.051	200.219	357.32	76.614	363.964	276.818	111.916	117.165	110.368	79.2193
223607_x_at	61.5097	58.2143	57.5771	51.7886	65.7361	59.6141	61.7862	60.4293	60.2067	62.4298	61.4081	62.1729	57.0317	61.5032	61.2859	62.9819	60.4573	95.4868	57.259	59.9497	50.9555	59.8789	73.188	67.6259	60.0181	71.7	57.9837	58.7953	57.9166	47.0707	59.6852	82.2141	59.7017	61.0731	67.0559	105.619	48.4153	82.2319	56.6324	83.5892	61.2769	78.2309	58.3665	59.9771	60.4449	52.8055	56.2327	57.7069	62.7219
223608_at	28.9157	22.8577	21.7651	72.6987	24.0554	31.1317	27.4013	27.3214	15.8266	20.3292	14.779	33.3042	20.6064	57.8318	30.5002	60.8074	22.406	175.321	36.5035	96.4551	25.6076	16.9966	76.9921	134.464	157.947	126.597	24.1503	23.4325	26.3754	19.8136	70.829	61.1707	35.8778	19.612	42.9839	69.0473	44.5413	161.347	64.4977	26.4453	42.7273	86.0676	39.5284	66.9303	130.373	26.1054	30.8515	29.3849	21.0328
223609_at	4.47725	4.27373	4.21285	4.16681	4.25007	4.35728	4.53051	4.41101	6.71938	4.37965	4.41427	4.49267	4.13318	4.49747	4.4305	4.27745	4.25252	4.0674	4.15786	4.19214	4.1902	4.20347	4.24559	4.18608	4.2254	4.20408	4.2464	4.05811	4.14412	4.25478	4.19565	4.12443	4.1718	4.35179	4.26932	4.16816	4.20535	4.27268	4.20156	4.42315	4.28929	4.25801	4.28188	4.22045	4.26257	4.37749	4.18728	4.21582	4.39325
223610_at	59.3628	59.5451	57.9671	59.4179	65.963	58.7416	58.99	62.9724	76.1401	61.0412	63.5713	62.9641	55.8493	108.034	107.863	58.1875	57.143	56.0252	57.2401	56.0151	70.0677	54.9896	56.794	62.9265	57.7132	56.7051	56.8056	38.3525	55.0382	43.7869	57.3327	56.8106	57.2839	58.7782	58.178	70.0293	56.4767	44.1274	55.7477	58.767	57.3408	57.7074	51.1836	78.0106	62.0239	58.1218	56.1181	87.69	58.948
223611_s_at	147.45	186.638	255.032	285.558	213.711	316.719	198.427	113.782	294.255	186.47	427.845	232.287	178.75	136.841	201.027	97.2752	164.32	31.1086	158.516	129.964	190.299	306.322	145.642	67.534	176.046	72.3578	107.136	31.1964	196.209	27.7841	92.805	53.6625	176.673	235.65	231.706	167.56	153.972	140.766	196.53	59.0998	76.7836	80.8256	111.1	186.12	52.7653	101.762	241.682	145.383	185.477
223612_s_at	9.27663	11.9325	12.3236	16.8382	11.3639	14.8317	7.87809	9.24191	12.8083	9.77887	9.11022	9.21984	10.7135	10.162	8.63412	5.90084	18.2452	6.50413	8.84554	11.0228	8.79376	9.49688	8.0482	7.4568	9.88297	12.5086	9.13419	6.83728	10.4116	8.90949	8.80495	7.11079	8.80907	9.04086	9.16695	8.79115	13.1981	9.17951	11.5259	9.07281	6.72333	8.93417	12.3822	11.7081	8.921	8.1932	9.92091	9.08737	9.00017
223613_at	75.6628	78.1164	80.8055	70.1695	66.4797	60.2192	61.4303	81.5698	67.5042	78.0136	48.7335	64.5846	56.1358	81.1053	96.015	69.8079	51.2748	67.7371	69.1605	81.6416	49.1464	74.5723	46.2419	52.5884	76.9809	76.7561	57.1036	60.7071	70.5608	77.7341	61.7145	68.1952	68.7419	62.6223	78.4783	90.25	82.0856	89.6154	98.0026	48.8666	47.8862	132.083	69.885	62.7915	74.2299	70.4357	54.0246	70.3903	84.455
223614_at	5.83053	5.33954	5.34194	5.41997	7.54855	5.55754	5.80469	5.64086	6.13491	5.88302	5.65776	5.8719	6.01758	5.65394	5.62876	5.53755	5.31808	5.05211	5.98577	6.83364	6.21294	5.46144	5.24565	5.30795	5.79233	7.11574	5.5089	4.95115	7.18686	5.52231	5.02392	5.47359	5.44124	6.25116	5.54553	5.13273	6.4884	5.89439	5.45853	5.66114	5.56456	5.4897	5.551	5.19751	5.29201	5.6241	5.45109	5.25499	5.62616
223615_at	76.8892	67.5642	70.2852	67.1113	57.211	67.8531	74.5471	65.5616	69.5807	98.2713	59.1624	73.4256	75.8546	83.7618	74.7115	68.037	44.3081	55.3117	76.822	51.1377	76.9626	54.522	76.6873	47.7531	67.6691	53.8794	43.2742	55.5748	63.187	62.6622	61.2723	56.0459	67.3768	89.7928	67.6123	56.5556	41.7498	68.2782	52.4578	71.6181	53.2529	32.0319	57.0896	56.8931	61.2954	74.0162	67.2878	79.306	102.988
223616_at	16.5574	21.1467	28.2687	15.366	15.633	17.2611	36.471	18.5998	16.3869	22.1438	15.5995	16.3126	22.507	16.0948	16.0102	25.0986	15.1339	21.2897	14.7959	14.7525	14.5171	26.0081	15.6206	14.9219	15.0044	14.892	15.0871	22.2003	18.2842	18.445	13.5383	20.602	17.0029	24.9419	15.207	20.7282	15.8382	15.7119	20.3249	16.1229	14.315	15.6792	15.7416	14.9934	9.6932	18.5658	30.4042	15.5127	17.5444
223617_x_at	100.577	120.73	117.095	91.0554	76.4351	96.158	118.337	124.762	85.9577	108.3	92.2471	111.728	66.8137	99.1042	106.671	95.4865	98.7003	110.635	123.102	95.227	127.123	87.4636	59.5662	119.2	109.537	88.0943	97.3259	82.0455	80.931	116.009	88.0357	73.0629	99.3874	84.9709	115.524	147.055	72.8473	126.9	131.014	116.993	96.3101	105.685	71.3105	116.857	101.504	102.112	76.3207	86.7403	111.412
223618_at	6.368	5.60682	5.38021	5.81648	5.54911	6.03625	6.12186	6.15559	6.35909	5.96322	6.05713	6.34378	5.25897	6.04311	5.81522	5.606	6.30999	53.7905	5.26971	5.35329	5.32953	5.35306	5.55722	94.7908	5.44948	5.35689	5.43511	5.12184	5.45054	5.5843	5.42189	5.44775	5.25832	5.92764	5.58598	5.36681	5.40334	5.43178	5.44947	5.89598	5.61314	5.60157	5.67608	5.39115	5.53748	5.81456	5.41918	5.60405	6.13454
223619_x_at	1986.3	2257.42	1938.72	2011.15	2470.36	2633.17	2329.23	1916.68	2438.39	2333.11	2405.56	1858.95	1765.89	2108.68	2176.53	2235.07	2636.36	1257.3	1696.37	1596.88	1756.15	1865.33	1144.72	1338.79	1009.19	1141.36	1908.12	1327.1	3345.74	1992.38	1123.08	1094.38	1398.23	1722.04	1011.63	1300.8	2044.74	857.015	1453.21	1116.21	1969.15	1791.43	1819.31	938.676	813.56	2276.39	1608.79	2606.01	1844.13
223620_at	104.751	132.671	84.4483	223.88	227.533	108.234	42.2843	89.4771	50.7941	47.235	33.6673	96.4078	321.5	114.023	93.7121	78.4946	22.7814	156.576	218.343	111.047	155.845	353.093	73.1269	157.584	122.299	38.442	101.39	437.956	311.815	28.1652	167.939	440.125	224.717	225.421	137.4	54.3193	110.536	181.468	32.4983	170.336	193.991	29.3567	165.058	63.6982	29.4978	52.4987	152.929	146.166	111.829
223621_at	7.69689	9.22778	7.40778	7.44758	8.41529	9.42387	9.71573	8.07197	9.03894	7.80227	24.1732	9.2372	7.31504	9.24067	13.3624	11.5606	7.48888	302.157	7.35877	6.73573	7.61679	7.42842	6.81291	9.67622	32.725	6.75542	6.22754	12.3779	7.5456	7.29335	7.58726	9.39094	6.94369	11.0042	7.51137	259.113	5.45701	6.63507	55.2117	7.06869	10.0829	6.84323	12.9158	7.62637	8.4246	8.51092	8.45652	9.3382	5.82332
223622_s_at	146.822	60.2485	58.6758	54.8933	51.0967	44.753	75.6089	125.655	106.336	123.803	82.0944	49.11	63.9228	58.1516	51.9628	102.709	16.1103	95.1656	135.861	67.4994	83.5775	122.788	104.797	43.1516	79.4341	165.075	79.3456	54.5652	117.805	133.218	54.4051	82.0944	99.108	95.5813	67.0805	161.363	167.881	153.216	70.3242	119.159	82.0944	48.7127	68.5561	138.329	46.0863	82.0944	57.7416	30.6538	90.1847
223623_at	6.10424	11.214	4.04216	4.14439	19.3055	4.15763	4.1085	5.80331	4.27249	4.15612	4.19438	4.13399	13.8592	4.08812	4.0939	3.95267	4.08409	3.93128	3.95696	4.03667	4.02084	3.97423	4.07821	4.0323	4.05984	5.06963	4.07785	4.0989	4.06328	10.4913	4.03921	45.6429	4.03718	4.16089	4.06054	3.84974	4.0067	4.09991	5.64864	4.20555	4.06847	4.09271	7.97918	4.00707	4.09248	4.1626	10.3464	15.046	4.17304
223624_at	24.1499	18.5179	28.4113	18.0284	15.6629	25.2379	47.2315	22.3589	22.9092	30.2354	39.5653	18.0347	20.028	8.35399	20.5285	26.1212	31.643	10.9325	24.3921	18.4762	33.2342	33.2623	19.1302	28.2333	16.942	33.7416	29.9168	18.5404	36.0088	30.0943	23.7186	40.3789	11.8556	14.2728	28.922	24.004	34.597	26.1625	32.6295	20.9923	26.3709	26.0009	25.9448	27.3512	26.3391	42.5092	14.5537	18.8983	21.7063
223625_at	14.1799	15.1111	20.0825	13.4236	14.9588	12.9607	14.0697	13.1695	12.8961	13.8003	18.6761	14.2292	19.8996	23.5701	14.673	15.1121	12.4737	18.4284	12.4954	13.8846	14.1351	10.6978	19.4884	31.0415	29.5881	11.5872	11.3593	14.4255	21.3942	12.4435	22.604	21.8034	18.6685	14.875	13.7701	17.3004	12.8687	19.1734	16.8393	13.03	12.2031	6.21686	13.1788	16.9429	16.8144	11.4956	17.1569	12.1793	13.0305
223626_x_at	63.9104	92.2859	96.4641	101.484	110.252	112.915	53.6289	86.79	68.9276	91.8951	90.3611	123.972	107.546	113.233	114.39	73.8078	94.2318	54.2546	93.0526	102.543	65.4644	91.9942	90.0088	67.7603	67.3099	68.177	94.3856	162.831	97.336	90.3611	78.5748	105.191	93.471	95.012	82.8586	75.6837	102.262	75.6928	84.1081	206.641	121.383	102.319	65.3058	77.4894	86.0607	83.6828	94.6727	125.23	97.3678
223627_at	6.80568	9.44732	5.89295	6.26693	13.7292	6.44473	6.49449	6.95349	6.8068	6.36656	6.44998	6.58818	9.39877	6.49244	6.56041	5.96381	6.36137	6.1934	6.16704	8.35352	6.26158	6.11858	6.45527	9.02602	6.11248	6.24277	6.46597	6.13731	6.19641	6.33539	6.27322	6.21391	6.25282	7.23695	6.3774	7.3689	5.68096	8.12304	6.28883	6.88591	6.13709	6.20631	6.3871	6.30171	6.36019	6.45478	5.87749	6.30413	6.93106
223628_at	9.65845	9.61437	9.68499	10.9763	9.51287	9.16606	9.68397	9.62709	9.74224	10.0509	9.71963	9.7121	15.7091	9.6378	9.59409	10.2298	9.68481	9.24021	8.47854	8.67995	9.35189	26.9908	9.44487	14.0417	9.40024	9.37289	9.44101	9.20919	13.0993	10.4731	9.35263	9.2914	14.7968	9.64593	27.8126	12.9075	9.46625	9.4701	10.6226	9.63568	13.4038	8.18432	9.49875	12.3791	9.47488	9.55953	9.35438	9.3846	11.0933
223629_at	7.60566	5.61346	5.51769	5.89992	5.79249	7.08806	5.25983	7.77804	5.89443	8.72293	5.65103	5.5654	5.51755	5.49115	5.46306	5.36255	5.65487	5.40102	4.86487	5.00543	6.77352	8.20156	5.28741	259.703	10.1463	23.9168	5.06532	5.35673	5.53907	5.87715	13.6306	6.03849	6.39205	11.6323	9.08526	14.0643	5.01168	7.90754	5.51699	5.26239	60.3516	7.55755	5.81517	5.29737	5.77211	5.97907	5.88132	5.29065	5.20091
223630_at	40.9142	29.3923	29.9427	21.2223	30.3746	34.1408	30.5659	31.7945	34.4592	31.5883	31.5457	32.2902	29.3846	22.358	43.2277	30.7229	90.4157	28.9052	20.9343	25.343	30.3382	25.0505	29.8612	31.9476	60.1491	29.6457	25.4133	24.444	33.932	38.7755	29.5166	24.2762	29.5129	23.9696	25.7456	39.7651	30.4632	30.4856	29.9251	31.7652	40.9211	30.3382	29.9674	39.5047	29.8919	43.9106	26.0976	30.0193	31.5134
223631_s_at	7.97659	7.77943	7.53562	13.5458	8.47312	7.98357	8.50261	8.39794	7.99789	8.45699	8.09942	7.67992	12.1645	8.12732	8.02586	7.81616	7.89721	36.8311	7.49203	7.59605	7.10078	7.50406	8.07621	7.09572	9.31831	7.62653	8.1107	7.28627	7.32465	7.83169	7.39776	7.1856	10.5565	7.59568	7.99154	24.8472	7.78894	8.61607	62.6812	13.1256	7.83145	7.33129	7.45342	7.57547	7.71905	9.16404	7.2373	7.58707	7.49652
223632_s_at	6.37774	6.26686	6.20997	6.17918	6.26486	6.33098	6.40766	6.2591	6.4542	6.36839	6.36496	6.44779	5.95338	19.4313	17.1049	6.45114	6.26833	130.202	6.00884	36.4406	6.0114	6.36702	103.17	22.6208	36.6373	14.6366	33.66	6.33891	5.9772	5.98474	96.6509	14.0595	6.22988	6.32717	9.36775	7.48613	9.1151	6.13975	82.6145	25.1675	6.28641	20.4395	6.14629	17.9491	35.0836	6.32517	6.05129	6.07707	6.23733
223633_s_at	6.94606	6.63509	6.52166	6.88165	6.21854	7.32218	6.68495	6.61094	6.45999	6.60748	6.94532	6.44175	6.63626	11.0768	12.5128	6.78985	6.21925	60.4815	6.66782	18.4688	7.03389	6.3948	51.6007	21.8944	15.9263	21.8082	17.2084	6.54744	6.63124	6.43308	43.1264	7.06331	8.16564	6.79305	8.21044	6.90198	6.73074	6.23048	31.1238	12.5246	8.41484	11.5346	6.80262	15.5312	13.4879	6.77018	6.14613	8.26078	6.86758
223634_at	6.63094	4.57034	4.43482	4.40497	4.47391	4.55008	4.6076	4.5822	4.65349	4.59403	4.62218	4.63517	4.44298	4.6365	4.56908	4.48793	4.48145	4.68216	4.25199	4.08225	4.36536	5.42109	4.45478	4.38407	4.45202	4.4371	4.45672	4.28814	4.34999	4.49235	4.42097	5.59158	4.41204	4.91621	6.12861	4.38338	4.45363	4.48488	4.43354	4.5954	4.49976	4.47376	4.49758	4.44952	4.47997	4.54919	4.45863	4.44276	4.5614
223635_s_at	54.457	56.4323	58.4119	56.3254	125.282	153.278	39.809	58.9208	60.5196	59.6047	53.5528	91.7207	52.1571	47.1966	87.0121	43.2461	209.236	29.2882	60.1456	46.9531	35.3454	72.9617	56.2094	43.055	24.889	59.1075	126.713	177.669	48.4923	56.409	44.9595	41.8589	73.4195	149.363	54.4752	43.4949	87.5708	45.4211	58.53	72.471	59.0202	58.9554	35.598	58.9208	60.1729	91.5868	56.535	65.0711	92.9237
223636_at	43.4728	22.2954	10.0621	10.9446	18.4935	33.4647	18.9046	21.3114	29.6582	50.3709	10.7868	18.9766	28.4738	10.1943	16.4987	17.5278	63.7724	7.48733	33.7617	15.4498	25.0347	10.9741	18.0968	16.3618	7.49543	42.1364	34.8765	19.4099	106.731	54.5958	12.317	5.88984	16.04	19.691	11.6514	11.5665	99.0838	5.07308	7.84536	34.2583	34.1362	11.6581	8.08423	7.90135	11.52	27.1923	12.7786	12.5549	18.7052
223637_s_at	151.335	133.277	148.418	131.099	136.342	157.626	126.419	81.2685	103.31	159.04	158.175	82.4631	66.7293	140.987	138.483	112.197	205.046	78.2794	79.0371	183.123	147.097	166.257	129.95	101.5	85.4072	133.277	192.006	105.787	146.589	179.489	94.2763	65.3676	113.719	163.766	89.9051	88.4599	210.111	117.794	141.051	151.289	157.111	266.263	62.0079	105.508	128.486	98.3358	84.852	136.875	128.006
223638_at	32.7067	26.354	31.4761	31.8059	37.8533	27.8997	31.6393	29.8061	30.5008	28.44	28.658	29.3421	42.1984	29.577	24.6013	33.5153	23.804	34.1452	24.8003	43.1802	39.2996	43.7771	26.7032	23.023	22.7772	26.2949	48.0299	24.1023	25.7338	58.5346	28.2556	53.6774	25.008	27.6965	32.1129	31.9658	39.7932	26.4289	25.6235	31.0776	52.0344	77.3969	36.0766	23.4692	31.126	36.0268	22.7478	33.4808	27.0045
223639_s_at	114.555	105.493	182.514	142.846	110.652	83.3673	211.199	118.68	78.925	97.8884	117.93	101.298	130.27	183.205	88.5962	217.932	113.656	253.166	191.709	141.127	111.12	317.252	243.952	120.167	210.834	92.0826	77.7713	212.261	204.11	89.6419	112.428	321.993	110.477	99.8536	163.368	157.881	208.21	281.18	173.868	150.699	65.6134	164.028	153.048	169.04	213.01	84.1961	92.7106	87.983	86.9173
223640_at	75.1863	163.072	236.241	153.784	110.728	77.0775	55.6949	103.209	53.2758	72.7896	76.5517	57.796	181.58	71.635	76.4527	84.6074	91.6415	151.359	50.8963	93.4157	83.0033	69.3917	168.829	66.6719	83.455	65.3389	36.731	301.739	98.3739	49.0831	116.198	373.198	151.704	99.6136	65.9118	50.2739	41.4645	87.5534	40.6856	81.2609	62.1891	49.4423	74.3715	50.4188	69.1781	114.878	87.5534	116.163	93.2734
223641_at	10.0037	12.6251	8.66532	11.6717	13.867	10.6533	8.29277	10.7654	7.04723	10.0318	10.0762	10.5344	10.0427	10.0379	10.0292	9.8031	9.16296	15.7552	13.3973	13.2954	9.90489	9.82649	14.1822	13.8241	10.2498	23.21	10.3063	11.8034	9.42066	9.74225	11.5074	42.2854	13.0415	9.97676	10.385	18.7166	14.0184	17.1345	10.1938	10.7094	10.4081	10.3502	10.398	13.2791	10.9568	10.1904	10.4889	18.1053	13.0301
223642_at	8.39034	6.77264	7.23906	6.40811	6.56214	8.05539	7.95677	7.55908	8.39884	7.71276	107.711	8.128	6.3259	13.4054	7.97013	27.1068	6.78726	148.737	10.2945	36.7669	11.9546	162.257	120.888	80.7982	85.8598	9.14992	7.58901	29.4475	6.34639	7.60499	72.6255	30.148	7.12471	7.80031	116.173	130.323	25.348	285.881	165.479	63.9803	90.3878	175.902	6.95986	151.071	149.037	7.26919	7.21726	7.49159	7.53406
223643_at	9.69839	10.126	10.8561	8.8648	11.2372	10.4667	9.31138	9.51389	11.0535	10.6117	10.6305	10.9081	11.0668	8.64431	9.22013	19.994	9.03075	10.7241	10.327	15.5997	9.73788	16.0227	11.6412	12.5641	9.25025	16.6902	22.6854	9.28547	17.6159	13.8184	11.0289	10.4701	8.86519	9.71815	6.94252	7.39449	9.3164	6.1329	9.99106	30.7242	12.5244	10.1096	17.6869	9.94432	18.8797	6.02715	9.77575	11.145	9.16705
223644_s_at	27.2478	22.59	26.7306	17.773	16.0306	23.5651	39.3847	27.3412	16.1637	23.6667	27.1515	11.7072	22.9002	23.6983	11.383	26.6502	28.0051	25.0617	25.2653	38.6737	27.5773	37.9921	31.0148	26.0519	16.8436	32.4109	52.6156	10.9318	30.3	24.476	23.013	26.8623	13.1632	21.8314	23.3459	19.5601	20.9226	17.0414	27.9856	54.0499	39.5254	30.3767	26.6439	25.1568	25.2674	23.7136	12.6297	23.1421	11.9274
223645_s_at	4.65891	46.3965	82.6893	66.973	59.4098	82.9067	122.668	5.00588	17.4061	4.71413	81.5406	70.8872	60.6078	84.5485	54.9404	83.4259	70.7702	50.1696	53.0257	113.979	108.447	8.04923	51.8692	4.17409	18.4096	4.20085	4.25729	133.351	44.6764	56.8281	4.21151	87.9244	4.12926	47.6125	41.7293	89.8619	144.902	14.7984	4.23474	206.62	142.33	4.27482	4.9157	7.35485	4.89817	6.20072	52.8217	54.5384	22.1433
[truncated: 14,004 more rows]
[truncated: 26 more columns]
