# Supplementary material for: A Systems Biology-Based Classifier for Hepatocellular Carcinoma Diagnosis
Source: PLoS One. 2011 Jul 28;6(7):e22426. doi: 10.1371/journal.pone.0022426 (PMC3145651; doi:10.1371/journal.pone.0022426)
Supplement: Raw Data S5 — Part4 of Wurmbach Liver data. (TXT) [file pone.0022426.s018.txt]

237677_at	9.77353	8.10162	7.86409	7.69142	7.91662	8.52412	10.3352	8.65577	9.57991	9.59176	8.9629	9.62393	6.62642	9.40439	8.50064	8.18531	8.09046	6.73213	7.70458	7.82582	8.1136	7.73988	8.02643	7.69089	7.96499	7.75215	7.91282	6.77179	7.5313	8.40842	7.91549	6.65929	9.3296	8.41484	7.87955	7.60923	7.76522	8.08368	7.87815	8.6838	8.18317	8.00359	8.14914	7.10532	8.16766	8.54279	6.86418	7.95863	9.1071
237678_at	4.0866	3.9424	3.98261	3.96694	4.0066	4.04159	4.14797	4.276	4.22716	4.13002	5.98741	4.20022	3.94424	4.14023	4.07228	4.03472	3.93757	3.91958	3.96858	3.88001	3.96783	3.98299	4.01623	3.95758	3.98582	3.97147	3.93345	3.82687	3.88881	3.955	3.9682	3.9413	3.97859	4.05775	4.01668	4.38635	3.98322	4.0298	3.96471	4.09601	4.0318	4.01825	4.02993	3.95863	5.50439	4.05798	3.97446	3.99144	4.35547
237679_at	6.54494	5.8283	5.88486	6.31237	5.89497	6.02633	6.06879	6.08051	6.66332	6.07435	6.08325	6.5323	6.11196	6.30068	6.18368	5.91464	7.36907	5.74342	6.07158	7.97664	5.81867	5.88643	5.97591	5.86193	5.8991	5.87536	5.92269	5.93415	5.63917	5.92618	5.67456	5.43226	5.86143	6.03508	5.89583	5.81687	5.91889	8.5154	6.02421	6.31273	5.94985	5.90833	5.96735	5.69395	6.96123	6.03767	5.8653	5.88458	6.21873
237680_at	7.47923	7.16821	7.00536	16.9053	7.19937	7.44503	7.76047	7.54228	7.59844	7.43162	7.57936	8.19679	6.94002	7.45272	7.18971	7.14362	10.2441	7.6677	7.08866	10.3271	7.77016	6.99767	7.09289	8.81991	7.02815	7.15238	7.3029	6.94645	6.93009	7.21471	6.64136	6.93227	6.79238	8.45703	6.79518	7.10101	7.05441	9.50669	7.00888	7.4697	6.8895	7.15625	7.22624	7.1742	12.3118	7.26904	7.10671	6.51736	7.41167
237681_at	6.19602	6.13345	6.03847	6.05706	6.67629	6.34077	6.35098	6.15381	6.73197	7.79085	6.49811	6.99614	6.04158	6.66927	6.33614	6.09292	6.07009	5.90481	5.98864	5.98177	5.6869	6.00616	6.09362	6.08566	6.08978	6.85713	7.97735	5.73582	5.95145	6.10282	6.02756	5.94501	5.99018	6.23207	7.14796	6.25411	6.22915	6.12603	6.08484	7.24463	6.09379	6.0954	6.14532	5.98895	6.07047	6.1406	5.99445	6.56903	6.26191
237682_at	6.47806	8.65855	6.05837	5.80377	6.17695	6.55449	7.00132	10.3735	7.29258	6.77449	6.76425	7.11989	5.93618	11.7167	6.50392	6.19243	6.15786	5.52249	5.80103	5.88431	5.82069	6.05526	6.12804	6.0285	6.09884	6.07477	6.12162	5.83975	5.89491	6.26254	6.04837	5.92752	5.91177	6.52564	6.26078	5.89837	5.86654	6.17344	6.08639	6.42562	6.2953	6.43082	8.18548	6.05936	6.16744	9.41613	5.97785	6.0861	6.66139
237683_s_at	7.0315	6.51926	6.44925	6.16688	6.49282	7.03661	7.08229	6.9574	7.16633	6.92638	6.9279	7.25729	6.31516	7.47397	6.85642	6.52466	6.52067	5.93803	6.17812	6.26654	6.18184	6.31266	6.48527	6.28772	6.47772	6.45118	6.78008	6.30096	6.25318	6.53809	6.3767	6.36811	6.32751	6.77351	6.57795	7.7093	6.34843	6.54056	6.39416	6.96757	6.57843	7.09542	6.53745	6.43927	6.51745	10.6991	6.44688	6.44264	6.94427
237684_at	6.43132	5.90881	5.66846	5.82413	5.86484	6.61945	7.0553	6.20468	8.28419	6.22173	7.05111	7.75634	5.65085	11.1414	6.65199	5.94298	5.87588	5.53482	5.72546	5.76333	5.1223	5.80409	5.6936	5.21896	5.82767	6.01976	7.41986	5.55202	5.74233	5.90053	5.70951	5.9575	5.56865	5.96445	5.77026	5.73541	5.27806	5.90108	5.68049	6.19142	5.92344	5.87799	5.87454	5.81955	5.8751	6.22732	5.79741	5.81969	6.6886
237685_at	5.36524	4.86855	4.81508	4.79775	4.84524	7.5173	5.253	5.06611	5.23963	5.05434	5.06851	5.17818	4.73501	5.0791	4.98811	4.86736	4.85296	4.56748	4.82021	4.79241	4.77113	4.75545	4.84094	4.74334	4.77288	4.8161	4.82285	4.54498	4.73071	4.85084	4.80455	4.72707	4.8128	4.9564	4.87536	4.71844	4.83449	4.87109	4.79426	5.01916	4.87023	4.85806	4.88235	4.81333	4.86053	5.01967	4.80773	4.82683	5.03342
237686_at	6.48715	6.08303	6.0035	5.8486	5.92875	6.16956	6.25919	6.22774	6.2984	6.19862	6.22444	6.30463	5.94469	6.22781	6.30047	6.08555	6.09036	5.89757	5.97341	6.00596	6.00356	5.93643	6.06131	5.96401	6.04891	5.95118	6.06926	5.86571	5.94007	6.05588	6.00614	5.88661	6.08303	6.74765	6.08303	5.93826	6.05075	6.09582	6.08303	6.38496	7.94438	6.09359	6.12387	6.03945	6.42233	6.77655	6.00337	6.03521	6.20346
237687_at	5.29251	4.95409	4.91184	4.75886	4.90544	5.10752	5.06256	5.18094	5.39392	5.18634	5.02997	5.10312	4.85144	5.21747	5.12857	4.94728	4.94448	4.68959	4.77665	4.8704	4.76974	4.90253	4.91168	4.92433	4.90773	4.84469	4.90665	4.67279	4.81569	4.93655	4.85697	4.81178	4.79308	5.10394	4.94992	4.79086	4.94592	4.94283	4.92591	5.41625	4.95717	4.92684	4.95344	4.87618	4.94582	5.12789	4.8162	4.91634	5.167
237688_at	8.51092	6.94446	7.35425	6.3517	6.85143	6.98946	8.24055	7.45721	8.55677	7.73037	7.7909	8.34544	6.82293	7.62687	7.12894	7.01713	9.64311	6.16934	6.5852	6.88485	6.74738	6.44838	6.84547	6.76902	6.6639	9.09109	6.65665	6.75336	6.37765	6.97727	8.17473	6.85255	6.85375	7.24357	6.89688	8.7503	6.80665	6.79349	6.52995	7.48015	8.56035	6.61696	6.9004	6.89602	6.70176	7.20328	6.33857	6.60669	7.37508
237689_at	4.63944	4.48704	4.36947	4.34161	4.41993	4.64658	4.64817	5.53441	4.71339	4.61417	4.59073	4.74332	4.36191	4.89467	4.60886	4.50145	4.46173	4.24877	4.34862	4.36292	4.45115	4.67442	4.44663	4.35976	4.3927	4.42077	4.40924	4.73995	4.16691	4.46644	4.40774	4.6619	4.33503	4.57056	4.48521	4.34337	4.52123	6.51108	4.41598	4.62897	4.50541	4.4442	10.3705	5.34457	4.47698	4.61526	4.40852	4.47382	4.60443
237690_at	9.78028	7.55605	7.27605	6.80974	7.43451	8.31722	9.32179	8.48372	10.1313	8.8704	8.75571	9.07995	6.91895	8.73935	7.89402	7.83571	7.72688	6.8814	7.16829	7.26205	7.38134	7.20881	7.5279	7.16126	7.4477	7.39375	7.43416	6.83474	6.9697	7.76126	7.40177	6.89076	7.07227	8.14204	7.76242	7.15668	7.42932	7.6446	7.358	11.3481	7.79486	7.56544	7.76109	7.34916	7.51983	8.299	7.38221	7.44538	11.5706
237691_x_at	10.799	9.95235	7.32953	6.89364	8.97658	13.5613	8.26301	14.5296	10.2819	9.05403	7.88946	15.4621	10.0079	12.8863	9.90732	7.56651	7.514	6.58233	6.88715	7.18625	7.14279	7.42694	7.28789	7.18345	7.69613	14.3345	7.43416	6.66871	7.85428	11.4385	7.96226	7.14918	11.2665	9.23685	7.60257	7.14258	7.23247	7.32729	11.5658	7.90855	7.80433	7.48971	7.87701	7.62637	7.50349	9.13465	7.5213	13.7055	8.74214
237692_at	5.17733	5.22989	4.93943	4.87618	4.82756	5.04372	5.34368	5.21523	5.31858	5.08542	5.31108	7.11723	4.86573	5.28733	5.93778	4.98179	4.92924	4.81558	4.76049	4.90477	4.89263	5.09443	4.95545	4.73573	4.93248	5.26472	5.20621	4.79933	4.65166	4.95764	4.89556	4.85129	4.73996	5.06902	4.97622	4.88486	4.98095	4.97349	4.90955	5.15983	4.9694	4.9694	5.21228	4.81516	4.90153	5.15012	4.90498	4.86061	5.12209
237693_at	7.22865	5.48366	5.35505	5.19004	5.42684	5.67305	5.94124	5.7572	5.9353	5.81338	5.84086	5.91828	5.13949	5.94524	5.69696	5.52316	5.44934	5.00215	5.28465	5.348	5.20358	5.34691	5.43862	5.33088	5.37261	5.37206	5.43593	5.15201	5.26323	5.47865	5.34196	5.22305	5.27532	5.65964	5.49244	5.31308	5.42171	5.48089	5.31124	5.80874	5.53809	5.477	5.60156	5.3603	5.4755	6.08142	5.34269	5.36632	5.73363
237694_at	6.07422	5.62004	5.53501	5.37299	5.53813	5.87068	6.0354	5.91297	5.92847	5.99381	5.96338	6.10013	5.45081	5.96935	5.86939	5.69402	5.62446	5.42486	5.42224	5.52561	5.40292	5.50397	5.59754	5.52001	5.53068	5.54877	5.55596	5.28024	5.45264	5.62446	5.52918	5.33223	5.38929	5.83029	5.64547	5.41653	6.07845	5.62604	5.43935	5.95912	5.67835	5.66515	5.68406	5.52141	5.89761	5.89419	5.54222	5.55202	5.9078
237695_at	6.46372	6.39651	5.78287	5.70929	5.84598	6.28291	6.53132	6.03288	6.1724	7.0255	6.03146	6.64108	5.68978	6.29311	6.00627	5.87897	5.89397	5.29491	5.58802	5.67585	5.74065	5.69589	5.8389	5.7659	6.28357	5.78398	5.80464	5.37542	6.22934	6.86456	5.76466	5.68539	5.73059	6.1101	5.92155	5.73267	5.78686	7.03207	6.98771	9.51702	5.98157	5.86133	10.2146	5.76043	5.8746	6.00357	6.82663	5.77797	6.01268
237696_at	14.866	10.5134	10.5841	10.4734	10.3854	10.7291	11.057	10.8753	11.4322	11.9885	11.8878	12.6347	10.5495	11.8465	11.1201	10.7461	10.6862	9.84629	11.8678	10.6436	9.7782	11.0032	10.6549	10.5326	10.5633	10.2618	12.854	8.32362	10.4071	10.713	10.5316	10.5396	10.1241	10.8863	10.7365	10.3761	10.2846	10.5791	10.6469	11.6599	10.8624	11.306	10.7682	12.726	11.7199	11.2243	10.5432	10.6621	10.9321
237697_at	8.28543	7.42511	7.27319	7.1831	7.35116	7.71882	8.3909	7.87259	8.85807	7.67957	7.68758	8.32727	7.14294	7.71207	7.63783	7.6414	7.3857	6.93035	7.19443	7.25845	7.38829	7.24835	7.29386	7.25833	7.30956	7.28121	7.32834	7.0245	7.1553	7.295	7.27519	7.17285	7.20299	7.59786	7.44338	7.22763	7.30009	7.38848	7.24926	12.1118	7.46381	7.3749	7.31666	7.30146	7.60269	7.3749	7.46603	7.29084	7.66068
237698_at	4.9729	4.85948	4.80494	4.76598	4.84336	4.92879	5.11082	4.97322	5.15141	4.94882	5.00629	5.15692	4.74547	5.02318	4.99945	4.8738	4.85137	4.70133	4.73893	4.79672	4.69358	4.79841	4.83625	4.79234	4.77938	4.73977	4.83564	4.59355	4.71238	4.85121	4.78682	4.64402	4.76967	4.93608	4.87272	4.77684	4.80151	4.86207	4.80102	4.98714	4.88059	4.85753	4.88131	4.81656	4.85319	4.97213	4.77088	4.77608	4.95103
237699_at	7.97729	7.57362	7.59434	7.31743	7.88435	7.75096	7.95291	8.17374	8.87392	8.53969	7.62723	9.09098	8.16512	8.27348	8.02031	7.67875	10.7838	7.19824	7.32885	7.16546	7.59569	7.45083	7.45088	8.08411	8.26237	7.263	7.41894	9.38759	7.26408	7.52971	7.3199	7.03464	7.40193	7.88011	7.48659	7.08992	7.97539	7.46204	7.27555	7.88971	7.4818	7.98304	7.60746	9.3419	7.56969	12.6158	8.24273	8.52335	8.71696
237700_at	6.27316	5.7814	5.69174	5.84093	6.00054	6.2911	6.41098	6.97462	7.54297	7.44334	6.58058	7.05531	5.94851	6.6027	6.08725	5.9622	5.99111	5.63421	5.64086	5.87738	5.65966	5.64781	5.93757	5.62075	5.7459	5.69857	5.92648	5.63399	5.607	5.94053	5.87044	5.79997	5.50909	6.06221	5.97869	5.53548	5.90428	5.89693	6.00631	6.3101	6.05288	5.8887	8.08766	5.90412	11.4422	6.3883	6.27444	6.43853	6.3921
237701_at	12.137	11.0452	10.8758	10.6016	10.9581	11.4164	12.0287	11.8588	12.371	11.6295	11.7925	18.1128	10.505	11.6996	11.6711	11.2316	11.1269	12.108	10.4271	7.07346	18.1885	10.7943	10.9441	10.5787	10.8575	10.573	11	10.1729	10.6904	11.057	10.7998	10.3408	11.057	11.0381	11.1551	10.6875	10.851	11.1046	10.8295	20.9914	11.2428	11.0758	11.2128	15.6045	11.0865	11.7022	10.7845	11.1697	11.5646
237702_at	6.66026	5.87128	5.90282	5.53558	5.8082	7.47502	7.11189	6.25068	6.80325	6.37818	6.37039	7.77423	5.46852	6.94498	9.37761	6.0332	5.89708	5.7103	5.52852	5.56813	5.5344	5.62493	5.73743	5.6433	5.93554	5.68994	5.87234	5.37356	6.32112	5.90532	6.02722	5.49001	5.54973	9.72635	6.02332	5.53266	5.6337	5.7877	7.1139	6.22803	6.03583	5.99985	9.19016	5.78809	5.87772	6.2316	5.6536	5.76058	6.62667
237703_at	22.7605	27.1639	34.714	35.0779	26.2056	27.4106	20.3213	26.5823	27.6317	27.0419	25.399	27.5984	29.2397	30.3642	30.8255	34.3957	27.2127	35.3132	27.7503	30.791	27.0507	25.93	27.2414	37.1918	43.1963	30.0324	27.1665	26.0548	21.4508	27.1774	29.8119	38.4813	19.8239	27.5725	27.1942	26.2932	25.2759	33.9929	25.0249	21.9502	25.7438	27.5881	27.335	29.3185	27.4402	23.6499	21.5823	32.1108	22.3413
237704_at	7.55817	9.1981	7.06294	6.99924	7.2198	7.38327	7.55479	7.53712	7.67575	7.46755	7.47472	7.71046	6.78739	7.56964	7.4772	8.11905	7.24015	6.67376	6.49605	6.88894	7.04994	10.0587	7.19283	7.08805	7.09847	6.79706	7.54635	6.8758	6.97406	7.23279	7.05393	6.7732	6.82555	7.43732	7.18976	7.03752	7.12675	7.11874	7.10378	10.9806	7.32203	8.65683	7.05988	9.16574	8.02718	7.42067	7.04957	7.14454	7.45226
237705_at	5.65955	4.80696	4.70663	4.63367	4.77082	4.98207	5.09292	5.02542	5.33396	5.01978	5.0855	5.08244	4.60574	5.1353	5.00185	4.8379	4.80706	4.52525	4.64093	4.70384	4.61947	4.70775	5.45839	4.7704	4.74404	4.74544	4.75467	4.59539	4.63941	4.7999	4.71124	4.60083	5.33537	4.94295	4.84209	4.65534	4.71111	5.30694	4.69395	5.08222	4.84562	4.78676	4.82834	4.71955	4.79896	5.00468	4.7049	4.73763	5.07609
237706_at	13.4068	16.2121	21.4841	28.0865	22.8386	22.884	22.7322	22.0988	29.0504	18.8378	22.2408	26.0542	21.7118	22.7538	22.6331	29.743	16.4481	23.3163	16.3526	19.4826	28.8942	21.1195	20.2035	20.9055	32.8081	16.8805	18.7077	18.8688	15.1934	16.4733	20.7176	18.9892	36.3945	23.0314	21.045	18.6062	19.744	21.0928	71.5344	22.0723	16.7184	20.3621	19.9988	29.204	17.6	16.4754	27.5766	19.2849	25.9473
237707_at	5.60898	5.49354	5.41686	5.2678	5.83649	5.52187	5.59622	5.56099	6.10122	5.58109	5.56491	5.6613	5.44112	5.56967	5.47595	5.55792	5.49952	5.32049	5.24138	6.86774	5.39529	5.40009	5.46942	5.41817	5.05292	5.354	6.52335	5.1208	5.76967	5.45183	5.37139	5.33875	5.25488	5.52932	5.98124	5.94782	5.40512	5.48507	5.35098	5.58066	7.15168	5.13569	5.48413	6.18575	5.48719	5.52356	5.61624	5.41642	5.56211
237708_at	5.60526	5.45224	6.72851	5.35697	5.39478	8.5378	7.40561	5.96668	6.11183	5.80379	5.82942	5.82197	5.13449	12.7606	5.77363	5.45315	5.32174	5.28314	5.239	5.2671	5.36593	5.38399	5.43574	5.38921	5.36096	5.18627	5.31494	5.0396	5.06171	5.45781	5.3721	5.3217	5.08928	5.51591	6.56116	6.65836	5.41295	5.31432	5.30429	5.93072	5.38422	5.44565	5.4656	5.28112	5.4442	5.5615	5.28019	5.27102	5.92841
237709_at	4.94345	4.7557	4.65283	4.62579	4.72972	4.91797	5.0005	4.8963	5.02039	5.29054	4.93398	4.98757	4.59824	4.95245	4.87279	4.71841	6.45629	4.84452	4.62888	4.66325	4.63701	4.67524	4.6911	6.07305	4.67263	5.04042	4.69511	5.23051	5.21246	4.72551	4.64447	4.59556	4.58296	4.83387	4.71109	4.64737	4.69782	4.71198	4.65334	4.87767	4.76826	4.72475	4.77188	5.46644	4.70779	5.19168	4.65491	4.68836	4.91381
237710_at	17.4404	20.708	11.08	11.0226	10.5498	11.0091	19.9618	11.3309	11.7547	14.9209	18.5873	11.2627	10.0122	11.1533	10.9853	11.0471	11.5063	10.9118	11.0443	18.7605	13.9637	11.068	11.1487	10.9914	11.0972	11.1249	11.1487	9.97656	10.531	11.0458	29.8642	10.1556	10.2918	16.602	10.6729	9.8797	11.1389	12.4473	17.6098	11.2137	14.8527	11.178	11.1012	10.5368	11.0624	12.0135	10.2748	11.0559	13.8112
237711_at	6.37976	6.15934	6.08006	5.60879	6.11029	8.80523	7.24102	6.528	8.49691	6.44908	6.87439	7.20912	5.84831	6.89342	6.75097	6.16168	6.14174	5.94998	5.89113	6.07515	5.92929	6.07104	6.10409	5.98979	6.15428	5.97489	6.10093	5.44527	5.85955	6.15428	6.13374	5.83885	6.04153	6.52106	6.20677	6.05179	5.91769	6.15524	6.07493	6.4724	6.21321	6.14949	6.16672	6.89181	6.17133	6.65213	5.78356	6.0813	6.57958
237712_at	6.82983	6.0833	6.47122	5.61606	6.03158	6.33367	7.68607	6.44963	7.60381	6.80849	6.48963	7.33243	5.7905	6.91417	6.38258	6.01224	6.02494	5.50852	6.33032	5.86749	5.75707	5.96887	6.05216	5.86942	5.94957	6.16563	7.17872	5.45068	5.61847	6.01139	5.84028	5.58218	6.93477	6.34088	6.03914	6.08856	5.92562	5.97098	5.91494	6.44811	6.13107	5.76261	6.07061	5.97245	6.7841	6.60903	5.88228	5.8615	6.42484
237713_at	6.22391	8.88891	7.81069	7.20649	5.99965	11.8987	6.51721	6.75991	10.2527	6.19253	6.81117	6.62221	5.92827	6.84419	11.2045	6.34373	7.26494	5.92235	6.91534	5.9186	5.80066	6.33759	5.99514	5.38962	8.36198	6.27769	6.12484	5.28662	5.92707	6.26242	6.07433	6.00553	7.02378	6.3275	6.20393	7.20319	6.32663	6.04978	5.99439	6.74897	6.08932	6.20272	6.10599	7.9911	7.43581	6.31005	5.99184	6.08067	7.17499
237714_at	4.40039	4.27418	4.23532	4.15058	4.7493	4.32339	4.39143	4.36708	4.3976	4.36013	4.33752	4.45059	4.20032	4.38112	4.34915	4.27586	4.22754	4.17262	4.15349	4.21347	4.16062	4.18519	4.25535	4.15381	4.20951	4.22415	4.25138	4.11155	4.19835	4.23351	4.18048	4.19438	4.19045	4.33182	4.26429	5.09836	4.36844	5.47409	4.23921	4.391	4.28424	4.25044	4.28357	4.18396	4.27651	4.33822	4.13435	4.22602	4.34379
237715_at	12.693	11.6521	12.8093	11.5584	12.3487	12.593	12.6168	13.8643	13.2947	10.094	8.93617	12.8284	8.10085	12.4527	12.5278	13.9674	12.4702	9.93868	12.3014	20.7172	13.2136	12.1402	10.9848	11.2678	12.3	10.307	13.1873	8.77162	10.2124	12.4346	7.57324	8.39516	12.2241	13.1499	15.1031	13.4335	12.4121	19.0873	12.8042	30.7305	15.2693	12.4673	14.8215	13.4676	13.7593	18.5485	16.2622	12.3301	12.6154
237716_at	347.819	99.7488	244.732	55.6224	116.961	132.379	1043.75	146.73	164.513	302.8	149.014	147.811	46.3074	13.5384	70.6369	44.0787	251.134	7.39077	272.445	64.0338	102.67	22.3061	33.4011	17.3835	64.3598	38.2553	171.696	45.8709	292.515	247.633	67.8799	26.794	51.0327	111.048	81.425	16.9969	288.035	20.6892	37.712	30.8522	54.7487	29.6849	118.474	54.8625	26.746	158.085	228.219	227.258	170.718
237717_x_at	11.711	7.43787	7.19223	6.97488	7.73556	9.36287	10.705	8.74192	10.1491	9.47434	9.01093	9.86212	7.43784	9.01388	8.15443	8.04212	7.89001	6.67458	7.62812	7.32878	7.51502	7.16661	7.74193	7.63009	7.47269	7.64898	7.56058	7.06569	7.47318	7.87509	7.66375	6.77257	6.95381	8.6116	7.82056	7.0783	7.66301	7.8255	7.64614	8.67226	7.94223	7.67521	7.89444	7.26379	7.62273	8.51579	7.00199	7.68264	8.723
237718_at	6.5713	6.27062	6.1482	6.08386	6.21852	6.4076	6.46612	10.5506	6.78154	6.20878	6.49093	6.54913	6.41364	6.51233	6.44888	6.38593	6.19711	6.04724	6.09244	6.1355	5.83214	6.7444	5.96294	6.12493	5.92942	5.70647	6.24771	5.93444	6.11101	6.24664	6.13739	6.10578	6.25879	6.00403	6.55114	6.06908	6.16922	6.29818	6.1449	6.4421	6.27681	8.94457	8.48286	6.1794	6.27062	6.44079	7.21035	6.20546	6.46756
237719_x_at	7.43432	8.07174	5.42431	8.87092	8.15428	6.20055	6.6424	5.83699	7.02413	9.61375	6.75485	5.97959	6.66436	6.3883	7.8	5.76211	5.65601	5.02861	7.18472	5.45564	5.85307	5.95471	5.64372	5.42096	5.61782	5.19477	6.06945	4.75406	6.69107	5.77391	5.57539	5.53509	5.23221	5.97961	5.7824	5.34912	5.47137	20.7537	5.33968	7.19185	9.67258	5.48312	5.67293	5.52051	5.64465	6.10418	5.52354	6.87882	6.27578
237720_at	9.06202	10.0401	5.8545	6.92738	6.93617	7.59055	7.42567	22.0038	7.74111	7.6013	7.76141	7.69935	6.93237	7.35867	7.28365	7.13812	13.7278	6.84058	6.04459	6.18618	6.94788	7.8751	7.09036	25.0289	6.90731	7.7822	7.08213	18.6	13.6325	7.44108	8.6374	6.87462	6.96944	7.18319	7.14017	7.56051	19.1882	7.11742	7.0009	10.5607	7.15986	7.11372	7.14984	6.38421	6.53036	7.45472	5.7439	7.02461	7.28413
237721_s_at	13.2948	9.4162	9.27151	9.21693	10.93	10.1158	9.69584	22.1477	11.2126	14.2989	9.63335	10.907	8.31259	10.7553	9.60938	9.41733	30.0403	11.1649	9.19762	9.25774	9.61165	9.27165	9.35688	34.8202	9.32073	11.3994	9.35662	23.0996	9.09807	12.1817	9.25052	9.13618	7.77456	10.0524	9.43256	9.42567	13.4396	9.40383	8.03688	19.4053	10.553	9.08405	9.3715	9.19583	11.3428	13.2601	8.45467	8.86943	9.60832
237722_at	5.13161	4.95063	4.8384	4.68097	4.91231	5.00559	5.13774	5.17973	5.21399	5.08444	5.04959	5.29147	4.85358	5.24939	5.13028	4.9545	4.94964	4.7158	6.03417	4.86731	4.82879	4.89597	4.93996	4.89945	4.89321	4.86956	4.9168	4.63802	4.84685	4.94253	5.66625	4.82286	4.76714	5.1026	4.96101	4.84625	4.85509	4.95489	4.89886	5.06123	4.96814	4.93808	5.29873	4.91016	5.754	5.12879	4.92952	4.91023	5.15996
237723_at	5.02404	4.76616	4.66666	4.72161	4.9055	4.96683	5.0119	5.04692	5.74773	5.26015	4.98351	5.02645	4.69685	4.99333	4.90379	6.36853	4.96087	4.5312	4.61034	5.12059	5.31716	6.20646	4.73018	4.64675	4.73981	4.79386	4.72366	4.55538	4.57263	5.2318	4.67395	4.5639	4.6082	4.90089	4.77271	4.62431	4.68008	4.74804	4.74253	5.05836	4.81036	6.00108	4.79077	4.69786	4.7521	4.92519	4.78465	4.69447	4.92807
237724_at	5.70738	5.8125	5.72857	5.03107	5.20748	5.44614	6.06775	5.52669	5.72723	5.5337	5.47772	5.66497	6.68861	5.56569	5.46967	5.45489	5.25763	4.86694	5.9565	5.15128	5.10517	5.15587	6.38493	5.147	5.16777	5.14319	5.22012	5.00758	5.01012	5.22622	5.13666	4.97914	5.10305	7.25328	5.2883	5.11343	5.18171	5.2701	5.15846	5.54306	6.80458	5.28185	5.28704	5.17146	5.27846	6.74402	5.14736	5.17452	5.85366
237725_x_at	17.2382	14.7639	11.9835	15.3667	12.7519	15.1887	19.5799	19.5398	15.827	16.392	16.0177	18.9269	11.8717	16.2586	14.1617	27.7618	15.5304	19.466	11.0671	11.7992	15.1946	12.7284	16.5427	14.4497	14.8029	14.5717	18.6469	17.6381	23.5383	16.0923	21.7348	22.3142	13.2333	14.7063	12.5393	10.5003	27.0294	12.9606	12.5294	14.6778	13.7887	15.0414	15.3082	19.6095	15.0608	14.4986	24.8307	16.0853	18.3286
237726_at	13.0916	9.79522	11.0207	10.6755	12.255	10.6755	10.9883	10.9288	11.0976	10.9149	12.0906	11.0684	10.4695	11.7534	11.1866	12.1349	8.56794	8.24376	9.91887	10.7706	9.56493	10.2761	10.4714	10.574	9.0479	8.81169	10.5167	8.34706	8.84103	10.8665	10.2112	9.76914	10.5247	12.6351	10.7225	12.3667	10.6219	12.9856	12.2794	10.9603	13.3255	14.9768	12.6515	11.1183	10.651	11.6747	10.4833	11.9019	15.2584
237727_at	6.43927	4.80362	4.6557	5.23797	5.57656	4.89925	5.03425	4.97516	5.09781	4.98138	5.5357	5.08232	4.67138	4.97943	4.9456	4.81455	4.78586	4.99319	4.60418	4.69925	4.61465	7.1341	4.76615	4.68891	4.717	4.7192	4.78118	4.43017	4.62684	4.78496	4.70463	4.58959	4.61199	4.916	4.85931	62.8115	4.72821	4.81	4.70807	4.9776	4.82908	4.79348	4.82188	4.75401	4.80405	4.91262	4.69545	4.72934	4.95907
237728_at	5.03041	4.86919	4.82589	4.74206	4.89957	5.06577	4.96049	5.26661	5.98009	4.97438	10.9565	5.30415	4.88618	7.13463	5.11703	11.8992	5.16432	4.62956	4.92982	4.74765	5.59809	4.75185	4.89412	4.98281	4.80712	14.8999	6.1299	4.73457	7.58467	4.80656	4.78876	4.77599	4.75481	4.91118	6.5965	4.88841	5.38484	4.87987	5.75134	6.0546	4.81293	5.94507	4.8242	5.28653	7.21217	5.36593	4.77869	5.33614	5.49833
237729_at	5.72944	4.59035	4.50848	4.48092	4.58698	4.84826	5.14021	4.85208	5.47295	5.34598	5.28707	5.59244	4.1942	4.9576	4.83709	4.63118	4.66945	4.30079	5.11166	7.68904	4.56189	4.4034	4.66115	4.51809	4.6537	4.61358	7.1338	4.70221	4.56724	5.12894	6.80041	4.43737	4.55897	4.92466	4.68117	4.48811	8.87765	4.63826	4.69694	5.43825	8.70405	4.68735	6.4607	5.70026	4.6713	5.08611	4.45484	4.63438	4.82984
237730_at	6.67943	6.51464	5.56748	5.9931	6.51087	6.57309	6.95719	6.65538	6.71411	8.54371	6.6555	6.66816	6.39964	8.04643	7.15462	6.16562	6.91195	6.08931	6.17141	7.40247	6.43215	6.55643	6.30426	5.76639	6.30174	6.46639	6.50275	6.27475	6.13775	5.70165	6.41952	6.3428	6.43372	6.9943	6.52393	6.40264	6.25742	6.58281	6.43203	6.672	6.53503	7.11265	7.61245	8.27859	6.5161	6.57666	6.43886	6.44739	6.58402
237731_at	7.86107	6.86183	6.8847	6.01921	6.85022	6.93816	7.42959	7.03089	7.26123	6.98802	7.74653	7.08687	6.74366	7.00223	7.00028	8.77739	6.563	7.53934	6.72953	6.12055	6.30691	6.39343	6.49873	6.37387	6.46109	6.3619	6.79859	5.84737	6.68456	6.83051	6.7825	6.73816	6.78001	6.92849	6.86858	7.53097	6.80108	6.88502	6.72436	7.06329	6.46772	6.82742	6.89131	19.4725	6.84687	6.9256	7.34039	6.81867	6.93157
237732_at	10.1535	9.84945	9.97706	9.56033	9.34377	10.0287	13.7518	10.0892	18.8405	11.8546	12.2626	15.6018	9.54496	12.0161	11.0918	11.1412	9.92778	9.2394	9.19276	9.83738	9.45375	9.39002	9.66579	12.4945	9.69772	9.42509	9.8996	8.79154	9.73387	12.4648	9.63265	8.35067	8.22307	11.0118	9.867	9.79063	9.69909	9.90704	9.84731	10.1189	10.1665	11.2992	9.9526	9.69895	9.92715	10.3979	9.63011	9.68622	10.0548
237733_at	9.64452	15.1168	10.2921	19.2942	11.799	32.1232	20.1574	11.6177	11.0053	27.5238	10.8782	27.7508	12.7414	39.9407	26.0671	26.5741	34.0508	10.2266	20.7379	31.9188	23.111	10.9409	28.8064	11.1826	16.4812	18.3314	36.1534	21.5913	23.4593	12.4272	15.5788	16.3498	12.7061	12.8793	10.4809	13.6147	55.0771	11.4331	18.3903	8.91541	21.0776	56.9424	25.0883	41.3624	22.0175	36.7898	16.4277	36.5173	52.0397
237734_s_at	8.55877	8.02138	7.89887	7.84379	7.80292	10.7318	10.4683	8.39142	8.72212	8.61878	8.55986	8.61456	7.70187	10.8732	8.19475	9.43633	8.52174	7.71619	7.62776	7.88749	7.64011	7.93184	8.0625	7.67378	7.90728	7.84818	8.0625	7.51833	7.353	7.79131	7.85227	7.47895	7.62988	8.16567	8.08999	8.21049	7.92845	8.02349	8.0196	8.2635	8.04788	8.01012	8.03795	8.0168	8.0159	8.15601	8.69798	8.02102	9.35569
237735_at	5.54575	5.31575	5.21833	4.93533	5.29513	5.37392	5.74478	5.484	5.57712	7.7067	5.63359	5.59433	5.05595	5.42592	5.49459	5.32702	5.30415	4.8959	6.47074	5.25769	5.17278	5.20882	5.25934	5.86091	5.26753	5.22704	5.6238	5.11745	5.13547	5.29253	5.23032	5.11944	5.01463	5.50859	5.99903	5.66862	5.36202	5.30803	5.26373	5.98077	5.51676	5.30641	5.36685	5.26002	5.30295	5.44578	5.23959	5.25649	5.46897
237736_at	28.0626	27.5943	27.3517	26.4196	27.5659	28.0074	29.1299	28.2483	28.6844	28.0186	28.722	30.2107	28.2232	28.0559	28.4185	27.6286	27.4507	26.7934	27.1925	27.3427	27.2272	27.3245	27.5096	27.3301	27.3999	27.3894	27.4976	25.7522	27.21	27.5409	27.2495	27.0785	27.2026	27.8658	27.7148	27.2649	27.455	27.6954	27.3766	33.8558	27.6405	27.4217	26.9091	27.0296	27.6381	28.0429	27.2633	27.3984	28.5807
237737_at	24.0429	11.7495	11.7677	8.84596	29.5128	66.2528	7.45439	8.81134	6.04099	13.4518	16.0038	67.2142	8.3174	12.0373	93.2855	6.08407	10.6176	12.5087	10.4746	79.5763	137.703	6.5432	52.0493	66.292	6.01174	17.0184	167.751	62.1134	30.3132	5.8588	300.13	18.3071	12.0269	25.3798	20.5748	27.8336	517.392	5.59481	7.39576	77.1199	108.287	21.0757	6.17015	24.222	265.497	7.36455	23.1525	11.1972	15.9253
237738_at	8.29397	7.39783	7.24778	7.14792	7.53628	8.1912	8.22978	8.484	8.29154	8.07246	8.08493	8.75859	7.23599	8.1198	7.88119	7.71386	7.65453	7.07013	7.31536	7.41629	7.32414	7.40646	7.57006	7.40944	7.52656	7.25853	7.56006	6.98363	7.28763	7.58435	7.43249	7.23739	7.30727	7.91358	7.63769	7.36673	7.44491	7.58845	7.45777	8.25432	7.65316	7.57672	10.391	7.50424	7.5834	8.14654	7.25358	7.28634	8.69139
237739_at	19.2285	19.0212	18.6885	18.1929	22.8144	19.7455	18.669	19.1879	19.3436	18.234	19.1462	20.057	18.1605	19.1628	19.8504	21.4365	19.0877	15.8887	19.2686	18.9852	18.9852	18.9865	17.031	19.004	19.0081	19.0212	28.3051	16.4812	18.8517	19.0324	13.2816	17.7705	18.9102	23.0278	25.5198	18.1484	22.9409	30.3759	17.8306	20.3163	20.4392	18.1001	18.963	18.7072	20.2969	19.1588	18.7082	18.5776	19.1715
237740_at	5.37007	4.4087	4.63336	4.28044	4.27438	4.47622	4.57756	4.87539	4.78107	4.40524	4.59279	4.69725	4.51711	4.55271	4.43071	4.41397	4.37223	4.20478	4.45796	4.22458	4.29357	4.32228	4.37883	4.2189	4.35158	4.23442	4.31199	4.20545	4.25023	4.38301	4.32376	4.16085	4.29832	4.83652	4.41328	4.27465	4.30797	4.29699	4.33164	4.56115	4.42261	4.33824	4.38013	4.82296	4.40205	6.60826	4.32368	4.58692	4.58152
237741_at	13.5802	13.8591	13.4522	17.9886	14.9434	11.0061	11.9404	14.6332	14.6088	13.3456	12.9249	17.7352	21.2943	12.5364	11.1342	8.679	16.0051	11.6636	11.1693	13.0045	13.7499	13.3956	14.7102	8.55159	12.9202	10.1335	11.5847	35.1124	14.9997	13.6426	10.5006	13.1358	10.5815	11.9258	11.6504	13.2926	14.0344	8.64501	9.77091	14.2554	7.81657	10.5406	18.6831	25.7563	9.22713	12.6465	28.1707	13.4802	13.3875
237742_at	19.9404	18.552	9.47602	17.6366	18.4121	17.0035	19.0668	18.2476	20.3266	38.9797	6.25006	19.7569	8.2349	16.4583	19.141	14.656	87.8685	57.1189	142.445	19.6898	18.3694	21.8264	19.1022	85.2217	43.5043	113.47	76.7389	17.8125	46.6361	60.489	19.3464	88.3393	19.5249	26.1931	159.713	41.3943	301.421	21.6093	22.4056	60.8093	15.5382	25.3119	8.65507	18.2725	197.47	21.1373	15.8352	10.09	19.2375
237743_at	4.84355	4.64946	4.5241	4.4881	4.58619	4.79835	5.01362	4.86884	5.0665	4.79432	4.92479	5.03783	4.43454	4.95439	4.8208	5.57695	4.61949	4.3523	4.49474	4.52688	4.4762	4.53584	4.597	4.51954	4.55451	4.54631	4.58222	4.36161	4.44927	4.61116	4.54911	4.43123	4.59701	4.79135	4.63685	4.50409	4.5337	4.63438	4.54416	4.91263	4.72808	4.61421	4.7216	4.55153	5.50346	4.81998	4.5303	4.56202	4.85064
237744_at	19.5088	16.158	15.9258	16.8221	17.815	19.7999	18.2152	16.8014	17.4949	19.2605	16.4618	20.1351	15.796	16.959	16.7106	16.2125	14.7216	15.6391	15.8382	15.9457	15.6038	15.9045	16.0593	15.7369	15.9359	15.9312	12.9832	10.4508	12.4867	16.0767	15.8729	15.5613	17.7887	24.4917	16.2362	15.8837	15.8624	16.2731	15.9441	16.4675	16.1833	16.1034	16.2609	15.9649	16.1192	16.3329	15.764	15.9923	17.9687
237745_at	6.06653	5.82489	5.44121	5.50702	5.61519	5.81786	5.99217	5.82199	6.3762	6.34727	5.85944	6.07733	5.48133	5.83905	6.35377	5.68358	5.64269	5.22002	5.22198	5.5464	5.31517	5.51668	5.63072	5.86232	5.58159	5.54066	5.60802	5.30042	5.4164	5.63147	5.55537	5.397	5.5166	5.81308	5.87012	5.52031	5.57695	5.6405	5.55226	5.85444	5.68151	5.64971	5.55844	5.46266	5.65502	5.77952	5.43176	5.40264	5.87915
237746_at	30.0902	42.6765	36.9457	30.8718	23.383	28.015	115.686	52.2257	18.2494	18.0146	66.2867	47.5525	22.1253	39.7747	11.9499	25.8709	59.0503	30.9216	30.5285	18.2437	23.4545	48.5069	51.4165	41.7107	21.685	28.1837	46.0581	57.7384	50.3852	93.6794	34.4995	26.0647	35.3805	46.0505	10.456	24.0669	151.351	28.6338	49.9417	49.0361	43.194	61.5523	124.547	32.2182	88.4469	151.892	116.829	70.7491	14.1175
237747_at	12.2307	25.8148	11.7582	7.85061	10.3124	6.87403	11.5676	11.4793	10.6337	19.3587	21.0091	7.0782	13.4814	7.87479	7.60591	7.30269	9.10663	14.8898	11.5551	10.6318	12.3245	11.0535	16.1605	19.4732	10.4232	29.8829	12.7864	11.8042	13.6493	15.0675	11.195	10.8844	8.69666	8.29903	7.20559	10.9785	19.7403	7.96132	9.72091	12.1541	6.78265	11.1951	13.1556	12.113	9.67353	20.0372	23.612	16.1858	22.192
237748_at	6.92183	5.85698	5.86847	5.57856	5.92241	6.19178	7.50236	6.65595	15.3551	6.8482	6.33617	6.61425	6.06141	6.52134	10.8581	5.97066	5.93301	5.54103	5.55717	5.62127	5.53717	5.70882	5.80307	5.60891	5.8955	5.60755	5.78715	5.49539	5.52263	5.93231	5.76338	5.55205	6.4474	6.15034	7.40762	8.26823	5.88438	5.89851	5.64376	5.95415	5.96363	5.93478	6.03275	5.89293	5.95804	6.21415	5.64002	5.88219	6.57566
237749_at	4.85686	4.62501	4.57113	4.55232	4.6091	4.67962	4.74654	4.74281	4.85936	4.7443	4.80473	4.82834	4.53217	4.823	4.72663	4.62788	4.62692	4.47503	4.54201	4.56831	4.56192	4.57596	4.60634	4.57724	4.59048	4.58387	4.59353	4.42971	4.53163	4.61138	4.5309	4.5088	4.54412	4.7779	4.62896	4.51081	4.56439	4.61872	4.56626	4.73327	4.63906	4.62296	4.64984	4.58274	4.62251	4.76238	4.56509	4.5824	4.72528
237750_at	10.22	7.35132	6.80586	6.4167	7.7682	9.66787	10.6692	7.59439	7.89469	10.0927	9.96503	7.75738	5.7548	7.95625	7.52265	7.24622	7.3536	6.95625	10.9315	7.20111	9.35986	7.62829	6.96481	7.62453	7.68293	6.70635	7.3536	6.21871	9.48659	10.1844	6.55419	8.05174	5.80099	7.07433	7.12378	6.26031	6.47743	5.96743	6.59067	7.3536	12.7358	7.73517	10.1476	14.5168	10.2241	13.3728	6.57175	7.23874	7.5736
237751_x_at	8.78895	6.32965	6.09886	6.06121	6.23605	6.59698	8.01566	6.65286	8.60359	7.60354	7.8433	7.3384	6.02282	6.74538	6.58306	6.38485	6.37378	6.00907	6.06689	6.05977	5.99269	6.09072	7.65967	6.06415	6.22587	6.87821	6.2525	6.00186	6.04928	6.32632	6.19298	5.86728	5.99644	6.58546	6.37054	6.2038	6.12188	6.33054	6.15448	7.01466	6.39567	6.32502	6.46332	6.93954	6.33006	6.57932	6.08325	6.20837	6.82882
237752_at	5.72213	5.58824	5.41594	5.30065	5.50795	6.02494	6.28316	5.9602	6.76971	5.69377	6.19913	5.77157	5.54211	6.22461	5.87475	5.50623	6.0545	4.90592	5.29772	5.52363	5.07963	5.3571	6.25407	5.39032	5.2145	5.42014	5.52426	5.26329	5.33767	5.56855	5.4038	5.1541	5.09956	5.83345	5.63766	5.44346	5.49396	5.58903	5.52373	6.11708	5.60641	5.58862	5.6071	5.54193	5.58689	5.65678	5.52243	5.53919	5.70306
237753_at	24.2707	15.4866	28.7805	22.5469	15.1872	15.7697	16.2463	15.0681	15.4031	15.0712	15.5811	15.7799	30.0165	20.4168	16.9215	15.4031	14.971	14.307	17.2624	14.7078	16.4158	15.0581	24.0367	14.7019	15.087	14.7684	15.1683	62.9357	12.7344	14.7941	14.9806	33.6256	20.5701	15.386	15.0471	16.1459	11.8347	15.2823	14.72	20.2341	17.5861	14.9886	15.4062	12.9728	14.8367	27.5937	14.7121	15.6441	22.2107
237754_at	5.38837	5.25394	5.09875	5.14304	5.22642	5.41787	5.95089	5.36488	5.45538	5.23092	5.69626	5.42685	5.11999	5.37153	5.51963	5.25506	5.24227	5.05714	5.53103	5.17016	5.15525	5.17688	5.5047	5.09931	5.19907	5.01328	5.2252	4.99628	5.11819	5.22538	5.16264	5.11326	5.14643	5.32455	5.25648	5.18907	5.19273	5.15575	5.17521	5.38116	5.60247	5.24338	5.25617	5.10497	5.24311	5.55843	5.09333	5.18747	5.34057
237755_s_at	6.44344	5.83797	5.79286	5.63184	5.81089	6.21807	6.90946	6.24776	6.79021	6.41249	6.26686	6.64859	5.51503	6.30572	6.21465	5.9839	5.92218	5.2982	5.53516	5.69613	5.64406	5.67311	5.85355	5.66377	5.81814	5.7653	5.85392	5.41614	5.62909	5.92606	5.74851	5.59581	6.44003	6.12955	5.91808	5.63717	5.81706	5.87776	5.7071	6.26502	5.98439	5.86405	5.96781	5.80827	5.88232	6.17818	5.70014	5.76762	6.12041
237756_at	13.5292	8.53301	9.39237	8.50688	9.48591	10.1458	10.2302	9.52502	12.51	9.54828	13.1328	14.8458	7.92155	13.4983	9.54092	9.14473	8.99111	9.39165	7.97172	8.64371	7.85079	8.67996	20.3935	8.19809	13.5447	10.7706	14.0952	7.73166	7.41913	8.99068	8.64009	7.80111	8.08274	8.53945	8.85975	8.66255	9.24356	8.64418	12.8397	10.4383	12.2063	11.5301	13.7969	8.79252	8.66561	9.95591	9.2726	8.25365	11.1732
237757_at	66.211	20.7737	11.476	13.4516	42.801	30.2771	14.9532	19.0658	15.1608	14.8032	16.265	65.732	16.7897	19.0235	14.7483	28.9256	68.3329	9.09288	81.0295	18.8532	11.0171	30.3658	40.7952	61.9984	10.865	14.1939	68.9965	11.1537	164.871	28.5493	58.738	12.4603	22.4222	29.143	15.5277	12.6642	23.7483	14.4088	43.7965	54.0055	13.1818	22.5849	14.4566	11.5956	12.7963	26.837	16.3642	18.8008	24.8586
237758_at	5.2522	4.80714	4.74078	4.67306	4.72502	5.04128	5.40531	5.12711	5.26221	5.15904	5.56892	6.16876	4.72531	5.1522	5.0545	6.55908	4.8377	4.68848	4.75043	4.76902	5.05051	4.68395	4.83086	4.79645	4.78833	4.74633	5.43865	4.67065	4.72002	5.09836	4.70327	4.57303	4.66596	5.02633	5.14832	4.7568	4.7931	4.8489	4.75134	5.13078	4.85267	4.85611	4.90114	4.77531	4.85982	5.05904	4.88027	4.78425	5.05252
237759_at	14.6624	13.7547	24.39	14.6681	11.8927	8.1027	14.5485	14.441	12.0368	11.6455	11.5065	11.4706	46.9796	9.62812	8.81391	10.6926	10.6035	10.03	15.0644	11.2776	15.0593	8.92602	12.4244	10.7112	12.0733	10.4221	11.9898	40.5775	12.2488	13.711	10.7288	28.6058	10.6611	10.9513	13.4133	10.655	10.3817	14.7572	8.89345	16.3546	9.82643	10.9137	18.7373	11.545	10.4804	12.6701	10.7143	13.9717	11.1963
237760_at	6.41989	5.80419	5.67056	5.57161	5.74493	5.96246	6.3364	6.17655	6.18159	6.049	6.0552	6.47552	5.53021	6.02416	6.08945	6.39104	5.77564	5.29842	5.66566	5.65469	5.68069	5.70932	5.93334	5.70154	5.70686	5.66706	5.73945	5.4666	5.67463	5.78097	5.67108	5.53122	5.66553	6.11084	5.81399	5.73192	5.72669	5.79298	5.63996	6.03003	6.31996	5.98318	5.86661	5.69838	5.80563	5.99054	5.6996	5.70012	6.15928
237761_at	6.83083	6.19029	6.04136	5.97554	6.14419	6.57457	6.62119	6.74874	8.07807	6.64032	8.48925	7.18511	5.9382	6.78005	9.5825	6.22883	6.1862	5.73502	5.81296	6.00597	5.8174	6.03155	6.12884	5.93588	6.09343	6.04661	6.11366	5.62214	5.8977	6.17382	6.06584	5.87306	5.91448	6.38386	6.2158	5.96478	6.08401	6.18122	6.06432	6.46163	6.23797	6.17425	6.2821	6.07625	6.53972	6.51874	6.02518	7.17415	6.684
237762_at	8.02275	7.42173	6.98945	6.56491	7.08798	9.72676	8.75847	8.77094	9.85202	8.40422	11.2622	8.05698	6.58677	8.12273	7.75862	7.20598	7.41117	6.91711	8.11242	7.09563	7.05523	7.21432	7.30939	7.12063	7.20251	7.09797	7.33675	6.77125	7.07508	7.42883	7.66389	6.87484	6.92034	7.77256	7.47744	6.80503	7.72006	7.42883	7.23829	9.3246	7.5244	7.40744	7.47697	7.12459	7.17408	7.9664	7.66131	7.29697	7.964
237763_at	6.19812	5.50722	5.15507	5.09596	5.68472	5.48499	5.15906	5.71872	6.19173	5.79997	5.75883	8.78943	4.9648	5.58513	5.51284	5.35957	5.34906	5.17986	5.02538	6.75296	5.26238	5.22112	5.30027	4.77098	5.26672	4.79031	5.19248	5.02756	6.90034	5.37646	5.1543	5.11296	6.99591	5.51557	5.5476	5.26038	5.30683	5.33153	5.18332	6.09486	5.38026	5.34985	5.37097	5.23802	5.26653	8.78476	5.21486	5.26193	7.61227
237764_at	7.75789	6.92159	6.73223	6.63653	6.82555	8.62779	7.25286	7.15217	7.72182	7.21874	7.2043	8.01643	6.75524	7.10145	7.0946	6.9096	6.90076	6.47527	14.6205	6.80695	6.74331	6.80553	6.90257	7.91854	6.8569	14.8572	8.23348	6.62168	6.7206	12.0158	6.801	6.71771	6.65118	7.11863	6.67668	8.5342	6.90766	6.79625	6.18417	16.0965	6.92527	6.65406	6.36819	6.85132	6.94788	7.14671	6.7985	6.77726	7.18153
237765_at	884.428	710.892	345.963	414.601	737.938	608.51	687.69	622.57	724.013	1041.91	205.07	731.862	687.299	11.4758	613.535	18.7697	1730.36	14.8894	75.929	11.1164	117.716	26.7808	10.1413	142.667	28.6287	112.933	21.3483	246.15	646.625	1248.04	11.0886	9.54409	1327.35	637.419	11.5814	37.7309	338.963	18.217	14.9574	19.2119	18.8072	257.041	690.196	73.5614	11.2372	837.022	527.257	759.207	1032.56
237766_at	8.48973	5.35693	6.17134	8.97887	5.37403	5.39306	5.49093	5.45716	6.19474	5.43154	5.60734	5.52581	5.30556	5.46629	5.40904	5.37053	5.30083	5.28612	8.97639	7.04306	5.30185	7.308	11.1445	9.37017	5.20367	5.34682	5.23253	5.21547	5.06915	6.37739	5.32664	4.89364	6.92601	5.42804	5.31524	5.13982	5.34961	6.27169	5.37202	6.03824	6.00193	5.37263	5.32596	5.20165	5.36474	5.42132	5.83724	5.33726	5.63348
237767_at	4.8246	4.64098	4.54639	4.50178	4.66377	4.71859	5.19472	4.77255	4.93503	4.76092	4.77544	5.25173	4.47967	4.78203	4.7481	4.6589	4.61751	5.94055	4.55576	4.44651	4.50987	4.58082	4.62341	4.58854	4.51523	4.55508	7.54226	4.41197	4.47892	4.63178	4.54379	4.47997	4.54875	4.72723	4.64097	4.56266	4.60069	4.84458	4.78257	4.77277	4.65255	4.63503	4.66384	4.59638	4.6434	4.84376	4.47564	4.59439	4.74176
237768_x_at	340.422	410.184	432.596	416.64	372.25	354.255	434.761	332.846	331.387	398.149	306.96	317.458	413.293	525.237	304.609	378.051	576.178	612.255	319.726	542.791	445.549	172.689	350.685	443.146	319.566	674.418	605.958	398.244	311.883	336.808	275.355	401.239	320.064	320.483	380.865	494.397	483.754	245.962	419.799	250.867	290.232	657.8	410.847	373.447	689.524	293.149	327.25	442.025	300.964
237769_at	7.41762	7.52479	6.31047	6.14147	6.49321	7.04862	7.10297	7.14401	8.43732	7.43185	7.08563	7.35854	6.04245	8.58847	7.10634	6.8337	7.07185	6.1835	6.39809	6.46809	6.40991	6.62913	6.62746	6.24919	6.58987	6.54224	6.62023	6.26701	7.52659	6.67574	6.32018	6.09675	6.44242	7.11872	6.81561	6.33932	6.35181	7.04056	6.52836	7.01809	8.213	6.60135	6.76813	6.58138	8.41469	7.25289	6.50307	6.58213	7.12022
237770_at	8.66563	7.45115	7.12118	7.10614	7.34192	7.9468	9.35333	8.38551	9.60416	8.23403	8.71074	8.60427	7.00657	8.51153	8.71714	7.70222	7.63949	6.99802	6.76224	7.36856	7.04952	7.25915	7.47784	7.25307	7.43239	7.20236	7.4641	7.0891	11.0787	7.70194	7.40348	7.04939	7.27691	8.21199	7.68302	12.0025	7.46633	8.13721	7.32876	8.42757	7.80885	7.47745	7.69655	7.41808	7.55932	8.05107	7.38296	8.16777	8.36112
237771_s_at	7.25915	6.31435	6.06463	5.89889	6.2258	6.94184	7.28863	6.82887	7.37848	7.47887	12.2659	7.58128	5.82861	11.0884	6.68218	6.38285	6.32554	6.67532	5.90548	9.74025	5.9442	6.07435	6.20865	6.02025	6.22126	6.80964	6.26323	5.91982	5.91747	6.39121	6.1636	5.85139	5.92797	6.65924	6.35624	88.3157	6.10588	6.33058	6.10539	6.82095	6.42918	6.40486	6.40849	8.08503	6.44111	6.64402	6.04608	6.2516	6.7206
237772_at	5.79242	6.29558	5.81163	5.55129	6.22443	5.72291	5.80694	7.77235	5.8668	5.81375	8.06326	5.84813	6.0414	6.13699	5.75018	5.6609	5.64996	5.47241	5.55414	7.42233	5.48817	5.83104	5.57697	5.56295	5.5495	5.60529	5.67381	5.48525	5.50443	5.58415	5.55495	5.51794	5.48008	5.72591	5.77815	5.56331	5.5394	5.66343	5.57095	8.92732	5.66278	5.64015	7.19865	6.17578	5.66218	5.75935	5.56881	5.54507	5.74331
237773_at	7.26021	6.8468	6.71613	6.74307	7.43267	6.9187	7.12791	7.12257	7.22686	7.17309	7.66076	8.14165	8.04792	7.34729	7.82917	6.9986	6.93335	6.78381	6.64822	6.91263	6.65953	6.8142	6.82848	6.91501	6.80179	6.53586	6.90486	6.50174	6.40034	6.94874	6.82027	6.83032	6.88601	7.10343	7.00304	6.76719	6.52944	6.9427	6.54636	7.0019	7.01329	6.8474	7.00827	6.85604	6.85693	7.56868	7.34039	6.93193	7.54631
237774_at	6.4281	5.90976	5.74249	6.16693	5.69123	6.00233	6.1308	6.07264	6.93094	6.87904	6.25491	6.20199	5.5892	6.28612	6.16681	5.9622	5.91485	5.45061	5.75548	5.72456	5.6517	5.70226	5.75297	5.6573	5.64781	5.72873	5.96348	5.45432	5.57889	6.09547	5.73496	5.71782	5.65483	10.2862	5.94678	5.55798	6.69602	5.9963	5.74147	6.25408	6.16633	6.31102	5.95917	5.83284	5.95636	6.0266	5.79435	5.84239	6.07896
237775_x_at	6.57291	6.01507	5.62484	5.68221	5.89137	7.62487	6.17985	6.14046	6.57598	6.4397	6.26385	6.22992	5.81615	7.24499	6.12965	6.01552	5.95281	5.8034	5.84578	5.98648	5.90503	5.63748	5.93864	5.92331	5.8534	5.93605	6.22467	5.64851	5.66738	8.23346	5.73259	5.65617	5.69952	6.11328	6.00843	5.90256	5.81801	5.98609	5.93078	6.15821	6.01079	5.82149	7.76803	5.88431	5.94142	6.14965	6.44483	5.94505	6.36093
237776_at	4.34244	4.20844	4.14949	4.11571	4.19438	4.26704	4.37356	4.31859	4.42084	4.30374	4.3249	4.39633	4.09498	4.32676	4.30656	4.21314	4.20197	4.04069	4.1163	4.15849	4.1254	4.15607	4.18889	4.14122	4.16981	4.1582	4.18892	4.03486	4.09045	4.19224	4.14006	4.08202	4.11679	4.27439	4.22257	4.12402	4.17845	4.21545	4.14745	4.33552	4.26986	4.208	4.2249	4.16731	4.20267	4.29834	4.1398	4.15877	4.3048
237777_at	11.5653	8.61339	8.11699	7.69429	8.41263	12.0127	10.9533	9.75646	11.9955	10.0771	11.5309	10.7208	8.29088	10.0332	15.8544	8.91636	8.7704	7.93163	8.24157	7.85272	8.3618	7.98841	8.61101	8.07061	8.24769	8.35097	9.41187	8.15482	8.54186	8.7695	8.45321	7.54599	7.98496	9.15809	8.61559	7.80126	8.47485	8.47029	8.29284	9.45991	8.82345	8.50152	10.3749	8.19054	8.33015	9.53574	7.91541	8.41341	10.3869
237778_at	45.3781	25.6274	23.3834	31.469	27.2115	30.1198	34.6643	29.0532	43.116	51.5756	34.9287	27.8206	35.9556	22.7788	37.5389	29.4503	82.5646	33.849	68.041	27.0467	45.1844	46.1231	52.5793	44.6014	24.7899	28.8553	70.7619	20.1769	41.5866	41.1272	31.0149	43.9562	34.4224	29.3944	23.4139	20.4567	66.5461	41.2616	25.0853	24.6017	54.0377	26.0798	78.9668	26.8316	22.3344	46.7206	32.0068	30.8571	23.792
237779_at	22.9035	22.0912	21.8224	21.8559	23.3253	26.8722	22.9533	26.84	23.2681	31.0682	30.3436	35.2404	21.5734	33.1884	31.3637	18.6256	23.2711	21.5164	21.6735	24.1632	21.6781	17.3313	16.9289	22.2885	19.4164	21.8517	22.046	16.6053	24.5278	17.3294	21.9423	23.095	21.5869	28.2689	41.5171	21.8975	18.9039	22.3208	21.8148	22.8557	26.0265	22.1391	18.7353	22.2584	32.8266	22.6427	21.7782	21.8532	27.3097
237780_at	6.27807	5.85272	5.76372	6.38011	5.84933	6.07227	6.2253	6.09368	6.39519	6.09218	6.20503	6.3183	5.62914	6.11948	6.31347	5.90999	5.99515	5.55549	5.51413	5.7649	5.69172	5.7419	5.8587	5.71774	5.81914	5.67086	5.79711	5.36009	5.6847	5.88561	5.76946	5.63018	5.72156	6.14527	6.11524	5.73013	5.78411	6.23317	5.76643	6.12845	5.8546	5.88673	5.93767	5.80183	5.88936	6.52593	5.74768	5.75942	6.07638
237781_at	17.1797	9.78112	9.1121	7.99383	9.26899	9.71909	33.8398	16.3337	9.69758	19.7432	11.4022	12.5999	8.86152	10.7973	9.8031	8.37533	33.771	8.52503	9.28979	9.07113	9.2108	9.02227	9.6649	7.59702	9.15046	7.82241	12.4269	8.7027	14.9336	9.45461	9.09894	10.435	7.70432	9.54552	10.3296	9.89261	9.43441	9.29271	8.89524	24.5713	9.50014	9.35477	12.3875	7.74986	9.34652	21.0263	8.16133	11.5232	10.908
237782_at	12.7544	8.66961	11.0746	12.5194	17.0752	16.8242	8.89925	8.84471	9.13548	8.5527	8.53606	9.14861	8.24056	9.01625	8.86787	11.2022	8.65463	8.06639	8.37358	10.6427	13.2928	12.1273	9.77215	8.54829	8.23247	15.6992	13.539	8.29597	8.12543	8.44902	8.53383	12.5925	8.1785	8.37479	9.28762	13.023	13.5102	23.2248	10.7894	19.9788	10.9196	13.164	8.33303	14.7572	8.65228	8.86272	8.55235	8.47059	8.91123
237783_at	20.9584	18.2694	14.0814	13.819	14.5043	14.3637	24.8109	15.3156	16.5657	14.4924	28.3216	26.8709	16.2875	23.786	23.6619	12.4615	13.781	14.1075	13.8331	20.0383	11.8995	11.474	17.9576	14.0133	13.814	14.141	18.2232	12.1856	14.8546	14.4285	12.9353	12.0458	12.0712	13.2727	15.9592	13.9323	14.1353	19.8306	16.1427	19.5903	15.2266	13.364	24.3406	20.3314	25.2615	14.8841	14.9072	21.5154	17.5527
237784_at	8.46522	8.26373	11.7668	11.1002	8.20414	8.72246	9.14033	8.51572	9.45384	12.181	9.2893	9.11756	7.57634	10.6914	8.89657	8.26909	8.25052	10.4412	6.707	18.4539	16.4091	8.13742	7.15384	5.70589	8.14502	8.12709	8.20542	7.6161	8.27609	8.31586	7.05616	8.02662	7.73246	7.65085	8.44954	6.79599	8.34347	29.0958	8.14148	14.1033	8.28624	8.34522	8.90127	9.64142	16.598	20.9038	8.52454	34.7704	8.41367
237785_at	5.70946	5.71983	5.23062	5.122	5.21858	5.37827	5.66511	5.65108	5.57858	5.45451	5.55842	5.53948	5.03484	6.27888	5.39937	5.28845	5.24171	4.85012	5.39444	5.97388	5.19161	5.15128	5.21535	5.20007	5.19337	5.26551	5.18301	4.98944	5.22196	5.25556	5.12807	4.97563	5.13006	5.37268	5.26875	5.28122	7.71989	5.312	5.24251	5.55947	5.28406	5.23891	5.27683	5.16029	5.25556	5.39079	5.10106	5.14708	5.52683
237786_at	6.19095	5.57877	5.42455	5.48326	4.82866	5.72466	6.03084	5.68542	5.77134	5.80796	5.81366	5.79995	5.23612	5.74943	5.67176	5.6548	5.60562	6.03408	5.378	5.40293	5.38336	5.41458	5.65382	5.40479	5.4859	5.42881	5.49854	5.14153	5.45699	5.54057	5.49914	5.44975	5.36423	5.53467	5.50193	5.94182	5.42802	5.49255	5.42332	5.59479	5.65968	5.54037	5.58797	7.32844	5.57279	5.69157	5.51202	5.52998	5.90747
237787_at	7.00895	6.4509	6.74655	6.12873	6.38504	6.70185	6.94521	6.85784	7.10192	8.32115	6.89022	7.1254	6.17332	6.84308	6.69768	6.48257	6.47199	5.90685	7.28094	6.37868	6.2202	6.29478	6.44763	6.27385	6.41926	6.39446	7.64347	6.21384	6.17312	6.41845	6.27459	6.1526	6.33917	6.65607	6.49808	6.23842	6.32639	7.76929	6.25076	6.7884	6.5137	6.475	6.50292	6.41266	6.44982	7.44828	6.28526	6.3903	6.61573
237788_at	13.353	8.97988	10.0607	8.41802	9.7451	10.6839	12.2565	10.1447	12.3108	11.3963	10.9929	12.1546	8.07052	10.5971	9.78739	9.58269	9.52559	7.50158	8.42278	8.5941	8.66111	8.39035	9.05987	8.67532	9.0875	8.78952	9.78981	7.69177	8.46041	9.26936	9.24434	7.93325	8.42951	9.77389	9.25716	8.69157	8.41217	9.12698	8.78398	10.1258	9.38513	8.95478	9.31238	8.55475	9.10231	9.93418	8.65204	8.69462	10.6549
237789_at	6.71054	6.46863	8.64054	6.33636	6.46155	6.58838	9.68335	6.6239	6.80133	6.65068	7.24869	6.7647	6.39498	6.66841	6.63061	6.47684	6.47444	5.84151	6.33883	6.403	6.42259	6.27291	6.48359	6.37649	6.42161	6.39757	6.3571	6.21218	6.2998	6.46152	6.37768	6.15537	6.34116	8.27776	6.42127	6.3495	5.804	5.10286	6.3876	6.68383	6.49399	6.49519	7.29862	6.41831	6.40062	6.6087	6.38125	10.1974	9.21907
237790_at	5.88716	5.63889	5.31667	5.52609	5.64091	6.72217	5.86861	5.82152	5.95432	6.07528	6.07608	5.91351	5.48195	5.83534	5.79601	5.66484	5.64085	5.43592	5.52933	6.42888	5.52635	8.07964	5.49819	5.58582	5.59499	5.66484	5.624	5.39629	5.49579	5.62803	5.56634	5.46558	5.51726	5.69606	5.67002	9.19214	5.7798	5.65501	6.38116	5.84761	12.4868	8.47349	5.68418	5.6022	5.66396	6.33089	5.55163	5.57971	5.80466
237791_at	7.05873	6.50004	6.35468	6.02457	6.43563	6.69662	8.44102	6.9798	9.2555	6.7939	6.79605	9.01571	6.97801	7.17355	10.8133	7.57585	6.48465	6.13988	6.26024	7.23905	6.25457	6.19405	7.17514	6.30604	6.40908	6.36128	6.34528	6.09576	6.2166	6.49037	6.36158	6.5014	6.26552	6.68931	6.72593	6.29347	6.34853	6.42707	7.78032	6.81587	7.66631	6.42176	6.54202	6.38421	6.49359	7.48562	6.32389	6.34245	6.82204
237792_at	20.6557	19.7798	17.9732	19.0668	19.6919	28.7794	23.7001	24.0191	22.8783	20.1476	20.4029	20.4342	17.7132	31.4306	20.1138	22.1384	19.7444	17.8382	18.1125	25.7933	19.8874	13.4041	19.5598	16.5611	17.278	18.0015	19.5451	17.9192	18.9906	26.3631	17.9426	18.9275	18.1981	20.1655	19.7922	19.1462	13.8445	19.0079	20.4084	20.7224	19.8283	19.7544	18.1893	26.6414	19.7352	20.244	19.276	19.4073	24.0912
237793_at	11.4386	10.4807	10.3602	10.3172	10.183	11.5063	10.6257	10.8435	11.652	10.8425	10.7205	13.5113	11.0812	16.4661	16.627	10.372	10.4275	9.69973	10.1854	10.2798	9.98016	10.0805	10.3561	10.0572	10.2018	7.50527	10.3916	9.90949	10.0969	10.4409	9.73948	10.0622	10.4425	10.5703	10.5054	10.3507	10.3067	10.2921	10.283	10.7598	10.3769	10.2809	10.4169	10.7921	13.6358	10.8708	10.2483	13.5836	10.9543
237794_at	6.44926	5.46549	5.27287	5.20799	5.40113	5.78997	5.70154	5.89504	6.68456	5.84543	5.81344	6.52037	5.07744	5.96303	6.00645	5.41071	5.44362	4.9404	5.13662	5.23885	5.50328	8.26519	5.42965	5.24705	5.40321	5.33083	5.41532	5.04563	5.33836	5.50328	5.34694	5.22272	5.11183	5.70546	5.52578	5.53499	5.30237	6.8088	5.30255	5.83478	5.59074	5.45955	5.45564	5.39941	6.74609	5.75417	5.30787	5.36041	5.73331
237795_s_at	5.45922	4.75678	4.71567	4.31722	5.0453	4.80786	5.17532	4.89175	5.83985	4.90005	4.90445	5.05887	4.58821	4.96467	4.89817	4.74667	5.18827	4.45367	4.61916	4.7203	4.69816	4.43114	4.75503	5.32668	4.72846	4.72197	4.7205	4.62117	4.59959	4.74342	4.70032	4.66481	4.62157	4.78752	4.76592	4.6998	4.68585	4.73611	4.72343	4.8267	4.77742	4.74577	4.77191	4.71695	4.75928	4.91713	4.70822	4.71682	4.88955
237796_at	6.30772	5.67982	5.73603	5.60808	5.61007	6.02075	6.16901	6.13046	6.43689	6.83659	6.23524	6.41291	5.60803	6.31029	7.46653	6.54621	5.72799	5.49915	5.4606	5.48287	5.43297	5.81699	5.6599	5.51941	5.58602	5.74028	5.61205	5.51073	5.39541	5.7975	5.72863	5.49405	5.50799	5.92204	5.83578	5.69749	5.55073	5.71039	5.72996	6.06251	5.84691	5.84342	5.7551	5.76241	5.84536	6.03134	5.51181	5.7506	6.06443
237797_at	7.49866	6.48782	6.18639	6.30034	6.40378	7.53519	8.23249	7.59748	8.32093	7.60464	7.65258	7.82645	6.2453	7.77362	6.88496	6.70811	6.66133	5.92574	6.2954	6.17731	6.13233	6.33018	6.42878	6.3633	6.37513	6.39888	6.4762	6.02845	6.26952	6.58933	6.33049	6.24652	6.14314	6.92402	6.48026	6.32772	6.26346	6.52496	6.27459	7.13089	6.63255	6.47992	6.60525	6.34846	6.5285	7.02855	6.19268	6.35411	7.02209
237798_at	12.0643	10.7124	10.4614	10.6399	10.5991	11.1901	13.061	11.3834	12.3217	11.4102	12.0806	12.6599	10.3713	11.6182	11.2938	10.8366	10.7509	12.1572	13.2099	10.3461	9.89278	10.0312	10.392	9.13587	10.2808	16.6678	10.5151	10.2955	10.3853	12.2492	10.4651	12.2351	8.88012	11.1458	10.7989	9.85432	10.4435	10.6974	10.4207	11.4214	12.9309	10.6905	10.8254	10.4653	10.7029	11.2421	10.3157	10.68	13.4226
237799_at	5.33848	5.03633	4.92826	4.81231	4.25545	5.01481	5.87564	6.01795	7.41775	5.24816	5.25221	5.14776	4.80116	5.27208	9.45265	4.99771	4.04315	4.75889	10.5832	4.91564	30.0106	14.2504	4.53033	23.0974	5.83693	4.92967	42.1869	3.92482	5.63836	5.02705	4.66792	6.26048	4.82765	4.60333	4.89297	6.36395	15.1552	5.02783	4.91841	69.2329	4.55884	4.64602	6.02841	5.0509	7.05237	5.13433	4.91006	4.8783	5.43844
237800_at	17.5517	9.18803	7.77769	6.18714	6.80625	8.31977	9.25683	15.6251	8.71712	19.2419	6.98503	8.34869	6.25865	7.20165	7.72695	7.01781	51.546	6.10599	6.63887	6.80377	6.20324	8.39562	6.64091	7.05461	6.8905	7.00941	7.25892	6.64491	6.79253	16.3966	7.43563	6.62671	6.63672	7.15316	6.7744	6.75463	9.48495	7.26263	6.3467	12.8621	8.82067	7.35445	6.69272	10.2947	7.53361	11.877	6.85449	7.18816	8.6702
237801_at	7.37269	6.5033	6.02168	6.15227	6.19621	8.7469	7.14718	7.01784	8.17306	7.06479	7.0596	11.1085	6.02859	10.0872	6.95066	6.70381	6.49522	5.88364	6.40699	7.7427	6.45652	6.42936	7.3842	6.26534	6.42806	6.32054	6.44679	5.68292	6.36832	7.56107	6.99047	6.07677	7.07317	8.73463	6.59185	5.93264	7.89453	6.50756	5.90584	7.44298	6.68074	7.942	6.93515	6.43154	6.49605	10.0826	6.31407	6.63674	7.48302
237802_at	6.05141	5.3111	5.21243	5.11726	5.24363	5.53631	5.75289	5.77619	6.34273	5.6365	5.69449	5.82286	5.02778	5.84704	5.64631	5.42956	5.26793	4.7987	5.21164	5.11826	5.08558	5.16536	5.27008	5.14411	5.23115	5.18446	5.99474	4.99349	5.1481	5.80686	5.20221	4.99026	5.13013	5.57828	5.37403	5.1146	5.21665	5.31586	5.19088	5.56675	5.38349	5.31239	6.11477	5.20219	5.31586	5.7067	5.18564	5.20846	5.60716
237803_x_at	36.0397	29.3908	13.5357	51.3356	52.9422	43.3786	11.1629	46.8243	47.5686	30.9291	28.0475	64.0008	35.9406	25.3339	31.7352	43.688	45.7872	17.2172	29.6551	41.9789	25.3437	67.8543	40.9797	24.0182	14.1324	62.7736	49.4588	33.7873	40.9977	33.3932	36.2871	54.1651	20.4015	32.7329	12.1524	17.3476	62.937	12.955	11.2953	20.3003	210.278	333.898	46.6889	12.8889	19.6631	58.4531	22.2099	35.3957	31.6581
237804_at	6.35086	5.7978	5.68833	5.53116	5.74579	6.05343	12.3282	6.18501	6.77554	6.18917	6.24344	6.36243	5.41871	6.22289	6.02611	6.11317	5.80257	5.21607	5.74002	5.61566	5.48703	5.62942	5.74776	5.62103	5.72806	5.65037	5.7623	5.27373	5.51702	5.76875	5.669	5.38379	5.54761	6.00416	6.89771	5.64131	5.70991	5.80104	5.69251	6.13579	5.84825	5.78768	5.82259	5.6918	5.7436	6.04724	5.67734	5.64704	6.17829
237805_at	6.32556	5.97179	5.91244	5.7352	5.96396	6.133	6.30048	6.17825	6.44614	6.4388	6.28781	6.72455	5.70423	6.32114	6.14992	5.96523	5.97995	5.61991	5.73909	5.91188	5.59649	6.64902	5.95986	5.72828	5.82819	5.79699	5.85792	5.79076	5.80737	5.96702	5.89175	5.78675	5.89099	6.11981	5.9899	5.88597	5.8129	5.9166	5.7872	6.22246	5.98762	5.96985	5.98265	5.83141	5.99823	6.17837	5.8802	5.91389	6.17605
237806_s_at	6.45285	4.96497	4.89134	4.84134	4.94352	5.06803	5.63397	5.19852	5.48875	5.1984	5.73808	5.3401	4.81399	5.13144	5.09362	5.22365	4.96604	4.62977	4.84831	4.83414	4.85627	4.85228	4.94179	4.82634	4.87922	4.82153	4.91767	4.74519	4.82423	4.94976	4.88848	4.73375	4.83807	5.06925	4.96646	4.83577	4.91643	6.24055	4.85407	5.41974	5.00821	4.95689	4.98679	4.91197	4.96522	5.14655	4.89253	4.88599	5.1231
237807_at	4.72801	4.64648	4.5788	4.54063	4.58942	4.69036	4.79298	4.70344	4.85696	4.69821	4.7526	4.76153	4.53639	4.75672	5.68623	4.66113	4.9346	4.46924	4.54473	4.5506	4.56312	4.57511	4.60998	4.5619	4.58657	4.58501	4.61927	4.67175	5.36844	6.51045	4.56156	4.58124	4.5591	4.7194	4.92489	4.45895	4.59324	4.63119	4.57748	4.76541	4.60934	5.85507	7.21798	4.57471	4.63982	4.7931	4.57109	4.58775	4.68461
237808_at	7.37338	6.94804	6.6327	6.58705	6.76233	7.19059	7.33936	7.2104	8.61298	7.95771	7.33025	8.49394	6.49054	7.25612	8.08486	6.84106	6.88893	6.32027	6.59294	6.68233	6.60294	6.69287	6.69319	6.6552	6.76734	6.63729	6.80746	6.25439	6.55177	6.98627	6.73565	6.53732	12.2283	7.31364	6.90858	6.63548	6.7198	6.87969	6.58264	7.68421	6.98513	6.87983	6.92164	6.71503	6.75369	7.21575	6.49881	6.7607	7.28743
237809_at	4.22653	4.1553	4.21019	5.57664	4.13899	4.16996	4.2298	4.24176	6.24327	4.19884	4.24343	4.29781	3.95049	4.22349	4.20966	4.15383	4.14095	3.96497	4.10117	4.03873	4.08027	4.09627	4.13959	4.1124	4.02583	4.10219	4.13358	3.93653	3.94915	4.13905	4.0974	4.06531	4.09575	4.12286	4.15413	4.1797	4.11511	4.15451	4.09884	4.19326	4.27463	4.20801	4.16572	4.11899	4.14692	4.21026	4.10733	4.2676	4.18389
237810_at	7.87992	6.89622	6.6502	6.48777	6.81327	7.31319	7.46282	7.44481	8.01325	8.24137	9.68075	7.5537	6.51214	7.35271	7.20678	7.4439	6.95777	5.86054	6.48016	6.43819	6.16932	6.69403	6.24543	7.17641	6.78006	6.48857	6.70385	6.06844	6.49023	6.91426	6.67712	5.93325	6.59201	9.5572	7.37945	6.88925	6.72837	6.73963	6.71518	7.04908	7.02767	6.37394	6.95937	6.77091	6.89824	7.41775	7.74196	6.53653	7.42792
237811_at	7.57628	7.26148	7.15962	7.1071	7.23009	7.35286	7.43824	7.36095	8.26509	7.49909	9.33002	7.64393	7.06896	7.47791	7.4742	7.2989	7.25048	6.5927	7.10686	6.63253	7.10383	7.4914	7.22255	7.18818	6.58896	7.19152	7.23074	6.93944	7.05252	7.22928	7.75699	8.01283	7.09596	7.3667	7.27747	6.7266	7.18128	8.69585	7.15803	7.38519	7.31321	7.24508	7.27966	7.18995	7.28881	9.64572	7.14813	9.57382	7.47603
237812_at	7.41429	6.29877	6.03735	5.98883	6.22774	6.8049	7.86573	6.79523	7.48328	6.9158	7.00195	7.39302	5.92638	7.02957	6.67555	6.41579	6.3399	5.69953	6.08201	6.13888	6.00305	6.11521	6.24166	6.05696	6.19561	6.62078	6.23095	5.78022	6.01214	6.38845	6.17195	6.02957	6.00873	6.60471	6.34965	6.04578	6.17791	6.29744	6.137	6.82753	6.32048	6.31238	6.38795	6.19733	6.30676	6.81027	6.10363	6.18587	6.74559
237813_at	7.39415	6.15452	6.80749	6.65524	6.21354	6.97174	8.38425	7.27306	7.55667	7.02413	7.29524	6.9499	6.87288	7.22739	7.2063	7.00534	6.95936	5.57322	6.61194	7.00519	6.62373	8.23687	6.86811	6.80114	6.88564	6.72344	6.89972	7.03044	6.70084	6.86321	6.66893	6.7104	6.73979	7.19134	6.89907	6.77715	6.83375	7.33212	9.44751	9.09418	6.4399	8.8059	7.73046	6.8758	8.08674	9.05585	11.0498	6.192	7.24658
237814_at	11.2659	8.94731	8.52228	8.68575	8.85223	9.90256	11.3117	10.0543	11.4047	10.3142	10.1855	10.8903	8.07478	10.4289	9.57469	9.23361	9.18146	7.73	8.6326	8.77891	8.39342	8.58613	8.69122	8.53272	8.95563	9.606	8.86112	7.98902	8.62667	9.15617	8.82248	8.21013	8.40167	9.66518	9.15145	10.7449	8.88785	9.10053	8.64053	9.72745	9.26198	8.99483	13.0548	8.54857	8.96634	9.68627	8.57013	8.79258	9.69337
237815_at	5.83514	5.3555	5.18425	5.08224	5.31713	5.59548	5.79893	5.89343	5.93203	5.59467	5.66301	5.87817	5.2088	5.8595	5.57824	5.38443	5.3485	5.01232	5.08334	5.16086	5.08412	5.53548	7.09575	6.15782	5.24517	5.19419	5.26892	5.0363	6.26836	5.7913	5.21372	5.11525	5.09709	5.6889	5.4174	5.12381	5.2041	5.3256	5.17859	5.87973	5.40093	5.32611	5.38511	5.23835	5.52643	5.58125	5.2277	5.24196	5.62819
237816_at	5.98838	5.2698	5.16506	5.2379	5.24043	5.98089	5.51996	5.45155	6.08847	5.59939	5.58092	5.60429	5.1038	5.68823	5.46589	5.27694	5.25397	4.97777	5.27097	5.15916	4.90704	5.15741	5.13629	4.98291	5.20133	5.02557	6.39583	5.15822	5.10337	5.96239	5.17174	5.05887	5.23294	5.4665	5.2352	5.1583	5.03554	5.2007	5.16302	5.48223	5.55618	5.25979	5.28543	5.19181	5.26451	5.53473	5.15364	5.18894	5.63216
237817_at	20.5848	22.9812	39.6357	23.1973	23.8029	28.3371	34.4922	30.249	25.1902	24.2141	47.0447	27.3817	17.475	36.9854	28.6343	24.2209	30.7844	22.8292	23.3282	23.4903	23.2684	20.2536	23.6195	74.4183	24.3875	23.5455	18.3776	29.2396	23.1829	23.0595	18.186	26.8244	26.0832	24.5445	23.9693	29.4009	17.8943	50.7289	25.8813	24.7202	24.1145	23.8911	117.719	23.6384	23.8019	19.8971	23.4845	23.7891	24.2209
237818_at	5.38572	5.21041	5.1058	4.98707	5.1695	5.72292	5.6164	5.61325	5.71808	5.50853	7.18451	5.81076	5.16786	5.66826	5.65633	5.25753	5.37168	4.84385	4.99066	5.21502	5.03799	5.09821	5.21657	5.08566	5.17615	5.09406	5.21725	4.99891	5.01883	5.25338	5.13551	4.99948	5.0005	5.49373	5.3102	5.41342	5.12654	5.21077	5.11739	5.42262	5.34023	5.27354	5.26092	5.22634	5.28357	5.72354	5.14558	5.57078	5.60117
237819_at	12.9861	9.58653	10.0479	9.6598	10.2903	16.969	11.7593	9.76995	15.973	10.9437	13.9005	13.4639	9.22679	14.1515	10.5628	9.70085	9.58486	10.5358	9.44146	9.5308	9.30241	8.80849	9.51453	9.489	8.6573	9.53722	9.78744	9.90014	9.49323	9.92125	9.70753	7.17611	9.29981	9.77829	10.0473	8.43379	10.9598	9.56809	12.2547	10.0024	9.63635	11.3234	9.61433	10.9862	10.3514	11.7386	9.48033	9.71696	15.1996
237820_at	7.40057	6.43367	6.04071	6.14524	6.24646	6.63228	7.18155	6.7294	6.98743	7.20966	7.0632	7.24498	6.31762	6.84197	6.6393	6.46057	6.44501	5.63691	6.12077	6.26808	5.99543	6.21285	7.22087	6.06177	6.28748	6.29516	6.17753	5.82792	6.31009	6.3628	6.29671	6.29848	6.13219	6.52971	6.46095	6.54819	6.24953	6.39603	6.09121	6.61508	6.44728	6.37395	6.47025	6.33252	6.42829	6.89934	6.07754	6.33355	6.70159
237821_at	8.69541	6.83541	6.71638	6.29942	6.85623	7.4368	8.25897	7.73522	8.45248	7.44237	7.43856	7.73242	6.52069	7.48592	7.29792	7.13955	6.95719	6.41888	6.61498	6.69666	6.62723	6.72521	6.85033	6.51511	6.81011	6.95561	6.84022	6.85575	6.58048	6.93921	6.74921	6.57199	8.74394	7.24177	7.02964	6.67398	6.5654	8.96205	6.74268	7.53098	7.07084	6.92968	7.02673	6.79954	6.94188	7.56071	6.48787	6.80356	7.55667
237822_at	9.7957	7.46687	7.06857	7.20412	7.40942	8.02854	7.92555	8.43512	10.4437	7.87882	8.56835	8.39216	7.41605	8.21233	7.7533	7.45399	7.46529	7.03937	6.85262	7.05328	6.76522	7.08366	7.38482	7.27097	7.12247	7.07107	7.30027	6.5035	6.79861	7.40832	7.10066	6.91882	6.93201	8.05564	7.50356	7.46728	7.06549	7.29781	7.91979	7.73656	7.66988	7.45761	7.48847	7.5179	7.43452	7.72822	6.94489	7.70893	8.41436
237823_at	7.8942	9.8679	12.4695	8.00759	8.00759	12.8338	8.19148	8.03589	8.40322	7.74386	11.1716	12.6958	7.76768	10.8507	9.65648	7.72201	9.68878	7.22574	7.33331	9.11088	7.83155	7.73223	7.37943	7.87377	7.92777	8.42286	9.25203	7.65184	7.29191	7.427	7.56221	7.11925	9.61049	11.7687	7.90416	8.7699	7.47814	8.07249	7.40339	9.57459	11.6566	8.00565	7.73478	7.92156	10.4048	8.18244	7.86973	7.90807	10.7828
237824_at	6.87342	6.2259	5.962	5.92264	6.07114	6.38523	7.15235	6.50032	6.86293	6.5444	6.5531	6.97139	5.87109	6.96611	6.46342	6.56661	6.22079	5.6508	7.15858	5.97878	7.65231	6.00896	6.13574	5.95191	6.32681	5.95912	6.12831	5.768	5.87821	6.34332	6.07089	5.77883	5.98562	6.88417	6.23976	5.92261	6.50657	6.58822	6.032	6.6343	9.99849	7.81158	6.18609	6.08981	6.19286	6.4605	6.02213	6.71419	6.7432
237825_x_at	19.5117	13.7337	12.7445	16.7666	14.8574	14.8287	16.2419	18.9448	16.135	18.9156	17.6985	14.2995	13.5709	19.312	17.0429	17.0706	17.372	12.308	13.5012	22.5117	25.4103	17.8919	15.2448	16.5666	13.9823	15.7366	28.6211	12.2399	18.4278	15.8025	17.6421	13.5479	12.1816	11.9787	15.5377	15.731	16.5594	13.8974	13.3453	14.2197	11.8225	13.458	13.6356	35.8345	45.7622	19.0265	16.2483	32.4271	24.9571
237826_at	7.62096	6.8542	6.73808	6.51313	7.27045	9.49883	7.44295	7.12096	7.67093	7.52753	7.28736	7.5922	6.6795	7.2154	6.98057	6.81124	6.85885	5.77907	6.11956	6.61731	6.52996	6.75151	7.68668	6.61316	6.73301	6.43471	6.81511	6.33248	6.66666	6.8541	6.71479	6.66779	6.53425	7.0852	6.85827	6.7198	6.60038	6.47706	6.75745	7.0272	6.87863	6.85987	6.87555	6.77724	6.84773	7.18013	6.74646	6.74943	7.24521
237827_at	5.584	5.42231	5.11732	4.93313	5.14908	5.2662	5.20096	5.42159	5.43514	5.42816	8.13507	5.31763	5.05213	5.48133	6.03264	5.11495	5.17911	4.98852	4.94788	5.01976	5.09069	5.00124	5.13593	4.96774	5.12285	5.04271	5.13931	4.81517	5.04882	5.13086	5.02016	5.04335	4.959	5.31657	6.79857	5.28164	5.05755	5.0908	5.10377	5.33665	5.21049	5.18652	5.17055	5.31187	6.72317	5.32611	5.026	5.11514	6.97079
237828_at	4.96596	4.71549	4.62412	4.6397	4.67952	4.75861	5.15902	4.88689	5.07888	4.93986	4.9259	4.99798	4.60366	4.93145	4.85738	4.72517	4.70214	4.41595	4.57094	4.61291	4.58109	4.6172	4.68529	5.12407	4.65371	4.63227	4.64545	4.46073	4.54834	4.70459	4.62438	4.53288	4.5751	4.81982	4.73366	4.64245	4.69348	4.70555	4.57191	4.91503	4.76953	4.69477	4.70836	4.66511	4.70103	4.89943	4.58713	4.64346	4.85584
237829_at	6.60548	5.659	5.59501	5.56194	5.61281	5.84787	6.22286	5.948	6.70979	5.96856	5.99382	6.0958	5.51625	6.00494	5.96896	5.68895	5.61725	5.70272	5.41596	5.49629	5.46794	5.58885	5.60963	5.51384	5.55987	5.65948	5.63194	5.47281	5.50848	5.63756	5.53583	5.38449	5.37735	5.71749	5.6762	5.46404	5.59249	5.62544	5.85358	6.7954	5.67082	5.6532	5.688	5.55581	5.75972	5.97117	5.49661	5.56018	5.904
237830_at	39.459	158.744	1119.04	603.286	58.9186	48.8512	1229.41	30.2411	22.0289	20.4467	502.077	32.7263	113.145	63.0951	91.2812	179.291	34.0794	357.117	2120.7	311.006	476.603	15.8084	36.8152	46.0952	2040.87	44.2818	219.421	19.7397	93.5679	33.6233	66.2425	20.3443	261.919	39.4964	323.894	440.733	66.3358	674.803	32.8962	32.2647	62.4879	164.229	1509.33	1958.72	127.36	53.4866	523.841	2707.23	208.997
237831_x_at	13.1653	8.65402	8.35175	8.22289	7.93284	9.7717	10.9469	9.95649	12.068	10.2921	10.8822	11.0382	7.43383	10.4954	9.31423	10.3724	9.47333	8.12194	8.13483	8.7676	8.30092	8.17864	14.0208	8.32305	8.53171	8.39351	12.8373	7.45447	8.17189	8.9131	8.48906	8.02097	8.16049	9.15374	8.36135	7.39907	9.30739	8.67856	8.18921	9.36924	8.76615	8.66905	8.82816	8.2349	8.89066	9.28942	7.95262	8.50509	9.5413
237832_at	6.09127	5.80591	5.70014	5.60031	5.69991	5.93965	6.28884	6.02158	6.18704	5.98502	6.11242	6.37914	5.58348	6.04833	5.98397	5.83313	5.79578	5.49532	5.62591	5.51264	5.68513	5.68801	5.78833	5.55961	5.75617	5.76141	5.7886	5.47494	5.60358	5.794	5.69386	5.42759	5.73269	6.00263	5.82754	5.6435	5.74857	5.81553	5.60254	6.14041	5.84678	5.80282	5.84215	5.75196	5.81006	5.97592	5.68709	5.74318	6.17273
237833_s_at	14.4952	11.0194	12.0577	9.69966	10.1986	10.6968	10.5798	11.1708	12.4976	10.8304	9.77333	9.47458	11.3151	13.9376	12.3017	13.3201	10.1656	40.0186	13.8152	9.97971	11.695	10.0022	10.1912	10.3317	53.3883	10.0397	13.0219	8.27882	9.7674	10.2777	9.92345	9.78544	9.93444	10.8541	11.3782	11.4112	10.5789	17.455	10.0371	15.9928	10.4094	10.7266	11.1462	41.0783	10.0908	16.644	10.127	10.1181	12.6657
237834_at	8.33462	7.30014	7.04664	6.87945	7.21695	7.69547	7.958	7.82884	8.39625	7.88115	8.47357	8.22281	6.82586	11.1869	7.69206	7.40723	7.276	8.58226	6.85696	7.87783	7.04236	7.03007	7.2274	7.01128	7.1766	7.06363	7.16473	6.70169	7.22806	7.32928	7.13854	6.83777	6.8956	7.64495	7.37534	7.06394	6.66723	7.2786	7.06442	8.48493	7.43762	7.27318	7.39302	19.0001	7.44845	7.75569	7.09332	7.26394	7.67843
237835_at	8.51704	6.10134	6.4028	5.95739	6.31713	6.86512	7.27475	6.98224	7.05937	6.77033	8.47534	10.7536	5.88518	7.69895	10.8963	6.97331	6.47289	6.24667	5.97578	8.56398	5.97018	6.14881	6.29741	5.99155	6.31763	6.36798	6.08255	5.5804	5.95847	6.40382	6.18676	5.4679	5.96772	10.5347	6.42629	6.90506	6.01824	6.52988	6.19135	9.5947	6.48764	9.38069	6.46397	6.6039	6.48677	9.47379	6.12292	6.22667	6.9613
237836_at	6.90889	6.26842	6.18933	5.86073	6.20206	6.54951	6.82677	6.66655	7.03831	7.67525	7.25006	6.92164	5.89749	6.74493	6.57238	6.35615	6.41648	5.60902	5.85454	5.9754	5.97143	6.29187	6.15173	7.38795	6.14407	6.19342	6.29462	5.47478	5.94499	6.3755	6.12919	5.8106	5.97592	6.52393	6.31901	6.16182	6.16884	6.27544	6.14914	6.67692	6.33168	6.22785	6.47409	6.15334	6.2481	6.70343	6.14568	6.19926	6.82986
237837_at	11.1672	7.79135	7.62424	7.19633	7.71825	8.62427	9.97575	12.0319	13.2529	8.68414	9.26667	9.50522	7.36381	9.56583	8.45135	8.11731	8.03299	6.72004	7.27267	7.27154	7.25744	7.66316	7.86485	7.92663	7.68322	7.69669	7.85644	7.40157	7.23891	8.1361	8.30898	7.21217	7.09303	8.52941	8.51804	7.55328	7.6756	7.92827	9.36003	14.7701	8.16418	7.87888	8.11675	7.7305	7.95289	8.98044	7.6056	7.79702	8.9881
237838_at	7.67721	6.83479	6.76236	6.37353	6.78385	8.15981	9.74854	7.4511	8.12758	7.53061	7.04626	7.66517	6.70451	7.54839	7.08761	6.83681	6.8745	6.18048	6.44638	7.15096	6.30854	6.59736	6.58911	6.52891	6.71063	6.75134	6.73461	6.26702	6.42915	6.85457	6.53748	6.39816	6.47129	7.15758	6.83342	6.7134	6.59143	6.83399	7.17249	7.44802	6.84516	6.82509	7.28796	6.7658	7.45181	7.32414	6.74092	6.77689	6.94333
237839_at	33.5324	51.9857	87.9594	186.927	286.915	36.5857	6.57119	17.4594	16.8791	18.571	6.51348	15.6201	266.327	10.3225	27.7171	12.6875	23.1832	7.2349	4.66152	16.2971	20.0048	7.29869	7.27271	13.383	11.1155	39.5779	8.98508	31.0373	40.623	44.2652	6.722	74.4315	111.658	50.8782	11.9344	20.0147	18.4778	7.82825	14.0476	5.87943	43.3388	4.8624	25.0669	6.19957	4.61294	13.8762	55.2742	44.6439	66.4113
237840_at	31.9178	24.3439	24.1049	21.9274	20.6708	25.5548	24.8867	27.7906	34.9615	28.912	27.3358	34.7037	23.8994	25.3374	24.6833	25.3635	24.2692	21.3609	17.323	23.0473	28.896	22.3408	22.3324	20.9431	22.7831	22.3964	22.3318	21.1469	21.7976	24.2692	17.3726	19.5282	33.5737	33.0682	23.4195	22.6144	22.4709	21.0354	22.4733	24.8184	24.4052	17.2604	26.2971	24.136	29.8709	26.0497	29.4809	24.1464	24.6402
237841_at	14.2833	8.91993	9.20466	8.80028	9.3608	12.6427	15.7341	9.50488	12.792	9.95168	9.67289	11.8979	8.96296	9.87445	9.8303	9.47875	9.34534	8.75693	9.14154	7.85477	9.05765	9.21764	8.79052	9.19983	12.4392	9.23938	9.33566	8.26188	10.1409	9.4315	9.23732	9.78619	9.1132	9.77029	9.413	11.8202	8.70235	9.38219	9.22773	9.8696	9.42876	9.42106	9.47779	10.6856	9.43558	9.7398	9.20605	9.25872	10.344
237842_at	6.6158	5.97397	7.20303	5.75412	5.81075	6.11383	6.35945	6.24493	6.6849	6.22846	6.23233	6.43939	5.80248	6.16887	6.12596	5.9296	5.88156	5.44767	7.51048	5.82752	5.77275	5.69757	5.92601	5.74895	5.8609	5.79331	6.07166	5.615	5.73541	5.87171	5.84909	5.97549	5.69154	6.10251	8.8956	5.79044	5.80449	5.96599	5.88725	6.25694	5.91983	5.96801	6.00502	5.85155	5.98243	6.14239	9.79758	5.85023	6.30413
237843_at	41.1368	35.331	36.6284	35.5175	35.9432	37.0456	50.1349	55.119	37.0574	37.8235	43.3142	42.0078	37.5021	44.9182	37.3144	32.8357	36.3614	30.3187	33.6688	34.1832	31.7308	34.2958	40.6568	34.139	34.6909	34.4065	32.706	28.4591	39.3574	36.5425	34.7087	35.251	39.0464	47.0002	33.5825	35.0438	22.8062	53.9968	43.7866	80.3327	35.7559	35.2738	60.7493	33.3798	35.4528	51.5498	41.7378	62.6797	43.7763
237844_at	5.80026	5.62771	5.57948	5.43966	5.56365	6.30964	7.50234	5.77645	5.8963	5.82312	5.7779	5.85242	5.52946	5.7837	5.76006	5.66512	5.62495	5.44003	5.55755	5.49833	5.56552	6.86679	5.65922	5.56518	5.60164	5.46273	5.57843	5.45539	5.5277	5.61081	5.55887	5.50059	6.18037	5.73332	5.66679	5.54738	5.67615	5.66381	5.5751	5.79265	5.67642	5.61601	5.64978	5.57799	5.64393	6.0283	5.5716	5.58741	5.75059
237845_at	4.76019	4.6135	4.54854	4.48898	4.6979	4.65801	4.74191	4.68461	4.835	4.68462	5.17348	4.80974	4.61425	4.80206	4.71608	4.6254	4.61309	4.38921	4.49554	4.57409	5.00939	4.54609	4.59121	4.45252	4.57929	4.5531	4.6013	4.39266	4.47003	4.54573	4.53857	4.52576	4.41814	4.6943	4.64035	4.52049	4.56627	4.62016	4.5758	4.80886	4.654	4.59827	4.62366	5.68056	4.61367	4.69061	5.65785	4.67397	4.71659
237846_at	4.77733	4.59159	4.52921	4.42835	4.57974	4.61827	4.68307	4.71145	4.89959	4.71445	4.73576	4.78842	4.45338	4.75247	4.71964	4.57287	4.59691	4.38855	4.4936	4.55745	4.49593	4.55952	4.56163	4.58318	4.58008	4.56569	4.57821	4.47293	4.46194	4.58335	4.53833	4.39702	4.49	5.72	5.33707	4.48544	4.54676	4.60829	4.56732	4.74183	4.62404	4.58218	4.60525	4.5496	4.59286	4.70411	4.56445	4.52855	4.723
237847_at	7.67601	7.48501	7.26626	7.3312	7.02219	7.72673	7.59579	7.94613	8.03676	7.54069	8.81864	7.9222	7.29478	7.54824	8.12941	7.56848	7.43036	5.66538	7.11907	8.34253	7.13527	7.25565	6.99058	6.93969	6.46676	7.23654	7.41277	7.21481	7.28397	8.66247	6.93565	6.14278	7.14073	7.78244	7.54203	7.3363	6.98064	7.4733	10.568	7.95944	7.5785	7.41277	7.44578	7.34657	7.42772	7.8484	7.34018	7.3564	7.50662
237848_at	6.77231	6.03402	6.06794	5.96082	5.98616	7.8016	6.41911	7.06982	8.44753	6.6388	7.26422	6.47072	6.09835	6.32583	6.3602	6.22704	6.42232	5.38257	5.78356	5.89937	6.13331	6.15874	6.56361	6.15438	6.1628	6.07609	6.19101	6.04761	5.81722	6.18123	6.1263	5.58239	6.01426	6.75722	6.44835	5.86378	6.19114	6.16727	6.06745	6.43183	6.23087	6.20396	6.315	5.89662	6.16987	6.30944	5.74791	6.08804	6.54529
237849_at	42.95	71.9186	116.861	77.4921	49.488	60.234	419.663	117.089	49.9564	92.2742	93.8185	70.9236	29.3383	54.9775	29.7411	83.0144	82.8571	114.042	43.4198	79.61	118.425	29.6784	33.0222	90.6313	105.76	29.3424	35.7642	73.4507	101.047	216.138	43.9914	69.8972	35.0398	116.17	99.5687	39.1604	116.03	113.157	70.675	40.2633	35.4649	72.6033	316.566	124.653	92.6791	171.647	113.542	373.946	94.8863
237850_at	10.0893	5.99769	5.93884	5.82527	5.99872	6.601	7.3087	6.58558	7.12005	6.73815	6.63023	6.92755	6.06224	6.52887	6.29161	6.13661	6.12209	5.42853	5.6951	5.80368	5.83928	5.85305	6.01595	5.82544	5.91277	5.87434	6.02264	5.54035	5.72783	6.10356	5.91653	5.65702	5.7486	6.51769	6.10393	5.82341	5.98082	6.06428	5.87607	6.38376	6.15384	6.04125	6.11788	5.97446	6.06568	6.37837	5.86029	5.95225	6.39548
237851_at	14.1657	12.4245	12.3324	10.0629	14.0327	12.9193	16.6302	12.1851	14.1075	15.7698	16.7376	24.3859	12.03	13.3472	11.3648	17.4764	11.5125	11.4791	18.8428	16.4775	12.5584	11.3999	13.5809	12.8647	11.7296	11.6216	10.7585	9.21995	10.361	14.8029	12.8026	10.3266	19.1522	14.6656	13.7793	10.474	11.8824	15.3845	16.3639	27.2572	21.967	21.1907	13.4347	13.4111	11.3925	19.2427	13.1456	11.388	16.1175
237852_at	8.4136	6.65716	6.56579	6.26155	7.24321	7.43263	7.49665	7.20015	7.7589	7.05214	7.94578	7.57754	6.47843	7.28274	6.80748	6.86636	6.64858	6.58181	6.30974	6.37414	6.2778	6.89299	6.60596	6.5519	6.54785	6.54886	6.57639	6.07621	6.45632	6.63642	6.38042	6.21098	7.49152	6.96715	6.72978	6.923	6.83594	7.52524	6.52279	8.07482	8.0396	6.37061	6.77735	6.54479	6.65988	7.14709	6.34388	6.77766	7.17992
237853_x_at	3.67465	3.61021	3.58254	3.5513	3.60286	3.6414	3.69524	3.67225	3.76466	3.6688	3.67365	3.764	3.56908	3.67584	3.66143	3.61268	3.59322	3.52793	3.55509	3.58227	3.57307	3.58906	3.60461	3.58712	3.58789	3.55641	3.603	3.52262	3.55792	3.6059	3.57031	3.5095	3.56741	3.64456	3.60899	3.57376	3.61721	3.61188	3.58728	3.67775	3.61754	3.6111	3.62849	3.58756	3.60747	5.69642	3.59144	3.58779	3.64524
237854_at	5.99596	8.56705	5.63369	5.54911	5.64583	6.04337	6.33404	6.24505	6.557	6.18292	6.14785	6.7245	7.00881	7.30894	8.82408	5.71074	5.72802	5.41645	5.55032	5.51792	5.51289	5.57155	5.61808	5.57863	5.58569	5.50762	5.77336	5.36632	5.52942	5.75798	5.62081	5.50349	5.55568	5.82982	6.48389	5.5701	5.57891	5.73132	5.57319	6.15647	5.77438	4.91504	5.76619	5.65248	5.73851	5.90427	5.60744	5.60436	5.88807
237855_at	38.4603	23.6044	25.6711	27.5911	27.7433	22.9678	50.4216	37.1411	54.7117	28.0505	29.3272	45.2177	27.7626	37.6734	27.4889	21.0253	23.6302	25.0174	29.41	34.935	25.5352	26.0992	25.9152	25.6181	25.8	27.7756	27.8283	24.9752	22.4761	39.7411	26.6625	20.5376	22.8699	32.9197	30.8212	25.6025	29.0511	40.8645	30.4159	32.4563	30.8729	30.7217	28.0064	25.7734	27.7626	39.2674	27.4147	26.7246	26.5872
237856_at	13.8935	5.79337	11.8505	7.48037	7.39246	8.26263	8.30913	10.2234	7.89606	8.69482	26.6528	18.8619	7.6807	11.3716	10.7537	7.46128	7.30693	7.57186	7.48615	7.76343	6.91916	7.3463	7.07742	16.2517	9.28239	11.5268	20.5795	17.259	13.0778	9.46413	7.97721	11.0296	7.49199	9.44996	10.4083	22.0313	13.0253	7.62067	12.2673	7.73101	7.38705	7.94108	7.635	9.43256	34.0901	8.08327	9.06001	7.5441	7.60079
237857_at	6.40032	5.53251	5.39111	5.29522	5.49913	5.65245	6.07733	5.81941	6.2761	6.0545	5.66799	7.66113	5.26622	5.97905	5.6145	5.48915	5.45797	5.41967	5.82424	5.50348	5.30448	5.38424	5.43396	5.36222	5.40069	5.91768	6.00332	5.3266	5.41153	5.57071	5.43483	5.25061	5.47412	5.59277	5.56422	5.3406	5.75269	5.55159	5.40391	5.83575	7.5054	5.48301	5.4422	5.50606	9.94339	5.75566	5.37419	5.44004	5.64865
237858_s_at	6.25192	6.0703	6.03493	6.01061	6.08709	6.40047	6.23283	6.56855	8.48537	6.21074	6.55477	6.43012	6.82537	6.22982	6.38973	6.18072	6.09095	5.82247	6.01514	5.96818	6.86024	5.6939	5.9337	5.96472	4.97923	5.84384	5.79283	5.48762	5.87321	6.2131	4.9459	5.63647	6.01613	6.16624	6.10066	5.80832	5.85549	9.95082	5.86073	6.19797	8.46218	6.09616	9.54832	6.04468	6.06184	6.86994	5.96999	5.92058	6.49985
237859_at	6.7543	6.05258	5.86153	5.73425	6.0051	6.4791	6.55193	6.40215	7.81269	6.63598	6.67818	6.94599	5.75957	6.66203	6.28978	6.19825	6.0597	5.54169	5.81062	5.82741	6.23922	5.85658	5.9365	5.88174	5.95064	5.87477	5.99696	5.76468	5.7305	6.11769	5.9355	5.69691	5.82089	6.42278	6.0776	5.78995	5.96878	6.07289	5.87546	6.47915	6.11256	6.08074	6.10612	5.83605	6.04349	6.32319	5.84734	5.94733	6.56789
237860_at	5.27534	4.74906	6.84551	7.89067	5.66628	4.8166	5.09229	4.93175	5.17944	4.92697	5.11176	5.18274	14.1874	5.05237	5.03361	4.74451	4.71243	4.39799	4.71373	4.64762	4.74716	4.39236	4.67077	4.73642	4.74139	4.67899	4.66886	4.62749	4.68754	4.8459	8.88376	4.67196	6.33088	5.17964	5.21918	4.72501	4.69307	4.70621	4.72732	4.94831	4.88979	4.74107	4.85414	4.69331	4.74183	4.99659	11.7837	6.12778	5.23631
237861_at	30.3083	27.8013	21.9457	20.1308	20.875	21.8886	24.5012	22.9055	27.6621	29.8022	27.4806	26.5072	29.0945	24.9037	35.6272	23.6883	26.8552	25.2706	20.1389	19.0004	23.6298	20.4744	14.1006	19.7974	19.4388	17.5909	20.2803	15.844	15.3156	18.5999	20.6115	18.0001	20.1887	21.8976	18.1722	25.4131	15.1689	22.3436	20.5478	23.0814	21.6197	20.109	21.2486	16.5801	30.6332	32.5948	22.8686	29.2324	24.3783
237862_at	5.91595	5.78264	5.71754	5.50874	5.8573	5.95038	6.25096	6.07843	6.25605	5.88763	5.92512	6.14776	5.60467	6.12045	6.01033	5.71115	5.77531	5.47584	5.35319	5.59114	6.93265	5.62776	5.76472	5.83054	6.42321	5.71952	5.69708	5.36485	5.49425	5.65753	5.63288	5.5927	5.69111	5.81876	5.79004	5.69054	5.62438	6.07264	5.62258	5.91479	5.83637	12.2117	5.82214	5.66392	5.92004	6.00716	6.05243	6.03963	6.05775
237863_at	8.14393	5.8843	5.58916	5.61055	5.74354	6.97713	6.82375	6.36188	7.95785	8.41469	6.64673	6.81594	5.97803	6.4582	6.2552	6.04169	5.97296	5.62601	5.60231	5.81099	5.58361	5.634	5.89941	5.70857	5.83839	5.81711	5.73039	6.65205	5.60783	9.77845	5.80251	5.78981	5.58415	6.2158	5.97803	5.66673	7.2191	6.3632	5.73632	6.41035	6.02478	5.78028	5.98745	5.83447	6.97906	6.74055	5.72282	5.82611	6.34373
237864_at	12.0993	47.6028	38.8845	79.3118	33.8613	41.5413	45.5506	24.2339	25.9377	29.4805	52.9993	22.2546	39.3329	49.7473	27.1209	20.1216	47.6772	65.7288	51.3218	70.4944	68.3501	36.9348	26.2422	43.6841	42.5354	42.4616	96.2492	37.3678	41.7932	40.1867	27.6181	47.5513	38.1567	60.7959	38.3566	34.9047	66.0692	74.0957	27.4702	29.3488	41.1206	111.08	36.5161	49.7079	52.1312	56.2688	73.0176	54.5533	23.4473
237865_x_at	17.58	13.5407	13.3306	12.8173	12.8573	14.7902	16.8384	15.075	17.7477	15.1038	14.949	14.1228	13.1438	15.3256	13.785	14.9526	13.5075	13.0554	13.2585	12.0818	17.3193	12.5611	13.1233	12.3117	14.3066	12.8377	13.4632	28.8722	15.8449	15.341	13.3022	20.6889	13.2322	13.7142	12.7573	11.99	12.4525	13.2003	12.6397	14.6124	11.8455	13.1695	13.5692	13.3931	13.0465	14.6563	13.3401	16.2452	13.9456
237866_at	6.92344	5.9949	5.86365	5.75043	5.93239	6.92432	6.75107	6.48633	6.99197	6.56441	6.55584	6.82737	5.70166	6.58921	6.3534	6.11625	6.20939	5.48371	5.75351	5.82643	5.76403	5.81007	5.93847	5.78654	5.9102	5.87241	5.92267	5.63258	5.73533	6.04003	5.86173	5.7049	5.71242	6.23507	6.04265	5.70509	8.58645	5.98308	5.8308	6.50666	6.08889	6.00423	6.09387	5.88553	5.97554	6.28161	5.84251	5.8911	6.33467
237867_s_at	114.975	82.46	67.3027	41.3173	92.5885	75.9491	167.057	127.195	85.7504	76.9859	66.3068	70.1171	42.6665	29.5537	66.2054	93.1957	51.2223	16.895	63.9398	38.9135	43.6112	105.144	41.5662	125.926	24.6426	67.3112	38.361	54.9296	61.8674	69.4065	44.2043	31.0607	22.733	63.6541	30.385	29.5743	25.9247	98.1718	29.5776	44.6499	37.5052	27.2812	99.7861	17.2823	38.254	71.8194	80.0901	53.7183	40.6561
237868_x_at	158.588	160.023	148.499	146.055	157.032	148.634	165.855	133.737	141.127	168.392	157.952	114.697	151.422	183.589	158.707	130.689	215.431	160.407	105.004	141.589	96.8006	113.357	124.422	129.54	111.232	134.021	216.516	83.5978	119.405	135.088	110.82	102.688	96.3101	123.237	130.271	159.554	141.3	82.726	107.978	88.7713	123.287	175.283	239.443	127.741	109.447	137.042	98.6494	148.21	147.241
237869_at	12.4931	10.5036	10.4539	10.0896	13.7184	11.6617	15.3779	11.856	13.5444	13.8577	11.5189	13.2602	10.1269	11.5919	12.2525	12.7607	10.898	9.01519	10.2287	9.87632	9.54348	10.4197	10.6692	10.0131	9.77653	10.1295	10.2177	9.35075	10.1895	11.0218	11.3069	9.62926	10.83	11.3823	10.8637	10.2991	9.54009	12.7654	9.83265	11.4989	10.93	10.6587	10.8475	9.46888	10.8909	16.7234	9.95631	13.1817	16.1716
237870_at	20.0497	15.6329	14.6561	15.5213	10.3492	17.7391	15.2907	12.0654	15.955	29.686	16.3998	16.6448	13.6275	25.499	15.0897	15.9632	15.9665	15.3649	43.3548	30.6734	23.2258	15.7579	15.4034	15.5546	11.9251	15.752	60.1618	20.237	20.4215	28.6272	20.3374	32.8276	15.6468	16.3339	14.4031	11.4311	22.9514	15.9916	15.7608	16.596	14.4576	42.0765	14.7091	15.8276	26.8211	14.8637	15.432	15.7836	20.9745
237871_x_at	6.75086	5.40947	5.09105	4.99478	5.15094	5.43982	5.6705	5.51451	6.97357	5.72579	5.54947	5.9929	4.97475	5.65071	5.45259	5.25045	5.18007	4.83194	4.97529	5.02684	4.9868	5.08012	5.1933	5.06127	5.14023	5.09932	5.1349	4.86375	4.98836	5.22456	5.11454	4.97016	4.98371	5.32153	5.24788	5.03541	5.10143	5.19794	5.08121	5.43926	5.26032	5.19972	5.33038	5.10994	5.23837	5.59099	5.03716	5.14201	5.48547
237872_at	16.2692	24.9324	25.591	21.3827	26.6345	22.276	22.8281	22.3901	35.3134	22.5144	22.5405	22.9004	21.8702	30.4504	26.7645	22.2077	15.2919	23.4807	22.521	21.1344	22.893	23.8746	19.9641	15.9764	22.7287	16.2716	21.2634	21.2794	28.0332	31.3216	21.2676	20.9173	21.0494	24.8658	24.5992	29.0183	31.454	16.011	19.3442	16.2908	22.0131	30.9149	42.092	21.86	28.2053	22.2172	26.2206	21.3843	30.0603
237873_s_at	9.85914	7.49019	7.26626	7.05704	7.50592	8.45848	18.4244	8.45917	9.32357	8.55151	10.1081	9.53481	6.91998	8.53086	9.40218	8.14799	7.82729	6.47883	7.29771	7.19663	7.39502	11.9004	7.50057	8.24771	7.32949	7.11571	8.99095	7.9541	8.59261	7.75485	7.37774	7.29522	7.37787	7.68531	8.61824	7.14927	9.97277	8.61415	7.412	8.61492	7.91397	11.2407	7.78477	7.43222	7.52587	9.95709	7.63257	7.44906	8.27523
237874_at	9.4626	6.77835	6.61375	6.52598	6.70879	7.49336	8.63373	7.70948	8.29444	7.43708	8.32612	8.62973	6.15938	7.75677	7.15857	6.88622	6.82335	6.40191	6.40091	6.39594	6.42216	6.46869	6.9324	6.6033	6.66499	6.62333	6.71094	6.3603	6.40276	6.87119	6.88112	6.36466	6.5309	7.12392	6.8094	6.47	6.58776	6.7763	6.61813	7.46333	6.87327	6.76859	6.99197	6.6403	6.78045	7.47342	6.41658	6.66176	7.57585
237875_at	5.15896	5.07095	5.02179	4.96763	5.06657	5.12005	5.18291	5.14956	5.21935	5.19643	5.15022	5.21455	5.07917	5.25859	5.18336	5.1161	5.05887	5.24495	5.0073	4.99182	5.0081	5.02389	5.04577	4.99419	5.58776	5.00523	5.05048	4.71146	4.92802	5.05603	5.00488	4.97574	5.00097	5.12001	5.07965	4.96838	5.0526	5.08112	5.02955	5.16715	5.08691	5.07044	5.08163	5.03104	5.07044	5.23164	5.01699	5.03067	5.12637
237876_at	7.34738	6.18925	5.97484	5.72214	6.14409	6.60614	7.04696	6.55546	8.09452	6.79778	7.32365	8.10194	5.62337	6.65044	6.41505	6.21104	6.22705	5.41693	5.71995	5.8327	5.69563	5.96785	6.10222	6.44447	6.04408	5.98892	6.46181	5.68457	5.83906	6.17952	6.05635	5.80228	5.99774	6.45134	6.14439	6.01479	6.087	6.15087	5.98943	6.56868	6.20538	6.14246	6.22858	6.07414	6.15585	6.55508	5.95735	6.01466	6.5575
237877_at	9.26723	8.6215	7.14721	7.37054	7.18427	7.85587	8.40157	8.02342	8.86975	8.05399	8.37381	9.03403	7.34439	8.21233	7.84269	7.46583	9.55173	6.6599	7.38401	7.14346	6.92598	6.90014	8.54052	7.71122	7.20807	6.98702	10.2369	6.50096	7.35251	7.31237	7.09841	7.31995	6.99274	7.55498	7.45394	6.88197	6.98116	8.65997	7.18807	7.99696	7.48273	7.40268	7.57164	7.07045	7.46386	7.89006	7.12575	7.1454	8.27067
237878_at	13.3521	12.4424	12.2427	12.2768	12.4266	12.504	12.7132	12.8697	13.3494	12.6264	13.1129	13.4392	12.0119	12.6442	12.6089	12.4	12.3047	12.1444	12.297	15.5969	12.0715	10.9656	12.4122	12.0067	9.85071	11.6899	12.2741	13.2507	12.0019	12.3101	12.5335	11.9571	12.0671	14.7377	13.4943	12.1188	12.285	12.7315	12.2465	13.1446	12.374	12.4418	12.4776	12.3271	12.4493	12.9663	12.3721	12.3538	15.6463
237879_at	4.65891	4.85885	4.37968	4.36192	4.42256	4.50461	5.561	4.62292	6.07754	4.60685	4.6118	4.90336	4.30454	4.62282	4.58399	4.46209	4.44861	4.23341	4.33542	4.36261	4.37169	4.37261	4.40398	4.35467	4.60919	4.4545	4.42849	4.4545	4.56962	4.43902	4.36872	4.30807	4.33143	4.89525	4.47157	4.41913	4.44267	4.44894	4.36854	4.72609	5.19142	4.44883	4.47354	4.39306	4.45314	4.57435	4.34167	4.4017	4.71584
237880_at	5.63579	5.50037	5.53109	5.35906	5.52665	5.59468	7.8711	5.71466	6.79117	5.63198	5.71544	5.80456	5.27929	6.22731	5.69087	5.58144	5.56695	5.2266	5.4446	5.42126	5.45674	9.53093	5.57092	5.5418	5.56908	5.54049	5.56172	5.46302	5.14325	5.56908	5.34328	5.09542	5.50826	5.84871	7.51696	5.52445	5.47753	7.44267	5.48574	6.05289	5.8146	7.59523	5.61913	5.56908	5.57562	5.71347	5.53025	5.53503	5.69179
237881_at	7.44522	7.00176	8.65195	6.87761	7.00825	8.40811	7.1657	7.21623	7.50393	7.05006	7.05408	7.62691	7.04284	6.96137	7.23964	7.05017	7.02049	6.93045	7.05038	6.99064	7.05038	6.83766	6.82779	8.57505	7.05038	6.86399	6.39463	6.91368	6.71603	7.03171	7.00804	6.91983	6.75453	8.01888	7.00176	6.70835	6.87125	7.13534	6.84915	7.12694	6.94189	7.10932	7.14992	7.02528	6.86353	7.03171	7.23637	6.972	7.18925
237882_at	33.9593	46.157	23.1774	32.1209	30.6235	35.6794	22.9686	33.538	34.7269	33.9481	33.9048	40.2699	31.957	30.4568	24.3127	33.2856	32.896	30.3266	36.663	32.3857	37.0024	32.4179	32.7945	42.9883	23.8036	36.6301	48.4656	26.9171	35.848	39.7498	31.7718	27.9472	36.2186	33.6058	33.0465	34.994	35.1463	33.6305	32.6668	85.4487	38.0279	32.9359	36.3253	32.6838	32.9472	33.9057	31.0317	32.5342	35.2943
237883_at	5.35967	5.27167	5.18485	5.12241	5.2658	5.44571	5.37926	5.46318	5.47295	5.44916	7.10168	5.7117	5.29922	5.66624	5.45132	5.29416	5.24715	5.01073	5.12926	6.64679	5.11271	5.1725	5.26557	5.94315	5.5283	5.19445	5.24526	5.02158	5.10415	5.27179	5.14731	5.08533	5.13339	5.39616	5.2936	5.20783	5.25279	7.74963	5.22977	5.52033	5.31947	5.8775	5.28559	5.64779	5.27977	5.44803	5.23553	5.23345	5.51302
237884_x_at	27.4424	13.856	11.9662	11.8197	16.3798	20.8913	14.7783	31.4227	19.2142	37.8882	20.7213	19.8275	12.7356	15.4509	13.9813	18.2317	27.9571	13.0755	11.777	12.0115	16.5004	17.5786	14.6197	15.4452	20.9564	13.6487	34.4441	22.3115	12.6009	34.8098	15.7092	18.2282	14.1898	16.1546	13.3422	13.382	62.4714	14.5369	15.0858	17.798	13.9724	15.9213	23.3076	16.297	12.2719	21.1958	15.3053	14.3147	13.7706
237885_at	5.65272	5.2326	5.1418	4.99157	5.19789	5.74515	5.70117	5.56433	5.76128	5.98337	5.5029	5.76169	5.01071	5.52998	5.41257	5.25314	5.21517	5.04571	4.99684	5.10847	4.98848	5.15597	5.19662	5.05841	5.13036	5.14449	5.17316	4.92313	4.96658	5.20863	5.14352	5.09047	5.05657	5.38446	5.24069	5.02064	5.17188	5.23157	5.15884	5.57201	5.25828	5.22194	5.24855	5.13989	5.22749	5.42505	5.11082	5.17446	5.54732
237886_at	5.56804	5.31725	6.34778	5.12625	5.16698	5.49963	5.2831	5.31919	7.00027	5.63606	5.54053	6.29468	5.311	5.92339	5.48904	5.3426	5.3951	5.15984	5.47919	5.46368	4.86587	5.19778	5.33921	4.9192	5.24337	5.26986	5.25227	5.00466	4.6547	5.30602	5.32941	5.09034	5.62995	5.22717	5.34112	5.31173	5.7717	5.33149	5.26183	5.33452	5.34259	5.42431	5.35092	5.23713	5.23252	6.13106	5.1671	5.32521	5.5181
237887_at	9.23253	11.5223	10.036	8.36334	9.63574	11.4011	12.5819	13.7631	10.0436	9.88081	11.0856	11.8099	10.3129	8.62847	9.86711	9.70864	9.99311	8.67965	9.53944	9.58527	9.55083	9.57836	6.97806	9.58573	8.21313	9.36124	9.64496	8.69669	9.04522	9.96587	8.97038	8.84368	9.00214	9.81939	9.2686	9.12343	9.62753	9.26104	9.04087	10.8426	10.0815	9.78995	7.41898	9.52986	9.7598	12.2514	9.24992	9.56614	10.9106
237888_at	5.58168	5.06943	4.8478	5.0256	4.92486	5.16419	5.49167	5.26784	5.25687	5.98019	5.11637	5.49127	4.76957	5.12448	5.05354	4.94623	4.97746	4.71381	4.8256	5.27924	4.81276	4.85493	4.91957	4.99013	4.86505	5.70564	4.91696	4.65414	10.8924	4.96782	4.85709	4.77756	5.49039	5.11474	4.96105	4.89363	4.93627	7.06595	4.85828	7.95282	5.00544	4.9691	5.70816	5.01535	4.92209	5.14558	4.83679	4.8842	5.17825
237889_s_at	7.02474	5.22429	5.1159	5.33997	5.06269	5.16036	5.30745	5.58021	6.11253	5.41701	5.42331	5.29525	5.01808	5.36161	5.38123	5.24408	6.22905	4.9233	4.96896	5.10346	4.78959	5.34634	5.22248	4.99866	5.36539	5.01449	5.21802	4.65866	5.76566	5.32365	5.15994	5.01091	5.05853	5.168	5.17944	5.0461	4.8784	5.21631	5.00787	5.23224	5.25751	7.59726	8.95584	5.19196	5.23632	5.37663	5.04863	5.82023	8.36298
237890_at	6.11936	5.68568	5.43536	5.40776	5.54072	6.45974	6.071	6.01926	6.39798	5.96681	5.96785	6.157	5.28327	6.08354	5.96272	5.67731	5.58658	5.12639	5.44724	5.42853	5.3559	5.4295	5.56813	5.43418	5.50618	5.48441	5.55026	5.33448	5.33711	5.62375	5.5061	5.33327	5.45019	7.425	5.80419	5.3932	7.45239	5.61907	7.17789	5.95479	5.67259	6.16847	5.67399	5.52598	5.57791	5.94461	5.46118	5.53194	5.92102
237891_at	11.2427	12.1787	9.49962	10.4846	18.4963	37.5408	11.2313	13.2756	12.3608	11.1081	11.1148	15.9517	10.4313	11.1487	11.0615	10.7484	10.7739	12.0866	18.337	16.6207	27.6286	12.5253	27.9104	20.6145	10.7272	21.6561	14.9436	11.8345	15.4568	10.2964	43.2678	11.0258	10.508	11.0601	9.59548	9.59518	26.0181	10.7406	11.9811	26.4328	13.7054	10.7724	13.5637	10.6482	35.1714	13.2102	14.0243	11.6021	12.1871
237892_at	8.43189	11.6368	8.32858	8.74316	8.31402	8.9197	13.4885	19.9084	9.03843	8.77992	9.20231	9.22353	8.17528	8.98808	8.7339	8.22502	8.7347	8.11517	6.32626	8.30469	8.24591	7.83736	7.95643	8.29862	8.38332	8.34206	8.76931	7.2873	8.05915	8.35364	9.30618	10.286	8.10217	8.58824	8.51358	9.28616	8.23202	9.67682	8.32516	9.52325	8.24272	7.42328	8.52541	9.05574	13.8672	8.62794	8.12517	8.3653	12.544
237893_at	7.94089	5.43844	5.34625	5.17689	5.38723	5.64084	6.03392	5.78007	6.26938	5.74073	6.57063	5.936	5.57136	5.83036	5.63427	5.50544	5.4203	4.99103	5.23098	5.25969	5.16546	5.22618	6.19516	5.25675	5.69162	5.32523	5.39884	5.03289	5.21553	5.45064	5.94195	5.1905	5.32149	5.69326	5.48595	5.22158	5.9394	5.41665	5.29679	5.65543	5.48301	5.43614	5.47543	5.34386	5.6041	7.50689	5.30097	5.3565	5.70918
237894_at	5.13763	5.01883	4.93872	4.58386	4.96591	5.23517	5.4493	5.32387	5.32941	5.33417	5.0797	5.52212	4.80958	5.35218	5.14816	5.07303	5.22092	4.77375	4.94737	4.90309	4.88415	5.06786	4.98497	4.90455	5.54774	4.92375	4.98297	4.73773	4.51428	4.99585	4.90549	4.8344	5.21409	5.12314	5.0759	5.30053	4.68921	5.01016	4.91468	5.66313	5.0414	4.98772	6.73085	4.7155	5.01547	5.11822	4.90654	4.94523	5.11269
237895_at	109.116	90.5405	79.381	109.875	109.301	122.21	62.3222	61.2857	75.471	87.2386	38.9105	100.809	133.629	74.4697	67.9064	79.7467	110.817	56.9743	100.753	92.641	90.5351	97.9832	80.4687	68.9309	81.2411	136.117	130.42	71.456	90.5409	99.5119	110.896	115.02	63.071	134.587	91.3689	77.0186	114.091	51.5282	77.1451	58.667	101.866	108.717	69.8822	97.9846	93.4572	167.642	71.1457	106.929	125.411
237896_at	4.53343	4.446	5.31684	5.07452	4.44116	4.59909	4.61464	4.53531	4.67935	4.54889	4.67816	4.8036	4.38996	4.56249	4.61984	4.42452	4.44041	4.3661	4.38	4.36937	4.38292	4.37116	4.40244	4.40144	4.37691	4.37543	4.44748	4.17583	4.38996	4.43867	4.40479	4.34896	4.48095	4.50384	4.41402	4.41646	4.3882	4.47242	4.3732	4.57536	4.45764	4.46053	4.45798	4.4059	4.4565	4.61649	4.39578	4.56236	4.50412
237897_at	6.21527	5.82788	12.1992	6.90731	5.91847	6.56816	22.2324	8.00899	7.4962	6.21456	7.87977	6.81767	9.53102	9.69075	9.17356	10.061	5.80747	7.12352	7.76072	7.49399	5.56963	5.90636	6.94911	5.13891	6.31465	7.63962	5.79832	6.38987	9.56733	13.2087	9.21149	6.4493	5.66184	12.5179	5.12951	7.77794	9.81374	8.90427	15.386	6.3841	7.39941	15.273	5.85157	8.00044	13.1607	6.72384	5.74915	6.25404	6.55249
237898_at	6.30711	5.23786	5.30962	4.98989	6.29626	5.51945	5.63781	87.6595	43.0677	100.252	15.6536	15.3866	6.29944	5.68907	5.43873	5.43722	28.1604	12.6181	5.02709	5.59145	5.00148	5.11216	5.17658	5.3921	11.6952	5.0984	5.35177	4.85598	14.2697	72.7496	5.29247	4.95117	5.29441	5.31861	5.43892	23.5444	5.13064	5.55786	46.4938	5.51162	5.3092	5.35937	5.79971	315.778	5.22536	15.1468	5.09967	5.32688	5.50901
237899_at	6.33991	6.23348	6.17393	6.12817	6.22576	6.28887	6.37042	6.31586	6.40439	6.32646	6.35283	6.40389	6.12125	6.33595	6.33262	6.23599	6.22877	6.07308	6.15333	6.17771	6.1506	6.15987	6.21512	6.14469	6.18743	6.18332	6.22049	6.02449	6.09785	6.21307	5.51181	6.38629	6.15248	6.29284	6.24167	6.13384	6.21277	6.25086	6.18136	6.34882	6.2499	6.23408	6.24898	6.18731	6.23307	6.29934	6.15882	6.17781	6.43937
237900_at	4.89634	4.78597	4.65456	4.70289	5.02772	4.8362	5.25811	6.33746	7.5262	4.87353	4.88027	5.36715	4.68727	5.27688	5.16807	4.78777	4.68371	4.40977	4.70712	4.72323	4.70153	4.72691	5.20505	4.5755	4.75384	4.72926	4.76054	4.56054	4.57663	5.20003	5.51232	4.38692	5.5025	4.84303	6.95689	4.63721	4.67678	7.15666	4.72981	4.89426	4.66288	4.78591	4.79434	4.73848	4.69841	4.83855	4.64959	4.91707	4.85756
237901_at	13.4989	11.0813	13.4615	10.052	11.4563	12.901	10.5739	15.0416	14.9265	12.5121	11.9359	16.1871	11.2429	19.8504	20.622	9.95106	9.30752	9.14232	10.3174	10.5318	8.82213	9.95078	14.3128	10.6141	12.972	10.7616	11.0773	10	13.0012	11.2926	9.5122	10.0321	11.3381	13.2085	11.5085	10.8115	10.6518	12.0018	9.43897	12.881	11.4351	11.2422	11.6597	10.8673	21.7365	9.69398	10.1537	9.23321	13.0699
237902_at	5.36825	5.01557	4.93408	4.80616	4.98307	5.13024	5.21013	5.41847	5.47075	5.16891	5.15807	5.25075	4.7704	5.17547	5.1263	5.02463	5.12467	4.66499	4.90475	4.92539	4.81736	4.88313	4.97666	4.92092	4.95403	4.94707	4.98947	4.80849	4.8607	5.10445	4.90816	4.84729	4.87068	5.16598	5.02759	4.91553	4.96133	5.00785	4.94465	5.18472	5.035	5.00231	5.06335	4.95639	5.00519	5.19631	4.92356	4.94883	5.14252
237903_at	7.32821	6.07284	5.97563	5.87397	6.33345	6.37239	6.29669	6.35355	6.60616	6.28382	6.64242	6.52284	5.80958	6.25485	6.29309	6.07934	6.05416	5.75832	5.85343	5.91534	5.85028	5.92511	5.96648	5.90564	5.96882	5.91793	6.01675	5.76824	5.64334	6.03681	5.9552	5.80528	5.9252	6.31041	6.08243	6.08847	5.93607	5.98936	5.91038	6.31546	6.04906	5.99454	6.11529	6.20786	6.04288	6.29112	5.91828	6.29448	6.32947
237904_at	7.03798	5.88503	5.8235	5.72841	5.88491	6.07745	6.54113	6.15541	7.58884	6.73098	6.16451	6.6464	6.38329	6.19397	6.03425	5.92539	5.88491	5.23704	5.7309	5.7587	5.80168	6.45475	5.87287	5.72417	5.81725	5.79124	6.02122	7.60806	5.69849	5.86311	5.77311	5.6855	6.01608	6.06023	5.89123	5.73986	5.80909	5.87932	5.75368	6.17863	5.90366	5.87175	5.88491	5.81088	5.76798	6.09522	5.7714	5.58278	6.17181
237905_at	8.74849	10.0026	7.50086	6.83879	7.56547	8.1921	8.58229	8.34422	8.09019	8.93547	7.9479	8.98375	7.63159	7.9479	12.6825	7.17708	8.04691	7.45993	7.39657	7.45123	7.67405	6.87035	7.79332	7.11456	7.74005	8.71632	7.76066	6.61554	6.90369	7.7628	6.16107	7.26229	7.34449	10.2546	11.403	7.39685	7.73937	7.59354	6.76138	13.51	7.84497	8.18599	7.64622	7.6108	7.75462	8.20955	8.44344	7.50727	8.94467
237906_at	5.97213	5.46631	5.30048	5.31085	5.44422	5.77388	6.15567	5.61776	6.12382	5.61446	5.77286	5.89849	5.13945	5.75132	5.72392	5.52308	5.45525	5.12113	5.2591	5.39205	5.32716	5.38819	5.40802	5.3406	5.36885	5.36051	5.42559	5.25719	5.28738	5.48061	5.35768	5.32225	5.35712	5.53962	5.44496	5.23603	5.35343	5.45456	5.31108	5.64515	5.52401	5.4534	5.51621	5.39576	5.45551	5.72842	5.28527	5.34178	5.73803
237907_at	13.6665	7.88493	7.14541	7.1102	7.90098	8.24189	9.45834	8.81155	11.0075	7.69217	21.2714	10.0591	7.08494	9.00379	7.60614	7.21532	7.19871	6.81216	6.97232	7.14938	7.74355	6.93057	7.27837	7.77491	7.17725	6.91663	8.37554	6.40453	6.60674	13.8832	7.12578	6.9117	8.03378	8.25109	7.33774	6.98423	7.18774	7.22854	6.92811	8.42213	7.55449	7.21317	7.55742	7.05141	7.19771	7.89116	6.88788	10.2351	8.8963
237908_at	5.32687	4.94374	4.83766	5.0838	4.88597	5.19506	5.47886	5.28337	5.33272	5.14227	5.15608	5.21402	4.76619	5.53558	5.16805	4.95627	5.27102	4.63954	4.79978	4.84448	5.53757	4.83762	6.24076	12.0758	4.8557	4.84786	4.88181	4.67709	4.70985	4.93491	6.46328	7.57431	6.30945	5.05517	5.0144	4.80959	4.86982	4.89773	4.84866	5.29224	5.32377	5.44666	4.97388	4.86982	4.93917	5.07102	4.8386	4.85115	5.27416
237909_at	5.08591	4.89478	4.78943	4.74122	5.18859	5.02409	5.16446	5.09354	5.2667	5.08022	5.08437	5.13036	4.68808	5.11476	5.03149	8.76076	4.88823	4.59873	4.72443	4.77887	4.69269	4.78828	6.21972	6.12276	5.43419	4.72063	4.85032	4.6449	4.72255	4.85549	4.79112	4.7068	4.70874	5.02322	5.43627	4.74775	7.00892	4.85567	4.793	5.09925	4.92705	13.6289	5.72243	5.74066	4.94704	5.0483	4.77889	4.90452	5.01632
237910_x_at	16.8521	10.3809	9.33018	10.9993	10.3385	12.5304	14.9611	12.1233	23.2992	14.983	13.2004	19.2283	9.36503	12.7786	11.2647	12.3398	11.2548	9.65451	15.4565	12.2179	10.1834	9.26195	10.4456	9.56361	10.3325	12.0782	16.8093	9.79186	11.2726	11.1766	11.737	9.96172	9.61068	11.6921	10.3898	9.42927	12.329	10.399	9.94929	10.9064	10.7342	10.663	11.9601	10.4742	10.6908	13.7995	10.2257	16.8383	12.6271
237911_at	8.36309	7.53946	6.69622	6.54046	6.67829	7.50862	8.40112	7.61451	8.43919	7.69185	7.44064	8.28923	6.36209	7.65061	7.16876	7.00303	6.99609	6.40411	6.54905	7.25684	6.61148	6.69567	6.85065	6.67702	7.66402	6.72522	6.85849	6.05247	6.53918	6.86167	6.64792	6.48618	6.79953	7.26578	6.94197	6.60929	6.81363	6.93833	6.71734	7.51146	7.06844	7.21649	8.93494	6.76136	6.76153	7.28517	6.67873	6.62948	7.88865
237912_at	9.49286	8.44551	7.85722	8.10203	8.37795	9.02055	10.1776	9.71841	9.47344	11.8897	8.86219	9.84937	8.02528	10.2236	8.78474	8.24041	8.44504	7.86835	8.10272	9.05622	8.1561	8.25349	7.98009	8.20799	8.35929	7.86467	8.37447	7.87946	8.14229	8.0469	8.27167	8.07628	8.12314	8.69309	8.76078	8.16699	8.27651	8.04797	8.27792	8.85846	8.5201	8.0429	8.30587	10.5654	8.49483	10.6367	9.02084	8.32075	9.29766
237913_at	19.897	19.4403	24.3066	17.0406	27.8537	21.5378	24.8931	21.6875	23.0918	22.2091	18.8654	26.7439	16.9018	20.2106	18.5916	17.5155	12.7904	16.0034	16.9931	19.0876	16.7296	13.381	17.6086	13.3918	17.3265	22.0911	19.713	13.3749	16.9965	16.6033	14.1955	16.9953	20.2237	18.4519	29.0851	20.3731	17.1536	22.0007	17.1248	18.8475	17.728	13.7816	14.5231	20.0415	17.8178	27.9717	16.1813	17.5395	38.3289
237914_s_at	8.44941	7.1895	7.52321	6.70178	6.45086	7.76901	8.38785	11.0343	8.71989	8.81158	7.97759	9.01155	7.46558	8.02578	7.59231	9.08069	7.22006	6.05677	6.39177	6.3555	6.06636	6.46289	6.95383	6.42579	7.08815	6.94506	6.9462	6.49426	7.93419	7.2629	6.68869	6.33034	6.7103	9.55985	8.61128	6.39414	6.48913	7.06162	6.95672	7.63814	7.298	7.20523	7.35815	7.02837	7.40737	8.15683	7.36862	8.04856	7.94452
237915_at	6.92934	6.11753	5.95247	5.9154	6.00376	8.18664	6.78245	6.64871	7.24439	6.59709	6.6206	6.95244	5.71748	6.72823	6.27799	6.04836	6.11753	5.55003	5.35157	5.87621	5.92546	5.94389	6.31787	5.51677	6.01782	5.93488	6.0515	5.61045	5.9445	6.15423	5.98756	5.73381	5.74987	6.38193	6.1606	5.98849	5.92427	6.1015	5.92897	6.59082	6.19843	6.11753	6.00368	5.99204	6.12974	6.4385	5.89856	5.99674	6.56906
237916_at	13.533	12.6012	12.0458	13.1046	12.2267	13.0349	13.09	14.5736	13.793	12.8692	12.9317	13.079	12.2385	12.9037	13.0902	12.6989	12.5525	11.7179	12.3103	12.3908	12.3223	12.3961	12.5187	12.516	12.4128	12.3084	12.5188	10.7567	12.233	12.9009	12.3442	8.30841	12.1133	13.003	12.382	13.2972	12.8045	14.3289	12.4168	16.9889	12.6257	11.9103	16.1393	12.447	12.571	16.7116	12.2707	12.1299	13.1721
237917_at	8.74589	7.62787	6.56246	10.7537	7.62579	8.02974	8.91158	9.35722	11.0372	7.97085	8.5948	12.3411	8.59854	8.69925	7.83054	8.90933	7.4714	5.98067	9.3637	9.27264	11.354	6.66544	11.8613	6.55995	7.04153	6.63095	10.8242	12.1828	6.57948	13.0789	7.01774	7.27088	8.82839	8.38716	7.68061	6.52389	18.8695	7.19559	7.19396	9.01266	24.7799	7.71479	7.68263	6.90305	8.56153	10.1514	10.6359	6.96593	7.95862
237918_at	8.25869	7.07661	6.90846	6.86263	7.06926	7.57427	7.37901	7.72382	9.42991	7.82172	8.1975	8.8336	6.6207	8.17162	7.57399	7.47057	7.22991	6.69345	6.92799	7.01684	6.8767	6.94173	7.06102	6.58226	6.99466	6.96244	7.06305	6.70485	6.94799	7.07055	6.97632	6.86591	6.92952	7.42704	7.11867	6.79297	6.97436	7.09982	6.64342	7.38694	7.13391	7.15048	7.09735	6.77181	7.08811	7.80664	6.99216	7.00954	7.32961
237919_at	41.8139	30.7567	44.4372	30.2489	30.7736	29.749	46.946	23.6231	30.7736	32.624	34.1993	32.2623	30.0904	31.6667	36.2469	30.9372	19.4024	29.7431	34.9303	30.4377	30.314	28.2437	21.111	32.3095	29.3856	40.6896	30.7485	23.915	23.8161	36.9428	22.1363	23.9442	27.7194	39.5782	37.5567	45.2135	28.9372	29.2824	35.0161	30.8377	27.2953	29.2432	31.2818	34.3009	64.5015	33.2589	29.5318	30.5331	31.4742
237920_at	8.616	6.9611	6.77169	6.34592	6.88945	7.53083	8.18523	7.7053	10.0964	7.87806	7.80421	8.3116	6.23007	8.05486	7.32534	7.12938	7.04207	6.2669	6.43164	6.68024	6.6769	6.76636	6.92187	6.73882	6.86783	6.63296	6.88265	6.37058	6.61766	7.04836	6.76802	6.57543	6.57933	7.39498	7.00026	6.51782	6.81042	6.92966	6.64456	7.63708	7.10278	6.94863	7.07093	6.72036	6.98248	7.51992	6.75359	6.74856	7.79316
237921_at	6.58939	5.83622	5.76736	5.59687	5.77303	6.10115	6.22585	6.20652	6.70788	6.2998	6.22425	6.70008	5.61987	6.33526	6.14586	5.9049	5.83525	5.33508	5.53962	5.63025	5.61055	5.65409	5.78992	5.63159	5.76355	5.67266	5.99498	5.38624	5.53174	5.82407	5.72346	5.49708	5.66626	6.11422	5.88268	5.63717	5.66149	5.82877	5.72346	6.29003	6.02006	5.82161	5.89959	5.75491	5.82934	6.12901	5.61585	5.73333	6.2895
237922_at	7.29547	5.38805	5.33616	5.15151	5.40017	5.56642	5.75282	6.51668	5.9582	5.66837	8.30262	5.8626	5.27877	5.69977	6.27167	5.40313	5.38918	4.99646	5.15715	5.34022	5.16503	5.34265	5.32765	5.22256	5.30122	5.35006	7.84111	5.20416	5.13486	5.40032	5.26707	5.27011	4.97377	5.50801	5.39154	5.41632	5.26585	5.37802	5.25495	5.57239	5.41423	5.64671	5.39976	5.38395	5.38531	5.74334	5.18718	6.4922	5.64248
237923_at	8.98792	6.79617	6.47747	6.58562	6.76374	7.13546	8.14855	7.55142	8.74257	7.88306	7.58554	7.78119	6.49794	7.7856	7.04782	6.92266	6.82338	6.52985	6.55661	6.61676	6.56849	6.93823	6.84097	6.598	6.72931	6.48396	6.75678	6.20454	6.53573	6.85751	6.68177	6.15661	6.64573	7.34209	6.94632	6.65688	6.66732	6.85574	6.69297	7.61149	7.60029	6.84778	8.43528	6.61197	6.78504	7.24925	6.66351	6.71025	7.38187
237924_at	6.86661	6.52575	6.42326	9.69872	6.21373	8.98156	6.74489	6.69182	6.91507	6.68488	6.64349	6.85684	6.29291	6.80485	6.69604	6.51031	6.50563	6.28759	6.33646	6.38736	6.35829	6.4178	7.73795	6.39969	6.4639	6.41323	7.23577	6.19348	6.31352	6.47878	6.40901	6.32349	6.37182	6.70356	6.56831	6.39185	6.44562	6.34679	6.41874	6.7679	6.5542	6.51415	6.53914	6.43086	6.56985	6.73016	6.40826	6.43946	6.71331
237925_at	7.09092	6.58595	6.35904	5.81698	6.03132	7.73817	6.91328	6.57063	6.79131	6.50622	6.69865	6.70949	6.66089	8.39709	9.77153	6.17843	6.17342	5.66697	5.78363	5.88986	5.83448	5.89436	5.98728	6.47096	5.997	5.92079	6.11363	5.62339	7.72191	6.13725	5.94042	5.7027	6.00276	7.49892	6.16492	5.94425	5.9263	6.15192	5.91973	6.8886	6.25364	6.15127	9.1053	6.10775	6.12061	6.47866	5.99458	5.98557	6.47539
237926_s_at	8.47525	7.31349	7.14536	6.87228	7.23471	7.71342	8.8334	7.84234	8.3673	8.15575	8.06464	8.79935	6.84577	8.05089	7.71557	7.43225	7.37383	6.53907	7.05988	7.14058	6.92923	7.06756	7.38939	7.13327	7.18961	7.15547	7.21889	6.88712	7.00392	7.35051	7.15231	6.51097	6.88632	7.7379	7.4127	6.98054	7.17489	7.3297	7.11314	11.3659	7.44731	9.76315	7.41971	7.17426	7.30704	7.84088	7.06466	7.16407	7.83363
237927_at	6.81119	5.99619	6.96492	5.79042	6.06876	6.3789	6.66234	6.91521	8.31757	6.59788	6.33856	7.04349	5.87498	6.62269	6.47272	6.16693	6.11026	5.69709	5.92005	5.8581	5.92471	5.88604	6.07164	5.89456	5.95538	6.00122	6.0626	5.78767	5.77229	6.18381	5.91297	5.91913	5.96598	6.56598	6.13283	5.90384	5.95679	6.09775	5.93266	6.49348	6.1374	6.0733	6.1321	5.96735	6.1039	6.70277	5.96414	5.97268	6.47114
237928_at	6.98264	5.77067	5.6475	5.56701	5.6594	5.99788	6.06589	5.95947	6.09589	7.16259	5.98898	6.09497	5.53579	5.92454	6.10383	5.78959	5.79964	5.1793	5.6237	5.66793	5.63511	5.62569	5.73249	5.4961	5.70739	5.91978	5.71573	5.44233	5.54746	5.80359	5.67592	5.35663	5.5837	5.97889	5.78685	5.59199	6.5862	5.77036	5.65074	6.01369	7.81336	5.76051	5.83939	5.68123	5.76426	5.91779	5.66278	5.65941	6.10131
237929_at	4.90797	4.63668	4.57163	4.50426	5.37413	4.74139	4.86707	4.80477	4.95397	4.80019	4.80905	4.9401	4.51353	4.84529	4.77923	4.65718	4.62122	4.40338	4.51054	4.53243	4.51479	4.55215	4.59706	4.5306	4.57247	4.55115	4.61155	4.40709	4.46857	4.61533	4.5394	4.46971	4.4799	4.74977	4.64451	4.52007	4.5602	4.62164	4.53594	4.82524	4.6584	4.62355	4.64765	4.56485	4.62803	4.76486	4.54964	4.56202	4.78598
237930_at	13.2727	9.3409	9.15924	9.04696	8.93374	9.53023	10.7782	10.2331	12.7112	14.7851	10.6409	10.5713	9.32365	9.96037	11.9979	9.33887	9.30174	7.28563	9.09659	9.16332	7.68358	9.1732	9.26879	9.1329	9.22083	9.18878	9.27959	7.5954	7.79687	9.27947	9.16348	9.02065	9.06698	9.59467	8.64416	8.14723	8.03384	9.32365	9.17364	9.69765	9.37163	9.31168	9.36182	8.61254	8.37621	10.9709	9.16086	9.19981	9.81867
237931_at	19.3786	18.7054	18.0983	17.7495	18.46	20.5992	21.01	18.7772	19.6857	19.5503	18.7887	20.7452	18.2394	20.1194	19.1592	18.5459	18.452	17.8895	18.8379	23.5759	17.7925	18.1199	18.4289	19.2457	18.3915	16.7734	25.029	14.1974	15.5455	22.0738	18.2225	18.0887	20.9979	21.5449	21.9858	18.2282	19.8143	18.7233	18.1875	32.1918	18.7114	22.9459	18.783	18.3088	21.9459	21.6906	18.087	17.4762	22.1478
237932_at	13.2387	10.0332	10.5852	9.8323	10.6776	10.9156	12.9744	12.8118	11.871	11.8039	11.187	14.6741	9.52751	11.651	10.9481	10.7128	18.7515	9.36084	10.528	10.2278	9.85757	10.05	10.7128	9.54784	10.4677	10.0618	10.6626	9.37704	11.2825	11.1497	10.0544	9.58691	8.73891	10.8354	10.4952	9.92884	10.6253	10.8296	10.3968	11.1498	10.7352	15.4211	11.0826	10.6128	10.6935	11.3206	10.1165	10.1356	11.7625
237933_at	8.8896	13.9808	8.47512	8.43126	8.51637	8.78597	9.55435	8.80846	9.66256	8.85783	8.90402	9.22416	8.21975	8.8327	8.7658	8.54108	8.54454	8.08122	8.27691	8.48579	8.34783	8.47028	8.50727	8.38686	8.455	8.42081	8.52713	7.21484	8.39101	8.5319	8.44475	8.18843	11.2246	8.70805	7.77327	8.45034	8.44218	8.57237	8.38915	8.69913	8.56925	8.7629	9.47986	8.49108	8.55433	8.89471	8.44269	8.48863	11.2517
237934_at	7.16908	8.00903	6.5798	6.15367	7.41963	15.1956	6.69234	6.60174	6.80852	6.61844	6.49748	7.56367	6.38898	6.92082	6.73374	6.4412	6.38836	5.78788	5.85634	6.30051	6.26546	6.32327	7.83119	6.21771	6.34403	6.32438	6.31484	6.12065	6.22083	6.37358	6.24639	5.98887	6.05802	5.01964	6.44174	6.30159	6.34034	6.42021	7.82879	6.85378	6.45372	6.37996	6.40518	6.27446	6.38828	6.57564	6.22647	6.33945	6.83217
237935_at	9.0808	8.25374	8.02683	7.78259	8.12169	8.97479	8.96063	8.73442	10.8657	8.7632	9.3436	9.02572	7.79943	9.24004	8.40319	8.22422	8.18969	7.84122	8.04047	7.90899	7.80199	8.01169	8.16687	7.97936	8.11925	8.09888	8.10278	7.56378	7.75349	8.25052	8.06964	7.70018	8.01487	13.5432	8.21244	7.97215	7.5592	8.21055	8.78773	8.66313	8.35024	8.19977	8.16005	8.05137	8.19743	8.62375	8.08871	8.05884	9.10578
237936_at	8.32126	6.40317	6.30979	6.37351	6.33811	7.07939	7.26632	6.98848	9.65852	7.7828	7.0732	8.83544	6.33922	7.67857	6.79272	6.62148	6.52032	6.24727	6.23088	6.2865	6.39278	6.44138	9.23202	6.43025	6.49208	6.46355	6.38293	5.89755	7.52902	6.60748	8.89189	6.02122	6.24478	6.68926	6.58842	6.49336	6.32571	6.55293	6.4477	6.82809	6.58406	6.56528	6.83168	7.29232	6.32417	7.01897	6.29584	6.46889	7.44767
237937_x_at	21.657	11.4164	11.3722	9.43863	11.9692	15.433	16.0743	15.5183	20.0186	18.8813	15.0779	15.4704	11.0003	14.6669	12.6661	13.0553	14.1035	9.26584	10.4789	12.4071	9.59227	10.7258	12.7419	11.6674	12.3369	13.6182	25.2477	9.94086	13.5094	12.9415	11.7465	11.1044	9.35668	14.4515	12.5342	23.6932	11.6553	13.948	12.031	14.7756	23.2943	11.9837	13.2161	12.1359	11.9182	14.3243	11.8906	11.1067	15.4615
237938_at	11.5003	8.59144	6.85599	8.19109	8.53229	8.91235	11.7876	9.05366	15.0527	10.5055	9.22154	9.34933	7.93179	9.12026	8.91962	8.75313	9.42455	8.3671	10.6219	10.8267	8.48964	8.69368	8.27515	8.30599	8.52655	8.15492	8.26294	7.66407	8.04833	8.641	8.39041	7.93412	8.17321	8.88154	8.63662	8.05954	9.40027	8.3478	8.36245	14.052	8.43993	8.56664	8.60926	8.2287	8.29324	12.4698	8.24163	8.22058	9.7377
237939_at	8.11059	5.76313	5.85395	5.75004	5.93773	6.2785	6.71872	6.4179	6.7281	6.70542	6.5323	7.42307	5.34684	6.4774	6.32293	6.02547	5.92846	5.37073	5.37915	5.82776	5.59103	5.84523	5.93351	5.81914	5.81056	5.54718	5.85638	5.61661	6.43175	5.9768	5.83399	5.70907	5.77298	6.22583	5.98472	5.7947	5.66658	5.97679	5.6481	6.6164	6.15794	5.9771	6.02776	5.80541	5.77906	6.29409	5.5784	5.80811	6.70957
237940_s_at	6.2942	5.68075	5.61004	5.40164	5.66245	5.96429	6.21384	6.61475	6.45479	6.07659	5.87004	6.30252	5.34685	6.74564	5.80697	5.69495	5.67223	5.1541	5.55777	5.57281	5.53801	6.00401	5.64756	5.59124	5.59479	5.598	5.65539	5.44892	5.57791	5.67184	5.57799	5.36001	5.58556	5.77965	5.69988	5.56659	5.61416	5.95395	5.53299	6.06607	5.69024	5.68075	5.70893	5.61445	5.68318	5.98791	5.57333	5.63771	6.13568
237941_at	5.77405	5.02947	4.92523	4.89888	4.9679	5.10488	5.25937	5.16158	5.28263	5.29331	5.1613	5.49824	4.89336	5.17406	5.13483	5.0827	5.01151	4.69142	4.96585	4.94974	4.93196	4.921	5.15572	4.93245	4.98132	5.65017	4.99658	4.80055	4.89338	5.00058	4.90772	4.79933	4.92089	5.11406	5.04196	4.90815	4.96501	7.56242	4.95543	5.30908	5.03866	5.02465	5.0435	4.9619	5.02597	5.10097	4.91957	4.95783	5.55561
237942_at	8.4993	8.28895	8.11432	9.02313	9.55664	7.42217	8.74079	8.61967	9.55864	8.2015	8.46939	8.57332	8.9609	7.48572	9.11513	10.3612	8.73237	8.75057	11.2875	8.58542	8.17479	10.9279	7.89509	7.35808	7.74413	8.12869	19.4676	7.8105	9.22877	8.39288	7.58916	7.42407	10.4237	8.6809	19.8557	8.69486	7.4741	15.2893	8.1199	14.697	8.96551	7.71658	13.5596	8.58598	8.29439	8.54555	8.20295	8.22796	9.34538
237943_at	8.34976	8.28795	9.09891	8.17973	8.38452	7.59437	8.4738	7.78117	7.83806	8.52085	7.86184	8.51179	7.31947	7.91275	7.83723	8.29401	8.38909	8.19927	11.147	8.21466	8.18154	10.6736	8.71679	8.31275	9.85535	8.22614	8.79491	9.82118	8.25001	8.38064	9.79231	5.22592	8.18042	8.36855	7.71065	9.29905	8.39284	9.43422	8.22046	8.44046	8.41887	13.1993	8.42469	14.0898	8.43034	11.7132	7.60071	9.85532	8.48721
237944_at	8.1672	6.76466	8.39135	6.53962	6.67592	6.89486	8.34375	8.3951	7.50585	10.0332	8.81688	7.50453	6.36623	8.34156	7.2381	7.90547	6.76317	6.56182	6.52424	6.62041	6.42889	6.76049	6.83097	6.58474	6.69948	6.77842	6.84718	6.41915	5.8201	7.47733	6.84963	5.78022	6.70893	9.10084	6.9151	6.44881	6.2647	7.03659	8.94904	7.20781	6.79425	6.69742	7.95083	6.66641	6.88637	10.49	6.62283	6.83438	8.46062
237945_at	15.4264	11.2562	28.4424	12.1974	9.74466	11.5938	17.7566	15.5664	12.8192	11.7616	12.9558	13.0049	10.291	11.7745	11.277	10.3576	11.2525	14.933	10.8381	11.3733	20.7472	30.9647	12.3948	12.513	11.5565	9.98913	11.1258	13.6918	13.6775	12.2192	10.336	12.395	14.0828	14.6969	11.492	203.942	11.1764	10.5598	10.1827	15.8224	11.0551	13.0505	23.7437	11.0804	9.51948	13.009	25.2654	10.2537	18.6514
237946_at	13.4358	14.3962	11.8416	11.7262	11.9963	17.09	13.2301	13.1843	14.5666	14.3087	12.4224	15.2377	12.947	24.5713	12.7627	13.0468	13.6824	11.2346	11.3769	11.8896	11.3897	11.6284	11.8443	11.6393	11.8174	11.8555	13.6918	11.0983	11.3727	11.979	11.6836	11.4271	11.8415	12.5773	11.982	11.4927	11.8905	12.0198	11.6796	12.4343	12.0881	13.9052	12.0764	11.9003	12.0222	12.3024	11.6508	13.5946	13.2831
237947_at	5.42425	5.2624	5.20297	5.22953	5.2306	5.33816	5.43567	8.45701	6.81752	5.38784	6.01361	6.40434	5.17851	5.83236	5.37082	5.25775	5.246	4.93315	4.67292	5.02378	4.60213	5.17623	5.24723	4.72328	5.20441	5.22689	4.99443	4.71411	4.93919	5.23298	5.16843	4.63649	5.19899	5.34704	5.2445	5.06611	4.82417	5.11342	5.21616	5.32583	5.24827	5.24906	5.27237	4.90611	5.23175	5.35439	5.20941	5.19284	5.37357
237948_at	8.88536	8.76443	8.59664	7.76885	8.58583	9.24307	11.6569	10.1184	10.6939	10.3532	9.51372	9.80754	8.5412	9.54236	9.2928	8.8259	8.67858	8.25	8.55086	8.48966	8.05267	8.04868	8.52358	8.22583	8.75241	8.30048	8.23083	7.31254	7.94861	8.65911	8.42928	8.35687	8.03692	9.01585	8.72974	10.4108	8.62904	8.6436	8.50087	9.40145	8.71605	8.63159	9.09169	9.04879	9.75396	8.88709	8.58627	8.42834	9.4006
237949_at	7.28417	6.46152	6.37658	6.17936	6.42016	6.5531	6.64438	6.58601	6.94845	6.59581	6.74237	6.67409	6.37842	6.87717	6.58398	6.50103	6.29934	6.12608	6.38475	6.38506	6.35551	6.3597	6.45197	6.44665	6.38681	6.43635	7.34293	6.12405	6.2572	6.85471	6.35379	6.30739	6.4111	7.50392	6.50656	6.35863	6.41543	7.18026	6.38421	6.77363	6.44577	7.39981	6.51347	7.01798	6.49636	6.69742	6.61776	5.97382	7.53339
237950_s_at	12.3083	9.34574	9.76508	8.64712	8.79878	10.6768	11.487	10.6269	12.3046	12.6873	10.1815	11.0144	8.07824	11.1757	11.042	9.82173	9.68546	7.51604	9.7888	8.85301	14.1417	9.62212	10.084	8.86168	11.227	9.01354	9.96946	7.95469	8.67858	9.62212	9.25953	7.77494	9.32815	9.44685	11.8255	9.59766	9.81468	14.9595	12.7163	15.6949	10.8779	17.1489	9.69201	9.01341	12.7192	10.4191	7.92738	8.54113	10.658
237951_at	4.51043	4.20359	4.12535	4.08511	4.17423	4.27473	4.4091	4.31908	4.51144	4.33702	4.37569	4.40855	4.16871	4.33806	4.2999	4.20799	4.79028	4.04191	4.09979	4.12028	4.09494	4.11743	4.4225	4.11829	4.14262	4.12802	4.99746	4.00363	4.0826	4.18094	4.11352	4.40559	4.1795	4.28914	4.98778	4.09217	4.13935	4.42324	4.12841	4.34549	4.21655	4.18272	4.21276	5.16528	4.43375	4.30222	4.11321	4.14016	4.29979
237952_at	7.7972	6.80178	6.81996	6.74337	6.79674	7.29135	7.53717	6.99572	7.09789	7.00192	7.51465	7.0713	6.76189	7.29018	6.99292	6.87966	7.42749	6.69762	6.3127	6.7979	6.22163	6.413	6.8744	6.68097	6.81892	6.44709	6.86441	6.65562	6.75036	6.86623	6.79596	6.7474	6.5107	7.16805	6.8246	9.00604	6.85081	6.5576	6.82834	7.01333	6.88789	6.86746	6.88789	6.80772	7.00917	7.28632	6.79226	7.23347	7.40917
237953_at	4.95194	4.66979	4.56893	4.54574	5.11608	4.7438	4.87941	4.78856	5.02939	4.86059	4.79423	5.15734	4.50745	4.80291	4.82014	4.88861	4.66511	4.47711	5.06925	4.57703	15.5095	4.58271	8.42065	5.34732	12.9481	28.9114	22.524	4.80141	15.4044	4.69906	5.78193	4.65234	4.53247	4.75199	5.23765	7.9817	83.5363	4.68985	4.64833	26.4253	4.75842	37.5218	4.71353	27.631	37.3992	4.81854	5.78769	4.61789	4.96006
237954_x_at	10.4864	8.35176	8.29826	8.12328	8.30315	10.3426	10.0341	9.38264	12.3456	9.86536	10.3739	11.7027	8.00745	10.279	11.1245	8.83356	9.93053	7.73969	8.31954	7.92676	7.57037	8.56602	8.8537	8.34631	8.77182	8.37216	10.2571	7.28951	10.1775	10.0875	8.71417	7.53421	8.07649	10.2655	9.03981	8.16786	10.5793	11.2475	8.62495	9.51105	9.12526	8.67927	9.09173	9.88968	8.67127	9.58575	8.52745	10.9539	10.0431
237955_at	6.08747	5.64286	5.59186	5.42448	5.4529	5.92662	6.01155	5.87028	6.0246	5.86745	5.91199	6.05715	5.26463	5.91132	5.84841	5.88024	5.66383	5.49053	5.54293	5.58287	5.57364	5.43901	5.55385	75.9427	18.6475	5.96056	5.49734	8.44693	5.51115	5.64644	5.50249	5.27559	5.44529	5.81412	5.68866	5.62792	5.61866	49.1321	5.36002	6.03749	5.72039	29.6924	5.6865	6.38917	5.62748	5.94946	5.50795	5.45978	6.26825
237956_s_at	6.79017	5.73339	5.55924	5.49127	5.73529	6.13272	6.31945	6.13601	6.5387	6.32061	6.22181	6.34303	5.36381	6.16719	6.04014	5.83067	6.39154	5.26667	5.25077	5.57805	5.4403	5.64214	5.73467	210.448	70.597	5.61527	5.42264	5.57032	5.31856	5.77656	5.60796	5.51391	5.15077	5.62859	74.0177	5.47886	6.53508	355.757	5.65382	6.14607	8.1092	60.2289	5.82721	37.2087	5.76348	6.04301	5.37594	5.67093	6.12585
237957_at	6.25586	5.49696	5.37455	5.23707	5.43609	5.7914	5.87112	5.75787	5.97409	5.80967	5.77221	6.07176	5.19682	5.89623	5.6982	5.51005	5.47499	5.13525	5.27849	5.31658	5.25099	5.32469	5.44198	5.30318	6.55191	5.36542	5.43038	5.15335	5.22184	5.45613	5.37157	5.23771	5.32433	5.70554	5.52449	5.26664	5.39307	5.48893	5.36584	5.84984	5.52878	5.47086	5.57201	5.42279	5.48983	5.69448	5.35909	5.39912	5.73823
237958_at	7.10629	6.63754	6.43621	6.31887	6.55925	6.80034	6.95488	7.778	7.55461	7.53666	7.33024	7.01376	6.09848	7.14839	7.16276	6.70967	6.65491	6.34257	6.50385	6.60635	6.22332	6.54456	6.76046	6.57356	6.53577	6.76225	6.66124	6.01051	6.2991	8.47483	7.44086	6.47799	6.21201	6.82158	9.78113	6.50006	6.6331	6.65099	7.06179	7.17906	6.80006	6.6851	9.85371	6.62595	6.68045	6.83129	6.4826	6.5775	7.24846
237959_at	10.4194	9.82735	9.39151	9.17475	10.1253	12.2263	11.7624	10.4483	11.2414	10.511	10.867	10.9611	13.1978	11.2818	10.2672	10.2386	10.1311	7.92289	9.14032	10.0454	9.17662	10.0349	11.6289	12.0771	8.42395	10.1683	9.96838	7.84508	9.2822	10.0815	10.122	9.6393	11.3368	14.0279	9.59495	9.26853	10.133	10.1508	10.0503	18.1716	10.1609	10.7117	10.1564	8.73762	9.88384	10.2488	10.7867	9.63937	12.3177
237960_at	27.8863	22.0714	21.8169	21.7058	22.0327	22.5304	22.8722	24.2976	25.5246	22.7986	33.8765	23.31	26.1066	22.7446	22.7713	22.096	22.0898	21.2496	21.6428	21.8292	21.6971	21.8119	24.004	21.5179	21.739	21.633	21.534	20.5177	21.5089	21.7947	22.087	21.1734	21.3702	22.6008	21.8789	21.5153	15.5823	22.051	21.5913	22.5527	22.1821	21.9958	22.2055	21.9018	22.1252	23.694	21.8172	22.3407	22.9733
237961_at	10.16	7.3112	7.23057	7.16475	7.30511	7.72998	8.50038	7.58681	9.20635	7.9651	7.87057	8.52813	7.12894	7.6453	7.51261	8.30472	7.31216	6.94262	7.06967	7.30036	8.13052	7.15293	7.26028	12.5792	7.27959	7.25448	7.25777	7.11078	7.12638	7.27737	7.16212	6.91109	7.07737	7.53207	7.33585	7.17992	10.3533	7.30006	7.22957	10.0109	7.37526	7.32898	7.36858	7.26955	7.33687	7.65348	7.08088	7.2597	7.74371
237962_x_at	29.7314	10.6162	9.91241	9.54731	12.1921	13.3849	19.927	13.6184	17.335	13.8009	14.132	16.3585	9.06066	20.3023	12.67	18.4884	11.6882	8.49344	9.54829	9.98006	11.5556	10.3121	11.3772	10.3572	10.7971	11.9145	13.0471	9.40987	9.8971	12.0665	10.8772	9.55356	9.6161	13.7689	14.6716	9.70617	10.2157	17.122	10.4228	13.1951	12.9003	11.1206	16.8616	10.5257	10.8251	13.0292	9.86772	10.6886	14.6072
237963_x_at	6.61556	6.17356	6.11143	6.04483	6.06605	6.5345	6.4936	6.40548	6.56968	6.53971	6.6955	6.99886	6.04495	6.55524	6.31728	6.25243	6.20164	5.72391	5.73347	9.55655	5.90597	5.96834	6.1513	5.9189	6.19354	6.06043	6.18154	6.12063	7.37167	6.22553	6.10382	5.78423	6.05658	6.29329	6.2388	5.83697	6.21778	6.23996	6.10711	6.41605	6.24382	6.23996	6.24187	6.19354	6.39909	6.36038	6.09547	6.64748	6.3871
237964_at	7.63488	7.24874	7.00944	7.00198	7.23394	6.89053	7.6211	7.41934	7.71579	7.516	7.09087	8.88344	6.9582	7.63638	7.47123	7.28252	7.27072	6.91339	7.01206	7.13174	6.86822	7.13646	6.35983	7.0746	7.19019	7.16139	7.24981	6.91798	7.03714	6.84502	7.1009	6.8354	7.05863	7.44672	7.28835	7.16235	7.17804	7.28201	7.1025	8.73168	7.29926	8.061	7.29657	8.97201	7.2727	7.45995	9.24905	7.21567	8.95493
237965_at	12.8678	6.08998	6.08617	4.7893	6.13996	6.15972	6.45243	6.21214	6.35817	6.28418	6.15876	6.34218	5.77022	6.29749	6.13336	6.15842	6.15183	6.10236	7.19055	7.39485	6.0522	6.08122	6.1374	6.07352	6.73548	4.26449	8.96369	5.93126	6.01123	8.27826	5.99628	6.00565	7.81384	6.20701	8.46732	6.05143	6.11221	8.27833	6.07994	6.48127	6.06856	6.15399	6.16665	6.02896	6.15123	6.21777	6.00772	6.49703	7.06209
237966_at	6.03673	5.52608	5.41497	5.43321	5.47351	5.71126	6.04121	5.88936	5.89314	5.71781	5.7249	6.04437	5.31024	5.86326	5.65163	5.74709	5.48056	5.00922	5.30408	5.39928	5.38778	5.36838	5.48107	5.48052	5.44797	5.43316	5.50292	5.17456	5.34167	5.5049	5.40918	5.14379	5.37082	5.65644	5.53074	5.32755	5.43277	5.52502	5.41278	7.27531	5.55568	5.52492	5.59467	5.35774	5.52024	5.6787	5.27652	5.43595	5.97669
237967_at	9.92017	15.1088	9.13867	9.59738	9.55868	21.4136	14.7576	21.9495	23.1169	9.85086	9.85908	22.7026	9.31959	11.5701	10.0407	14.3541	9.57726	8.55286	8.76548	10.7656	7.76046	9.23161	9.54726	8.15407	11.3622	8.70997	9.1104	24.4554	21.8081	9.55906	9.29854	8.69273	8.55048	40.5667	9.4614	9.14089	9.00364	9.20738	12.1871	10.0804	9.63964	9.217	9.62986	8.38294	9.21224	70.4704	9.37207	9.93681	17.1511
237968_at	73.2266	31.6342	45.0346	34.7356	60.1638	86.7766	117.694	31.3467	74.0593	25.7175	99.6611	110.979	22.9225	68.0853	46.3927	84.7474	55.1492	56.6579	58.9703	55.8402	50.1688	55.2762	70.5531	100.651	64.1249	44.7107	47.1775	80.0173	79.9148	26.2616	127.977	46.6389	71.1146	50.3725	34.8315	31.2426	104.472	38.1777	90.9583	39.097	103.015	42.1972	120.139	43.686	62.3823	71.6835	93.8064	63.9006	22.7425
237969_at	8.7942	5.89467	6.25721	5.59294	5.82855	6.48271	6.88861	6.46505	6.6561	6.61987	6.55079	7.77076	5.59352	7.02764	6.20104	5.95153	6.95132	5.4082	5.62636	6.15364	5.60639	5.53855	5.84099	5.68823	5.75326	5.73013	5.8184	5.4349	5.5858	5.88901	5.65267	5.54987	5.64248	6.14714	9.41381	5.65318	5.74092	7.84215	5.73219	6.28968	6.1616	5.88942	5.94732	6.32289	5.89257	6.21097	5.53247	7.41714	6.70689
237970_at	5.47267	5.13827	5.02754	4.95333	5.01512	5.10504	5.53071	4.90083	5.5375	5.13386	5.35581	5.40583	4.90074	5.39993	5.13386	5.35104	5.02525	4.8227	5.61226	5.10585	4.94943	4.96353	5.48493	5.22217	5.01691	4.83432	5.08804	4.83571	4.93617	4.70943	5.03098	4.90252	4.73065	5.05376	5.13386	4.98311	5.52885	5.12686	4.96672	5.37459	5.17482	5.13187	5.30021	5.05348	5.69516	5.2864	5.0055	5.06158	5.34687
237971_at	6.86117	6.5692	8.16917	6.5823	6.12229	6.6435	9.12283	6.63362	6.90746	6.63238	6.65831	6.78241	7.29488	9.31864	6.68169	6.37617	11.7115	6.30107	6.50277	8.70933	6.08769	6.40359	8.16756	5.12156	6.48492	6.49289	6.54225	6.0306	5.35581	4.45891	6.48509	6.38076	6.45056	6.52523	13.5486	6.48835	6.51124	13.2147	6.18426	5.04028	6.58487	6.56141	6.42014	26.6841	7.29947	6.56475	6.16407	6.62916	6.67074
237972_at	7.97743	6.61119	6.36327	7.11433	7.35269	9.63949	7.58268	7.21589	8.15926	9.27054	8.51715	7.74153	8.78323	7.31178	6.88118	6.70048	6.61224	6.26731	6.42755	7.75513	6.42642	9.54614	9.98643	7.07683	6.44227	6.34987	7.03145	7.09195	7.14101	7.55839	6.63486	6.36193	7.17177	6.78566	6.5166	6.31408	6.36981	6.60363	8.71893	7.83014	6.64865	6.5456	6.68948	6.56143	6.53378	11.5196	6.43334	6.91036	6.97436
237973_at	6.18422	5.03232	4.95209	4.8564	5.01683	5.22263	5.61495	5.42619	5.68609	5.32019	5.30924	5.45105	4.93708	5.33402	5.24472	5.30776	5.04375	4.89032	4.8451	4.9384	4.86778	4.97375	5.01567	4.90446	4.99483	4.90797	5.01211	4.77387	4.86739	5.06153	5.01121	4.80378	4.8536	5.20075	5.07737	4.90974	5.01643	5.03627	4.95248	5.56009	5.09696	5.04615	5.09926	4.96649	5.05746	5.25064	4.93965	4.96888	5.42793
237974_at	11.8778	9.91058	9.9023	9.37942	8.80228	11.765	11.2503	11.7626	11.8517	10.8535	11.649	12.8758	7.99799	11.8876	10.407	10.0698	10.3366	8.41133	8.05916	9.1966	9.14614	8.82107	10.1761	9.34118	10.6451	14.6232	9.44283	8.1691	10.6504	9.78553	9.6223	9.05335	8.16595	10.4801	9.8507	31.6761	8.55792	10.3897	19.9274	13.6317	9.65735	9.58834	10.2036	9.4148	9.54269	10.47	9.34721	9.63479	10.7279
237975_at	8.88674	8.46992	8.11958	8.2744	8.4873	8.4499	8.79124	8.52527	7.17647	7.70267	6.14724	11.0209	9.29065	9.28101	9.07786	8.39735	8.18649	11.1279	8.17667	8.75211	7.92934	6.36498	8.44139	8.00837	8.34948	7.88801	8.00688	7.45849	8.72769	9.58547	7.92311	7.64925	7.94495	9.3088	12.1299	9.43881	7.84727	15.356	7.88817	13.0712	9.21552	10.7472	8.66639	8.29498	9.27378	9.15375	9.89655	8.08017	8.90789
237976_at	6.26722	6.14587	6.22714	6.33471	6.04246	6.16267	7.71438	6.24948	7.04814	6.26	6.56462	7.82119	6.10839	6.76593	7.36839	6.22468	6.18678	5.63395	5.83105	8.09565	5.8473	6.19214	5.76306	7.79098	6.17399	5.83532	5.79826	5.66897	7.95577	6.1772	5.87533	4.91119	6.5259	6.40639	8.12399	6.73235	5.45455	5.82263	5.98076	16.5635	9.28013	6.26265	12.3472	6.03373	7.6718	7.9242	5.94288	5.92007	10.247
237977_at	34.8581	28.1936	26.0291	27.2576	27.972	29.1693	29.5468	28.748	37.8593	35.6586	34.7125	29.9192	30.1106	39.1822	44.4543	28.3579	22.4656	26.6167	35.2877	30.0693	25.4246	40.2919	24.1417	27.6864	26.8772	21.8769	28.2638	24.556	25.3708	30.4178	25.7533	27.0572	28.8052	28.8535	28.3481	27.2718	25.5375	28.3014	28.1003	29.3378	27.8158	28.3439	28.3014	25.4376	27.4402	35.8326	27.559	34.8656	36.759
237978_at	7.11129	6.14194	5.95381	5.73933	6.03861	6.45044	6.90049	6.57742	7.43953	6.66386	6.63678	7.02222	5.80767	6.78087	6.37767	6.19008	6.12948	5.67756	5.93224	6.02685	5.75553	5.96726	6.06888	5.96366	6.07312	6.00702	6.10986	5.7282	5.85796	6.17123	6.04042	5.92921	5.88032	6.46559	6.1928	5.92177	6.0635	6.14017	6.04087	7.05379	6.20675	6.11936	6.16888	5.99323	6.17347	6.49016	6.03276	6.05963	6.65968
237979_at	23.1611	28.6482	19.8791	24.6718	28.4499	26.7687	35.9276	26.7744	22.2335	28.2759	28.7212	23.4542	28.5605	29.3304	28.9718	20.5353	20.1809	17.8972	18.6756	19.8968	18.7456	19.4422	19.8765	19.2818	20.0226	19.5442	19.7124	24.1782	18.7	19.9563	19.8834	18.5521	19.7689	27.8488	20.0916	19.2832	19.548	19.9583	19.506	20.8312	24.6335	20.2096	20.2828	19.53	19.9652	21.3143	21.5834	26.3994	21.6394
237980_at	8.98569	8.26162	8.06854	7.838	8.14035	8.66747	9.34855	8.58899	9.69944	8.58734	8.78931	9.01358	7.89868	9.05974	8.59634	8.28563	8.23837	7.57706	7.83973	7.95805	8.15441	8.06121	8.13906	9.27404	8.104	7.61158	8.32065	7.49568	7.92292	8.22913	8.06528	7.67053	7.74412	8.70575	10.69	7.06941	8.12007	9.37698	8.14195	8.72221	8.41821	8.26347	8.29387	8.19558	9.02881	8.49257	8.05128	7.35945	10.2149
237981_at	8.3162	7.06244	6.9343	6.55071	7.01398	7.0824	8.21068	7.54091	7.55652	7.92577	12.6067	7.70086	7.11494	7.36912	10.7097	6.87884	15.4431	6.6969	6.86742	6.92975	6.87705	12.7537	6.85268	6.68723	7.13016	9.2307	7.0297	6.35611	6.63737	9.04521	6.8167	6.49909	6.67538	7.25709	7.04302	6.74275	6.75687	7.04825	6.93278	7.17717	7.32643	16.2186	7.09498	6.82711	7.0834	7.42471	6.69444	6.83259	7.319
237982_at	15.2405	12.1903	12.3631	11.4158	10.3445	13.3524	17.419	13.4547	15.0285	13.5877	13.4868	15.0196	11.7234	13.8266	13.0956	12.1911	11.6801	10.5401	12.5549	11.9158	11.8204	13.6948	11.9847	11.6805	12.0245	11.9676	12.0871	11.52	11.0365	12.118	12.3185	11.4042	11.8219	12.6006	14.7866	11.8417	11.9898	15.8866	11.943	12.7043	12.809	12.1669	12.4559	12.0241	12.1784	13.15	11.81	11.8914	14.2015
237983_at	6.16924	5.73584	5.26723	5.75531	5.6321	10.8814	7.38324	6.38997	10.3909	7.3542	7.15278	7.15467	5.63943	6.35537	5.88872	5.78912	5.66463	5.66104	5.84801	5.80283	5.17236	4.74382	5.96249	6.14605	5.83675	5.70144	7.11186	4.45239	5.62994	5.9008	5.79666	5.71605	6.00021	5.81794	5.69614	5.66867	5.83239	5.7631	5.31754	5.92218	5.94081	6.21841	8.49246	8.12885	5.80542	7.39228	7.13685	7.13116	6.3593
237984_x_at	15.5533	9.54475	9.10948	9.58278	9.48138	11.2001	15.7463	12.0759	14.8217	12.2704	12.3775	13.0636	7.90448	12.1784	13.9414	10.403	10.2398	7.57727	8.53435	9.9838	8.20082	8.95611	9.86469	8.61247	9.53323	9.37254	9.47445	9.23128	9.48769	10.0952	9.35621	8.40388	9.51596	10.5691	16.5113	14.7977	9.76478	9.86282	11.5617	11.236	10.0122	9.68754	10.1137	9.45382	12.8556	12.2435	8.86134	9.86486	11.6237
237985_at	6.91049	6.25775	6.06602	5.83433	6.19154	6.52932	6.80047	6.64028	6.67887	6.85462	6.38857	6.88859	5.87711	6.69696	6.55436	6.94053	6.31945	5.71573	6.0773	6.10813	6.14905	6.17541	6.19798	6.04272	6.14766	6.10264	6.18177	6.05	5.938	6.26132	6.11678	5.89068	6.14604	6.51402	6.30509	6.00281	6.20588	6.60967	6.08038	6.77378	6.24337	6.22659	6.32329	6.18288	6.24947	6.55867	6.09669	6.14187	6.76794
237986_at	22.8814	20.716	20.5527	19.4371	20.4853	21.3191	25.866	23.509	24.1014	25.5882	23.7956	24.8601	19.015	21.6327	22.655	21.8155	22.3759	17.2369	24.0961	19.8462	19.5257	20.1609	18.3444	20.0492	20.4899	20.5799	20.7938	16.6255	21.3826	21.4537	20.6907	16.5434	20.3595	27.7626	21.4599	20.3842	20.2462	27.1837	20.3041	42.215	21.7134	21.8083	21.6224	17.2583	20.9142	25.5639	19.7187	20.5295	23.9012
237987_x_at	6.3456	5.8049	5.58827	5.7069	5.72044	6.07648	6.37274	6.34136	6.46391	6.19193	6.13592	6.47196	5.54608	6.17434	5.9305	5.83838	5.79975	5.27059	5.58645	5.73733	5.59418	5.73515	5.70337	5.6301	5.72871	5.59931	5.69966	5.3195	5.55539	5.79846	5.64102	5.42725	5.59228	6.14817	5.80433	5.71271	5.706	5.79949	5.68858	5.9966	5.82203	5.75733	5.81911	5.65206	5.80069	6.26247	5.55827	5.65956	6.10081
237988_at	9.60595	8.24933	8.23801	7.95757	8.26179	8.87867	10.6403	8.9875	9.68996	9.06752	9.34496	9.50642	7.88714	9.20355	8.71623	8.99622	8.34647	7.50863	8.1907	8.08564	7.75476	7.94256	8.27088	8.10944	8.20237	8.24276	8.15315	7.74478	7.73692	8.53184	8.20034	7.89142	7.91704	8.73273	8.85599	7.41101	8.1151	8.27823	10.0629	8.84832	8.35602	8.1683	8.48076	8.25851	8.71179	8.72096	8.2283	8.20626	8.96307
237989_at	25.0544	17.4141	15.9742	24.0168	29.2279	52.2439	15.4803	25.1415	33.6244	23.0308	14.2065	42.1584	16.9726	18.0538	25.0764	53.3957	32.2698	12.1773	17.055	29.043	12.5235	34.6	15.7031	19.4146	17.3548	12.6817	17.0189	17.8307	52.4359	41.2571	12.6647	12.3977	18.2175	28.6926	16.337	16.8772	20.5725	17.21	15.232	17.395	17.6144	20.1904	17.5986	9.54817	23.1845	69.8683	15.9217	21.8112	17.9585
237990_x_at	28.7303	19.1289	16.9878	13.7472	15.1556	18.1386	20.7547	18.4063	23.0167	39.088	19.5224	22.0387	13.0639	26.2392	26.6312	20.3529	15.3722	12.3011	13.5836	12.1678	10.9973	14.1632	14.3586	13.3508	13.6994	15.8443	14.9649	11.2163	14.5193	21.5322	14.9569	14.4912	14.6003	17.3557	15.9154	12.0467	11.7771	15.7815	14.7042	19.0116	15.491	15.4836	15.8443	15.0195	15.2854	16.1599	12.1454	16.4682	27.3916
237991_at	8.1557	6.00628	6.00452	5.94913	5.94317	6.61871	8.0258	6.90896	8.12322	6.90339	6.54031	7.28431	5.84536	6.83374	6.36657	6.17907	6.16363	5.80463	5.95757	5.9796	5.90684	6.35183	6.97692	11.4601	6.0763	5.86753	6.09246	5.71072	5.78592	6.1544	6.13428	5.847	5.66096	6.41062	9.23856	6.03451	23.9859	6.14664	6.06484	6.73622	6.21815	6.15857	6.18647	6.055	6.15693	6.41484	5.7714	5.91958	6.48251
237992_at	5.86637	4.82288	4.73378	4.63579	4.79915	5.21725	5.21559	5.32163	5.21236	5.02308	5.12341	5.15098	4.64217	5.04718	4.97754	4.85234	4.85249	4.63626	4.69377	4.70275	4.65091	4.73423	4.79941	4.70162	4.77064	4.72876	4.79329	4.57301	4.62074	4.84385	4.71182	4.63112	4.64734	4.93355	4.83632	4.70239	4.73407	4.82442	4.74658	5.01064	4.89988	4.80857	4.88783	4.76348	4.81347	4.97738	4.69728	4.76824	5.18146
237993_at	14.6869	14.7348	14.1426	14.2806	14.2691	15.4331	16.2333	16.2079	14.6448	14.4731	14.7719	16.35	14.5301	18.0811	14.7075	17.0154	14.2947	13.3734	14.2362	16.0138	19.223	14.589	14.3943	18.4815	13.2341	16.8105	14.2943	14.8203	14.3012	18.2711	14.0876	13.8582	14.0223	25.3467	14.3854	14.0573	16.8281	18.6006	13.3435	32.8017	14.4105	17.0795	14.4453	14.1755	21.1744	25.2541	13.0264	14.1607	17.5037
237994_at	6.64646	6.17826	6.12049	6.06368	6.19041	6.28621	6.31924	6.39329	8.12355	6.41422	6.30229	6.50155	6.75152	7.11138	9.18312	6.07977	6.17018	5.48153	5.69495	5.78904	6.08003	5.83832	6.18303	6.11343	6.00442	6.12303	6.18604	6.02017	6.03036	6.01534	6.03979	6.01765	6.07261	7.74131	6.26887	6.05604	6.13873	6.18691	6.11951	6.90908	7.01202	6.17701	6.23981	6.68932	6.89788	6.82116	6.1074	6.12557	6.44853
237995_at	5.3092	4.65041	4.68541	4.53887	4.61219	4.89426	4.81776	4.77799	5.03426	4.99791	4.7773	6.71193	4.44199	4.87933	4.80694	4.66227	4.64069	4.34962	4.54253	4.61278	4.59361	4.52296	4.55855	4.5254	4.58286	4.61593	4.55236	4.33428	4.42054	4.63196	4.54959	4.50789	4.54419	4.73393	4.66181	4.51443	4.59931	4.64069	4.54713	4.79699	4.67108	4.61639	4.666	4.61552	5.75242	6.86156	4.51802	4.6178	4.83506
237996_at	14.0449	7.97989	7.74139	8.057	8.46601	9.18539	12.4865	9.35843	12.1492	10.6458	25.4924	14.0569	7.535	9.5157	9.80106	8.31989	11.6543	7.16095	7.19332	7.36324	7.31779	7.23945	7.78195	7.71222	7.99714	7.60482	7.79164	7.39848	7.36044	8.38493	7.80076	7.49115	7.62766	9.17279	8.03382	7.26521	7.93449	7.86185	7.38304	8.57042	8.39422	8.09343	8.05291	7.60411	7.81391	13.6315	7.73789	7.89677	8.6756
237997_s_at	21.4501	11.5227	12.0871	10.2165	18.0062	12.7163	13.097	14.5242	13.3821	15.4949	12.7853	13.2249	9.61292	12.9336	12.1805	12.4297	12.351	11.5702	11.9074	11.4353	12.9911	12.0164	12.1227	12.1292	11.8081	12.1027	12.2496	11.3926	11.615	12.383	11.9206	9.6877	14.2614	15.1854	12.4182	10.5228	12.2143	13.276	12.1729	13.3114	12.4974	12.648	12.4806	16.0641	12.4198	16.4571	12.1411	12.2362	12.9198
237998_at	7.54975	6.42294	6.11573	5.95071	6.28542	7.19939	7.30608	7.03333	7.74422	7.08005	8.06913	7.49794	5.85373	7.08143	6.87356	6.53986	6.56342	5.61509	5.94114	6.05651	5.96641	6.13247	6.35167	6.09441	6.27838	6.15524	6.29501	5.8558	5.95958	6.47365	6.21257	5.90504	5.95092	6.77069	6.47169	6.01677	7.71066	6.39786	6.16936	6.97036	6.53064	6.38059	6.50792	6.24102	6.38555	6.86668	6.09203	6.24316	7.24139
237999_at	10.0935	8.81102	8.53268	7.92277	11.0968	10.326	10.6349	10.4154	11.5335	9.95141	10.7942	10.6537	7.12606	9.63565	8.87638	10.5569	10.3211	22.3949	7.4709	9.84241	7.81965	7.88524	9.93061	7.95499	11.9968	8.00832	8.50627	12.0014	7.70155	8.87423	9.39735	10.6642	11.0662	9.28199	9.07474	7.65058	9.47075	8.83412	8.14188	9.52181	8.2462	11.6049	8.96081	40.4108	9.55273	8.55133	22.8356	20.6442	9.50216
238000_at	34.4266	15.8942	14.305	10.1158	22.2534	22.2352	15.5814	7.72834	4.54551	15.4582	12.7077	23.8599	16.2745	8.62394	16.4225	20.2742	58.8367	18.2212	24.3992	27.9239	22.2291	19.7115	38.3508	29.0053	11.7056	35.7009	42.9675	13.6184	28.3606	18.3299	40.0039	17.5663	8.15178	10.3851	11.5464	21.8904	41.4369	42.3264	14.2743	15.0396	42.177	65.125	14.8032	17.7387	8.98501	6.02623	16.4769	15.3566	21.9933
238001_at	48.5182	47.5109	46.4495	40.0979	62.8775	62.1405	57.6277	37.1775	54.6601	33.414	65.1313	71.4969	39.9244	61.9643	68.9339	65.5012	76.6877	136.298	38.9747	54.1996	44.0394	48.4828	66.26	76.6021	217.698	104.073	56.7433	52.7669	72.0387	42.5404	70.8071	36.3875	53.0658	54.9107	165.271	88.6069	40.0946	149.335	121.892	87.3902	85.2099	164.974	54.1041	81.3944	58.4449	61.379	39.2943	49.8424	38.2964
238002_at	991.355	1067.33	723.384	1177.89	818.844	842.369	814.782	1129.67	1302.47	1112.59	1049.71	1004.36	846.297	1179.9	1166.45	1554.1	796.191	1794.11	976.333	651.323	946.242	1201.31	501.998	722.609	1170.49	880.934	756.409	739.873	1151.58	934.144	614.498	874.358	821.659	963.367	709.323	616.574	1006.46	821.398	683.89	534.768	847.389	1915.89	1593.21	608.461	501.789	958.648	904.906	1251.6	1096.42
238003_at	212.262	34.1185	53.1235	11.4688	23.4403	17.1709	81.658	94.0495	63.1391	47.447	99.4586	54.5631	30.3542	9.43157	56.1131	19.379	8.34701	10.9209	110.306	14.0604	529.828	68.1872	8.08484	397.113	18.7595	425.928	121.441	17.8607	55.2508	14.2204	46.302	12.0985	8.14037	40.0892	10.8276	120.205	282.983	8.43628	8.96626	819.959	8.17618	10.5621	27.8611	26.4483	15.5368	28.1433	11.3325	57.4074	97.3377
238004_at	35.732	35.0661	44.7029	49.271	56.5441	41.371	44.7801	38.1378	29.5735	44.968	36.9045	39.4103	43.495	45.3829	37.6194	80.3558	62.1555	45.5401	91.1741	73.2608	70.0553	61.4772	127.687	59.6174	45.7025	94.5505	60.1408	43.6774	56.4382	62.8559	57.9899	106.191	56.4182	42.8919	60.3116	72.3241	88.2002	59.6468	37.7754	62.0433	78.0496	69.9595	51.5015	48.374	52.4394	64.1473	39.8031	28.6877	47.0548
238005_s_at	32.3528	33.7937	44.459	58.0949	31.3247	31.1363	20.3071	42.205	40.1259	39.3258	17.6007	29.4893	57.651	36.6122	33.83	83.5555	74.7702	113.467	64.3024	45.1933	89.2077	50.6303	35.4901	92.5572	50.7578	64.5706	52.207	54.0214	46.9109	63.407	55.2207	86.7172	40.909	53.1173	77.3207	43.3855	60.9864	66.7258	109.136	56.5085	42.3644	33.1608	42.8248	81.3635	34.206	28.1965	54.0022	52.3806	20.8531
238006_at	26.4156	26.5411	25.8918	38.3941	23.7861	27.3244	36.7329	27.7169	47.8081	29.9761	27.7488	28.6241	35.0801	28.2126	42.8538	29.5785	36.5383	39.0559	26.4651	43.0252	32.988	25.5867	28.743	29.8673	26.1701	28.4669	25.2793	20.642	22.5673	28.0561	21.6503	38.9286	27.1895	43.4965	24.1298	26.6735	36.1306	59.7185	29.7361	75.9305	38.0588	40.5503	32.8105	29.1845	21.5557	22.8667	21.9945	20.9551	27.4191
238007_at	20.7354	19.1566	20.4398	17.9588	19.0729	19.4	16.462	20.032	18.4198	20.5665	19.5812	17.8988	21.8149	11.475	19.771	21.7058	17.6121	19.744	28.1202	14.359	16.0398	28.3136	12.1931	31.9814	18.5063	28.355	19.1475	30.8982	39.7834	18.8897	28.855	22.8726	13.8987	15.111	27.2025	37.8195	25.5891	19.4616	32.3903	10.8112	19.2009	19.622	23.1316	11.5759	19.1238	18.8326	18.2805	16.9525	19.4868
238008_at	12.8239	49.5419	23.0497	49.9105	113.569	64.5668	18.1132	65.2176	42.6915	34.3964	19.6533	30.6827	26.5586	19.0725	101.826	17.8273	97.6594	13.063	30.0147	40.773	22.1901	40.7463	37.6515	11.2365	15.4444	116.122	41.785	9.54311	61.482	88.9285	49.1544	8.12984	31.4406	41.7534	16.2077	16.7436	57.4807	14.1935	40.7673	12.716	125.889	41.2475	18.0929	20.5838	12.3112	190.064	40.7577	61.795	79.1238
238009_at	268.059	136.747	85.6137	46.8757	94.5566	109.948	161.705	250.417	535.7	503.814	161.659	214.884	109.217	30.0665	176.661	153.55	256.437	201.158	233.78	65.89	101.263	290.39	151.915	131.265	289.961	101.48	177.157	124.543	299.436	411.664	148.577	82.3471	78.2407	123.919	95.6999	257.566	482.053	373.992	166.044	76.8487	41.1088	7.92267	291.313	348.649	146.836	178.755	85.6623	98.4276	134.114
238010_at	27.7372	29.7201	20.1207	26.954	29.7425	21.8104	22.2892	21.0193	18.4608	19.0746	20.7317	31.6714	29.8181	20.786	23.6478	19.5689	25.8219	39.7038	44.4054	19.8317	18.3817	64.9003	39.8787	61.7167	23.8441	39.7927	24.702	29.5046	51.8837	34.0166	27.8648	34.1088	29.6093	24.9504	37.8627	31.5874	27.4388	39.0081	92.1995	18.6285	20.2603	38.716	47.7604	42.4645	26.4262	19.2422	21.8044	15.6004	22.9776
238011_at	10.5961	10.4402	10.5972	9.80278	10.1858	10.2613	17.6739	23.9914	10.7622	18.4	10.4717	12.6363	11.0339	11.8908	11.0158	10.1592	14.9449	11.8129	9.96824	14.6617	9.83222	9.92988	23.6621	17.0363	9.96137	8.08922	10.0213	9.60621	11.1125	10.6773	14.0785	9.75004	10.5451	14.6648	20.6337	9.82827	13.851	10.5135	8.8932	9.15831	10.1187	10.4928	10.1715	9.9926	10.1306	11.4648	9.9219	9.94057	8.51295
238012_at	4.25007	4.12492	5.70617	4.31569	8.44067	4.20992	4.34346	4.12924	4.29943	4.12884	4.24199	4.37522	8.63782	4.24819	4.20911	4.61504	3.98321	29.2432	20.5151	4.13875	4.32492	4.05914	7.50262	10.471	4.62045	4.1215	4.14937	4.0263	4.11478	4.21999	7.63455	8.48833	5.8021	4.28321	4.17272	4.9575	3.93388	11.4768	4.33655	18.9556	5.60868	8.68631	4.01111	18.014	3.43166	4.28464	8.39238	4.13038	7.82349
238013_at	11.406	16.7136	26.6124	25.143	22.2756	10.9013	9.65042	10.755	17.3557	11.0905	8.57874	13.0078	46.6347	7.58608	9.95326	12.7252	16.1773	25.2964	6.75822	8.40718	17.1438	20.0092	18.5914	10.786	24.9559	11.8904	7.31923	55.4407	10.168	7.77276	13.251	72.2188	19.4586	8.24534	7.57578	7.78283	7.46114	15.1979	15.2692	8.36142	7.69464	6.83482	7.82717	7.20531	7.39183	8.15251	15.0832	20.6696	7.0812
238014_at	17.5441	15.1165	12.1937	14.7994	12.7302	14.9002	17.7306	15.6497	15.7272	12.4246	12.9896	17.3404	13.0156	14.8509	15.7595	16.8844	12.7613	13.5527	18.5458	12.3819	15.3241	11.6076	13.4721	15.9011	15.3794	14.9091	16.111	11.5491	12.6826	18.7677	10.1944	12.1222	14.4394	15.0407	11.9462	16.7689	19.9154	19.4829	19.2909	31.2812	13.8711	15.0829	17.0901	15.0407	16.7676	20.4533	14.9156	12.5103	12.4707
238015_at	12.0678	11.0815	9.33409	11.6575	9.93731	11.5862	10.3408	11.628	12.2158	10.0706	12.0416	12.1877	14.1215	12.0534	8.94872	14.7175	11.8313	48.1665	17.6999	8.31678	11.8895	9.39114	9.12437	24.7339	41.5349	26.534	8.46119	28.4771	22.229	11.0646	11.6858	21.1111	11.7286	11.4298	12.3051	53.8785	9.33629	20.344	49.9251	13.8394	11.8742	11.7036	19.8891	38.5126	19.2588	11.9533	12.7936	12.297	13.9061
238016_s_at	8.46399	8.03155	7.85644	6.62798	7.9909	8.1796	8.44743	8.39915	8.60438	9.25985	8.34102	8.91459	7.78899	8.29933	8.27078	8.13321	8.02112	7.55596	7.85535	7.83948	7.73922	7.85045	7.9688	7.89536	7.95275	7.95239	7.98411	7.52663	7.69209	8.04187	7.89346	7.76972	7.84292	8.37346	8.92714	7.77002	7.88616	8.03068	7.85218	8.89493	8.07794	8.01536	8.06904	7.93944	8.02112	8.31824	7.89184	7.90774	8.36776
238017_at	7.6824	6.46223	7.02969	6.29198	6.4663	6.90653	7.45515	7.11134	8.02111	7.38854	7.06457	7.65795	6.73844	7.19472	6.93811	6.56011	6.59165	6.13863	6.26746	6.36393	6.31123	6.21301	6.81095	6.18665	6.43156	6.24241	6.39031	6.94277	6.0402	6.54559	6.32964	7.19913	6.19358	6.87717	6.56851	6.32469	6.40296	6.48048	6.41532	7.01999	6.65282	6.87478	6.60704	6.41732	6.46829	6.97541	6.1787	6.96511	7.08007
238018_at	27.9898	21.9316	108.923	242.755	95.6896	9.95956	19.4268	18.6144	42.7977	11.4323	22.7985	8.57591	168.146	9.24856	17.8565	21.8294	8.20985	7.88913	7.63252	47.1241	22.4278	7.74679	8.18059	5.5056	8.24348	7.93309	8.18432	5.25638	10.3012	15.3585	5.59272	9.19475	89.6742	113.202	8.33641	7.76304	7.92497	8.34257	7.82113	9.15759	9.00266	8.22028	14.491	8.11946	8.1299	8.45191	112.78	48.8188	50.3575
238019_at	28.5596	26.8685	24.2747	23.5252	27.7128	27.9729	28.3524	31.7275	26.3778	29.2271	28.1722	28.6992	27.2706	30.4341	27.9398	27.2449	26.2363	21.9515	27.9961	36.8917	31.5183	27.5166	27.9051	30.725	31.1184	29.2193	26.9625	24.5494	27.2566	27.7767	36.9712	16.8439	26.3757	37.7016	27.2378	30.4196	30.4306	37.1485	28.0504	44.8053	29.4284	27.7603	41.2225	24.9583	31.3109	28.1606	26.5928	26.7669	49.4319
238020_at	132.869	140.374	126.946	150.067	137.24	157.682	124.037	143.709	189.155	146.999	158.763	193.657	102.057	182.807	254.528	90.4686	219.661	127.593	150.26	133.738	108.412	118.79	140.175	166.367	135.917	165.71	137.534	180.558	202.651	123.496	184.842	279.741	90.2086	171.495	86.8223	153.183	211.308	203.96	216.118	63.4628	311.404	341.758	148.827	311.961	205.881	145.815	169.742	137.293	145.024
238021_s_at	9.39732	14.21	26.383	19.4748	16.5686	22.6615	16.852	14.876	18.8271	8.7344	8.28766	15.6537	11.8789	38.2016	14.5842	32.1552	223.261	255.411	296.672	190.777	195.485	219.554	199.903	368.862	354.291	13.6723	142.126	291.951	14.479	10.9936	126.068	93.3474	54.0063	15.9507	121.795	898.026	9.21555	19.1966	483.938	131.719	224.189	6.96798	51.7307	1002.21	537.07	11.8177	48.1987	12.2669	9.48167
238022_at	25.5566	18.6228	25.803	25.1597	22.6324	26.8133	23.844	25.1798	25.2006	25.1677	23.5829	24.0746	15.4501	25.9528	23.4358	23.914	98.2713	97.26	146.406	66.5932	45.5966	97.4243	91.3015	169.814	101.419	19.8129	43.0622	110.306	22.3459	20.049	58.5278	40.6178	38.1027	21.2023	48.7759	221.092	21.921	21.299	184.756	164.288	111.221	18.3069	41.2115	489.927	331.93	24.2479	24.8519	18.2251	22.9325
238023_at	8.77406	10.8969	9.12185	7.31216	7.40168	9.93367	8.1803	7.54459	7.78057	8.75385	8.22023	7.92078	6.899	9.38203	12.1628	7.83276	5.84046	7.24863	7.00294	7.3974	7.92757	7.2019	7.36049	6.78058	9.36084	6.49015	10.8889	6.79488	7.69562	7.34749	6.46949	7.0812	7.29759	7.92511	11.1263	9.06372	6.5079	5.99392	7.3112	7.53947	9.07119	5.22593	7.37492	8.7707	8.40519	7.48668	7.32687	7.3118	9.89379
238024_at	5.48249	5.29177	5.23761	5.20679	5.36456	5.26415	5.43493	5.39969	5.72309	5.3452	5.60049	5.44431	5.35519	5.45844	5.74104	5.26001	7.68265	5.32721	5.17711	8.01176	5.03142	5.19484	5.29252	9.00361	5.16023	5.32794	5.19149	5.36249	5.06331	5.20049	5.21978	5.40822	5.08736	5.24351	5.11818	5.17652	5.22316	5.26058	5.24308	5.3627	5.27093	5.28862	5.30087	5.16937	5.28484	5.25583	5.1964	5.24652	7.76017
238025_at	60.668	106.612	334.837	123.228	96.4004	76.6574	446.825	56.2765	50.2114	50.3335	165.204	64.4574	116.47	100.451	90.5535	89.1385	55.0457	115.745	71.4312	103.336	209.422	61.9865	232.517	74.4127	90.3863	78.7804	78.2757	235.562	89.8642	65.7828	121.39	327.586	206.298	93.8951	42.6122	76.3475	51.0749	61.2967	58.458	61.4336	70.8087	48.4681	62.9423	55.3257	115.392	54.7291	120.142	124.691	112.421
238026_at	18.558	21.4925	38.5346	24.3743	29.8638	12.7879	27.0457	17.3886	26.1529	22.2692	21.6701	23.5093	24.0989	30.3672	26.6112	23.2738	22.6654	115.764	37.4775	19.3854	33.5328	53.5164	21.4085	33.2905	34.8249	48.4782	25.497	50.2111	30.7132	19.0963	30.4985	25.1245	32.8898	42.914	17.6039	25.2264	41.8532	32.3762	78.2124	47.1104	23.2061	36.8589	30.0788	52.1339	72.7972	18.0293	26.7581	18.2654	25.0691
238027_at	8.88454	7.36119	7.73209	7.53738	7.89877	8.37857	8.64196	8.22297	9.0184	8.12451	8.13622	7.73076	7.48253	8.60531	7.54649	8.06505	7.33582	10.6826	7.56211	11.9672	7.55607	13.6433	7.8811	15.4	12.9511	11.8085	7.84146	10.3922	8.78735	7.96861	8.50625	7.50392	7.58899	8.33751	11.276	13.6907	7.74233	7.97626	7.8753	8.50307	15.0485	7.97303	8.08121	15.83	8.39954	8.26375	9.18743	8.15444	8.09748
238028_at	6.33645	5.95954	5.86707	5.37876	5.92624	6.12132	6.3006	6.20458	6.41104	6.20231	6.20934	6.34638	5.75752	6.41829	6.13802	5.83758	5.98455	5.30284	7.50277	5.86446	5.82294	5.86778	5.92808	5.85344	6.06464	5.89114	5.95007	5.62907	5.74332	6.01104	5.85461	5.72641	6.93845	6.13687	6.57594	5.49855	5.89398	6.93383	5.93062	12.348	6.03285	5.98673	6.524	5.88253	5.99389	6.73122	5.86001	5.7521	6.18452
238029_s_at	48.7759	71.2177	31.1103	40.3462	67.5307	129.412	106.816	12.1843	12.6853	12.1047	7.95533	321.469	43.8285	738.683	66.5322	27.4207	5.36592	20.7087	28.3769	779.092	22.7775	14.9926	6.94471	13.9267	106.351	45.1808	25.0458	76.529	80.545	9.66632	63.0493	69.9491	50.4292	117.044	70.037	12.1971	25.8989	203.848	89.2054	28.1973	81.6699	53.4741	18.5423	27.8181	9.64494	13.8315	46.8576	24.5472	165.975
238030_at	48.871	31.409	39.2297	30.7216	21.1441	32.6847	29.3089	27.5732	28.604	52.1809	33.9132	30.2446	42.8107	21.2342	40.2698	53.634	49.0682	46.6891	43.2836	24.6069	44.8734	40.23	26.1831	61.0364	37.2471	44.5717	37.0506	54.9481	127.108	45.4755	28.91	48.7558	26.4332	38.366	79.8177	47.4765	196.21	11.9613	40.0681	20.9146	23.4116	32.6609	28.2514	48.12	39.4815	29.6247	25.7615	26.0075	19.6393
238031_at	5.86757	5.10658	5.07101	5.03707	5.116	5.19022	5.45689	6.53565	6.16166	5.29242	5.30227	5.46284	4.93531	5.23833	5.53833	5.08359	5.11538	4.96702	5.27935	5.06777	4.984	5.05737	5.05418	5.86459	5.09129	5.00202	5.10792	4.84922	6.05862	5.1492	5.04921	4.79873	5.04119	5.30139	5.98317	4.99938	5.08918	5.13395	5.05945	5.47571	5.14173	5.10055	5.13649	5.07923	5.15164	5.23418	5.0335	5.07469	5.20954
238032_at	91.077	84.3574	63.4057	47.6702	67.1204	64.6915	179.873	130.389	99.5278	130.543	104.995	94.9018	88.0322	59.2029	73.7053	71.0736	129.353	91.6532	103.044	79.4365	97.732	126.142	110.005	76.8903	42.4066	98.2191	123.153	182.771	112.395	149.288	75.662	45.8653	43.8515	67.8432	90.4206	128.831	300.349	99.5436	76.4542	106.83	48.1363	215.772	120.609	73.5588	71.0561	108.546	60.2772	165.038	74.1555
238033_at	5.27554	4.89222	4.84519	4.63818	4.90268	5.41804	5.40423	5.22829	5.37592	5.51224	5.51125	5.30839	4.79518	4.97643	5.18312	5.64232	4.95489	4.53736	4.82636	4.81186	4.78773	4.84397	4.88546	4.78224	4.86967	4.83274	4.87879	4.62872	4.72979	4.9046	4.82082	4.75649	4.68865	5.81117	4.91326	4.77869	4.80297	4.93493	4.82971	6.1237	4.99153	4.84002	4.99021	4.85149	5.08247	5.27632	4.8153	4.84368	5.05466
238034_at	87.1531	103.175	132.886	108.751	119.062	78.5615	84.2939	65.0473	65.3954	69.8931	88.9808	96.2457	106.573	205.163	120.718	219.32	69.7021	368.823	105.02	176.583	94.1794	138.018	317.899	165.576	255.066	71.8123	131.719	213.027	106.988	52.0558	166.638	214.964	133.365	79.0654	202.693	145.626	154.523	277.103	207.08	138.906	165.356	96.1268	177.896	299.007	267.724	61.6801	119.364	81.5747	108.465
238035_at	143.568	148.737	78.178	152.83	117.259	143.034	103.922	167.999	162.667	168.806	89.6804	154.924	170.738	173.615	153.321	249.856	150.215	130.234	126.186	139.36	105.729	200.504	195.934	150.215	126.748	182.43	108.023	209.814	187.762	165.786	138.153	215.83	151.464	163.291	252.098	165.555	169.032	151.136	224.14	98.6911	82.4792	138.402	332.942	334.399	186.954	120.175	140.462	114.841	131.191
238036_at	17.1473	15.1449	13.6237	14.6256	21.0548	24.841	15.9295	12.985	17.2691	25.3687	16.0369	16.2024	28.4576	25.3303	44.1254	14.5551	22.26	16.6028	18.1457	21.5913	22.0052	13.0716	22.4873	13.5886	16.1567	14.8564	22.8047	24.7009	27.9535	16.195	16.745	17.475	17.9241	26.9196	28.3568	17.8708	14.8837	14.5234	13.5671	15.5008	64.6929	12.2703	15.2221	9.30955	14.8252	13.5402	11.5551	18.3456	15.681
238037_at	13.8138	10.6491	11.0359	10.1182	11.5573	12.0585	6.81126	11.8842	13.0821	12.1682	11.6435	22.4003	11.4984	87.1144	14.8193	8.42	12.8858	11.2536	10.6853	12.4157	11.6126	11.4336	11.2782	16.0572	11.8734	15.5803	11.9383	5.447	10.7865	12.029	11.4165	11.2755	20.4318	12.4017	11.6334	10.9908	11.8176	11.3687	12.8131	12.6434	12.1422	12.0293	11.5154	16.9031	11.5965	6.48384	7.05666	8.69489	11.603
238038_at	6.10755	5.55174	5.17773	5.35425	4.86607	5.49999	6.40259	5.67312	5.85347	5.20476	5.86768	6.03057	5.32666	5.62083	5.22691	5.5528	5.93683	4.59307	5.45989	8.8919	6.09861	4.82273	5.52352	6.93468	6.1718	7.32867	7.03023	4.49987	6.00091	5.52568	5.41491	4.45965	5.43371	4.92336	5.64813	5.4447	5.64018	5.51288	5.41693	5.69051	6.03753	5.53914	5.56469	5.25067	5.2297	5.65845	7.55432	5.42952	5.05538
238039_at	48.9451	84.2476	32.8591	78.7782	95.0695	56.1572	41.6753	46.3708	43.7314	44.3113	37.7167	52.1146	55.4827	65.9344	63.3124	84.7806	73.3774	70.2272	100.79	119.649	55.0312	54.9114	73.4368	75.7727	67.9489	98.8249	55.3451	70.736	77.5938	63.4672	61.0891	77.9571	39.0404	59.9449	29.3986	64.782	58.5347	55.5895	35.2533	82.6569	73.4469	38.8027	40.0511	70.9256	77.5894	27.2122	44.8511	55.0847	56.3999
238040_at	102.858	100.957	47.5549	85.334	78.036	56.9982	81.7023	71.7698	80.4273	112.6	45.5643	39.4752	78.28	100.389	67.0106	103.253	201.925	90.1768	279.248	169.611	124.061	79.5094	224.702	174.066	93.7699	228.891	212.183	93.0723	102.159	116.448	93.055	99.9831	62.5163	86.1304	205.521	76.5419	205.174	108.261	108.983	105.47	111.021	177.349	43.4702	71.2045	105.155	110.951	77.6847	77.9441	115.012
238041_at	31.3984	28.8302	31.0512	46.6791	40.7752	30.8763	31.774	29.4705	30.2245	30.6801	28.3107	29.3277	41.5797	34.0937	30.021	28.086	50.8471	29.8788	35.4547	42.1824	28.8408	38.9539	29.6065	33.3963	24.2892	79.9936	34.6081	66.6747	42.9457	24.5087	30.657	42.5212	36.4531	37.8951	28.3506	17.2416	52.5996	36.0225	26.6385	29.0966	26.8769	51.1796	37.1588	26.9762	22.5673	25.3128	40.089	29.7458	28.0881
238042_at	68.2279	46.5787	33.4797	43.8828	53.1275	47.2905	40.5544	47.1229	46.6902	53.4357	32.8499	45.5146	46.0994	37.956	38.3142	46.6799	134.813	65.9994	46.2514	60.8591	47.2279	58.6523	83.6434	44.3512	44.486	54.7296	64.7594	98.2578	60.1973	66.5854	33.8322	26.6266	46.1893	46.2035	33.2657	54.1968	46.6297	57.5806	54.7673	77.966	73.8952	93.763	40.1959	40.8193	46.6607	71.6359	31.3472	34.4966	50.433
238043_at	51.5358	38.4134	43.7578	24.1871	28.1083	31.9247	29.7585	36.5916	32.5975	51.0647	23.2683	24.9862	93.0963	15.6252	31.263	18.0582	68.9797	35.4141	23.6846	27.9809	37.256	47.9771	48.0285	47.5106	46.2275	57.4208	55.2425	52.34	49.2325	46.2668	50.9696	37.4821	27.8467	35.4417	64.9881	55.9337	72.4473	61.1809	46.3848	41.6255	49.0237	71.4722	36.8047	40.5652	67.0485	19.3317	31.0771	23.8148	27.3275
238044_at	52.7688	47.9956	50.1586	48.2542	49.2602	59.4155	44.8849	44.5848	40.996	50.7898	50.8212	23.549	48.0124	57.6603	43.4955	37.5886	47.6912	35.9967	48.2911	61.1202	49.754	48.6612	44.6946	48.5889	43.6036	49.4044	49.4161	46.1798	46.6256	74.0399	42.2137	28.4441	49.4161	47.0468	43.9624	38.4493	26.0961	60.2275	37.1688	51.0438	71.5772	53.9279	33.9127	44.9106	39.5356	50.4368	48.6102	57.6337	45.1817
238045_at	25.3786	13.1211	23.7018	10.9885	13.2113	11.3794	24.2405	12.609	14.2006	13.1088	13.9253	14.9281	16.091	14.0566	13.7523	13.1745	12.0497	26.8056	28.5497	19.1918	23.8217	16.6028	19.0148	16.7927	44.3064	11.6935	51.0004	16.7063	11.1505	16.6862	15.42	21.4619	20.5249	11.9197	77.7636	14.1882	11.0214	41.6191	29.6241	14.3615	24.5313	26.8139	12.8429	35.1333	29.3159	13.5033	15.4729	13.7596	12.805
238046_x_at	8.17006	6.77768	6.65503	7.31298	7.48502	7.7895	8.36556	7.76421	7.9807	13.4427	7.66808	7.92518	6.616	7.81412	8.32456	6.86557	7.41708	6.39554	9.97354	7.22465	6.87554	6.64587	7.07174	7.36173	7.27067	7.25006	7.44147	8.10318	7.53147	8.31911	7.36109	6.53226	8.10261	11.9238	7.45259	9.17458	7.4264	8.63082	7.28514	16.4829	7.50948	7.47516	8.73059	7.29832	7.27007	11.8466	6.54961	6.77348	7.73554
238047_at	6.78669	6.35258	6.24569	6.16318	6.26522	6.57381	7.38287	6.96195	6.91669	6.65045	6.65883	7.40348	6.12867	6.6067	7.10851	6.51888	6.34399	6.02206	6.15784	6.18581	6.11643	6.23592	6.31794	6.22031	6.28265	6.21251	6.29328	6.04825	6.07997	6.3425	6.22541	6.11652	6.11532	6.54488	6.37861	6.18686	6.26373	6.36898	6.35258	6.67382	6.40633	6.35269	6.48277	6.21643	6.34604	6.58406	6.19007	6.2713	6.56043
238048_at	5.96739	6.0062	5.6952	5.46007	5.57043	5.7536	6.11783	5.85015	7.51276	5.93209	5.90409	5.92574	5.50756	5.96804	5.85055	5.6214	5.57642	5.39447	5.4638	5.54764	5.49832	5.39505	6.39735	5.37231	5.53433	5.5528	5.54479	5.37156	5.8437	5.58589	5.48188	5.38683	6.68802	5.90557	5.61408	5.49304	5.51744	5.60068	5.49598	6.00812	5.62666	5.60473	5.803	5.55596	5.57612	5.83747	5.48566	5.51053	6.05329
238049_at	40.6739	48.4275	22.8248	80.2599	59.0917	37.9052	33.358	75.0543	26.1072	92.3181	27.7052	28.961	46.2341	90.1575	46.5832	58.9272	48.8749	26.2545	25.2829	75.2681	47.5562	84.6282	54.727	71.2906	66.5999	79.596	83.2933	30.464	89.5762	82.1749	54.0763	47.5704	64.0166	32.1834	46.4231	53.1841	119.908	26.4583	36.3084	62.681	102.071	52.2027	32.3627	43.2522	74.5349	47.2772	37.7782	26.0615	129.3
238050_at	16.406	12.4388	10.4894	12.5866	16.5072	15.3336	18.5673	14.1608	17.4986	18.3329	14.4674	15.8349	14.5251	14.2268	19.6252	12.9562	12.462	8.94693	9.15319	9.46768	10.1635	9.46374	20.75	15.9623	11.4714	10.4685	11.409	11.2839	16.4546	12.3716	8.12345	10.2584	9.93596	13.2658	11.1512	9.4282	10.6507	10.1021	9.47109	9.82256	9.62167	9.5854	35.367	10.6209	10.8966	13.9571	9.89024	18.0565	14.2515
238051_x_at	41.2792	35.5985	32.7492	19.8401	31.0749	56.8005	49.8083	37.3824	40.6565	45.3253	37.4568	38.4582	32.0708	37.6223	36.7913	35.8756	35.6229	26.183	39.7433	35.9142	35.8766	37.1955	32.3034	34.8554	42.6518	27.9288	51.8884	31.1023	32.5618	36.8784	28.5681	30.3251	33.1951	36.7354	35.7954	35.5663	32.308	49.4753	33.6083	73.2914	38.0593	35.5663	39.0432	31.5845	37.2382	40.191	27.3048	26.3385	50.5795
238052_at	8.76571	7.48596	7.25182	7.19329	7.3592	7.9036	7.71214	7.43655	7.82928	7.01006	7.58852	8.00023	9.25289	15.3796	8.11603	7.49428	7.38473	10.7255	7.20358	7.33872	6.40452	8.06513	7.36433	7.25378	7.26554	6.63287	9.56754	7.10397	7.92613	6.7619	7.41975	7.49556	7.68862	8.67544	8.40283	7.22007	7.49688	11.7457	10.0766	9.19511	10.6314	7.51478	7.5338	12.4843	7.68266	8.24363	7.25645	7.44634	8.11082
238053_at	24.8225	30.1905	23.1932	38.921	16.1237	30.172	28.8794	26.6527	20.6007	37.3865	16.7707	19.9094	12.5498	38.6942	23.5661	23.2283	29.3522	19.933	23.3697	27.9037	27.154	9.54951	28.5936	19.643	25.1808	38.3655	21.4694	26.7419	29.6863	36.9022	24.1429	27.1104	21.98	26.563	40.7974	29.6729	10.5616	11.9423	62.6335	37.1694	33.7842	11.5732	25.9892	23.4764	16.2328	26.641	28.4356	25.5482	23.4841
238054_at	15.3445	12.7415	12.6159	11.9565	10.661	18.3943	13.486	15.5649	16.7991	17.5713	16.3024	13.101	10.1792	22.9888	14.0256	9.44281	12.6927	11.4902	12.5634	12.6349	12.5656	12.608	12.4951	11.2243	9.5274	12.6286	12.6856	8.52454	12.4914	12.6383	12.329	9.57585	13.027	13.1609	19.0534	12.0685	7.39465	13.9697	16.8655	19.7471	14.3657	13.9746	12.7734	15.3747	17.2171	15.153	12.6038	12.7456	12.833
238055_at	31.2247	31.8656	43.7574	33.0163	32.1859	27.0902	28.3419	22.259	27.558	32.3467	32.3614	19.3929	64.9089	32.3911	23.8659	23.709	35.643	38.6521	35.0485	38.322	35.2582	34.3444	40.1984	49.0786	43.6477	33.1502	58.5863	43.482	33.4368	31.1459	33.3087	39.8719	32.0394	25.5446	62.6855	55.4071	31.755	29.9266	48.348	32.4634	37.0647	36.9912	23.5402	31.6213	34.4036	31.2564	29.3855	34.5159	23.861
238056_at	103.381	104.255	32.0933	50.8716	76.3862	108.994	54.4692	121.949	158.474	168.475	66.0522	170.067	55.3903	79.4436	127.841	94.7597	240.843	123.305	385.738	154.667	80.6907	65.7719	386.704	134.088	124.273	153.751	224.186	115.021	210.777	129.303	421.768	124.273	80.0772	104.101	147.597	130.296	212.788	150.578	161.409	168.061	268.179	161.816	98.0745	111.867	223.154	138.23	91.2152	80.9517	92.8487
238057_at	36.3132	48.681	60.3603	68.5926	46.2168	49.7236	61.5924	49.6692	51.6089	49.0512	50.8897	38.4609	55.9521	66.2207	38.1173	50.9946	53.2664	96.2988	34.7153	64.6969	58.5963	24.9832	88.2803	47.2629	78.221	38.309	77.0354	57.955	72.3662	52.4161	72.5982	60.67	70.8931	51.3884	61.4892	65.4654	47.1581	68.042	75.195	50.2496	66.0266	62.8594	77.868	70.7199	65.3659	51.3105	44.7396	47.7323	52.7144
238058_at	69.362	87.786	83.9024	37.683	64.3681	40.8217	35.6608	77.8866	39.0876	53.9805	43.8338	39.315	94.1376	26.3852	91.5266	87.6082	103.644	43.9315	160.864	63.6118	130.051	83.6537	67.805	175.12	119.299	101.562	244.298	281.813	130.878	65.1069	150.234	216.365	116.435	79.2721	545.118	15.7115	111.485	194.358	251.361	196.296	91.556	118.211	101.165	284.465	541.145	58.8297	65.5068	73.7316	98.48
238059_at	8.7224	7.67917	7.3571	7.30575	7.43673	8.06713	7.85935	7.97671	7.91037	9.08612	7.66439	8.02553	7.26962	7.6446	7.91541	7.71063	7.66558	7.1787	7.57679	7.3448	11.0888	7.35649	7.42574	7.51328	9.23905	7.53101	7.42971	7.24051	7.25044	8.33437	9.31572	7.2563	8.15984	8.35505	7.50521	10.15	7.88498	11.464	8.50161	16.3992	7.72964	7.66836	7.51086	7.38651	7.55778	7.60604	7.35069	7.37732	7.63391
238060_s_at	30.927	29.8325	23.5217	27.1067	28.5958	55.3313	31.2134	30.2654	31.484	36.7528	30.283	31.5354	31.4093	32.1038	29.9981	29.1882	34.6331	27.2471	28.0363	28.373	24.8725	34.6235	19.3975	27.3617	15.6413	19.6212	25.1388	27.3326	27.9006	35.3174	28.2677	17.583	28.0862	29.842	14.2273	27.1032	28.5271	23.5927	28.4693	24.1048	29.3077	44.763	27.2996	28.608	28.1439	30.0808	37.9318	31.0228	41.0077
238061_at	18.0771	18.0082	17.7055	17.6235	17.8469	18.2881	18.6973	23.3404	19.0001	18.4789	18.1536	21.9904	17.5541	18.5628	19.9136	17.9488	17.9081	17.0789	17.6469	17.5303	17.4997	17.703	17.8421	17.591	17.682	17.8485	17.8265	15.0347	16.8645	17.8843	17.6241	17.0344	17.3949	18.0182	17.9958	17.8042	17.8001	17.9801	17.728	18.5944	17.925	17.9306	18.0005	17.719	17.8823	20.2362	17.5976	18.2993	18.4389
238062_at	9.77414	9.56557	9.45315	9.10719	9.37902	9.55252	10.1223	9.7376	9.52227	10.6019	8.72154	10.1942	12.2619	9.74435	9.44886	9.55252	9.24046	8.89485	9.05402	9.44449	9.23535	9.19249	8.71719	9.10741	9.42589	44.3707	9.4752	8.34093	8.48274	9.52211	10.2329	9.33354	9.41163	9.65441	9.33961	11.7731	8.91512	9.5457	10.6198	18.2589	9.58471	9.54716	9.28382	7.87888	9.54962	12.2208	11.5324	13.0013	10.2788
238063_at	36.4843	35.0675	77.1001	68.8136	151.955	143.783	37.4119	52.2467	69.3941	78.7593	102.176	208.727	68.2982	36.6173	186.393	58.1192	20.0159	30.0061	33.8751	39.0682	49.9556	35.7373	60.0172	18.445	14.2226	23.4899	21.6738	64.3369	121.642	22.0755	80.319	31.8573	474.057	60.6233	16.6013	14.3514	19.5433	55.0622	19.2804	36.6211	16.0657	19.9733	33.7939	15.0674	14.4599	44.4718	279.559	52.6531	169.379
238064_at	40.8421	32.3144	32.5688	25.5697	20.4023	16.3172	34.87	18.6348	28.1826	46.1745	33.8518	14.5675	41.6309	24.4978	35.1267	23.7839	37.3583	18.027	34.2524	30.7207	34.1512	32.3921	33.1215	34.3196	18.44	41.6144	48.4164	14.2928	42.7546	40.3323	28.803	22.3878	14.5785	21.1597	20.0746	10.4062	53.6468	24.7783	25.2229	31.73	20.6003	60.9694	45.3281	33.2139	46.6005	43.7163	24.3862	30.4425	39.5916
238065_at	6.49322	5.79933	9.17688	5.93552	6.96141	6.02289	6.26972	6.39117	6.60256	6.86667	6.11864	6.57472	6.61392	9.97943	6.34059	6.44748	6.24872	10.5073	5.9417	6.56519	5.43048	6.04851	7.25882	6.55817	6.893	6.19082	6.09882	6.26972	7.04595	5.99504	6.16523	8.66781	7.88906	6.67561	18.5758	8.35283	5.57167	19.0054	12.3006	5.73712	6.26972	6.14162	5.81119	10.4755	16.1816	6.33677	6.02044	7.37674	6.37104
238066_at	48.9563	18.8298	24.9963	50.5417	70.9212	51.0716	16.902	19.3368	29.4226	22.0807	14.6433	30.3326	43.667	49.082	67.0251	89.5584	36.8444	63.0913	101.833	111.544	110.148	52.5979	18.4638	103.794	93.1182	560.962	257.234	118.025	109.953	40.7138	168.174	86.1812	148.051	91.9012	29.4827	143.235	148.69	199.429	177.558	327.985	148.145	154.23	31.3565	61.7317	211.184	19.3885	80.0104	48.3148	62.1365
238067_at	145.148	103.312	109.953	139.481	126.91	174.185	165.252	131.854	174.347	143.966	324.645	146.263	96.6912	80.8945	119.969	133.762	282.378	100.811	100.582	86.8564	169.017	205.135	199.236	110.077	112.336	103.299	80.6951	137.34	260.458	146.171	109.317	62.8937	123.113	126.072	72.9666	93.0841	114.465	49.4715	147.584	47.6023	332.136	294.447	356.024	100.591	43.2284	165.204	125.8	104.112	79.0089
238068_at	32.1753	28.8769	45.9351	31.261	22.6165	24.0959	34.2307	34.8717	29.1484	30.6109	50.7184	26.6629	36.424	47.5381	29.0531	33.446	27.4803	24.1275	31.6079	41.1011	27.2141	27.3493	22.016	22.3616	46.5665	53.4045	24.4817	35.6588	42.3555	27.5999	21.7664	30.6109	26.088	36.7054	40.1851	22.5217	31.5058	42.7408	24.2485	22.8041	17.9246	56.4438	31.6025	31.5892	43.4203	24.5541	36.4892	27.7425	22.6301
238069_at	13.5147	7.33219	11.3038	9.88068	12.7254	7.45137	8.16805	7.63249	9.87047	7.87503	8.03898	9.20828	20.3356	7.9674	7.70135	7.11059	8.05309	7.13583	6.64664	8.20972	7.34188	20.2914	6.76472	7.3984	8.61059	13.643	7.16442	25.3932	7.60858	15.5529	16.7756	14.4633	9.24751	8.64535	7.61192	9.18419	12.5521	6.81061	18.5805	7.8752	8.99352	8.4055	13.7865	8.7183	19.3039	7.81291	7.06779	7.47111	7.75402
238070_at	72.839	60.8044	38.8275	65.3134	78.1127	71.3958	24.9933	110.082	43.5765	84.4047	19.972	70.2512	52.1293	87.2773	48.0432	110.125	77.0584	130.006	131.395	144.894	70.7106	47.2606	155.49	137.659	134.027	177.31	376.095	59.697	47.9969	80.4176	74.0466	156.213	69.3615	104.662	316.821	124.791	482.607	97.3232	122.843	49.6572	40.0555	72.1599	74.7313	136.018	103.524	76.3641	65.0975	50.7102	75.8093
238071_at	18.2977	15.6245	14.5312	14.2028	15.7035	14.7029	14.8565	17.7157	16.6612	15.3257	14.7802	14.8808	18.4447	23.7893	21.225	14.7998	14.6446	17.296	15.5409	16.7384	12.3244	14.3993	14.5328	14.8508	10.6815	17.3831	14.495	14.1486	14.1544	18.2151	14.4212	14.2357	24.5215	15.1219	14.7993	14.865	10.831	16.3124	14.2511	34.5345	14.9108	14.8252	15.188	14.5086	14.7492	21.9784	13.7566	11.8479	15.278
238072_at	6.53472	6.42121	6.14057	6.41873	6.31054	6.38968	6.30282	3.70928	7.00163	6.46433	6.46986	8.73985	6.06268	9.95364	6.47304	6.18342	6.94402	5.92893	6.19288	6.23345	6.20681	6.13127	6.21384	6.54337	6.17957	6.52225	10.9608	6.06909	6.03969	5.50676	6.97737	6.0431	6.19393	6.29407	6.60865	8.39596	6.09169	6.34198	6.13726	6.57678	6.20389	6.2491	6.20001	6.17019	6.33277	9.78627	8.61809	6.13154	6.47417
238073_at	10.7411	8.48266	8.37722	9.70516	8.44914	8.93666	9.01894	8.86679	9.24016	10.1514	9.13632	9.51383	7.92361	9.24215	8.62588	8.61698	8.45854	7.88542	8.11389	8.15616	8.25331	8.23771	8.40527	8.15997	8.33699	8.25887	8.88478	7.62585	8.3024	8.48572	9.42641	10.8358	8.04382	8.71794	8.92028	16.4066	8.28055	8.499	8.75974	8.86642	8.23292	8.43918	8.51499	8.38635	8.52193	9.16684	8.34705	10.7412	8.94683
238074_at	5.39697	4.65614	5.01151	4.91203	4.91681	5.06609	5.13139	8.17173	5.20346	5.09786	5.06721	5.34244	6.30111	6.47656	5.31308	5.61113	4.98688	4.97474	5.05659	5.2252	4.5528	5.43131	5.04008	5.04106	4.60314	4.11952	4.97431	5.94746	5.25538	4.99077	4.99406	4.95503	5.02292	6.91767	5.05599	5.28746	5.0875	5.09728	6.48913	5.16256	5.32512	5.07172	4.95645	4.94577	4.9867	5.10866	5.00644	4.81234	5.04614
238075_at	9.30529	8.44711	8.77757	7.54784	8.19193	9.98674	8.58936	11.169	9.95486	8.56268	9.28426	9.50337	7.02196	10.6124	9.30764	10.5629	8.01363	44.446	7.19598	8.7754	7.59618	10.6683	17.44	19.7264	22.8676	26.6826	8.69266	7.12554	8.93595	9.70342	9.01622	26.1518	7.3978	9.23117	24.2197	67.4396	7.51177	7.86394	45.2464	8.70783	7.58445	9.13404	16.4565	42.1522	14.0985	8.59842	14.6573	9.10604	11.6058
238076_at	42.1749	46.3091	48.4394	44.941	51.0961	38.3264	17.7388	46.4433	46.0346	45.0644	21.1335	38.5349	66.6462	38.2698	37.8696	45.4142	45.6229	55.4886	62.3205	53.5494	46.2635	27.5084	102.74	52.1744	43.457	59.7525	91.8122	29.4495	44.7195	47.3736	56.5974	61.9248	44.4618	48.6116	70.1449	83.9843	55.5137	50.9279	166.774	68.266	45.8029	119.328	37.2248	81.7856	52.7134	48.1631	43.9641	45.2935	38.54
238077_at	134.219	158.911	242.381	202.653	279.934	281.931	187.889	152.585	251.222	162.926	251.222	297.404	246.39	249.733	298.943	350.934	270.781	601.17	181.219	271.923	248.445	263.356	256.258	268.692	719.48	475.3	229.321	268.732	254.809	227.466	295.932	206.149	226.087	205.909	831.839	377.816	232.658	778.681	469.411	378.061	460.396	734.107	189.3	401.678	242.807	209.095	157.624	236.957	212.204
238078_at	9.80707	9.80649	8.74465	14.7917	18.2172	11.7532	8.67164	17.9867	25.6756	15.3289	13.7784	13.5185	13.0333	11.5804	9.95242	12.6245	13.0129	15.8418	11.1841	9.25948	14.7015	14.763	11.6925	18.6547	15.4361	14.2377	10.2918	12.9637	41.4206	24.8734	15.5208	15.6431	11.5665	12.1459	10.2582	8.47187	22.8956	8.86879	17.4421	16.1695	6.25301	29.0121	24.6305	16.6642	10.5714	8.99929	10.9485	17.3826	13.4059
238079_at	6.64815	7.36163	8.15016	6.79476	9.50326	7.50632	11.0821	8.76063	10.9036	8.75004	9.41764	8.72032	6.79433	8.59985	7.55648	7.77079	7.21378	9.10575	10.0869	10.255	6.81212	6.97315	9.83531	8.73936	8.19264	8.03457	8.73852	7.23433	7.02908	8.72974	9.99747	7.31824	7.63782	7.6285	7.39421	6.43136	6.97555	10.482	6.99756	8.50166	7.63782	8.04996	12.6134	6.05563	6.98968	9.04847	7.28772	7.26408	8.91574
238080_at	4.16342	4.05861	4.01441	3.98401	4.05289	4.13549	4.17039	4.14706	4.2026	4.1428	4.14394	4.19286	3.97231	4.14415	4.12143	4.06681	4.05907	3.94032	4.33734	4.02859	4.00843	4.01305	4.04706	4.01917	4.02856	4.02076	4.04818	3.92716	3.976	4.04878	4.0048	3.96118	3.99456	4.11268	4.06691	3.99792	4.03105	6.14865	4.01699	4.15842	4.07614	4.06488	4.0747	4.02741	4.06038	4.10894	4.01391	4.02365	4.12866
238081_at	29.5956	11.4704	17.488	28.3897	10.5035	10.7764	11.1038	11.9773	16.7001	19.9438	11.128	11.0636	28.8378	10.9955	10.8483	11.9363	11.4523	9.76566	10.3083	11.1825	10.9731	10.2045	11.3709	14.9401	10.3036	13.142	10.0822	9.86943	36.5813	25.9346	9.98727	12.1653	14.5491	23.1911	14.9472	10.2923	8.25957	19.5847	10.0051	13.3402	10.4166	8.32028	13.7822	10.2897	12.1661	12.9321	15.2135	11.2942	10.875
238082_at	15.0846	17.9186	22.9523	28.5107	16.8563	16.3192	16.5542	16.4568	25.0794	16.4386	16.4698	16.6622	23.8866	14.863	17.0888	19.5132	16.1326	23.4809	14.8776	17.7313	16.6999	15.7783	26.457	14.2752	21.3045	13.7846	16.7447	32.8044	16.8563	16.8464	18.1974	19.0779	17.2736	15.6968	14.5816	16.7121	20.8864	6.51043	16.8104	14.7176	14.4246	16.1491	20.7749	16.0097	15.9069	16.1604	18.8412	14.2916	18.4709
238083_at	5.52191	5.4015	5.61199	5.29956	5.2266	5.46155	5.53806	5.50147	5.74621	5.57764	5.58401	5.70433	5.27787	5.60395	5.51156	5.4062	5.39057	5.24061	5.3034	5.38157	5.37384	5.74168	5.417	5.328	5.36541	5.34505	5.37487	5.09661	5.27387	5.37684	5.35937	7.09785	5.30626	5.46652	5.41394	5.31658	5.36454	5.40367	5.32937	5.60249	5.42478	5.3944	5.41317	5.38267	5.39037	5.46818	5.12283	5.39785	5.48249
238084_at	4.44298	7.00574	6.02231	6.76657	6.89027	7.01906	7.39799	7.16154	5.30186	7.16353	7.17533	11.3774	6.81315	7.10182	7.12875	7.01313	8.52455	11.7074	8.18702	6.89203	8.78881	6.83482	11.4583	7.30373	16.3013	7.02114	6.9033	13.6882	10.7307	9.31376	6.81886	6.72102	5.64819	7.03155	9.79236	6.86122	6.92532	7.70913	6.02371	7.11401	8.71459	6.93815	7.02132	7.92031	6.70231	7.11279	6.81056	6.84831	4.19733
238085_at	6.17741	6.03147	5.95808	6.02834	7.32175	6.13335	6.19208	6.3071	6.26859	6.57758	6.56885	6.87788	5.87046	7.05419	6.3915	6.07471	8.09893	5.65269	5.93355	7.14643	5.92681	5.9231	5.99293	5.92979	5.95455	5.94206	5.98809	5.66258	5.79318	6.00542	5.91089	5.62024	6.674	7.701	6.33229	5.89298	5.97712	6.02834	5.95239	6.52201	6.2758	6.02391	6.07643	5.90598	6.00232	6.10901	5.88625	5.93837	6.12151
238086_at	13.2208	15.9458	14.5607	20.1174	12.7265	14.8233	20.8066	26.8187	31.1254	15.0139	17.4553	11.6262	16.9449	37.3899	14.5249	19.7816	14.4257	13.6206	13.8089	14.1454	14.0112	13.1618	14.3628	12.7007	13.3704	14.2085	15.3363	13.6905	13.9438	14.4232	14.1687	13.8972	14.001	19.4522	14.5179	14.0645	12.4287	10.9023	14.1766	15.0493	12.6792	11.5474	28.3057	14.2578	25.8375	13.4489	19.5932	17.2086	18.947
238087_at	23.8928	22.374	20.725	22.1543	21.4478	24.1256	23.6425	23.2835	24.0614	22.4189	23.3427	28.7418	23.5743	26.4089	23.1909	22.5755	21.5037	44.9339	27.2885	18.9728	27.4226	22.932	31.5501	19.2075	20.1204	25.2991	20.7418	20.9585	21.6084	21.5532	33.0288	25.9623	22.7414	22.9391	22.5668	39.6555	22.1096	20.315	33.3208	22.8561	18.1372	32.5011	35.6067	24.0804	25.3194	21.2942	20.9432	20.9139	23.5915
238088_at	6.70847	6.36512	6.26279	6.26865	5.84519	6.44479	6.56188	7.21213	8.23805	6.50432	6.38839	6.73142	9.21818	7.27228	6.74835	6.65249	6.53179	6.22128	8.74649	6.41749	7.18155	6.24475	6.50865	6.41443	7.90352	6.24033	7.22569	6.22641	6.22998	6.55655	6.34444	5.77054	6.26869	8.6497	6.57221	8.0554	7.80465	6.54204	7.47677	7.09304	6.61699	6.47402	6.61258	7.62307	6.4673	6.48885	7.22456	6.26971	7.35187
238089_at	29.3411	25.6233	12.1872	11.6274	20.555	17.9219	24.2268	16.8926	19.7701	34.4886	13.6525	17.637	15.8835	14.506	14.4633	23.4936	100.282	15.1716	37.3668	15.3505	14.0235	13.1279	14.1951	30.5716	15.7982	30.1125	17.033	13.8519	49.7524	44.9971	24.9036	12.4941	16.1767	13.4583	9.66217	16.7148	33.695	10.8571	17.0323	29.1934	21.5055	22.3005	32.2604	16.9596	14.2208	17.152	14.8989	25.8292	17.3222
238090_at	6.19402	5.39976	5.32144	5.2956	5.35806	5.56228	5.68239	5.67471	5.97077	5.68269	10.4922	6.12201	5.23695	5.71673	5.66598	5.41258	5.36696	5.1653	5.23704	5.26433	5.18932	5.32048	5.35255	5.28489	5.33278	5.28537	5.29314	5.07668	5.09151	5.53917	5.29461	5.0999	5.30443	5.55689	5.4115	5.30432	5.26671	5.39175	5.29601	5.60722	5.46715	5.37178	5.41929	5.30782	5.38358	5.53765	5.26546	7.58392	6.45359
238091_at	10.1688	11.667	9.64124	11.4267	9.80084	10.464	11.3884	10.4977	10.0202	10.5592	9.93764	8.76207	14.3262	10.1244	12.8552	8.12042	9.8205	8.88561	9.2085	9.42798	9.63188	9.42308	9.71431	9.72984	9.63393	9.51032	9.40826	9.41854	10.0853	10.1523	9.67446	10.7315	9.29996	14.2099	9.89742	9.36308	13.8346	9.78516	6.98243	10.1479	11.5132	7.23623	9.87468	7.55193	8.60887	13.0899	9.45471	8.3393	10.4824
238092_at	17.942	22.3433	13.803	17.5011	17.6681	18.6391	18.1356	23.0002	23.7649	17.9174	20.6686	18.2245	18.0376	23.2367	17.901	19.28	18.8211	16.0364	17.5639	21.4886	15.8843	17.566	17.7174	15.1755	10.8536	17.5979	17.6972	15.191	16.305	17.6775	11.8094	10.6169	17.5117	22.2348	17.7621	18.6918	17.592	17.7841	17.6427	18.0679	23.6622	17.7439	17.7953	17.5954	18.5717	17.8999	16.4451	17.5973	26.9126
238093_at	31.1799	22.64	18.2841	13.691	16.4201	22.5248	32.8473	17.7386	18.1222	32.3764	17.4859	23.7102	16.3159	16.9389	22.4009	14.2549	20.8981	11.6257	21.1122	21.1162	19.6807	15.3492	16.1917	19.4632	18.3972	23.5547	30.9865	15.8919	17.662	24.1342	13.0186	12.0715	21.2324	16.8315	15.8043	24.2962	21.2062	16.1174	12.9371	26.0279	26.9732	17.2825	23.5657	21.7749	15.6113	21.8437	15.3766	14.4305	33.8228
238094_at	6.19503	6.7178	6.53455	7.68111	5.80986	5.58856	6.39815	5.71699	7.12588	6.06031	5.90925	6.19344	5.7224	6.67526	6.19923	6.12508	6.81034	5.37799	7.19869	5.67118	6.89367	5.80054	5.86643	5.79213	5.83562	5.81517	5.49786	4.92586	5.57007	9.11179	5.79622	5.53636	6.426	6.00686	7.14905	5.56252	4.80516	7.31498	5.19135	6.18906	7.61022	5.52812	5.55672	6.62794	5.86674	6.16235	5.7942	5.22111	6.22031
238095_at	8.84969	7.3037	6.96475	6.78925	7.23454	8.19762	9.98493	8.3684	9.6654	7.94329	8.51163	8.32193	7.11219	9.01528	7.75135	7.3429	7.29415	6.7206	6.92613	6.91196	7.16625	7.02898	7.28145	6.9526	7.12388	7.03267	7.15449	7.05211	6.79121	7.30605	7.19822	7.0968	6.92269	7.99819	7.31325	6.91493	7.00996	7.30947	7.2138	7.57145	7.35996	7.36493	7.35283	7.14132	7.29447	7.91386	7.02105	7.23351	7.8556
238096_at	10.9839	12.0769	16.3363	11.7799	10.3844	14.6596	10.9709	10.9124	11.1599	12.9698	10.9138	11.1675	26.1311	20.4364	26.1894	7.34556	10.6017	10.3576	10.3743	10.5646	10.6609	10.4529	10.7227	10.4387	10.6814	10.5793	13.6597	11.1553	10.3101	10.6537	10.8622	12.1	10.5447	12.3092	19.6841	21.1198	5.48523	10.7622	12.2014	10.8732	11.7881	8.26302	6.64319	12.1615	10.6796	10.8296	6.6062	10.5912	10.8605
238097_at	27.4475	33.6609	23.7434	28.4704	35.7756	26.5554	30.7351	21.0007	30.7756	46.7276	21.5148	28.7987	26.4121	24.2928	33.4984	24.2434	32.6986	13.5279	30.061	30.0134	32.5334	14.553	29.7086	24.0143	18.7842	27.8012	27.443	24.1931	50.0673	27.9329	37.0574	15.1208	24.8661	55.2397	27.3261	24.9603	56.1377	24.8213	25.2264	60.2614	29.375	28.7418	25.7045	25.3786	35.9885	23.4148	24.6967	31.3726	32.9762
238098_at	10.8315	11.0706	10.6168	16.368	9.9119	9.3001	10.6262	7.62756	9.91854	7.75139	10.4477	10.6198	12.0634	11.3277	10.9865	9.88705	11.7025	9.39375	10.6366	11.2279	8.64835	8.18619	7.25396	9.79511	9.05946	9.67134	11.0908	8.48996	9.47025	8.42655	9.01754	10.1397	10.3366	9.62968	7.9171	9.55874	7.35591	9.89864	11.0375	10.4921	10.6566	9.04734	9.98617	9.03102	10.7067	11.9146	7.40239	11.0461	10.8039
238099_at	7.50926	7.33842	7.25199	6.67196	7.31537	11.0293	9.28968	9.80681	8.06978	7.47277	7.57859	7.01847	7.51337	7.24657	7.4615	6.82248	7.32716	8.82858	9.74196	7.32692	6.21766	6.80955	7.33652	7.75792	7.37091	9.72945	9.29947	7.19346	8.51714	7.0199	7.26127	7.77318	6.67069	7.16526	7.01171	9.97024	8.45197	7.34129	7.24504	7.53736	7.3457	7.32988	6.72149	7.27045	14.8383	11.222	7.4739	7.26514	7.38786
238100_at	7.86526	7.42772	7.33908	6.75321	7.38541	7.80116	8.95081	8.31882	8.5985	7.60523	7.93739	8.51002	7.26781	8.45099	8.66411	8.8778	7.52988	7.24268	6.66548	7.55682	7.25401	7.29544	7.77992	6.83813	7.22373	7.3474	7.38972	6.44646	6.71613	8.9222	7.28871	7.18237	7.24442	7.55281	7.62306	7.46693	7.36818	7.10808	7.52988	8.76579	7.44053	7.5161	7.43802	7.33583	7.60896	7.64201	6.96455	7.35455	7.89056
238101_at	5.71105	5.45901	5.36151	5.23916	5.39977	5.61467	5.70671	5.82159	5.87417	5.68692	5.69317	5.81821	5.20425	5.69896	5.624	5.50237	5.47053	5.1308	5.24347	5.37029	5.76486	6.05555	5.70645	5.34905	5.40332	5.39234	5.43518	5.13637	5.27496	5.84393	5.32436	5.17869	5.25258	5.59609	5.53168	5.31618	5.38203	5.48558	5.48602	5.68033	5.47786	5.47269	5.50954	5.35612	5.46144	5.64291	5.35087	5.38416	5.83973
238102_s_at	22.0808	21.6293	26.9713	21.4369	20.4903	23.1371	22.9897	21.7044	26.0884	21.6834	26.8904	22.0435	21.3605	27.9585	23.0478	23.6329	21.219	22.7075	17.6925	18.609	18.755	24.7688	19.1739	20.7696	21.2737	20.0474	21.3436	21.1379	20.3109	17.6012	21.1581	20.1448	19.0249	22.9251	21.4883	21.4863	17.9339	25.6865	22.9135	23.5582	21.4515	21.4449	38.7473	24.0253	28.0072	24.1452	21.4812	20.8191	25.5567
238103_at	5.62363	5.20536	5.19475	5.17739	5.23534	5.32342	5.42883	5.39127	5.8445	5.71384	5.39407	5.75022	5.07358	5.74437	5.44111	5.27478	5.24644	5.02531	5.10209	9.28838	5.11287	5.15553	26.6067	5.12485	5.17491	5.70372	5.22793	4.99177	5.07145	5.20967	5.1385	5.10565	6.85532	5.54893	426.007	5.10667	5.1522	5.23136	5.14363	5.51759	5.28326	5.2671	5.28255	6.29296	5.23107	5.3454	33.5347	5.19108	5.36709
238104_at	50.1418	33.902	33.9978	27.5052	23.6391	37.3159	45.4027	42.351	41.0706	47.7435	35.424	34.7371	60.0302	34.3124	35.2709	25.7816	52.0137	47.1315	41.2365	71.0617	33.7834	33.9668	38.6947	33.9128	31.9382	46.3986	50.9257	41.3116	67.3401	37.0548	37.3011	32.2168	22.1962	58.4302	33.6319	45.891	34.1323	41.2105	35.6695	38.4124	70.6756	36.9114	32.1736	32.6126	41.8735	42.718	33.1533	38.3633	37.6739
238105_x_at	67.5247	59.5429	58.7687	54.0261	54.2684	82.1632	60.3828	60.949	81.5038	83.3708	60.9955	70.4698	36.1475	69.2634	76.2082	59.6067	59.3692	44.5313	58.1923	57.4156	55.2143	57.8488	59.2237	58.7673	54.771	58.7002	60.3617	47.8885	64.2973	59.2566	56.202	45.5545	55.1143	60.4777	64.4626	49.9041	58.8577	59.5676	42.1497	113.395	62.907	59.9255	76.7793	56.7777	59.2655	64.3479	50.2053	55.9696	69.9316
238106_at	68.196	21.2412	13.9509	10.0194	16.1702	15.1255	12.3741	16.958	34.1852	23.2249	15.4412	24.8152	16.4743	15.0582	7.61344	14.9195	28.8355	11.142	94.7842	20.7863	54.4243	18.6686	38.849	37.7976	12.9865	36.5155	122.335	10.7509	38.1616	20.854	28.7017	27.1732	11.9693	17.202	16.4494	16.5914	18.9588	8.99528	16.6803	27.676	19.4047	12.8978	73.6252	31.6342	24.632	17.3945	11.2311	10.6501	52.0588
238107_at	9.67515	8.85218	8.69731	7.62391	8.79673	8.99334	9.1872	9.01026	9.1419	9.53607	9.12812	8.28919	8.56284	9.02582	8.99467	8.85921	9.26648	8.62599	14.6745	7.69911	8.63428	7.73103	9.00261	8.78542	12.6584	8.79181	10.2146	7.20526	9.32528	8.80134	8.75325	7.07087	7.63978	9.81418	8.87575	9.12704	8.73084	22.225	9.3598	10.1082	8.87962	8.82999	9.7088	9.21391	8.86597	8.95157	8.53505	8.02709	9.85841
238108_at	92.48	88.1108	65.8094	116.948	113.796	131.24	102.102	83.3785	92.8926	109.643	57.6213	84.5706	70.0335	170.814	96.6634	72.2674	90.258	86.2603	75.709	112.224	82.8591	145.61	88.4825	66.8296	65.5192	141.936	91.7523	84.6509	73.5118	174.93	70.1141	73.0595	88.1115	96.115	37.6963	78.9282	128.666	93.7811	118.401	85.7666	116.456	116.062	120.689	78.3646	45.2136	81.6071	55.9913	76.6351	68.6902
238109_at	6.87357	6.20659	7.88302	11.8599	7.74523	6.04622	6.18833	6.58506	6.67056	6.02944	6.25687	5.71264	7.07533	7.34004	6.39384	5.92834	5.90479	10.9719	5.80807	15.156	5.82615	5.93973	11.6274	7.55685	8.28268	6.91733	6.73272	9.51732	5.7158	6.15977	6.67475	5.93289	5.91708	6.13613	9.08657	6.08048	5.83291	17.6834	6.41581	6.05281	7.55518	5.91381	5.94467	6.02497	6.14308	6.07575	5.9257	9.54983	5.51619
238110_at	15.2109	10.7972	10.2712	10.451	11.6368	10.7169	10.8492	15.2122	11.1815	14.9497	9.34734	11.5962	9.84465	11.0269	10.9913	10.8404	10.819	10.5241	11.1831	11.8227	11.3519	10.5016	12.1385	16.1539	9.75146	12.1206	12.8735	12.6353	10.4039	13.5844	11.6993	10.4272	11.1831	12.9606	10.6184	12.9904	14.8875	16.9445	11.4712	16.3777	11.7928	10.4556	10.4087	10.5223	13.3401	11.1083	10.7093	10.2937	11.9378
238111_at	5.66452	4.79174	4.71719	4.66202	4.7719	4.89466	4.92227	4.87293	4.9413	4.8704	4.87074	4.93423	4.6385	4.89518	4.85905	5.22355	4.78628	4.49951	4.66926	4.73344	4.71597	4.70914	4.77163	4.74526	4.7552	6.2381	4.77114	4.56658	4.54551	4.78252	4.72677	4.62825	4.57044	4.90365	4.99323	4.71198	4.62855	4.79591	4.7357	4.90098	4.74178	4.78721	4.79707	4.83452	4.78269	4.8352	4.60184	4.74589	4.93759
238112_at	10.3741	8.64296	7.13586	8.26861	8.06286	12.8676	8.81637	9.09025	10.2789	12.2558	9.11445	9.37424	8.2005	8.90997	9.00815	8.71219	8.46837	8.0049	10.9229	9.57381	7.64106	13.3951	8.33414	8.33051	6.52228	15.4614	8.54438	8.05263	8.3529	13.5109	8.33695	7.56751	8.28202	9.05031	8.50863	7.00481	9.09998	8.49003	7.99495	11.7732	11.7001	11.8039	11.8916	8.4937	8.63481	10.8245	7.8265	8.49984	10.3107
238113_at	20.9936	16.8039	10.6643	16.5323	16.6253	40.6035	15.8239	11.4463	12.7749	17.964	21.3655	19.0632	28.2486	14.0533	10.2773	21.172	57.2399	6.52932	29.411	22.9496	18.4744	16.2775	12.5887	12.8581	10.7396	21.0435	14.6826	15.4947	55.3999	46.4502	16.841	6.79512	16.4971	19.5101	10.9468	8.87168	50.8598	12.7152	13.1673	27.0169	16.6058	9.96007	17.0003	14.7683	14.3293	17.6763	12.2451	16.5142	17.5258
238114_at	14.6136	13.3352	11.7439	34.9343	19.0537	17.4154	14.2702	16.2313	16.8958	18.9347	9.45502	13.4561	10.8796	11.1394	13.4378	26.4791	14.6167	41.7673	19.6065	18.6856	12.8577	13.4118	17.9045	13.3046	70.9563	18.0618	13.9296	54.0801	17.0859	19.6002	13.7117	28.1346	15.5386	27.704	12.698	16.3057	19.2651	30.1335	14.7741	29.3403	14.5266	13.9664	22.9262	23.2799	14.3631	15.6492	17.234	13.3338	16.0889
238115_at	4.65783	4.86068	4.36831	4.33067	5.51264	4.54477	4.65121	4.59894	4.79951	4.59746	4.602	4.75012	4.41793	4.61872	4.59833	4.68164	4.43398	4.21815	4.31285	4.34933	4.32786	4.35342	4.39536	4.35626	4.38232	4.36866	4.41279	4.22154	4.28882	4.42031	4.36088	4.30267	4.3383	4.5493	4.4235	4.33071	4.37484	4.42809	4.36586	4.65834	4.42029	4.43966	4.43652	4.38642	4.45011	4.49315	4.3522	4.38383	4.58685
238116_at	5.57443	4.94845	4.87258	4.78719	4.87234	5.07924	5.24662	5.33897	5.53278	5.98339	5.15699	5.30265	4.77078	5.38269	5.10393	4.97356	5.06996	4.74535	4.85485	4.87357	4.80864	4.8083	4.9032	4.85966	4.86324	5.38431	4.86039	4.69705	4.80692	5.09854	4.90023	4.75328	4.81085	5.86041	4.97133	4.76284	16.7313	4.94746	4.85543	5.18033	4.96352	4.93198	4.97956	4.83039	4.93246	5.09897	4.79867	4.88156	5.31465
238117_at	4.07872	3.95304	3.89099	3.8739	3.9396	4.02662	4.07399	4.05363	4.12056	4.04802	4.0537	4.11987	3.90368	4.06036	4.04109	3.95622	3.98432	3.8776	3.94171	3.93899	3.92462	3.92521	3.97355	3.94057	3.95759	3.95516	3.96834	3.78083	3.8985	3.93651	3.93322	4.39673	3.85981	4.018	3.99026	3.93756	3.95693	3.99428	3.98932	4.05788	3.99543	3.98464	3.9595	3.95147	3.95412	4.02099	3.89588	3.94973	4.0392
238118_s_at	5.3425	4.72922	4.74499	4.72875	4.76267	4.84153	5.26015	4.87875	4.96555	4.87496	4.87334	4.93961	4.70473	5.16527	4.98484	4.79596	5.17402	4.65875	4.73235	4.74478	4.72028	4.6272	4.8392	4.74012	4.7582	4.74184	4.77519	4.63267	4.69486	5.33936	4.72436	4.69482	4.71887	4.84605	4.79138	4.59201	4.64589	4.80644	6.04771	4.88824	4.85301	5.66651	5.0294	4.74967	4.78763	5.51912	4.64503	4.74977	4.86116
238119_at	81.173	87.2363	101.715	95.4248	92.8327	77.3836	107.638	65.2427	66.6328	64.8448	106.512	93.8232	116.871	91.1563	95.406	117.329	152.904	82.7054	90.6765	101.503	122.197	101.602	82.8395	102.304	82.7424	101.844	150.668	138.15	100.805	72.6823	98.5583	99.874	98.3814	81.0943	85.754	102.551	117.792	100.1	114.1	53.6179	91.8095	136.388	186.363	130.584	111.044	105.781	118.133	112.803	93.7526
238120_at	7.43712	6.04871	7.8274	5.88841	6.04569	6.387	7.60365	11.7996	7.59579	6.30544	6.79645	6.29733	5.99035	14.0146	6.7213	6.06881	7.14314	5.88636	5.89853	5.98353	5.77495	7.34047	6.03547	7.50869	5.98366	5.97845	6.03967	5.8591	5.91387	6.1257	6.9052	5.84608	6.70554	6.09234	6.14275	5.96084	5.98996	6.0443	7.48343	6.35382	6.10232	6.08016	6.05139	5.98211	6.03602	6.09234	5.9612	5.99355	6.138
238121_at	47.9865	42.2886	51.2512	105.752	53.7504	58.1727	38.9018	40.7899	39.6284	46.7517	19.9651	42.9087	62.7316	63.9099	52.2822	65.1604	58.0661	77.9392	82.4648	68.101	112.034	63.9753	39.0911	57.5081	51.211	32.2995	38.8183	41.7621	69.5739	60.4821	59.661	56.0828	72.6953	44.752	65.4997	33.8675	112.231	37.78	65.1296	54.608	68.1054	65.4255	62.4264	50.9315	36.4966	22.444	52.7273	32.032	38.2496
238122_at	24.1546	28.9618	28.1318	29.1709	48.8843	23.7773	27.4119	29.7676	23.2438	30.7752	19.1945	31.8572	46.3737	24.0647	24.0682	57.5319	29.1698	47.2891	50.7548	48.3734	34.2111	45.9191	73.1732	89.1204	47.9519	45.2057	43.8412	62.4798	69.4743	23.6296	74.6268	93.7726	23.0034	32.7114	42.2975	57.8302	77.9539	48.5823	48.8192	38.2689	27.9665	70.2316	37.5624	82.9911	56.2356	24.825	43.9516	31.9424	28.4657
238123_at	6.85313	6.53573	6.40999	6.3499	6.51322	6.62496	6.74553	6.69656	6.96849	6.69716	6.69913	6.90069	6.4123	6.72005	6.67297	6.23897	6.52842	6.2881	6.39909	6.34044	6.36849	6.44343	6.50725	6.39572	6.48029	6.45263	6.48166	6.22243	6.31694	6.51307	6.43404	6.35641	6.36024	6.60234	6.5539	6.41076	6.47091	6.54015	5.91889	6.73262	6.55169	6.97593	6.55922	6.47017	6.5141	6.65191	6.39833	6.47975	6.72458
238124_at	9.12229	12.5985	12.5449	9.01392	9.00703	19.9894	14.5003	13.4562	16.1635	9.51801	9.76384	12.2482	10.5096	18.3204	11.8799	9.79231	9.65113	8.13628	9.51019	9.65099	8.89612	6.96132	8.84232	8.60652	15.0034	7.71392	8.50411	7.5023	9.63238	8.45456	8.72555	9.1155	8.49078	9.02046	9.8344	8.69777	9.13063	9.32686	7.74845	7.4115	8.50408	10.8606	9.70365	9.14764	9.28017	10.6115	8.21915	9.33606	12.3465
238125_at	6.68003	4.45986	4.38874	4.3887	4.74456	4.59088	4.64927	4.55017	4.96908	4.53394	4.55006	4.60683	4.36341	4.53942	5.03346	4.4635	5.10703	4.31983	4.38405	4.40566	4.31681	12.2206	4.44473	4.37756	4.42657	4.41193	4.44188	4.23201	4.32341	4.44283	4.36733	4.27197	4.39249	4.54651	4.46955	4.3885	4.43257	4.4591	4.4141	4.54924	4.46829	4.45379	4.46665	4.40871	4.45369	4.50302	4.37907	4.41746	4.58227
238126_at	18.6168	17.3983	17.0251	16.771	14.3279	17.8805	37.9447	27.5624	27.5483	22.1656	44.6558	27.5654	16.6599	20.9269	21.2082	11.9733	17.1302	16.3261	15.8212	19.9845	13.9519	17.0069	31.3311	21.5216	15.9172	13.4818	25.7142	15.2845	18.4602	18.795	28.9754	18.5065	17.1036	18.3025	24.0977	20.1609	48.6689	16.2073	17.0585	18.5696	42.9487	19.037	16.2595	18.8362	26.8322	18.0419	12.3106	17.1384	22.7752
238127_at	27.4749	48.357	21.3134	63.5783	99.5333	109.342	25.2189	23.809	31.3317	33.0416	27.8844	110.98	66.8923	18.7045	66.0612	28.7083	21.0393	19.6277	44.6586	63.2494	33.6271	21.7893	21.4721	18.8094	13.329	23.5185	206.838	30.0706	168.337	39.8171	48.5671	21.0006	50.7835	37.6547	21.6657	21.6128	275.222	22.2654	18.3762	27.6418	22.7318	20.8874	26.7695	21.1825	90.5431	47.0014	52.2786	68.4002	62.4371
238128_at	7.5603	6.73134	6.64607	6.59997	6.71836	6.83665	6.90082	6.9014	8.38287	6.84972	6.875	7.00631	6.59482	6.86838	6.8765	6.72592	6.71625	6.51244	6.60906	6.71993	6.61586	6.63606	6.69429	6.65605	6.68124	6.65355	6.69549	6.48432	6.55874	6.70743	6.62618	6.56042	6.62487	6.80224	6.7548	6.62443	6.15546	6.74852	6.64052	7.06751	6.75085	6.71818	6.74017	6.66155	6.72515	6.80357	6.63011	6.65749	6.8318
238129_s_at	39.4412	25.5657	24.4985	15.853	25.4151	25.2141	26.208	31.3075	28.9454	25.8455	25.4325	25.3663	25.5223	25.1203	25.6931	24.7686	24.9	19.1938	24.5139	25.2305	24.1861	24.8536	24.7769	23.797	23.4558	24.4869	29.025	24.0695	26.0367	26.5434	24.446	23.1955	24.9566	26.223	25.0242	22.8587	29.685	27.5204	24.6271	36.6514	26.1478	25.3602	24.9985	29.9559	24.9003	25.6569	24.213	24.2648	26.3615
238130_at	25.0204	19.8962	22.3424	18.8312	17.2987	17.5659	20.236	21.0079	20.7689	15.6799	17.7353	19.9136	19.7719	19.6231	17.671	20.3725	21.7528	37.5721	24.7637	20.3941	21.5759	22.521	20.6699	18.7895	18.9791	21.8835	28.3763	25.409	20.0867	25.4488	32.5896	18.2902	17.7662	20.1979	10.8245	23.6248	19.674	19.8971	20.0904	47.7098	21.62	29.8461	19.9414	18.4836	19.8658	24.1862	19.6978	25.4584	22.4943
238131_at	8.18566	7.44474	8.08128	7.54548	7.43248	8.44596	8.11497	7.77051	7.87445	8.56233	8.45986	8.22776	7.51485	8.52738	8.51726	7.44934	7.18178	7.45534	7.3088	7.2185	7.31955	7.81335	7.5465	7.20998	7.50328	7.37099	7.63182	7.27994	7.51931	7.60861	7.45329	7.59643	7.26083	11.2654	8.22158	9.0609	7.39711	7.61076	7.83971	8.00839	7.67302	7.60689	7.67648	7.59028	7.72139	10.006	7.65503	7.59518	7.51252
238132_at	8.05201	7.53375	7.41649	7.38359	7.49543	7.63938	12.3603	7.72113	8.27872	8.83962	7.62403	8.37348	7.23535	8.45778	7.92047	7.92349	7.55211	6.50779	7.35521	7.40387	7.37234	7.49153	7.32851	8.06453	7.42944	7.49625	7.52582	6.6802	7.22875	8.1402	7.39278	7.30424	7.20726	7.73667	7.62128	7.39658	7.45818	9.25126	7.02546	7.7459	7.55849	7.52074	8.07482	7.49227	7.49277	7.84223	7.30106	7.43337	7.72103
238133_at	6.1571	5.63915	5.5283	5.5004	5.58789	5.65615	5.80187	5.76288	6.4132	5.86588	5.76516	6.17597	5.48178	6.01243	5.89233	5.72969	6.2076	5.43083	5.37595	5.51563	5.46755	5.4648	5.60646	5.53396	5.55953	5.49316	5.58222	5.19706	5.47492	5.66326	5.5176	5.4113	5.39035	5.84944	5.66933	5.50825	5.66767	5.63894	5.49115	6.86709	5.7057	5.64025	5.67966	8.05643	5.64735	5.89689	5.51652	5.54792	5.7491
238134_at	11.4045	7.80418	7.90565	7.79998	6.78561	8.23642	8.3431	8.1955	8.57958	10.9955	8.39266	10.8	7.27394	9.0498	10.9922	8.5332	12.7032	9.32534	7.59579	8.68142	7.82747	7.8946	7.98341	7.12536	7.86747	7.91834	10.2396	6.12845	7.62098	15.1158	9.39316	6.74765	7.49804	12.6507	7.84684	8.43112	7.76612	12.3174	12.3322	8.38341	11.8812	18.0683	28.1124	10.2599	8.26634	9.4385	7.27083	8.63511	8.31374
238135_at	6.43704	6.4448	6.07651	7.03533	6.40282	6.55535	6.42561	9.76735	6.33076	8.50982	6.35949	6.75478	6.2275	6.65172	8.65517	6.45194	6.45788	7.4077	6.26896	6.07723	5.54238	5.92266	6.70968	6.04234	6.09247	6.33743	8.5436	6.13542	9.04904	6.1416	6.32061	5.94684	6.17103	6.36398	16.9893	6.702	6.22567	8.40211	10.6361	7.61091	6.19388	6.27431	6.15014	16.2308	12.8719	6.58443	6.07139	6.07883	6.60768
238136_at	12.2	11.3294	11.1384	11.6041	10.0513	12.6796	12.062	11.9991	13.7729	13.6878	12.3304	12.1364	12.5284	12.0019	11.9617	11.7988	11.2892	10.8159	11.6178	12.2072	11.3576	11.1289	10.542	11.4223	11.7631	11.6217	11.5339	9.15262	11.5474	12.5797	11.4389	11.7631	11.6255	11.7631	11.8008	11.092	11.1947	11.4364	11.1684	14.0095	11.6971	11.4318	10.4071	12.6017	15.4344	15.2672	11.1261	11.6923	13.3267
238137_at	5.47677	4.9387	5.16535	4.58839	4.92855	4.96238	5.06011	5.02366	5.40264	5.02338	6.90637	5.28747	4.72904	5.04535	4.99582	4.96209	5.19103	4.62619	4.76832	4.74924	4.97223	4.83857	4.90253	7.54438	6.97049	4.81534	4.91334	4.66895	4.7472	7.93156	4.85377	4.72988	4.7744	5.2791	4.73936	4.60389	5.84596	4.84891	4.94836	5.21207	4.90423	4.9522	9.92928	5.23609	4.95597	5.02629	4.85013	4.88147	5.00082
238138_at	4.95201	4.77305	4.69849	4.71449	4.72706	4.84055	4.92793	4.88795	5.17662	4.8824	4.89174	5.14029	4.62651	5.03852	4.87162	4.7778	4.79241	4.47121	4.66836	4.66445	4.72285	4.73832	4.74245	4.74315	4.76549	4.70659	4.7779	4.57983	4.69248	4.74844	4.69111	4.63563	4.5435	4.93044	4.77769	4.55984	4.71841	4.83315	4.74139	4.93575	4.78635	4.7964	4.78204	5.00418	4.7656	4.85447	5.4787	5.70757	4.98866
238139_at	9.72011	5.97985	6.09046	5.67647	5.88461	7.89555	6.23867	6.62923	6.80557	6.81025	6.60209	6.51272	7.01924	6.52406	6.23604	6.01246	6.48547	5.55541	5.73398	5.67043	5.9919	5.67541	5.92265	6.18672	5.86779	5.93861	5.7876	5.61392	5.56429	6.02991	5.92085	5.54949	5.76615	6.23385	5.9532	6.40963	10.1619	8.95554	6.36319	6.98652	6.45859	5.96994	5.91042	5.71671	5.83176	6.2331	5.6682	5.76323	6.52236
238140_at	5.30751	4.97066	5.75844	4.89132	4.93353	5.03445	5.21585	5.5155	5.40707	5.29826	6.11909	5.19722	4.75481	5.12772	5.86473	4.8374	6.82179	5.03867	4.80625	5.40762	4.89147	5.03243	5.09115	4.91826	4.75115	4.93228	5.29689	4.79706	5.23164	5.14624	4.91809	4.76686	4.81169	5.01237	4.98764	11.5353	6.93535	4.81348	7.14031	5.05864	5.05726	5.36865	5.65602	5.09234	8.75721	5.08263	4.85682	4.89731	5.09777
238141_s_at	4.8746	4.76515	4.71302	4.68373	4.71908	4.81528	5.45459	4.85662	5.59201	4.8512	4.90982	5.42159	4.67555	4.85827	4.81317	4.76449	4.72607	4.61763	4.68599	4.70854	4.70219	4.70623	4.75112	4.71005	4.73183	4.71371	4.74595	4.60269	4.66105	4.74778	4.66351	4.65156	4.84191	4.82131	4.77161	4.68901	4.73192	4.97171	4.71016	4.92017	4.76787	4.76914	4.77811	4.60986	4.75928	5.00269	4.7046	4.72191	5.00609
238142_at	11.0781	10.8203	19.2305	15.259	10.7231	10.8479	10.7962	10.9946	11.2083	4.94264	11.2589	10.8765	21.0317	12.3431	9.64733	10.7138	10.815	10.0194	16.8264	23.1607	15.5653	10.5985	13.9796	10.5022	14.0302	25.1425	12.7788	10.2211	10.8479	16.8813	10.6133	10.3538	10.6274	8.2335	10.8734	9.97243	9.25128	10.8181	10.6152	12.9303	10.9262	11.1913	10.8931	10.6317	10.9678	7.66077	10.9493	10.5692	11.3443
238143_at	4.46732	4.32185	4.2638	4.24242	4.30757	4.50084	4.42897	4.4418	4.54835	4.44948	4.58814	4.54044	4.20567	4.61276	8.98511	4.33536	4.32961	4.19025	4.1951	4.22818	4.12659	4.24277	4.30685	4.24222	4.26255	4.27242	4.28705	4.10195	4.1833	4.29765	4.23411	4.1716	4.29264	4.48448	4.32573	4.2135	4.2632	4.31632	4.26059	4.41835	4.33133	4.31121	4.33218	4.28108	4.31513	4.40827	4.25584	4.27464	4.42619
238144_s_at	33.6569	25.5539	25.3585	25.8487	26.0427	34.0287	26.5813	26.3847	31.4781	30.0345	26.3143	32.3634	25.7803	27.006	26.3388	38.3267	17.9731	19.9887	25.87	25.7627	23.4036	25.9625	23.3879	25.7892	25.3967	21.7441	25.37	21.9916	26.2164	31.7196	27.7459	21.8417	27.9115	40.233	26.2643	21.6173	26.0789	26.1852	26.8813	46.6223	31.1403	26.1115	26.4757	25.8389	25.6274	28.4817	25.9114	25.8825	29.1236
238145_at	4.48516	4.44791	4.44809	5.48189	4.26003	4.4276	4.49579	4.43119	4.48679	4.45055	4.45152	4.50716	6.09951	4.43512	4.42226	4.38354	4.28395	5.77625	4.23803	7.72821	4.348	4.28112	4.85264	4.32967	4.32134	4.49465	4.35491	4.25137	4.3245	4.35754	4.33978	5.06596	4.31165	4.42707	4.36799	4.94668	4.35857	4.55393	4.34413	4.48097	4.47461	4.89834	4.39032	4.47532	4.28598	4.41615	4.33415	4.34614	4.41772
238146_at	44.5546	34.9363	34.1261	27.358	33.9462	35.2467	45.7669	31.9559	40.3724	38.0486	32.938	39.5913	33.777	28.2201	37.2086	32.6605	43.9792	29.1891	56.3103	34.659	35.2332	39.4809	47.6674	31.1933	34.6834	44.1676	200.168	28.7471	66.2455	36.3985	55.0597	34.7684	21.4107	37.6476	42.274	33.6895	79.3974	35.0427	23.1337	52.7936	50.6745	35.2411	35.9639	201.407	88.1212	35.2697	33.2288	34.9603	35.3168
238147_at	7.3453	6.9778	6.0891	5.69494	6.32369	7.65163	8.91352	7.27669	8.99596	6.91681	6.90006	8.63726	6.0886	9.16781	6.67635	6.4167	6.08747	5.75495	6.3898	5.86218	5.83941	6.02205	6.19307	5.7915	6.15817	6.15221	6.18618	5.67631	5.96727	6.33031	6.0075	5.63922	6.12032	6.64248	6.35044	7.30029	5.84899	6.21485	6.0346	6.31555	6.21764	6.26581	6.38495	6.03566	6.08601	6.7277	6.07941	7.63999	6.82224
238148_s_at	10.8166	15.8996	14.4261	27.8701	20.7258	16.5402	7.43965	16.5198	7.92713	8.62717	6.95404	8.72768	39.908	8.63889	12.8565	13.0096	9.7918	9.15646	16.5888	11.3799	8.31024	10.9232	9.24859	6.94792	12.6502	12.5198	9.17157	32.4117	59.1789	19.557	12.5784	45.9499	19.9449	23.5891	9.53761	21.6097	6.97705	8.32299	6.02757	19.9768	10.9797	26.0695	12.9967	37.5086	10.5768	12.5081	23.5683	7.99947	19.8
238149_at	7.49	22.1618	7.24447	16.8832	30.4524	9.2933	7.50534	10.8278	8.36923	6.29884	7.19508	6.43846	39.1589	7.46466	7.44622	6.77078	7.99362	5.85045	9.79114	5.96002	6.57603	6.82057	7.354	7.18131	10.1393	7.20083	7.26451	35.7667	39.1638	8.05519	7.21922	31.4419	8.17593	7.61264	7.33467	7.78397	7.27378	6.08161	6.03578	7.48908	6.08932	10.4758	6.98666	13.0385	6.0876	7.40315	14.3858	6.59636	7.4222
238150_at	16.3833	17.4645	16.0131	15.7194	15.9563	16.1686	16.4821	16.3634	16.5817	16.2672	17.902	16.4851	15.6653	16.1766	17.6791	16.232	13.7027	15.4061	16.0042	15.9819	15.9098	15.8935	15.9412	16.0504	16.0139	15.821	16.0826	15.4225	15.6422	15.928	15.9077	15.8912	15.9694	16.5303	16.2348	15.9983	15.8819	16.7088	16.3561	21.6658	16.1664	16.1131	16.1825	15.9848	16.4693	16.2673	16.0159	15.8465	16.2871
238151_at	9.7323	12.5767	13.6579	8.41149	8.50766	8.62415	9.07219	10.1967	9.11869	12.8828	8.68342	8.80658	11.1337	8.63806	8.67386	8.5354	7.19141	8.46819	8.38717	8.04996	8.51885	7.93974	6.91934	7.97297	8.19046	8.11924	8.49779	8.31128	8.88622	8.43436	8.40751	13.1599	10.8856	11.2537	8.52287	7.65298	7.98057	8.31805	8.05723	8.67913	8.89017	8.52592	8.55735	8.28684	8.51885	8.92794	8.42536	12.8451	8.59712
238152_at	9.15224	6.58154	6.48092	6.31259	7.04519	6.6372	6.59821	6.90251	7.53688	9.74558	6.69989	7.74753	6.52775	6.28354	8.50513	6.56082	6.54503	6.12581	6.727	6.46257	6.45345	6.47408	6.10723	6.39479	6.48331	6.19797	8.0165	6.24919	6.41144	6.52929	6.44882	5.66459	6.32807	6.64739	6.61746	6.44824	6.08956	4.75435	7.02248	6.21052	6.57393	6.55024	6.6303	6.49297	6.54368	6.23047	6.2329	6.47635	6.25593
238153_at	7.7575	6.78013	6.78689	8.76196	6.86989	6.83903	6.9354	12.379	12.9704	7.23268	13.9514	10.2245	7.27902	12.4147	7.34869	6.97066	11.6337	7.39224	6.41013	9.05739	8.16807	5.92032	6.86296	6.73452	8.60999	6.72848	11.8616	6.03191	8.65227	12.7453	6.2309	7.39735	7.27649	9.67605	6.05912	6.77319	6.75598	13.9372	8.52164	12.3078	7.15542	7.38075	14.4335	10.8025	6.95588	8.24311	6.83632	8.55617	13.3247
238154_at	32.3411	24.2115	25.1422	44.3145	37.7629	68.9665	42.297	37.7033	32.8479	26.7632	52.2409	46.8655	24.0658	41.9674	33.0072	39.4295	23.2366	14.9911	27.59	27.2989	29.1319	97.9569	25.5903	23.7182	14.2299	38.1705	33.123	31.4059	59.2504	37.1429	23.5307	16.9935	32.3053	27.8105	15.5592	24.7628	38.1023	15.5437	23.9864	26.6256	23.9946	171.093	24.1627	15.378	27.4232	28.1843	25.0646	38.6753	28.9528
238155_at	6.36041	6.02789	9.21032	10.1749	6.13637	6.17459	7.48192	12.6446	6.85423	8.48555	7.10884	6.44472	5.84169	6.21733	6.56307	6.0147	5.97278	5.775	5.72715	5.9394	5.90679	5.94184	5.50767	5.90919	6.14816	6.52561	5.95981	5.90484	9.19321	11.5936	5.97142	10.404	5.73696	6.15857	13.7455	10.6071	5.97088	6.04251	5.98813	6.2842	6.43617	6.24056	6.54587	23.4173	23.563	10.7554	5.93523	6.09612	6.77081
238156_at	82.921	110.718	307.094	128.571	76.2806	74.3057	248.804	48.1654	55.0679	26.686	173.662	41.451	128.144	200.255	26.6916	158.679	124.948	366.282	86.6989	144.581	187.12	30.8732	96.2789	97.1588	287.632	160.891	149.111	263.022	87.0342	72.8114	69.9303	178.533	194.466	72.7663	89.334	153.777	182.148	186.371	143.552	67.7342	76.4467	122.96	292.444	166.497	192.315	68.2817	255.801	234.112	33.556
238157_at	6.32363	5.5647	5.25825	5.38364	5.52876	5.59813	5.85053	5.69496	6.02601	5.81484	8.16973	5.95742	5.34609	5.84333	5.75939	5.6187	5.41226	5.21791	5.36898	5.41688	5.42308	5.44338	5.46948	7.25923	5.58409	5.49351	5.46904	5.2343	5.34674	5.47194	5.40517	8.21245	5.4563	6.6258	5.59699	5.46283	5.24803	5.49805	5.40982	5.69574	5.61169	6.03213	5.61181	5.50808	5.56362	5.7591	5.43593	5.50277	5.89283
238158_at	6.65563	6.28029	5.82832	5.52601	7.1649	6.31576	6.39771	6.28029	6.46576	6.40453	6.40671	6.41174	5.83788	6.1033	6.08322	6.00951	6.27782	5.78037	6.08109	6.22453	6.19402	5.89666	5.95667	6.23494	7.41635	5.90945	6.41891	6.09349	6.19588	6.25989	6.50734	6.00434	5.96575	7.92121	6.0495	7.03113	6.28297	5.99759	6.22833	17.5864	6.31541	6.29798	6.41007	8.29552	6.27805	6.7902	5.5601	6.76479	6.38686
238159_at	9.1603	7.332	8.29081	6.64821	6.90684	7.83838	11.1918	8.54661	8.95262	8.81957	8.76582	8.90331	6.58455	8.79731	8.72143	8.54782	9.5785	8.16433	8.69096	7.03248	8.34624	7.10657	11.842	7.05198	8.57426	8.30421	15.6748	7.99439	6.66823	9.8533	8.3831	8.11894	8.33357	9.89388	8.55013	8.21569	10.8054	8.53468	8.39594	11.5867	8.56584	12.9361	7.51358	8.43645	8.48508	7.17959	8.2702	13.6003	8.72713
238160_at	526.601	763.835	478.497	401.409	550.994	863.747	486.709	496.83	812.469	667.721	436.763	593.385	688.803	1068.77	485.887	1067.19	1132.58	73.4563	332.713	292.08	284.075	807.825	272.636	180.703	594.207	832.201	137.215	447.101	1357.93	947.467	134.213	57.6762	769.292	414.524	22.9013	247.152	66.0269	236.982	9.11525	146.803	761.258	1000.89	650.724	298.223	550.994	726.585	868.061	691.034	984.274
238161_at	21.614	21.5712	21.3325	21.1994	21.516	21.9656	13.3182	17.1615	22.319	20.758	15.2371	24.2938	35.8906	22.0018	21.9289	18.9911	34.964	36.4749	21.2122	32.729	25.3408	26.2086	21.4188	21.1135	30.6151	39.9346	16.0363	17.4022	27.0369	21.5336	22.017	23.2762	21.6221	21.829	79.6869	28.1647	12.1389	27.7474	20.7635	19.6784	20.0685	12.3508	21.6311	38.4461	12.3546	16.5762	21.1277	21.2461	22.152
238162_at	10.0285	5.93234	5.86223	5.78238	5.92586	6.15016	6.6516	6.77882	8.95906	7.02225	6.43665	7.51755	5.94777	6.82875	6.18316	6.16289	5.98432	5.63422	5.78739	5.8527	5.79956	5.72289	6.48254	5.84712	5.83213	5.84361	5.92909	5.42156	5.2753	6.07504	5.85432	5.75563	5.7951	6.27771	5.97738	5.81492	5.9603	6.29377	5.85938	6.70042	7.15866	5.95522	6.0429	5.88651	5.94989	6.17954	5.64576	5.67634	6.38351
238163_at	43.4661	33.3317	24.6666	24.4175	25.8215	29.6909	27.6129	42.6017	65.4166	65.3198	29.7474	36.486	24.3435	27.8693	28.2246	27.1862	36.78	20.1059	25.2797	24.5893	24.2006	20.8756	21.4783	24.5958	20.6478	31.372	24.8641	23.333	136.612	59.0732	30.102	18.7262	25.2364	37.8334	27.2628	30.5207	25.1516	26.3087	24.6466	19.7252	27.7422	25.0445	40.0676	24.7802	24.9535	48.2743	24.6148	28.2637	34.438
238164_at	21.4627	44.9803	20.834	16.1994	21.544	9.41706	21.2255	28.9665	22.0789	16.0367	34.6111	16.3963	18.9416	25.5834	16.3581	58.4493	16.618	13.3414	32.0898	23.8069	20.8197	21.8552	29.1295	17.8755	48.6526	30.5598	32.2038	57.3618	33.1112	24.7332	20.0908	19.7896	13.1843	17.4609	26.083	24.1152	30.9447	21.4368	17.842	20.8081	16.7385	51.2421	29.7293	20.2239	12.5278	20.8681	19.3712	17.8502	12.5945
238165_at	6.96482	6.50795	6.33484	6.33477	6.93727	6.47727	6.58508	6.54827	6.64631	6.51743	6.54968	6.65766	6.46123	6.81371	7.11432	6.42386	6.42229	6.22308	6.12273	6.36597	6.13065	6.34203	6.34127	7.70309	6.34937	6.37137	6.26957	8.31674	6.2802	6.37942	6.26603	6.26937	6.32184	6.54362	6.42899	7.825	6.37573	6.43637	6.36803	6.54078	6.41387	6.39545	6.44073	6.34288	8.29288	6.50015	6.32846	6.35347	6.57244
238166_s_at	8.62825	6.52606	6.82729	6.30149	6.4586	8.22344	7.17674	7.34335	7.78384	7.54884	7.47002	8.13126	6.32878	7.4461	7.06546	6.96895	7.18199	5.93557	6.42694	6.74839	6.71618	6.82157	7.64689	6.62915	6.75909	7.63146	6.7946	6.63232	6.16933	8.32865	7.30187	6.4661	6.44319	7.17125	6.9748	6.34982	6.65068	6.93561	6.83179	10.3959	6.9612	6.86786	6.95866	6.40467	11.7566	7.20482	6.306	6.41726	7.31755
238167_at	72.0144	84.5973	76.7434	50.0981	73.7501	74.8769	74.3282	91.0892	79.5698	94.6966	111.901	74.921	81.776	52.8526	79.6782	83.4089	76.0238	65.5759	84.7821	107.871	72.0864	70.9091	54.3359	75.2169	60.9018	63.9734	78.7674	82.1509	61.2805	93.342	62.4429	52.6882	79.1466	61.79	70.0857	62.2778	80.0174	102.941	80.0262	135.857	89.9576	89.1901	44.0372	93.2907	78.9373	111.572	75.5673	96.167	123.593
238168_at	8.85774	8.16633	30.7637	7.89803	7.4262	8.70539	16.5471	11.6655	8.94076	8.41264	46.5335	10.1184	8.55028	8.60219	8.38026	8.25298	7.7475	7.0394	7.74919	7.99055	7.93791	6.80586	7.61557	7.38309	10.3376	7.26522	10.9816	6.81614	7.11788	8.1292	7.51509	7.18533	7.1633	13.4807	9.34387	7.93748	7.22407	7.28134	7.94997	10.6814	7.69111	13.2394	7.80755	8.66763	8.13415	8.4523	16.2056	8.71922	8.5144
238169_at	23.6701	26.8289	12.8149	26.0686	24.1219	23.3692	27.4953	21.5704	28.2946	31.283	19.1911	25.7186	36.7738	24.0398	27.4677	58.5413	29.9246	24.831	77.0954	26.3825	50.4053	26.3211	31.4088	28.458	68.7775	22.5033	26.7548	21.8131	26.2998	26.6858	36.474	21.3062	21.3243	40.5079	23.1643	23.5159	31.7111	30.428	26.3448	31.2588	26.7155	26.765	28.4556	22.7697	20.0965	32.5326	21.8106	22.364	32.2386
238170_at	15.3145	9.5889	7.27275	8.70603	11.5687	9.69881	11.32	12.073	10.0093	9.82969	9.77195	9.30015	9.32894	12.8216	9.74412	9.60924	19.3679	11.5256	14.4359	9.49665	9.52381	10.9832	9.03127	8.35961	20.657	14.2609	24.1487	7.46767	12.5777	11.7292	9.01199	7.48646	9.64153	9.57391	10.9701	9.51806	30.6979	9.20967	11.5256	9.54403	9.84879	29.0528	54.4016	18.2534	13.2376	15.2847	9.48867	17.5986	9.73082
238171_at	5.34825	5.13963	4.93638	8.29915	5.20978	6.78297	5.04555	5.22948	4.89697	5.22626	8.93069	5.33474	4.96869	5.5495	4.46244	6.93277	7.92922	4.92078	15.1934	14.4341	5.57018	5.08061	13.9667	6.9052	5.03403	11.387	6.45007	5.58643	5.77604	4.71803	8.71835	5.55467	5.30301	5.12574	5.77586	5.03605	21.8698	10.7554	5.66874	36.4446	5.25307	10.3892	6.83362	9.13143	30.5084	5.28953	9.11536	5.03532	4.69277
238172_at	24.8206	18.4252	18.2193	18.5982	18.3758	17.4556	18.8907	12.9947	9.70863	30.7999	14.3766	19.0153	20.554	13.7759	12.5496	18.4346	18.4035	17.8532	22.395	32.0637	21.6958	20.2607	18.532	21.7868	13.7345	37.4484	18.3482	19.6617	16.4174	22.9312	16.0863	19.4257	19.0732	27.1354	16.3449	32.0767	18.2923	17.2551	25.6914	13.0645	25.0494	18.4165	18.4752	18.2654	18.4031	18.6356	12.3485	21.9255	18.7045
238173_at	13.5721	13.1697	13.3428	12.498	11.4225	13.8341	13.5553	13.3815	22.9239	16.2989	13.9112	13.4574	12.4802	15.9941	16.0166	12.8527	13.7817	11.891	12.5305	12.7693	12.5508	14.1938	12.7579	12.8937	13.8168	12.4139	18.4222	12.2532	14.2765	15.8064	12.6641	12.4069	16.8916	13.1232	16.7439	12.5495	12.7118	13.1527	16.2481	14.3528	13.3201	13.1461	13.2732	13.4046	16.9498	15.2547	12.7922	12.7313	19.928
238174_at	23.6163	14.8779	25.5073	21.9967	19.9924	17.5195	17.3196	16.0311	17.0361	16.0479	22.9938	12.8725	31.2149	16.4547	15.7212	13.3136	14.9792	11.9591	14.7678	15.1133	14.0226	31.0578	17.6754	24.4251	26.9665	12.7486	14.6692	27.8785	30.0929	15.5325	20.555	14.5531	15.5325	15.425	14.3465	14.2038	24.0088	10.8667	37.8072	23.324	15.1332	21.9574	15.0932	9.59834	14.8544	15.7429	14.1542	14.2765	16.2092
238175_at	6.81008	7.59187	7.06692	5.88171	6.29327	6.95111	6.78749	7.09053	6.94154	7.22886	6.71173	7.61776	6.09591	7.63295	6.7823	6.39408	6.4306	6.0248	5.94675	6.06402	6.12507	6.13059	6.34305	6.1535	6.28062	6.18125	6.30014	5.99439	6.09232	6.45727	6.25065	6.05679	6.10089	6.78401	6.4792	6.97414	6.21624	6.35677	6.17021	6.98226	6.54444	6.33579	6.51657	6.24472	6.3455	6.8535	6.17885	6.25312	6.96235
238176_at	53.5551	59.2473	46.5383	56.3542	47.519	56.1356	51.7488	61.5359	65.4972	61.9012	112.908	44.0631	45.5261	56.2936	54.2123	54.1736	42.2804	48.335	52.4036	49.723	51.0898	36.6758	69.0877	37.3966	51.624	53.2118	92.3687	128.359	53.2335	50.1152	42.8499	47.2518	45.9558	44.6147	42.6458	40.256	100.326	54.6426	23.9868	34.1997	67.6804	92.623	61.8704	30.2316	42.5326	48.0754	40.3006	56.441	47.2099
238177_at	8.28863	10.1808	9.03366	6.8834	8.19887	13.3734	10.2221	8.4533	9.00537	8.54592	8.85771	8.71561	11.0163	8.46676	8.79815	8.55558	8.42586	121.463	8.04431	9.87591	8.5818	116.452	8.09662	8.17697	8.29295	8.22316	8.33294	6.8605	8.85718	7.47307	8.09463	6.06839	8.50153	13.6133	7.21836	11.6049	6.72052	11.87	48.4609	8.86677	8.27099	8.40727	8.48423	8.89783	8.16897	8.46652	11.6234	8.13307	8.48423
238178_at	129.067	72.8389	49.1632	62.7405	41.1242	33.7461	61.7217	190.789	137.258	99.4389	22.4216	100.261	96.7727	48.478	54.9953	34.1937	83.161	29.954	34.448	25.9355	45.932	35.4595	18.7429	15.1177	21.4293	32.0756	37.9158	28.429	52.8136	131.202	44.4347	20.5394	31.0698	64.9819	14.7933	39.3244	53.0907	24.6902	37.2762	17.405	24.7567	80.7576	75.1114	91.8949	30.9919	137.283	46.7429	80.9836	73.3819
238179_at	5.84992	6.37532	6.30345	6.26552	6.36242	6.32587	6.45661	6.49658	6.59482	6.48933	6.50134	6.58008	6.01251	6.50171	6.38737	6.37917	6.36729	8.53651	8.82819	6.29987	6.29221	7.00981	6.35669	12.1332	6.14095	13.2101	14.4247	6.15966	6.2342	6.34949	6.09759	6.01664	8.92259	8.9695	6.38335	7.13933	13.1821	6.83557	6.29817	6.53062	6.39388	6.3832	6.66538	9.69471	7.4632	6.34693	6.72979	10.553	6.62089
238180_at	125.646	96.5009	108.409	79.8425	130.799	107.229	147.893	170.09	136.108	118.828	170.136	164.485	145.954	114.808	117.335	82.8197	103.634	57.9155	100.66	99.8739	85.8838	105.561	91.2351	57.7072	38.159	83.1816	88.5109	30.3364	99.3914	130.527	104.74	42.5649	68.5066	113.471	52.9977	86.8786	76.665	117.969	96.2705	108.035	123.201	107.405	105.375	68.9152	69.8671	241.596	91.667	85.3015	148.211
238181_at	4.76133	4.35188	4.29342	4.24521	4.33392	4.52516	4.53613	4.51839	4.60878	4.54841	4.48789	4.64168	4.2358	4.50396	4.46281	4.37229	4.34875	4.19531	4.23593	4.27031	4.24227	4.2698	4.33128	4.27155	4.29256	4.67864	4.32902	4.17421	4.80494	4.36459	4.28247	4.21586	4.26184	4.51047	4.38863	4.25247	4.68003	4.36628	4.27789	4.5107	4.3838	4.3541	4.36215	4.3049	4.35066	4.51005	4.27135	4.30388	4.57864
238182_at	7.08902	6.15272	5.88782	6.81459	5.76516	6.52425	6.41301	6.25539	6.68934	6.3206	6.32477	6.47386	6.14202	6.2761	6.12536	5.94424	6.05388	5.50597	5.96277	5.99488	6.63162	6.58216	6.64483	5.99242	5.81129	5.91983	7.26511	5.73866	5.92717	6.03116	5.75806	5.92256	5.85655	6.08539	6.19339	6.02894	5.92526	6.29736	5.93036	9.17242	6.0677	5.88999	6.06206	5.99325	6.11954	6.14732	5.66192	6.0009	6.34133
238183_at	11.6777	9.22175	8.97871	9.36993	10.2079	10.6942	11.0774	9.21638	9.47758	9.38661	9.22175	9.51471	8.73725	9.63393	9.37822	8.9845	9.23115	11.097	9.10524	11.4297	8.83018	9.8056	9.21566	8.93297	9.40096	9.15292	9.93575	8.78372	8.86315	9.21129	8.27281	7.31076	9.98213	9.34242	12.9134	8.94641	9.86469	12.734	9.15388	18.2429	9.31768	9.20644	11.7081	17.4243	9.21349	9.33328	9.1387	9.00831	9.76582
238184_at	7.66873	6.24297	6.26527	6.38506	5.83665	6.07577	6.5791	6.23231	6.54411	6.0971	6.2687	6.84438	5.87818	6.19248	6.24513	5.92582	5.95331	5.42452	5.55569	5.67294	5.74626	6.21654	5.77775	5.66528	7.51973	5.83287	5.77298	10.6061	5.56307	6.19965	5.82456	5.51734	5.64778	6.13795	6.59096	8.34403	5.84785	5.80422	5.72795	6.27783	5.88799	5.72841	5.80996	8.08607	7.93265	6.17232	5.68105	6.73241	6.34781
238185_at	11.106	14.4191	15.433	15.3241	17.7682	17.9853	11.5454	14.5129	10.7993	9.98279	13.9776	16.6538	22.6842	12.7788	14.04	7.60893	12.6974	12.8416	15.2302	11.7083	23.3	15.4176	10.7891	16.1855	10.8455	21.76	14.8265	12.1154	13.7509	9.40031	13.6325	15.4925	12.3454	12.6851	13.0436	18.4808	19.0497	19.6573	15.442	18.071	8.73088	14.2172	12.7969	16.0974	25.5111	13.3484	23.0807	15.5342	19.7277
238186_at	8.64419	7.22292	6.66138	7.0749	7.78048	7.39841	8.05208	7.3739	8.24576	7.1968	12.1977	7.47374	6.5748	10.2483	6.98773	8.08856	7.20826	6.51355	7.07768	11.1082	9.43081	7.11977	7.48856	6.3941	6.639	6.6592	6.7719	6.65285	8.11229	6.85833	6.6079	7.03255	6.92693	7.28813	10.8408	7.23523	6.6709	6.77173	7.02188	10.3293	7.27917	8.89551	8.07067	6.68719	7.78886	7.31932	7.17238	6.72304	7.50692
238187_at	10.2558	10.0124	9.50264	9.81849	9.97798	10.1045	10.2776	10.1634	10.5145	10.1656	11.3646	10.3512	10.2776	10.4797	18.5164	10.0101	9.551	9.69222	10.4243	9.909	9.83889	8.49098	9.97403	9.90944	9.91363	9.31007	8.96519	8.89065	9.68883	9.97403	9.3608	9.75663	9.87063	11.6989	10.0194	9.86324	6.83243	9.87889	9.88223	10.2437	10.0375	9.99871	10.028	9.92051	13.0558	10.142	9.86962	9.38437	11.0485
238188_at	8.70049	7.63647	7.70123	7.25861	7.83639	8.08221	10.0095	8.53972	9.15565	8.37026	9.30903	8.65456	7.69823	9.00545	9.24612	12.7274	7.51838	7.62212	7.55524	7.36019	7.5688	7.43957	8.05153	7.91448	10.6158	7.71418	7.82097	7.73976	7.23792	7.91065	7.74827	7.20736	7.27489	8.00689	8.03239	7.86403	7.46463	7.88586	7.78076	11.519	8.18318	7.86288	8.20104	8.35513	7.86898	8.15582	7.359	7.78067	8.32967
238189_at	5.63353	5.27139	5.19604	5.11013	5.3172	5.37896	5.90185	5.55584	5.74224	5.55849	5.56488	5.66613	5.07318	6.60298	5.36804	5.66604	5.31453	4.965	5.11437	5.16525	5.25072	5.05177	5.26326	5.27193	5.33309	5.27741	5.3077	4.96001	5.12919	5.30726	5.21466	5.07501	4.98193	5.37571	5.3407	5.25205	5.21392	5.32888	5.32909	5.57864	5.35754	5.30758	5.37937	5.27757	5.31927	5.51456	5.19045	5.22834	5.38159
238190_at	7.44657	7.44731	8.7126	7.2879	7.02389	7.41058	11.2184	7.56926	7.53553	7.59866	7.02276	7.52839	7.30602	7.71527	7.43588	7.45063	7.88509	7.2972	7.49081	8.34403	7.78427	7.98637	7.42868	5.32411	7.39179	7.37702	8.71991	7.11827	7.44457	7.42016	7.23113	8.1925	8.24142	6.08122	9.28728	7.40058	5.35869	7.45277	6.90203	12.0854	5.44368	6.61664	8.45145	6.97025	9.69015	7.39223	7.65611	7.38306	8.85734
238191_at	52.0157	42.1529	17.899	24.3355	48.016	51.1084	33.0684	86.3991	27.4938	138.362	26.7866	49.3328	64.5581	31.9613	63.7344	72.6744	74.0888	144.821	197.833	54.2023	35.2836	62.7412	146.396	92.625	86.4212	183.468	194.652	41.557	116.237	85.2665	155.963	76.9167	44.9256	72.8592	121.555	97.8919	150.532	102.038	217.812	129.887	94.7133	72.8563	75.1844	60.4788	162.146	92.9851	29.4632	31.4507	35.6643
238192_at	13.3948	11.4091	11.0123	10.8209	11.3545	12.2022	7.18994	14.0644	27.3754	16.6012	11.8591	16.0185	11.0897	12.9497	11.6417	11.659	18.6673	10.7337	10.831	9.8659	11.5864	11.0667	11.34	7.60941	7.94439	11.0925	10.0971	7.11021	16.4659	11.3542	10.6089	11.071	11.3542	10.0676	15.496	10.9881	18.8422	9.1643	11.2336	10.1439	11.4468	11.39	11.4186	11.2801	11.3929	17.4293	11.2214	14.622	11.7924
238193_at	8.39042	9.95648	15.2753	9.87724	9.99232	9.32295	10.4855	9.65828	10.2109	10.986	10.0596	9.00911	10.4032	9.65944	11.937	10.0775	6.80835	9.82377	9.7775	15.6514	9.79354	7.9927	9.6517	9.92791	11.1917	8.10295	18.3361	9.56201	8.88783	10.0153	13.2738	10.4952	9.78173	8.42813	16.3135	9.89655	6.4185	8.09066	9.87304	8.84826	8.47512	7.15435	11.9886	11.3799	10.0544	9.3502	9.85524	9.14797	9.84808
238194_at	6.23738	8.5532	8.52098	7.48551	7.66155	7.56255	6.48337	11.7565	11.0422	9.88719	8.98765	7.31745	6.07048	6.31504	17.4322	5.95467	5.91109	6.00985	4.73986	6.12432	5.14712	6.17227	6.05693	5.73725	6.1553	5.50332	5.71028	5.0671	5.50725	6.17375	5.87932	6.05252	5.79114	7.97316	7.64941	41.0647	4.65928	5.03781	5.70497	5.22072	6.02442	5.76601	5.85753	6.14282	8.90635	7.0175	6.38334	7.2321	7.31426
238195_at	4.6344	4.37804	4.30855	4.28493	4.34686	4.47983	4.58591	4.53337	4.6287	4.49648	4.53683	4.63647	4.23522	4.59284	4.51051	4.37821	4.37738	4.13513	4.26229	4.298	4.26881	4.30154	4.31725	4.25716	4.31986	4.32923	4.34404	4.34672	4.91484	4.37277	4.26311	4.22357	4.25417	4.44811	4.39222	4.85098	4.3167	4.36828	4.31457	4.52245	4.38748	4.37226	4.39826	4.28616	4.38871	4.51308	4.30912	4.31384	4.52285
238196_at	6.06912	5.84481	5.71033	5.62335	5.80741	5.94467	6.07446	6.22992	6.26487	6.07772	5.97514	6.19115	5.5971	6.26543	6.00924	5.85121	5.79792	5.47966	5.66642	5.692	6.10074	5.71295	5.79172	5.70309	5.7473	5.72448	7.33291	5.54838	5.78475	5.81433	5.73223	5.59287	5.67069	5.97968	5.824	5.69378	5.72721	5.81976	5.71654	6.0427	5.82161	5.82215	6.52626	5.76603	5.95861	6.0093	5.6986	5.74345	6.15657
238197_at	4.64678	4.44028	4.35353	4.29866	4.40429	4.53541	4.6404	4.58813	4.7207	4.5661	4.56989	4.68675	6.51657	4.60775	4.56328	4.44371	4.41506	4.20206	4.30967	4.3425	4.31693	4.36061	4.39629	4.33874	4.63003	4.35266	4.4035	4.22091	4.28088	4.41456	4.36219	4.28968	4.32911	4.5399	4.43924	7.0714	4.37053	4.43068	4.35164	4.66878	4.448	4.43081	4.44632	4.36417	4.42342	4.55721	4.34426	4.36906	4.5753
238198_at	5.73064	5.52447	5.44338	5.3908	5.50259	5.62605	5.69685	5.68657	5.937	5.67499	5.65832	5.79521	5.37292	7.50514	6.232	5.5299	5.52866	5.30341	5.4683	5.48556	5.41378	5.44593	5.49224	5.49784	5.46869	5.44653	5.49302	5.269	5.3538	5.50259	5.43222	5.35008	5.44977	5.63944	5.54315	5.3902	5.46717	5.53183	5.43981	5.72131	5.54902	5.52491	5.54618	5.46689	5.52204	5.65039	5.44184	7.47095	5.67082
238199_x_at	1128.5	1132.05	1082.15	1107.51	1051.71	1180.09	1068.33	956.327	1002.54	1070.93	1060.22	1092.17	1663.71	1184.65	1104.38	1085.26	1005.77	967.501	986.885	1086.17	1197.06	737.592	270.349	888.045	1130.44	834.965	1668.81	678.203	1007.03	1005.12	497.428	1037.47	1046.95	1149.49	1384.66	1103.16	641.012	922.269	803.74	1141.1	1615.92	639.094	1205.26	1257.9	1217.4	1022.57	1072.98	1023.71	1156.69
238200_at	14.7602	14.5539	15.3865	10.8163	11.4591	12.334	14.5286	13.0892	14.4823	17.5424	12.8547	13.5574	10.6266	12.2508	12.3947	11.7419	11.6897	11.4349	11.7285	13.5669	11.5281	11.3044	11.6477	10.2361	11.4391	10.3734	11.7126	11.6582	11.3732	10.6634	10.8603	11.1547	12.1817	15.0483	11.7836	11.4887	10.3515	11.4098	11.5319	12.6986	13.274	15.9475	12.3304	11.5922	11.6154	12.5125	11.5372	11.578	14.8931
238201_at	10.4272	6.95392	7.2218	6.73709	6.88559	7.29934	7.48391	8.21895	8.84554	8.37567	7.34899	7.62053	6.7682	7.38311	7.24885	6.98119	6.83993	6.4249	6.52798	6.74013	6.65558	6.75392	6.84704	6.92347	6.30211	6.81869	6.9219	6.46694	6.7981	6.92408	6.78808	6.78727	6.78659	7.0922	6.98037	6.87617	6.67897	6.44824	6.91045	7.07614	6.98775	6.94103	7.00571	6.82876	6.97473	7.02482	6.75195	7.29904	7.95749
238202_at	17.2825	17.3165	17.1453	16.9132	17.4791	16.4636	18.5885	16.5602	20.931	18.3234	15.8248	18.7636	16.2851	17.1991	16.608	17.6209	16.7307	16.0823	25.8263	16.4791	18.3506	18.8707	16.8351	20.5217	16.18	18.6568	18.2041	16.0422	19.5824	16.6898	18.2725	16.8629	20.072	27.5056	28.1008	17.6897	17.494	35.4324	16.1569	67.773	19.9481	15.5021	21.7133	16.6946	20.3194	20.0853	16.4983	15.4087	18.2669
238203_at	12.9858	6.24378	6.37576	6.30366	6.81172	6.70389	7.17766	7.35793	7.81005	9.99121	6.94532	7.57533	6.12052	7.63908	6.70981	6.54096	6.63974	5.95421	6.3509	6.37204	6.37149	6.03131	6.44958	6.69279	6.46273	6.40105	6.42824	5.94052	6.17345	6.42992	6.36942	5.85415	5.86118	7.06735	6.46169	5.96305	6.41208	7.54261	6.06236	7.32006	6.47066	6.50362	7.57782	6.52499	8.79284	7.07868	6.37408	6.42507	7.33206
238204_at	7.51935	8.3066	6.60163	7.27076	7.0452	8.19482	7.13812	7.37085	7.66339	7.37466	7.38178	11.0869	6.72249	7.16983	7.30128	7.05562	7.29328	6.45943	6.96371	6.67606	6.63034	6.68512	7.89307	6.71009	7.15435	7.48371	7.05562	6.24785	7.77517	7.03523	6.89552	6.58241	8.01531	8.9894	6.60658	7.26685	6.63074	7.05562	6.88859	7.39882	7.10454	6.81366	10.7824	8.14574	7.45511	7.43419	6.97188	6.82845	7.3435
238205_at	5.02331	4.75158	4.6425	4.65028	4.93261	5.38574	5.02401	4.95298	5.11329	4.96253	4.9561	5.78389	4.55266	5.15522	4.90926	4.75389	4.73101	4.46762	4.58896	4.64046	4.65968	4.68076	4.72656	4.67305	4.67557	4.65093	4.69975	4.47951	4.56679	5.0825	5.16831	4.61772	5.17935	4.87583	4.75627	66.8863	4.66956	4.75171	4.65522	4.96027	4.7619	4.74075	4.76211	19.028	4.7354	4.89986	4.74356	4.683	4.94068
238206_at	7.35096	6.28505	6.0726	6.16544	6.24776	6.77468	7.30943	6.34947	7.7602	6.9521	6.40445	7.14084	6.14086	6.90337	6.46955	6.44258	6.36664	6.11763	6.14075	6.17989	6.14474	6.18508	6.2443	6.05641	6.22373	6.2063	6.24237	5.98705	6.10753	9.24126	6.16008	8.28822	7.30905	6.70541	6.25864	6.14115	6.21805	6.30267	6.17741	6.85873	6.3131	6.2902	6.714	6.19257	6.26546	6.75766	6.18193	6.20632	6.77982
238207_at	19.494	27.0361	29.603	13.6848	24.4598	22.8318	26.4014	19.1732	23.1748	14.7825	31.2288	31.2409	17.6359	26.1415	28.9032	21.0527	18.3931	18.5221	29.4897	19.6401	18.592	21.2195	17.8471	20.131	14.284	26.8796	31.4811	17.3304	25.9335	17.0284	16.1762	14.9163	20.7317	17.845	20.7166	17.8588	17.2876	17.9851	21.872	34.5345	21.4513	13.2373	30.0294	21.3712	22.9147	17.4108	19.8754	18.3658	20.9259
238208_at	7.03905	6.95475	7.91547	6.46962	6.87849	6.97378	7.21309	7.10826	7.299	7.13955	8.30527	7.53486	6.76854	7.1274	7.59121	6.76898	6.895	6.5979	6.77651	6.65342	6.80359	5.88138	6.8731	6.78274	6.87046	6.80846	6.90894	6.63275	6.60793	6.91783	12.2267	6.71706	6.80403	6.92292	6.92658	7.55349	6.85819	6.91228	6.83347	7.05658	6.77803	9.6001	6.77074	6.84271	6.90878	8.82385	7.30125	6.85401	7.00248
238209_at	15.6033	11.8204	11.7202	11.6396	11.7882	13.1499	12.1268	12.0564	12.2346	11.97	12.7779	12.2082	9.95386	12.7325	11.7967	11.5726	11.8013	11.4851	10.949	11.7308	11.6608	11.6988	10.5087	11.7219	11.7489	11.7487	11.7819	10.5023	9.7407	11.7962	11.6725	11.5849	11.6575	17.0257	12.0648	14.162	10.3652	11.842	11.7068	12.0958	11.8725	11.8355	11.622	10.5102	11.8234	11.9646	10.1378	11.7373	12.0151
238210_at	18.4499	17.3846	17.4215	16.7954	13.5991	15.9165	15.2923	17.4714	15.8896	14.4612	16.646	15.7063	13.248	17.6297	14.5222	17.5044	17.3233	13.5311	16.7982	16.9198	16.8452	17.0304	15.7251	20.0045	26.7815	17.0716	17.2735	13.7254	18.7291	20.2629	17.0575	15.2358	16.8356	17.2845	17.5004	16.4236	25.797	17.2163	16.94	28.0473	16.986	20.842	17.5223	20.9534	17.407	17.9792	16.9073	16.9881	18.0812
238211_at	5.90093	5.41741	5.24896	5.22846	5.30685	5.56077	5.90085	5.68139	5.8682	5.71835	8.46534	9.09133	5.27022	6.84112	5.63625	5.38176	5.3167	5.06646	5.12926	5.54647	6.34313	5.47858	5.35636	5.29607	5.30603	7.07629	5.34362	5.02111	5.21772	5.775	5.28347	5.16389	5.23755	7.33805	5.80993	5.24097	5.693	5.39472	5.28585	6.98083	6.91962	5.39419	5.44684	5.33487	6.34576	5.59015	5.27001	5.26404	5.68684
238212_at	8.83161	6.11177	5.99368	5.74268	6.04341	6.61687	6.90654	6.65499	9.72846	7.0996	7.39703	7.19491	5.80375	7.32967	6.57071	6.2577	6.21263	5.37636	5.91823	6.0253	5.99235	5.89656	6.10272	5.95563	6.02306	5.94533	6.10222	5.71362	5.88043	6.20561	6.01762	5.89003	5.75395	6.47032	6.23188	5.92083	6.02183	6.13684	6.03512	7.02766	6.16377	6.13201	6.25835	6.06364	6.12277	6.61953	5.87329	6.05546	6.72041
238213_at	5.28612	4.91406	4.78607	4.70524	4.85535	5.05667	5.27267	5.09918	5.27915	5.16383	5.12169	5.20765	4.73228	5.12279	5.10822	4.93391	4.91615	4.64932	4.7179	4.88154	4.72885	4.78127	4.84981	4.82321	4.85413	4.83082	4.88016	4.77542	4.69748	4.8934	4.82087	4.67285	4.82507	5.32117	4.93233	4.74267	4.83983	4.91072	4.78913	5.60427	4.93146	4.88581	4.95027	4.81815	4.90873	5.05494	4.77446	4.83397	5.0804
238214_at	6.6887	15.5387	15.5106	17.6242	14.8555	13.2456	15.4957	11.5272	14.7912	9.578	14.7292	12.1308	16.5489	24.9044	13.9244	20.1778	16.1707	11.7465	46.1636	38.2338	39.203	11.4493	35.9723	22.0643	16.5453	16.625	125.077	8.01715	12.2105	11.53	32.9927	16.4146	10.993	13.6209	207.087	12.6251	12.3891	14.7955	5.30624	32.7444	27.8439	12.945	12.7136	125.571	63.1952	8.33718	8.41508	15.3658	8.96065
238215_at	6.61498	6.38887	6.14611	5.99695	6.34014	6.66549	6.84706	7.01692	7.70225	7.1096	6.81071	7.08834	6.07024	7.10942	6.79559	6.43243	6.36547	5.74992	5.99378	7.22845	6.11168	7.23115	6.35303	6.13164	6.30547	6.14944	6.34615	8.32377	6.31486	6.46815	6.26618	5.94639	6.22649	6.63299	7.21099	6.23036	6.16354	6.40382	6.27697	6.79004	6.43917	6.37491	6.40259	6.25346	6.38238	6.89271	5.51474	6.29575	6.99622
238216_at	6.51004	5.96272	5.95324	6.17449	6.0663	6.20378	6.37287	6.33161	7.88874	6.71871	6.33474	6.91314	5.70603	6.63698	6.32091	6.23872	6.01488	6.28919	5.61769	6.1808	10.8522	6.90956	9.56731	5.89732	6.03173	5.36219	6.06412	5.56441	6.11424	6.23008	5.83742	5.59326	5.81851	8.52158	6.27796	5.85068	6.20583	6.13479	6.06372	6.88799	6.36446	10.3676	6.86317	6.18339	9.39483	6.79674	5.91234	6.02012	10.1197
238217_at	5.31621	5.12313	5.14756	5.05367	5.96479	6.54948	5.27048	5.25992	6.54058	5.20126	5.21013	5.34616	5.12839	5.24094	5.85958	5.1136	5.12565	4.93736	4.99785	5.51408	5.03461	5.06699	5.07688	5.05149	5.05223	5.08444	5.01992	4.92797	5.02857	5.11314	5.05066	4.98986	5.05739	5.2159	5.10141	5.06138	5.08014	5.13786	5.08502	5.21769	5.12218	5.12578	5.12873	5.08466	5.49458	6.155	5.0718	5.53093	5.30804
238218_at	7.80217	7.3606	14.0353	11.0528	7.3653	7.4149	7.49723	7.67851	7.35132	7.45597	7.44049	7.49257	7.37628	8.37053	7.08435	7.38168	7.37628	6.95107	6.65925	9.96276	7.04444	7.34524	10.1817	7.34582	7.35263	7.40716	7.36658	7.64042	7.29816	6.73183	8.58686	11.8755	9.41991	7.43002	7.94467	7.67428	7.38088	7.37699	7.23666	7.48486	7.38746	7.38145	12.2176	10.3494	7.37322	7.27104	7.21634	7.33735	11.5625
238219_at	5.40715	5.26631	5.19055	5.15235	5.2358	5.45714	5.57292	5.49516	5.81709	5.49301	5.49777	5.72541	4.9717	5.58433	5.44635	5.26503	5.25024	4.97048	5.1515	5.14896	5.10036	5.10222	5.23675	5.12974	5.1676	5.16898	6.2413	4.96476	5.08623	5.21235	5.16474	4.97424	5.15124	5.32866	5.28819	5.1284	5.17669	5.2566	5.16563	5.46584	5.26899	5.25426	5.26675	5.20652	5.24559	5.46558	5.15186	5.1705	5.52502
238220_at	17.0832	10.9611	10.1843	18.1206	12.8528	12.1695	13.7209	16.6828	17.3218	21.7475	11.5399	11.1124	12.3107	11.5751	11.1062	11.2462	12.5284	27.3062	8.51012	11.0669	11.1002	12.9132	15.4783	22.4103	22.6339	11.0593	19.7351	11.9052	11.0125	12.0634	32.0523	19.486	10.8526	11.4375	11.9512	13.5852	11.1202	11.7727	21.1555	10.8941	14.6163	31.3558	46.5577	17.8051	11.2215	18.6446	13.5576	10.8932	12.2314
238221_at	5.00146	4.84732	4.7863	4.6658	4.81282	4.91269	4.93483	6.17316	5.25042	5.06988	4.95618	5.05148	5.16075	4.97933	5.0137	4.84329	4.83446	4.67326	4.67031	4.78625	4.75504	5.00864	4.80758	4.79101	4.78226	4.78044	4.82621	4.6589	4.73677	4.82981	4.89928	4.71595	4.76635	4.9121	4.84722	4.76439	4.93839	4.84333	4.81108	4.96062	4.85338	4.83255	4.84329	4.7801	4.83911	4.92987	4.77532	4.79401	5.04792
238222_at	5.19347	4.87729	4.78161	4.71897	4.78829	5.0237	5.09636	5.1942	5.20944	7.01307	5.1025	5.22698	5.07376	5.23451	8.73432	4.87282	4.78935	4.55997	4.69588	4.3891	4.74918	4.76284	4.83521	4.74718	4.8083	4.77404	5.47114	4.63637	4.71127	4.86967	4.81342	4.67364	4.7204	4.97954	4.96405	4.84919	4.85832	4.87008	4.76842	5.06238	4.8828	4.85774	4.88553	4.8303	4.87282	5.15809	4.77	4.79238	5.07661
238223_at	5.83866	9.00165	5.0162	4.92872	6.27461	7.60641	5.52868	10.5401	5.67445	6.02346	9.86776	5.7866	7.63799	6.00068	12.9115	5.06607	6.97968	7.67921	4.93234	4.89353	4.9411	5.01026	4.69637	4.22368	4.66711	4.60061	4.6893	4.57117	4.93365	9.39804	4.4645	4.89444	5.41705	6.68737	5.08305	4.96804	4.97756	5.14668	5.85116	5.43557	5.03124	5.0142	8.11754	5.54015	6.18217	5.23246	7.08979	5.67337	11.9388
238224_at	8.77089	7.03599	6.81498	6.59807	6.91754	7.50436	8.90954	7.89625	9.71873	8.10884	7.8685	8.86944	6.67006	7.5941	7.19554	7.20379	7.31085	6.27397	6.38292	6.6964	6.73987	6.3746	7.07264	6.54553	7.61103	6.82803	6.90002	6.61883	6.18683	7.62894	10.0027	6.54876	6.61071	7.2743	6.94493	6.67003	7.04012	6.95633	6.81842	7.69534	7.00975	6.91783	7.46444	6.64023	7.13749	7.52465	6.84168	6.57201	7.58988
238225_at	12.7978	8.07091	7.94433	7.87689	8.54181	8.11511	8.40381	8.40106	8.5263	8.26397	8.27459	8.47052	10.0911	8.44073	8.32362	8.09736	8.04661	7.70313	7.87893	8.02315	7.89036	7.93728	11.4445	7.9264	7.77846	7.88998	7.98463	7.8653	8.59667	8.02943	7.72352	7.62788	7.87848	9.38831	8.08278	7.80527	7.97458	8.07907	8.87233	8.36133	8.11515	10.9278	8.10897	7.9837	8.08052	9.18229	7.92865	8.01455	8.29477
238226_at	28.1167	32.9482	35.0629	28.605	24.2294	28.2722	28.6653	24.6244	24.9575	29.4236	25.0571	30.4035	32.8218	32.1297	38.6111	34.5866	16.1275	26.1568	34.5035	33.5599	36.5643	16.6861	37.3576	23.8221	30.6534	31.2036	27.8544	15.3608	23.5328	24.1778	23.127	26.6486	36.7219	30.895	24.3681	35.8752	32.2427	24.2852	24.6885	55.4545	28.9731	24.247	24.3033	20.8922	26.555	33.4636	36.9045	23.9673	30.1782
238227_at	8.32033	5.52177	4.77717	8.83514	5.46388	5.85951	8.53851	5.57458	6.51401	5.89406	5.57636	5.71013	6.34805	5.85518	5.7938	5.15995	6.96387	5.15942	5.6785	5.44022	5.3306	6.36396	5.47054	6.88599	5.46242	5.34862	5.47384	5.3268	10.707	9.53794	5.39897	4.70836	5.25941	8.75748	5.56813	6.14079	13.6393	9.69279	5.50337	7.0582	9.17742	8.58552	5.50147	5.16303	5.54153	6.6596	5.34078	5.0291	6.54259
238228_at	39.9252	38.1291	26.4198	40.4275	36.531	39.6811	38.6629	29.9029	32.7796	41.4079	49.9497	52.2622	14.8279	41.0211	39.507	37.6151	52.515	38.2478	56.4255	68.9258	38.8588	19.6583	47.4921	25.4926	36.5919	46.9478	36.7619	86.7757	39.4349	39.5479	30.2455	36.5467	46.8625	50.1125	39.075	39.8495	45.921	43.3155	32.4958	50.6801	30.3864	56.1918	48.6242	40.4367	47.8578	39.8799	38.2371	43.4495	43.7062
238229_at	11.748	10.8	12.0954	10.3038	10.564	11.222	12.4816	16.3651	14.9737	12.4773	11.4604	11.7835	10.214	14.0578	11.2699	10.8963	10.7146	15.7687	10.3097	10.5382	10.2321	10.2889	10.3359	10.4248	10.499	9.75789	14.6455	8.89563	9.4101	10.7926	10.5601	10.4809	10.3343	11.3904	17.6689	11.8402	10.4896	10.2718	9.78539	13.7351	10.8092	10.7817	10.747	14.4469	16.2398	10.7037	10.4266	10.4755	10.8635
238230_x_at	8.91183	10.697	8.82007	8.2696	10.6267	8.70082	9.11352	11.4197	9.81303	9.06127	8.95803	14.6237	8.83515	9.66215	8.59906	7.97197	8.83328	7.6694	12.2474	8.76509	8.86701	13.3582	9.32313	10.6626	7.76212	8.90626	8.94594	7.43099	8.82786	25.0585	8.48767	7.40709	8.58321	9.02997	8.42545	8.95803	7.73836	8.63159	8.91472	8.76948	8.25052	9.82493	8.99423	8.4689	8.96365	17.192	8.21257	8.89011	9.93279
238231_at	50.3644	10.9755	10.5993	10.3512	10.3872	15.4516	12.6116	11.8065	12.2719	12.2128	11.8177	11.0244	19.1419	16.7254	8.42657	11.0287	25.1585	8.8715	18.3573	16.3254	15.7347	12.9802	29.2282	10.3469	10.4085	17.9587	13.8896	10.0482	21.288	42.406	25.2331	20.1275	7.57313	18.1209	10.9204	12.872	19.8993	10.6005	16.2529	12.9577	8.16521	10.9674	14.6873	17.5838	20.0468	12.9175	10.228	10.4262	11.8811
238232_at	6.20087	5.94723	5.8151	5.77461	5.91643	5.97159	6.22572	6.07318	6.23025	6.11051	6.55045	6.93821	8.30563	6.13853	6.07204	5.97003	6.66263	5.85477	9.5934	7.53394	5.83735	5.8479	6.10578	7.06293	5.85894	5.85824	7.23954	5.30828	5.39098	5.92812	5.84018	5.36488	8.08127	6.06142	5.95652	5.78242	5.83787	6.39564	7.14651	9.49643	5.98166	7.03729	5.97635	6.34019	5.86891	6.12853	5.84227	5.86811	6.66526
238233_at	6.22101	5.49956	5.39252	5.2926	5.66685	6.72967	5.73215	5.66633	6.45802	6.65395	6.4294	5.81629	5.28247	5.98435	8.08484	5.44637	5.44043	5.14649	6.43988	5.3646	5.30813	5.37187	5.51155	5.36133	6.56863	5.83072	5.45083	5.19609	5.41413	5.43465	5.43906	5.23649	5.30554	5.59733	5.52628	5.32502	5.39803	5.47379	5.40722	5.70125	5.86147	5.55732	5.50426	9.75262	5.56023	5.68907	5.39877	5.46636	5.91258
238234_at	8.53482	6.68318	6.44609	7.86057	6.6618	7.27097	8.06673	7.38521	8.58857	7.81497	7.58131	8.18297	6.53534	7.53084	7.14567	6.98868	6.7305	6.01428	6.28434	6.40434	6.30821	6.43116	6.66095	6.41262	6.56497	6.46935	6.60309	5.97206	6.29233	6.87225	6.5841	6.24063	6.30796	7.01746	6.75956	6.36099	6.48005	7.61404	6.47171	7.41101	6.85403	6.697	6.9105	6.54744	6.67073	7.2035	6.35652	6.58836	7.40257
238235_at	10.1936	9.75547	9.20333	8.34783	10.6162	8.59809	8.83046	8.71128	8.86493	9.2013	14.0054	9.41562	8.25249	15.7398	11.8073	8.41395	8.40194	8.17516	9.63371	10.6283	8.29271	8.31647	8.48443	8.3896	7.17158	8.4102	8.38026	8.19299	8.33456	8.46981	8.38092	8.23639	9.2341	8.78761	8.49005	8.2704	8.43586	8.41797	8.33494	8.73576	8.94835	8.50033	8.90561	8.43278	8.10191	10.8122	8.39161	8.42753	8.56973
238236_at	7.87135	6.95406	6.83473	6.65961	6.96102	6.99781	7.16843	7.34769	8.02334	7.42443	7.41795	7.21495	6.58277	7.45769	7.10878	9.31515	6.99812	6.77657	6.85829	6.90974	6.67676	7.82498	6.97385	6.82356	6.89619	6.82957	6.96322	6.46807	6.753	6.92662	6.89089	6.60343	6.67935	7.07611	7.00132	6.79905	6.8568	6.99748	6.89032	7.4636	7.0122	6.99108	7.01206	6.93192	7.93044	7.49572	6.97588	6.91174	7.3715
238237_at	7.22911	6.19523	6.07693	5.80299	6.20813	6.65495	6.99673	6.77106	8.25476	6.81979	6.80667	7.73274	5.80231	6.85168	6.64065	6.33977	6.34221	5.67394	5.9265	6.04324	5.89541	6.07321	6.1796	6.03532	6.17265	5.99291	6.20685	5.77448	5.93754	8.11794	6.08975	5.88448	5.96309	6.68734	6.25691	6.1359	6.09236	6.23042	6.10702	6.92913	6.40879	6.19918	6.36432	6.13072	6.29454	6.6793	6.1393	6.08724	7.01596
238238_at	9.10167	8.89545	8.79347	8.36684	8.64124	9.61247	11.4621	9.01022	10.076	9.01593	8.03116	10.977	8.70451	11.1154	10.2848	11.3203	9.18213	8.6171	8.76126	9.60013	9.94606	8.96641	6.33287	10.2572	8.44281	8.26549	8.42607	7.94954	7.64406	11.04	7.90435	7.72574	9.8443	15.6486	9.01201	8.96647	8.54705	9.64526	10.3026	10.218	9.03486	8.88933	9.37646	10.6687	8.56767	10.0663	8.23976	8.54127	11.1477
238239_at	4.43293	4.25708	4.77532	4.18474	4.23611	4.47638	4.5637	4.39698	4.7122	7.97484	4.48586	4.62994	4.1263	4.48999	5.41373	4.26581	4.25377	4.11043	4.01218	4.21662	4.19231	4.20561	4.24637	4.21011	4.22973	4.7017	4.2409	4.11451	4.15736	4.25365	4.19697	4.15908	4.16876	4.30866	4.24906	4.17123	4.22103	4.26303	4.20948	4.4176	4.27022	4.25835	4.88036	4.42037	4.25394	5.75142	4.19546	4.38722	4.38149
238240_at	4.39477	4.2524	4.21162	4.17729	4.24809	4.29088	4.38583	4.31733	4.46301	4.33417	4.34182	4.4346	4.17486	4.3642	4.3108	4.28935	4.24948	4.03184	4.19329	4.21034	4.19125	4.37308	4.24578	4.21171	4.21906	4.21539	4.23957	4.11625	4.14633	4.24947	4.19642	3.96292	4.19571	4.30901	4.26524	4.19168	4.22919	5.1285	4.9045	4.6431	4.27143	4.25929	4.26835	4.21705	4.25024	4.34129	4.20866	4.2176	4.32314
238241_at	12.6165	11.0429	11.4593	11.782	11.7767	12.346	12.6231	10.055	14.3214	12.4836	13.1915	12.7289	11.2278	12.5311	16.1358	12.1442	11.684	11.0843	13.8648	12.0333	11.99	11.4572	11.62	12.9714	9.53242	11.5094	12.0509	10.7833	12.1045	12.0748	11.9866	8.23416	11.3257	12.244	12.1506	11.6278	14.3055	12.163	12.0393	13.0359	12.1582	12.1045	18.8536	12.0509	14.5862	12.4026	11.9915	13.4621	13.0347
238242_at	25.4167	20.6429	19.7695	18.439	22.6401	22.6176	27.2436	22.0341	22.7909	23.1444	16.6998	22.5551	17.7276	21.1115	21.8388	21.2555	22.8613	16.9476	21.1115	20.6503	20.4544	18.7779	20.8925	21.1861	20.8607	19.6926	20.4426	15.7217	19.2713	21.1115	24.5176	15.4255	20.0903	23.0737	24.7762	19.5797	23.8943	22.5705	25.9218	44.5976	25.3081	20.736	21.1437	20.2424	21.1522	23.5468	20.3319	20.2394	24.2789
238243_at	4.97893	5.92671	4.54806	4.6831	9.48909	4.91978	4.88667	4.80046	5.03769	4.80011	5.427	4.91865	4.75547	4.42222	4.94736	4.28405	4.85771	4.61798	4.70266	4.72407	5.63475	6.00174	4.60561	4.97577	4.7329	4.80986	4.84202	4.61324	6.7781	4.75971	5.36844	4.45449	3.90749	4.7479	5.58807	4.70224	4.824	4.52087	4.80242	4.82719	4.86085	4.81012	6.9094	5.82246	9.09482	4.82464	4.80257	4.73589	4.84282
238244_at	6.36218	6.03344	5.90962	5.75571	5.95086	6.24675	6.49717	6.21679	6.39346	6.214	6.25643	12.0792	5.75351	6.24121	6.27147	6.05631	6.00777	5.61971	7.20779	5.89566	5.77003	5.84583	5.86883	5.8414	5.89222	11.4381	6.31755	5.63656	5.75511	5.98527	5.90445	5.73411	7.11498	6.16226	6.02233	5.81106	7.6415	6.01199	5.86799	7.0141	5.99698	5.98602	6.04309	5.88316	5.98817	9.1584	5.89708	5.87967	6.32778
238245_at	98.0445	146.3	109.334	167.436	106.153	110.653	136.903	85.5441	94.5154	49.5123	99.6784	152.855	70.914	661.869	176.41	101.228	227.256	40.7617	68.2607	315.049	125.066	261.776	27.3178	170.061	28.6842	191.868	98.6782	106.32	50.1594	139.568	377.639	26.0568	225.373	140.261	67.4088	53.5044	64.4817	40.8028	73.6518	147.008	87.3726	140.554	64.6501	71.6066	171.334	102.009	124.153	178.509	109.585
238246_at	6.36051	6.14587	5.93534	5.79658	6.13609	6.35505	6.37263	6.31694	6.46199	6.31283	6.31618	6.9738	5.62965	6.33201	6.46459	6.16092	6.15239	5.43887	5.99893	6.03604	5.85743	6.0442	6.08983	5.90492	6.03991	6.05964	6.13772	5.62707	5.9616	6.03887	6.00977	5.8721	6.00287	6.40905	6.69498	6.04734	6.10111	6.14531	6.11515	6.30408	6.23871	5.7883	6.17258	6.11595	6.14696	6.52153	6.0739	6.03034	6.59828
238247_at	14.6049	8.87407	12.4751	13.9583	12.6262	12.8281	13.4227	13.1608	15.5386	31.0917	10.054	13.453	13.4948	14.9437	14.4893	12.6304	13.3598	12.0269	16.3874	12.5202	14.3484	12.4696	8.63595	12.4287	11.9562	15.976	12.5714	8.71551	15.3959	13.2698	12.4681	16.9994	14.8831	14.7965	12.7564	15.0536	12.5184	19.5143	19.6237	27.3534	10.9441	16.0172	29.0521	17.6717	13.7943	13.2954	16.0373	10.7094	16.4508
238248_at	8.37461	7.39142	7.62169	6.89808	7.64463	8.34693	8.1402	8.68688	8.94935	8.28265	7.93535	8.49192	7.55413	8.06042	10.2641	7.73885	7.65221	7.22579	7.59989	7.51574	7.59165	7.62392	7.64086	7.28174	7.49896	7.49633	7.63614	7.3662	7.05598	8.71514	7.10927	7.39561	7.44068	13.1298	9.96242	7.46722	7.53471	7.68712	7.4984	7.83078	7.71513	7.46611	7.71046	7.58489	7.69237	9.81165	7.12615	7.61755	8.73081
238249_at	5.32463	5.26809	4.90398	4.79009	5.9243	5.15517	5.31842	5.40499	5.28811	5.14628	5.21624	5.18724	4.75475	5.12124	5.10291	5.00815	4.97827	4.62183	4.79396	6.31042	4.80108	4.86663	4.96077	4.92639	4.917	4.85004	4.94227	4.67029	4.87396	5.06176	4.85674	4.81144	4.8011	5.30623	5.01706	4.79498	4.8914	4.89121	4.9353	5.17549	5.07905	4.90092	5.48424	4.88343	4.99499	5.15023	4.8613	4.94628	5.20958
238250_at	5.59885	5.05204	4.94322	4.84129	5.0189	5.15958	5.38633	5.21922	5.58896	5.18679	5.34746	5.32435	4.87397	5.23947	5.19436	5.21282	5.05234	4.80145	4.84574	4.95899	4.98109	4.99594	5.01424	5.00214	5.12494	5.0044	5.84031	4.7151	4.95832	5.04776	4.96649	4.8643	4.98165	5.11112	5.07419	4.90879	4.96357	5.05664	5.00405	5.34757	5.10249	5.05467	5.06568	4.95696	5.06036	5.27434	4.92225	5.01177	5.3156
238251_at	5.26336	4.97783	4.83755	4.7315	4.90722	5.10361	5.41805	5.18097	5.58479	5.18219	5.19063	5.32618	4.78857	5.33534	5.20334	4.98282	4.96784	4.64864	4.75134	4.85749	4.74364	4.86293	4.92606	4.8429	4.87828	4.86508	4.97517	4.62877	4.73113	4.93839	4.84426	4.77802	4.79998	5.09978	4.97524	4.84776	4.87925	4.94379	4.83812	5.19636	5.00276	4.94984	4.98177	4.88665	4.96326	5.13804	4.82372	4.89241	5.1566
238252_at	9.87422	13.4199	9.42531	9.65898	10.8171	9.60156	12.7916	12.5722	10.1383	8.79826	9.73464	9.68955	5.85653	8.46292	11.9722	19.5855	8.70889	8.60392	9.27364	7.63277	10.1067	7.891	8.77346	9.51227	34.1282	13.0432	9.05123	8.4815	11.5485	22.5073	12.1927	9.32263	7.48103	15.1767	9.22706	9.85698	8.93675	9.14583	7.62367	9.76223	8.88124	8.60384	8.34223	10.4916	9.43009	14.9013	7.95861	8.67106	8.52597
238253_at	18.1883	7.4629	6.77459	6.42343	9.62537	7.56075	7.6564	52.354	15.071	10.3269	7.34661	8.32353	6.95294	7.35071	7.69005	22.0283	7.51809	6.81775	7.99544	6.70714	7.01866	16.9628	7.20191	6.24648	7.16805	7.15392	6.99146	6.38203	22.3946	46.8456	7.1043	5.15403	6.59634	11.3007	29.3107	14.4741	7.79196	35.5928	21.0199	6.54271	7.24133	5.28631	17.7946	19.1773	7.05032	7.68284	6.74382	7.15046	8.27809
238254_at	6.88914	6.66897	6.04348	6.99903	6.67574	7.6604	8.9418	7.14943	10.8347	7.33996	7.21279	8.89421	6.42609	9.90141	6.82365	6.69235	6.66434	5.94118	6.52794	6.57081	6.56383	6.57613	6.59828	6.01429	6.61242	6.67574	6.5612	6.12266	7.0761	6.66636	9.18482	5.9895	6.37675	6.91087	6.66254	6.41068	6.74072	6.49612	8.49585	7.30035	6.70774	6.6744	6.92787	6.54708	6.6611	7.20228	6.58249	6.55671	7.02514
238255_at	35.9519	30.312	30.0219	29.2995	30.2859	33.8991	31.8873	31.4569	39.0872	33.9501	33.6615	35.2044	28.4285	33.3667	32.0702	30.4441	30.2689	25.8428	27.5613	28.1709	27.6711	28.5561	29.7382	29.6029	29.449	28.7119	30.0755	24.4328	29.1978	30.2191	29.3025	23.7478	29.9265	35.3778	30.1131	27.9284	29.8134	28.3407	29.0754	44.1295	30.5954	30.3039	30.377	29.0891	30.3165	32.8596	29.642	29.8789	32.7908
238256_at	5.67204	5.22539	5.0895	5.10757	6.34859	5.42748	5.67519	5.32398	5.7823	5.51885	5.39159	5.48799	5.08153	5.43032	5.31083	5.46003	5.22671	5.13615	5.31037	5.09744	5.07651	5.15524	5.21469	8.45068	5.32622	5.20998	5.23245	4.86234	5.16699	5.25256	5.16297	4.9536	5.06481	5.34419	5.26157	5.03391	5.18006	6.54831	5.10095	5.54408	5.26687	5.21906	5.26168	5.16003	5.20184	5.29156	5.07663	5.20409	5.51973
238257_at	12.4647	9.04337	24.2762	15.1987	12.4407	20.8948	14.4475	13.4919	15.4112	14.0477	11.5455	12.8247	13.6463	19.0344	12.8874	9.74554	10.7535	13.2685	9.37045	14.0128	16.5544	12.0914	11.9213	9.26884	11.7828	8.93923	11.7769	15.802	13.1266	9.9692	24.2798	14.9758	16.4094	16.7008	12.1763	14.0464	11.4339	12.004	19.2911	12.4978	10.5795	22.1189	12.2753	15.1411	13.5046	10.7911	11.2359	9.27829	11.0279
238258_at	7.54226	6.37446	6.28793	8.48237	6.4087	6.6905	7.2991	6.74509	7.18409	6.81413	7.04727	7.06152	6.30958	6.85036	6.69095	6.45529	6.41656	6.04009	6.20421	6.37337	5.99488	6.17595	6.33078	6.14849	6.3736	6.32043	6.30402	5.88107	6.04273	6.41171	6.23268	6.00416	6.21242	6.64313	6.45238	6.04867	6.20454	10.318	6.22065	6.81582	6.46868	6.4043	6.46388	6.30055	6.42866	7.69705	6.27419	6.31584	6.96218
238259_at	45.68	38.195	37.2642	36.9044	36.3989	43.0748	44.1796	43.1635	43.1097	41.0499	40.2431	41.3627	34.9107	49.9124	41.2408	37.9397	37.7805	36.158	34.9591	37.1013	36.9937	37.2301	36.3893	37.0589	36.1815	31.1196	37.6364	22.4152	36.6423	38.1454	32.6475	35.4486	36.9625	40.3841	50.2648	36.9828	37.3699	37.8474	37.2386	38.177	36.5327	36.4524	38.4842	37.5407	38.1595	47.4344	37.1575	37.8349	40.0094
238260_at	10.509	9.1935	9.10401	8.79596	9.15067	9.41594	9.81147	9.56084	11.5838	11.2447	10.1424	9.91626	9.02426	10.3084	9.5731	9.25144	9.18614	8.53143	8.06149	9.11106	8.81763	9.23523	9.03389	8.91408	8.99236	8.96461	9.165	8.5724	8.35104	9.16343	8.73033	8.83995	8.95172	9.93004	9.81704	9.68404	8.98887	9.66931	8.94839	10.2305	9.21695	9.05405	9.23523	8.51127	9.82521	10.4866	8.79115	9.32237	12.8657
238261_at	4.78138	5.01407	4.81139	4.6579	4.74329	4.93977	4.74442	5.03367	5.21948	5.29477	5.31468	4.88447	4.60902	7.15592	8.92247	4.29285	4.83239	4.48397	4.66297	4.59967	4.59804	4.52785	4.72188	4.64587	4.70141	4.60059	4.73368	4.01545	4.63544	4.71962	4.80097	4.57396	5.24178	5.50743	4.87471	4.66237	4.68487	4.64736	4.67918	5.02739	4.74997	4.77302	4.79948	4.7066	7.94719	5.13009	5.98654	6.483	5.12037
238262_at	6.17603	4.82618	4.72153	4.6614	4.79006	4.95109	5.72807	5.13634	5.22819	5.01102	5.15907	5.36709	4.6454	5.10507	4.97706	4.85084	4.83403	4.52046	4.70174	4.73583	4.67586	4.74123	4.78672	5.29047	4.76748	4.75504	4.86675	4.53489	4.67604	4.81924	4.72549	4.64	4.70325	4.96392	4.84989	4.6762	4.75399	6.39853	5.07306	5.14552	4.86216	4.82621	4.86957	4.75646	4.82678	4.97182	4.72541	4.75336	4.99903
238263_at	10.504	8.20203	8.21431	7.67006	8.05803	8.57848	9.06842	8.67388	8.93759	9.38571	8.9461	9.48209	7.78015	8.71451	8.55356	8.4057	8.51103	7.65786	7.98658	7.89	8.01322	7.89738	8.37742	8.13288	8.30927	8.20056	11.827	7.76301	7.79191	10.3458	8.2533	7.92548	8.34901	8.86049	8.90956	7.86638	8.69597	16.3782	8.20991	9.07459	8.42646	8.44405	8.57609	8.25716	8.24996	8.61286	8.19319	9.31447	9.39241
238264_at	11.9483	8.92836	7.82934	7.15394	8.07092	9.36348	10.0183	9.58609	11.7454	9.93336	9.74389	10.7534	6.94246	9.70171	8.77283	8.57013	8.37171	6.60595	7.67686	7.36057	7.64015	7.55198	8.12384	7.80285	12.8626	7.87368	8.05159	7.01799	7.63767	8.27039	7.9914	7.1552	7.31683	8.77642	9.48905	7.2873	8.09468	8.19409	7.9015	9.07784	8.35301	8.17813	8.39388	7.70748	8.17111	9.2076	7.38314	8.00701	9.21102
238265_x_at	20.4654	21.0826	19.3908	19.0462	19.2852	19.7968	24.4367	20.1345	21.7685	19.8269	20.9096	21.4686	18.9234	21.003	20.6527	19.1501	19.1928	18.0595	24.6402	22.5569	17.7854	19.3525	18.4866	18.0058	15.0636	18.1435	19.6689	18.5628	17.9276	19.7092	18.4916	15.6026	21.9891	20.5089	19.1278	23.0357	19.4628	18.8884	18.8816	19.8114	20.0638	19.8436	19.1268	19.5456	19.8608	33.3651	19.3528	19.5567	20.7888
238266_at	13.2724	12.3103	10.1025	9.88372	10.2728	14.0713	11.2522	13.4592	18.4997	14.1558	14.5171	12.897	9.78902	11.0859	10.2816	10.4156	10.4082	9.53715	10.0695	10.0383	9.35188	10.2801	7.62688	10.0273	6.77919	9.86481	9.9653	9.6114	10.4012	8.97904	11.7707	10.1864	12.9336	13.5016	10.4164	7.81408	10.3616	10.4229	9.84971	10.3252	14.8119	10.3648	10.4313	7.48833	9.81832	13.2514	10.0578	9.93981	12.5774
238267_s_at	72.0471	69.9942	64.2923	57.1434	73.9046	75.8718	104.584	78.1039	88.6904	77.167	78.0647	75.5627	64.0638	78.3806	66.342	67.3628	58.4577	53.0898	98.6969	95.4072	81.1816	67.7973	119.302	99.987	71.2062	87.1381	81.3087	58.3578	58.4736	102.856	62.8725	56.7478	81.4168	117.501	93.6174	88.9815	91.4271	108.842	67.7851	284.512	96.545	70.3892	71.7655	66.4039	71.106	74.6412	63.5151	52.0282	91.0905
238268_at	9.74777	7.36232	7.14247	7.29098	7.28455	8.10365	9.03148	8.26367	10.0504	8.08958	11.8137	8.91366	7.96732	9.7788	7.89444	7.58663	7.53101	7.7854	10.9395	7.01677	7.068	7.06558	7.371	7.02439	7.29123	6.9041	8.99895	6.84679	6.6133	7.51171	7.27157	6.51836	7.23705	7.94712	7.46021	7.18594	6.89715	7.47248	7.11212	10.8696	7.60924	8.33477	7.58987	7.01356	7.4361	8.09992	7.19828	7.3334	8.51444
238269_at	8.93697	7.9689	7.72562	7.55759	7.89319	8.91461	8.76711	10.549	11.9765	8.56593	8.40613	8.90352	6.6103	9.08413	8.32809	8.41391	8.02477	7.25391	7.58215	7.68602	6.9913	7.67413	7.81961	7.68919	7.58127	9.57359	8.13631	7.54796	7.5496	7.97634	7.73856	7.49425	7.5814	8.62946	8.80747	7.63373	7.72797	7.87242	7.75357	8.90944	7.99377	7.9689	8.0819	7.75976	7.90026	8.63367	7.70554	7.77689	9.64201
238270_x_at	7.2441	6.20327	7.91109	6.10968	6.16771	6.96213	7.75536	6.54035	6.48629	6.37698	6.557	6.75063	6.08136	6.58578	12.9166	6.58416	6.22327	6.01979	6.11244	6.03729	5.97231	6.15882	6.15668	6.0756	6.1878	6.14895	6.13034	5.79489	5.81496	6.20997	6.11592	6.06544	6.1145	6.33521	6.28697	6.12914	5.7496	6.2139	6.06769	6.38358	6.34688	6.20812	6.32388	6.11137	6.45779	6.49287	6.21029	6.52153	6.35473
238271_x_at	54.607	26.9875	22.0076	28.9211	30.2893	31.8677	27.604	31.3847	34.3877	27.8813	27.4167	36.5224	33.6189	32.3221	45.957	27.0079	35.8778	29.1506	31.7957	35.6895	33.6181	26.7378	57.1355	28.0179	40.2555	15.8997	31.8886	38.5132	39.3003	30.5274	28.3538	18.9672	20.9988	39.5771	27.033	23.2816	23.8103	30.0879	33.5971	31.7719	28.8704	30.6874	27.0554	25.3663	26.8111	33.561	27.7956	23.0916	42.8009
238272_at	8.46263	7.25916	6.18296	6.04439	6.35167	6.96828	7.93684	7.00069	7.62657	7.09927	7.53699	7.93121	6.12855	7.2722	11.7432	6.57451	6.61321	6.04708	5.91042	6.13473	6.02329	6.17918	6.28979	6.25467	6.32551	6.2988	6.34535	8.07918	6.02931	6.53339	6.62581	5.97993	6.27014	6.80522	6.44911	6.23994	6.48108	6.43613	6.29445	7.21751	6.4912	6.42562	6.45799	6.29684	6.60429	8.4107	6.15493	6.20691	6.95886
238273_at	5.55346	5.12363	5.01369	4.92012	5.05441	5.19392	6.1407	5.30856	5.36775	5.23858	5.42405	5.47832	4.88186	5.44793	5.33841	5.096	5.14813	5.37923	4.92519	4.99459	4.96295	5.00256	5.11097	6.87041	5.07236	5.05089	5.60024	5.15003	4.90567	5.06314	5.03132	4.88327	5.00839	5.31526	5.11032	5.29536	5.01899	7.8564	4.91093	5.42575	5.35241	5.11547	5.13473	5.06553	5.11597	5.20797	5.04212	5.05808	5.29005
238274_at	4.88604	4.44226	4.38055	4.38596	4.45295	4.5307	5.11223	4.55883	4.64861	4.72749	4.73071	4.93686	4.36615	4.668	4.52413	4.49235	4.45837	4.2514	4.39926	4.41331	4.3959	4.39713	4.4535	4.33077	4.37308	4.35198	4.39562	4.32966	4.36372	4.44795	4.34225	4.35949	4.40218	4.53875	4.47637	4.30832	4.4483	4.8434	4.42424	4.60421	4.48881	4.45914	4.47127	4.42397	4.46099	4.54653	4.41439	4.42649	4.71356
238275_at	8.95584	7.74456	7.51737	10.0707	8.05026	8.61225	8.05519	8.79521	10.4852	10.3914	8.93364	9.70102	7.39241	9.85515	11.2915	7.86447	13.467	6.58909	7.09034	7.74309	7.13131	7.83836	7.60308	7.74152	7.7866	7.75472	7.81941	6.85431	7.13813	7.82638	9.9386	7.05962	7.79623	8.41892	7.90095	7.26694	7.50103	7.91896	7.75045	8.30175	8.12637	7.84499	7.11854	7.54756	7.73809	8.57726	7.74337	7.84127	8.70109
238276_at	18.2148	15.6578	10.1386	10.1367	15.3607	19.0465	15.0824	17.6047	14.8402	15.2512	22.2537	17.9131	14.1193	11.5744	18.5485	17.9324	22.62	13.004	14.8647	11.1456	14.1328	13.5656	20.3819	9.49603	40.6709	12.1256	14.8036	9.98275	14.4991	18.6274	11.6528	7.4337	15.3894	12.6402	15.3121	13.3081	20.7072	13.4339	14.422	16.5133	13.8915	11.0666	28.361	18.2553	11.0703	38.7069	19.1158	33.8326	26.5823
238277_at	14.3042	13.8171	7.38806	11.5231	11.1002	8.36343	12.779	12.1415	12.6969	16.4666	9.78485	10.6208	11.5807	13.1415	14.0377	11.8871	13.5519	10.0154	11.3544	10.532	11.4517	12.1063	10.9083	12.8551	9.32659	17.324	12.7097	14.0014	11.8616	11.3241	12.103	11.3532	11.4441	12.1386	12.5766	14.2814	14.3323	13.5652	13.3765	17.9923	11.5751	24.7076	16.2354	15.522	13.5181	22.0541	11.3458	12.5699	21.1902
238278_at	8.73144	6.9976	6.95843	6.82711	7.11382	7.65109	7.68462	7.80199	8.5249	7.98235	7.90503	7.77097	6.39528	7.58224	7.66741	7.21613	7.11912	6.03543	6.4165	7.08613	6.50336	6.73543	7.07198	6.69393	7.03163	6.75803	7.12098	6.20037	6.65218	7.11462	6.87292	6.77447	7.04238	7.60974	7.1898	7.07176	7.1262	7.0834	6.96781	7.69075	7.17866	7.13329	7.1664	7.01306	7.03571	7.63118	6.67965	6.90121	8.03246
238279_x_at	11.2999	12.5702	10.792	14.651	14.3887	12.4142	14.0755	12.6519	14.2181	15.0667	15.0735	13.9053	14.6069	16.942	13.4817	16.9766	26.9171	13.2072	9.28994	12.1116	14.3793	11.1411	12.9613	10.5497	8.60444	10.4983	21.299	9.04602	10.8041	12.0861	10.4126	9.91854	10.3278	10.4947	16.2291	16.0491	11.1978	8.58386	10.3598	10.0536	11.0611	12.8987	16.2573	12.0507	10.3995	12.2898	11.4907	15.7273	12.5148
238280_at	5.59801	5.02008	4.80877	4.92914	4.99162	5.18895	5.49282	5.31038	7.63922	5.26291	5.34134	6.14046	4.77843	5.07772	5.136	5.01724	6.04649	4.42817	4.76838	6.02323	4.78351	4.89233	6.49304	4.99803	4.9604	4.8119	4.96977	4.69361	4.79757	5.92957	4.91153	4.75251	4.9326	5.2582	5.04718	4.77616	4.81154	5.45654	4.90369	5.43933	5.06559	5.66691	5.09245	4.95058	4.99531	5.20766	4.899	4.82861	5.04799
238281_at	5.74175	5.33479	5.31448	5.2254	5.59239	6.47912	6.15667	5.26744	5.59287	5.59587	5.63136	5.71546	5.72428	5.66759	5.59886	5.43174	5.52376	7.11104	4.92057	5.20152	5.26395	7.33572	5.36081	7.52043	5.28282	5.32338	5.19279	5.17001	8.61963	5.30759	5.49054	7.69281	5.8135	5.5719	5.46196	5.30257	7.05982	5.51181	5.68313	5.62812	5.56491	14.0078	6.21499	5.464	4.9906	13.5341	6.66513	5.93259	11.1762
238282_at	9.60964	8.19416	7.77759	7.47726	8.13411	8.65902	8.63071	8.83019	15.3414	9.6352	9.20766	12.0726	7.34175	8.94527	8.45825	8.22734	8.17955	7.06872	7.47441	7.60219	7.93577	7.76591	8.13622	7.65238	8.0794	7.78923	8.12804	7.24556	7.59579	8.64889	7.87618	6.99476	7.45747	8.56873	8.46573	8.57318	8.05289	8.02273	7.73611	8.78805	8.24872	8.27783	8.14977	8.07396	8.18986	8.73298	7.9723	7.84475	8.96405
238283_at	6.96267	6.05209	5.92537	5.87747	5.98178	6.31203	6.52841	6.61634	6.59713	6.40313	6.25826	7.03764	5.8344	6.70445	6.41352	6.17146	6.71904	5.83678	5.88115	5.78246	5.8016	5.93989	6.02938	5.91711	5.98559	6.2248	6.06085	5.75353	5.84579	6.14968	5.91812	5.83627	5.79399	6.46815	7.27814	5.89235	5.83982	9.04206	6.17727	6.46279	6.17183	6.05115	6.15853	6.47191	6.04618	6.45004	5.80567	6.43434	6.67189
238284_at	6.63746	6.12855	6.03383	5.94306	6.11998	6.42213	6.53186	6.54388	7.06588	6.48718	6.4409	6.59673	5.88606	6.61833	6.4302	6.20084	6.15831	5.79323	5.93341	6.01824	5.94536	6.02886	6.10703	5.83254	6.06864	6.04407	6.26331	5.80108	5.67637	6.20418	5.97708	5.64264	5.95867	6.34029	6.19709	5.98166	6.05621	6.14162	6.03842	6.49557	6.23599	6.16182	6.20001	6.11432	6.16241	6.39625	6.00895	6.07576	6.52526
238285_at	7.22522	6.47125	6.20174	6.32532	6.24356	6.63556	6.67393	7.82678	7.77154	6.81547	6.63632	6.77942	6.06037	6.76303	6.86588	6.33496	6.54069	5.92464	5.89758	7.26305	6.34155	6.4058	6.43357	6.17263	6.25055	6.38026	6.43435	5.7204	7.30199	6.32817	6.30185	5.84159	6.11837	6.69654	6.48241	6.12703	6.2216	7.66133	6.21167	6.73973	6.30054	8.34213	7.06403	6.38159	6.42659	8.36423	6.15634	6.38918	7.04244
238286_at	7.97857	7.29432	7.22578	7.213	7.22798	7.72747	7.90465	7.60449	8.1325	8.39197	7.99811	8.85246	6.89396	11.0321	7.60517	7.37544	7.29292	7.15312	7.22514	7.48342	6.7031	7.09298	7.3007	7.68864	7.24198	7.11285	7.27676	6.76926	6.68484	7.27502	6.87104	6.63001	7.20413	7.42883	7.30074	7.23534	7.26712	7.16181	7.11012	7.74457	7.31717	7.30988	7.37324	7.23664	7.15479	7.63736	7.22653	7.24978	12.7084
238287_at	7.32548	6.59453	6.54038	6.46535	7.08885	7.16932	7.27296	7.10089	7.45821	7.11016	7.53448	7.52053	6.35653	7.00182	7.10697	6.67768	7.29503	6.34541	6.33074	6.56892	6.56611	6.33358	6.66369	6.50311	6.91436	6.59809	6.66514	6.02135	6.51016	6.59549	6.47948	6.14491	6.48058	6.96335	6.71675	6.43713	6.56188	6.71055	6.37477	7.26881	6.80983	6.89089	6.76967	8.0477	6.57234	6.95582	9.92077	6.62032	7.07503
238288_at	5.63077	4.93111	5.74082	4.60659	4.91451	5.19454	5.08081	5.08745	5.21503	8.67753	5.11547	5.15338	4.8094	5.03952	5.06359	4.95129	4.92802	4.49701	4.83979	4.85383	4.82232	4.85342	4.77973	4.84499	4.77926	4.72118	4.91262	4.75082	4.80368	5.32515	4.74769	4.77026	4.83582	5.14925	5.17125	4.70687	4.766	4.91721	4.85327	5.04444	4.95323	4.91085	4.95848	4.78943	4.92198	5.05139	4.73835	4.87403	5.01092
238289_at	11.8788	15.7889	45.5019	18.3817	18.6478	18.9348	33.0175	20.6982	15.0213	17.0392	17.3572	19.9243	21.1853	20.6268	17.0709	16.6849	25.1548	21.4618	16.2017	32.5758	36.9064	30.3061	17.5523	12.0622	19.7434	18.8213	17.5064	13.4279	16.3774	16.8107	17.5997	20.5404	60.8331	17.1981	18.6095	20.1579	16.2008	33.6341	16.4922	15.8583	16.716	16.8687	12.6148	24.9884	18.5604	17.0317	44.2661	16.1526	18.6084
238290_at	4.37369	4.28889	4.24121	4.19621	4.27421	4.42618	4.38324	4.35976	4.42522	4.48972	4.44696	4.41972	4.22025	4.5167	4.35695	4.3253	4.30584	4.15628	4.64518	4.25996	4.80157	4.23803	4.32862	4.19588	4.25418	4.24893	4.28992	4.51189	4.81999	4.27264	4.24153	4.18385	4.20291	4.40368	4.32591	4.22359	4.20593	4.28358	4.23673	4.46848	4.29972	4.30954	4.30731	4.24967	4.28329	4.36819	4.38242	5.15692	4.34759
238291_at	12.5183	10.2101	9.40554	9.61154	10.5208	11.2999	11.9055	10.644	12.1578	11.8281	11.5003	11.9512	10.2327	13.1686	10.5666	10.5706	17.1018	9.29021	10.329	10.4067	10.3671	9.78177	10.4567	10.0253	9.66487	9.83472	10.5099	9.35528	9.5871	10.5185	9.61887	9.67665	8.98784	11.231	10.1925	9.86977	8.68768	10.527	11.7086	16.8543	12.032	11.1267	10.757	12.3071	10.0629	11.4139	10.9012	10.4412	11.5934
238292_at	10.2132	7.82557	7.75566	8.96702	9.11934	7.88713	8.2352	7.94311	8.7384	10.3949	8.06044	8.35952	8.09054	9.08159	9.10509	7.83447	6.8066	7.61706	7.7705	7.75679	7.72908	7.75814	6.89874	7.76387	7.80512	6.65015	7.83593	7.20967	7.4577	7.83133	8.44528	7.68061	7.50122	8.20148	7.67352	8.06398	9.71066	7.84729	13.57	7.97545	8.88437	7.82814	8.25523	11.1234	9.96742	7.90786	9.23138	9.35879	10.2962
238293_at	6.95388	6.44978	6.38863	6.20909	6.29269	6.76238	6.87241	6.89586	6.81795	6.64104	10.9065	7.47434	8.2568	7.09362	6.81223	6.3485	6.43438	5.74459	6.23639	6.04681	5.96869	6.11993	6.26118	6.03204	6.27501	6.40343	6.29286	5.74895	6.14067	6.43182	6.11364	5.8889	6.36251	8.53055	6.4756	6.21983	7.8463	6.46494	6.25255	6.69176	6.45632	6.3785	6.47161	6.39785	6.44203	7.4858	6.17889	6.39675	6.50114
238294_at	13.2272	9.11523	10.6399	8.35253	9.78173	10.7877	13.5766	11.8772	15.3003	11.6469	12.4259	20.2087	7.52001	14.5236	9.92897	9.82177	9.37133	7.3316	9.68447	9.7181	9.68433	8.75501	13.4893	8.839	7.82441	8.85755	12.3404	8.04577	8.16639	15.8395	8.96887	7.37374	9.61605	10.239	9.51035	8.51391	9.76874	10.0931	12.3048	11.9007	10.1904	9.80186	9.50266	8.87764	9.46606	10.4584	8.28353	9.25766	14.0544
238295_at	109.473	75.312	122.822	96.3281	87.3063	72.9789	75.2015	30.6894	34.7028	22.3018	89.472	53.0768	115.244	131.943	77.8892	125.243	95.734	108.131	83.4147	179.092	114.454	48.9644	175.979	156.376	69.8245	102.66	223.898	80.3567	104.581	68.5168	95.6543	111.574	76.9394	60.2805	98.2398	91.87	156.97	127.642	53.0785	76.8622	104.384	166.526	99.2467	116.618	148.944	64.118	62.6036	93.7817	77.263
238296_at	5.71601	5.45075	5.35097	5.26533	5.40394	5.71231	5.65767	5.66686	5.74213	6.01117	5.67072	6.03495	5.25441	5.8625	5.60309	5.46458	5.80489	5.20771	6.22571	5.36593	5.32208	5.31487	5.40518	5.83252	5.38524	5.34781	5.41556	5.14687	5.27142	5.42748	5.34903	5.24234	5.29318	5.58725	5.46268	6.17127	6.45574	5.43831	5.82818	5.82745	5.95898	5.46245	6.62888	5.36367	5.44253	5.61507	5.34697	5.36742	5.58423
238297_at	24.4186	12.0554	16.4484	23.2253	16.4322	12.6416	14.5468	12.5438	12.5472	12.4446	12.7786	10.1204	17.7386	11.4143	10.9814	10.5901	12.4158	18.4376	12.545	10.6284	25.1266	22.9331	10.7359	94.3424	14.227	12.272	12.2531	7.57892	12.0794	14.7209	13.9666	11.9094	15.0299	12.5807	10.7944	27.099	20.3887	12.452	10.5754	11.2894	13.2528	11.8346	12.4838	10.6726	8.46445	11.5938	13.5884	16.8542	11.7331
238298_at	3.99431	3.91416	3.83899	3.76431	3.90818	4.0048	4.18196	4.07213	4.32016	4.10061	4.13216	4.3048	3.70594	4.14018	4.02833	3.94244	3.94153	3.80197	3.76573	3.87241	3.78794	3.78821	3.90351	3.83524	3.88597	3.87935	3.89953	3.68391	3.99152	3.91936	3.81607	3.83377	4.47562	4.05595	3.91666	3.75826	20.295	5.52591	3.87851	4.11629	3.92456	4.34138	4.45703	3.87939	3.91053	3.95292	3.87123	3.88086	3.96762
238299_at	13.2703	14.3304	32.4249	17.1806	15.6942	9.1543	6.90312	14.7059	11.707	7.35439	9.77726	10.1023	47.7213	10.3921	8.95302	11.3327	7.19803	58.0657	15.3387	30.8878	17.4003	15.1116	17.9524	14.6707	20.2968	14.1147	23.8097	28.0566	14.776	15.1703	16.4172	33.34	21.77	14.5702	16.6236	22.819	10.2896	34.7838	33.9588	23.4499	14.6322	21.0757	14.5801	17.6195	28.0045	14.594	33.2486	14.0656	15.1044
238300_s_at	7.49353	6.70319	6.64716	6.37134	6.67136	6.8552	9.23089	7.17883	8.12348	6.97983	6.98893	7.1424	6.38044	7.25545	6.89426	6.70144	6.73261	6.26287	6.70235	6.56556	6.60547	6.64089	6.66301	6.52466	6.60975	6.66304	6.6662	6.45914	5.5704	6.74198	6.56106	6.31748	6.50498	6.89775	6.76322	6.6655	6.54524	6.75142	6.55756	7.19086	6.75357	6.74081	6.80938	6.59947	6.71816	7.85323	6.49492	6.62288	7.31856
238301_at	7.4242	7.19216	7.07438	7.0303	6.87838	8.05258	7.41935	7.83492	7.74766	7.35691	7.93659	8.56579	6.97511	8.53155	7.51963	7.20115	7.17242	6.58375	7.62434	6.95522	6.74573	6.88882	7.14505	7.06002	6.95967	7.09192	7.11014	6.87115	6.98207	7.43413	7.06039	6.67388	7.02104	7.89109	7.22714	7.0256	6.826	7.33053	6.79818	7.75848	7.75824	7.17732	10.9149	6.85168	7.1829	7.3245	7.06055	7.07459	7.3524
238302_at	4.33386	4.19202	4.1455	4.08473	4.16872	4.25467	4.35316	4.34098	4.46465	4.33976	4.30115	4.3733	4.06427	4.36036	4.29077	4.19359	4.18822	3.98437	4.08777	4.13381	4.08774	4.13286	4.17418	4.14729	4.15401	4.15214	4.17429	4.03544	4.06279	4.17757	4.12982	4.0853	4.08374	4.2725	4.21355	4.13321	4.16835	4.19257	4.1523	4.31722	4.22311	4.18672	4.20084	4.1452	4.18537	4.26921	4.11422	4.14574	4.33076
238303_at	29.2225	33.1066	42.3848	29.4228	39.443	29.5456	43.7945	24.6226	30.3441	22.173	46.935	20.1784	34.9589	33.1818	28.6425	38.2524	43.3527	29.6982	34.1928	35.3015	79.4812	16.9635	36.2525	38.8403	30.618	41.8902	34.0126	80.3194	39.3641	38.7707	34.764	39.1234	19.0125	24.8951	35.1201	36.5933	32.0188	37.0751	36.7984	25.9222	36.741	39.9948	43.8871	74.7248	33.4335	40.5515	43.0569	53.7479	35.7126
238304_at	8.40656	6.48553	6.24555	6.35934	6.44734	7.14812	7.73178	7.3587	7.41047	7.04947	6.98188	7.05086	6.09717	7.24163	6.94881	6.84483	6.59382	6.83733	6.41047	6.44015	6.09669	6.26841	6.56543	6.43286	6.49857	6.33355	6.45004	6.03034	6.12847	7.90354	6.46325	6.26653	6.14004	6.90963	6.76299	6.42665	6.48112	6.60839	6.48206	7.17536	6.64892	8.58483	6.88288	6.38498	6.8508	7.11823	6.4432	6.44666	7.2782
238305_at	10.2464	8.17002	7.77409	7.90106	8.16822	8.7994	11.0155	8.9215	10.8372	10.2681	9.11566	11.0063	7.10226	8.98578	8.70884	8.52419	8.74058	6.89411	8.06598	7.2374	8.12411	8.20358	8.53	8.23496	8.36063	7.89904	8.2296	7.84797	8.11397	8.44324	8.26105	7.90344	8.16143	9.16881	8.48364	8.88926	8.29469	8.7114	8.27031	8.95851	8.78103	11.7655	8.51902	8.48089	8.43837	8.81483	7.66105	7.78175	9.08889
238306_at	4.46791	4.30351	4.23282	4.18906	4.27187	4.42651	4.56911	4.49013	4.53993	4.53038	4.49544	4.51045	4.17065	4.5149	4.3996	4.31284	4.2932	4.10826	4.19422	4.22621	4.20439	4.22629	4.26822	4.19957	4.25012	4.2323	4.26737	4.10986	4.17052	4.28531	4.22008	4.15666	4.19585	4.38946	4.31084	4.19357	4.56259	4.29465	4.20904	4.40949	4.33292	4.29575	4.31536	4.23656	4.29672	4.39904	4.22351	4.23839	4.41607
238307_at	15.3608	17.2944	14.1279	13.568	14.404	15.2122	14.88	16.1674	18.665	15.2775	14.6791	22.1598	22.5349	26.5046	19.4008	14.3786	14.0618	12.0806	13.8335	14.4241	13.6092	14.4357	14.7276	14.0719	14.0716	13.794	14.6043	14.0779	13.8057	14.6143	14.4199	14.5545	11.8748	14.9558	23.8386	12.8301	14.1867	13.6644	14.1605	15.9727	14.1758	14.541	14.7143	13.8518	16.816	15.2826	13.7668	14.4887	14.6143
238308_at	7.56465	6.79464	9.79108	6.31116	6.68527	6.92928	7.50461	7.83043	7.80809	8.03517	7.6392	8.11729	6.21797	7.33315	7.10544	6.84037	7.04552	5.89078	6.26315	6.41067	6.15391	6.47928	6.64979	6.44326	6.59673	6.52271	6.62888	6.05781	6.29136	6.89839	6.64552	6.08621	6.60978	7.46593	6.90208	6.34574	6.50432	6.75981	7.37169	7.71395	6.85439	6.74722	6.82179	6.61973	6.78362	7.14157	6.65057	6.67432	7.04798
238309_x_at	7.87626	6.80732	6.36325	6.35769	6.99269	7.25474	7.81085	7.28203	8.00758	7.74756	7.44593	7.8294	6.09859	7.3142	6.99485	6.95462	6.8404	6.2779	6.37431	6.43152	6.48324	6.70695	6.76142	6.66799	6.69592	6.58585	6.63674	6.19423	6.38914	6.80732	6.59618	6.30482	6.62741	7.14049	6.88867	6.44628	6.59362	6.79547	6.55102	10.5778	6.95514	6.70569	6.92964	6.45064	6.79069	7.11839	6.48259	6.45987	7.37562
238310_at	10.4244	10.683	8.43322	9.79238	8.49714	9.3623	9.73985	9.40198	10.5563	9.15431	9.5699	10.114	7.85978	43.2999	9.32951	15.5256	8.66965	7.56412	8.27725	20.4066	7.97402	8.70246	8.22748	8.22483	8.52033	7.78748	8.55477	7.75882	8.24521	8.64165	8.44384	7.95079	10.725	8.97559	8.70378	8.34837	8.45801	8.65016	8.44321	8.64045	8.83318	8.61526	8.9185	7.90881	8.64524	8.56823	7.72986	8.43173	9.07021
238311_at	50.3001	43.8127	35.0101	48.8292	43.2988	52.9013	21.3649	13.4317	47.7761	47.7706	56.9157	42.9463	62.0368	60.8938	31.011	29.9325	85.3782	67.2324	29.3037	41.9287	60.9889	33.8571	37.6319	46.6301	67.7437	40.5365	43.7145	107.814	77.3483	35.2968	49.938	53.5686	36.9936	38.8326	31.0198	43.7359	155.166	14.3547	42.4897	32.2166	44.6963	107.449	110.714	80.3872	50.6088	48.111	42.1582	64.1724	48.5466
238312_s_at	6.38633	6.20071	6.1052	6.12974	5.65801	6.30283	6.6561	6.47317	8.66532	6.30984	6.55519	6.49766	5.96154	6.45437	6.41118	6.29513	6.21524	5.82565	6.13687	6.08433	6.1366	6.12965	6.19461	6.20041	6.17223	6.16577	6.18602	5.85028	5.97928	6.19787	6.11489	5.957	6.01366	6.27242	6.28143	6.13961	7.15369	7.03245	6.10754	6.56789	6.24145	6.23974	6.29465	6.15097	6.19685	6.40935	6.66968	6.08933	6.45816
238313_at	15.7077	15.2966	15.0955	14.328	15.2464	15.4637	15.875	15.5003	16.1375	16.4601	15.5967	16.0271	14.8799	15.6105	15.5053	15.3655	15.2594	14.6574	14.9786	15.1031	15.1057	15.1761	15.2521	15.161	15.1834	15.1237	15.2388	14.6944	14.4734	15.2527	15.0677	14.2827	15.0388	15.6137	15.3722	15.1133	15.1352	23.4315	15.0996	21.8117	15.4006	16.179	15.3873	14.683	15.3317	15.5269	14.7948	15.1428	15.7078
238314_x_at	11.2927	7.87604	12.8458	7.66367	7.89702	8.78296	10.2768	8.31267	8.71246	8.52605	8.52822	12.4211	7.51404	9.09768	12.0335	8.0904	7.9592	7.30951	7.66959	7.71384	7.68098	7.78547	7.76857	7.76046	7.85874	7.37894	7.90655	6.7546	7.63662	7.97204	7.36299	8.87244	7.68386	8.41388	8.02725	7.71168	6.79578	7.98235	7.40462	8.64934	8.89464	7.75593	8.37968	7.85827	7.94659	8.39762	7.37078	7.85522	8.33556
238315_s_at	20.4815	19.776	17.9523	13.5437	14.9499	20.7182	22.6559	16.5407	16.9339	14.7671	14.6891	15.1351	20.6349	9.93551	9.66497	14.1543	12.6591	17.2649	17.1534	14.8087	15.7114	25.859	12.317	22.3526	15.9043	12.2755	12.5286	33.3908	30.0187	19.3263	19.3418	13.329	9.36485	13.3332	16.115	13.2484	24.0449	23.2106	17.3865	16.6165	30.3027	13.6172	19.4641	17.4061	14.2732	11.4813	21.1809	17.7058	12.3775
238316_at	6.24181	6.0707	4.47077	7.36351	7.39773	6.1809	6.20989	6.70567	6.29817	10.3663	6.26762	6.27004	5.94068	6.16008	6.09759	6.25977	5.94283	5.6998	6.05886	7.61009	5.98502	6.41468	6.04086	6.01954	6.04422	6.32898	7.10047	10.0506	10.0528	8.31612	7.83625	5.85874	5.80307	6.51853	7.5087	6.07981	8.75053	6.34593	6.47069	6.54284	10.0467	8.95242	5.95015	6.3922	6.10454	6.22028	6.00597	6.03245	6.24297
238317_x_at	54.383	45.3316	111.275	72.0523	73.3947	36.0407	80.7217	49.3143	42.8639	42.5739	46.4563	33.014	98.971	30.7102	35.8899	29.3912	27.434	57.5631	52.283	31.5926	83.5607	41.0487	28.0569	32.3526	27.4443	122.856	65.9417	35.9682	44.1249	40.9058	41.7543	88.1713	58.8103	35.6941	27.1005	61.4533	54.0366	56.2049	40.6342	29.8508	55.3847	78.9061	59.0217	61.6868	43.5192	88.5825	175.793	93.7678	96.6257
238318_at	7.49392	6.66454	8.21567	6.5454	6.52348	7.34806	7.28241	6.9816	8.25391	7.06575	6.98852	7.57343	6.53094	7.13038	7.79369	12.8178	8.91801	5.80148	8.44724	6.1128	6.56515	6.76141	12.5491	7.61865	8.14291	10.0838	6.38684	6.02032	10.4849	6.64611	6.28194	7.63859	9.8987	6.91163	6.49798	6.55942	20.8592	6.746	6.59219	8.23266	7.35381	6.41398	9.3845	7.57143	7.26463	6.87742	6.58889	6.35408	6.96416
238319_at	8.83591	8.54336	7.14811	6.18472	7.27553	7.35396	8.49872	8.34463	9.04896	7.39845	8.36436	8.6623	6.60149	9.33375	7.62256	7.28593	7.27946	7.08201	6.74904	6.88773	6.68041	6.99274	7.20943	6.7991	7.20728	6.78226	7.21011	4.53636	7.06932	7.26022	6.94465	7.13472	7.18455	7.35713	7.439	7.17827	7.02293	9.06468	7.22012	7.96368	7.30081	7.31515	7.26022	8.08595	9.34192	7.97101	6.93293	7.1521	8.00203
238320_at	913.116	546.802	446.759	482.229	534.942	483.9	650.931	125.455	195.348	157.176	175.961	790.494	232.568	478.765	132.916	1039.76	164.2	245.502	1514.49	2228.68	1239.2	301.016	2871.01	2575.16	1535.82	1191.77	202.87	232.787	52.4488	221.973	1308.04	938.79	304.271	292.877	783.237	131.883	240.927	564.578	1245.9	2053.16	491.431	66.0613	187.004	84.477	1530.68	802.262	821.792	407.255	507.446
238321_at	6.97279	6.45392	6.48676	6.43958	6.53851	6.70146	7.94618	6.77906	6.10681	6.6357	6.78235	7.23132	6.74456	6.63246	6.69771	6.5916	6.46957	7.8043	6.44083	7.55661	6.45219	5.88938	6.53653	6.56821	6.41145	9.22119	6.53631	6.56821	6.31382	6.54987	6.01929	6.40089	6.43777	8.43265	8.28256	6.45035	6.02388	6.93262	10.9221	12.9185	6.59217	6.56916	6.60234	6.50552	6.57656	10.0194	6.44696	6.48322	6.75824
238322_s_at	38.713	32.4287	34.3464	30.2441	31.4312	43.5246	35.5209	34.8886	36.6128	41.6414	34.7582	40.438	41.1243	36.3573	44.5917	36.1851	26.6719	31.8994	31.0049	33.2138	28.3166	31.6247	65.3593	31.4881	29.3596	31.7228	33.1811	30.1359	27.7986	27.5745	28.0015	30.0649	38.0145	47.7712	33.4645	37.8977	31.7953	66.4931	37.5399	46.271	34.0216	36.0248	38.7487	29.8716	34.898	39.1607	34.4845	27.5446	45.6997
238323_at	4.60145	4.56899	7.65819	5.30217	4.57613	4.55071	4.87341	4.80576	4.88507	4.62153	4.65633	4.70583	4.56817	4.82734	4.59246	5.53418	4.59341	7.6804	4.46676	6.07594	6.56527	4.51891	24.3677	25.0396	5.93399	4.53136	4.47515	4.90232	4.39365	4.47743	4.52581	6.81678	6.00737	6.03662	7.20125	5.17877	5.00033	12.6413	12.2116	7.0439	5.68497	4.5998	4.62337	5.35596	4.54508	4.76433	4.51326	4.5538	5.43282
238324_at	41.2174	33.1525	28.8089	28.7374	29.2047	32.0433	29.1266	31.1635	32.3003	36.4202	31.0048	32.7444	36.1094	48.6157	35.9084	29.4554	27.6055	24.825	27.2732	28.6271	27.3348	27.9154	36.0961	26.3196	27.967	26.68	29.1365	18.8671	24.7998	35.3711	26.0461	27.0421	27.7689	34.671	29.2361	28.4284	24.8176	28.9258	28.8055	42.4505	33.1791	29.3242	30.3917	28.3716	28.9332	33.2865	27.8435	24.8218	39.0357
238325_s_at	16.7317	14.5595	14.4017	11.9344	14.5472	14.9348	15.4632	14.9574	15.8159	14.9194	14.5363	15.3623	14.2205	10.11	13.5089	14.632	14.5584	13.5993	14.0091	15.5619	14.3251	14.1958	14.3921	17.2368	14.4743	17.8477	20.5958	14.6285	13.9731	14.5363	14.2084	14.1973	14.9526	24.9405	17.6346	14.0879	18.4451	18.0553	18.8083	24.0548	18.4177	15.9413	14.6584	14.3309	14.7218	21.8887	11.6722	12.2132	19.9791
238326_at	45.5103	30.9046	27.4446	30.1732	27.2352	35.7871	56.2681	33.0833	34.3822	31.4707	27.3371	24.6792	30.5493	21.9798	18.9143	34.3582	33.2709	26.801	30.3909	38.9256	35.6816	33.3754	31.9964	39.4675	37.9659	38.2726	31.9207	27.9512	30.3905	37.9811	28.1744	20.1952	35.0308	59.851	31.4528	34.7824	40.5471	53.0084	40.7281	151.727	39.7014	29.4688	44.8741	24.9627	42.5383	28.9657	30.6074	28.2647	29.1232
238327_at	175.237	227.122	93.4396	265.414	190.103	247.391	127.819	141.268	107.212	153.897	57.1526	165.023	123.911	173.822	160.128	90.832	248.269	76.0733	183.987	168.951	134.717	176.705	345.189	70.6375	57.9679	320.846	245.926	335.409	229.146	127.275	198.294	473.614	120.947	164.519	49.0277	36.1001	322.832	108.958	23.2232	185.191	212.24	174.865	100.286	25.1964	80.2256	89.6437	164.599	218.993	126.372
238328_at	10.2297	7.49245	12.3748	7.38153	7.57531	7.96339	7.73372	8.67645	8.09939	7.90018	8.84186	8.88623	9.51987	7.92126	7.86654	7.94186	7.61164	8.5567	7.59275	7.61251	7.49591	7.54401	7.57742	7.12569	7.59136	7.83128	7.6343	6.62502	7.43966	7.60518	7.08621	6.92938	8.96415	8.27102	7.6951	6.99671	7.21284	7.61861	7.55003	8.54724	8.28557	7.66848	7.7061	7.9115	7.52172	8.90274	7.53246	7.5749	10.59
238329_at	6.29384	5.60363	5.56953	5.40602	5.58294	5.80602	5.81979	6.60304	5.89998	5.67529	5.68495	5.86151	5.61043	5.7986	5.73299	5.60474	4.02165	5.46061	5.53157	5.47942	6.60648	5.57827	5.61045	5.55424	5.54516	5.51201	5.58657	4.66106	5.49713	5.34233	5.49611	5.38439	5.52542	5.796	5.65466	5.44145	5.52656	5.61491	5.55246	5.70218	5.62089	7.41296	4.92845	5.55498	5.62154	5.83047	5.5301	5.53833	5.86661
238330_s_at	3.67413	3.60399	3.57508	3.53365	3.60014	3.64367	3.68717	3.66403	3.71938	3.6709	3.6664	3.71025	3.51753	3.65402	3.65084	3.60702	3.59675	3.50408	3.546	3.43952	3.56442	3.5657	3.59751	3.56983	3.57222	3.554	3.59432	3.48214	3.52835	3.58684	3.43034	3.52509	3.54745	3.64311	3.60787	4.00633	3.60094	3.61854	3.92355	3.66827	3.6127	3.60407	3.9933	3.57932	4.08225	4.11969	3.56653	3.57634	3.63624
238331_at	32.1075	27.7421	22.5675	25.8018	18.4245	25.4263	23.4871	25.1103	28.7026	25.8984	23.1667	28.6941	34.8398	24.4673	30.9589	15.4228	20.8374	16.9735	20.9649	21.2255	20.1913	22.5445	19.8658	12.6296	20.5751	18.959	26.6839	17.3275	22.3325	20.8159	16.0614	18.5011	28.1361	23.6815	22.8101	20.8669	22.8248	22.8341	21.1826	24.4521	27.5045	21.3692	21.4334	21.3777	29.2638	39.5027	25.946	24.4814	22.8678
238332_at	18.2512	76.8706	54.5166	168.251	84.0294	88.9425	14.7482	16.181	15.7385	43.7132	16.2643	116.468	61.9764	250.95	57.9483	81.7243	13.9169	74.9465	94.0137	102.511	202.041	32.0367	61.5212	353.614	65.6536	181.222	126.336	253.147	62.1973	14.7541	245.195	63.2613	80.4993	57.0186	57.8623	12.3562	79.4606	30.6472	70.4571	108.408	142.247	14.7955	11.7807	92.0914	174.081	26.6834	124.213	41.167	61.2325
238333_s_at	34.1043	25.5951	24.659	33.0116	29.2783	30.7641	28.8025	29.1264	29.3568	32.6058	14.5252	34.4711	28.189	34.1018	33.9775	46.2413	33.5068	36.7155	37.8169	61.7289	36.2518	29.5977	33.4711	27.89	34.5124	65.6366	67.0808	46.3065	35.7267	50.7819	49.0449	23.8599	27.6307	25.4075	19.8718	56.6447	42.7011	47.2056	47.7328	74.0047	27.506	33.3705	26.3059	45.6263	51.5508	28.1621	30.0436	32.858	36.7252
238334_at	19.4561	12.324	15.3558	14.7646	15.6026	16.2287	16.4422	15.7011	16.8489	20.7812	16.0529	19.8773	14.5687	16.072	15.6498	15.6927	15.4098	13.9848	19.2635	18.2186	15.5996	15.4362	19.9412	15.4157	15.1687	16.1238	16.1018	15.037	14.7112	15.4791	15.0663	11.0632	15.0815	15.525	17.3491	16.2095	13.417	17.9439	18.554	34.2637	15.5446	15.9833	14.3857	15.2251	21.4021	19.258	14.9949	15.0471	28.6897
238335_at	6.55964	5.4704	5.20785	6.29247	5.26168	6.14007	6.95324	5.61115	6.45972	5.82196	6.26491	6.06787	4.95806	6.08631	5.59611	6.81892	5.81899	4.86993	5.23901	5.17968	5.19724	5.33349	5.93372	5.06394	5.30985	5.24372	5.28853	5.49465	7.81349	5.4121	5.66842	5.1446	5.10105	5.52987	5.52982	5.59074	5.24204	11.6641	5.27919	5.97595	5.41785	5.44358	5.40277	5.31659	14.5898	5.70952	6.12576	5.29719	5.99013
238336_s_at	16.7968	9.94085	9.32502	16.984	17.1251	12.4034	14.3986	12.3829	15.5105	13.1589	13.7869	13.8789	7.96482	11.1456	11.123	11.6438	11.2028	9.13126	9.67331	9.74545	14.6017	12.1311	10.371	9.57132	13.8226	13.7644	9.82857	12.0219	10.3865	10.97	10.4486	11.9616	11.532	11.474	10.296	8.97958	17.2605	29.4412	15.6438	12.074	10.7828	9.92908	17.0831	10.7454	15.5661	11.8636	14.5437	14.6098	12.2799
238337_s_at	166.504	144.578	186.967	197.321	178.661	161.371	207.72	202.521	181.116	203.184	255.613	213.782	185.417	375.442	199.671	293.748	179.127	216.827	203.911	192.66	192.679	279.56	191.996	369.959	229.874	219.71	166.194	257.513	234.572	190.636	202.859	269.92	196.665	177.364	246.055	335.467	241.311	513.176	231.864	217.791	183.764	179.996	257.652	253.401	312.519	190.926	183.98	239.518	158.489
238338_at	6.90849	6.75862	6.69415	7.18084	6.75415	6.83063	6.92143	6.82523	6.95662	6.86214	6.81519	7.0004	6.62511	6.81021	6.86835	6.69476	6.67494	6.50872	6.65539	6.70153	6.52139	6.68148	8.6765	12.5558	6.64146	7.27743	6.74195	7.11594	7.47748	6.73955	6.71634	6.59137	6.71264	6.8131	6.69585	6.6538	6.77662	6.63151	6.68718	6.86698	9.4697	6.68963	6.77472	6.70438	6.76492	6.83266	6.61973	6.76063	6.77293
238339_x_at	19.039	23.7399	22.979	18.0652	18.4574	20.7976	33.2445	20.3491	19.4876	18.8187	20.8576	19.478	20.7769	19.0788	29.3076	18.5053	18.4316	17.6188	18.064	18.2772	14.9728	18.2702	18.3758	18.2859	10.3299	18.2258	18.3794	17.871	17.9083	18.4249	18.1467	17.9395	18.0194	18.7795	18.5198	18.0329	9.61347	18.5002	21.4862	18.9005	26.0849	18.4574	33.0426	15.0374	17.5598	25.0468	18.184	20.5352	20.529
238340_at	18.2946	18.0138	17.8658	17.804	17.9459	18.4385	18.2904	18.6123	23.3314	18.3902	19.2068	18.8289	15.2239	18.6892	18.5116	17.7638	17.9824	17.6709	17.733	17.9077	17.8501	17.6566	21.6741	19.0904	14.6017	37.9566	19.3919	14.4624	18.0102	18.5763	19.9252	17.6834	18.6419	18.1446	18.0102	17.1546	18.0147	17.993	17.6743	18.4778	37.3375	18.048	17.7832	17.8779	18.9589	18.4825	17.8417	24.3386	18.3355
238341_at	22.9607	17.7389	21.1468	23.4308	29.5992	15.0235	19.0103	18.546	16.3226	31.2918	18.5583	22.9182	31.5604	21.0403	15.8063	19.0128	39.7664	51.8312	37.8463	32.3637	44.6419	20.3786	21.7978	19.6279	32.0892	29.6678	38.9631	32.8142	32.4621	53.3961	26.408	24.4464	21.0363	20.5381	28.3641	25.4292	37.5767	15.3761	12.9119	32.997	15.4726	16.0133	18.1127	19.9485	28.1841	61.5398	14.8819	18.0043	26.1319
238342_at	54.2132	24.8046	44.2846	43.2935	27.9054	22.5253	34.5269	31.1065	26.8942	33.3316	21.118	51.1964	28.5239	37.9872	22.7561	16.1006	56.571	23.8365	46.2978	58.8737	32.6208	74.5298	36.254	55.5814	31.7892	24.265	61.1669	25.7678	62.1981	48.5022	42.7655	22.358	30.5553	25.512	14.1084	9.1441	53.354	25.7403	13.1252	32.6962	24.5762	10.4063	32.3376	15.7905	22.5559	50.0748	22.9615	20.2826	17.5785
238343_x_at	10.7501	6.96094	6.70628	6.70853	6.92681	8.19273	8.49694	7.82549	16.8862	8.83831	8.52177	9.40173	6.28947	7.86838	7.23386	7.09209	6.99317	6.02215	6.31514	6.57182	6.39897	6.54995	6.93027	6.55441	6.8801	6.87125	6.9	6.22239	6.71761	7.21418	6.84802	6.3983	6.39347	7.52405	6.97633	6.44636	6.71323	6.9601	6.57353	7.78469	7.03849	6.94892	7.02646	6.68271	6.97419	7.48348	6.61786	6.81374	7.80189
238344_at	17.4601	11.0056	12.1735	11.9513	11.4452	13.6832	13.5744	13.5611	14.0515	13.1289	12.9786	13.4119	12.046	16.065	12.9832	16.0289	12.4936	10.9468	11.9659	13.8308	11.9848	12.2669	11.9413	12.1173	13.0897	14.0846	12.348	9.03913	9.77401	12.6924	11.3015	10.1809	13.3676	13.6351	12.5545	13.6224	11.3054	13.4813	10.3096	13.1579	12.6362	17.8392	12.6186	12.4002	10.6911	14.8088	13.0242	10.6067	13.658
238345_at	19.7066	19.1017	18.5979	17.5227	19.5824	24.6697	21.1655	19.2608	19.3999	19.0735	19.1694	19.9121	18.6768	19.6487	14.7028	19.2277	19.1851	18.2112	22.7825	22.8641	21.2929	18.9013	19.0859	19.3238	24.4865	21.6908	22.1229	18.875	18.3149	19.11	14.1366	18.647	18.9367	23.9402	19.2075	19.1694	18.9739	19.2919	21.2191	34.8923	19.2366	25.9045	41.0354	19.0376	19.1527	23.0483	18.8245	19.6153	19.5302
238346_s_at	91.3616	60.1088	113.816	60.8123	92.2435	70.5988	109.059	57.9994	29.4107	53.1503	98.0716	93.4675	67.4598	61.7973	64.4499	129.91	123.352	165.869	133.983	122.575	82.6866	121.941	196.778	90.5776	149.855	65.504	149.723	101.286	110.528	89.3426	261.206	166.7	83.2594	52.234	286.894	117.475	155.98	177.349	107.144	428.779	156.116	139.197	193.142	544.84	219.598	101.219	113.63	100.857	70.2392
238347_at	13.023	13.0033	13.0198	18.7244	22.0173	16.3976	13.0519	28.4533	12.9396	12.9356	16.6864	14.5765	20.2261	15.1811	12.7435	12.3502	14.7348	14.669	22.8121	25.8286	17.3202	14.3266	44.7191	25.222	12.4899	12.4394	9.52001	14.78	12.3879	15.7651	33.5058	11.619	20.5008	18.5343	12.5867	11.736	12.477	26.3359	22.9992	18.1763	35.9326	17.2514	12.6098	12.4661	12.5236	19.7487	12.4051	14.4709	12.9489
238348_x_at	6.27404	5.6949	5.67672	5.51491	5.7032	6.03892	6.18273	6.7337	6.5728	6.19155	6.48772	6.36323	5.62509	6.07548	5.92359	5.7822	5.75583	5.12426	5.62629	5.67535	5.61193	5.56107	5.72106	5.63149	5.59305	5.57415	5.73813	5.5887	5.56712	5.73652	5.66666	6.7632	5.83433	5.88416	5.74299	5.60773	5.91692	5.73994	5.67402	6.02253	5.77978	6.8676	5.77712	5.6656	5.84904	6.44027	5.67349	5.69318	6.00197
238349_at	6.02534	5.5294	5.43076	5.84725	7.1217	6.52054	8.09382	5.92767	6.2031	6.12862	5.68698	6.40099	5.43559	5.62788	5.92375	5.71927	5.8887	5.39908	5.51833	6.07958	5.46484	5.48651	5.49141	5.41595	5.63759	5.45819	5.57148	5.36096	6.65475	5.5	5.60726	5.29029	7.19714	5.85143	5.71927	5.6811	10.1193	5.52004	8.07706	8.01828	5.84783	5.71932	5.76399	5.73866	5.72246	6.24249	5.58738	5.61093	11.6066
238350_at	11.2832	8.62202	12.8572	19.4889	11.9914	12.6938	20.7528	10.7613	21.3736	21.2167	13.6143	13.762	18.3431	16.3299	15.2225	27.0632	71.9303	26.654	21.6287	23.0728	21.9186	19.4532	22.9757	37.3779	26.5408	21.993	22.443	27.5896	25.3638	26.8576	25.7322	30.4672	18.7714	21.8514	23.6561	46.0646	27.7891	33.0136	14.4816	24.5404	21.7389	46.1336	23.6864	58.4309	23.6076	22.9966	16.0148	20.9221	24.3395
238351_x_at	26.8745	24.9916	32.4876	24.495	32.0199	22.8969	41.3194	25.485	27.3305	25.4532	25.4875	27.1759	19.8021	25.5042	26.2282	25.5406	25.3889	22.691	31.9862	39.9469	22.1811	40.0523	22.4968	24.6597	27.8378	22.2999	24.8669	20.1612	22.9424	25.3635	22.2231	12.9857	19.5629	28.5734	25.0065	23.3351	24.5002	24.9893	24.6615	26.6968	25.5949	24.9589	25.0413	24.9458	24.938	28.5455	26.2346	22.4233	39.8515
238352_s_at	19.278	19.7195	17.0201	19.8525	16.7324	23.6822	18.9495	28.423	30.835	21.6079	32.1525	31.5119	17.7031	27.4707	17.7228	17.0565	17.1189	15.7691	16.8896	16.7985	16.1579	16.5691	16.714	16.5102	16.6213	16.6109	15.427	8.86658	18.9628	17.0251	16.526	16.5367	16.7021	17.2856	17.1424	16.9029	17.6886	15.6526	16.6118	16.4076	17.1746	17.0839	19.057	17.0256	17.0105	20.634	16.5544	26.4642	17.8346
238353_at	4.81741	4.57981	4.54474	4.52453	4.54409	4.62662	4.75736	4.65759	4.73063	4.6379	4.90939	4.80019	4.41286	4.72319	4.6806	4.57277	4.56949	4.44917	4.43492	4.5494	4.49443	4.47996	4.58033	4.53265	4.55505	4.53494	4.56175	4.35014	4.40784	4.56371	4.45786	4.39239	4.43494	4.69021	5.02209	4.44393	4.55042	4.97628	4.53611	4.78528	4.5929	4.57936	4.59894	4.50192	6.03728	4.62521	4.47433	4.54064	4.69268
238354_x_at	11.8805	11.5044	10.8125	10.6266	17.3856	11.6305	14.4993	12.8533	12.1046	18.1395	11.7311	18.9776	10.0737	12.9967	11.4598	11.4645	11.3107	13.3497	10.6365	10.7554	11.109	10.6096	10.6276	10.4144	11.4135	10.7977	12.0641	10.8619	10.5892	11.4541	10.9256	10.0997	10.2117	11.8938	11.5156	11.315	11.1696	11.509	11.2393	11.5253	11.0881	11.4898	11.2913	10.5697	11.4822	16.0068	10.038	10.0951	13.1699
238355_at	8.07151	6.80506	6.21923	8.88281	6.98274	7.83978	8.31707	7.10432	7.82565	7.01028	7.38737	8.4075	7.0117	7.04694	6.97859	7.36041	9.79602	27.5935	6.52271	6.66075	6.72823	8.8225	7.51931	6.98251	9.63367	6.39623	6.75329	15.2659	10.2346	6.84827	6.68914	7.10546	6.0827	6.86914	6.55738	7.59674	15.8646	6.53787	6.60735	7.01918	6.89255	9.3886	8.23036	7.84945	6.71973	6.96583	6.59179	6.82919	7.04711
238356_at	9.30923	7.04989	17.1481	6.95925	7.01564	7.34537	7.19985	7.06182	7.3528	7.20349	7.21437	7.31093	8.17694	7.22166	6.88138	7.03638	7.28026	6.77826	6.57545	6.31922	7.66931	6.94171	10.81	24.024	7.11044	6.35414	6.68617	20.9431	7.36007	6.72861	6.60949	10.0689	7.45964	7.34443	6.75819	6.52467	10.0755	6.73867	6.94426	7.31434	8.02656	6.6162	6.62353	6.64132	6.74076	14.6247	14.2344	6.46692	7.03638
238357_at	5.13546	4.87681	4.821	4.69125	5.724	5.08555	5.01066	5.04312	5.28953	5.09587	4.97618	5.22628	4.79605	5.23125	4.96318	4.95611	4.87506	4.89405	4.81556	4.75219	4.79395	4.66689	4.78462	4.83993	4.78719	4.84238	4.85534	4.69931	4.78788	4.8691	4.77345	4.78247	4.97349	5.01828	4.89477	4.81571	4.85892	5.20774	4.84394	4.98974	4.78028	4.89008	4.90865	4.93178	4.82868	5.04682	4.70851	4.72292	5.07609
238358_x_at	7.24883	5.40024	5.31005	5.37245	5.35731	5.59675	5.91799	5.64909	6.03935	6.43472	5.91566	5.93003	5.14174	5.74642	5.56476	5.41591	5.41652	5.0971	5.16928	5.29814	5.24472	5.6675	5.3865	5.2005	5.35975	5.31842	5.37991	5.1088	5.28747	5.41399	5.31293	5.19545	5.17018	5.56836	5.3819	5.15808	5.27996	5.41965	5.31392	5.69809	5.4133	5.40113	5.40847	5.35544	5.3536	5.6191	5.29887	5.73661	5.62853
238359_at	22.8469	20.8745	24.8517	20.3318	17.6532	30.6667	22.617	22.1193	23.4453	21.6882	22.4413	15.9189	19.6941	21.7272	21.7353	19.5631	20.9145	16.3323	25.927	18.6424	26.555	16.9234	17.1644	20.1704	20.5251	20.7471	21.7659	17.2779	19.8335	22.2193	19.2008	19.546	20.3933	24.1686	26.872	20.4955	20.3633	21.2404	20.7434	61.3462	21.1259	17.259	19.9884	19.1821	21.2468	22.1365	20.2323	17.026	25.0004
238360_s_at	4.48257	4.32409	4.65967	4.27245	4.27401	4.38314	4.48339	4.42482	4.54115	4.43196	4.40942	4.47709	4.73894	4.41294	4.41294	4.30024	4.28821	4.162	4.96877	4.64341	4.20123	4.22406	11.4181	4.32452	4.04206	4.23088	8.86326	4.17909	4.16696	10.1313	6.20843	4.27534	5.05941	4.39116	4.36531	4.25559	4.3421	4.34682	4.27549	6.73545	4.57327	4.32486	4.37329	5.01239	4.92524	5.04198	4.30841	4.23911	4.81498
238361_s_at	5.55381	5.1219	4.98923	4.92888	5.07501	5.30708	5.51093	5.2922	5.66223	5.39082	5.35635	5.50036	4.93189	5.4563	5.28936	5.1665	5.17722	4.84567	4.93671	4.97937	4.97382	4.99623	5.07562	5.01097	5.04601	5.00339	5.06894	4.86738	4.89006	5.11158	4.98852	4.84568	4.98176	5.25215	5.1162	4.94674	5.03997	5.25474	5.0195	7.85151	5.13696	5.13044	5.65784	5.03752	5.11575	5.28527	4.98666	5.02967	5.37877
238362_at	8.42283	6.85727	6.56287	6.27433	7.14945	7.43282	8.02652	7.40732	10.3224	7.86703	7.46378	7.82707	6.30029	7.49547	7.24579	7.0358	6.93947	5.88704	6.39191	6.51607	6.41817	6.6129	6.76487	7.76556	6.6989	6.61255	6.73811	5.5649	6.3994	6.98609	6.66059	6.37506	6.41349	7.19206	6.90264	6.54791	6.91642	6.82494	6.6097	7.46028	6.96907	6.80154	6.94373	6.68137	6.82155	8.03786	6.44959	6.7003	7.51963
238363_at	152.65	145.917	10.7641	128.641	116.21	155.276	11.9644	120.939	191.516	155.239	22.0868	106.458	46.7441	158.868	110.434	149.507	201.885	43.1718	221.506	147.124	61.1262	121.936	102.131	102.518	74.818	124.826	163.087	128.477	232.868	88.7228	136.9	40.0338	53.1843	90.6751	34.2106	34.7505	184.569	36.5561	49.4881	63.6738	206.713	156.737	73.9382	240.592	327.455	412.718	67.1668	59.6486	321.994
238364_x_at	4.95148	4.82919	4.77676	4.74728	4.77435	4.89278	5.07426	4.94994	5.07865	4.92797	4.95258	5.04479	4.73294	4.96633	4.92594	4.83706	4.82828	4.4948	4.75431	4.77646	4.75796	4.77359	4.80251	4.77442	4.79684	4.77969	4.81391	4.6392	4.60341	4.81679	4.76192	4.58659	4.75786	4.92926	4.84135	4.68129	4.73812	4.83372	4.77487	4.97487	5.11914	4.83508	5.92431	4.78704	4.8219	5.10424	4.77296	4.73421	4.98296
238365_s_at	7.96543	8.06578	7.42334	7.8259	8.89688	9.40782	8.27759	8.10444	8.48144	7.89377	7.61817	8.38273	8.15078	7.64575	8.00076	7.69243	8.35466	7.01538	6.52045	7.54062	7.22507	7.78131	8.46082	7.86443	7.22709	7.31744	7.78818	30.5496	20.6493	14.2077	7.78538	7.21415	19.6442	7.9395	6.36695	8.17672	7.45242	6.19099	7.55271	7.64665	8.0461	7.62858	7.71762	7.22249	7.63421	8.00467	7.31591	7.88178	13.2315
238366_at	18.944	17.9519	17.3683	15.9191	17.7257	17.0037	18.904	18.1522	20.603	18.6405	11.168	12.6884	17.3596	18.1698	19.173	18.3222	18.0493	16.1977	17.4446	17.5327	17.2495	17.5557	17.7201	17.5368	17.6338	22.9537	19.0281	16.9265	17.268	17.9032	15.2574	17.2041	17.4381	22.6129	24.9548	20.5892	17.6413	17.7886	17.3617	19.0727	17.7242	17.9277	18.0498	17.6851	17.523	18.4931	17.5443	17.4334	18.593
238367_s_at	7.10869	6.59643	6.56149	6.27974	6.54727	6.97121	6.96541	6.64751	7.10498	6.86671	6.87285	7.0714	6.52925	7.23333	6.98019	6.70934	6.59569	6.19714	6.36534	7.98595	6.38103	6.3627	6.5459	6.43195	6.47294	6.46608	6.54149	6.20881	6.52721	6.58302	6.46002	5.81538	6.54503	6.77324	6.66163	6.39802	6.47908	6.59222	6.46157	7.10133	6.61261	6.65462	6.62923	6.49692	6.59236	6.80678	6.37849	6.501	7.88232
238368_at	6.40042	5.50388	5.40045	7.1249	5.48421	5.61359	5.80581	5.86578	6.5543	5.90549	6.01742	6.76767	6.10903	5.95854	5.68786	5.54188	5.49744	5.25796	5.34457	5.4122	5.32121	5.40153	5.46537	5.29606	5.38367	6.92767	5.4632	5.20963	5.31387	5.48612	5.41252	5.29465	5.34696	5.61905	5.51758	5.36003	5.44303	5.49321	5.40909	5.95892	6.17667	5.7418	6.03782	5.43509	5.42477	5.6832	5.12338	5.43831	5.95413
238369_s_at	4.91344	4.83263	4.66615	4.86073	4.71735	4.84527	4.98109	4.88413	5.85494	5.00305	4.89654	4.96405	4.64498	4.94208	4.93991	4.75933	4.74772	5.22642	5.74586	4.79113	4.68039	4.64599	4.82715	4.69987	4.72796	4.79476	10.1219	4.57874	4.63962	4.75378	4.65316	4.56837	4.6301	4.90224	8.93472	8.05633	9.05993	4.84722	6.68519	13.532	5.22582	4.76824	4.84451	9.08998	9.37116	4.9393	4.77616	4.6559	4.88424
238370_x_at	17.4082	10.8115	9.50799	10.3617	10.2479	13.1531	19.9012	13.2969	17.1041	14.2109	13.748	15.4261	9.59842	12.7244	11.9175	11.8031	12.1213	7.6584	9.64318	13.8426	9.76284	9.74987	10.9604	10.3888	10.8612	9.81106	14.0846	8.84358	10.3404	11.6609	21.5944	11.5422	9.40369	12.0186	11.2315	9.07096	10.5072	11.7081	10.5496	12.5636	12.8112	11.1257	11.6129	9.91316	11.109	12.7704	10.0358	10.3068	13.2664
238371_s_at	8.77519	7.72706	7.54416	7.44965	7.78083	8.51688	9.45375	8.41747	8.93623	8.87194	8.79811	9.49918	7.10925	8.4937	8.12923	7.84575	10.7648	7.41385	7.44969	7.52787	7.71048	7.72282	7.85403	7.74634	7.59709	7.75703	7.95837	7.26832	8.08823	7.90741	7.79867	7.38679	7.47282	12.2156	7.90367	7.58054	7.65373	8.21733	7.54926	8.56469	7.98234	7.90956	7.96786	8.2037	11.9453	8.49573	7.59547	7.59058	8.65854
238372_s_at	6.44826	5.85075	5.77186	5.592	5.81568	6.80247	6.46843	6.21225	6.13144	6.24388	6.59327	6.61038	5.63893	6.28432	6.15284	5.93683	5.87675	5.5161	5.7114	5.6933	5.49839	5.76438	5.85038	5.7949	5.81931	5.63913	5.82784	5.67864	5.61775	5.8633	8.36156	5.64	5.64398	6.07214	6.20896	5.71418	5.73105	11.3954	5.77451	6.22354	5.8659	5.86719	5.92113	5.68161	5.82773	7.51693	5.75645	5.80074	6.26967
238373_at	6.04118	5.4502	5.37903	5.21768	5.40984	5.7942	5.969	5.94941	6.07765	5.78981	5.97513	5.98208	5.30651	5.82392	5.71408	5.49412	5.42727	5.01637	5.32133	5.36589	5.38072	5.30441	5.30312	5.24358	5.38873	5.3256	6.16821	5.13122	5.34592	5.48809	5.23996	4.89666	5.32433	7.10811	5.49359	5.34917	5.33265	5.47247	5.4074	5.9475	5.55154	5.63891	6.36852	5.40736	5.47561	5.80186	5.30325	5.38917	5.80747
238374_at	6.30862	6.21611	6.05556	6.02289	6.12549	6.22053	6.38044	6.32431	8.23112	6.26219	6.26388	6.32356	6.06553	6.27074	6.25396	6.18499	6.26963	6.02354	6.00416	6.0572	6.02262	6.0498	6.15613	6.11082	6.12865	6.12642	6.16101	5.99534	6.09234	6.15151	6.01431	5.78783	6.09215	6.21487	6.24289	6.15711	6.15711	6.18659	6.13636	6.28253	6.17788	6.17036	6.18821	6.15711	6.15203	6.21455	6.09683	6.11733	6.23388
238375_at	4.48437	4.23244	4.17788	4.1252	4.2149	4.45603	4.47194	4.40835	4.56296	4.46895	4.41143	4.61112	4.04997	4.42849	4.3439	4.2341	4.2254	4.03152	4.12362	4.17069	4.13397	4.15315	4.21025	4.12283	4.19322	4.16898	4.21019	4.0695	4.101	4.2192	4.15852	4.12403	4.15082	4.32269	4.24634	4.13006	4.17941	4.23167	4.15416	4.33735	4.29501	4.22523	4.26221	4.18124	4.22433	4.33374	4.14988	4.17447	4.34922
238376_at	8.32785	7.75516	7.546	10.3339	8.35696	8.17318	8.53992	8.84603	9.38145	8.14183	8.34092	8.67345	7.20092	8.18279	8.189	7.91708	8.01448	7.40423	9.18982	7.50313	7.40199	7.54019	7.73211	7.66798	7.41229	7.4281	8.43404	7.17421	6.91282	8.01888	7.90249	9.89455	7.40683	8.26892	8.49536	7.45427	7.70034	7.82533	7.69575	11.8921	7.9038	7.78041	8.09532	7.73803	7.85196	8.08149	7.39418	7.49621	8.29381
238377_s_at	5.24071	4.89435	5.09187	4.77837	4.8608	5.03231	6.51915	5.09108	5.25836	5.09781	8.35262	5.26343	4.72434	5.06023	5.47863	6.10993	4.86076	4.69995	4.77356	4.84394	6.50712	5.02324	4.87782	4.79716	4.83108	4.81189	4.84812	4.76623	4.65631	4.86409	4.75086	4.74159	4.77407	5.08986	4.90241	4.6996	4.76388	5.01601	4.74919	5.06886	4.88518	4.88291	4.89538	4.83539	4.96408	5.00743	4.88481	4.82089	5.02684
238378_at	10.8134	12.0615	14.9812	27.4163	11.4923	18.2422	11.1417	12.2641	10.7417	11.5337	9.42814	17.4491	29.7896	296.586	9.08825	8.45036	8.66671	15.0635	8.95474	33.2634	8.78146	30.2016	10.3103	8.58776	22.2627	9.13469	8.93213	32.5605	11.8659	7.02371	21.0598	22.0418	41.3191	17.6974	16.1534	12.6084	10.5034	79.8972	8.57488	10.4546	12.1126	9.08334	9.72201	11.9975	8.23723	12.017	15.0732	12.6338	15.0516
238379_x_at	5.67497	5.33538	7.17886	5.17841	5.22808	6.80618	6.45721	5.51538	7.04967	5.55495	5.52865	5.6309	5.20056	5.96802	5.55854	5.30313	5.77734	5.82728	5.22704	5.93993	5.12164	5.26411	6.66139	5.12234	5.16105	5.18603	7.25489	5.33204	5.03765	5.26815	5.17758	5.03694	10.6459	5.60475	5.24578	5.13092	5.17634	9.98579	5.09837	5.79145	5.36116	5.27642	5.30967	5.2069	5.22327	5.52613	6.16226	5.23297	5.49717
238380_s_at	5.29861	4.96375	4.83749	4.82868	4.94861	5.14097	5.26607	5.18009	5.38946	5.20945	5.21494	5.33464	4.7979	5.36856	5.16724	5.03107	4.95598	4.63485	4.79562	4.95707	4.85575	4.84949	4.94771	4.88371	4.87823	4.86155	4.91423	4.65118	4.76519	4.95085	4.99613	4.79444	4.79379	5.22476	5.02941	5.26051	4.8781	5.01363	4.9487	5.23435	4.99809	5.59866	5.01978	4.91772	4.9545	5.16562	4.93533	4.91482	5.19333
238381_x_at	19.2916	13.4501	13.0215	12.7676	13.3501	15.1284	16.2833	14.9747	20.2363	18.0147	15.5941	17.548	12.1151	15.3113	14.8814	15.7794	14.243	12.0976	12.6483	13.1316	13.4989	12.8971	16.3282	13.2866	13.9438	13.7907	13.3672	13.561	12.9176	13.7077	15.4979	12.3914	12.8063	15.2733	14.1392	12.8725	13.1834	14.5057	13.4007	15.8622	14.3715	14.1698	14.2304	13.5872	13.887	16.7261	12.9823	13.6044	17.3606
238382_x_at	11.0387	8.25224	8.18592	8.05024	8.71979	8.63329	9.87671	8.87997	11.2058	9.22373	8.93171	9.3303	7.76806	9.52075	8.72266	8.38138	8.52924	7.91912	8.05538	7.94086	9.17398	7.96369	8.29939	8.14494	8.7691	8.92417	8.2996	7.85473	7.27789	8.36024	8.19533	7.75479	7.84439	8.66841	8.47832	8.10157	7.60642	8.25111	7.98923	9.45702	8.36961	8.34669	8.36936	8.09332	7.94599	8.85598	7.94485	8.24963	9.31319
238383_at	4.58698	4.40046	4.35396	4.32851	4.55015	4.52912	4.58224	4.51833	4.61502	4.66218	8.31004	4.59029	4.30794	4.63239	4.50698	4.41117	4.39416	4.26133	4.33319	4.34872	4.33559	4.34844	4.37871	4.34685	4.3326	4.3539	4.38067	4.24656	4.2764	4.37448	4.26815	4.27332	4.30439	4.79251	4.40201	4.3308	4.25219	4.40481	4.33641	4.65481	4.42493	4.40007	4.45218	4.32575	4.3898	4.46074	4.34997	4.35932	4.51948
238384_x_at	14.2656	9.26617	8.66423	7.99813	8.97001	10.965	12.816	11.121	13.8641	12.0732	13.1722	12.6639	8.281	11.3311	11.9336	10.0193	9.85089	7.81801	8.21691	9.10477	8.76388	8.83102	9.35217	8.77355	9.09508	8.8737	9.07247	8.0033	8.45736	9.85684	9.5087	8.34602	8.79471	10.4034	9.5941	9.10179	9.45708	9.49623	8.86516	10.8225	9.72077	9.32884	9.77374	9.0119	9.2254	10.6135	8.45003	9.10189	11.0595
238385_at	6.30582	5.69792	5.60176	5.51087	5.68373	5.89823	6.07527	6.09568	6.27783	6.18006	6.07629	6.37408	5.48953	6.11557	5.98525	5.76294	5.70642	5.35696	5.62634	5.48161	5.53054	5.5112	5.68509	5.65492	5.60054	5.5379	5.67734	5.24089	6.13881	5.69424	5.55292	5.40262	5.52428	5.95685	5.75121	5.54517	5.6207	5.71651	5.65144	6.00697	5.73161	5.68698	5.7507	5.63785	5.70842	5.97965	5.49872	5.63976	6.20308
238386_x_at	6.2531	5.54634	5.40207	5.288	5.54054	5.82271	6.4365	5.71738	6.85204	6.25053	5.78728	6.16091	5.23417	5.97493	5.83394	6.47119	5.58027	5.0917	5.28686	5.49388	5.47104	5.47472	5.53479	5.49232	5.47416	5.5236	5.53925	5.12209	5.40001	5.56738	5.43219	5.42751	5.43666	5.68453	5.57032	5.47303	6.24339	5.56619	5.41564	5.93118	5.64072	5.56247	5.61996	5.51339	5.55751	5.84938	5.38643	5.50795	5.90319
238387_s_at	10.5331	10.1058	9.94382	9.4103	9.98818	14.4203	11.7039	10.7298	14.2248	10.4213	11.2578	20.6053	9.23625	12.1263	10.3779	10.408	12.6429	7.63899	9.84717	9.91999	9.4477	11.2341	10.065	9.66646	10.4648	10.0344	10.0866	9.22585	9.91853	10.5005	9.37422	9.34447	8.08368	10.7838	10.1427	9.86347	10.07	10.135	9.773	11.1043	10.3841	10.1285	10.1321	9.89188	10.3561	10.3535	9.64773	8.81388	11.1125
238388_x_at	57.4291	35.5414	38.5483	34.2903	43.4276	35.2465	31.7981	36.9649	34.0107	36.0034	35.5493	37.8256	41.0982	35.5722	35.4447	32.6321	35.4933	32.9841	34.8274	35.5127	34.3919	50.1967	34.7246	34.3948	34.2328	44.9596	34.3012	28.6819	36.8201	42.9815	31.1662	26.9112	34.366	38.395	35.6901	34.267	34.9241	35.4875	34.3973	64.8245	35.2829	34.3398	35.5446	34.5249	43.2613	36.8676	33.7446	29.0497	37.8764
238389_s_at	39.7802	43.0811	38.2235	45.4211	32.4517	34.0642	38.5226	54.0576	75.9892	54.6143	41.5233	44.384	33.277	34.344	36.3393	28.2174	167.894	112.404	266.771	76.9776	58.3465	42.2228	63.3632	135.59	109.706	208.521	98.407	92.212	72.4833	52.7076	53.6016	75.6869	40.0164	46.8112	24.1814	157.296	239.199	43.3832	44.9297	80.8329	175.444	103.468	39.6696	44.2874	120.783	53.6595	45.2819	35.8195	40.7772
238390_at	8.08628	7.62006	6.45194	6.30437	6.71723	7.21058	9.1832	7.2745	14.543	7.69204	7.76205	9.65407	6.33008	7.57301	7.09489	6.83115	6.70241	5.79082	6.13268	6.41873	6.32189	6.4715	7.9527	6.33085	6.48594	6.39341	6.66546	5.94137	6.35438	6.71402	6.67776	6.09085	6.59728	7.18653	6.70414	6.41518	6.49886	6.61628	6.48317	6.94849	6.7709	6.60261	6.7019	6.47955	6.59638	7.21312	6.31341	6.58752	9.36736
238391_at	10.1946	8.01301	7.46082	7.21958	7.93364	9.13221	10.8708	9.17272	10.3644	8.99354	9.14352	10.5076	7.5169	9.36953	8.2241	8.32391	8.09635	6.6976	7.64527	7.75917	7.99165	7.77498	7.97079	8.02218	8.04591	7.5779	7.40769	7.3886	7.62328	8.21035	7.84101	7.18926	7.26133	8.58227	8.26622	7.68229	7.82084	8.11143	7.25494	8.88467	8.20208	8.05323	8.15305	8.6989	8.78075	9.58754	7.82052	7.75077	8.9689
238392_at	7.24813	5.74259	5.55316	5.47038	5.70413	6.1062	7.27889	6.02067	6.56246	6.74039	6.22647	6.51148	5.54567	6.06231	5.93013	5.83161	5.81671	5.37853	5.47656	5.53785	5.62281	5.6304	5.71686	5.6462	5.67192	5.67951	5.70326	5.27754	5.44192	5.76114	6.18973	5.41389	5.6158	6.01636	5.79373	5.5006	5.58175	5.76571	5.59805	9.92547	5.80095	5.764	5.82764	5.63779	5.73696	6.07064	5.64904	5.66037	6.17428
238393_at	21.759	10.3047	13.0194	13.1077	10.7677	12.0846	26.0216	15.1989	12.6203	11.5589	13.143	11.4699	13.6213	11.6413	10.2078	10.5779	11.0532	11.0491	10.8947	9.68247	14.2163	10.4554	10.2144	10.374	10.3638	9.88886	10.1458	10.7748	10.9563	10.4242	10.0875	11.279	9.71394	15.2493	11.223	9.16323	9.56011	10.7023	9.43164	14.562	9.85026	11.6938	10.7677	11.5357	10.2703	13.7235	9.76384	9.88444	13.4861
238394_at	7.31915	5.68037	5.53452	5.42074	5.64479	5.94148	6.82151	6.21912	6.47052	6.1102	6.10577	6.47949	5.37381	6.11319	6.0357	5.80322	5.71628	5.16056	5.53165	5.50293	5.44618	5.54085	5.62771	5.51687	5.61062	5.53561	5.61402	5.29266	5.40615	5.74193	5.64552	5.37643	5.4565	6.00588	5.73615	5.48463	5.60095	5.69917	5.53458	6.05266	5.77421	5.66781	6.20956	5.60588	5.6717	5.9695	5.56719	5.59744	6.19362
238395_at	10.6546	10.299	9.74935	11.2392	7.83689	10.2508	10.9499	10.3194	11.8659	10.2823	10.9469	10.3837	12.2204	10.4751	9.82281	9.2953	9.91154	9.85813	8.81781	9.59319	8.80363	8.65889	9.74302	8.5146	9.75453	9.63563	9.86816	9.21403	9.45619	9.9253	7.3953	9.54261	11.2672	11.3823	12.9702	9.56186	9.61391	9.79518	9.58468	10.2317	9.41173	9.77453	9.85473	9.67018	9.80549	12.5496	14.4687	11.9398	10.3675
238396_at	7.26708	7.04324	6.99846	6.84932	7.0211	8.26939	7.53989	7.22389	7.27341	7.21744	7.24114	9.97791	6.9594	7.23434	11.3228	7.04982	7.63005	9.77574	6.87251	6.90737	7.21121	7.41724	8.63233	7.01131	7.01857	6.93771	6.99891	6.73399	6.95567	7.03779	6.91531	6.92733	6.86678	7.15959	7.04161	6.78344	6.93762	7.07628	6.81711	7.03908	7.2212	9.57657	7.06272	7.00235	7.7949	7.16939	6.81095	12.8428	7.22049
238397_at	5.13289	4.97857	5.00542	4.92085	5.06046	9.35458	5.14814	5.0931	6.2487	5.14426	5.307	5.16638	5.00164	5.47953	5.57815	4.9818	4.94011	5.00431	4.90775	4.98034	5.05198	4.79916	5.17292	4.78341	4.87747	5.06263	4.96166	4.80517	4.71027	5.61944	4.99397	4.7883	4.93231	7.7104	5.11998	5.0483	5.08496	5.09935	5.44006	5.3254	5.08033	5.07059	4.95038	5.04989	5.06889	7.38938	4.92379	7.03731	5.10891
238398_s_at	6.69563	6.27794	6.13065	5.88817	6.06271	6.3411	7.06447	6.56265	6.82367	6.94858	6.57225	6.73769	5.84943	6.39234	6.44998	6.31571	6.27288	5.52814	5.89312	6.10951	6.10982	6.20387	6.23817	6.28795	6.12274	6.17653	6.25165	6.07498	6.0657	6.64276	6.13801	5.98524	6.04037	7.0064	6.30383	6.11252	6.15142	6.28308	6.13186	6.77144	6.32501	6.27138	6.28757	6.01623	6.27042	6.44058	6.11314	6.17469	6.53775
238399_x_at	6.1196	5.05809	4.9348	4.84736	5.00222	5.2985	5.54337	5.37809	5.70662	5.41107	5.37947	5.63027	4.87926	5.55203	5.20904	5.07903	5.77481	4.70215	4.91267	4.95493	4.85944	4.92556	5.00997	4.95269	4.98135	4.93945	5.01613	4.88723	4.94807	5.08585	5.28525	4.81076	4.87866	5.26001	5.08551	4.92348	5.02367	5.0541	4.96838	5.36239	5.08436	5.04998	5.08528	4.97398	5.01944	5.31718	4.96374	4.98111	5.37049
238400_at	4.53226	4.47498	4.41721	4.353	4.35789	4.60571	4.65717	4.57906	4.6611	4.54309	4.60859	4.60154	4.36576	4.55109	4.54294	4.82147	4.4694	4.31869	4.3876	6.19713	4.41751	4.41576	4.57986	8.23688	4.42369	4.22776	5.09148	4.30585	4.38948	4.44756	4.41827	4.35795	4.39048	4.56663	4.46597	4.40391	4.44208	4.48119	5.51194	4.55926	4.49175	5.30055	4.4911	4.41942	4.47332	4.50105	4.47233	4.41405	4.55832
238401_at	19.706	20.7151	18.7239	21.7996	23.1582	22.2025	28.3121	16.4812	29.4238	23.5881	28.7679	25.8761	21.6328	32.0993	19.2374	21.5015	12.6202	18.0762	23.4297	21.6599	18.6509	11.6958	18.8818	18.7248	12.1647	13.577	17.2393	10.7747	14.4665	24.8193	18.6688	11.1421	22.9521	24.6573	15.8944	16.4727	15.6411	10.7142	17.5069	19.3512	14.8927	28.6001	30.9434	18.7706	18.9166	35.675	21.1643	27.2557	42.0904
238402_s_at	81.3969	74.3961	70.4294	62.6399	68.8452	73.7204	73.0485	84.1798	77.2125	86.4026	71.6862	73.8596	80.2262	75.0455	78.9344	55.9569	71.7622	65.5243	74.3564	85.2083	70.6907	70.2775	71.3375	82.2358	70.8671	70.4613	71.4389	67.8927	66.6634	71.4622	67.9088	68.8514	68.2515	80.2116	76.2452	70.478	64.7211	78.7924	69.5144	113.817	69.6396	71.7791	76.5401	84.523	71.6496	74.0765	67.7826	68.2315	74.7158
238403_at	4.87721	4.68187	4.63909	4.65768	6.14844	4.83116	4.94334	5.59783	4.95449	4.87282	5.30823	4.92578	4.56211	4.85503	4.83948	4.70969	4.68204	4.50472	4.52806	4.61108	4.60853	4.63871	4.65397	4.60806	6.50517	4.63897	4.65652	4.52335	4.55924	4.67693	4.60176	6.77887	4.61873	4.7086	4.72423	4.59795	4.60706	4.664	4.6175	4.87936	4.72052	4.65508	4.72914	4.63525	4.67233	4.8071	4.61691	5.34926	4.8849
238404_x_at	63.9166	32.6294	31.9452	35.3606	32.5296	43.2913	36.2972	34.5015	37.5324	39.1408	33.0813	41.5404	32.0407	30.7023	33.0949	31.0743	32.5574	28.0863	34.4917	31.1567	31.3283	34.5176	34.3849	43.8428	39.1532	32.4165	50.923	23.0748	33.039	41.9836	17.9578	30.9859	29.4463	36.7231	33.3023	34.8201	35.5868	39.0649	31.066	94.9878	42.4508	29.7044	37.0091	32.386	32.9955	40.371	39.5175	32.4125	34.4014
238405_at	29.3793	18.9518	24.5799	15.023	18.5973	18.6757	36.119	23.8036	20.993	18.9438	19.3464	37.5933	20.1613	22.2297	19.5692	17.5631	18.7516	17.6774	27.4682	35.066	15.1669	17.9226	17.7021	18.3489	19.6529	19.1274	18.5484	15.8211	17.0168	18.6227	17.5232	16.9189	19.9166	21.1452	23.8518	23.3716	15.6412	32.3131	16.3917	31.9473	19.488	18.6597	18.7627	18.2639	22.7095	20.4057	16.5668	20.2917	39.5615
238406_x_at	45.8183	38.6423	43.6975	45.4722	38.2747	45.0575	40.3018	42.7097	44.556	45.5058	45.5456	48.9823	43.2556	45.611	36.5962	41.9367	23.3066	29.0753	43.3333	48.7333	43.4187	43.6569	40.4435	41.4816	19.7573	48.7599	42.7043	24.0647	31.892	44.1761	43.6048	44.3247	49.2504	45.1391	44.4711	58.3478	35.6153	51.1093	36.2033	73.3421	54.2867	61.6009	45.5797	43.8803	44.3484	54.3018	43.6109	43.8111	57.4167
238407_at	23.642	14.1498	15.705	14.4295	15.821	17.9899	16.1869	16.7091	15.8283	17.3375	17.8678	23.2888	14.2789	17.7712	16.6267	15.2285	21.4938	14.8442	14.6454	12.5315	14.3041	15.7107	22.0028	14.7239	14.7241	12.5479	16.0795	49.5516	20.3277	15.3777	14.0729	15.5517	18.2761	21.246	15.8562	13.3061	15.7917	15.8896	20.0123	16.1318	15.6628	15.4006	20.2818	14.1416	12.9554	15.9147	18.0893	15.7346	17.3761
238408_at	7.86848	10.2032	12.0073	9.33096	8.00989	8.03429	9.40049	8.20765	9.46477	8.04874	8.00155	17.4631	7.28253	7.99112	7.59578	7.62775	8.1351	7.35219	39.8597	12.2841	6.89915	6.741	20.7473	7.60802	13.7615	7.62039	25.0994	10.6469	28.2597	7.44708	12.0283	12.2616	7.59625	7.83999	8.97897	7.45735	25.2528	9.10205	12.0653	13.8224	8.12954	7.69949	20.7911	13.1195	9.81705	11.6028	7.60894	10.4689	7.82353
238409_x_at	7.41666	7.089	7.1613	6.93372	7.31321	7.32721	10.6973	7.60624	7.49949	11.0445	7.70277	10.012	8.09368	7.71926	7.51007	7.25398	6.95518	7.15269	15.9034	7.14077	7.07425	7.16142	18.0477	7.13518	8.10509	7.17271	16.0582	14.0347	7.09285	7.20633	7.15868	7.08063	8.14684	7.31971	7.37774	6.36558	7.82625	8.39559	7.16991	14.4856	7.85229	7.44909	7.1939	7.019	7.29453	7.41528	7.16362	7.01324	7.35966
238410_x_at	9.25371	5.99166	5.98563	5.74599	5.93505	6.25614	7.10938	6.39969	7.50204	6.34544	6.48155	6.86577	5.87466	8.72795	6.51042	6.19484	6.18356	5.71785	5.72729	5.80898	5.76193	5.96497	6.05633	8.02596	6.02484	5.84295	5.98762	5.6035	5.9224	6.11199	6.61205	5.88249	5.89821	7.06467	6.15245	5.93179	5.86166	6.09131	5.98255	8.585	6.75824	6.11539	7.41275	6.02562	7.61478	8.51725	5.82471	6.01258	6.71209
238411_x_at	6.51902	6.05676	5.8561	5.74761	5.98892	6.32003	6.7402	6.57321	7.10273	7.54702	6.61537	6.99193	5.67652	6.64909	6.39896	6.11457	6.05679	5.64043	5.82061	5.89921	5.82916	5.9309	8.12402	5.81581	5.97552	5.9252	5.98749	5.74367	5.8444	6.04213	5.94954	5.6871	5.87364	6.28039	6.06671	5.75417	5.94175	9.3824	5.86953	6.50699	6.12455	6.0324	6.14528	5.95756	6.06318	6.45804	5.908	5.96535	6.55368
238412_at	52.7126	91.6712	83.7692	145.534	95.1835	105.054	49.43	48.3605	89.4888	61.0568	51.5048	97.6549	68.4022	184.926	58.6709	54.4222	122.62	120.277	87.1929	166.455	94.6612	60.8059	24.8818	87.3741	49.6003	171.403	135.652	118.024	84.0294	90.5452	58.8683	42.5657	96.7436	195.794	36.8338	119.725	136.661	58.2709	45.8331	74.5962	50.6517	89.063	53.5004	45.0743	78.579	228.717	50.469	70.4742	135.427
238413_at	5.93236	5.71461	5.49555	6.14064	5.73204	5.96897	5.94442	6.0933	7.07556	5.79822	6.09783	5.99336	5.6155	6.70315	5.87833	5.76502	5.74217	5.64006	5.65677	5.66444	6.00522	5.66561	4.87058	5.65988	5.58083	5.67677	6.69743	9.27298	5.63557	7.35331	5.6453	5.5885	7.11559	7.30322	5.25891	9.25741	8.5572	5.72994	5.48557	5.81764	5.72872	5.81687	6.02737	5.49139	6.02481	21.6176	6.15882	5.67431	6.15105
238414_at	9.81679	6.87634	6.83371	8.17771	7.99348	7.21947	11.6252	7.34238	7.31516	7.14024	7.34386	10.0327	10.0037	8.01043	8.47004	7.88814	8.25512	6.18581	7.56848	9.02619	6.71461	6.82899	6.82867	6.70908	6.84423	6.60027	6.90815	6.04972	6.6599	6.91347	6.82178	6.56461	6.67812	6.78287	6.6855	7.57736	7.37647	7.0351	6.59421	6.17002	6.97663	6.93783	7.91907	6.79229	6.90486	7.24571	6.81983	6.71538	7.94633
238415_at	10.8912	6.99668	6.86655	6.59614	6.98951	7.74816	7.54218	7.26532	7.73179	7.35432	7.23156	7.60754	6.69925	7.30059	7.32892	7.30013	6.99942	6.67086	6.82497	6.87553	6.76762	6.82966	7.01273	6.84242	8.97086	6.88081	6.84412	6.41439	6.57994	7.17822	6.93249	6.76432	6.78991	7.27688	7.14209	6.65075	6.74062	7.88323	7.01451	14.4281	8.17754	7.00572	7.10131	6.74248	7.0131	7.72647	6.86043	6.93497	8.20592
238416_x_at	21.7625	15.4703	22.3104	12.7142	18.0242	16.057	19.6928	14.8575	15.7351	15.6401	15.6784	27.2845	15.3338	15.5919	18.5438	15.4959	16.4532	29.173	15.4475	16.463	15.1458	15.1957	15.5488	15.4959	11.8124	15.2264	15.3209	13.3047	12.2069	15.4902	14.0519	10.7021	10.7604	15.5905	14.7662	19.7732	15.5972	15.4959	16.6329	21.5703	15.5345	16.6068	15.63	15.7633	16.4833	19.1161	15.6739	14.4439	22.9512
238417_at	19.87	20.1154	22.7497	16.6418	20.4739	25.1109	20.2188	19.9936	32.3125	27.0205	20.8952	26.8816	30.0921	28.0931	20.8862	22.7472	14.1387	28.3052	20.0077	21.3096	18.972	17.3348	13.6794	11.6415	29.8289	19.0745	19.8161	27.2506	35.4964	22.4345	19.0254	34.1925	18.8581	21.2559	22.1978	31.0078	11.6709	17.1373	13.437	24.4657	19.5197	15.5498	21.8767	18.1565	25.3041	19.8571	25.6215	21.2585	35.1018
238418_at	63.413	53.9307	29.2961	57.7118	27.8073	40.4994	47.4097	97.798	103.665	123.554	45.2179	60.6879	36.2249	109.933	43.9574	190.696	197.005	86.8784	99.2653	161.94	75.4926	86.3316	48.2869	62.6768	64.9643	36.0199	60.9114	36.9152	50.8188	66.7895	70.4466	88.0277	53.2318	42.1648	68.6256	62.0117	52.8331	126.563	64.1042	62.7013	39.9103	137.672	77.8463	102.386	46.0602	45.5411	24.9598	28.3529	67.1551
238419_at	61.0265	46.6064	35.7454	49.846	39.1054	52.8438	69.3628	85.4141	37.9255	48.9727	72.1179	85.3168	38.3294	25.9899	33.4879	17.2303	35.2421	14.5066	23.8159	23.8656	18.6482	42.3228	15.9369	11.539	16.1425	16.5896	34.3404	16.4433	50.4103	78.6671	24.3363	20.2457	47.1315	42.0265	19.6689	24.3616	9.03716	14.334	26.0751	42.2685	31.637	24.8798	34.2431	19.0722	18.2116	96.9343	89.1941	62.2583	36.5794
238420_at	14.4278	12.7784	12.8506	22.6248	16.8161	14.5093	12.4845	11.463	12.8972	12.528	13.7989	14.8769	13.4911	12.2689	10.8424	17.3267	13.1603	22.3146	16.1735	17.7463	14.4367	16.906	55.9486	71.1538	15.0687	24.6991	10.6141	24.5426	13.5489	12.8351	37.4372	41.5847	14.3928	13.4078	13.4932	25.2231	31.1615	12.822	29.2267	11.3417	16.3454	15.1511	19.2007	15.6046	29.913	23.553	49.2986	32.0182	11.1648
238421_at	43.885	42.4341	31.5178	42.4213	45.2302	52.5264	43.6873	33.9935	34.1485	19.1184	66.1594	68.0206	41.3166	18.3046	23.1129	42.4786	58.2571	36.5691	47.0816	22.8048	47.9667	45.4053	103.365	116.448	52.1297	41.0034	19.7161	39.3066	34.4195	36.3358	62.7071	90.8281	43.2079	36.3358	19.6291	26.4579	71.1987	38.0293	45.9749	45.826	67.0699	14.464	62.8214	33.3055	25.8352	42.7112	56.3646	54.9934	21.5314
238422_at	69.3255	53.3108	26.3064	34.0035	42.4448	49.0291	11.1116	48.3628	49.2468	68.3624	41.6288	49.9546	33.9437	40.1721	53.3264	40.6406	62.0582	45.5909	72.243	55.5981	43.4247	46.6279	47.0274	69.2294	40.6746	112.106	47.0625	29.2191	47.1063	55.8311	73.19	33.8437	27.419	46.3296	43.1817	68.7389	30.8108	18.3793	46.6493	202.804	43.6146	51.6193	35.8025	54.6701	51.7787	40.3726	28.7387	53.882	57.1456
238423_at	13.0262	21.463	72.1432	10.8527	8.0956	10.4384	20.7495	10.5094	10.8241	12.1553	26.1841	10.6351	14.4581	11.7597	10.9524	11.3053	11.5064	16.5015	9.22767	10.2645	26.1319	10.562	18.6969	7.73157	15.6852	10.2709	12.4175	55.0557	10.1528	11.2271	10.5133	22.6492	15.6663	10.682	14.6608	10.1824	14.887	10.7527	10.2643	11.7608	10.3811	10.3505	15.9862	11.3191	10.4563	12.6866	19.7413	11.7477	12.2967
238424_at	14.857	21.5069	10.0823	10.8919	16.3162	14.0806	13.9049	13.8272	14.0449	23.7929	15.7431	14.2909	13.8294	14.155	23.1506	14.0073	29.9649	11.8868	19.8373	13.383	7.71209	10.0769	14.6754	18.4503	9.26815	14.0386	13.4902	13.731	33.7541	24.8449	13.8713	11.4091	13.4855	14.1232	18.2547	17.3363	21.8459	10.7233	13.9556	23.5508	15.028	11.0994	14.0755	13.918	20.3488	18.8819	13.9982	10.2446	13.7655
238425_at	34.1401	33.7077	24.3513	19.7112	16.8177	39.9999	32.0001	24.807	32.2425	38.6644	37.7541	33.1361	20.9972	31.3744	25.4464	43.391	24.2691	18.2017	40.9943	21.5179	34.1869	23.3223	45.1484	26.6503	22.3968	32.7497	22.6495	24.1078	28.6706	49.0283	38.551	22.5217	23.2047	35.333	24.3311	37.6874	24.3036	24.0792	46.8686	30.7546	33.2316	27.9669	35.3606	58.8097	49.7254	23.2071	27.2642	22.2717	27.8652
238426_at	6.07813	5.52455	5.44735	5.27994	5.4935	5.72937	6.00365	5.82427	6.09385	5.87128	6.42283	6.00142	5.23819	5.85754	5.9141	5.56735	5.5032	5.97464	5.31384	5.38307	5.412	5.33547	5.4682	5.42922	5.44783	5.35279	5.46255	5.14242	5.29096	5.51731	5.42227	5.27243	5.29628	5.73276	5.55111	5.32316	5.36446	5.51062	5.43787	5.81833	5.57521	5.5189	5.65467	5.42719	5.50529	5.72965	5.43526	5.44063	5.80919
238427_at	8.33601	7.12509	20.4475	8.25623	16.5833	7.92779	9.23275	6.65313	8.48097	7.52834	8.15913	8.29911	9.93268	9.83132	6.64327	7.72884	6.8743	26.3854	17.1342	9.7349	8.2508	19.6485	33.6436	53.0556	17.9367	26.9712	13.5966	7.34077	9.81247	7.44897	20.918	22.6055	8.49034	7.82596	10.154	26.042	26.7713	25.4132	20.6521	36.1496	10.0571	9.94499	28.1083	8.39291	37.2827	8.56233	19.2186	11.7632	7.5028
238428_at	13.0778	10.1279	9.93257	20.3224	26.4696	11.0752	20.6166	11.5315	12.8949	15.2876	10.5641	11.8406	13.3432	11.9814	10.8018	10.4153	12.5683	9.52191	14.1522	9.52603	9.496	8.50841	10.0467	9.70411	9.97615	10.2991	10.0518	8.34065	10.5479	10.2714	9.94444	8.65949	11.0214	14.3856	10.0492	10.4654	10.6306	11.9678	9.92954	11.9759	10.1448	10.151	13.297	9.95587	10.1446	12.4857	9.97726	9.97241	11.9958
238429_at	15.5784	24.7531	107.709	50.2612	27.2429	15.0369	17.4187	43.5843	33.0351	15.3936	29.7349	8.35906	94.7239	15.1507	15.1021	19.7144	18.0588	58.4158	39.5791	19.4674	54.3185	15.1165	15.1341	16.3844	17.1446	14.7143	14.8239	99.5749	21.4723	16.7079	17.8306	32.3269	26.8168	15.0456	14.8679	10.0698	11.6535	24.1294	14.7644	15.1127	14.9259	14.8823	21.1413	14.7533	14.8585	39.3612	71.024	40.0748	15.0807
238430_x_at	116.281	351.736	229.194	234.376	300.109	287.329	139.036	98.297	119.106	164.217	203.704	189.268	255.605	223.25	277.67	187.028	243.815	162.701	205.611	178.065	277.401	123.097	286.363	296.834	139.448	179.655	151.479	163.856	217.159	151.543	205.89	345.166	147.275	119.838	141.666	112.202	187.798	151.933	83.012	148.03	166.331	220.969	220.455	210.508	156.26	169.678	292.817	790.421	410.288
238431_at	123.259	84.8807	126.018	156.097	134.881	93.9033	104.363	65.547	52.4346	152.052	75.1677	73.5829	105.667	98.8845	112.57	140.083	165.262	209.777	137.354	180.975	199.643	104.203	89.522	130.598	171.227	212.581	236.495	129.113	211.817	121.549	117.826	160.008	81.068	98.7986	99.4356	320.889	241.549	72.8548	359.983	110.169	101.718	149.354	157.019	344.601	176.468	98.1201	111.106	136.528	102.619
238432_at	31.6467	36.0176	35.4908	56.9982	36.2154	30.7561	11.9706	34.3747	38.5147	23.4156	23.0249	27.7615	38.0303	23.9288	36.0176	57.2694	26.8369	93.0884	165.222	66.4622	55.1923	49.1369	17.7262	87.1086	80.8317	149.615	55.1784	70.717	57.7529	35.1981	41.7105	49.8283	34.5402	35.6107	80.5512	55.6859	127.115	18.4744	36.8157	42.479	30.1969	14.5953	15.4911	83.5428	76.7485	34.7436	34.7864	29.3403	32.7104
238433_at	6.45759	6.03188	5.7732	7.15551	5.93852	6.42263	6.72423	6.49026	6.45124	6.28216	6.36926	6.61267	5.99306	7.60659	6.33165	5.97512	5.97633	7.27325	5.6843	5.76658	5.64137	5.84792	5.88767	5.82118	5.94409	5.80061	5.93257	5.93797	5.66622	6.03784	5.92928	6.90548	7.05425	6.15719	5.9924	5.89761	6.99275	5.99306	6.1798	6.29092	6.00478	5.97578	5.99753	6.02003	6.90897	6.1775	5.83981	5.96921	6.25453
238434_at	57.1435	47.3406	57.2394	58.7162	50.7607	38.064	42.4723	41.4371	62.4597	40.0671	53.2139	70.0129	70.9364	33.2626	32.3473	40.8107	36.8589	78.6413	65.2614	54.6094	52.9517	45.9792	76.3471	51.6862	75.7626	71.818	48.0952	42.6688	35.2258	36.7802	52.264	37.0401	64.6047	50.6922	57.9788	72.9998	65.1925	55.6544	63.3437	142.126	64.2233	39.7607	39.283	57.9339	43.3288	38.2105	32.6429	36.2507	47.21
238435_at	25.0639	19.6008	25.6139	23.0617	25.2012	23.6696	23.2458	30.5144	21.8621	17.9804	21.9345	18.1152	19.5801	38.0265	17.68	17.2087	20.7493	39.7602	21.6765	22.2815	34.9534	22.154	18.9187	54.2362	36.2083	17.867	21.2861	34.4609	24.9209	19.1232	22.6151	23.0376	30.8896	17.5531	22.5453	19.1114	16.8954	40.6695	85.5437	22.7618	23.3057	21.8557	68.3073	20.6357	20.712	23.7644	28.8249	30.3801	18.6652
238436_s_at	57.1366	69.5513	128.977	76.7615	64.3893	48.7296	144.831	44.0496	35.3998	49.998	161.904	50.7536	78.1628	71.8042	47.2814	133.027	90.1326	125.053	95.9423	73.415	142.354	81.167	79.8508	95.4225	90.6431	110.626	98.3142	157.334	93.3937	88.3339	66.4888	124.74	94.5899	48.6464	104.57	99.1909	170.892	125.454	84.8206	49.609	68.1852	124.438	94.6184	135.079	110.816	48.9355	92.1442	78.0665	49.2975
238437_at	60.5081	48.6526	54.6559	56.9345	39.1496	52.1052	97.0773	44.1969	50.7801	46.9389	57.9939	48.585	48.6984	58.4707	37.0448	89.0923	62.3474	85.6145	52.8877	58.4586	73.8521	77.3588	47.9205	43.6931	48.7256	78.1169	63.7598	92.9871	69.2505	80.5125	44.9562	61.535	59.3678	39.9712	61.3897	74.1967	100.638	92.7365	49.283	29.9572	50.217	62.9265	54.7008	73.6414	94.4358	62.9392	71.3055	47.0505	44.702
238438_at	25.5247	28.5018	27.2029	5.49628	28.8133	24.4087	20.6033	32.3204	35.8099	21.9692	29.3252	40.151	37.9757	11.1841	14.6535	21.5092	31.9875	24.8101	37.6067	10.7102	16.5326	35.2606	107.897	53.1604	27.0107	20.1292	18.0152	115.393	52.5631	14.9262	22.6361	23.3795	14.2615	38.6403	23.06	50.8986	90.6296	20.6487	23.2803	47.3431	30.1771	42.0364	31.7261	18.413	22.8379	35.3761	49.9998	40.8085	19.1803
238439_at	9.5984	9.33747	23.8356	9.76305	9.90715	9.33314	21.4436	10.0523	8.21236	8.2134	16.5374	12.7759	17.2256	11.0621	9.39608	7.84995	9.13017	16.552	6.58792	8.0433	7.94492	277.372	124.081	7.09118	7.81771	7.23822	5.75773	384.557	52.9832	7.077	8.66216	148.561	75.2519	30.8473	11.6036	5.55727	11.5324	9.14375	6.97269	8.25321	69.3062	7.09482	11.7457	9.53453	9.15276	7.30929	7.97268	17.453	8.96108
238440_at	1145.73	984.958	494.965	735.022	715.191	978.81	883.371	862.683	1154.83	1212.11	660.525	970.872	348.611	564.684	562.046	250.946	1229.56	33.4343	494.538	982.72	426.596	181.015	930.224	250.992	223.03	369.8	388.971	445.747	872.075	1213.23	738.523	147.081	717.112	859.374	327.083	87.5927	611.215	159.097	299.141	539.165	675.485	352.118	257.687	128.72	616.646	931.534	256.309	824.158	864.811
238441_at	8.9418	15.6309	16.5985	37.4785	19.7238	12.5875	8.96354	15.8463	9.73398	8.89549	9.13248	8.94916	18.0796	5.78496	21.2377	71.3602	5.57197	42.0233	80.1028	21.3444	132.741	88.3835	24.4848	142.045	55	141.505	385.746	5.80561	46.9796	12.7968	48.6171	188.072	23.1559	15.3195	68.454	166.661	177.468	41.9451	147.929	78.3914	19.6091	8.16506	8.92459	85.0474	74.7703	5.66744	27.5415	8.69943	9.63034
238442_at	5.60811	5.56657	5.40728	5.0387	5.47595	5.87438	5.90087	5.71359	5.6746	5.71186	5.81896	5.80917	5.32048	5.84429	5.75763	5.53794	5.56358	5.21599	5.37537	5.42794	5.37399	5.42021	5.49524	5.4211	5.46368	5.45132	5.48708	5.25757	5.39504	5.48864	5.37891	5.15046	5.43157	5.5617	5.5334	5.39066	6.61283	6.3602	6.02519	5.91333	5.60868	5.55853	5.54745	5.48079	5.51374	5.5557	5.4455	5.44768	5.70194
238443_at	50.4517	41.2146	51.0501	58.2891	52.7165	79.3227	112.76	41.6301	45.5159	29.0044	43.8205	69.2152	36.2876	38.7984	29.2584	47.2529	29.7792	44.3839	74.0538	44.3323	44.809	79.3328	48.4088	67.5347	59.1342	45.6748	37.5933	58.6839	99.1727	79.6977	88.7163	60.2982	47.2083	28.9897	21.7371	103.217	122.495	52.0709	103.802	47.8801	81.8684	38.5122	124.861	44.777	52.6842	52.3845	75.4634	49.2394	21.1577
238444_at	23.0317	40.1718	18.9055	52.5435	38.2366	26.8657	18.3023	15.7449	25.4845	16.1347	25.2721	25.2344	25.7012	56.5987	31.9632	67.5281	59.5491	25.5413	27.7059	49.804	22.8613	31.3928	53.9492	23.438	26.3499	31.7423	22.429	22.4712	21.2506	24.145	31.1328	25.6534	50.2294	28.0259	34.5083	24.0357	17.8511	91.8906	26.1717	21.77	48.6336	25.1051	25.7844	68.9006	23.1114	38.215	22.4851	36.5419	33.8153
238445_x_at	22.9643	21.021	20.7666	18.5296	21.0648	21.3426	37.0827	19.2962	21.8549	22.0093	17.7303	22.759	20.0389	21.704	21.3486	18.1019	21.0723	12.2274	20.9173	21.0033	20.9505	21.5347	21.028	20.8279	20.7143	21.0019	21.0782	19.682	20.4662	21.0113	20.9147	20.5743	21.57	30.0909	28.9244	20.943	20.8529	43.9821	21.0191	22.0888	24.6422	21.0785	21.1677	20.69	21.0885	21.5035	20.8308	20.8224	21.4224
238446_at	9.2655	17.7462	33.1607	21.2169	19.399	23.5768	15.0176	12.3025	13.6406	7.97632	19.4974	30.0897	19.5326	65.8678	15.045	29.387	32.4695	20.6385	17.2186	43.7179	29.7931	15.2609	46.0574	40.0292	29.9964	27.9424	24.1814	17.8208	13.6578	14.8044	13.769	8.53144	24.7447	33.482	18.7818	20.3043	30.3585	18.8138	14.6914	13.8003	56.655	29.4323	38.8828	27.9341	27.8463	24.7487	16.0902	21.27	19.1704
238447_at	134.044	138.29	240.968	303.468	291.63	89.4054	59.9881	105.344	98.6621	117.115	53.1035	65.2422	464.573	29.8669	111.687	65.1793	108.894	28.9262	22.3394	65.9606	167.13	34.8893	32.6218	12.5875	53.0908	102.221	106.143	85.5748	183.514	145.179	61.2552	186.641	210.662	180.822	35.5599	73.2832	55.166	9.80827	7.68697	23.0952	81.2034	26.0469	117.706	21.3992	9.82073	103.516	282.913	179.799	182.458
238448_at	21.4176	21.3467	21.4113	18.6067	23.8929	38.5536	35.8439	29.2899	31.5137	25.4401	46.3474	27.4717	17.1405	17.6013	25.8869	25.674	24.8433	18.9035	39.7699	23.008	31.6544	31.78	50.8762	32.3613	36.7678	30.1414	40.4637	36.0314	44.9626	21.07	57.5677	22.3371	23.051	26.2267	25.3988	29.3727	45.0552	15.9874	29.7609	26.3383	45.5545	24.8703	40.3041	23.4672	28.2817	25.9564	23.7513	24.2413	27.4516
238449_at	217.358	316.617	291.086	202.473	260.204	173.1	155.444	223.202	187.731	239.871	200.029	181.235	272.674	262.174	177.666	137.598	310.297	349.258	307.177	287.777	251.387	170.482	284.501	298.936	258.336	202.209	239.702	192.866	104.978	197.918	264.394	284.964	192.204	201.789	199.69	135.92	171.551	85.0254	84.3663	172.008	89.7397	58.4996	100.364	87.4182	155.718	283.543	114.763	113.572	167.268
238450_at	12.1309	12.3248	11.6945	10.5566	10.9396	10.7705	13.7698	10.9248	11.0993	10.8388	10.5525	14.2877	9.47273	10.9349	9.89405	10.7147	9.3942	12.596	15.159	15.0058	12.8115	10.5531	12.5833	19.3177	12.0939	11.5033	17.3736	13.8564	9.81527	11.4657	9.90748	10.5014	13.8331	10.1544	11.8628	10.5256	9.53577	10.7289	10.62	10.9568	10.7353	10.7084	10.2532	10.6244	10.2676	10.8476	9.75579	10.6236	10.2078
238451_at	13.2503	9.32729	13.2545	12.2872	16.5609	16.53	13.0909	12.2775	12.3609	10.6996	10.417	15.8868	9.6672	15.1423	13.3358	14.2211	9.85672	7.46542	24.5228	16.3288	21.0593	22.9383	29.9412	87.1757	70.2054	9.41279	9.93792	18.4846	9.20836	11.7756	33.4948	27.5968	32.4376	16.629	94.1995	52.5244	37.6264	91.9975	9.68053	11.9929	20.4771	9.06811	9.80127	24.9964	19.7091	11.3034	13.1021	14.4437	10.9118
238452_at	7.70778	8.29954	7.87079	6.36655	8.6455	6.27553	8.0884	7.99457	7.69452	7.83015	5.99652	7.671	7.56092	7.2946	7.81238	7.23001	7.69737	7.48909	4.39832	8.26382	7.51244	6.97031	7.67798	11.7091	16.1468	19.6753	7.16204	7.35415	10.1855	7.21633	7.25737	10.5619	8.63744	11.2581	7.75181	9.58628	6.54641	8.79048	21.5887	7.58201	38.0784	5.29198	7.71833	7.2486	9.92734	7.11906	7.61872	7.63905	10.2633
238453_at	10.2818	7.72885	7.40648	7.43753	6.80291	8.3549	8.06665	7.44808	8.76434	8.57471	8.9901	8.14089	7.44869	8.00891	8.2745	8.01683	7.70012	24.3197	8.81373	7.30839	7.04896	7.56718	7.49522	7.4784	12.4712	9.8641	7.76808	6.3056	7.45672	7.57138	7.41501	6.50819	7.50358	7.08666	7.61543	15.4234	6.62396	7.71141	7.57547	8.01998	9.383	7.58121	6.86584	11.4404	8.03782	9.43156	7.56411	7.50623	8.09472
238454_at	7.76705	9.22313	17.108	7.55399	7.643	10.1892	9.69708	9.85163	7.85596	7.68645	7.76248	7.78729	10.9107	7.69517	10.6056	7.67521	7.64692	7.33137	7.4357	7.4698	10.1954	7.59831	6.1919	5.28654	5.89005	7.6089	9.17046	16.6487	18.0064	9.01625	9.59624	15.5429	7.55427	8.48296	6.12582	7.40474	15.2415	6.15672	7.47271	6.29221	7.66836	5.39743	6.10215	5.3793	7.54853	8.27632	7.61993	9.81332	7.80398
238455_at	6.32448	8.90942	17.337	14.9172	37.708	12.1167	5.79669	10.443	9.12036	5.88051	8.82293	6.78673	18.8357	6.57305	17.19	6.08816	6.07218	42.3985	9.89329	13.0893	13.4211	13.5505	5.78195	5.66519	9.7968	19.3955	5.76699	15.6808	8.65836	7.40343	5.84141	44.5703	31.0007	8.69539	5.88451	7.79866	4.87587	6.07298	5.73082	5.78473	8.5267	5.62358	5.70264	5.04077	5.04714	8.73832	25.4891	14.8609	8.78673
238456_at	26.357	29.7665	41.2565	32.295	37.5969	25.7328	23.1344	22.5028	18.2261	17.8607	26.8803	14.843	24.0553	68.8596	23.6629	32.7235	32.8174	23.914	32.2821	66.8332	37.3263	28.3566	46.9076	59.557	17.9861	55.5436	40.1478	61.6941	41.0092	14.4973	28.0648	41.5043	23.9684	25.4617	24.7721	22.8557	21.5388	32.657	14.398	26.184	45.5204	9.97956	23.2689	33.4482	38.9428	46.5643	16.0603	28.9201	17.4766
238457_at	14.8918	13.4271	14.9722	13.7911	20.8824	13.728	18.894	14.7062	18.2132	15.4249	30.4999	19.9816	14.522	14.1183	14.0449	14.6038	19.1657	12.6772	12.8396	13.1205	12.1259	12.2011	14.1302	13.9196	14.0521	14.5808	14.5341	13.6898	12.9329	15.5819	20.483	14.4627	17.6681	21.3117	29.5014	8.5274	13.2021	14.2091	14.9005	13.3648	13.3434	11.2561	18.3144	13.3075	12.3816	13.8838	13.213	19.2122	13.8606
238458_at	154.351	163.059	50.7947	132.575	164.704	210.605	61.4667	237.204	179.958	144.333	119.525	170.481	122.088	132.922	207.405	81.6357	90.6376	36.0574	95.112	82.9816	91.323	146.033	107.508	123.335	37.0497	198.886	84.0377	42.73	304.407	183.871	45.9649	61.2607	100.394	152.12	24.8402	81.5444	408.674	39.6924	25.6061	40.9836	68.2858	97.8026	238.65	16.8838	52.2279	149.734	112.835	126.539	110.441
238459_x_at	15.905	11.983	11.7539	12.8389	28.6119	12.5749	13.292	12.7384	13.4588	12.8036	12.8135	14.5017	11.4155	12.8555	12.2301	12.0578	12.3675	10.9653	11.2982	11.0799	11.5831	11.6116	11.96	12.9864	12.2486	11.6146	12.9876	10.6906	11.4916	14.2806	11.565	11.2934	11.6973	12.4725	11.5806	11.6363	11.6389	12.0666	9.59457	12.7559	12.2254	15.1464	22.9031	11.7615	11.9727	12.2877	11.7187	11.8804	12.7515
238460_at	8.41713	7.22852	7.12451	7.26334	7.07112	7.12431	7.81373	7.38663	7.59219	7.91999	7.40088	7.54473	7.06299	7.40425	7.36639	7.2308	7.1716	6.86968	6.99128	7.1355	7.00328	7.0495	7.2012	7.03876	7.09777	6.99772	7.05056	6.68796	6.97125	7.15491	5.82509	5.79071	7.29184	7.59618	7.20463	7.10684	7.17277	7.22894	7.07391	7.81196	7.22473	7.28669	7.24354	7.08964	7.18144	7.69713	7.04153	7.55706	7.37611
238461_at	13.5038	20.736	22.2976	46.8153	40.9242	34.0224	13.4892	9.94229	10.4206	13.3327	23.9865	23.0929	21.5983	13.3922	14.2469	21.5854	42.3014	8.64992	3.31616	12.6264	8.9717	9.11067	29.4174	37.4517	9.23208	9.14557	8.88467	31.3151	27.4339	9.3546	91.3681	20.204	31.4934	13.1973	18.1302	9.02596	9.18372	9.3692	9.291	9.93948	24.4879	9.37037	26.2374	8.45445	9.36186	26.7441	39.1644	48.7809	9.78033
238462_at	9.32083	16.6831	38.6008	17.6885	12.3061	9.16988	7.60744	8.68553	9.50096	8.69362	7.5287	9.11487	12.5756	9.62005	9.43465	11.2083	8.16079	69.2521	7.65801	9.31944	11.2999	7.97523	16.485	6.98568	28.2878	7.1466	8.01467	18.2835	9.08761	7.60638	11.8616	16.7299	22.8662	8.49613	17.2141	7.12868	7.88088	9.87977	5.7805	8.70132	7.42207	9.30814	10.3801	7.21376	7.67944	9.19725	20.2408	15.5008	8.67306
238463_at	4.40659	5.61393	4.04218	4.01707	4.07369	4.31488	5.02604	4.3089	4.78304	4.45782	4.18111	4.16737	4.01404	4.20373	4.16349	4.11701	4.07363	3.96394	4.0118	4.02551	4.00592	4.02747	4.05202	4.02306	3.9827	4.03468	4.07936	3.9844	4.0372	4.0802	4.02529	4.00334	4.72026	4.5142	4.10726	3.95156	6.09127	4.09915	4.12741	4.13521	4.09643	4.09092	4.10327	4.05619	4.08432	4.50394	4.02444	4.05079	4.13646
238464_at	9.2637	7.37545	7.23689	10.1604	7.12357	8.9366	8.7994	8.22654	9.3146	8.42998	9.01728	8.91648	7.95555	8.43662	7.84292	8.13091	7.92212	14.4033	6.73128	7.18008	7.07129	7.15622	8.71391	7.12946	8.16924	7.28031	7.33067	33.0328	6.76858	7.49173	7.37931	7.425	6.60656	7.84846	7.38571	7.13053	7.26564	7.4163	11.0384	8.06123	7.76019	10.6449	7.69199	7.26796	7.53406	8.04469	10.3443	7.286	8.19475
238465_at	69.1993	67.0903	74.5776	72.7133	35.7789	40.5715	88.7836	96.1144	39.7289	72.4612	80.7472	17.1203	36.7637	50.8928	32.8999	108.671	44.1244	56.6984	61.3768	38.7623	72.962	78.7622	37.8716	87.2419	113.163	79.6665	98.1497	155.295	217.015	87.9191	60.3248	82.1708	60.7134	43.307	98.7877	91.226	29.7197	95.8353	53.1735	83.3355	107.853	21.5798	91.6169	129.127	198.197	50.0451	111.345	86.5195	84.046
238466_at	8.0651	8.19433	6.71524	20.7686	16.1181	12.4145	9.98491	8.66973	9.18219	7.91198	7.8408	8.56493	7.06823	8.48638	7.82444	7.77545	11.2181	6.77297	6.031	7.34287	7.12228	25.3328	7.32218	10.6323	7.5726	7.29548	7.10518	6.87619	12.9404	7.58206	7.23518	7.18866	9.46183	8.09438	7.36183	7.16857	7.30567	7.62738	31.6305	8.19802	16.9726	7.82444	7.46093	7.39542	7.56069	8.21244	7.21607	21.4381	8.33455
238467_at	84.8174	53.101	37.4455	46.2495	31.4902	32.4793	61.0437	36.9282	60.8075	63.1026	47.6461	32.8563	59.7133	111.711	32.1478	44.8995	84.7779	30.88	72.2888	85.1464	41.4091	55.7075	33.5639	114.583	31.036	113.224	42.6345	43.0669	91.5135	55.1913	83.6903	26.2767	80.0473	32.5581	29.376	60.8929	26.3483	38.9878	35.5359	71.8754	49.0753	32.4406	35.2692	59.2159	48.7373	63.3447	37.2595	52.644	59.5621
238468_at	44.3898	54.3776	28.9965	46.709	53.0701	64.0304	35.592	77.81	64.497	80.5391	32.7208	71.2529	75.4206	28.0493	50.6178	51.7001	122.556	34.0332	72.1294	36.4042	64.0992	98.9713	55.2226	63.4921	43.8981	89.7543	67.8841	55.515	71.1079	90.5924	106.436	94.6437	37.5685	58.1752	72.8663	69.6928	47.1733	30.5615	117.411	57.7909	53.6508	114.364	62.6338	87.3636	73.8661	66.0997	39.7482	54.4417	50.0055
238469_at	8.20799	14.7311	14.1985	24.9846	23.8662	16.523	12.888	10.9797	10.1753	11.1619	9.41446	17.5684	16.4655	11.3199	11.5903	7.43293	15.7127	36.8681	12.8749	10.5523	18.2681	17.4622	16.4086	32.7683	18.1649	11.3952	11.0464	27.6819	26.9906	10.2438	23.8276	42.5708	27.5865	16.5641	18.5281	16.2967	14.2871	11.8172	27.9721	23.7511	15.4844	10.8113	15.4137	13.2262	14.4793	24.3147	41.5664	30.4128	8.72886
238470_at	10.8718	9.21454	10.092	9.77072	9.12857	10.2266	23.4955	10.5844	12.6667	10.3149	12.8006	10.8435	10.4248	10.3488	10.2903	10.092	10.0524	16.0918	10.4357	9.89472	9.87427	11.6676	6.54056	8.10989	9.97807	13.1062	9.21598	7.60365	9.78991	14.0016	9.80076	9.70155	11.9678	10.4308	10.1014	9.83197	8.90231	25.5105	10.092	10.3674	9.18692	10.0799	19.4473	13.9012	10.134	10.1427	9.03459	10.8352	8.61415
238471_at	4.81481	4.66773	4.58438	4.56519	4.64392	4.73183	4.82424	4.76808	4.85146	4.78877	4.76965	4.83475	4.48584	4.76506	4.74791	4.66678	4.65966	4.39192	4.58187	4.60843	4.51943	4.59519	4.64467	4.55458	4.61966	4.5917	4.63271	4.40608	4.5446	4.64748	4.58798	4.53958	4.549	4.78747	4.67154	4.57842	4.62806	4.66126	4.58412	4.7812	5.04046	4.66204	4.69199	4.62295	4.65881	4.76706	4.57561	4.60955	4.76745
238472_at	74.2386	47.362	47.4585	27.3553	39.9151	50.2611	64.3397	21.4415	55.1298	48.4098	46.4111	46.6089	54.7435	42.9371	32.642	42.96	47.9712	34.5176	92.1078	43.3883	28.7346	41.7102	51.6932	14.406	28.9016	44.4726	65.2595	9.61733	46.0105	46.5233	44.1868	71.8391	18.622	33.2307	70.8635	69.6419	15.9563	37.6155	119.506	28.9566	38.9673	117.486	48.8435	152.156	62.4514	41.4138	22.9736	32.5406	42.9008
238473_at	19.6072	18.8457	17.1766	17.1198	17.813	18.2343	18.5551	22.7295	18.8041	17.4865	27.3128	18.7292	14.4161	19.1646	17.3888	17.3006	17.9224	17.0123	21.7498	17.6763	24.1822	16.6896	18.9473	13.2783	17.7901	21.4953	28.7888	19.443	24.5283	26.971	17.1332	17.4422	16.4985	18.2614	24.3307	15.4629	17.7657	15.6672	17.6959	18.486	18.0373	16.5534	17.358	17.1676	17.9511	24.7014	16.9045	13.6848	23.0079
238474_at	10.115	9.71321	9.73949	9.61668	17.4325	21.3106	10.3882	9.99078	9.97352	5.9728	10.275	11.0919	9.65645	10.3288	13.1795	9.95681	9.9009	20.627	8.82746	17.4162	12.9772	14.8216	15.2553	39.3092	18.7259	7.06615	21.073	10.1338	16.7611	6.75982	23.3421	13.5981	13.8444	9.9367	13.7879	10.1092	9.57075	27.0258	16.3934	24.4534	9.86062	9.83221	9.97023	12.9195	13.5848	9.92459	9.71844	8.06326	10.238
238475_at	35.1739	19.8666	17.0816	11.3366	29.3998	28.4531	18.9624	29.6021	45.4736	39.3368	24.0184	29.1913	15.5011	20.326	19.4066	13.9026	18.7136	14.2111	15.8803	17.0045	10.6132	18.8811	15.7951	25.2786	14.7595	25.1016	14.5178	47.005	24.0421	18.7973	26.1085	19.6205	15.5136	21.6703	24.4799	16.8874	33.3926	16.6811	16.8965	14.5284	18.6937	14.2359	20.133	17.0515	14.2463	20.3872	20.948	17.2643	19.57
238476_at	66.8232	68.1219	46.0484	90.316	103.799	88.0565	62.56	95.925	114.01	63.4567	57.135	95.2277	98.8686	64.8838	72.9866	111.42	85.0382	64.2319	86.1499	66.8856	67.7068	116.953	102.738	93.5299	70.4047	122.845	99.2894	218.022	170.318	72.8051	82.0255	154.769	66.6803	90.8969	38.3357	33.1682	345.222	109.293	33.4798	103.503	85.2861	73.7718	64.8315	32.7762	107.593	76.0657	66.8179	61.3337	68.5733
238477_at	52.2235	36.156	52.3916	61.3773	29.3486	25.6484	48.3152	27.2684	44.5941	43.4311	30.536	18.8543	42.4955	56.9674	45.0523	44.9458	57.7334	72.6301	111.361	88.9806	63.052	31.3018	114.665	25.147	84.282	27.9999	64.8572	21.2122	41.2824	42.2348	102.39	39.6991	72.2947	45.0751	51.8156	19.5631	25.0892	45.3579	100.446	37.3399	44.5646	31.8063	34.6701	34.7372	45.3455	34.9638	43.984	46.5354	59.9337
238478_at	4.95284	5.22854	12.7331	6.56806	4.80506	4.22677	4.61465	4.58829	4.89051	5.49801	4.52203	4.46992	11.3951	4.5814	4.57591	4.41739	4.25459	9.43694	4.76473	4.44725	6.531	4.44433	4.33412	4.16352	4.60719	4.4521	4.4673	5.83865	4.49208	4.37568	4.43612	11.6374	7.41587	4.50299	4.50667	4.1417	4.46862	4.49221	4.17465	4.40052	4.19897	4.42834	4.54614	4.21357	4.47919	4.56431	5.1712	5.91142	4.45978
238479_at	22.4903	18.0673	17.693	17.9135	18.4165	17.1132	15.6108	20.4829	18.5818	24.1944	32.2381	22.9951	22.7871	18.3488	19.068	23.8293	18.1125	14.5621	14.7077	16.4071	18.5921	18.1585	17.9412	19.951	18.1018	19.8711	18.0927	11.0447	21.0187	18.1585	26.1444	17.7822	17.9007	18.4435	20.8184	18.2905	20.3952	15.7957	18.7096	18.4419	16.2421	18.5725	18.1585	17.9978	23.6096	18.5944	15.0761	18.0009	17.3836
238480_at	804.784	1304.28	634.504	1695.27	427.777	695.653	1202.68	1358.08	1112.88	777.323	500.947	687.994	404.2	3666.26	710.988	4993.34	1170.16	71.6191	768.441	3230.28	700.947	401.38	719.423	221.495	355.064	61.513	958	1449.29	997.686	853.559	1281.43	304.069	792.437	1435.74	1028.67	129.311	853.226	404.898	1200.54	701.236	836.902	1278.96	873.202	849.695	580.177	752.658	590.956	588.537	1142.88
238481_at	7.70099	10.6143	6.86305	5.9372	6.94389	7.12819	7.29255	10.0548	7.79388	7.25574	7.14649	7.53229	9.29217	7.25805	7.01036	6.57476	6.87499	34.3099	6.79191	6.6569	9.25313	12.2002	6.24227	6.10292	18.4953	7.50277	23.1269	12.7134	6.2876	6.55233	7.10157	73.9911	6.79552	7.11057	10.7226	6.77288	6.20208	8.79077	6.69519	7.84428	7.02433	6.48111	7.01524	6.27235	6.31936	7.16367	8.47279	6.90017	7.20842
238482_at	5.584	5.20547	5.5471	4.92088	5.03925	5.509	5.59609	15.842	8.45933	8.67235	7.5442	5.61181	5.35758	5.44224	6.01987	6.87062	6.63785	12.3268	4.92568	4.98257	5.84656	5.10698	5.3875	4.91783	6.44555	11.0108	7.70455	5.23559	5.43236	10.543	4.99939	5.34746	5.3841	5.60248	5.46023	10.226	4.99915	5.09243	6.11915	5.38562	6.04402	5.45333	5.51248	5.4121	5.09411	5.67107	7.33332	5.74109	5.37903
238483_at	6.91814	6.04571	6.19729	10.8713	8.99794	6.11417	6.29068	6.25934	6.74887	6.29492	6.30109	6.40093	8.08122	6.33115	6.22288	6.0511	6.01469	6.3347	5.57027	5.91062	5.7948	5.53774	5.60462	5.90452	5.97884	5.96496	5.95955	6.15948	8.10088	6.00512	5.88587	6.66716	5.89405	7.79598	6.05001	5.94102	5.85869	6.04606	5.92452	6.28065	6.07278	6.03666	7.04318	5.95838	6.00936	6.18332	5.9639	5.9663	6.20484
238484_s_at	7.57278	7.89429	6.54494	7.82274	6.72148	7.0834	7.42219	7.56157	7.74494	7.26051	7.13528	7.30178	8.43828	7.67194	7.06816	7.0203	6.88102	7.74431	6.36742	6.67944	6.39786	6.49515	6.75172	6.60606	6.69457	8.34853	6.61101	6.18692	8.38703	6.73192	6.66327	6.86753	6.46604	7.03111	6.80587	6.36977	6.52317	9.06099	6.54069	7.15966	6.99103	7.03112	6.99363	6.69997	6.8054	7.10841	6.71792	6.64331	7.38317
238485_at	31.977	51.7157	23.9511	34.6372	25.5964	32.0436	14.9082	35.4456	35.7203	50.3345	22.2656	25.5665	32.4395	66.2352	34.8112	38.9184	73.4218	38.6523	48.1368	53.9325	19.7685	24.0846	23.2232	15.4923	19.6359	30.7978	81.9592	37.0086	50.4847	66.4186	28.3823	15.1215	18.2287	61.8559	31.3805	24.006	121.139	16.9899	19.3592	49.1371	31.0772	75.8466	12.6009	42.6916	32.6738	44.6078	22.1528	30.5777	30.0012
238486_at	18.1829	19.0444	13.8148	15.3618	19.931	17.9184	31.6656	19.3961	20.9289	20.6457	20.8958	22.8203	23.2364	20.6756	19.3527	20.3537	19.0926	19.8409	20.097	19.891	17.8953	17.8641	45.5065	22.8898	18.9158	22.6068	17.5773	16.9506	22.3227	19.1504	31.9823	32.9243	20.0744	24.7832	20.365	26.8757	20.4823	17.6805	18.9181	20.5979	22.9707	11.5346	36.0531	19.9791	27.3634	21.7599	25.9683	43.5938	20.5544
238487_at	15.163	14.4133	15.0584	14.0922	14.0686	14.776	15.3494	14.9617	15.137	14.6341	14.6377	15.5309	14.1567	14.6606	14.8367	14.4709	14.413	13.6834	14.7052	14.1441	14.2202	14.2744	14.3606	14.1323	14.2001	14.2981	19.623	13.6913	14.135	14.4941	14.2262	11.6693	14.2304	14.8022	14.423	14.0566	13.9912	16.3478	14.2887	15.0514	14.4551	14.4407	14.4466	14.2574	14.4111	17.283	13.9024	14.3033	14.9247
238488_at	7.64512	34.6553	21.6062	17.5637	34.138	16.6259	11.6864	42.2695	41.3415	22.2139	11.6887	9.93422	40.1886	13.7415	14.7701	41.5769	20.1546	17.4714	18.1258	13.6837	16.6758	15.812	9.44445	13.4486	43.0655	19.1507	32.0186	73.7919	62.6311	18.3384	17.0177	64.3344	25.7613	17.766	9.51728	9.28019	24.6109	7.19456	28.0667	13.8752	16.8466	19.2622	22.7755	10.7206	10.6949	19.7689	91.6232	25.9244	11.6732
238489_at	31.007	31.8267	29.0526	38.3884	31.678	34.549	26.6023	31.8967	35.1616	35.1047	38.7829	41.0985	26.5971	38.9243	38.0454	39.3078	28.7257	53.465	34.8819	44.4412	103.151	48.008	33.619	72.251	35.9504	59.7153	219.464	20.2638	38.8075	34.1109	34.0109	95.6573	32.1954	30.4101	50.3795	76.2485	55.6864	32.8915	92.7805	45.3018	34.4355	32.7736	28.7303	59.0419	60.2776	31.0015	38.7231	31.5673	34.6405
238490_at	45.6317	39.1786	42.6006	59.0206	43.3038	36.09	35.0858	43.8546	36.5077	44.5994	49.7737	39.6076	43.9053	36.08	31.139	46.1342	38.0179	37.6837	39.0565	41.8037	36.8054	35.0537	95.9814	68.628	51.4556	68.3423	40.9111	51.1598	41.0087	42.8946	60.7971	86.0656	40.4874	50.007	35.4952	49.9472	52.9821	68.6431	54.0603	46.2741	40.4984	30.4574	35.554	24.4782	41.0259	63.8391	41.336	52.9353	33.4602
238491_at	9.72212	5.80239	5.66454	7.2632	10.2089	7.92634	6.49401	6.00971	8.08813	7.97576	5.95312	8.51568	5.61716	4.2428	16.0639	7.88239	10.5519	5.60029	20.0912	9.77602	14.6256	7.26236	24.0585	30.3207	15.3691	27.355	36.7129	16.1645	33.7285	7.85872	41.5102	12.8855	11.3877	7.94506	4.48176	13.2556	101.422	6.80251	16.5946	6.53211	32.1473	5.72129	5.47804	3.90549	9.19894	6.02206	5.69647	5.72329	5.93822
238492_at	9.05649	7.55604	7.28312	7.34313	8.66551	7.86625	7.62083	8.17434	11.5839	8.21573	8.35974	7.67689	7.93013	8.3155	7.90398	7.68377	7.29571	6.77721	6.35954	8.5054	8.8646	9.61251	7.40122	4.95192	7.36662	14.1957	10.7605	6.89562	7.24875	8.4209	11.0323	8.93032	7.36237	7.85819	7.63857	13.4335	17.0181	7.42938	15.7211	8.16777	7.35825	12.1265	7.68592	7.405	7.4136	14.8361	4.8766	7.44308	8.15187
238493_at	35.8605	41.3993	72.1225	75.4183	65.6668	23.8847	33.9231	37.2483	23.2922	26.5033	20.1279	20.8177	103.944	20.3514	30.5556	18.3606	30.0929	126.887	16.7158	17.0396	42.6788	17.2133	28.2869	22.6375	63.3614	18.0509	17.6845	115.568	47.1196	28.9516	23.6507	91.4908	43.1827	30.5738	32.6565	48.7931	21.0034	73.2682	63.2488	21.1578	21.8764	9.04975	24.8371	26.3819	10.5769	30.5589	56.4278	51.4808	24.1644
238494_at	142.654	120.553	123.952	195.383	148.656	165.647	149.952	133.93	117.413	201.088	117.926	137.987	147.393	153.061	131.541	156.839	146.951	210.899	183.83	200.915	208.138	184.074	86.0661	233.963	170.475	232.268	222.836	113.662	154.104	177.472	188.211	135.486	209.819	103.158	128.601	166.011	161.245	191.563	258.476	164.74	151.064	173.875	110.732	143.621	127.059	97.7661	119.749	132.804	138.385
238495_at	22.0752	15.6029	17.9007	14.0792	19.3871	14.9806	17.2101	14.7811	13.7006	14.7076	16.3058	20.6556	16.3155	16.3022	17.9433	15.3495	18.5456	15.6734	13.4162	18.3617	15.3795	18.8905	13.6584	13.4868	13.5543	13.561	14.3722	12.544	13.7019	15.9535	14.9569	9.25596	13.5926	17.0317	13.9013	13.215	13.5877	15.1678	13.6271	20.1769	14.6855	15.0535	14.6735	16.3216	15.4195	19.587	13.3572	13.6225	14.3816
238496_at	26.0463	21.9063	21.9626	24.8958	24.1301	20.4802	16.954	45.8726	40.415	26.7784	28.2097	20.4893	32.5598	27.156	23.0164	23.0985	37.3992	71.2636	21.7018	17.0343	23.2317	50.1572	20.0139	51.4512	139.061	69.3445	21.3745	81.5567	38.7991	33.9078	26.8758	46.8644	29.2234	20.8152	19.5192	30.6632	57.8557	21.0274	19.2286	15.3549	18.8323	27.9409	13.9823	17.0778	11.7701	33.1896	26.6535	29.7882	22.1421
238497_at	13.9667	12.4244	14.1219	14.6312	12.3333	12.1402	10.2176	12.961	12.5198	9.90519	10.2631	10.2584	23.4525	12.069	9.8052	17.5236	10.5659	24.1681	17.2668	37.9601	18.8764	14.2912	11.2817	11.2032	12.3577	15.3773	11.4298	8.00505	12.6943	12.6916	18.9401	11.8843	18.1912	14.3105	22.8356	16.2341	12.1982	12.6943	10.4524	11.6936	28.4245	10.5755	10.6073	7.68032	13.2196	11.8211	13.4055	25.3388	13.8138
238498_at	23.6159	24.7975	17.7948	24.0868	19.4614	36.2272	23.7218	16.0432	25.3306	23.6183	19.4716	23.695	19.5543	32.2695	14.3175	23.3444	24.4059	11.4741	17.1658	30.5658	22.2713	23.3202	18.968	13.267	13.907	22.6364	33.2194	13.283	23.2629	54.9287	23.2115	11.9767	22.2734	23.8533	24.0518	13.4392	29.5248	23.1411	17.2937	22.3035	26.8743	73.6662	23.3585	12.6073	71.2763	26.5285	23.2775	33.0383	24.2088
238499_at	14.0743	14.4098	11.4771	11.1667	11.6986	11.434	12.3939	16.3127	16.2141	19.0423	11.4915	12.748	14.2301	14.0861	22.783	11.1572	11.8531	10.8361	11.1884	11.2271	9.34564	10.3453	9.45817	10.3314	10.5216	10.8401	11.0385	10.3746	11.1243	11.3696	11.1864	9.28815	10.4988	11.4143	11.0731	11.1911	9.42819	40.9237	11.2283	11.1601	11.3484	11.0802	15.1764	10.8272	11.0686	16.1907	12.1458	20.4351	11.1848
238500_at	8.79328	12.331	6.89102	7.11624	10.4584	15.2684	7.30768	15.8536	14.2483	13.4069	7.52346	8.48905	6.86363	15.0139	7.68034	7.30261	12.0239	10.0737	13.2946	7.40072	6.57657	7.184	7.2696	27.4481	7.74075	6.68552	6.67355	6.9633	7.61405	7.3667	7.29531	6.51124	7.12846	7.35069	7.33266	9.07962	7.21887	7.30772	6.73761	10.0087	6.90809	7.30261	9.46745	6.80639	8.42798	7.41057	6.69454	6.67979	7.15419
238501_at	12.7422	15.3465	12.4984	8.15092	9.96859	8.01291	10.9986	7.19806	8.31706	7.20151	9.61741	8.81486	8.176	16.9387	8.45035	8.37601	8.32274	8.09864	8.78415	24.7466	11.6924	8.27843	8.56668	11.6059	6.67699	12.7365	11.4128	32.8377	11.096	3.49446	9.1498	8.03339	8.21497	8.34418	8.37169	8.20737	7.71669	8.33925	8.25628	8.98231	8.43389	8.32961	7.9107	9.25995	18.5109	10.8044	7.58291	8.11899	8.21272
238502_at	17.9796	10.8441	15.733	10.0641	11.8776	14.3574	13.2218	15.389	12.7519	15.0559	31.3195	17.1198	11.2564	15.6579	14.2766	13.7723	17.5909	10.6476	9.47693	11.5215	20.4173	11.3302	13.3281	11.1318	12.9956	11.436	12.9456	13.5935	11.1039	13.1238	12.9791	10.9274	10.8924	13.6642	12.5945	15.2157	13.3411	12.4704	11.6823	10.1479	13.3243	31.0689	16.9618	13.61	12.9971	18.7702	15.9273	16.9864	17.6701
238503_at	13.7114	14.3026	12.0191	12.1354	10.9331	14.3051	13.259	13.2527	11.8121	14.8342	20.2811	13.4375	13.9839	14.2073	13.0657	12.7352	12.7377	10.315	12.2979	12.4104	12.3135	11.5099	12.1709	12.3975	11.2211	15.4451	11.8235	9.45907	13.1333	12.1782	11.3586	11.6613	12.3091	13.0162	13.7689	11.8727	13.84	12.4032	10.6417	14.384	12.176	12.6748	12.7494	12.3267	12.4098	16.428	11.9889	12.5044	13.2316
238504_at	76.2873	59.6506	29.0795	81.5148	47.4998	65.1314	48.8988	104.486	71.7659	97.0749	53.7385	63.6421	60.6735	53.2117	57.263	43.8874	91.6108	45.044	48.8304	90.0909	54.0623	48.196	107.289	93.541	168.391	31.0993	105.609	84.7934	233.049	63.6421	106.26	36.2913	74.4474	49.1933	108.777	38.9079	220.496	18.4017	109.337	51.6536	63.504	63.6421	58.9564	96.9418	81.3235	67.0055	50.6604	63.5714	55.5348
238505_at	9.04151	11.9081	11.1864	21.3468	12.0313	9.9717	10.784	10.0036	10.3822	10.5264	8.31289	10.167	10.2223	9.5038	10.02	17.0099	9.85919	9.78273	10.9959	10.1061	7.45813	10.4317	11.5995	6.4292	11.5392	10.1493	9.83468	18.0173	10.1243	9.83545	10.122	30.5271	12.3122	9.98074	9.88038	9.7202	9.80609	13.8646	10.1252	11.4314	9.90105	8.51864	10.6675	9.78319	9.85962	9.9447	22.873	10.3651	10.4719
238506_at	17.7167	14.5833	19.0481	19.1075	18.7993	21.7138	20.4652	23.5448	28.0096	18.255	19.0468	27.1492	15.3317	13.865	21.1641	32.0167	20.1966	18.7649	19.6078	17.5944	22.7488	31.6876	25.6864	56.4765	12.3322	50.9603	24.5937	21.7245	41.3836	18.4766	30.5408	34.1518	15.9906	19.4784	25.7113	21.4313	46.5938	18.0221	41.782	27.691	29.1442	33.2944	26.0987	18.3622	26.0668	15.5178	28.934	22.8156	15.247
238507_at	7.75618	10.8144	9.00148	7.92931	7.44452	8.6612	7.32946	9.28084	7.85035	7.39161	8.98676	8.30734	7.54437	14.7481	7.7021	7.57476	8.02579	10.1089	7.3759	11.0298	7.46285	7.18357	14.8581	7.46728	7.44768	7.58462	12.0648	7.90261	7.20064	8.70381	8.3142	13.133	8.38137	8.37183	7.90261	8.44254	7.50447	14.0773	20.316	8.09836	7.9122	11.2148	6.46648	7.4963	7.88826	11.0646	7.4868	7.56637	8.09072
238508_at	13.4634	11.2245	11.1233	11.051	11.2114	10.393	11.478	10.9586	11.5497	10.9395	11.4005	11.6015	12.8701	11.41	11.3755	11.2303	13.8932	19.604	11.0613	11.1124	9.61238	17.2963	11.214	16.3312	11.8121	11.2154	11.3086	10.2818	10.9995	11.1988	11.0811	11.0133	11.0717	11.3801	17.0345	17.6822	14.3539	11.5	30.8549	14.9866	12.8333	11.2315	11.2536	20.6491	11.2339	10.8706	9.84829	11.1432	9.50586
238509_at	44.4462	35.4312	39.0404	47.5109	31.9197	43.0766	50.1737	62.3376	58.1149	41.8471	80.3066	44.2777	29.2485	27.3599	26.5413	49.5094	47.9227	63.5993	59.038	51.3955	60.1763	49.3277	47.9422	69.1065	40.8209	54.5145	24.3779	78.4474	52.8832	60.764	41.3193	40.5464	60.6582	71.1086	22.6626	19.9032	64.1033	74.2918	44.5588	67.916	44.5855	53.4913	67.1263	25.3517	25.9203	71.1528	67.5993	31.367	32.398
238510_at	131.458	111.038	95.92	119.09	121.742	122.481	65.9573	79.8582	71.1764	90.7919	82.4656	75.5461	102.247	80.3732	70.1323	97.8015	119.24	122.678	140.11	143.474	118.748	64.8846	131.909	104.022	151.551	174.327	166.908	173.51	132.088	96.6627	116.812	122.698	105.861	106.536	218.22	111.191	138.585	94.6027	40.5991	216.443	95.9872	129.129	141.382	65.2235	139.478	84.3303	101.482	97.9381	123.039
238511_at	9.884	9.5354	8.88561	11.5181	8.81747	8.98207	7.85596	5.98455	8.19595	8.44345	7.5814	9.72584	8.22275	8.97801	8.02262	8.00968	9.31727	8.96656	16.9032	6.12643	11.9201	16.8521	8.80964	18.6703	8.50847	10.1412	8.82644	16.0771	16.067	26.2178	11.4066	10.0073	8.89141	14.4187	14.5848	7.61001	11.7549	7.90405	7.75228	13.0441	7.39013	8.82065	6.8783	8.74998	8.82343	8.31532	8.73029	10.788	6.34981
238512_at	8.53428	6.80406	6.53069	6.87364	6.73314	6.71017	8.13922	7.08265	7.67446	7.02807	7.08834	7.33133	8.34568	7.33178	7.41109	8.02854	6.97838	5.90206	6.15745	13.0194	6.49677	6.70955	8.99433	6.49368	6.55964	9.0169	10.2284	7.42834	6.35263	6.65672	6.71643	6.62933	6.49817	7.34358	6.76977	6.42271	6.71489	6.84669	6.90115	7.03662	7.0396	6.83807	7.00413	6.54767	6.82016	6.90957	15.2408	6.54324	7.51015
238513_at	437.74	393.291	176.523	325.094	311.89	320.071	250.429	879.881	752.953	723.419	487.429	394.983	467.283	181.448	320.778	248.034	620.788	45.8797	198.984	139.061	201.376	429.364	198.912	173.911	105.151	444.282	163.092	146.129	699.419	713.563	229.507	111.427	82.6147	501.486	98.0407	103.718	317.621	233.64	391.95	38.1541	520.58	380.31	525.619	245.734	103.155	469.933	225.646	241.212	380.948
238514_at	13.6511	6.6427	6.47189	6.61559	7.23427	6.74831	6.89736	11.5079	7.78453	8.09768	6.82562	7.08265	6.59612	6.69277	6.53665	6.7267	13.7804	5.30897	6.62345	6.00647	5.9259	6.036	6.70652	6.17957	6.67327	6.25116	10.026	6.21201	15.988	6.6992	6.50654	5.86554	13.5652	6.7942	6.72787	8.08283	6.68306	9.79791	6.66033	9.11664	6.74037	6.846	6.65852	6.54369	5.89469	11.0164	6.50459	6.6655	9.25199
238515_at	36.9486	26.5039	19.2634	21.4177	42.8596	52.0435	29.4046	38.3337	36.3905	45.5976	22.9399	49.4765	22.27	54.8897	29.678	32.3627	58.653	8.12487	47.3852	38.6864	31.3148	70.1308	16.4994	44.6897	22.7432	16.4109	26.3385	29.817	43.8175	34.8604	66.4409	14.1554	35.1106	27.2011	20.5102	26.0696	24.4292	17.5972	31.9057	131.393	43.3083	18.7782	29.5061	26.6978	47.3372	43.6211	22.5688	23.965	38.1733
238516_at	9.92807	8.11741	8.40461	10.4763	8.26063	9.10909	9.73802	9.26756	9.51751	9.17975	9.19045	9.36695	6.92643	6.91473	6.79605	6.58512	6.72592	8.38203	10.9899	6.34598	8.61689	21.4329	7.35176	11.5258	8.75217	9.57827	8.81951	7.6825	11.0073	7.60498	10.1942	8.58962	8.61214	9.09728	8.93137	10.8055	13.9949	7.32359	8.74884	8.9355	11.293	8.88697	8.93913	6.42111	8.8519	10.921	34.0233	8.94416	8.55959
238517_at	28.7902	27.0643	22.8006	20.6164	30.5794	21.708	21.9678	41.9281	31.1273	43.4528	26.975	37.7589	46.5374	31.198	34.863	19.7895	22.7752	21.92	20.7781	20.9304	21.1736	17.1572	21.3919	20.9038	22.0679	35.7228	21.3927	14.648	24.3357	30.4068	22.8878	21.3965	25.7919	21.8664	21.13	23.4437	19.4196	9.38594	32.0945	22.7038	29.069	21.5041	28.9083	21.2878	21.5213	33.8699	21.2684	22.2648	22.3041
238518_x_at	1313.08	805.341	332.731	465.729	801.139	1253.47	872.413	1763.53	2163.87	1906.45	766.835	1475.84	484.459	530.278	918.864	762.713	2373.84	232.618	612.857	725.232	509.336	479.55	452.279	533.069	552.262	852.538	385.64	1135.91	1552.42	1621.92	1210.05	157.216	461.966	1175.57	431.426	296.01	1022.9	420.437	402.133	1097.61	883.039	1083.64	477.754	400.935	309.166	1313.95	329.346	790.915	1163.66
238519_at	243.096	179.419	66.654	146.407	151.276	209.615	129.754	162.201	160.794	294.276	124.86	215.788	131.662	151.716	108.391	336.523	480.824	138.207	353.104	226.386	259.974	272.442	257.245	329.857	130.214	605.534	369.126	162.2	222.402	323.711	192.402	164.365	138.908	165.351	95.5665	348.145	624.848	119.364	204.384	239.812	149.446	424.372	114.104	267.33	238.453	167.101	85.5091	161.134	248.096
238520_at	11.0111	12.0958	6.33363	15.0913	15.4392	6.28633	5.38448	6.90845	8.60849	7.29148	6.18694	6.47136	37.8374	6.21229	5.67108	5.7472	7.11671	4.26697	6.87332	5.6863	4.93305	5.68458	9.97801	4.71593	6.33363	10.1856	5.91367	27.8961	9.23684	5.97209	9.62542	8.81867	9.43838	6.76675	4.64064	5.64639	5.01069	5.40611	5.756	6.40156	6.04643	5.91923	6.03034	5.81699	5.04056	12.4203	5.78288	7.89076	6.2813
238521_at	4.83619	4.35603	4.49255	4.39011	4.52858	4.59812	4.68255	4.68837	5.03637	4.95173	4.69601	4.71746	4.2821	6.26324	4.6374	4.55519	97.21	4.42204	4.45892	4.41069	4.46771	4.39899	6.59059	7.14761	4.51819	23.2634	4.44439	12.4281	4.43429	4.53345	4.86477	4.45236	4.45945	4.6176	4.49116	4.39291	32.5462	4.55377	4.50788	4.66574	4.45687	63.2295	4.55914	4.46782	4.45856	4.59656	7.09777	4.45555	4.61244
238522_at	5.43726	5.52275	5.16583	5.15976	5.21156	5.26615	5.33556	5.30469	5.42175	5.29934	5.29962	5.36135	5.05346	5.31023	5.2997	5.23144	5.22264	5.05451	5.16775	5.16061	5.16188	5.15767	5.21251	5.1867	4.5853	5.19949	5.21369	6.4311	5.14221	5.21884	5.17761	5.13177	5.16143	5.29638	5.2342	5.15291	6.74867	5.23223	5.18621	5.77157	5.2458	5.22297	5.24168	6.80263	5.21966	5.27711	5.16505	5.19347	5.31164
238523_at	85.3234	125.464	75.6876	75.8451	87.582	57.8698	83.0935	77.8984	73.2694	106.285	62.4626	68.4577	223.425	85.7282	61.9262	80.8039	170.629	97.0289	184.896	133.748	100.353	132.888	191.11	147.999	104.742	116.376	101.852	87.4855	84.0828	119.238	138.349	98.9658	156.336	113.382	92.5643	300.561	119.223	127.631	130.811	109.597	93.8966	155.919	100.745	122.115	145.476	80.5385	73.0861	60.6764	157.132
238524_at	6.49767	23.0288	33.0578	18.6218	17.3941	11.7128	23.7764	6.36388	5.30241	23.708	21.0975	12.6769	41.0133	9.90683	10.8389	12.1185	19.7314	11.8497	8.50838	12.2816	10.8413	11.9522	29.8309	5.90768	7.98035	11.0848	8.6649	30.782	25.6677	12.0595	14.8781	27.6131	18.2628	12.2628	11.5059	11.9112	10.6107	11.3964	24.9861	10.7691	6.24511	4.98226	11.5435	11.9982	6.68037	10.7929	11.9551	18.7142	10.8237
238525_at	36.5687	33.083	29.1244	26.8723	28.609	30.6623	36.7249	29.9451	31.8649	31.6234	36.9309	27.9676	27.6427	26.4301	27.6701	27.3532	39.5942	20.7175	25.1082	25.8341	34.3756	23.3455	31.5057	25.5104	26.1887	28.4959	30.9803	22.5059	25.0021	26.8519	25.4234	22.2848	30.1625	36.744	32.8297	27.4765	23.4358	24.7254	23.7871	27.354	27.4357	25.0916	28.4959	30.1041	25.9234	29.432	25.2574	22.4371	42.0564
238526_at	21.0953	20.5526	32.6752	36.6794	21.2914	32.5059	27.9851	23.5136	21.8765	13.9299	24.6065	26.5651	23.12	24.015	43.9119	24.1824	20.5712	15.9846	17.1322	22.8661	27.2985	19.4175	23.9787	16.1036	19.8013	18.4917	17.0938	15.5993	17.5771	24.4563	23.2902	10.1623	22.9108	22.1179	27.2237	15.1072	23.672	21.0229	20.9405	23.6477	21.6508	20.317	21.5224	25.002	34.0415	17.3633	33.0082	30.9847	23.7869
238527_at	50.0882	37.0466	30.2276	32.4454	36.8985	39.7835	37.0975	36.1884	38.4509	71.5807	37.8405	40.0129	37.07	72.1832	71.6338	26.1406	38.4148	27.7642	36.2966	39.7486	32.2454	37.327	23.713	26.1007	34.7766	56.0173	33.2592	35.6248	34.7654	37.369	36.4242	28.7244	34.2923	37.9461	27.073	34.3144	35.4654	20.9374	32.9876	43.138	32.5643	28.9952	35.2927	22.891	44.5199	38.1636	36.5146	35.5224	58.6221
238528_at	41.7153	39.4163	54.9188	49.2348	40.9668	38.9456	49.1041	43.6412	32.7808	30.1102	50.4883	41.1538	31.0875	35.8095	27.9676	39.5644	38.0951	39.7526	36.7512	39.4197	39.7526	56.1841	75.6031	47.98	28.1663	34.4442	25.6868	44.1437	43.7182	39.2962	55.2901	65.2759	46.0546	39.3799	32.4076	41.3055	28.1939	44.427	29.3002	41.0921	39.782	39.3577	69.9973	28.1663	37.5153	47.5056	47.3538	44.4756	40.7818
238529_at	4.46205	4.28725	4.21137	4.16262	4.28523	4.3293	4.41925	4.36637	4.44845	4.34508	4.35551	4.42134	4.2121	4.43441	4.35133	4.24536	4.67922	4.29527	4.16482	4.18943	4.22372	4.24798	16.3118	12.9357	8.56674	26.2664	4.30149	8.21146	5.47561	4.27623	4.67915	4.55302	4.147	4.30768	5.82883	4.49587	4.27268	4.32089	4.14786	4.40775	4.30088	4.28549	4.24458	4.31959	4.23553	4.32647	4.1899	4.19832	4.33463
238530_at	131.203	125.716	92.4387	100.695	112.658	127.976	119.738	107.986	123.676	132.807	84.7594	141.287	85.6707	172.074	178.749	101.753	107.633	27.3159	166.124	136.304	107.714	105.565	97.2089	66.8064	45.9581	98.8646	259.886	65.9217	175.313	190.101	109.391	84.2531	99.384	121.339	81.7597	75.7345	299.937	109.953	106.459	431.293	155.959	138.201	120.361	99.2302	184.004	133.117	117.271	117.314	220.871
238531_x_at	70.0752	295.614	148.958	417.57	109.24	90.7797	37.3103	38.8987	27.3838	37.0513	134.792	51.7221	266.352	441.08	160.709	1193.72	132.158	294.014	1290.16	223.826	396.34	328.21	2420.77	2139.06	660.717	90.7563	383.672	1656.32	47.2944	36.2787	2203.14	1171	1118	220.715	307.805	36.079	193.005	1246.43	71.9509	361.207	71.8233	40.8033	35.1665	462.523	930.981	36.8042	226.539	474.259	128.706
238532_at	26.9927	21.5924	18.3642	10.4471	13.4677	27.0013	37.2012	19.4544	39.0246	45.3096	16.8001	23.3416	15.488	8.30536	13.2883	8.52028	21.0012	10.1709	9.52445	11.6323	7.86356	9.53578	9.92873	11.9877	10.2271	11.6615	8.22122	11.8088	31.9175	23.4332	9.79026	6.99622	11.0123	15.8475	11.4043	10.4845	8.07652	10.5736	8.35907	13.7509	10.2636	15.2717	19.3706	10.4525	11.8243	28.1178	16.9062	35.3522	16.26
238533_at	5.28921	4.93994	4.85512	4.75677	4.90417	5.22548	5.45641	5.18255	5.39053	5.18339	5.30813	5.34879	4.72187	5.21457	5.10538	4.98603	4.93824	4.64328	4.76336	4.83227	4.74683	4.83894	4.91183	4.81399	4.87133	4.85232	4.8988	4.63739	4.77853	4.95166	4.84528	4.69934	4.77157	5.1013	4.96295	4.81336	6.69652	4.93896	4.83902	5.28065	4.99272	4.93662	5.06244	4.87391	4.94163	5.13869	4.84365	4.87484	5.26572
238534_at	58.3553	66.34	82.8879	52.1515	63.5298	23.2803	69.8137	73.4294	60.8165	58.7642	59.5181	32.4517	83.9679	18.9093	26.1065	48.9403	127.876	42.9633	68.0487	65.2946	73.5924	63.6515	16.7241	15.1727	62.5987	106.009	99.1305	88.1897	60.2449	65.0205	65.6953	62.4249	56.7856	39.204	21.9344	56.8786	87.7986	46.4105	31.6922	46.8223	20.389	80.6093	58.4426	46.1149	43.6152	178.42	123.088	68.0422	48.1774
238535_at	9.26116	8.81468	7.62341	8.95056	8.26533	9.51271	9.39861	9.36508	13.5984	9.12477	9.16178	10.5862	7.25904	13.7108	9.166	9.36934	18.3921	11.2347	7.11549	8.61204	8.02007	7.96688	9.51385	13.6821	8.69075	8.65078	7.6377	16.6114	7.64789	8.41603	10.0575	11.4967	7.11587	8.22619	8.83794	7.67298	7.76077	10.0281	16.7202	9.17882	8.46483	8.62316	8.85095	16.5953	12.1567	9.51434	8.95723	8.23458	9.80212
238536_at	60.4813	61.3577	65.3479	86.4487	63.2716	27.7287	43.3343	57.2847	43.5293	33.8001	29.3737	38.6837	127.02	40.3497	35.1229	50.6957	89.9008	23.9356	43.553	91.6345	86.4511	36.402	51.2276	109.759	63.6683	100.411	127.612	73.0093	132.803	61.4411	72.5959	99.1988	62.2177	68.7392	26.5988	80.89	125.18	25.4146	24.3729	37.2354	87.0161	57.0056	58.9211	99.869	50.9353	71.1232	56.9215	82.7155	96.7816
238537_at	9.85174	7.29316	7.01558	7.11977	7.40447	8.39689	9.11951	8.84707	9.7801	8.94026	8.60895	9.51042	6.48877	8.6825	7.76133	7.67431	7.81041	6.49697	7.02876	8.02041	6.85662	7.75024	7.97754	7.21113	7.38894	7.36416	7.43004	7.35276	7.2313	7.54783	7.35767	6.78489	7.27932	8.12024	7.48648	7.11263	7.38082	7.38038	7.26458	8.46237	7.58948	9.98803	7.55096	7.0944	7.29599	8.29461	7.19385	7.15619	8.30961
238538_at	141.341	139.043	170.142	163.197	143.169	100.983	109.881	120.719	126.376	136.462	139.791	106.641	187.481	140.45	110.689	102.429	135.607	273.256	163.222	189.646	168.471	101.701	135.372	136.381	143.683	181.66	137.683	131.394	105.929	150.068	129.849	98.6497	178.232	138.717	57.6769	252.629	149.465	194.289	133.645	116.805	127.389	169.497	100.976	138.166	157.38	139.018	133.4	133.959	137.639
238539_at	24.437	24.729	23.694	26.5815	28.8841	23.8122	24.4266	24.0988	24.8626	24.0905	24.1218	26.0662	36.508	21.7483	19.6615	23.6177	18.2702	23.6409	31.3341	32.8433	31.9702	43.8445	54.1089	43.1319	31.9202	26.2445	23.0866	32.7014	22.4328	22.519	66.7671	34.8753	22.5724	25.3222	21.307	29.0792	30.0989	24.657	47.2999	87.906	76.5197	60.1359	20.4598	18.4403	23.2214	23.9116	26.2855	22.885	21.4946
238540_at	43.7228	54.1184	29.9513	26.1229	28.5107	32.6016	19.3881	28.9618	24.7225	28.8855	27.2665	15.1613	47.0064	15.4491	18.4403	40.1246	28.7632	20.9307	43.8873	28.0377	31.453	26.4011	75.3785	108.002	27.4062	53.8942	49.6093	86.743	38.2059	77.7682	47.5014	28.4302	30.5683	31.1251	21.8771	21.421	63.4203	32.5405	30.0027	30.5784	23.2269	26.3653	20.8176	23.1038	24.9312	30.4613	17.946	18.8214	34.551
238541_at	11.6892	9.51509	9.22305	9.02328	9.47431	10.1916	12.8364	8.96592	10.6306	11.2188	9.00611	11.7895	10.3502	11.5972	11.372	11.2286	11.1598	11.0062	11.0826	10.9678	11.0923	11.1118	11.9715	11.116	11.1375	11.007	11.5569	10.8879	10.8108	11.1471	11.0778	8.79926	10.8775	11.3347	11.6049	11.0838	11.1829	11.2607	11.137	11.4297	11.2543	9.29736	14.7915	13.1621	11.7481	11.3205	11.1011	11.0318	11.5235
238542_at	7.31077	6.90953	7.12524	6.61264	6.80415	6.6622	7.04219	9.07745	7.14	8.08693	6.97392	7.12343	5.68449	7.84395	6.92745	10.7126	28.9984	8.52144	6.61889	6.37328	6.25937	5.94101	7.88324	5.91459	8.06138	6.68457	6.87775	6.5922	7.39518	6.75353	10.4861	6.56486	7.0342	6.98704	47.1599	5.83726	6.76188	6.65777	7.07953	6.96644	31.7608	6.82037	16.2257	29.9544	6.47134	6.98091	6.9836	6.18531	6.95278
238543_x_at	50.9151	44.0075	42.6756	32.1644	40.0229	46.4435	43.9981	43.3746	55.4058	62.845	43.0626	57.911	30.2938	48.2522	77.7528	41.8273	35.2201	37.576	40.1437	45.8593	39.1797	23.8377	32.4783	40.5625	41.353	32.655	41.7775	23.4716	40.525	41.542	37.3474	39.8232	32.4084	23.4861	49.565	42.7874	39.0321	41.8057	33.4286	76.0797	42.0024	41.7775	39.7846	41.3113	58.6756	42.9777	41.0308	36.1736	62.5136
238544_at	5.49744	5.39761	5.29956	5.2597	5.34031	5.62795	4.95366	7.5692	6.84165	5.73331	5.47744	5.54788	5.24887	5.52619	5.45818	5.36764	5.34399	5.18403	5.13878	4.80033	5.21244	5.24689	5.34399	5.28876	4.81866	5.30155	5.33296	4.9969	5.17546	5.37093	4.92538	5.09513	4.51174	6.48395	5.36961	5.18135	5.27446	5.35204	5.29405	5.01278	5.36014	5.33904	5.37739	5.29938	5.34511	5.4696	5.22931	5.3068	5.48916
238545_at	8.8357	7.79449	7.74183	7.65311	8.3884	8.41709	9.56484	10.2254	9.80449	8.28637	13.0765	8.48629	7.60229	11.435	8.21047	8.8531	10.4116	14.3993	8.32392	10.2381	7.67721	7.68393	7.69629	12.7682	12.7128	31.6569	9.77119	10.5679	8.89267	8.37754	8.45216	9.83269	7.67304	8.28852	8.42149	18.9859	9.2504	7.93206	16.7757	11.0914	8.43318	14.3167	7.99261	16.9757	8.39944	7.89605	8.30762	7.56593	8.55303
238546_at	11.8742	17.4974	14.0028	14.5072	18.6148	11.771	11.821	11.7029	11.9933	10.1914	9.59558	12.1009	25.7884	11.8435	11.8418	11.525	11.3672	13.5126	8.2058	11.6236	10.8548	9.55555	11.301	8.27658	15.1191	12.6705	8.95243	39.7862	12.0575	12.6778	6.84692	26.513	29.6039	11.797	10.0511	11.0856	11.6933	9.69402	9.35442	8.83105	11.7308	8.45147	14.9009	9.95942	10.4626	13.7	12.7296	20.8029	12.9847
238547_at	16.1067	17.8881	14.3045	15.4189	17.0364	16.4022	12.1041	21.3159	16.3522	43.1788	14.4206	22.6887	17.5763	14.4736	14.4864	13.9944	24.5302	13.2384	37.5243	22.3408	20.7316	16.0459	16.3175	34.0678	14.0799	37.2006	24.5825	32.7197	41.1506	38.0387	14.3977	14.3486	13.0697	23.9627	32.0818	31.5505	38.9011	11.6626	18.7665	32.5418	17.7589	19.4418	11.8552	16.0734	43.0544	21.9877	13.9842	10.8182	28.3231
238548_at	19.0054	13.6971	15.4055	18.6425	13.1337	15.5156	16.259	13.7513	16.0423	14.9744	14.9442	15.5713	13.5335	16.0769	14.5306	20.8009	15.6135	16.6866	14.4628	32.9242	13.8979	20.0781	18.5223	12.9578	13.4726	13.2534	13.7639	9.65589	12.7732	13.8038	16.5941	12.7668	13.2225	13.6701	14.0559	16.7029	11.192	15.1493	13.6089	21.9975	18.9532	14.5977	13.9372	13.0714	14.2091	14.7018	12.3246	13.5424	15.1052
238549_at	117.013	135.846	114.793	235.558	237.162	138.447	88.5099	29.0686	94.6675	104.789	76.3265	150.921	145.266	111.316	130.705	170.83	93.232	423.252	120.919	227.727	225.144	191.115	214.824	223.377	230.544	182.261	194.877	235.319	161.158	199.171	114.335	171.875	121.408	107.038	178.379	330.136	213.94	236.197	179.709	65.6026	240.506	365.415	94.6078	205.913	168.814	272.584	77.8827	124.046	101.28
238550_at	13.1829	7.39719	8.63771	10.9301	8.29675	9.14435	9.8397	9.50528	12.2774	10.5986	10.2367	11.2678	8.25449	15.0083	9.23399	20.8881	12.5185	50.2635	8.95892	8.74784	10.224	20.1047	8.97897	9.81352	13.6989	14.9402	9.36244	16.1384	10.3482	13.1417	8.58147	18.4182	11.6547	10.448	9.02197	17.6044	14.6737	9.60188	17.5792	10.7937	16.2456	18.2741	8.99892	15.2407	16.6847	9.73491	8.81881	12.7437	10.9496
238551_at	22.8886	19.6328	40.2198	22.5248	25.188	21.1592	36.4439	21.4546	19.2805	14.4129	24.8101	32.3782	30.3593	14.3281	19.9978	30.1405	25.8033	63.1471	17.3323	22.1075	26.863	16.0206	22.1348	22.9207	21.383	29.313	14.0913	35.2399	15.5698	19.8446	22.6094	29.2524	44.8715	20.2122	9.97464	69.8469	7.8473	20.2254	17.0476	22.2906	20.5611	20.9432	20.6829	19.3934	32.5098	15.6018	28.1181	20.8115	22.3838
238552_at	9.60721	7.83963	8.00938	8.80022	7.49411	8.46405	9.1155	8.56731	10.3031	11.9202	8.68144	8.86769	7.74554	8.73576	8.28808	7.40395	9.20657	6.58114	6.89364	7.228	6.94014	15.6668	7.65131	7.32962	7.54722	6.97073	7.74706	7.17323	7.41645	7.88869	7.91979	7.32881	7.66574	8.90007	7.63113	6.89195	11.4932	8.60886	7.36011	8.48941	7.88987	11.1618	11.8073	7.45744	7.26702	8.63435	7.11622	7.4664	7.47215
238553_at	18.2154	14.2538	9.79732	14.2806	21.5779	20.5756	14.8479	16.1241	15.0793	16.7244	12.2417	17.5951	13.7568	24.0875	14.6144	15.3201	15.922	13.2233	13.3646	26.0908	13.7469	14.2696	14.5845	20.3187	16.5964	21.7445	18.4305	11.9622	16.4001	17.1457	17.0236	20.6898	14.8263	15.9516	14.2768	24.0886	14.3479	14.8263	12.1553	14.7627	20.4929	20.5547	30.9357	11.0948	14.4464	16.1012	14.0596	14.4997	16.373
238554_at	20.8468	18.4983	16.3308	19.2793	16.0902	20.6248	20.9126	12.3187	20.3452	20.7747	18.3535	21.0066	20.076	15.341	23.2397	12.127	20.4509	54.102	25.3186	18.4652	33.1631	18.4841	20.4237	45.649	28.4685	20.2823	20.4069	19.8648	23.7015	34.15	23.792	39.3735	20.1804	20.6446	15.9556	142.047	46.6081	18.8097	35.2987	26.5924	20.5096	20.0239	20.5005	44.2473	20.991	20.9944	20.2422	18.0029	20.6215
238555_at	25.5624	19.0983	18.4292	18.1527	21.6888	27.4956	21.691	18.8767	23.5402	20.197	20.887	23.4161	19.6989	20.7384	17.9932	17.6364	24.7933	13.3117	16.118	17.3813	18.4292	15.5532	16.6565	12.451	13.7528	16.2451	26.4133	32.5992	20.2333	19.0219	16.6325	16.9427	14.6737	25.9341	11.6861	15.349	26.0308	15.3841	10.9283	20.7615	19.2218	25.7698	22.278	16.3525	17.956	24.7822	15.5898	18.4292	20.2136
238556_at	25.3465	29.0493	23.7118	20.6371	21.248	30.467	27.594	31.3417	34.634	25.9807	32.4153	23.1506	19.7679	22.8682	22.0991	21.4972	21.4728	19.2751	19.5803	20.8973	16.7543	20.5055	20.9998	20.394	17.9188	20.5789	21.2241	20.0232	23.1811	28.5711	21.2842	20.2799	20.6864	27.3169	16.9068	20.4946	21.0249	18.5811	20.6583	21.7765	21.5133	21.3834	25.6678	20.7514	21.3918	22.0921	20.8987	26.4951	22.2168
238557_at	18.0444	13.282	22.5001	15.3656	16.8889	16.463	17.725	16.6938	16.3608	16.9702	16.7206	17.8808	13.6643	17.4267	12.5718	16.4375	17.0229	16.143	24.1102	13.7245	37.8361	16.6639	12.5859	19.065	44.8604	17.2074	38.1907	15.7816	19.8354	16.1546	15.6375	17.5668	11.8783	13.9833	17.0387	28.8864	23.2288	16.218	15.6108	21.9916	21.401	18.2922	22.1705	19.6735	16.9926	15.433	9.48967	16.7546	16.6617
238558_at	152.599	213.996	380.889	272.988	221.584	117.958	200.21	153.937	138.081	189.193	207.398	71.907	433.987	77.9592	85.9925	151.283	156.813	132.218	148.975	189.915	185.574	190.151	221.009	94.3181	198.816	155.567	244.819	376.251	306.657	267.725	172.414	214.704	173.663	151.807	132.404	81.1218	266.419	174.957	87.5575	100.707	70.3125	275.597	224.671	176.472	149.621	199.931	235.681	333.028	222.238
238559_at	7.32281	7.66762	7.38182	6.53198	6.85859	6.9596	7.01439	7.10738	7.32018	7.05459	17.6578	7.5067	7.11663	7.15463	9.71144	8.21519	7.40324	8.58781	7.3983	5.66822	6.53447	6.77695	8.32569	5.44863	6.66367	6.63937	12.026	6.93366	8.14562	6.75817	6.88138	12.1274	6.61827	7.64781	6.39527	6.02761	6.61448	6.32781	5.73537	6.97493	6.82663	6.95184	6.73958	8.52253	6.71256	6.28218	6.09494	6.20911	7.08239
238560_at	44.2758	58.558	46.8549	72.3742	51.1171	63.8518	26.5267	53.8228	78.5389	44.5557	49.3988	24.1834	58.2156	61.5332	46.4476	63.9578	85.0796	46.5717	67.7796	50.2944	61.1962	47.1017	47.4322	46.5319	30.0977	87.6106	76.3513	102.745	65.3013	47.566	50.8092	69.3531	37.8885	44.2556	39.8964	51.1016	82.6576	32.4297	25.6518	66.8304	32.2904	94.2799	68.8524	46.6371	72.3434	72.1411	71.9791	77.7589	55.6353
238561_s_at	16.1158	15.1412	34.9673	24.7138	21.5209	18.879	31.0395	35.2183	21.7648	15.4093	30.1716	35.0691	26.0249	24.2364	13.951	24.6675	22.1731	27.7771	87.8474	46.0897	15.2018	37.4606	21.8115	49.4558	64.7672	35.7365	53.7976	32.1967	67.3486	19.5905	82.7624	86.5167	24.4172	21.4657	63.1216	39.4717	75.947	26.2114	30.2593	70.9577	36.2179	15.1447	67.632	56.4273	87.5715	29.964	33.5746	19.119	14.0168
238562_at	26.6668	17.8031	32.5731	20.5965	25.7614	18.389	31.9437	19.0213	19.9283	15.5595	23.1213	23.8494	17.1885	20.459	18.6761	24.6276	19.0261	44.1313	55.6931	26.5222	22.2017	36.6593	40.7983	69.0098	43.9453	29.6401	44.0733	18.9966	30.4076	11.0793	59.9506	47.0139	16.2416	16.7043	63.9856	24.7407	62.8213	18.3854	22.2925	33.2417	36.1758	19.0689	59.3153	68.0675	86.9492	26.4883	23.2283	17.6521	15.5189
238563_at	94.912	99.2416	151.329	122.969	121.994	73.8916	110.952	59.9605	54.5168	78.6928	94.567	130.137	164.189	115.953	125.894	156.527	225.906	174.153	133.602	153.634	171.031	143.315	209.519	114.293	201.802	99.339	128.639	330.184	166.721	102.133	164.614	210.214	107.041	84.063	140.102	189.67	314.955	160.675	63.5351	68.7535	267.15	464.565	238.871	289.548	115.559	188.734	291.711	226.612	189.475
238564_at	4.38486	4.28672	4.24333	4.14213	4.25213	6.31563	4.40751	4.57058	4.43316	4.72603	4.36423	4.60627	4.11427	4.37787	4.35968	4.28871	4.24578	4.15929	4.67802	4.24263	4.15131	4.17666	5.91303	4.83911	4.25439	4.18822	4.22907	4.08193	4.19511	4.29082	4.1785	4.10492	5.05656	4.46614	4.29463	4.14989	4.37928	4.29069	4.16975	4.43649	4.29685	4.27329	4.33389	4.19972	4.26694	4.55147	4.16815	4.22041	4.58326
238565_at	19.0858	17.6089	21.456	26.2613	23.9757	24.3008	24.6077	14.9569	17.5615	18.2783	26.5026	12.7622	20.2366	27.2857	24.3066	25.8799	24.8085	74.9655	41.9103	31.7216	23.694	24.0026	70.4752	39.022	82.5807	40.096	46.0368	47.0417	59.2515	23.9682	31.5219	50.8652	31.1383	18.3705	49.0621	106.368	108.078	30.6523	48.2733	37.9436	33.5863	24.5227	90.2646	42.9799	35.2024	14.517	23.5006	10.5594	24.387
238566_at	13.5674	6.1186	5.88139	9.44789	6.1276	6.19955	6.43266	6.24453	7.18129	17.223	6.32445	6.48952	5.96418	6.24893	6.32936	7.60099	6.17096	8.84233	6.00018	5.83216	5.79195	5.87095	6.05546	6.03468	5.70413	6.085	5.73597	5.892	14.453	6.14102	5.89301	6.28395	6.00298	7.47665	6.24967	8.62975	6.08515	6.15913	5.91749	6.39575	6.15901	6.15766	6.54204	6.08161	6.16529	6.71737	6.04979	7.01356	6.5031
238567_at	4.22876	4.13115	4.09363	10.962	4.11685	4.17374	4.25569	4.19327	4.30494	4.23871	4.2116	4.2884	4.043	4.4621	4.1986	4.13109	4.11386	4.59989	3.99172	3.86238	4.06525	4.07782	4.1191	4.08141	6.17096	4.07893	4.11272	7.98516	4.03772	4.10449	4.08426	4.03031	5.30853	4.20258	20.0128	4.08267	4.07381	36.5613	4.24643	4.22464	4.14359	4.11881	4.14134	4.10265	4.12255	4.20974	6.76263	5.53174	4.25981
238568_s_at	9.03825	9.76925	10.1036	8.0783	6.32051	8.62441	7.07139	8.61628	9.0509	8.59988	9.45745	6.68926	9.19562	8.79688	8.66773	12.4529	12.9578	13.6185	9.11927	9.52422	10.9643	10.7552	13.3614	9.39732	9.52297	9.07114	10.2704	7.69749	7.88918	9.96842	8.21026	10.4631	10.1005	8.54992	9.86078	14.9059	6.31379	14.4256	9.03045	8.78226	8.48255	14.6893	8.36744	15.4416	8.45171	12.6538	8.08088	7.48681	9.12432
238569_at	5.41062	5.80904	7.75168	5.02469	5.60925	5.17822	5.35683	6.91195	5.44866	5.28835	5.22312	5.29499	10.2214	6.60699	6.28043	5.20768	5.24156	4.84225	4.99034	4.8445	5.42847	4.84984	5.10203	7.92025	5.13747	5.05007	5.06714	5.31727	7.20823	5.09818	5.04388	4.94821	4.99065	5.38265	5.25438	5.02801	5.10192	5.12105	5.05395	5.31919	5.26941	5.11493	5.13168	5.48311	5.10994	5.44046	6.57951	5.13355	7.25333
238570_at	7.83648	8.0658	7.06332	7.29844	7.5948	8.16641	8.01472	7.89004	8.18207	7.89342	7.89892	8.08744	7.52793	7.93303	7.90545	7.6338	7.61009	8.47721	7.23624	7.39047	7.88322	7.08805	7.51463	7.38843	7.27731	7.6619	7.58915	7.1238	9.95511	7.59327	7.40121	9.76055	7.31757	7.87941	8.25841	12.788	7.13265	10.0347	7.41591	7.93117	7.64879	7.56708	7.51736	7.46137	7.56744	9.81195	7.51082	7.42608	7.87147
238571_at	7.82935	8.00565	6.68936	6.6477	7.27425	8.22693	9.17419	7.34136	11.1953	7.4599	22.6413	7.8556	6.90652	8.02021	12.0852	26.917	26.4151	6.58437	7.8868	27.7357	10.096	34.2769	46.2712	6.43946	7.23074	7.22395	6.5515	5.98833	6.60289	8.72544	7.85066	8.4993	6.64035	7.66901	7.70391	6.23281	6.41179	11.6371	7.13182	7.32407	25.0392	11.3047	7.29691	20.2196	7.12345	8.07323	6.57002	6.69819	8.42159
238572_at	18.2931	16.1979	15.9139	17.5122	17.3564	17.8502	25.3923	18.2605	18.582	20.7981	16.8801	34.6648	16.138	21.0975	16.6959	16.1978	17.4284	15.0455	16.9633	19.9058	16.9886	15.8995	11.5052	16.121	16.308	15.7642	16.0828	10.9318	23.9008	19.2942	18.7942	15.378	15.7891	18.0954	16.1941	16.6502	17.2145	16.0948	24.5168	18.1657	16.2466	17.4554	17.5499	27.3973	30.7997	19.6866	15.8805	17.2222	21.9731
238573_at	9.53638	10.9381	9.85335	10.6143	9.89722	16.3952	6.11405	8.15542	11.9382	7.81762	10.0617	11.6603	11.5955	12.2693	10.0415	9.9141	15.6378	10.0245	40.4284	20.9825	10.5193	22.1879	23.4811	11.6523	10.709	37.5746	22.4657	9.65667	10.4579	10.7995	13.0635	33.534	9.7786	6.35882	148.784	17.0405	10.7179	11.2159	10.5539	11.5001	17.4841	17.9371	9.93429	14.8622	19.4954	11.3438	10.1082	10.6371	10.0158
238574_at	29.0525	43.1425	25.3185	25.7286	27.7015	24.3453	25.2842	28.1625	28.3651	30.2643	28.3989	49.5807	22.6912	33.5281	35.5084	86.245	33.6438	55.4625	86.9317	47.4837	27.3079	23.096	29.5342	34.0449	47.3842	21.7883	56.0775	30.0914	35.9664	27.686	41.7579	32.7309	39.7603	41.7408	54.3084	27.5907	24.9524	31.2729	69.4903	53.8454	27.8762	27.9288	44.5854	151.597	38.2748	24.3238	33.3266	28.7265	25.9225
238575_at	8.37299	6.85053	6.87506	6.75983	6.9748	7.22303	11.2172	35.5591	7.59547	37.8035	11.3266	7.51079	6.74911	4.24237	7.25873	7.08885	7.02144	5.91316	4.12278	4.64173	6.86795	6.85942	4.17043	16.6685	6.97999	6.87653	6.95916	7.98429	13.9527	7.18396	6.72102	6.72032	4.66209	7.2203	11.5818	6.80177	5.6089	7.79548	4.15341	7.35897	7.07767	17.6844	7.73449	6.67944	5.03571	12.531	6.48689	9.4498	7.30517
238576_at	43.0294	23.1699	20.3505	16.6327	28.1162	37.5351	28.9487	68.1612	41.6345	53.5083	27.9919	32.2639	18.0787	15.586	24.7089	37.8248	63.4523	12.0909	36.965	15.1775	31.0567	34.9605	63.0455	21.1765	15.8325	16.9965	36.9471	29.1129	41.8669	67.468	51.0375	25.3587	20.1254	19.075	36.4174	19.1955	60.9524	40.013	17.8887	33.6016	26.5075	18.6062	91.3727	17.2134	19.5577	39.6194	18.3322	24.4263	42.2095
238577_s_at	61.879	80.0478	61.0465	108.915	87.6351	117.257	89.0482	69.6138	97.7263	77.6653	43.4074	80.6181	78.2106	177.138	79.164	68.6195	106.64	21.6147	135.728	122.21	70.987	306.471	84.1625	75.5654	42.4582	119.041	219.314	54.3135	127.565	76.0924	113.661	60.3556	72.1873	93.2586	20.8571	24.3359	277.389	120.634	39.1372	109.703	293.045	314.791	47.7442	41.0302	45.1451	83.5043	56.2618	93.8286	77.4134
238578_at	9.32561	5.80005	5.73861	5.71153	5.79662	5.84503	6.20463	6.11543	6.80363	5.96358	6.0865	5.98189	5.5293	6.24177	5.912	5.91451	5.7142	8.24103	29.6473	5.72071	5.57546	5.92704	5.81675	6.87026	5.78215	27.8551	48.9317	5.93673	6.68237	5.7076	5.72607	5.5364	5.59991	5.85511	5.89095	14.1418	5.647	6.54167	12.4751	5.94805	5.82389	5.84753	33.6385	5.77536	5.80124	5.87576	5.73384	5.46044	5.88687
238579_at	10.5097	8.73939	13.3829	12.525	8.73046	14.5737	9.5664	13.3814	8.67864	6.05887	9.40937	11.2133	11.8635	7.03653	9.1699	11.0312	9.58163	10.0994	9.15932	8.36107	10.103	13.0949	8.71331	10.6279	9.74535	8.81774	8.89225	8.57508	10.3335	8.72235	9.97675	8.6844	8.96857	9.07935	10.4934	9.02703	8.48848	12.641	8.36437	8.90306	8.96857	8.74421	17.6744	9.63628	8.7455	9.08709	8.63422	8.37161	9.16886
238580_at	11.677	7.08766	7.55751	7.52229	7.60227	7.29725	5.39663	7.72737	7.42077	6.16197	5.26418	7.34651	6.71122	7.24074	5.90826	6.96052	7.09162	9.7825	6.88277	10.3	7.52982	7.56655	13.6266	7.55985	6.97307	6.94674	7.59438	13.9509	6.84441	7.60496	6.93085	6.71425	7.21699	6.58832	5.55655	6.82338	6.92379	7.35758	10.8327	7.2586	4.84236	7.62919	8.3421	15.284	11.1595	9.89332	12.1965	16.1942	7.61583
238581_at	67.4089	166.506	121.288	210.811	81.8098	60.7475	35.7689	41.1748	35.0472	41.3796	61.7769	44.4641	297.261	60.9204	50.727	60.4661	134.237	45.4796	35.4577	118.19	47.8093	68.4351	594.691	1008.37	78.5614	107.039	39.4358	1516.1	113.763	44.1087	2877.66	489.352	181.493	114.823	56.2824	25.8879	117.45	72.9244	20.3785	61.6617	61.708	24.5599	22.7059	37.7401	21.0622	102.111	63.1648	147.236	59.9256
238582_at	5.79042	4.71233	5.27687	4.64569	4.58477	6.29519	4.85819	4.78539	4.91073	4.77662	4.8007	4.86977	4.62864	4.8181	4.80009	4.72088	4.71221	4.56507	5.20099	4.69161	4.63914	4.58291	4.72304	4.78732	4.68009	4.67618	4.71396	4.35726	4.60848	4.69874	4.66922	4.63313	4.63532	4.76134	4.72821	4.65464	4.67881	4.74245	4.69991	4.91658	4.73052	4.61349	4.74126	4.68803	4.71218	4.90494	4.65714	4.68753	4.76208
238583_at	4.00381	3.9809	4.26072	3.81736	4.83127	3.96427	4.01129	4.83771	4.06518	4.80691	3.99272	4.08575	3.84898	3.99494	4.01011	4.55982	3.91971	5.77375	3.86514	3.82223	3.82454	3.83581	3.87024	3.88399	3.89619	3.88601	3.7394	3.73303	3.82695	4.23574	3.86897	3.84899	3.86874	3.9491	3.88595	3.8424	4.04171	3.88856	3.88733	3.91394	3.92138	3.92422	3.93174	3.8911	3.92068	3.99616	4.62037	4.01839	3.9666
238584_at	11.9939	7.66243	7.28527	7.88496	7.61669	8.40226	8.60078	8.1078	10.0486	9.12176	8.71038	9.45527	7.97445	8.41168	7.97586	8.05051	7.66527	9.14096	6.79002	7.48462	7.34834	7.4513	7.58975	7.06508	8.01213	7.52141	7.60706	7.21154	7.10394	11.0954	7.49419	10.1532	7.48306	7.9176	7.71038	122.682	7.3307	9.0873	7.34144	8.07637	7.74859	7.57953	7.7223	7.61168	7.65525	7.93249	8.8834	7.53171	8.03114
238585_at	7.70813	5.95168	12.9648	9.55639	10.9587	9.13967	14.5033	14.2415	12.8087	9.00826	10.4274	11.026	21.748	18.7918	16.8629	8.15542	9.0877	14.1153	13.8671	5.86521	9.01271	18.988	24.9799	28.1003	13.1978	7.16582	5.64975	23.3845	21.9097	12.4197	22.124	16.6617	12.4752	7.15149	7.03159	10.5663	18.3334	11.1728	14.1215	9.22107	16.4365	6.92117	10.0752	15.2759	11.3914	8.58584	25.3109	11.7187	6.88243
238586_at	5.23576	4.96721	4.87945	4.81323	4.92263	5.07322	5.28953	5.13473	5.322	5.1739	5.20943	5.39042	4.80249	5.20283	5.11571	5.57276	4.96971	4.63239	4.8204	4.85665	4.8072	4.87042	4.93522	4.83846	4.90574	4.85784	6.30759	4.65143	4.76889	4.96392	4.87134	4.7622	4.82436	5.08192	4.9453	4.83967	4.89183	4.96803	4.87205	5.22132	4.99512	6.47002	5.00369	4.89975	4.913	5.11199	4.86403	4.89466	5.1206
238587_at	18.0424	23.2553	71.0008	25.5479	17.4823	18.7232	24.5499	17.7505	12.43	19.866	31.5375	18.7802	19.2512	17.8278	19.0366	14.8364	32.7526	124.979	17.8097	18.8238	15.9168	16.6876	19.2628	16.8353	40.2661	20.7936	17.3264	29.1415	16.0009	18.1654	17.3701	34.9225	33.8782	21.7896	17.9407	16.5591	24.5634	48.1887	12.8862	17.8287	22.1302	17.0462	17.1964	15.7705	17.4179	18.1924	37.0504	18.3543	21.417
238588_at	20.6041	12.4904	12.1305	13.9316	12.2718	13.0387	13.7636	14.5712	18.6959	16.5294	15.2417	17.2309	11.9398	14.3568	15.1148	13.4803	13.7475	12.0634	15.257	12.781	13.8189	12.848	14.7835	21.2798	12.5723	13.0254	13.1295	12.8167	14.1666	13.8704	12.9895	11.4314	12.7012	13.716	13.3736	12.0326	12.6572	13.3334	11.8889	26.2242	12.6513	11.8426	14.3133	12.6268	13.2829	14.0203	12.8221	13.7388	15.364
238589_s_at	39.3256	23.8714	29.7992	46.0587	38.282	39.5592	22.435	33.5005	39.7962	41.9497	21.2727	51.1612	31.7577	34.6596	39.0685	40.9372	29.5241	47.6685	47.0612	52.1001	52.3447	47.6827	41.1239	60.4187	39.022	61.5222	38.9852	26.0566	37.9477	86.5614	40.8916	46.1016	28.7808	40.5782	33.7329	42.512	54.1229	38.4115	50.6814	38.3764	33.6883	38.3764	38.4945	44.9922	84.159	36.1088	30.3354	34.928	39.9196
238590_x_at	20.4148	22.764	19.106	34.1403	28.5019	20.4	15.4881	18.4338	21.2339	17.9729	11.7344	21.0797	41.6072	24.1891	20.5317	21.1194	17.5054	31.6328	24.2406	29.5931	22.0413	18.0022	21.5335	22.2122	41.4199	29.8688	24.7269	55.5936	30.1943	22.707	22.2953	64.7455	29.8045	27.8728	43.6922	42.2641	17.6783	22.7326	35.2364	32.4055	22.8259	21.5919	20.4534	30.8503	27.2815	20.5014	22.2383	22.4306	24.5564
238591_at	5.00928	4.84875	4.82414	4.79458	4.8688	4.83648	5.47316	4.28163	5.07817	4.96416	4.97347	3.76083	4.77832	5.15097	4.95878	10.2042	4.86942	4.72425	6.86516	5.49942	4.78972	4.64246	4.85977	7.87467	4.83588	4.82537	5.24227	4.33501	4.40614	4.85924	4.24599	5.0443	6.0645	4.95074	4.87267	4.78909	4.82998	10.4146	4.74444	6.63778	6.42711	12.5915	4.87995	4.83602	5.75666	4.83164	4.07842	4.83568	4.74108
238592_at	7.85861	7.56765	9.51319	23.8295	7.52996	7.64799	7.85222	11.4196	8.00084	7.69044	7.9454	7.85837	7.42624	7.67456	7.53065	7.48131	7.15019	44.3687	7.32672	6.99433	14.4006	7.00551	7.64126	14.4625	23.1753	7.25566	7.11657	46.1785	7.51035	8.68614	7.47332	88.3367	7.60191	7.53064	43.9338	6.9444	8.75284	7.49273	7.02227	7.76685	7.28356	7.23459	7.50667	7.11411	7.55336	7.66915	47.1624	6.86741	8.00941
238593_at	6.43482	10.9144	26.1514	13.7787	13.784	5.29171	9.64682	5.50489	7.88903	5.36267	10.2974	9.35992	38.62	5.68529	10.8857	16.2917	10.0168	87.8682	8.55019	9.50026	9.04777	25.8225	9.69767	9.603	38.2627	8.14406	19.1524	44.4673	9.75155	8.96517	8.85601	60.1424	15.3129	10.02	45.842	25.2944	8.33171	29.9903	13.9323	5.3746	15.3315	20.6103	9.93801	9.93081	25.014	8.1519	18.308	10.7	9.53028
238594_x_at	22.3304	28.8164	34.2959	24.908	30.6313	26.2295	27.0284	31.5424	44.0302	21.0627	44.3516	38.6951	26.5008	32.2032	28.334	25.6723	28.6111	29.1507	29.145	29.9082	23.9195	29.6909	35.4533	26.2918	31.2162	22.8377	32.659	17.6099	21.2846	18.1948	24.99	22.816	33.5216	30.2278	25.5441	28.6871	22.3862	26.1147	20.2915	26.1114	26.8612	27.8837	19.0955	24.1553	45.0326	44.2301	44.2413	26.6809	35.0109
238595_at	54.0455	53.7996	55.8953	56.6165	52.5716	22.0456	40.9987	44.929	32.9193	47.199	48.7626	21.6678	83.142	69.9842	29.6153	29.9279	111.26	32.7009	105.252	116.718	59.2957	31.8294	200.12	167.683	39.9876	76.2822	61.4733	26.537	56.6855	50.3909	52.6738	62.4703	30.7625	30.4902	67.945	34.2434	53.8979	41.013	53.3409	56.3603	49.15	20.295	43.2007	157.263	305.503	86.8282	42.772	73.8433	101.41
238596_at	11.9251	9.74249	9.54515	8.91791	8.65235	11.1444	12.3931	10.3192	17.6784	10.3035	11.453	11.6891	8.36912	11.1052	10.3069	10.1847	27.7594	8.16062	8.87654	13.1065	10.0679	11.501	9.89245	10.0937	17.6302	13.8659	10.4833	13.7242	9.6303	10.1859	11.8515	9.98157	8.87315	9.91751	9.62754	10.9034	10.1683	9.96191	9.91052	9.5224	12.4226	19.6317	12.8967	13.4444	8.21538	8.6711	10.0707	9.62715	10.9196
238597_at	23.9971	20.1763	20.9307	21.8155	21.7362	22.4798	21.604	21.8336	27.355	21.1352	26.5564	23.8338	21.6963	33.4152	21.6272	23.355	31.5499	20.5512	33.1763	22.4254	27.636	60.3992	37.3796	21.3434	19.0194	22.031	27.5204	33.4129	31.5224	22.3384	28.1775	30.6176	25.8579	20.3905	22.0978	20.4375	37.7914	20.3292	21.4361	22.4656	22.6157	21.9928	20.2209	38.6488	24.7087	23.9246	20.8694	21.5083	28.8665
238598_s_at	15.5287	16.9575	15.3635	15.075	14.4674	17.2571	17.6749	16.9191	10.2629	16.6201	15.2543	17.8464	16.2649	16.9558	16.8623	20.6843	19.0966	21.4731	20.5325	17.7525	16.1958	17.3765	16.7729	42.5557	39.9014	16.7987	20.246	21.3268	18.1231	16.4498	17.3576	18.7357	16.4568	16.7877	16.5568	15.3761	28.1929	58.8695	16.5618	17.3524	16.9837	22.2067	13.3083	32.8426	16.618	16.4128	17.5773	19.808	16.5388
238599_at	7.77418	6.82002	8.29139	11.016	9.56705	7.42463	7.98707	8.34291	10.7823	13.0021	5.45739	7.61997	13.5651	7.2388	8.56548	10.02	6.8788	6.53556	5.22228	8.80632	8.37215	9.73258	7.83526	13.1659	12.4809	7.82306	9.48197	6.91944	23.5841	8.4935	17.4009	14.4753	8.81205	7.41302	12.583	14.8665	25.8777	7.11627	14.9777	16.9956	12.8384	19.2778	14.9338	12.9707	12.851	7.42611	8.90248	8.04893	7.14108
238600_at	5.45711	4.9652	5.06469	5.02959	5.03404	5.20262	5.25746	5.26428	5.41462	5.26354	5.89227	5.4842	4.91177	5.23293	5.44032	5.28158	5.18728	4.16468	5.03259	5.06094	5.03949	5.04149	11.6436	4.92961	5.08339	7.19482	5.02331	6.38902	4.91804	5.18662	4.99623	5.10746	5.15251	5.14726	5.10459	4.91988	5.08181	5.0881	5.05928	5.24377	5.0651	5.02505	5.11525	5.0775	5.11554	5.52818	4.94789	4.90583	5.31025
238601_at	158.615	89.3568	88.0685	114.57	139.387	96.9962	61.5419	101.65	173.294	125.146	63.3996	104.636	102.156	112.964	118.043	79.3847	110.472	179.72	192.232	127.928	110.473	73.0898	164.319	241.694	138.949	176.458	224.194	147.378	218.691	138.236	203.103	218.348	98.7932	114.652	102.629	390.165	233.039	111.238	91.0902	169.138	122.139	88.1358	89.8225	107.731	184.083	70.9523	137.977	88.4624	106.92
238602_at	44.5296	51.5444	38.4288	48.1199	47.8555	40.1017	43.7016	43.531	26.3818	55.5637	53.1369	51.8355	45.702	55.1502	59.9299	70.7145	30.407	56.8192	71.4789	74.6287	59.8229	52.2564	49.5937	67.8574	72.5904	84.7411	68.8289	71.0557	61.6746	55.1381	58.0958	60.1924	57.7963	59.9858	59.1668	62.521	64.8882	63.7617	96.7067	55.7732	42.3528	100.315	50.9788	58.4301	97.5045	60.0173	58.1481	51.1836	60.1825
238603_at	9.64789	9.32325	11.771	8.93798	11.2333	8.24023	10.686	12.2596	10.8374	9.73179	9.75012	10.0808	8.89245	10.395	9.63225	9.3472	7.7075	10.2126	9.13867	9.01962	9.1584	9.03868	9.14763	9.01239	6.94758	9.06339	6.85947	9.85373	8.6813	9.31289	9.18761	8.09956	9.3459	9.51066	12.3057	12.4531	9.08714	9.3459	9.20915	9.63134	9.34716	11.1109	9.3481	9.31747	9.30977	9.52363	9.03225	9.07519	9.55771
238604_at	122.175	116.104	159.019	151.677	142.835	103.365	71.7801	104.296	50.2934	79.1532	55.8505	87.6917	243.208	81.558	142.061	174.555	67.1274	267.724	216.106	174.504	168.445	253.289	222.65	251.958	264.072	248.224	184.054	441.377	196.169	132.856	243.72	379.871	151.677	143.431	450.326	274.093	315.166	231.346	131.905	78.9216	172.112	111.193	198.055	446.98	204.454	80.1859	71.8801	140.711	96.8536
238605_at	7.89625	7.34128	6.32344	6.23654	6.74301	6.68706	7.09793	6.81385	12.8059	43.145	6.70006	14.9383	6.23572	6.87904	6.73297	6.47415	129.957	5.54051	6.1715	6.32022	6.24987	6.23732	6.42952	6.17513	6.29685	6.34764	6.31843	12.0107	34.5263	8.59531	6.3492	6.11673	6.27366	6.71349	6.39109	6.19009	6.59034	6.44825	6.23542	6.79843	6.53857	6.4492	6.77168	6.28577	6.36812	11.2538	6.32429	6.36405	12.6734
238606_at	22.4657	22.654	21.6974	29.1398	16.5471	22.9035	16.8599	23.1032	10.2278	39.9473	18.5052	21.3176	27.0539	23.1181	23.0331	20.8715	43.7114	40.0453	24.8101	23.6077	21.7865	63.3899	11.5403	24.0199	22.469	49.1701	7.51443	31.377	20.9862	24.6962	22.3111	14.9027	25.7211	17.9412	46.6603	51.5374	25.6046	17.6369	9.8162	34.1495	18.2024	44.4823	28.2157	14.7828	22.7043	18.0245	22.3598	20.8563	15.2986
238607_at	10.2486	12.5242	8.57251	7.98936	8.01758	8.30474	9.47915	8.8523	8.54351	10.1672	18.9717	10.5696	12.4371	29.8121	24.0194	7.97488	8.15073	7.84638	8.78702	9.53586	8.00954	8.26143	8.01136	7.50253	8.11491	8.05894	7.84782	8.31748	7.42994	8.48085	7.90748	7.3622	7.77328	8.30289	11.4357	8.00398	7.63291	8.01078	10.2643	21.9442	9.35809	8.16102	8.19251	8.08229	8.49801	8.4653	7.81217	7.95441	8.95914
238608_at	10.051	9.24922	24.2532	21.63	13.341	9.52582	9.91399	9.76731	10.1507	9.46256	9.78868	10.0989	11.8644	11.0639	9.78012	13.2417	9.53378	25.2835	8.81458	10.183	10.0144	7.54332	9.08007	9.66372	9.10793	8.96774	9.15447	8.61219	9.25632	9.23503	10.0746	8.56526	14.3851	10.1585	24.1686	28.363	7.8268	9.24767	8.99961	9.68431	8.3869	8.15338	9.41339	9.0715	9.22837	12.6759	18.9592	8.79628	13.0214
238609_at	18.9701	17.7393	16.2758	25.1549	23.9477	24.4441	19.5832	19.0096	15.4131	23.8177	24.5276	13.0076	41.9386	16.2094	23.9918	58.2165	42.709	37.4638	40.1922	34.0874	35.0828	22.4438	29.0058	54.3572	24.9549	28.7148	35.2024	37.6895	51.6738	26.4848	42.8541	37.2034	15.0239	13.9303	24.1105	59.64	31.6692	51.9603	25.2768	18.2786	24.1582	37.2286	24.9549	37.3648	25.0649	20.0699	13.7905	19.0767	16.9748
238610_s_at	35.0868	36.9183	57.6463	24.0933	55.8415	40.7996	117.092	35.2663	35.4048	36.122	76.1168	36.477	36.1088	16.8395	32.972	20.1824	54.7835	35.1439	47.8968	29.4117	88.6847	35.2988	68.3089	61.6531	42.3371	65.2931	47.9899	96.5028	34.4096	66.2746	40.2301	36.4453	51.1788	26.091	17.6105	16.6334	93.7247	28.895	35.6452	36.3526	35.6455	41.7473	58.528	32.7045	62.8958	57.7532	75.652	57.8308	44.7661
238611_at	59.113	41.8073	65.8857	32.6016	74.1347	50.7313	110.178	65.7379	41.651	48.9842	49.5173	40.9285	41.7914	19.5218	46.163	44.9605	58.591	46.4318	51.4356	37.6296	82.5483	36.6332	62.0369	82.416	45.3662	59.9712	45.7394	105.279	39.8227	69.3235	45.1086	28.7988	75.7415	41.8976	17.3011	15.3363	97.1391	33.9958	44.915	41.1073	41.3887	59.779	46.122	29.9305	49.2078	57.5887	83.2648	59.696	48.1256
238612_at	56.4579	57.6643	52.8604	41.796	49.094	56.0465	57.8835	43.7911	52.7976	61.6436	56.9813	61.644	83.669	50.8988	72.0602	54.597	54.2122	198.228	52.7894	59.0073	52.053	73.6106	65.3272	51.0069	51.219	41.2776	54.5522	22.7301	49.7925	54.1035	65.3685	50.2304	40.6018	36.2519	36.7105	127.67	33.0312	72.5595	94.8108	47.8635	81.9812	154.655	20.4009	68.5988	135.684	63.1981	52.7508	50.9965	66.8542
238613_at	62.5129	71.4001	52.9407	94.007	71.2328	96.7572	68.0557	77.7176	84.9774	109.287	64.3382	77.6155	87.0101	63.7289	27.8082	49.722	151.144	47.6549	74.3663	78.3686	40.4523	78.2696	40.1135	59.5794	81.8005	64.5589	90.1936	27.451	102.641	86.4717	60.2008	98.4246	52.6997	73.2382	161.926	56.2817	74.822	78.4867	83.3566	66.2531	73.6386	259.024	102.864	36.2482	48.6804	59.665	75.891	37.2164	74.6787
238614_x_at	10.9868	9.09698	18.05	16.637	8.8997	8.82865	9.82986	9.30491	10.3792	8.87073	9.3764	9.28768	23.2575	8.75115	8.71442	8.72589	7.66736	24.9048	6.37942	8.42787	6.44898	8.3661	8.20913	6.56317	22.3057	8.38021	6.84204	35.4832	7.88949	7.29411	8.42826	17.9838	9.4509	8.55881	7.61634	8.41017	6.84498	7.05713	11.3899	8.76714	8.32723	8.38901	8.58429	8.92834	6.85308	8.93636	8.34553	9.10062	10.0991
238615_at	4.44168	4.52937	5.14653	9.64196	4.51057	8.84521	4.41514	4.67746	4.67756	4.54429	4.38176	4.59429	8.71494	4.69073	5.52351	4.55507	4.536	4.36744	4.2465	4.46112	4.44374	9.19332	4.52207	11.2786	5.22891	4.52365	4.49643	6.29313	6.28323	3.99355	4.4836	6.19859	4.43632	6.62553	4.53296	4.22774	4.48158	4.26842	4.46011	4.39513	4.5668	4.54147	4.27687	4.25773	4.50089	5.09354	5.46996	4.4946	5.09179
238616_at	24.0338	16.5716	7.21087	33.9375	24.1774	60.867	13.6687	24.6013	56.3073	31.3082	18.2005	55.1238	7.09478	58.104	24.2972	55.5841	17.5316	12.4803	15.0731	53.5183	17.0224	13.7761	9.73741	12.8576	12.1194	19.4205	26.3824	26.2284	28.6145	14.5059	28.4569	12.8455	20.3048	40.6745	12.2053	18.9134	13.7349	7.55516	11.1942	19.8345	11.5317	13.106	11.0216	16.7612	17.565	40.7922	17.2723	18.59	17.9697
238617_at	8.12657	8.14438	7.89606	11.2921	8.54887	8.80798	8.7589	10.5772	8.83934	8.9494	8.48892	8.66168	9.18907	8.71842	13.8915	8.42208	8.32541	26.3552	8.43043	10.0826	9.81864	7.96449	8.31346	48.4722	8.49967	13.2509	8.22172	12.3494	7.97469	8.31	14.4935	78.0873	12.2013	17.9605	5.6653	75.605	6.28878	20.1629	11.9431	8.96139	9.31941	8.22521	8.23361	8.11884	7.75401	8.64798	8.46275	10.1764	8.95402
238618_at	8.5787	8.06884	7.87121	7.84191	7.93997	8.15453	8.38032	8.66817	8.49665	8.29765	8.30063	8.44915	7.64083	8.32454	8.20358	8.09082	8.05706	7.81427	13.8293	9.52894	8.34969	8.2448	11.8417	7.92873	8.00658	7.97851	10.0271	7.40095	7.61921	8.03473	8.12382	7.5562	7.93638	8.21251	8.15313	7.88833	7.84116	11.5156	9.65722	8.97559	8.11096	8.06193	8.19536	8.63775	8.05507	8.23935	7.77906	7.99181	8.238
238619_at	1400.68	636.45	519.162	1005.69	494.884	646.036	955.316	1185.62	790.114	1318.93	420.37	445.734	597.762	778.433	229.879	533.031	1186.93	162.244	381.447	1440.65	572.333	455.755	427.761	429.52	287.815	1618.27	330.496	603.722	342.632	551.226	187.926	295.858	261.414	311.813	154.648	111.233	396.345	474.149	110.612	299.134	157.607	847.405	269.076	148.481	288.713	1811.51	510.194	474.594	1016.15
238620_at	10.5767	12.7389	42.737	15.2416	21.2993	20.4296	14.4054	8.88631	8.44725	12.0618	26.4946	16.953	15.5624	46.7832	16.6419	17.3947	15.9863	15.6987	14.4571	25.6488	16.3722	20.2686	33.2744	21.638	14.0308	19.1529	16.6459	12.7176	18.2617	17.3868	17.0481	19.3082	10.691	16.1094	17.6562	22.9762	15.5927	15.5457	18.9877	13.6179	143.985	35.8875	16.1036	29.5687	15.9497	7.45865	14.2411	19.6686	14.5923
238621_at	6.36191	6.01836	6.67864	5.99277	5.79274	6.44751	6.20829	6.16627	11.0093	10.4931	6.41235	7.87917	7.29769	6.56008	6.33257	6.07695	6.06067	5.92358	5.56379	5.69165	5.99436	5.72048	6.06457	5.69811	6.03035	5.73455	5.78948	5.50269	5.57184	5.95143	5.71206	5.82841	7.07373	5.93876	7.42481	6.45584	5.94341	7.89191	5.70769	5.99917	6.02606	6.61153	6.57086	5.73824	7.59981	6.47284	7.08194	6.95684	6.27881
238622_at	8.62757	12.5319	14.7321	19.1437	14.4786	27.4543	10.5318	11.5174	8.77434	12.9823	12.9749	13.2522	12.0515	11.1063	12.7216	19.5312	17.2459	23.6763	17.6665	12.2487	28.0176	30.7525	14.2591	19.2456	26.877	10.139	13.976	35.7861	24.7718	12.1455	23.9298	28.1121	24.5302	15.008	12.5608	7.84113	16.7353	20.5612	12.817	21.5699	12.2651	27.1468	12.5792	11.0674	10.9054	11.0185	30.8156	38.2922	11.0567
238623_at	6.18813	5.6276	5.26298	5.41142	5.62663	6.23278	6.44895	5.71731	6.00902	5.715	5.71922	6.60568	5.29858	6.02631	6.18099	5.63383	8.3334	14.8221	5.10651	5.40498	5.55755	5.38973	5.62341	5.43345	12.304	5.47399	5.51683	5.64203	5.5221	5.7451	5.61573	5.52393	5.55933	8.70804	5.67035	13.5071	5.50918	5.64024	5.47488	5.73648	5.69783	5.49031	5.64615	9.66582	5.62131	5.68086	5.86073	5.37178	5.62743
238624_at	11.585	11.2405	11.0669	15.8778	15.257	11.3067	12.0851	11.5092	7.58571	7.72863	11.5235	12.0928	17.5617	7.41527	8.35718	8.01182	15.8807	24.3297	9.66328	13.3497	14.9963	26.2179	8.70524	24.7126	19.0038	16.8525	10.1934	14.2505	15.0904	11.8771	14.0598	21.2149	10.9771	12.706	7.18483	17.6114	10.4828	10.2502	22.9243	9.56929	10.884	11.5533	8.64294	11.6839	11.9047	8.62868	22.4647	24.0213	9.77361
238625_at	1020.98	530.171	368.495	604.621	621.604	653.777	672.893	641.533	1070.4	780.661	597.438	649.283	370.423	505.33	438.022	225.439	949.897	120.934	387.687	364.284	346.19	801.222	99.8609	326.285	95.6381	476.5	584.295	506.245	1279.95	938.915	204.201	27.9788	397.586	526.779	30.2516	275.693	544.571	110.942	274.081	104.993	677.193	1444.73	407.911	230.913	117.017	836.125	449.317	614.441	540.627
238626_at	7.4507	5.21719	5.08644	4.99376	5.60335	5.42848	6.83415	5.51339	5.8528	5.48397	5.51316	5.74523	4.95676	5.5979	5.38539	5.27327	5.14735	4.88071	5.37926	5.06124	5.00613	5.07928	5.28664	5.20653	5.14501	5.09854	5.59441	4.86717	4.97575	5.22357	5.09811	4.96194	5.00918	5.35736	5.22226	5.03453	5.10537	5.52159	5.18839	6.38141	5.29974	5.21445	5.25763	5.08775	5.22173	5.43237	5.01707	5.11513	5.4811
238627_at	19.6372	20.9261	19.2013	20.7232	17.7124	22.4117	20.9184	19.0864	20.5261	26.7124	20.0837	20.4506	29.1942	49.0276	22.1992	18.9617	18.3466	63.2313	20.7909	20.6909	34.1437	24.9901	21.0685	20.684	36.1568	24.4555	25.1294	17.626	24.22	22.2997	30.3489	41.1585	17.7884	18.8433	27.3347	26.9223	17.5193	25.1212	22.2292	19.1756	20.859	21.7695	20.9066	20.7909	21.788	19.6643	18.5346	20.6618	19.0962
238628_s_at	55.4452	39.4537	40.4688	37.4526	28.0683	40.0044	42.5283	37.3997	47.434	39.638	32.6022	39.638	37.2602	43.1024	41.4575	38.0227	29.7246	42.3014	50.3221	60.4793	33.931	38.2199	39.1022	38.0645	43.2456	51.2857	56.7583	36.3708	43.3747	56.1081	33.8652	36.8403	32.1175	41.8342	39.8002	59.1817	28.5142	39.4185	41.8627	62.1778	50.4794	42.5781	32.1081	49.5426	39.4448	40.7282	30.9057	29.3296	66.2863
238629_x_at	38.183	174.029	89.9993	222.85	83.7078	70.0355	20.5178	20.399	20.6923	20.1705	102.708	22.906	178.025	219.892	87.8102	846.231	70.2979	196.64	905.772	147.177	242.153	215.402	1681.11	1604.04	400.176	69.1519	243.343	1127.07	37.7215	20.0619	1556.14	823.346	657.359	116.995	195.754	19.8694	156.53	870.113	57.6137	152.494	61.5485	24.8564	22.8441	281.835	579.901	20.2864	135.943	307.132	92.8812
238630_at	9.37496	9.60626	10.0779	12.5832	10.7039	9.80024	9.6357	9.35761	9.57187	9.37496	12.8934	9.16503	7.87068	14.1841	9.97538	11.9068	18.3911	12.3701	9.13119	9.50254	6.48921	8.88863	13.9375	9.57187	9.57187	4.28621	8.14652	9.29905	9.40347	9.57187	9.12174	7.43564	13.3013	9.71204	8.82354	6.07271	5.67238	34.8215	6.12453	7.22149	9.24942	8.8113	14.5996	6.65578	9.23425	9.30756	10.4666	22.3538	9.73789
238631_at	12.156	11.8787	11.2478	11.2859	11.4253	15.1499	11.569	11.9857	12.41	12.4376	12.0025	9.75936	18.2749	12.5083	12.291	20.5802	25.2232	14.1193	17.4042	12.0994	22.4878	15.8242	11.9133	31.7302	11.343	12.156	12.4674	10.1582	18.8249	19.6047	13.86	16.8151	9.3264	12.0581	47.3047	50.4916	11.8729	11.7901	9.8431	4.76192	15.0208	11.9326	11.5629	25.9543	20.0243	11.8738	8.26672	12.0433	12.0821
238632_at	7.7704	5.88281	5.53699	5.47412	5.77456	6.12375	7.5839	6.60524	6.54887	6.41002	6.91605	7.60745	5.59447	6.73289	6.07432	6.65938	5.8368	5.82264	5.63631	5.52344	5.64923	5.70821	5.82118	7.70636	5.62297	5.73017	5.83114	5.36245	5.69101	5.87022	5.75491	5.68574	5.6458	6.21378	5.92269	5.66544	5.73959	5.80345	66.05	6.23791	5.95335	5.79405	5.87842	5.73587	5.72212	6.33722	5.70341	5.78073	6.26414
238633_at	6.70994	6.44578	6.37134	6.27008	6.56968	6.49147	6.90366	6.50633	7.0545	6.58619	6.80816	6.6651	7.18504	6.64295	6.52337	6.55235	6.42314	34.4357	7.85029	6.35195	6.28931	10.7976	6.80325	6.34369	6.8897	19.5536	6.22432	32.5294	6.47011	6.50434	6.171	10.3319	5.6717	5.98391	6.33439	9.47819	8.1997	6.50445	6.70498	6.53052	5.87929	18.5197	8.3198	14.2091	7.96233	6.57417	9.64386	8.94469	6.03522
238634_x_at	31.3289	12.2633	11.226	10.6811	22.885	18.1795	18.7522	21.5243	26.1264	23.9809	20.1943	25.1255	11.3503	20.8736	14.7621	17.6904	22.7159	10.6593	13.9747	20.6397	10.4398	42.3897	18.3336	19.3187	12.2474	17.0438	14.4671	15.7415	33.8604	15.4636	13.5928	10.5275	11.1462	18.3354	16.3403	11.769	18.1452	16.3387	14.71	15.1698	49.6167	12.9101	30.2915	15.513	13.1136	15.1736	11.7318	14.4934	14.4973
238635_at	49.3926	43.167	76.8705	75.3421	38.408	35.388	47.7476	31.2709	23.2857	19.4452	42.6768	27.029	97.7392	121.858	31.1948	76.6768	91.6256	104.821	72.558	134.325	61.2848	51.776	114.207	86.799	125.826	68.6086	144.802	64.6109	80.1949	45.719	98.8783	83.7167	56.8383	46.5418	146.398	137.161	68.3719	104.919	68.2806	39.4356	120.201	164.164	86.4402	125.206	144.032	35.5865	106.319	87.1897	34.9357
238636_at	14.0538	20.5991	13.3971	8.7636	14.317	10.2469	11.1088	16.6126	22.4045	9.94131	13.6353	11.2535	13.8273	13.7652	12.7383	14.4955	9.45868	16.7292	9.06183	9.16366	9.46897	10.4873	10.844	8.89655	9.23032	9.06246	12.0129	10.4151	7.80689	8.17654	9.24357	20.9788	18.0216	10.855	10.8813	9.12048	9.24888	7.86143	8.0654	9.38355	9.24387	10.3549	8.89048	9.88481	13.4018	14.5066	11.0895	11.413	11.4676
238637_at	6.29628	6.0929	5.92779	7.65548	6.73745	6.23813	6.14294	6.62001	6.47822	6.24479	7.54111	6.38977	5.84378	6.75836	6.21679	6.07502	5.63701	6.70255	5.95308	6.12297	5.96278	5.91669	5.93999	5.97759	6.04603	13.1747	7.13847	6.17146	7.55461	6.0955	6.0074	5.90082	5.95506	6.16449	6.6788	8.34601	14.4376	6.02875	9.71864	6.48576	6.14795	6.05215	6.08235	8.07835	6.11973	6.26674	5.57612	5.95005	6.19682
238638_at	34.8589	43.5479	36.7276	36.0344	37.3573	37.0568	38.2941	37.6577	37.3163	54.2683	37.691	29.5952	53.6207	37.855	25.7528	48.1953	35.0704	54.5437	36.7726	34.8155	41.2025	42.5284	37.3233	36.9575	56.6465	28.2018	35.4344	35.9886	38.7336	42.8866	35.0295	35.7584	48.1275	43.7746	37.9368	32.9755	36.8644	75.9286	37.5767	51.453	43.4812	33.3869	43.8932	37.6577	33.4227	37.1972	36.6377	37.685	68.621
238639_x_at	19.1268	18.6731	14.1497	18.5244	14.2391	18.4581	17.021	16.2948	18.6925	14.8286	17.7973	15.8337	17.572	14.8668	14.9224	23.1914	14.2496	13.8102	19.6229	14.4915	9.86543	17.7836	14.3645	21.2773	15.5375	16.4005	16.3149	13.814	13.3654	16.7114	10.8527	13.3603	17.2989	19.7709	20.39	27.5953	17.3146	17.2182	19.5718	18.9879	15.5822	17.2761	24.3793	26.4389	15.6309	16.5394	15.2349	15.196	16.248
238640_at	13.195	11.0562	10.8714	14.5818	8.77229	9.23762	13.9859	12.7426	13.4528	11.272	25.2137	9.64279	8.50871	23.0196	9.47504	9.51291	9.29867	7.40903	8.46476	8.93768	10.1096	8.69467	8.84449	8.57839	8.5207	8.9492	8.90006	7.91859	12.0622	9.40385	7.96036	8.39312	10.0103	8.9289	8.94722	8.62251	8.74426	8.93343	9.16629	8.88327	9.01428	8.84317	15.3491	10.0387	8.84631	13.9108	8.69464	8.45313	9.82933
238641_at	7.36877	7.15905	7.03011	6.69491	7.03237	7.66544	7.44524	7.31759	7.67987	7.26235	7.27207	8.40033	6.91632	8.20222	7.33338	7.2608	7.11514	6.84792	7.05372	7.07812	6.97421	7.57093	7.07437	7.00977	7.04291	6.43046	7.11062	6.27743	6.92504	7.12238	7.02095	6.40556	6.9668	7.25036	7.28131	6.9726	7.03303	7.14627	7.00905	7.75959	7.2326	7.14162	7.17974	7.84693	7.15038	7.65606	6.99549	8.38446	7.34157
238642_at	41.2982	32.2984	50.5057	38.9841	48.8355	33.7497	27.7974	32.9244	27.7276	41.0043	18.6564	38.4422	32.8455	47.4084	47.1782	40.1253	52.0436	51.8653	31.7519	38.6024	36.7652	32.8003	32.1982	32.1949	45.0266	32.0576	48.247	51.9828	44.8456	32.163	39.2552	35.2334	43.6963	40.6694	44.723	58.1348	27.4034	59.0447	34.7251	34.4136	35.7746	37.1886	43.2001	63.8968	39.9467	46.3465	34.171	51.8886	75.9062
238643_at	15.6161	15.1132	15.0841	14.8302	15.0819	15.6567	15.4447	15.7716	15.7662	15.4426	15.5505	15.7616	14.9421	16.4137	15.5172	15.2613	15.2346	14.7641	17.0088	15.0644	14.9127	15.0276	15.2067	15.2056	15.1334	15.0847	15.1912	15.2079	14.7555	16.7345	14.8883	11.8388	15.0192	15.4467	15.2718	15.0039	14.9897	19.4546	16.8718	28.0413	17.7127	15.2413	15.2889	15.115	16.4912	17.9554	14.925	14.9406	16.2489
238644_at	39.6684	30.8217	32.5915	43.9251	62.2832	47.7288	75.3287	31.4642	9.83209	30.2195	54.0359	67.4447	30.2808	47.3327	32.2414	57.225	51.8	50.0581	47.7454	32.2721	30.2471	50.1717	83.2591	90.5738	23.2383	49.8904	35.6998	66.7088	30.7362	30.6763	50.0014	53.5867	43.4121	34.5564	29.3417	29.6711	114.861	25.9297	36.7357	32.3682	55.9077	61.4171	98.5916	30.4916	40.8014	29.8171	68.4053	42.9341	17.8779
238645_at	22.7247	21.7772	21.2585	21.3134	21.6405	22.1592	23.2419	23.9231	27.794	24.7943	21.9837	22.9216	18.4562	22.5016	22.3016	17.1601	21.6184	17.5783	22.4018	31.0356	25.8623	21.2288	20.9574	21.1799	21.0587	26.1555	21.5061	20.7422	20.8956	21.6587	21.2485	16.4321	21.2023	29.8138	21.8031	21.1021	20.6575	28.129	21.2474	22.5497	30.1811	21.7239	21.832	21.3674	21.7474	22.2735	21.2081	21.3543	23.8695
238646_at	7.35874	7.19253	5.9213	6.84222	6.91577	6.43432	6.37963	6.95511	26.3134	7.48691	7.04998	7.27285	6.95987	6.56221	7.11818	6.96183	18.2184	14.0447	18.2232	6.76411	4.89504	5.28587	7.37995	24.4311	14.1567	12.8434	7.03154	6.71729	35.6668	12.2386	9.75274	8.34205	6.77941	7.08289	11.379	11.0922	26.4839	5.51702	11.7067	12.3846	5.65532	11.6627	10.6783	10.4391	14.856	7.38091	6.82259	6.90559	8.55041
238647_at	65.9669	39.6787	33.0978	18.3896	34.5887	34.6874	27.9355	51.1497	68.6142	40.9476	55.9797	61.2959	43.0115	18.9335	46.7895	44.3985	54.2458	32.5918	43.8445	27.1104	46.0197	34.3569	43.8504	42.522	38.0051	99.4323	47.4624	73.4427	116.389	65.3261	57.7948	52.1784	46.0193	43.6559	31.5138	33.3338	72.7876	29.6116	22.9645	32.9811	55.2716	21.2921	179.723	26.3998	16.9959	60.6469	31.0654	24.2186	41.3585
238648_at	12.7798	12.2125	12.069	11.7877	12.8562	12.5506	12.1126	12.4593	12.6514	12.4434	12.7363	12.6191	11.9357	14.4342	13.0798	12.2201	13.3786	10.0922	13.383	11.9132	11.8251	11.9292	11.1587	54.3292	11.1498	11.966	12.2754	10.6789	8.75927	13.0395	10.1297	10.0458	16.6138	15.3134	15.3235	12.0102	11.9884	12.2161	12.6124	18.4182	12.298	31.7241	13.5681	17.5408	12.1905	12.6113	11.9201	12.0298	12.6797
238649_at	7.04179	6.10271	15.6842	7.58443	7.51395	6.4915	6.86258	8.4123	7.15994	7.13979	6.6775	6.58087	5.94757	6.47633	6.41844	6.22458	6.13493	7.5883	6.97783	6.18034	7.02183	6.26155	6.2146	23.5363	6.02967	14.1425	6.05635	13.1298	5.83485	9.95964	6.13947	12.3571	6.46159	6.43443	6.63358	7.24273	6.15296	8.54854	6.13747	7.74882	24.6789	6.09111	6.27619	6.16749	6.10095	10.2467	9.46591	8.39601	6.61817
238650_x_at	127.65	107.615	97.3057	81.6384	102.613	118.633	112.099	70.4975	97.5611	125.189	85.8879	93.7207	93.1106	86.9008	109.673	93.7781	131.026	67.4942	99.7231	98.5515	110.102	88.044	82.78	102.948	86.7197	96.8794	135.826	87.2612	123.659	125.085	76.0908	82.3662	108.748	98.6842	110.242	143.885	118.256	72.4302	71.0008	109.43	103.132	113.735	144.755	81.9206	117.854	94.9327	79.8594	77.4007	71.2907
238651_at	74.0501	69.3618	117.26	89.8883	70.9439	37.9506	112.286	64.2899	93.0561	83.1081	67.092	69.9906	159.578	79.9012	49.4745	71.0485	127.927	142.877	89.85	89.9797	82.2992	118.171	75.6064	67.6632	94.9934	54.0256	126.912	150.218	82.2066	141.028	78.8397	89.2678	69.5872	71.1662	67.8196	180.219	175.303	76.7344	93.2563	97.9278	87.7982	235.276	163.091	194.317	202.474	154.877	215.164	126.939	104.257
238652_at	22.3647	21.1484	35.1851	26.0629	21.04	18.4806	19.8038	17.0508	20.7336	20.8738	24.4634	15.7667	46.1172	40.425	22.2239	18.6307	18.295	27.0075	17.1669	28.0986	32.5978	21.8286	16.8465	21.0702	22.2931	26.8054	50.3945	36.2938	26.4632	22.9936	16.5044	49.2203	23.3563	23.9867	36.5854	38.2153	18.6229	30.8231	21.8031	23.8266	16.8549	16.8473	23.333	40.2196	16.9147	17.5235	27.0851	26.9007	25.5749
238653_at	70.1444	57.9653	87.6537	109.844	95.68	76.1264	26.5175	32.378	39.1432	59.5318	61.9501	46.5558	144.432	118.008	71.2649	99.8484	128.35	59.3013	81.1574	100.66	114.61	131.811	69.7217	89.6657	43.2766	184.699	106.905	41.5225	107.582	98.6996	83.94	92.2448	56.1004	55.3285	57.3065	139.672	80.3727	59.2545	84.719	53.3583	47.8877	166.179	33.8183	125.216	115.961	77.0374	41.2488	49.7284	52.0433
238654_at	8.78064	9.97648	7.69583	9.51134	9.71301	8.71699	7.95902	10.0339	5.63477	7.11535	7.37744	8.01485	7.62371	23.122	23.7006	23.0634	7.77111	42.7755	13.3737	11.475	22.4281	24.0516	7.14096	9.57929	47.7095	7.74447	48.6142	8.25473	5.94818	7.75182	16.1561	10.044	10.9398	12.4106	189.365	18.3322	9.64382	42.1393	31.5069	43.3411	7.80131	7.03925	7.05055	7.10022	103.389	7.20134	10.2101	16.1622	13.9779
238655_at	23.624	18.1391	22.3337	25.8098	23.5713	15.244	24.6349	23.5305	27.063	15.0243	16.1057	18.5266	17.5523	13.4602	15.6124	17.3711	15.2865	17.5937	20.8967	16.4838	13.7821	28.2644	16.8512	19.9359	19.7591	13.4999	12.9736	13.1053	20.639	16.9338	25.5649	13.4736	11.3259	17.2039	11.6027	12.67	11.3054	7.53135	24.3332	47.9219	18.8176	8.71134	14.0824	18.1082	40.1037	18.5156	18.072	17.2518	24.9617
238656_at	63.563	52.7237	47.4308	47.3403	52.3455	71.1351	46.8254	40.4323	33.7856	85.2885	41.0074	53.5798	100.629	79.2031	48.7352	73.8832	79.7744	28.0372	65.8109	66.6316	48.0401	71.3773	88.1291	57.0887	37.1646	88.2318	75.1713	44.59	51.5541	41.3552	49.5894	65.1855	46.285	37.0272	46.8342	59.6513	72.8498	46.9833	78.7459	28.1377	102.348	102.675	49.5207	51.4341	115.239	61.9957	38.2632	38.589	65.0006
238657_at	15.6469	121.925	45.6638	104.389	49.4068	97.8032	78.0478	25.0026	63.2055	34.3083	34.6674	105.458	8.8041	339.459	33.9647	91.7776	56.8609	7.79859	92.9454	160.291	147.446	25.8177	71.1578	12.9898	8.38447	453.145	59.901	35.5885	21.4297	31.2307	234.839	43.0277	234.646	61.4371	11.9907	8.16797	307.989	17.4375	37.1002	4.84134	37.3407	34.1776	35.3751	9.70848	11.5533	102.907	70.9652	55.4691	49.016
238658_at	7.63641	8.38928	6.1857	6.43163	6.56309	6.88342	6.97355	9.2586	8.62542	11.2383	7.14048	7.48509	8.57097	6.64929	6.62589	8.35132	12.5147	6.11431	10.5937	6.36667	7.84837	10.1041	10.2591	7.48516	6.44346	6.14257	6.50067	6.40903	8.23614	6.55512	6.42365	7.81167	7.05385	6.71668	6.53888	6.3439	7.99016	6.53377	6.25003	6.87874	11.6984	6.35685	7.32303	6.47607	6.52817	8.06544	7.44953	6.46037	6.99223
238659_at	8.78393	6.4016	8.15212	7.18598	6.71143	6.94797	8.23229	6.756	7.26826	6.83861	7.25959	6.91091	5.15423	7.07317	6.47972	6.93789	6.37679	6.28204	6.30131	7.22886	11.6267	5.98487	8.69156	6.36397	6.58071	7.25937	7.45499	6.1479	6.70868	6.36912	7.53558	8.39777	6.22193	6.68644	6.53569	6.03874	14.1178	6.68142	6.0966	13.9473	6.55549	14.0138	8.7376	6.29411	31.4304	6.78685	6.26768	6.31591	6.87331
238660_at	23.9856	22.6919	22.3078	23.1722	22.5659	23.6937	23.4883	23.8121	23.3516	23.7949	24.7825	24.3945	23.0666	23.8437	23.7964	23.5131	23.8848	22.658	22.9882	21.1018	22.1604	19.0244	22.5425	23.1187	23.2314	16.3621	23.315	22.5521	26.3232	23.3829	23.2013	28.6504	22.9874	23.8511	23.5243	23.0319	22.4145	22.6718	23.1568	23.3923	22.7596	26.19	45.2643	22.4099	23.4985	25.6107	25.6597	49.7468	24.0471
238661_at	6.16234	5.82197	7.36348	5.74144	5.80065	5.98818	6.15009	6.06751	6.41392	5.9896	6.27069	6.53138	5.7105	6.12352	6.0872	5.86789	5.83352	5.6485	5.43731	5.77631	5.66083	5.54093	5.80292	5.54747	5.67615	5.59326	5.65883	5.73699	5.55261	5.83731	5.72507	5.60393	5.78098	5.99027	5.86511	5.67434	5.80134	5.73128	5.78203	6.22268	5.8529	5.72675	5.85859	5.75779	5.83071	6.24953	5.77454	5.66558	7.21492
238662_at	31.6424	21.4236	24.5658	26.4097	35.6367	36.7488	41.2669	45.0999	40.5932	37.277	32.9411	23.96	33.0232	29.0993	25.6611	96.4557	52.7988	120.906	33.1197	32.8769	29.2725	75.2151	41.3462	67.4879	114.124	62.5424	45.9235	69.8782	94.1554	56.2143	58.0261	70.7214	32.2558	35.8505	98.7815	63.6454	76.5516	79.5406	78.2575	34.1656	38.1891	44.7699	100.971	133.45	38.3443	33.362	43.0856	41.9575	19.5946
238663_x_at	8.4552	6.4845	6.29762	6.00923	6.41219	7.09363	7.50094	7.23292	8.89945	8.84441	7.25327	8.27519	7.1822	7.33817	6.98183	6.67213	8.19533	5.69803	6.34023	6.24467	6.15009	6.22715	6.7753	6.21476	6.40208	8.15404	6.41846	6.03657	6.03872	7.14447	6.36306	6.08256	6.13967	7.01353	6.55935	6.25606	6.34157	10.3717	6.33981	7.26009	6.70213	6.49255	6.70003	6.37286	6.4955	7.14355	6.2778	6.85215	7.36807
238664_s_at	25.9447	16.711	26.8122	15.9841	16.4373	29.4043	25.8625	18.5279	18.3862	13.9714	17.7623	28.5209	10.1524	18.903	21.3182	23.5616	16.8834	15.4869	14.3285	15.3731	14.0723	16.0918	12.9807	16.2082	10.4123	16.1985	10.675	15.313	15.6215	16.6887	16.2436	15.6377	12.5491	25.5053	15.553	16.6887	13.129	15.7945	20.9683	17.6235	16.851	16.6887	38.5757	16.309	16.6072	28.1301	18.6333	16.5992	17.5115
238665_at	7.38692	7.64766	7.11178	7.00755	7.44822	8.03716	7.36288	7.88738	7.82957	7.56704	8.62385	8.80803	7.13596	10.7103	7.82197	7.14022	7.15621	6.841	7.01404	7.05892	7.03202	7.18917	7.23558	7.17409	7.16776	6.93134	7.13526	6.8315	6.98373	7.78331	7.11706	6.96643	6.96882	7.34865	7.27752	7.05008	6.92612	7.25607	7.26074	7.46808	7.29739	7.29739	7.2847	7.44674	7.51953	8.0475	7.09689	7.08674	7.88222
238666_at	12.0155	32.4237	25.1367	19.276	34.6587	12.7255	12.0209	21.8859	25.8562	51.6107	11.8985	12.1221	49.6205	30.433	21.0637	17.9722	29.7124	46.4715	19.7814	18.4484	15.6134	40.039	23.5795	64.1445	77.6924	28.5476	39.1037	48.8492	16.3551	33.8134	23.2656	27.2592	31.0282	20.8809	17.0768	68.9349	92.6932	23.9375	257.073	17.2896	49.3772	36.6557	16.2111	85.0908	50.7483	38.4651	23.4107	27.2548	17.1764
238667_at	6.33205	5.34545	6.31924	4.85102	5.19434	5.01616	5.58849	5.88831	5.90689	5.05055	5.35879	5.13214	4.81423	11.3372	5.04494	4.52642	4.92659	4.77461	4.56642	4.85827	4.57579	4.88257	4.87667	4.85585	4.86537	4.87229	4.92786	4.68505	4.80737	4.93199	4.65955	4.73826	4.83846	5.02333	4.95923	4.86014	5.7288	4.90275	4.8615	5.07328	4.96577	4.51694	5.32195	4.89048	4.89936	4.94477	4.87653	4.87946	5.09642
238668_at	39.7596	44.6378	70.7871	59.5035	42.8099	21.2744	8.79897	28.6012	37.1929	19.9265	16.3071	15.7062	144.047	29.5898	15.7094	32.8712	32.1287	52.2799	37.4476	35.3268	33.6124	48.7861	75.7593	18.9585	34.6321	17.872	20.8476	221.988	56.2739	31.7084	51.4382	91.3586	63.3965	57.5046	6.21639	8.35808	28.451	37.4241	5.97858	12.7924	22.4587	10.1101	28.5822	14.491	5.16563	20.2317	35.1239	30.8847	30.1395
238669_at	54.4838	45.4363	43.8962	63.7394	75.2162	46.8905	57.513	44.1256	51.5147	61.506	40.9774	54.9249	54.0241	46.8257	46.4898	54.171	39.3074	77.3072	44.2654	36.1121	44.0872	43.8032	49.0861	37.5937	36.5375	45.2082	44.5806	43.3244	39.8554	56.3688	39.9645	64.1722	44.279	50.3836	601.941	35.8633	44.4795	50.9199	37.4546	46.9068	45.6292	34.4295	45.5427	30.2401	29.7639	46.3378	47.6247	65.0893	50.8584
238670_at	11.527	6.57921	7.07683	7.73251	8.14528	8.31023	7.88925	6.93371	7.42724	8.3936	6.86985	9.86266	7.01155	6.90352	7.94073	10.3157	8.16154	25.7199	12.3756	7.90919	8.00467	8.90058	6.39316	7.14435	13.0814	21.2613	9.46232	7.91142	9.30193	8.14712	7.81713	7.92932	7.04618	7.39909	12.0936	22.543	8.68229	15.6585	49.8749	25.412	8.21548	43.4327	8.20646	34.7546	17.2403	7.72134	9.51412	5.6811	9.8174
238671_at	4.04237	3.92059	3.86881	3.83638	3.89683	3.97681	4.05867	4.00503	4.21064	4.02433	4.0312	4.09306	3.81651	4.03799	4.01062	3.93712	3.89964	3.77251	4.52927	3.86746	3.82274	3.86557	3.90393	3.86849	3.86734	3.89767	3.89359	3.83868	3.85366	3.90995	3.92931	3.81054	3.87976	3.94926	3.94023	3.84331	5.06541	3.93432	4.19306	4.04212	3.92487	3.92729	3.94196	3.94181	4.02494	4.03016	3.89104	3.86836	4.0125
238672_at	40.4708	69.7727	58.1917	52.6141	45.6798	37.704	91.552	60.0335	36.3265	45.8905	82.0399	54.4185	49.5571	104.66	35.5163	93.9983	48.0808	52.7873	99.9396	107.83	104.246	52.6426	103.459	64.5508	28.0703	78.6059	140.41	55.1511	66.9046	31.7475	61.0118	86.8125	40.1871	43.7926	90.7916	94.7774	46.451	39.8241	62.3647	60.8534	60.5155	93.581	57.7313	83.6876	63.6035	57.7609	32.5893	62.3339	52.9757
238673_at	50.8647	48.8177	46.6943	64.526	85.2043	67.1192	83.8596	55.1441	51.7985	54.6051	21.3964	83.4003	106.326	36.3937	69.7358	26.982	25.2235	16.8994	11.0569	65.2829	19.2643	9.50861	27.68	79.1015	19.7924	28.9288	17.2298	17.7707	144.595	53.5995	53.3396	34.6781	78.7727	50.8963	405.861	11.177	12.2369	67.8732	11.0745	23.8166	39.7839	13.6554	96.6441	231.64	65.1856	63.4987	85.4819	48.0113	80.5175
[truncated: 6,753 more rows]
[truncated: 26 more columns]
