# Supplementary material for: A Systems Biology-Based Classifier for Hepatocellular Carcinoma Diagnosis
Source: PLoS One. 2011 Jul 28;6(7):e22426. doi: 10.1371/journal.pone.0022426 (PMC3145651; doi:10.1371/journal.pone.0022426)
Supplement: Raw Data S6 — Part1 of Liu_prostate-E-TABM-26.processed.1. (TXT) [file pone.0022426.s019.txt]

REF MBA:A-4418592762 MBA:A-257T MBA:A-V16N MBA:195T-A MBA:A-EP06T MBA:A-EP01T MBA:246T-A MBA:A-V30T MBA:A-2393346053 MBA:A-3010184133 MBA:A-4917290232 MBA:A-5642567629 MBA:111T-A MBA:A-EP04N MBA:A-226T MBA:A-V21N MBA:399T MBA:A-237T MBA:A-V19N MBA:A-5173529673 MBA:A-EP03N MBA:A-23N MBA:A-EP04T MBA:405T MBA:A-9763059872 MBA:357T MBA:A-V21T MBA:A-1940339465 MBA:370T MBA:A-EP02N MBA:A-V19T MBA:A-4464625690 MBA:A-23T MBA:A-EP03T MBA:A-7270793196 MBA:A-V16T2 MBA:A-V29N MBA:A-3435720971 MBA:A-7350218006 MBA:A-5292628126 MBA:A-135T MBA:A-171T MBA:A-8500920543 MBA:A-EP06N MBA:A-EP01N MBA:A-4963842013 MBA:A-169T MBA:A-EP02T MBA:243T-A MBA:A-V29T MBA:185T-A MBA:A-4472570235                                                                                                                                                                                                                                                                                          
Affymetrix:CHPProbeSetName Affymetrix:CHPSignal Affymetrix:CHPSignal Affymetrix:CHPSignal Affymetrix:CHPSignal Affymetrix:CHPSignal Affymetrix:CHPSignal Affymetrix:CHPSignal Affymetrix:CHPSignal Affymetrix:CHPSignal Affymetrix:CHPSignal Affymetrix:CHPSignal Affymetrix:CHPSignal Affymetrix:CHPSignal Affymetrix:CHPSignal Affymetrix:CHPSignal Affymetrix:CHPSignal Affymetrix:CHPSignal Affymetrix:CHPSignal Affymetrix:CHPSignal Affymetrix:CHPSignal Affymetrix:CHPSignal Affymetrix:CHPSignal Affymetrix:CHPSignal Affymetrix:CHPSignal Affymetrix:CHPSignal Affymetrix:CHPSignal Affymetrix:CHPSignal Affymetrix:CHPSignal Affymetrix:CHPSignal Affymetrix:CHPSignal Affymetrix:CHPSignal Affymetrix:CHPSignal Affymetrix:CHPSignal Affymetrix:CHPSignal Affymetrix:CHPSignal Affymetrix:CHPSignal Affymetrix:CHPSignal Affymetrix:CHPSignal Affymetrix:CHPSignal Affymetrix:CHPSignal Affymetrix:CHPSignal Affymetrix:CHPSignal Affymetrix:CHPSignal Affymetrix:CHPSignal Affymetrix:CHPSignal Affymetrix:CHPSignal Affymetrix:CHPSignal Affymetrix:CHPSignal Affymetrix:CHPSignal Affymetrix:CHPSignal Affymetrix:CHPSignal Affymetrix:CHPSignal                                                                                                                                                                                                                                                                                          
AFFX-BioB-5_at 346.4 469 239.4 1046.2 752.2 259.8 880.9 222 136.5 175.7 121.6 119.1 326 246.9 432.4 295.2 163 342.3 719.5 83.6 714.4 297.3 354.5 303.2 97.3 185.4 221.2 137.9 134.8 605.5 312.9 116.4 291.6 431.4 223.8 303.2 417.5 127.8 106.6 193.5 321.7 357.2 177.8 421 387.2 103.8 321.6 622.4 877.1 275.9 685.2 173                                                                                                                                                                                                                                                                                          
AFFX-BioB-M_at 587.3 916.8 432.8 2240.1 1770 672.7 2111.1 541.3 125.8 360 230.6 175.4 547.1 621.7 897 713 481.4 778.6 1760.7 152 1808.9 667.2 990.1 882.9 169.3 384.3 469.3 163.1 307.7 1439.3 566 294.3 669.4 1008.4 464.7 657.4 903.2 172.3 243 406.5 684.7 682.5 282.1 1035.8 722.7 224.6 651.5 1349.8 1787 450.8 1321.8 470.4                                                                                                                                                                                                                                                                                          
AFFX-BioB-3_at 291 428.8 426.6 1279.5 734.6 346.7 1101.1 245.3 110.6 185.8 132.6 84.1 416.7 274.6 604.6 316.3 166.4 383.9 1026.6 81.3 1054.3 369.2 480.4 349.1 101.2 155.6 224.6 66.1 123.5 736.2 510.1 124.5 358.5 564.7 260.8 404.8 560.4 107.9 122.4 208.5 380.9 478.3 151.6 422.1 465.5 150.6 377.7 865.8 1137.2 352.1 727.1 162.6                                                                                                                                                                                                                                                                                          
AFFX-BioC-5_at 926 1031.9 783.1 2664.9 1905.8 837.4 2417.1 647.6 292.5 472.2 347.2 212.3 897.6 679.6 1068.2 782.9 706 970.4 1908.6 259.5 2075.4 805.3 1001.3 1157.9 282.3 588.4 686.5 249.1 470.3 1404.9 887.4 311.7 772.5 1078.1 608.3 817 1117.7 360 323.3 574.4 962.4 923.4 423.6 924 1019.9 385.1 813.4 1696 2374.5 767.4 1654.9 537.5                                                                                                                                                                                                                                                                                          
AFFX-BioC-3_at 655.5 877 540.4 1966.6 1352.1 552.3 1807.2 468.7 213.5 323 278.2 155.5 755.2 542.6 946.8 529 422 821.6 1578 172.7 1458.7 493.3 809.7 780.8 234.7 430.4 507 180.3 303.8 1298.4 629.3 258.7 605.5 810 538 560 878.2 268 259.8 427.1 715.6 849.5 286 821 831.2 311.6 579.7 1516.1 1829 471.6 1513.9 448.2                                                                                                                                                                                                                                                                                          
AFFX-BioDn-5_at 565.2 1032.1 622.5 2164.6 1661.8 685.8 2306.2 465 254.7 395.9 359.4 196.3 926 727.9 989.9 627.1 681.1 1081.2 1655.2 207.8 1742.4 732 1149.6 1150.9 234.2 489.1 570.1 194.4 435.6 1661.6 600.1 291.3 848.2 990.8 644.7 592.8 1035.3 297.1 237.1 527.2 892 1097.8 370.5 1030.1 938.7 318.5 896.4 1581.6 2021 636.2 1337 467                                                                                                                                                                                                                                                                                          
AFFX-BioDn-3_at 4202.4 5847.1 3910 10709.6 7090.4 4542.3 9111.1 3022.3 1890.9 2595.3 1943.8 1390 4390.6 3427 5807.5 3832.1 3245.3 4923.1 8636 1462 9509.8 4713.5 4580.5 5035.5 1340.5 2525.8 3604.2 1573.6 2140.9 7101.4 4762 1629.4 4404.6 5871.1 2900.3 4475.5 5365 1962 1808 2830.6 5246.8 5007.1 2080.5 4849 4942.1 1702 5096.9 7843.4 9882.1 4298.8 6912.9 2668.1                                                                                                                                                                                                                                                                                          
AFFX-CreX-5_at 9201 13483 8254.7 27023.5 16113 8978.2 19879.5 6545.1 3245.1 4833.8 4311.4 2316.6 10718.5 6373.8 13109.9 7813.4 6884 10737.4 20561.7 2397.7 23361.6 8619 9497 12046.6 2851.4 5487.3 7213.5 2324.8 4093.7 17071.9 10644.9 3705.8 9019.5 12145.8 6237.5 7375.6 12103 3659.8 3309.7 5900.4 11205.8 11588.9 4123.2 10221.8 11692.2 3942.7 9652.4 18406.2 23950.7 8123.3 18446.8 5163.8                                                                                                                                                                                                                                                                                          
AFFX-CreX-3_at 12782 18070 11908 33452.6 18190.3 11718 21774.2 8848.1 5693.5 6766.7 5849.4 3386.4 12983.9 8139.5 17255.2 10183 10570.4 14195.2 24848.3 4165.7 29408 10969.5 11011.3 16027.3 4157.3 8422.3 10346.5 3994.6 5996.6 20381.8 15905.4 4847.5 12747.4 15023.2 9650.3 11032.8 16055 5634.7 4943.9 7603.3 13628.4 15428.7 5264.1 13335.6 14694.6 5887.7 13099.2 22668.1 26968.5 11646.3 22736.2 7600.4                                                                                                                                                                                                                                                                                          
AFFX-DapX-5_at 96.5 26.9 5.2 18 6.6 12.6 5.3 10.6 17.2 20.6 11 14.4 14.1 11.7 3.3 17.7 34.3 12.3 17.1 15.1 37.4 20.6 12.2 22.3 13.2 3 8 33.7 19.6 15.5 36.8 1.6 19.4 11.9 6.3 13.3 7.6 10 6.6 16.6 22.4 38.2 10.7 19.6 19.6 10.1 14.9 25.3 24.3 20.7 25.5 15.4                                                                                                                                                                                                                                                                                          
AFFX-DapX-M_at 80.8 32.1 18 24.9 28.6 5.7 6.1 25.5 34.6 29.1 22.4 22.7 18.3 20.5 37.4 2.8 34.7 31.3 6 30.7 9.8 45.2 18.2 34.5 12.5 23.4 21 46.6 29 25.5 4.6 14.3 6.3 19.5 10.9 29.8 42 25.4 10.6 23.5 13.8 51.8 26.2 14.8 27.7 14 14.1 44 32.6 21.7 17.9 14.8                                                                                                                                                                                                                                                                                          
AFFX-DapX-3_at 7.4 4.5 3.3 2.3 4.7 2.7 2.9 10.2 3.3 2.5 2.2 1.6 2.4 2.7 4 3.8 6.4 2.8 5.5 2.7 3.6 6 2.1 1.2 2.7 1.5 3.7 3.9 2.9 3 7.4 1.7 3.3 3.9 2.2 2.2 18.6 4.1 3.9 2.9 7.1 3.6 2.2 2.6 4.5 1.3 2.1 19.4 3 4 5.5 2.9                                                                                                                                                                                                                                                                                          
AFFX-LysX-5_at 55.9 10.6 2.7 11.7 20.6 15 33.5 4.3 26.1 2.3 10.8 8.7 3.7 6.2 3.5 12.1 18.1 14.1 12.9 15.4 10.2 2.9 10.9 29.9 15 5.7 21.5 17.1 5.3 2.1 13.2 4.5 14 2.6 16.9 11.1 22.2 8.1 5.7 14 10.9 27.3 19.5 4.3 33 9 19.1 4 20.4 29.1 14.3 10.2                                                                                                                                                                                                                                                                                          
AFFX-LysX-M_at 64.1 8.3 4.4 9.8 10.7 23.9 24.7 5.9 7 5.4 15.3 5.1 6.3 3.2 34.2 6.4 29.4 46.3 40.4 4.8 10.5 8.6 3.4 22.7 10.7 9.7 14.1 12.3 27.1 25.8 11.8 21.6 9 11.6 18.3 4.6 10.9 4.7 2.2 2.9 28.5 12.7 29.5 19.5 6.2 4.1 4.2 4.8 12.4 5.9 50 7                                                                                                                                                                                                                                                                                          
AFFX-LysX-3_at 10.6 3.2 10.1 4.1 3.7 3.9 6.5 10.5 14 7.4 1.2 1.1 5.4 2.9 26.9 3.3 4 1.7 3.1 4.8 4.5 2.2 10.2 5.3 29.8 5.4 3.2 13.7 2.1 4.7 57 2.1 6 4 8.5 4.6 3.3 3.6 18.1 15.5 1.6 2.4 17.4 2.4 9.6 1.2 2.6 5.8 23.9 7 3 21.2                                                                                                                                                                                                                                                                                          
AFFX-PheX-5_at 10 5.9 2.9 2.6 3 2.9 5.9 5 4.4 3.3 1.8 2.4 3.5 2 3.2 2.1 6.4 2.8 3.3 1.7 8.1 3 2.7 7 1.5 1.4 1.2 5.3 2.4 3.2 4.7 2.3 2 1.7 3.7 1.6 3 2 2 2.9 4.4 3.4 3.1 2 4.6 3.9 2.8 2.7 4.9 3.8 3.4 4.2                                                                                                                                                                                                                                                                                          
AFFX-PheX-M_at 26.7 22.4 4.1 13 3.5 9.6 5.1 2.8 4.7 4.1 1.3 1.8 2.1 4.7 5.6 3.2 7.7 1.4 3 2.3 6.1 18.7 2.2 6.1 2.9 7.8 4.1 4 3.2 3.9 4.4 1.6 2.1 2.6 2.6 2.4 3.7 2.2 1.5 2.7 2.3 4.3 4.8 3 2.2 2.5 5.3 4.1 4.9 6.1 4.2 7.7                                                                                                                                                                                                                                                                                          
AFFX-PheX-3_at 24.5 37.7 19.3 15.8 21 15.5 62.4 14 13.6 8.6 26.6 14.2 12.6 14.9 66.6 28.7 8.9 40.5 12.2 26.9 44.7 17.1 9.6 44.9 8.7 9.8 35.9 11.8 7.1 22.2 18.1 7 25.9 19.3 14.3 13.8 15.8 14.3 8.3 25.5 12.7 50.5 9.1 15.7 42.3 9.8 13 37 13.7 15.7 46.3 20.7                                                                                                                                                                                                                                                                                          
AFFX-ThrX-5_at 8.8 6.5 5.1 8.3 36.6 9.5 10.9 5.3 13.4 13.1 4.3 5.3 4.3 5.7 8.4 4.9 34.1 53.2 9.4 5.1 17 25.7 6.7 9.7 6.3 1.9 3.9 7.2 4.3 7 3.6 3.5 6 6.8 22.6 28.4 7.3 6.7 4.8 10.4 20.8 8.9 5.1 2 22.6 5.6 6.4 7.1 9.6 8.3 4.5 3.4                                                                                                                                                                                                                                                                                          
AFFX-ThrX-M_at 34.8 17.8 8.2 2.5 7.7 15.5 41.6 15.9 11 10.7 13 19 20.6 15.5 16.1 2.7 2.9 33.9 40.9 15 5.5 5.2 13.1 14.5 4 2 13.2 19.4 11.6 7.6 30.7 6.4 4.3 3.4 31.3 12 8.8 7.1 9.2 3 6.5 32.5 13.1 15.7 11.9 5.8 11.8 39.1 8.8 7.9 17.1 15.5                                                                                                                                                                                                                                                                                          
AFFX-ThrX-3_at 12.9 8.8 4.3 10 4.1 4.2 9.8 4.6 5.2 5.3 5.7 5.1 8.6 6.1 9 4.1 3.9 4.4 5.8 2.9 3 22.9 4.7 7.2 3.7 5.6 4.3 9.2 3.9 10.3 12.3 5.4 7.2 15.8 7.8 7.6 3.9 4.5 2.9 4.2 5.7 9.4 7.2 5.3 6.1 3.1 5.9 5.8 6.5 7.4 5.1 5.1                                                                                                                                                                                                                                                                                          
AFFX-TrpnX-5_at 33.1 5.5 27.6 8 6.9 12.8 8.9 4.1 7.5 8 3.9 4.4 2.6 14.8 26.3 1.7 7.1 7.3 12.5 14 45.3 8.9 4.5 5.9 12.3 3.7 5.9 28.5 12.1 5.7 19.4 5.6 6 6.2 5.1 6.2 6.4 4 6 4.4 27.8 30.6 2.5 7.6 4.5 3.9 5.3 5.9 7.3 33.2 3.7 18                                                                                                                                                                                                                                                                                          
AFFX-TrpnX-M_at 8.3 2.9 2.9 1.8 1.3 6.2 4.2 2 2.7 1.3 2.1 2.2 2.6 2.3 6.8 1.9 1.8 3.9 2.5 2.1 5.3 2.9 1.6 3 3.9 1.3 1.2 3.5 2 5.7 6.8 2.5 3.4 3 3.9 9.4 3.4 1.5 2.5 2 2.4 3 1.4 3.1 2.1 1.8 1.9 3.5 4.8 2.9 2.2 2.4                                                                                                                                                                                                                                                                                          
AFFX-TrpnX-3_at 41.9 8.4 4.5 2.2 2.4 18.4 8.4 5.9 3.5 7 4.1 3.4 1.5 2.3 3.8 1.5 2.7 3.5 11 2 3 6.7 4.1 5.4 4.3 7.6 8.3 3.6 7.3 2.6 6.7 2.1 14.7 12.4 5.7 11 4.6 8.6 2.1 1.6 9.6 16.6 2.6 3.1 16.8 4.4 6.4 4.1 4.5 10.8 6.2 7.4                                                                                                                                                                                                                                                                                          
AFFX-HUMISGF3A/M97935_5_at 51.7 14.2 41.6 5.1 31.4 27.9 15.2 25.1 34.2 21.7 11.6 57.9 13.6 35.9 28.1 6.3 25.1 8.7 7.7 55.6 50 56.1 2.8 12.3 27.9 33.1 7.9 16 18.2 12.2 22.4 13.2 44.6 22.9 20.4 31.7 27.6 43 15.6 2.4 3.5 4 9.2 1.7 5.3 9.2 41.9 6.8 38 41.2 23.6 21.2                                                                                                                                                                                                                                                                                          
AFFX-HUMISGF3A/M97935_MA_at 55.5 38.7 241.8 20.1 21.9 161.5 221.8 137 201.4 60.5 107.9 256.3 124.9 123.9 48.7 75.8 93.9 25.7 45.1 289.8 66.5 324.8 17.3 47.6 142.4 97.9 46.5 99.1 78.8 68.7 184.5 47.8 200.6 114.7 27.2 153.9 138 166.5 69.2 36.7 46.4 36.3 79.3 15.4 93.7 88.4 202.5 21.8 257 224.6 156.6 88.2                                                                                                                                                                                                                                                                                          
AFFX-HUMISGF3A/M97935_MB_at 126.1 200 207.7 102.2 63 169.1 174.1 145.7 175.3 91.7 121.1 226.3 108.6 113.6 108.5 64.7 113.4 84 140.4 199.7 76.9 323.9 61.6 75.6 132.8 103.6 59.1 152.5 135.9 77.9 186.8 77.7 139 124.6 84.9 161.9 225.6 140.9 81.8 84.2 84.3 114.3 120.9 55.3 69.8 122.5 141.2 61.3 155.9 114.3 203.6 139.5                                                                                                                                                                                                                                                                                          
AFFX-HUMISGF3A/M97935_3_at 180.9 293.5 394.7 505.5 257 753.3 256.5 407 768.1 527.5 1165.2 650.8 262.1 351.9 302.3 226.7 278.6 272 239.2 557 467.2 623.5 282.1 278.8 385.7 269.7 250.1 272.9 330 309.5 319.7 463.4 435.9 341.4 417.8 396.8 280.7 466.3 260 602.2 358.4 277 328.1 276 297.4 368.1 342.6 161.3 427.4 539.7 346 625.3                                                                                                                                                                                                                                                                                          
AFFX-HUMRGE/M10098_5_at 80.8 3690.7 2483 33.4 2700.1 2935.5 3090.9 453.6 1825.9 2726.3 135.2 2029.4 622.7 2410.8 3866.5 433.2 1013.4 2672.5 1440.5 1901.3 3393.5 1071.9 2391.8 1246.2 664.2 285 1741.3 178.8 1563.1 4032.3 2254 2089.6 3002.7 4240.2 902.7 261.3 614.1 316.5 1116 1959 2403.7 3367.8 1813.3 2053.9 2752.7 1625.6 1784.2 6161.2 1355.9 488.6 213.5 1655.3                                                                                                                                                                                                                                                                                          
AFFX-HUMRGE/M10098_M_at 152.9 2050.7 1530.6 42.5 2692.2 1400.7 1928.4 440.3 941.8 1190.5 318.4 1162.2 1021.3 1529.7 4164.5 417.6 614.7 2902.7 1546.3 1052.1 2423.9 504.3 2188.3 1328.3 391.9 371.4 1857.4 245.6 670.9 2434.5 2079.5 1022.4 1456.9 2653.2 707.2 184.9 696.5 313.6 512.3 2130.2 2038.6 3315.8 924.6 2233.6 2279 775.2 777.3 4024.9 1513.7 697.9 420.9 1084                                                                                                                                                                                                                                                                                          
AFFX-HUMRGE/M10098_3_at 253.5 1656.3 1534 236.8 2783.3 863 1776.1 716.5 1056.1 1425.1 463.9 1336.8 1645.5 1749.2 2891.7 1798.8 449.3 2638.9 2661 1780.3 2211.8 1076.9 2247.9 801.3 906.2 276.4 3699.2 559.8 547.3 1577.5 2239.4 1179.3 1308.5 2315.9 713.3 938.9 731.8 459.4 1165.2 1763.8 1490.6 2626.2 1090.2 2652.1 1619.4 1292.5 939.6 2934.9 1347.3 545.2 561.4 1159.9                                                                                                                                                                                                                                                                                          
AFFX-HUMGAPDH/M33197_5_at 591 1946.7 3186.9 124.7 653.5 1986.8 3382.3 1720.4 1926.1 1588.9 1068.1 2660 2115.4 2677.7 1508.2 1938.9 4156.7 1141.5 2238.8 3129.1 1128.2 3187.9 904.1 1476.7 2634.6 3652.9 1662.1 2866.5 2750.1 1622.9 3235.7 1296.3 2856.2 2213.3 828.6 1783.1 2279.5 3351.3 2630.9 984.6 867.3 1192.1 2056.2 528 1192.3 2306.6 3386.5 2100 2931.6 1769.2 1688.1 1401.6                                                                                                                                                                                                                                                                                          
AFFX-HUMGAPDH/M33197_M_at 1183.3 2667.7 5259.1 487.1 2177.7 4250.8 4216 3271.5 2163 2121.3 1952.4 2416.2 4048.7 3986.1 4103.4 4288.7 6747.1 3197.3 4467.2 3294 3095.3 4670.3 2517.5 3151.3 3562.1 4321.1 4191.5 2997.3 3809 3613.8 5410 1766.2 4436.9 4365.4 1782.3 3910.6 4108.9 3041.2 2966.9 1940.4 1957.9 3014.9 2471.5 1970.2 3114.5 2812.1 4790.7 4745.9 3018.7 2691.4 2560.8 2792.4                                                                                                                                                                                                                                                                                          
AFFX-HUMGAPDH/M33197_3_at 1927.3 3516.5 5678.4 3262.2 4611.6 5050 4255.6 4198.9 2963.5 3836.9 3268.7 2893.8 4445.6 3707.3 6720.3 5596 7029.1 4992.1 5234.4 3450 4644 5208.8 3920.6 5329.5 3871 4977.1 5738.7 3339.3 5078.7 5235.5 6116.9 2909.1 4594.8 5063.3 3725.6 5170.7 5142.3 3802.8 3484.4 3728.3 3351.6 4798 3709.2 3651.5 4338.2 3525.3 4151.2 6545.6 3154.5 3522.8 3821.5 4094.8                                                                                                                                                                                                                                                                                          
AFFX-HSAC07/X00351_5_at 428.6 2327.5 3085.2 145.1 637.1 3619.9 5404.1 2566.8 1887.5 1263.7 523.3 2842.7 2233.7 3488.7 783.4 4346.3 3101 1446.6 3427.1 4096 2611.1 3729.8 1059.2 906.3 2556.6 2853.9 1745.9 3853 2002.6 2776 2810.6 1395.4 2352.4 3246.9 828.5 3777.7 3902.5 3228.4 3729.5 512.7 912.4 940.5 1490.9 925.6 2046.4 2363.9 2232.2 3008.7 3909.4 2470.3 911.3 1276.3                                                                                                                                                                                                                                                                                          
AFFX-HSAC07/X00351_M_at 1306.9 5391.2 6777.8 1197.9 2286 8427.6 10612.1 5102.2 3425.9 3185.5 1227.9 4311.9 5067.8 6519.4 3108.9 10449.7 7398.6 4315 7597.2 6026.1 6541 8792.8 3471.2 3553.7 5290 6768.3 4604.6 5746.7 5342.2 6860.9 6301.5 3512.8 5838.7 7344.5 2604.5 10650.8 8387.5 4948 5514.4 1497.5 3085.4 2717.7 3286.6 3103.3 5675 4031.5 4946.2 7351.3 6387.3 5681.3 3474.1 4016.4                                                                                                                                                                                                                                                                                          
AFFX-HSAC07/X00351_3_at 3758 7634.4 9537 10244.5 9230 12330.8 12991.9 6166.5 5115.9 6437.8 3658.2 4342.2 9206.3 7642.1 7852.1 12685.1 11757.2 7925.7 14888.6 5000 14006.2 10745.9 8694.3 9648.4 4859.8 8252.6 7862.3 5579.4 7343.9 12036.9 9478.8 5600.9 7898.5 10734.6 7916.1 13534.7 10830.5 5056.3 5733.6 5401.9 6591.5 7156.1 4429.5 10752.4 11760.4 5563.2 6238.5 14132.3 9368.7 8255.1 11649.4 6139.4                                                                                                                                                                                                                                                                                          
AFFX-M27830_5_at 542.1 5574.9 3351.8 135.6 3823.6 2640.2 4399.8 1632.8 3749.5 1189.3 2429.2 1265.1 1550.3 1701.1 5514.3 1392 1151 11076.2 5245.6 2913.9 3383.3 1764.1 2563.3 1873.4 2243.1 601.6 3894.6 2455.4 1048.7 3946.6 7014.8 1067.6 3186.9 4200.2 2177.8 3650.3 1511.4 713.4 2805.7 2816.3 2128.2 3670.7 1096.7 2763.9 2795.4 1306.1 3017 7035.2 4790.3 1806.3 934.4 1272                                                                                                                                                                                                                                                                                          
AFFX-M27830_M_at 1165.9 1666.3 1506.9 1013.9 1533.3 924.1 1556.8 985.2 1645.2 1835.1 2030.5 975.7 1256.6 1155.4 1983.3 954.5 887.4 2490.3 1946.9 1263.3 1228.2 944.5 1368.6 2019.1 1137.4 1043 1418.9 1431.7 1001.6 1257.6 2147.2 1347.6 1306.9 1301.4 1810.5 1624.8 1036.6 1187.9 1400.3 1931.7 1340.5 1456.6 1209.1 1265 1188.5 1382.3 1166.5 1873.9 1598.3 1382.6 1079.5 876.8                                                                                                                                                                                                                                                                                          
AFFX-M27830_3_at 271.9 91.1 48.9 50.7 102.5 40.3 58.9 43.1 44.7 72.8 37.6 24.3 74.1 34 135.2 31.3 42.2 47.1 49.6 25.8 40.6 46.7 39.3 34.3 25 42.7 35.2 44.7 25.3 42.7 102.2 52 40.2 46.7 81.7 41.8 60 28.1 31.3 68.9 47.2 43.6 34.1 41.4 36.9 24.4 34 46.4 53.7 50.5 56.7 24.9                                                                                                                                                                                                                                                                                          
AFFX-hum_alu_at 8326.3 30936.2 23169.2 29214.6 26009.2 23029.1 26577 18684.1 9141.6 11329.6 7928.6 6112.9 16765.3 13045.6 30657.1 20750 20811.2 18331.4 27647.6 7775.8 44307.4 21864.7 14362.6 24745.7 8477.6 14840.2 19266.7 8935.9 12876.2 29661.9 31178.1 9842.2 19954.7 24073.9 13411.5 19754.1 20966.4 7427.1 8727.6 11269.9 20995.6 26727.8 8873.3 18937.4 25007.5 8919.9 20427.7 36526.3 26375.1 15592.7 23432.9 12678.9                                                                                                                                                                                                                                                                                          
AFFX-r2-Ec-bioB-5_at 335.7 354.9 255.7 1066.4 735.4 277.5 748.5 202.6 85.8 170.6 143.9 66.2 368.8 243.9 366.2 257.2 312.3 399.3 820.1 69.6 848.1 191.4 400.4 442.9 133.4 256.1 280.9 78.5 121.7 579.8 298.9 168.4 252.2 436.8 287.4 315.5 382.1 114.6 108.2 254.1 344 428.7 166.1 370.3 385.2 181 249.6 671.6 885 203.3 630 245.1                                                                                                                                                                                                                                                                                          
AFFX-r2-Ec-bioB-M_at 599.4 972.5 649.3 2422.2 1575.7 655 1904.5 489.1 286.3 368.1 327.6 167 746.8 606 1047.1 636.1 461.7 912.8 1778.8 156 1579.6 650.2 940 882 217.6 408.5 573.3 156.3 321 1338.6 680.8 347 621.3 1043.5 571.1 687.4 954.3 248.6 243.1 484.1 810.2 1047.9 337.8 988.7 967.1 269.9 659.1 1425.3 1955.7 626.5 1389.6 441.2                                                                                                                                                                                                                                                                                          
AFFX-r2-Ec-bioB-3_at 363.7 793.9 447 1770.8 1036.9 498.9 1356 347.7 155.2 268.1 190 122.1 551.4 408.6 743 434.5 300.7 675.5 1262 128.1 1136.7 565 679.5 455.9 109.7 267.9 392.8 143.3 229.1 1006.9 422.4 219.8 452.8 727.8 354.1 526.3 665.9 181.2 148.9 315.7 615 635.7 219.2 662 658.4 191.4 578.3 1222.6 1485.6 486.5 1067 271.1                                                                                                                                                                                                                                                                                          
AFFX-r2-Ec-bioC-5_at 871.3 1091.5 839.4 2802.5 1970.2 931.9 2955 562.8 372.9 400.3 331 241.8 981.5 821.5 1231 984.1 804 1280.9 1981 227.3 2272.4 876.7 1087.4 1352.6 343.6 704.4 734.6 204.7 542.8 1587.3 983.8 378.3 942.3 1231.8 622.8 1131.5 1341.7 269.7 290.6 523.8 989.8 1197 390 1051.6 1017.4 361.1 1104.5 1922.1 2322.7 796.8 1617.7 606.4                                                                                                                                                                                                                                                                                          
AFFX-r2-Ec-bioC-3_at 1207.7 1366.5 983 3452.6 2293 1042.8 3326.9 839.2 380.3 620.6 397.4 325.7 1086.5 729.8 1646.9 1140.7 970.5 1427.7 2529.9 317.3 2831.6 1058.9 1498.4 1591.2 473.2 706.5 938.1 341 617.2 2303.4 1171.7 500.5 1082.5 1652.6 859.6 1123.9 1554.5 459.7 421.8 760 1326.4 1317.3 577.4 1457.8 1486.7 473.8 1159.5 2463.9 2808.4 1100.5 2168.4 731.3                                                                                                                                                                                                                                                                                          
AFFX-r2-Ec-bioD-5_at 3045.2 4477.2 3024.8 9263.8 5964.8 3204.9 9069.7 3187.6 1266 1779.6 1674.8 1106.6 3303.8 3060.8 4386.1 2933.9 2699 4221.4 7661.1 931.6 8146.1 3851.9 4182.7 5237.9 1223.1 2184.6 2674.1 915.7 1693.2 5943.6 3874.8 1408.8 4249.6 4473.2 2777.3 2713.5 4271.4 1647.7 1355.9 2231.3 3683.7 4209.7 1753.8 4299.9 4071 1706.3 4685.5 6801.3 8283 3177 6210.8 2883.3                                                                                                                                                                                                                                                                                          
AFFX-r2-Ec-bioD-3_at 3534.9 4177.8 3013.1 9788.1 5626.5 3191.3 8369.8 2100.6 1444 2306.9 1759.9 1181.5 3551.3 2459.5 4455.8 3283.5 2994.9 3871.8 7250.6 1207.2 7708.7 3573.3 3754.2 4217.2 1272.1 2336.9 2991.4 1151.7 1684.5 5820 3159.6 1605.3 4029.7 4759 3321.9 3137.6 4101.8 1547 1557.5 2330.1 3487.5 3766.2 1829.5 3731.4 3961.3 1867.6 4300.1 6843.6 8206.9 3018.7 6359.8 2938.8                                                                                                                                                                                                                                                                                          
AFFX-r2-P1-cre-5_at 17668.2 23255.3 15282.1 42357.7 23975.9 15235.2 28910.8 11545.8 6110 8050.6 6589.1 4433 15883.3 10962.5 21817.8 14942.5 14679.9 17447 32029.1 4934.1 43833.7 17800.6 13744.6 23023.4 6046.9 10148.7 12223.8 5192.7 9001.4 26910.7 20871.6 6089.4 15382.3 19352.2 10922.3 16522.3 21607.6 6121 6483.6 9816.5 16992.3 20699.3 7750.2 16040.2 18722.9 7525.2 16877.4 30150.6 33024.2 13981.6 28025.3 9979.5                                                                                                                                                                                                                                                                                          
AFFX-r2-P1-cre-3_at 23538.8 30439.2 20302.5 51485.1 28884.9 21955.8 35965.6 12843.5 7847 11125.8 8172.9 5249.8 20332.4 13477.8 29310.3 19496.8 19367.7 23572.3 44606.9 6013.3 52352.6 21357.2 17929.1 28217.3 7799.4 12712.9 15987.9 6837.9 11734.6 33496.9 27571 9695.4 20360.3 25435.6 14616.3 18865.7 28594.9 8030.9 8279.2 12730.5 23347.9 26312.8 10143.4 19580.6 24043.4 8742 20743.9 37912.9 41937.6 20164.7 34416.5 13686.9                                                                                                                                                                                                                                                                                          
AFFX-r2-Bs-dap-5_at 8.5 2.8 2.4 4.7 9.1 3.2 6 3.7 3.9 4.7 15.6 4.6 4.5 4.8 5.4 3.3 2.4 4.1 4.8 3 6.7 2.9 1.7 4.2 3 1.1 1.8 2 2.7 5.1 2.5 4 4.9 2.7 2.5 3.3 3.3 3.2 1.4 4.1 6 3.5 14.1 2 13.5 1.3 2.5 4.3 5.5 3.9 4.8 2.7                                                                                                                                                                                                                                                                                          
AFFX-r2-Bs-dap-M_at 32.9 2.7 1.2 11.9 12.3 5.7 24.4 11.7 14.4 15 10.5 4.2 1.4 6.5 13.7 13.2 1.2 12.9 6.2 15.6 8.6 12.6 3.3 10.2 4.1 2.6 1 4.4 7.5 1.6 2.9 6.2 10.1 3.6 17.5 8.2 11.4 13.1 11.5 2.8 1.7 2.7 34 3.9 1.1 12.4 1.6 6.9 2.1 2.9 19.6 16.8                                                                                                                                                                                                                                                                                          
AFFX-r2-Bs-dap-3_at 21.1 3.2 1.2 3.6 20.8 0.8 1.6 4 4.2 1.3 1.4 4.1 1.2 7 1.1 4.4 2.2 0.5 26.6 19 29.5 14.6 4.1 1.5 9.8 0.4 3.5 2.9 9.7 10.5 13.9 1.3 2 0.4 4.7 12.2 1.7 7.7 3.9 5.3 10.7 2.8 2.3 0.8 1.4 0.4 8.6 14.6 2.1 0.7 1.7 9.9                                                                                                                                                                                                                                                                                          
AFFX-r2-Bs-lys-5_at 50.1 7.4 0.8 19.9 1.4 17 3.4 2.1 14.8 7.1 9.7 2.7 1.1 5.7 3.3 5.3 12.4 7.2 13.5 17.3 15.4 10.1 9.2 4 1.2 2.6 9.6 3.5 9.7 3.6 3 10 2.5 6.5 14.8 1.2 12.3 15.3 15 9.2 13.8 6.5 7.8 7 12.9 3.9 0.9 10.3 2.5 10.2 1.4 5.6                                                                                                                                                                                                                                                                                          
AFFX-r2-Bs-lys-M_at 83.8 26.5 19.9 28.6 31.4 18.8 28.9 22.7 26.6 22.7 5.5 7.7 14.1 16.2 42.6 13.6 5.1 7.8 2.5 22.9 58.2 27.3 18.2 19.1 13.4 13 4 20.1 13.5 24 27.3 0.9 13.2 4.7 10.9 1.2 34.2 14 9 11.9 33.7 29.8 21.9 28.6 1.7 14.3 7.3 18.1 39.2 17.9 13.5 11.3                                                                                                                                                                                                                                                                                          
AFFX-r2-Bs-lys-3_at 93.6 14.1 35 63.1 49.1 30.6 53.8 41.4 20.3 21.8 10.6 23.5 42.5 31.1 55.6 27.2 15.4 25.2 36 30.4 65.4 44.6 30.8 11.4 17 18.6 17.8 19.6 32.6 40.7 30.9 20.2 24.8 20.4 64.2 44.4 42.5 43.2 9.4 40.4 38.4 35.8 29.2 26.1 23.8 32.7 38.4 53.8 22.8 62.9 33.3 27.3                                                                                                                                                                                                                                                                                          
AFFX-r2-Bs-phe-5_at 40.8 5.2 1.4 9.3 9.7 22.3 17.2 6.5 3.6 2.9 9.4 2.1 30.8 1.2 4.2 0.9 21.8 4.8 2.2 2.9 5.6 11.1 2.4 6.8 3.6 1.2 1.8 24.6 30.5 27.6 2.6 11.8 8 1.3 1.9 2.6 12.5 1.5 5.9 1.8 3.4 21.6 10.2 1.4 24.1 6.1 9 1.6 5.2 35 1.4 14.4                                                                                                                                                                                                                                                                                          
AFFX-r2-Bs-phe-M_at 76.3 25.2 7.3 13.6 32 15.2 21.3 12.2 19.7 28 1.8 5.4 20.4 9.4 24.9 10.1 4.7 3.2 34.4 14.3 20.7 19.1 1.3 12 18 5.7 2.1 29.1 1.3 8 4.5 1.6 21.9 17.8 15.6 15.9 13.5 11.1 11.4 3.8 12.8 34.7 24.7 6.4 24.8 9.4 15.4 45.1 9.1 5.5 30.7 20.3                                                                                                                                                                                                                                                                                          
AFFX-r2-Bs-phe-3_at 33.5 59.7 86 33.1 36.4 38.4 48.8 46.4 10.5 33.4 27.5 22.8 25.4 50.1 95.7 44.1 6.8 40.9 34.3 41.2 10.3 73.6 25.9 6.2 39.8 39.6 17.2 48.9 59.2 34.6 10.4 5.1 42.8 8.6 35.1 51.9 51.8 36.3 37.3 29.2 47.1 9.7 27.1 38.6 8.6 9.4 71.4 90.7 16.1 17.6 44.3 22.3                                                                                                                                                                                                                                                                                          
AFFX-r2-Bs-thr-3_s_at 91.5 55.1 30.9 11.6 14.1 2.3 12.8 21.6 34.4 23.5 15.1 8.5 11 4 6.9 7.3 49.7 33.7 3.7 8.4 8 10.5 4.7 9.6 20.5 6.3 24.6 9.9 21.3 3.1 5.7 15 2.8 32.9 6.9 16 29.7 31.1 11.3 15.3 21.7 41.1 9.4 3.1 9.4 22.8 25.3 44.2 61.7 41.2 46.7 28.8                                                                                                                                                                                                                                                                                          
AFFX-r2-Bs-thr-M_s_at 179.6 80.8 35.2 29.4 5.9 46 12.9 46.3 40.4 10.3 18.7 23.6 50.9 21.6 88.3 8.6 8.6 13.6 71.3 18.9 70.2 34.5 13 87.8 7.2 27.5 32.6 48.6 12.4 7.4 96.8 12.1 12.9 10.8 19.6 4.7 36.3 32.2 49.4 37.4 32.4 41.1 41.8 7.4 10 4.8 36.4 12.6 96.7 50.7 6.7 20.3                                                                                                                                                                                                                                                                                          
AFFX-r2-Bs-thr-5_s_at 89.8 71.7 42.1 70.9 38.7 102.2 77.5 70.7 63 54.3 40.6 34.6 66.1 34.7 87.4 38.1 47.8 65.9 37.2 39.3 36.1 71.7 44.7 46 38.3 44.3 22.3 56 29.6 85 68.4 22 46.6 113.8 39.7 68.4 86.1 53.3 27.2 61.3 84.4 109.2 52.1 55.7 68.8 45.8 47.9 24.1 71.8 80.4 51.4 48.9                                                                                                                                                                                                                                                                                          
AFFX-r2-Hs18SrRNA-3_s_at 314.9 1374.7 1556.1 373 3540.1 1001.1 1997.9 556.1 1348 1333.7 570.1 1593 1820.3 1845.6 3647.9 2043.7 642.6 3080.4 3111.5 2083.1 2737.4 1016.8 2965.6 750.8 912.9 340.3 4780.3 632 655.1 1773.9 2513.7 1411.5 1248.5 2528.3 874.6 956 781.4 491.5 1076.7 2138.5 1762.6 3431.5 1168.7 3153.4 1907.2 1315.2 817.7 3337.7 1448.4 838.3 771.2 1162.8                                                                                                                                                                                                                                                                                          
AFFX-r2-Hs18SrRNA-M_x_at 192.8 1937.7 1722.7 30.4 2489.7 1722.5 1958.3 533.6 1316.3 1190.2 314.5 1530.9 969.3 1579.5 2583.6 556.3 656.8 3191.1 1494.6 1501.8 1369.9 495.4 1969 935.3 449.3 334.4 2187.1 272.5 570.8 2123.2 1924.5 1064.1 1303.3 2884.8 799.3 255.1 699.1 256 560.2 1959.9 1722.1 2117.2 866 2230.9 2581.1 1173.4 766.1 3667 1287.9 610.4 368.1 1092.6                                                                                                                                                                                                                                                                                          
AFFX-r2-Hs18SrRNA-5_at 109.7 4149.3 2998.1 23.1 2784.1 3221.9 3492.7 512.4 1859.8 2442 248.1 2140.7 701.4 2535.7 5308 530.1 1148.2 2822.2 1787.9 2095.1 3947.5 1137.4 2827.4 1176.5 707.3 376.3 2366 454.1 1673.6 4024.6 2780 2191 3418 4353.1 806.5 337.3 888.1 532.6 1304.8 2261.2 2974.5 4207.6 1515.7 2321.9 3152.6 1753.8 2042.8 6472.5 1548.1 569.9 231.2 1330.1                                                                                                                                                                                                                                                                                          
AFFX-r2-Hs28SrRNA-3_at 311.4 2986.1 2352.2 41.6 3180.5 3169 4553.9 628 2101 1717 733.7 1473.4 1022.5 1602 4001.3 1053.2 1178.2 4893.4 3155.1 1856.1 3390.2 1008.4 2281.6 1378.8 799.8 323.3 3253.5 694.3 965.1 3425.6 3715.5 1145.8 2328.8 4456.1 831.3 1269.2 614 362.9 1197.1 1713.1 1758.8 2935.1 1196.7 2559.3 2741.4 1247.2 1766.6 6264.1 3127.3 988.2 499 1343.7                                                                                                                                                                                                                                                                                          
AFFX-r2-Hs28SrRNA-M_at 187.8 436.6 388.2 104.2 917 590.7 587.9 178.2 259.6 328.1 175.9 209.7 247.1 303.4 857.8 262 160.8 746.4 446.5 216.4 517.8 221.1 579.7 185.1 148 90.2 529.9 121.1 162.3 552 381.8 189.6 267.1 633.3 418.9 223.9 203.3 127.5 220.6 903.9 456.4 756 247.7 796.9 497.2 195.6 219.9 973.9 411.4 222 173.8 365.6                                                                                                                                                                                                                                                                                          
AFFX-r2-Hs28SrRNA-5_at 183.5 758.5 507.2 76.7 2870.8 409.4 482.5 274 266.7 421.3 170.4 212.5 272 596.9 2927.8 276.1 127.6 2844.2 726.1 230.9 1283.3 285.3 1785.9 178.7 133 58.4 1576.1 237.7 115.3 711.5 936.2 360.4 197.1 581.5 408.2 339.5 368.7 187.9 221 930.7 1443.5 2363.2 315 2191.1 813.8 327.7 372.2 1643.6 409.7 404.1 221.5 391.1                                                                                                                                                                                                                                                                                          
200000_s_at 185.9 430.8 538.2 358 489.4 504.9 534.3 711.5 408.9 430.5 334.6 481.3 677.9 691.3 668.2 686.3 663.7 429.1 663.7 636 552.5 500 499.5 575.6 659.3 734 525.7 496.4 678.1 753.7 688.2 573.4 506.9 628.8 356.9 723.5 504.4 367.8 532.6 323.3 399 671.4 371.1 556.3 667.7 455.6 605.1 901.9 514.7 578.2 641.3 924.5                                                                                                                                                                                                                                                                                          
200001_at 320.7 747.5 816.7 223.5 514 700.4 995.7 1113 1128.2 616.8 649.7 1464.1 999.4 887.2 538.4 1115.3 826.4 767.2 1338.2 2086.8 887.9 692.5 722.8 492.5 1433.5 1187.6 987.3 1499.4 602.8 798.8 1171.6 1115.8 806.9 613.3 473.3 832.4 808 1359.1 1504.3 664.5 509.6 753.8 617.8 603.3 576.1 906.6 874.4 834.4 1664.6 1004.6 919.8 717.4                                                                                                                                                                                                                                                                                          
200002_at 2894.2 2363.5 3241.5 3370.7 4393.3 3077.5 2946.9 2446.2 3979.7 4547.9 4043.5 2646.4 2881.2 3529.2 5164 3903.6 3009.8 4584.3 2570.6 3292.6 3612.1 3356.1 3383.5 4646.2 3923.4 3765.7 3983.2 5298 3495.3 3702.6 4062.9 3071.2 4204.2 3366.8 5364.7 3098.9 3078.1 6862.1 3076.1 5559.5 3083.9 3662.8 5078.6 3078 3191.6 3501.6 4053.4 3507.5 2437.6 4696.1 3069.8 6012.3                                                                                                                                                                                                                                                                                          
200003_s_at 2000.2 5744.2 5903.9 4549.8 7625.7 5317.5 5559.6 4121.4 5537.4 6269 6077.3 3847.9 4333.4 3393.1 9447.6 5321.9 4436.5 7015.8 3187.7 5273.4 6403.7 5839.1 5005.9 8259.3 4968.3 6534.4 7471.9 6752.2 4530.8 5894.1 5325.1 3416.1 7243.1 6185.4 4404.2 5844.4 3690.4 5751.8 4557.5 5253.5 6234.4 5807.8 5255.6 4306.6 4944.5 4922.7 6478.4 7883.8 4279.7 5992.5 4085.4 6929.7                                                                                                                                                                                                                                                                                          
200004_at 1519.2 1487.2 2069.9 2290.4 1890.8 1821.3 1529.9 2381.1 1790.1 2043.4 2260 1538.9 2488.3 2033.9 2082.9 2179.6 2183.4 1859.9 1852.6 1714.2 1949.3 1954.4 1981.7 1781.3 1975.6 1659.3 2024.6 1471.9 2005.6 2196.3 1675.4 2126 1714.4 1867 2301.5 2297 1545.5 2045.5 1700.2 2184.1 2025.9 1850.9 1835.1 2068.6 2242.1 2074.9 1675.9 1735.5 1562.5 1827.9 1688.9 2492.8                                                                                                                                                                                                                                                                                          
200005_at 583.1 612.8 993.3 901.2 1162.6 956.5 945.2 704.1 901.8 1069 1074.9 877.5 907.3 922.8 1265.2 952.6 666.5 1254 806.4 944.9 1107.1 675.4 1155.4 995.4 1071.7 1209.2 1305.7 925.1 858.8 1045.4 915.5 662.2 702 994.2 921.6 815.4 896.9 552.1 855.3 1021.5 887.6 757.4 764.7 1161.9 815.6 871.4 847.6 1157.1 682 848.9 882.8 847.2                                                                                                                                                                                                                                                                                          
200006_at 2705.5 1572.1 2764.1 3779.8 2850.4 1856.5 1870.1 3328.4 2819.3 3580.5 4208 3130.4 3187.3 2769.4 3110.1 2759.4 2439.6 2384.6 2789.7 2498.8 2398 2354.8 3095.4 2351.6 3078.2 3044.9 3391.8 3387.8 3133.8 2149.9 2069.4 3577.8 3139.5 2122.7 3450 2454.1 2351.2 3347.4 2758.8 3799.9 2401.4 3165.1 3609.7 3282.3 2008.5 3239.1 3490.6 2252.5 2489.3 2863.2 2748.9 2947                                                                                                                                                                                                                                                                                          
200007_at 1604.3 962.6 2031.6 2752.8 1729 1566.9 1540 1939 2594.5 2379.1 2455.1 1971.9 2305.3 1969.5 1958.2 1973.2 1797 1402.7 2133.7 1837.7 1739.3 1922.2 1781.9 2027 2476.1 2326.5 1832.9 1918.3 1917.6 2008.8 2394.3 2542.7 2416.3 1865.8 2690.6 1932.1 1698.1 2782.6 2215.3 3040.3 1653.5 1824.2 3193.9 1887.4 1776.7 2809.5 2803.2 1311.9 2230.6 1856.2 2289.1 2707.2                                                                                                                                                                                                                                                                                          
200008_s_at 363 427.4 528.2 188.5 144.7 292 382.9 433.6 446.8 313.8 245.3 563.5 407.9 444.7 320.3 409 358.4 304.5 362.3 676.1 368 385.8 145.9 246.2 489.6 391.1 366.5 437.6 262.5 300.8 570.9 336.1 719 344.9 199 460.9 322.5 484.2 410 261.7 292.8 362.4 417 172.7 334.9 316 621.8 312 433.3 369.6 308.6 331.8                                                                                                                                                                                                                                                                                          
200009_at 1207.7 826.4 1287.2 1749.6 1529.1 1149 1244.9 1225 1750.7 1977.2 2054.7 1434.5 1538.9 1238.3 1491.3 1265.2 1029.4 1142.8 1137.8 1673.9 1376.8 1023.2 1541.2 1449.7 1269 1198.4 1728.9 1452.4 1277.4 1144 1432.8 1320.8 1413.8 1324.1 1625.9 1420.7 1124.4 1151.3 1242.7 2149.7 1175.7 1241.9 1677.6 1242.6 1051.9 1436.1 1174.4 1107.3 1204.1 1330.6 1276.6 1518.4                                                                                                                                                                                                                                                                                          
200010_at 2394.4 3820.7 5558.9 6037.2 5859.2 4099.4 4053.7 3809.4 4111.3 5192.2 4453.1 2565.8 4790.2 3650.2 6152.9 4550.4 2708.3 5104.2 4185.6 3318.6 4749.5 3515.1 3981.5 4204.9 3929.7 5140.2 5655.1 4654.7 3364.7 4761.3 6224.2 3554.4 5682.7 4504.1 5849 4189.6 4228 5268.3 3987.8 5090.4 3604.2 4180.2 5250.1 3894.1 4459.8 3559.1 4978.3 5430.9 3814.7 4395.6 4722.8 4924.8                                                                                                                                                                                                                                                                                          
200011_s_at 335.6 401 422 376.1 234.3 389 401.2 415.9 660.6 424.6 671.2 895.9 414.5 361.9 328.7 369.4 307.9 540.5 471.3 629.7 316 377.9 354.4 414.6 675.2 520 421.5 703.7 393.9 340.8 356.1 485.6 374.4 348.6 357.1 466.7 379.4 651.2 709.8 486 440.5 499.3 563.1 271.7 360.2 496.7 368.3 374 489.3 436.3 369.4 404.7                                                                                                                                                                                                                                                                                          
200012_x_at 4769.1 3776.5 7190.2 12547.5 7294.6 5966.8 5088.9 4353.7 6369.6 6416 5504.6 3285.3 6042.6 6618.2 7826.1 6542.5 6517.1 6230.4 6682.5 3887.6 8203.6 6399.6 6706.5 8763.6 4602.3 5318.8 7299.2 4488.2 4972.5 7058 6067.2 3743.8 6802.5 6719.3 8988.2 7870.6 6258.4 5178.6 4910.3 7781.9 6702.3 6198.9 5838.2 6390.6 6003.8 7581.2 7061.4 5440 4078.8 7195.9 6102.1 6258.4                                                                                                                                                                                                                                                                                          
200013_at 3471.2 2953.1 5498.6 7343.7 5414.8 3803.5 3598.8 3929.8 4458.6 6021.6 6005.2 2901 5057.4 3405.5 7137.7 5311.9 2854 5539.7 4024.8 4502.2 4136.2 4030.8 4335.5 4311.9 3633.8 4752.6 6513.8 5530.8 3168.7 4751.4 5980.5 3878.7 4963.5 4427.4 6695.2 4170.6 3904.1 6348.9 3844.6 5823.1 4115.9 4712.8 6008.9 4147.9 3836 4846.5 4746 4647.3 3695.8 5516.3 4548.4 5385.1                                                                                                                                                                                                                                                                                          
200014_s_at 392.7 596.8 658 978.6 843.6 521.6 554.4 670.5 756.6 1099.4 1314.8 732.7 802.5 653.4 791.1 584.9 688 650.6 624.9 878.9 591.9 502.8 745.4 708.3 1133.2 804.5 866.2 944.2 728.1 665.9 580.4 991.5 620.9 642.5 1259.2 685 572.1 1148.8 750.3 1142.2 669.4 736.4 1071.8 807 601.9 1161.3 573 537.2 601.8 707.7 613.1 826                                                                                                                                                                                                                                                                                          
200015_s_at 768.8 811.2 1160.5 1402.8 1016.5 1018.7 744.9 982.6 1276 1359.7 1451 967.4 1069.9 1037.6 919.8 1118.6 1254.8 1045.7 1076.3 1057.1 953.6 969.8 987.8 918.1 1032.1 1241.3 996.7 964.2 1377.3 1158.6 1160.9 1045.3 1033.8 938.8 1686.7 1226.7 1058.4 1196.9 1376.7 1401.6 949.7 795.7 1613.6 1189.1 1043.6 1411.3 926.1 942 763 835.6 750.7 1406.5                                                                                                                                                                                                                                                                                          
200016_x_at 3020.2 2395.1 3858.6 5583.8 3984.9 3057 3461.3 3744.3 3582.3 5197.8 3298.2 3061.8 4117 3187 4766.8 3437.3 3028.9 3195.8 2923.7 3784 3788.3 3120.8 3410.2 4445.2 2822.5 3989.9 4020.1 3599.6 3394.6 3549.2 3811.3 3186.8 3911.4 3457.5 5043.7 3157.4 3645.9 4564.6 3413.2 5198.5 3388.7 3020.1 4723.7 3950.8 4111 3759.7 3446.1 3166.6 2373.5 3201.9 3819.7 3717.2                                                                                                                                                                                                                                                                                          
200017_at 2892.3 4110.6 5541.5 10266.8 5578.8 4282.4 3543.5 3932.4 5973.7 7327 5361.2 4664.5 3152.1 4238.4 7650.8 4066.8 4728.9 6045 5672 3934.3 3983.9 4307.5 5057.6 6169.5 5536.9 6383.4 5709.9 4049.3 3450.1 4416.6 6845.6 4428.5 5366.1 4200.8 8129 3849.8 4501 6794.8 4448.1 7930.2 6006.5 4495.5 6499.2 5790.4 4817 5388.8 5772.8 4807.1 3311.6 4999 5049.6 6236.2                                                                                                                                                                                                                                                                                          
200018_at 5902.5 4394.2 7041.4 9803.1 6526.4 6277.3 5657.2 4792.8 5993.8 7495 6552.2 4244.1 5644.9 5748 8737.8 6345.2 7084.5 7629.3 6086.4 4532.4 6976.5 6616.4 5793.6 7641.7 4659.6 6981.3 7370.6 4749.1 5501.2 6181.1 8473.5 4529.4 7657 7492 8680.8 7101.4 5780.3 6257.1 4007.7 7019.1 6321.7 6958.5 5850.7 5159.3 6104.7 5667 7207.1 7171.5 5661.8 8025.2 5829.3 8673.9                                                                                                                                                                                                                                                                                          
200019_s_at 3016.3 2922.3 4971.4 9358.4 5905 4085.4 4433.1 3521.7 4129.5 6575.2 5415.9 3170.1 4499.8 4279.2 7234 5885.7 4362.5 5157.3 5710.6 4435.1 5588.7 4977 5162.1 6142.6 4735.7 4953.4 5809.9 5250.5 4546.7 5457.3 5113.4 5072 5467.3 4761.3 8622.2 5805.8 4671.4 6214.9 4371.4 7340.3 4934 4433.5 5305.1 5122.2 5524.2 4779.6 5379.1 5435.9 4161.4 4851.9 4574.3 5677.4                                                                                                                                                                                                                                                                                          
200020_at 466.8 338.7 518.8 763.4 606.6 546.2 461.5 651.8 503.7 559 710 590 635 508.1 575.6 578.7 540.2 595.7 570.3 544.2 570.3 484.9 596.4 579.2 577.1 573.3 667.9 525.8 476.5 590.1 561.2 592.5 481.8 542.4 612.3 638.9 443 678.4 478.1 692 503.7 599.8 612.7 528.6 593.7 624.7 450.4 555 349.7 578.4 502.9 666.9                                                                                                                                                                                                                                                                                          
200021_at 5832.2 6928.5 5768.3 12200.4 8352.8 8000.1 7373.7 7094.3 3938.5 5173.1 4458.9 3849.2 7185.8 5471.9 6859.2 8405.5 9537.5 6158.9 9956.4 5073.7 9967.2 7367 8466.7 10155.5 6576.9 7871.3 7545.6 5755 7185.8 7332 7376.3 6299.6 6353.1 7748.6 4011.4 9116.2 6131.2 2299.6 5455.5 5400.1 5790.8 8624.8 5149.9 7236.4 8475.5 4159.8 7915.1 7777.1 5753.1 4589.8 9212.9 7676.8                                                                                                                                                                                                                                                                                          
200022_at 3066.3 3606.9 6072.2 3875.1 7424 5500.7 4494.9 4901 4834.9 6155 4451 4030.7 5309.5 5274.5 7930.7 6042.5 4309.2 6109.7 6569.3 4922.7 6282.5 5460.1 6345.1 7526.9 6326.6 6744.9 7954.4 6122.1 5386 6503.6 5992.6 4482.6 6206.5 5923.2 5101.6 5199.9 4608.1 7074 4539.8 5470.1 4952.3 5560.3 5252.2 5799.9 5213.1 5333.8 5740 6851 4630.1 6715.5 7149.8 7155.3                                                                                                                                                                                                                                                                                          
200023_s_at 591.6 536.2 899.1 1758.4 1280.9 1184.4 963 929.6 962.1 1845.4 1391.3 1145.1 1134.3 1198.5 1521.8 1335.4 1611.5 1410.1 1051.8 1397.5 1272.3 1078.9 1594.2 1492.5 1629 1524.6 1372.3 1476 1342.5 1288.5 1060.3 1029 1295.7 1318.1 1354.6 1010.2 915.3 1279.6 1350.2 1301.9 784.5 849 1303.8 1666.9 1536.1 1474.3 1059.7 1138.4 841.5 968.5 1160 1452.8                                                                                                                                                                                                                                                                                          
200024_at 1540.9 2143.9 3477.4 2084.5 3384.2 2763.6 2497.8 2841.2 2904 4680.8 3949.1 2992.1 2988.7 2978.5 4618.8 3248.3 2458.5 3154.1 2185.9 3837.6 3225.9 2592.7 2905 4220.1 4703.3 3585.3 4430.3 3768.8 2727.8 3217.4 4314.1 3733.1 4586.4 3477.7 3929.3 2237 2342.7 5360 3486.5 3440.4 2327.8 2461.1 3874.9 2423.9 2806.1 4286.2 3653.9 3390.2 2151.8 3210.6 3367.7 4606.4                                                                                                                                                                                                                                                                                          
200025_s_at 5629.4 4016.5 5324.5 11826 7276.9 5179.7 5069.7 3580.6 6030.9 7560.8 7398.2 3928.9 5184.1 4463.5 8471.7 5885.2 4935 6905.3 5843 4214.3 5468.3 5288 5929.2 7482.4 5020.1 6118.9 7408.7 5048.5 4695.3 5804.6 6502.1 4927.3 6607.9 5785.9 8680 6142.2 5131.7 5565.8 4897.4 7281.7 5447.5 6004.7 6186.5 5653.2 4995.8 6425 4783.3 6690.2 4656.6 6830 6387.7 7854                                                                                                                                                                                                                                                                                          
200026_at 5899.8 3267.4 6032.8 14247.9 8766.5 4650.8 5297.2 3174 7588.9 7228.9 7302 4793 6014.1 5584.2 8558.5 7124 4719.4 6331.1 6855.1 6397.3 6963.8 6214.1 5791.9 8816.8 4588.4 6075.3 7713.2 6398.5 4166.9 6307.1 9239.8 5361.1 7098.4 5719.4 11657.6 8249.8 6365.1 8280.6 4708.8 10027.5 6669.1 5103.7 6889.8 5596.8 5440.1 7063.5 5430.8 7583.4 4329.2 7198.6 5672.5 6750.5                                                                                                                                                                                                                                                                                          
200027_at 736.4 613 904.4 1634.5 1069.8 956.8 731.6 1128.2 780 1424.8 1017.6 1187.9 1247.9 969.8 1011.7 1297.2 900.6 953.9 1197.7 854.7 1201.7 958.5 1196.9 730.4 1000.4 1195.7 1473.3 1015.9 1471.8 1167.4 918.7 1778.9 720.2 1127.7 1430.4 1078.2 812.3 1219.9 1141.4 1184.1 986.9 610.4 1456 1023.7 852.3 1457.3 920.7 841.7 804.7 1124.1 971.3 1219                                                                                                                                                                                                                                                                                          
200028_s_at 606.9 500.4 547.3 802.6 712.4 577.8 623.5 612 730.8 583.2 956.7 624.5 639.4 490.6 590.8 448.4 478.6 497.5 767.5 613 806.6 332.6 572.6 566.9 695.3 554 653.8 420.2 739.9 647.4 587.1 821.9 626.9 558 606.9 428.2 349.7 671.4 562.7 895.3 527.8 586.7 786.4 737.6 678 592.2 357.1 576.7 408 512.6 722.4 656.1                                                                                                                                                                                                                                                                                          
200029_at 3623.4 3158 4975 9427.7 6367.8 5156.5 4319.2 3857.6 4624.4 6210.2 5547.8 3720.4 4785.1 3932.3 7542.8 5041.1 4726.4 7030.8 4766.9 3610.8 5755.1 3956.1 5609.9 7777.4 4502.4 5499.5 6392.6 4188.5 3931.4 5670.7 6377.4 4393.1 5708.5 5342.1 7087.7 5057.2 5016.8 3902.8 3605.2 6489.9 4987.6 5473.6 5283.3 4987 5257.4 4781.6 4877.2 7275.9 4327.2 6166.6 5967.5 6131.2                                                                                                                                                                                                                                                                                          
200030_s_at 1267.5 1677.2 2271.4 2302.8 1603.7 2249.3 1850.5 2462.7 2043.4 1790.8 1509.7 2008.6 2434.1 1870.4 2212.2 2494.7 3226.3 1623.7 1947.5 2102.5 2357.2 2223.6 1954.6 1812.7 2018.9 2212.4 2304.9 1914.8 2657 2213.9 2377.3 1539.4 2121.9 2503.1 1784.2 2025.3 2052.9 1740.8 1665.2 1698.1 1867.6 1623 2074.9 1822.4 2189.8 2021.3 2141.2 1965.5 1362.4 2208.8 2104.8 1889.4                                                                                                                                                                                                                                                                                          
200031_s_at 5365.8 7149.3 9892.5 14349.1 9723.4 8974.2 8503 7692.8 7780.1 9750.7 6461.6 5649.6 8107.1 7027.4 13960.7 10691.6 7798.9 11443.5 10505.6 6364.7 12349.6 9104.3 8083.1 9886.4 6849.2 9552.2 11567.7 7748.1 7682 10332.5 13082 7094.7 10978.8 10683.2 10820.9 11432.9 8647 8768.8 6312.9 9940.7 8752.8 8913.1 8294.2 7380.7 8588.5 7479.9 10210.4 13202.8 10270.2 10888.9 9844.1 9527.4                                                                                                                                                                                                                                                                                          
200032_s_at 9149.6 6303.6 9870.6 15753.7 11501.3 8903.2 8179.9 7379 6498.6 9856.2 6598.6 4793.6 9169.7 6454.4 12237 9218.2 7208.4 9037.9 12442.3 5952.2 11611.3 6752.6 8847.9 9600.8 4848.8 8003.6 11214 6827.6 5944.2 10928.9 10867.7 6030.4 8140.7 9885.2 11284.8 8298.4 8151.5 9225 6124.6 9713.7 7926.2 9125.1 8556.5 9427.6 9155.1 7558.4 8273.5 12334.1 9241 8965.9 12075.6 8671.3                                                                                                                                                                                                                                                                                          
200033_at 1293.1 2305.9 2677.5 3116 2084.7 2489 1982.7 2854.8 2650.3 2399.2 2027.1 2080.9 2710.9 2567.3 2927.6 2313.3 2058.2 2537.4 1596.2 1467.5 2609.1 2274.8 2687.4 3538 1816.9 2644.1 2382 1259.4 2420.6 2748.2 1972.3 1713.1 2069.9 2545.2 2524.2 2926 2353 1926.3 1692.7 2108 2942.4 3095.4 2493.6 2575.8 2533.4 2615.7 2484.1 2019.1 2169.7 3061.8 2809.6 2932.7                                                                                                                                                                                                                                                                                          
200034_s_at 2421.6 2840.3 4007 5834.6 4604.3 3966.7 3633.7 3342.8 3711.1 4183.3 3386 2610.3 3834.6 3490.7 5956.5 3748.9 3452.2 5156.1 3284 2736.7 4303.5 3238.7 4064.9 4395.4 2551.3 5497.8 4594.9 3359.5 3567.9 4534.8 4319.1 2812.4 4575.6 4141.8 4940.5 3219.6 3531.8 4205.6 2505.9 3933.6 4041.7 3403 3979.5 3627.9 3845.9 3331.3 4333 5059.1 3182.3 5030.5 4569.8 4706.7                                                                                                                                                                                                                                                                                          
200035_at 228.8 333.7 222.9 191 276.5 327.7 165.4 312.8 176.1 295.3 309.1 270.1 219.6 311.1 250.8 387.1 221.4 344.7 298.5 264.3 239.3 355.3 358 175.3 324.7 322.8 422 298.6 280.9 340.2 352.8 249.9 334.2 402.9 250.1 269.7 384.2 163.6 261.5 184 226 280.3 191.1 317.1 285.3 300.8 280.9 437.9 273.3 312.1 225.8 237.9                                                                                                                                                                                                                                                                                          
200036_s_at 2078.7 1783.6 3636.9 5371 4108.8 2990.5 2394 2458 3293.6 4497.7 3427.6 2623.3 3229.5 2807.3 4196.3 3665.7 2620.8 3419.4 2818.8 3460.6 3169.6 3493.1 3523.3 4600.4 3410.3 3523.7 4478.6 3662.4 3500.3 4058.5 3544 3057.4 3975.5 3998.9 5302.7 3392.1 2794.2 5017.2 2979.3 4236.1 3358.9 2696.3 4707.2 3116.5 3189.2 4078.9 4068 2826 1727.7 3629.3 3485.2 4172.6                                                                                                                                                                                                                                                                                          
200037_s_at 516.4 450.5 486.7 952.3 561.7 478.7 333.2 481 729.5 861.7 1383.8 592.3 477.7 480.6 608.2 412.7 336.2 657.1 372.8 450.7 285.9 293.9 534.9 736.1 509.5 625.6 733.2 814.7 515.8 426 500.4 469 425 502.3 747.1 440.2 339.7 811.2 517.6 1056.8 496.5 454.3 596.7 620.3 383.9 739.6 366.8 463.1 417.5 513.9 425.1 985                                                                                                                                                                                                                                                                                          
200038_s_at 4668.6 4284.7 7144.9 11409.5 7403.4 6714.7 5922.4 4972.2 4348.5 8098.4 4462.4 3870.2 7576.2 5172.2 9771.6 6092.3 4085.7 5481.7 6463.8 3748.6 6960.4 6104.7 6238.4 6530.8 3985.5 6282.1 7758.2 5389.3 4971.2 7104.9 7785.8 4394.3 5150.9 7176.2 7958.6 5789 5694.1 7429.9 4017.2 6488.8 6720 4731.8 7413.2 5896.8 6263.1 6326 6917.5 7790.8 4759.9 6988.6 8185.4 6396.4                                                                                                                                                                                                                                                                                          
200039_s_at 461.1 399.2 577.5 775.9 504.8 469.8 529.5 678.8 635.1 681.8 798.4 872.2 563.7 536.7 605.2 514.3 496.4 619.4 858.3 628.1 597.4 560.1 580.8 604.4 740 685.8 563.8 704.5 676.7 516.1 645 622.3 572.7 598.6 615.9 548.3 501.2 544.1 550.5 770.8 524.3 529.5 500.5 615.8 496.5 639.3 682.3 417.6 700.8 636.9 619.9 720.3                                                                                                                                                                                                                                                                                          
200040_at 489.9 445.6 394.6 480.4 462.2 424.2 306.5 475 571.1 692.2 882 664.2 511 468 509.2 529.3 442 506.6 426.5 777.4 460.2 362.7 609.6 581.1 618.4 601.4 466 703.9 602.1 530.1 468.5 683.6 456.2 324.7 917.1 497.9 399.3 593.1 684.1 752.2 541.5 388.9 459.2 603.5 531.3 672 505.7 517.9 375.8 361.6 451.3 711.2                                                                                                                                                                                                                                                                                          
200041_s_at 508.3 1416.6 1441.7 427.7 1556.9 1196.9 1533.7 1214.7 1195.4 1030.6 806.6 978 1373.2 1545.7 1435.5 1475.5 1640 1331 1135 1332.9 1590.2 1059.7 1254.4 1616.4 2016.7 2310.4 1442.4 1740.1 1734.2 1483.6 1568.8 1320.3 879.2 1451 1329.1 1438.8 1189.6 1419.5 1563.3 939.1 967.1 1348.2 1437.6 1444.5 1297.4 1542 1001.1 1706.9 1282.9 1239.2 1132 1781.2                                                                                                                                                                                                                                                                                          
200042_at 537.2 625.6 1020.7 997.7 1376 818.4 646.4 957.4 405.3 702.2 572.4 538.7 1087.8 742.8 1078.5 1150.1 693.2 819.9 1101.6 604.2 948 854.7 1155.3 746 737.3 761.3 1093.2 467.7 709.8 1027.9 954.4 606.4 1001.5 830.2 802 1051.9 1013.8 509.5 496.2 654.8 996.9 1120.4 700.9 1000.2 986.7 613.8 762.3 669.5 815.9 1090.5 819.3 435.5                                                                                                                                                                                                                                                                                          
200043_at 633.4 578.8 1321 866.7 881.4 1357.8 896.6 1414.6 2154.8 1638.8 877.8 1403.8 1021.8 1485.1 1073.9 888.5 1165.5 921.4 1128.7 1457.9 1553.1 1415.9 907.4 1465.1 1993.4 1949.9 1016.6 1207.3 1660.6 1361.1 1543 2037.4 1767.9 1552 1935.2 1345.2 985 2439.3 1918.1 1256.1 1072.1 1040.8 2427.2 374.5 1103.6 1878.9 1798.6 1186 853 1331 499.2 1835.7                                                                                                                                                                                                                                                                                          
200044_at 331.9 406.6 462.5 540.7 423 440.8 400.5 658.7 849.1 732.8 881.6 957.6 462.9 480.6 472.3 545 308.7 467.7 478.1 724.3 498.2 502.1 537.1 559.8 833.7 714.5 680.9 683.4 586.1 446.9 476.8 842.8 525.3 543.5 538.3 549.5 501.8 733.5 674.2 576 550.3 450.7 635.8 428.5 516.1 772.3 603.9 285.3 579.1 708.5 520.7 541.4                                                                                                                                                                                                                                                                                          
200045_at 369.6 410 318 292 505.2 293.3 503.9 400.3 254.4 330 377.1 419.2 331.5 321.7 422.4 512.7 467.3 453.2 340.2 276.2 380.5 430.4 446.8 391.9 439.6 324.8 348.3 356.5 388.1 392 288.4 468.9 298.3 342.8 313.9 405.1 336 262.8 352 275.4 290.7 411.6 297.5 450.1 353 302.4 330 296 242.6 385.3 389 341                                                                                                                                                                                                                                                                                          
200046_at 595.9 492.5 592 388.6 342.2 402.2 509.4 735.1 875.8 848.2 981.9 1163.7 816.3 636.3 504.2 460.1 478.6 429.4 678.8 649.2 606.1 652.9 625.7 372.4 860 595.9 585.4 543.7 744.6 426.4 646.5 965.6 808 510.4 769.4 612 565.4 1130.4 835.4 1222.6 565.8 580.8 1204.9 505.7 442.9 1264.3 838.4 292.8 534.9 494.9 375.7 718.1                                                                                                                                                                                                                                                                                          
200047_s_at 446 425.8 310.8 551.7 392.8 443.9 374.8 520.5 759.1 799.2 1359 595.8 514.8 426.8 394.2 346.2 310.7 409.5 261.9 583.5 319.8 376.6 492.9 566 558.7 453.1 447 711 431.4 478.6 308.5 654.8 481.2 389.4 696 361.9 245.1 688.9 547.8 794.4 544.9 417.2 720.3 502.6 338.1 647.5 388.7 327.1 354.6 381.5 402.7 511.7                                                                                                                                                                                                                                                                                          
200048_s_at 800.3 812.3 1195.4 1845.5 1184.4 1251.7 1019.2 1520.6 1397.5 1547.2 2240.5 1412.8 1271.1 1184.3 1275.4 1302 1108 1158.1 1227.4 1407.1 1432.7 1467.1 1344.7 1463.4 1991.9 1358.8 1666.6 1287.1 1713.9 1339.1 1143 1618.2 1178.4 1334.7 1528.8 1057 965.2 1036.4 1410.1 1767.9 1237.3 1821.4 1772.6 1380.3 1465.7 1643.5 1464.6 1010.5 1243.6 1400.5 1639.4 1899.3                                                                                                                                                                                                                                                                                          
200049_at 528.1 295.2 236.8 204.3 157.4 175.7 161.9 164 208.7 174.3 146.5 184.3 247.1 207.9 193.8 111.6 251 176.1 138.6 234.6 176.1 159.7 108.9 164 161.6 151.4 168.6 253.4 147.3 162.9 208.9 166.2 153.7 175.4 174.3 171.9 234.9 113.7 203.2 233 198.6 223.9 174.5 124.6 163.7 169.8 132.7 234.2 185.8 155.4 274.5 191.1                                                                                                                                                                                                                                                                                          
200050_at 505.3 361.1 345.1 464.5 290.6 405.9 249.8 389.8 523.3 503.9 781.1 354.3 534.6 227.6 384.2 332.7 229 399.1 240.8 319.9 246.9 271.3 394.7 388.4 273.4 384 494.2 545 317.3 401.6 364.2 287.1 443.2 342.6 479.1 248.6 231.3 622.4 344.4 448.5 340.7 373.1 624.5 418.6 357.3 348.3 289.4 299.4 315.6 307.2 276 630.9                                                                                                                                                                                                                                                                                          
200051_at 105.7 182.7 249.9 198.4 203.1 214.4 178.9 217.8 138.9 185.5 112.6 148 204.9 199.5 231.4 243.5 132.7 278 274.7 206.5 220.6 175.1 178.9 194 164.5 131.5 240.1 201.9 115.6 210.6 234.7 142.1 216.4 230.1 196.6 177 216.4 145.3 177.9 140.5 222.6 189.5 178.8 218.7 232.8 157.9 218.2 258.4 211.8 235.1 175.5 142                                                                                                                                                                                                                                                                                          
200052_s_at 256.7 242.2 305.7 313.9 217.9 253 315.9 269.3 344.9 420.3 496.5 415.7 385.5 355.1 334.3 350.8 181.4 282.5 281 422.9 296.4 254.4 334.5 254.3 448.5 360 379 327.7 343.9 216.3 323.8 370.1 265.4 272.1 320.2 302.2 241.9 562.7 368.3 366.2 278.9 255.9 441.9 269.2 288.4 474.5 387.2 193.3 259.5 335.4 245.9 443.5                                                                                                                                                                                                                                                                                          
200053_at 388.8 481 453.6 294.2 643.6 402.4 462.3 484.6 315.4 409.8 402.7 479.9 630.7 506.1 511.9 608 655.5 489.4 771.8 321.5 651.9 645.3 552.7 546.8 499.5 472.3 492.6 462.6 550.9 552.3 610.3 565.5 442.7 582.9 497.6 623.9 576.9 560.8 535.7 556 422.4 470.2 793.7 607.4 399.1 577.8 576.2 658.5 604.2 586.2 632.6 516.6                                                                                                                                                                                                                                                                                          
200054_at 119.3 227.8 124.1 135 194.6 153.2 163.4 171.5 55.6 120.4 149.1 84 168.9 125.9 109.3 110.4 122.3 170.7 133.9 99.5 105.2 102.8 147.2 132.2 88 58.5 112.4 129.6 80.7 170 128.5 79 102.3 109.8 148.4 151.1 146.2 107.2 111.8 95.3 154.9 175.1 104.9 146.6 135.2 111.7 84 106.5 152.9 137.1 295.7 90.9                                                                                                                                                                                                                                                                                          
200055_at 544.3 673.1 587.1 1069.9 680.8 631.1 728.7 529.5 786.1 718 970.7 1051 713.9 640.1 691.9 851.7 668.5 976.9 813.8 727.9 737.9 632.5 809.8 851.3 1068.8 1022.5 937.3 827.5 1121.3 616 587.9 948.4 587.8 780.4 548.3 1092.9 756.1 583.3 830.4 842.9 629.4 808.5 629.5 639 584.4 837.2 715 652.1 795.8 928.8 947.2 1192.4                                                                                                                                                                                                                                                                                          
200056_s_at 162.1 96.4 100.1 154.3 75.5 113.5 111 128.4 156.6 94.5 187.8 162.2 120.5 159.4 143.8 90.2 92.2 150.2 57.9 94.6 151.8 100.9 88.1 117.3 129.4 105.8 63.2 79.4 107.9 147 44.8 280.3 95.7 102.9 163.5 132.8 76.8 144.1 152 166.7 194.8 205.4 168.8 140.5 80.4 136.8 56.6 58 230.3 79.8 159.4 110                                                                                                                                                                                                                                                                                          
200057_s_at 1361.3 1129.8 1259.3 2016 1237.9 1531.4 1383.6 1471.4 1663.3 1586.6 1236.7 1555.9 1440.2 1175.3 1348.4 1421.5 1169 1378.3 1198.6 1969.4 1295.3 1151.7 1227.8 1616.8 1614.5 2019.9 1588.1 1942 1472.2 1465 1382.6 1025.4 1406.9 1548.9 1403.1 1261.9 1291 1653.3 1583.9 1290.2 1247 1073.7 1372.2 1090.5 1466.5 1280.7 1255.6 1539.9 1388.3 1412.9 1500 2062.7                                                                                                                                                                                                                                                                                          
200058_s_at 91.6 314.3 610.1 353.2 558 563.9 506.2 576.5 557.6 555.2 548.8 587.4 589.6 750.7 575.9 655.1 455.2 632.2 561.3 546.5 547.1 462.3 630 531.7 759.7 630.1 636.8 685.5 670.1 663.3 510.1 685.8 429.9 689.7 452.1 581.4 572.9 579.5 724.1 449 439.8 505.3 397.8 652.2 588.1 649 468.3 633.2 487 630.8 539 883.8                                                                                                                                                                                                                                                                                          
200059_s_at 903.4 1155.7 1658.4 802.1 838.5 1666.3 1490.1 1694.8 2292.6 859.8 900.8 2254.1 1576.7 1982 1205.2 1542.1 2048.3 1279.7 1304.5 1790.4 1524 1770.2 1371.7 1328.5 1372.2 1679.7 1481 1920.4 1802.4 1620.8 1459.2 1600 1926.2 1451.4 1311.4 1349.4 1374.6 2099.9 2547.6 1398.6 1409.8 1449.2 2246.2 1137.7 1704.2 1868.8 1852.5 1097.9 1242.2 1954.7 1416.7 2552.1                                                                                                                                                                                                                                                                                          
200060_s_at 424.6 962.7 592 954.4 920 739.5 622.8 636.8 730.9 826.2 862.6 804.7 753.9 841 955.1 892.5 719.9 785.1 829 749.5 916.3 574.8 985.5 1176.8 844.6 741.6 1117.1 863.8 678.6 759.8 465.6 798.2 680.7 891.6 732.7 610.5 615.3 636.2 978.9 661.5 706 651.7 593.6 1056.5 795 861.5 663.6 926 663 716.7 697.4 855.2                                                                                                                                                                                                                                                                                          
200061_s_at 4679.9 7328.3 8842.2 16159.1 11256.2 7248.8 8263.8 6978.4 7118.3 8818.8 6883.9 4510.6 8535.7 7084.2 13256.2 8250.4 6883 9654.7 10633.3 5269.5 8162.2 6793 7717 12430.8 5998.6 9915.5 9749.9 6053.8 7445.7 9380.4 11189.3 5628.9 10244.3 7920.1 9051.2 7021.6 7403.6 6979.8 6022 8517 8389.8 9020.7 7593.7 7709.2 7676.5 6976.4 8876.2 10735.6 8676.7 8841.4 6881.3 8952.3                                                                                                                                                                                                                                                                                          
200062_s_at 5749.5 4085.5 6484.6 14284 7097.6 6118.4 5872.1 5029.6 7821.1 9941 8524.9 5080.2 6630.4 5911.8 7992.3 7368.3 5413.1 7639.7 8546 6630.1 7236.9 7710.6 5880.2 8443.9 6312.1 7037.6 7895.7 7361.4 5519.4 6858 8152 6243.6 10396.7 6936.5 11234.4 7522.8 6817.2 9489.8 5639.2 9157.1 6509.9 6973.6 7944.1 5464.3 7303 7455.2 8556.7 7101.1 6151.3 7967.9 8261.3 9740.8                                                                                                                                                                                                                                                                                          
200063_s_at 2393.1 1892.4 3274.4 3704.2 3074 3201.3 2500.3 2499.7 3764.5 4774.4 3090.1 2615.5 2929.7 2676.6 3890.8 2884.7 2037.2 3359.9 2545.8 2641.7 2980.4 2677.1 2776.3 3234.4 3300.1 2993.7 2926.9 2928.6 2482 3561.5 3052.9 2597.3 3977.3 3418.2 4643.6 3286.9 2605.6 3825.7 2749.2 4834 3097.3 2464.6 4421.2 2656.9 2919 3018.8 3242.9 2751.5 1992.8 3342.2 2947 4399.8                                                                                                                                                                                                                                                                                          
200064_at 1717.2 1978.4 4160.4 2687.1 2916.6 2682.8 3606.5 3783.9 3454 3280.2 2305.2 4474.9 4318.1 3924.9 3296.2 4558.2 4007.5 3307.5 5316.8 5084 3793 3943 3427.7 2590.1 3348.9 4534.5 4412.8 4230.6 3235 3356.9 4281.4 2408.9 3718.7 3257.1 1997.3 4187.8 3249.5 3517.8 3381.8 2101.8 3014.9 3304.3 3207.8 3353.8 3181.5 2939 3625 2742.7 3703.2 3419.2 3805.2 3530.2                                                                                                                                                                                                                                                                                          
200065_s_at 643.6 934.9 1098 471.7 1007.9 1176.4 1204.9 1461.7 1197.2 1615.3 2512.8 2783 1533.8 1634.1 876.9 1376.1 1429.7 1009.3 1461.1 1884.3 1340.1 1402.6 1504.3 1204.6 1893.2 2049.4 1802 1614.5 2118.4 1267.1 1437.8 1901.4 1575.4 1400.1 871.2 1417.7 839.7 1892.7 2346.6 1123 1091.9 1283.2 1877 1054 1240.7 2096.9 1970.8 1322 1841.8 1399.5 1493.4 2441.1                                                                                                                                                                                                                                                                                          
200066_at 215.9 185 324.7 429.9 391.7 303.2 236.5 245 294 300.9 290.8 188.4 290.1 361.5 295 408.3 272.4 325.1 418.3 247 332.4 376.3 328.9 277.8 250.4 269.5 261.1 245.3 351.7 357.1 423.8 337.4 326.6 276 428.6 339.3 313.4 300 253.1 321.5 276.3 312.6 345.9 387.9 292.8 346.4 275.1 355.8 216.2 274.7 291.8 339.6                                                                                                                                                                                                                                                                                          
200067_x_at 600.5 376.1 506.3 525.7 387.2 562.1 448.4 529.1 901.7 624.3 390.6 367.9 537 509.5 463.3 529.7 742.1 516 402.3 761.1 454.4 596.6 389 617.9 519.3 583.1 468.2 665.6 636.3 561.2 479.8 759.6 808.6 513.9 801.4 519.6 520.7 796.6 607.5 562.7 441.6 457 647.5 468.1 545.6 690.5 658.7 370.1 448.3 430.4 422.3 557.4                                                                                                                                                                                                                                                                                          
200068_s_at 2109.8 1601.2 2128.7 3194.5 1292.1 2168.3 2156.1 2601.4 2263.2 2693.1 2539.5 2316 2435.4 1980.4 2004.5 2055.6 2004.6 1718.4 2472.3 2296.3 1752.6 2210.5 1569.4 1742.7 2622.7 2991.9 2528.3 1790.6 3364.5 1890.2 2865.6 2220.6 2245.2 2561.1 1606.3 2128 1822.2 2310.8 2301.7 2390.7 1734.4 1814.7 3075.8 1354.7 1765 1678.7 1916.5 2303.3 1967.1 2095.1 1943.3 2418                                                                                                                                                                                                                                                                                          
200069_at 111.6 98.4 59.9 106.8 114.4 73.4 90.4 69 59.1 92.5 85.6 78 117.7 58.7 86.5 80.1 89.6 94.2 71.6 119 87.2 48.1 51.5 115.8 140.5 162 77.9 77 137.8 111.5 98.9 99.3 116.4 57 120.6 89.7 89.6 99.3 153.9 107.8 92.7 78.7 101.9 100.7 79.3 124.8 46.9 82 48.2 55.7 64.4 86.5                                                                                                                                                                                                                                                                                          
200070_at 184.9 251.1 188.1 391.7 334.4 214.4 154 220.7 246.4 241.8 454.1 265.3 273.6 246.3 190.9 243.6 172.5 278.3 336.7 232.1 275.9 245.4 240.9 258.4 260.6 288 321.2 201.6 260.4 250 210.6 282.1 184.8 335.8 285 222 252.9 235.7 257.6 364.7 254.4 231.1 175.8 359 161.9 246.9 197.3 189.2 291.4 256.5 244 249.6                                                                                                                                                                                                                                                                                          
200071_at 184.8 144.2 150.5 222 140.3 130.2 108.8 177.6 192.9 234.5 303.4 150 162 165.5 185.8 159.7 187 148.8 110.6 181.5 121.7 148.8 148.3 170.5 174.3 157.4 171.4 142.3 154 167.1 155.6 184.1 151.5 144.7 277.7 153 133 214.4 192.4 182.8 175.9 118 156.1 136.6 162.8 201 136.8 104 112 156.3 143.6 168.2                                                                                                                                                                                                                                                                                          
200072_s_at 362.6 565.9 748.8 1182.8 1088.2 907.3 842.6 913.4 418.4 593.3 634.8 528.7 917.9 840.1 975 1186 571.1 863.3 919.2 722.1 1139.8 720.5 934.2 703.3 661.5 682.7 1030.8 539 759.1 911.3 882.6 528.6 594.3 754.7 568 1133.4 646.1 431.6 677.7 558.3 838.2 824 602.1 963 1130.7 685.6 638.8 1235.5 642.4 574.7 889.8 580.8                                                                                                                                                                                                                                                                                          
200073_s_at 309.5 344.3 403.4 624.3 477.6 548.2 408.3 509 587.1 611.3 457 571 297.8 475.3 649.8 396.9 467.5 401.3 444.3 579.5 514.3 367.7 553.1 819.6 466.4 574.3 412.3 533.2 601.6 584.8 397.5 691.9 459.5 462.2 721.5 392.5 314.4 493.5 600.6 596.1 472.3 407.3 655.3 651.3 689.9 747.2 348.4 596.3 315.2 310.4 407 569.8                                                                                                                                                                                                                                                                                          
200074_s_at 1066.2 1416.3 2149.1 2858.5 2324.3 1869.9 2296 1734.3 2387.9 2826.9 2668 1604.5 2110.2 1721.4 2824.7 2016.9 1419.6 2754.5 1542.4 2022.9 2036.1 1655.9 1988.9 2341.5 1803.5 2735.7 2429.5 2877.4 1452.9 2182.2 2307 1674.3 2235.3 2101.4 3237.7 1950.4 1342.8 3647.3 1942.5 2736.6 1897.9 1595.6 2724.1 1760.7 2097.4 2254.2 2162.9 1974.3 1957.9 2201.5 2545.2 2456.6                                                                                                                                                                                                                                                                                          
200075_s_at 41.5 282.1 401.8 98.1 503.8 441 486.7 329.4 268.4 464.5 702.7 606.4 467.2 451.2 277.3 541.6 485.8 403 393.3 362.8 586.4 558.1 500.8 447.7 352.5 517.5 641.9 386.3 578.6 529 441.2 444.9 434.7 455.6 354.6 516.9 390.8 570.3 409.7 638.2 378.3 385.4 481 479.3 428 540.5 562.2 621.7 413.3 525.2 455.2 448.1                                                                                                                                                                                                                                                                                          
200076_s_at 270.7 268.7 272.1 297.8 364.5 241.4 355.2 357.8 252.7 258.5 318.5 248.4 331.3 296.4 267.5 333 281.5 384.1 416.3 293.7 430 319.7 311.4 225.3 295.4 264.7 409.7 238.3 248.5 271.8 311.8 329.2 252.7 275.4 262.8 288.9 318 215.5 301.8 323.5 305.7 292.1 233.2 327.9 287 297.6 304.8 274.7 376 352.4 271.7 319.9                                                                                                                                                                                                                                                                                          
200077_s_at 1781.7 1576.5 1864.2 2490.7 2807.4 2230.7 2253 2108.7 2467.9 3009.5 3033 2362.2 2633.7 2090.4 2497.1 2424.9 2982.9 2552.7 2151.4 2846 2674.7 2367 3116.2 3055.7 2750.5 2789.5 2751.7 2180.1 2926.7 2865 2168.6 2249.6 2751.9 2460.4 2853.4 2465.4 1492.3 2816.8 2408.3 2881.4 2392.8 3085.3 2586.8 2830 2838.3 2600.4 2160.6 1331.9 1725.5 2323.2 2124 3159.1                                                                                                                                                                                                                                                                                          
200078_s_at 596.3 696 811.7 489.1 1015.3 669.6 902.6 1300.4 930.1 886.8 1907.3 1250.8 942.1 933.2 856 1043.7 672.8 711.7 1061.2 1089.3 913.3 914.3 1070.1 867.6 1202.5 875.1 1588.8 816.9 879.7 753 790.8 1242.4 952 816.4 549.4 919.9 786.1 1176.8 941.3 1082.9 932.5 1234.2 1040.5 883.5 739.1 1034.3 1276.4 586.6 1073.6 1176.1 1107.4 598.2                                                                                                                                                                                                                                                                                          
200079_s_at 316.1 419.7 571.4 537 730.5 642.8 625.6 593.7 518.7 806 870.4 715.7 641.8 600.4 680.7 650.2 759.5 499.8 753.4 798.8 608.3 606.5 848.8 600.8 598.2 614.7 729.5 929.3 641.7 593.7 546.8 748 621.7 593.3 660 622.3 544.8 557.8 650.5 716.8 499.8 443.3 501.6 684.6 545.7 735.2 591.7 544.2 633.9 791.8 818.9 514.4                                                                                                                                                                                                                                                                                          
200080_s_at 3483.7 3228.9 2293.2 4618.8 2876.2 2976.9 2523.9 2350.8 3096.9 4150.7 2948.3 2452.9 2639.8 3109.6 3330 2285.8 1681.4 3270.9 3116.9 2470 2582.1 2534.7 3692.1 3788.4 1692.3 3192.9 3452.4 2024.8 3014.4 3347.1 2770.8 2867.1 3802.8 3210.2 4101.1 2994.4 2281.6 3965.7 2268.4 4520.9 3435.1 3434 2872.2 3918.5 2939 3555 3669 2648.5 2761 3042.3 3578.5 3703.8                                                                                                                                                                                                                                                                                          
200081_s_at 3319 5812 9080.9 7072.3 8090.2 6474.3 7093.3 7598.5 5865.5 8198.7 5393 4651.2 7759.8 5824.5 11596.3 7575.9 4341.8 5744.4 7232.8 5715.6 7971.2 6559.4 6124.7 8026.5 5995.3 7815.5 8514.8 8355.3 4669.9 7780.4 10759.3 5032.6 6516.6 7682.2 7188.9 6680.3 6124.7 6139.5 5303.7 7082 5621.6 6905.3 6838.6 5335.3 7608.5 7168.6 8281.5 9096.1 6979.6 7758.9 7962 5807.8                                                                                                                                                                                                                                                                                          
200082_s_at 3446.2 2666.1 4627.1 6589.9 3820.1 3705.2 3887.7 3627.1 4843.1 6301 5849.6 2673.7 4402.4 3226.5 5676.9 3997.3 2824.5 4896.1 3318 4002.8 4008.8 3665.5 3474.5 4358.2 3641.7 4822.2 5838 5204.6 3527.8 3778 4758.1 3795.2 5438.9 4155.2 5403.7 3585.8 3404.2 6002.9 3238.3 5362.6 3704 3569.2 5043.6 3447.8 3455.4 4553.3 4894.8 4954 3710.1 4277.1 4427.2 4008.8                                                                                                                                                                                                                                                                                          
200083_at 557.1 538.7 423.1 475.3 662.7 493.5 306.3 661.4 608.5 646.8 385.7 721.6 514.8 646.6 742.8 719.5 696.3 526.8 449 833 604.9 417.2 806.4 678.3 757.6 778.9 934.9 556.4 885 496.5 512.5 557.3 539.9 530.9 335.7 378.9 390.6 420.9 624.2 526.5 582.3 460.1 584 656 563.8 617 508.7 622.7 401.9 436.5 644.7 966.5                                                                                                                                                                                                                                                                                          
200084_at 696.4 388.7 638.2 598.6 495.7 517.5 402.7 620.4 931 1353.1 1328.2 876.9 619.6 548 584.7 598.1 443.3 531.5 566.1 848.9 485.7 662.2 604.4 561.5 940.6 658.2 627.2 788.4 764 519.2 592.2 1039.1 621.8 545.2 1046.3 655.3 643.8 1239.3 790.1 1238.2 665.3 551 1293.2 621.6 575 910.6 700.6 477.6 509.6 692.4 526.7 1550.4                                                                                                                                                                                                                                                                                          
200085_s_at 863.7 681.1 1011.7 1378.3 1537.1 736.6 711.8 1045 881.5 1346.3 2036.9 983.6 897.8 870.8 1544.9 1093.7 1179.4 963.1 1166.3 812.5 1302.3 974.1 1213.9 954.1 1392.7 995.6 1586.7 1324.7 1204.9 742.9 1307.8 1376.1 1489.6 899.2 1498.1 980.9 843.6 1216.4 1049.5 1668.6 1079.2 1473.4 1235.7 1241.1 923.6 1199.5 1251.7 863.3 722.5 1224.6 1026.2 1512.8                                                                                                                                                                                                                                                                                          
200086_s_at 503.3 569.7 1029.3 1524.8 1288 631.6 594.7 933.5 693.3 975.4 1612 765 889.5 956.6 1070.8 1228.2 999.9 921.9 1247.1 831.9 1012.9 1068 1188.3 847.8 962.2 918.1 804.9 957.4 878.4 895.2 877.7 1253.4 1095.9 709 1159.9 1137.2 1057.5 847.9 917.1 1344.3 847.1 732.3 783.3 1280.4 956.5 1184.5 1151.2 802.7 689.2 852.4 1003.8 693.9                                                                                                                                                                                                                                                                                          
200087_s_at 1798.5 937.8 1344 2668.1 1516.6 1538 1168 2317.5 1917.5 2814.3 3129.3 2268.1 1524.7 1630.7 1643.7 1577.2 1037 1266.6 1612 1212.7 1740.7 899 1846.5 1570.9 1985.6 1789.2 2512.6 1487.7 2233.2 1641.1 1415.9 2472.1 1207.1 1918.7 1775.3 1722.8 1014.1 1587.1 2058.3 2688.2 1808.4 1714.8 2516.6 1805.5 1425.7 2371.6 1671 1338 1353.9 1814.7 1138.7 2239.2                                                                                                                                                                                                                                                                                          
200088_x_at 5355 8179.3 10567.6 14519.7 14542.7 8489.2 9288.8 5451.3 8865.3 10689.9 7798 5216.6 9762.5 6403.4 14872.3 8560.2 6600.4 10425.5 8736.7 7150.7 9927 7589.5 8097.5 12250.9 6888.7 9396.3 12971.5 9408 6385.7 9863.1 11156 5853.8 9603.6 9305.9 9248.1 8656.8 6865.7 9475.5 5986.3 10268.9 9208 8707.5 8193.1 8236.6 7594.8 7201.8 9373.7 15420.6 6571.9 10593.8 10903 9107.7                                                                                                                                                                                                                                                                                          
200089_s_at 3750.5 3731.1 5649.4 6491.4 7052.9 4306 4377.2 4269.6 4269 5696.3 4540.6 3153.3 5499.5 3917.6 9044.5 5082.2 3370.3 6217.3 4849.2 3275.5 5279 4133 4244.8 6008.2 4020.7 4801.7 7446.8 4558.4 3908.4 5229.4 5727.5 3418.2 4892.5 4972.9 7144.8 4709.9 4470.2 5280.9 3436.4 6754.1 4595.3 5553.4 6810.9 5166.5 4709.5 4995.1 4609.1 5742.3 3888.8 5859.6 5791.6 4337.9                                                                                                                                                                                                                                                                                          
200090_at 683.7 605.3 950.5 1036.1 841.9 817.7 681.2 799.8 597.8 1046.6 2044.2 690.1 972.3 949.7 783.4 996.4 806.4 1022.9 985.2 770.3 1053.2 767.4 852.2 695 844.9 1001.1 1179.5 906.6 736.8 945.5 903.4 1000.8 763.5 753.9 1310.7 914.5 748.6 1820.4 740.6 1433 760.6 619 870.2 1021.7 849.4 1209.2 695.5 851.3 615.8 925.6 787.9 1308.9                                                                                                                                                                                                                                                                                          
200091_s_at 1631.2 1255.1 1638.9 3702.2 2549.4 1995.5 1645.8 1446.8 2471.7 3430.3 3109.2 2127.8 2352 2078.8 2728.7 2026.7 1474.8 2289.2 1931.7 1945.7 1730 1568.6 2527 2527.2 1488.2 2279.9 2695.1 1830.5 1958.1 2357.5 1791.5 2464.7 2963.3 2169 4293.9 1976.6 1241.3 3107.4 2020.5 3104.5 2198.6 1828.7 2543.6 2208.6 1966.8 2615.7 2056.3 2032.2 1805 2297.1 2283 3504.2                                                                                                                                                                                                                                                                                          
200092_s_at 4977.5 4501.4 5648.6 14178.2 6587.9 5218 5557.5 3289.4 6174.7 8400.4 6844.1 3794.4 5853.6 4669.4 8355.8 5508 4710.4 7103 6010.3 4631.7 5187.5 5264.7 5717.2 7275.9 5228.8 6088.6 7235.8 4451.6 4771.3 5912.3 6609.1 4182.4 7323.9 6601.8 7849.1 5402 4969.7 6854 4126.9 8047.8 5627.8 5742.3 6312.9 4989.3 4954.2 6166.5 6389.6 6912.9 5947.2 6727.8 6940.7 7266.1                                                                                                                                                                                                                                                                                          
200093_s_at 1648.2 781.4 1542.8 4343.5 1140.7 1224.3 1492.6 1380.8 1869.6 2431.8 2327.4 1884.2 2177.1 1442.7 1521.6 1435.1 1332.7 1362.5 1818.4 1361.3 1214.5 1306.5 1542.9 1545.4 2230.7 2013.5 2178.9 972 2435.4 1597 2408.3 2404.2 1657.4 1564.5 1561.5 1150.4 1364 2906.4 1669.7 2285.1 1438 1455.8 2334.9 1357.2 1107 2013.4 2508.5 942.9 1606.6 1634.9 2583.8 2775.7                                                                                                                                                                                                                                                                                          
200094_s_at 969.7 3193.1 2917.2 1822.5 3880.2 3591.3 4279.8 3021.9 3540.9 4041.7 2691.7 3882 3003.9 2820.5 6124.1 3243.8 2383.6 4624.9 3406.1 5617.3 2565.9 3555.2 3978.2 3388.4 4421 5789 5451.2 4078.4 3050.2 3683.6 3871.9 2744.7 4335.6 4373.3 2596.6 2968.6 2557.5 4257.2 3412 2790.6 3025.9 3788.7 2786.5 2229.1 2652.8 2856.6 4024.6 5717.7 3121.2 4773.8 3053.2 3683.2                                                                                                                                                                                                                                                                                          
200095_x_at 11347.9 8750.9 12315.9 26013.2 20963 11643.1 11409.8 10131.3 11406.9 13162.8 9935 7520.9 10370.8 8792.8 19547.1 12375.4 13849.4 14460.8 13493.2 8257.1 13889.5 12378.2 12068.1 18244.1 9779.2 12549.5 15963.4 11350.3 10257.3 11849.7 15784.7 9067 17208.9 12447.1 15378.7 12542.4 10348.3 10652.6 8985.1 15300.9 11443 14143.8 13419.4 12769 12138.8 11965.2 13786.5 12415.6 10270.9 13090.1 16290.6 13355.8                                                                                                                                                                                                                                                                                          
200096_s_at 720.7 619.4 867.9 783.6 520.4 742.2 529.9 710.9 981.1 1132.5 1474.5 1373.6 882.4 808.9 447.6 701.8 553 655.2 929.3 1257.4 525.7 694 664.4 598.5 1100.2 731.3 761.6 660.6 910.1 651.1 725.3 1143.5 1057.3 608.3 1110.1 689.5 630.1 1305.9 906.6 1368.6 656.6 605.2 1071.7 651.7 587.6 1127.7 944.4 345.6 706.5 784 707.2 1098.8                                                                                                                                                                                                                                                                                          
200097_s_at 644.9 881.6 857.4 913.5 864.3 943.5 815.8 862.9 1070.7 1134.9 1623.1 1062.2 1008.7 956.9 704.6 715.2 710.1 754.5 819.9 975.4 749.7 710.4 891.6 943.6 780.3 1037.4 1090.2 1267.2 801.9 910.3 709.6 947.7 814.6 938.4 1157.5 1048.2 721.3 1254.7 909.2 1171.7 886.9 930.2 985.6 724.3 742.5 1074.9 815.1 719.2 731.7 955.3 998.7 1036.4                                                                                                                                                                                                                                                                                          
200098_s_at 547.7 799.5 567.4 931 867.4 558 496.6 751.2 682.3 697.5 644.4 675.7 560.8 629.3 1042.1 653.6 687.4 688.8 635.2 499.3 614.6 368.7 759.8 825.6 642.8 610.8 1034.4 560.1 660.9 627 809.4 515.2 621.3 575.8 546.9 480.3 500.6 406.1 488.1 576.1 769.8 1064.8 598.1 678.8 544.6 528.8 506.2 1054.7 654.8 706.6 761.4 714.8                                                                                                                                                                                                                                                                                          
200099_s_at 7032.6 5132.8 7099.5 11534.1 9001.2 6176.8 6190.1 6182.2 6748.3 8992.7 7028.3 4745.4 8795.9 4666.4 9947.6 7120.8 5004.9 6871.9 8405.1 5995.9 6947.7 6403.1 7304.8 6635.3 5913.9 6649.5 9306.3 6598.9 5386.6 7325.5 8162 4827.4 7935.6 7296.6 10012.6 6712.6 5786.9 8248.7 5467.3 9067.9 6893 7442.6 7222.9 7264 6862.9 8106.3 7371.4 6582.6 5457.8 6858.7 9021.6 7855.6                                                                                                                                                                                                                                                                                          
1007_s_at 463.5 608.4 634.6 852.2 811 848.7 893.6 955.3 757.8 602.8 535.3 723.3 696.4 528.8 771.6 646.3 494.4 835.9 754.8 1022.5 675.4 745.5 657.1 782.6 877.1 698.7 624.8 555.9 656.4 941.7 725.6 611.3 635.7 710.2 540.6 629 785.1 699.2 616.1 589.5 964.4 789.9 568.5 834.9 778.7 496 600.6 614 810.3 632.1 750.3 603                                                                                                                                                                                                                                                                                          
1053_at 14.1 20.3 56.5 40.8 41.5 35.4 28.4 45.9 29.7 34 32.6 50.3 56.4 47.4 38.7 42.3 49 12.4 22.2 62.4 35.8 46.1 37.5 61.7 31.4 22.3 34.3 57.3 43.9 72.8 36.8 23.3 30.4 35.7 56.3 53.8 42.8 61.2 28.5 52.8 11.8 6.5 34.9 27.4 45.1 47.4 43.6 54.2 46.7 49.5 37.2 19.8                                                                                                                                                                                                                                                                                          
117_at 177.3 92.2 68.9 92.6 66.1 76.5 108.8 81.5 55.4 91.5 44.5 39.5 60 96.9 90.7 66.4 87.8 140 98.6 47.2 73.6 37.7 79.6 120.5 44.7 23.3 56 63 57.5 124.1 113.6 28.9 71.1 96.9 68.5 106.9 103.5 72.3 57.5 61.5 128.5 76 72.7 80.1 131.7 53.5 93.7 77.6 90.7 105 79 61.2                                                                                                                                                                                                                                                                                          
121_at 1020.8 953.6 695.6 731.1 556.7 608.5 688.7 566.7 459.6 421.2 231.3 359.3 667 420 676.5 513.9 405.7 692.5 635.6 350.5 540.1 633.3 512.2 622.6 297.8 430 462.7 509.8 332.2 539.6 721.6 274.3 491.5 566.1 384 465.2 837.7 368.5 356.4 480.5 734.7 676.7 415.4 505.4 674.7 244.1 454.1 649.8 765.1 673.8 860.2 302                                                                                                                                                                                                                                                                                          
1255_g_at 110.9 72.4 39.8 38.4 26.9 22.4 48.7 21 34.3 29.4 16.9 17.1 36.4 2.9 36.5 21.6 5 50.9 13.3 17.5 40.9 29.8 34.3 66.4 27.3 10.9 19.3 40.3 25.6 30.1 59.4 21.2 32.3 17.2 28.7 26.2 50.5 21.1 33.2 35.9 33.6 50.7 36.1 2.8 10.7 14.7 31.8 33.1 21.2 58.2 42.4 3.9                                                                                                                                                                                                                                                                                          
1294_at 116.8 204.2 258.7 201.5 269.9 240.5 288.5 205.9 167.4 132.7 122.9 139.6 166 221.5 199.6 264.7 252 279.1 328.2 112.7 327 272.1 230.4 173.9 129.1 159.7 164.6 111.4 176.7 263.3 265.5 158.1 171.3 247.4 159.9 249.7 260.8 114.9 156.2 139.8 285.4 219 88.7 246.3 276.8 144.9 209.4 334.7 277.5 184.3 179.9 162.5                                                                                                                                                                                                                                                                                          
1316_at 163.9 154 89.6 75.9 89 88.3 133.4 55.7 76.3 43.4 44.1 36.6 88.1 76.4 86.4 68.7 66.9 112.7 80.3 47.7 128.3 92.9 78.9 130.9 26.5 65.7 66.7 69.7 30.2 105.1 99.6 37.6 67.4 76.7 76.2 60.4 113.5 60.9 27.5 65.9 90.3 84.1 73.9 64.3 63.7 28.2 59.7 117.9 98.5 93.9 105.6 47.7                                                                                                                                                                                                                                                                                          
1320_at 21.8 44.6 34.9 49.6 12 69.6 38 57.6 13 32.2 5.2 12.8 63.3 35.9 43.2 41.2 46.9 58.9 29.3 13.5 12.3 85.9 25 58.6 7 48.2 10.6 10.8 22 44.5 11 26.1 53.7 31 8.6 77.1 79.4 41.8 9.2 25.5 71.9 12.5 28 36.2 27.5 4 63.6 64.6 70.7 88.2 17.2 6.7                                                                                                                                                                                                                                                                                          
1405_i_at 11.7 15.8 77.1 64 24.1 42.4 23.1 68.8 82.1 62.4 62.7 36.3 23 35.1 40.8 63.4 45.3 27 67.3 212.9 139.4 118 67.1 7.2 34.3 35.5 52.8 49.5 15.2 8.2 28.9 24.6 75.8 59.2 102.5 111.9 7.1 78.1 71.9 506.2 38.1 10.9 43.2 77.6 95.9 59.9 38 10.3 54.6 20.7 36 51.2                                                                                                                                                                                                                                                                                          
1431_at 80.8 45.5 54.3 56.2 8.7 149.5 39.4 39.7 44.3 49.4 21.2 31.8 55.6 26.3 42.4 37.5 32.5 33.7 45.7 33.1 50.1 42.5 37.3 57.5 60.7 53.7 41.8 46.5 41.6 48.8 58.5 33.5 36.4 47.4 38.6 38 46.5 37 22.5 38.3 19.6 13.9 73.1 37.8 38.6 28.3 19.9 62.6 79.6 48.7 50.5 19                                                                                                                                                                                                                                                                                          
1438_at 129 67.5 102.8 44.5 79 21 81.2 64.1 69.1 78.1 63.5 108.4 117 59.1 61.2 40.7 10.1 38.5 44.1 102.3 18.6 72.7 58.3 103.2 123.1 111.1 73 216.8 59.5 79.8 97.5 51.8 69.5 26.7 17.9 37 105.5 137.5 110.2 16.2 25.6 125.9 15.5 35.6 14.9 40.6 88.2 107.8 29.9 63.2 128.2 38.8                                                                                                                                                                                                                                                                                          
1487_at 244.1 255.7 158.2 161.2 203.4 148.6 250.8 189.7 145.6 218.9 214.2 220.9 227.6 157.6 291.9 294.5 192.4 173.6 223.4 215.7 115.3 172 196.6 210.2 241.7 147.1 292.6 316.6 100.9 181.8 152.1 151 206.1 177.7 140.4 179.9 246.4 180.6 163.4 161.9 205.2 189.1 188.4 177.9 172.9 176.7 187.9 185 243.1 178 199.2 143.3                                                                                                                                                                                                                                                                                          
1494_f_at 313.8 248 153 170.9 182.8 216.3 162.4 129.9 158.3 119.1 90.9 88.8 173.3 157.9 167.4 121.4 215.6 206.4 175.3 99.2 96.7 183.2 146.9 164.1 80.5 93.1 107.2 142 117.7 123.9 151.5 102 189.8 153.9 111 150.6 182.9 118.2 98.3 104.8 254.8 208.6 125.1 116.9 186.3 75.7 160.9 175.2 216.4 133.5 170 100.3                                                                                                                                                                                                                                                                                          
1598_g_at 820.7 705.3 800 532.5 798.9 726.6 713.5 651.1 518.2 383.3 280.1 418 608.5 644.1 621.5 1202.5 960.4 957.6 954.9 588.7 714.4 824.4 689.3 570.3 571.9 504.5 661.5 608.2 583.1 940.7 839.4 367.4 509.4 621 945.3 829.7 1664.2 623.4 650.6 469.4 650.4 682.7 569.2 1175 957.4 620.7 518 838.3 503.4 879.3 524 355.7                                                                                                                                                                                                                                                                                          
160020_at 565.8 407.2 377.6 282.6 310.2 271.4 482.4 321.6 200.9 211.5 109.3 125.8 295.4 214.8 442.5 262 354.1 416.9 368.1 221.7 361.2 257 203.2 301.8 147.2 254.3 248.6 345.3 225.6 284.7 382.2 182.8 308.8 335.7 239.3 188.3 545.6 245.9 254.8 249.6 355.1 304.7 196.1 247.1 320.8 149.2 325.9 367.8 439.9 349.2 222.3 202.8                                                                                                                                                                                                                                                                                          
1729_at 83.8 216.9 194.8 123.9 177.1 172.2 98.7 185.3 129.6 157.5 185.5 230.8 102.6 196.9 144.3 102.7 84.2 164.2 207.3 206.4 171.9 169.4 165.9 162.2 121.4 159 136.2 177.6 243.5 253.4 84.8 122.5 149.9 228.1 178.1 148.8 203.3 104.9 124.1 145.8 215.6 120.3 115.6 106.7 180.5 264.5 172.8 146.2 151.1 148.1 156.1 105.2                                                                                                                                                                                                                                                                                          
1773_at 116.7 75.5 86.3 14.2 26.4 82.7 132.6 34.1 73.4 37.5 49.5 54.7 77.4 72.2 10.1 13.3 48.8 73.3 13.9 67 53.9 110.4 7.2 59.2 54.9 19.8 14.3 85.5 71.4 9.8 58.6 53.2 85.2 12.3 63.7 10 12.8 80.9 72.5 9.8 14.1 27.6 57.5 22.5 13.3 50.9 100.5 40.1 89.8 50.7 43.1 24.7                                                                                                                                                                                                                                                                                          
177_at 68.7 34.4 87.2 67.8 76.5 60 98.5 59.5 67.8 36.4 23 37.5 52.7 65.5 57 67.1 27.9 84 28.5 26.5 95.7 78.4 81.4 71.7 51.4 40.9 42.9 58.3 17.4 57.1 27.7 42.2 64.6 58.3 52 40.7 29.4 42.1 60.7 51.1 68.7 73.3 65.2 35.7 40.6 36.4 62 86.9 82.8 51.5 37.3 45.5                                                                                                                                                                                                                                                                                          
179_at 349.6 533.5 458.6 296.2 329.8 287.8 359.5 441.4 223 277.2 140.7 297.1 347.9 292.5 237.4 406 345.9 333 423.2 244.6 138.8 408.2 236.6 286.6 188.1 249.1 240.8 291 189.1 508.2 300.7 171.8 373.7 345.5 210.6 292.9 372.3 203.9 232.2 164.1 254.7 351 216.6 258.5 293.8 189.7 367 596.9 501.4 321.9 446.9 205.4                                                                                                                                                                                                                                                                                          
1861_at 79.4 125.6 96.4 11.1 122.8 91.4 125.9 145.1 111.7 86.1 124 128.1 158.8 116.3 112.5 166.5 110.8 131.9 214.3 113.7 91.7 99.1 127.2 75.8 134.4 106.9 183.5 112.5 83.9 80.2 173.8 104.3 71.9 111.2 77.5 162.5 160.6 156.5 135.8 105.1 105.7 145.8 107.4 117.9 115.7 110.8 137.1 128.4 136.5 146.6 92.6 92                                                                                                                                                                                                                                                                                          
2028_s_at 164 190.1 94.2 63.1 122.9 102.5 116.3 91.5 61.3 76.2 56.8 84.1 90.1 94.9 81.1 65.4 89 118.5 94.8 66.3 97 108.1 93.2 116.5 47.5 74.1 64.9 68.3 67.8 70.1 58.4 67.9 88.9 74.2 64.9 90.4 119.9 89.7 53.4 61.4 102.5 101.6 67.3 79.2 92.3 48.4 102.2 104.2 138.3 104.7 103 70.1                                                                                                                                                                                                                                                                                          
243_g_at 108.8 243 183.3 282.2 301.5 300.1 264.7 286.2 169.2 163.4 251.7 257.8 207.5 335 173.1 350.6 687.5 304.9 339.7 278.4 306.5 314.5 288 148.8 270.5 302.1 341 488.8 297 270.5 168.3 248.3 269.4 197.3 227.5 477.7 259.1 229.7 321.3 246.3 244.5 204.9 234.8 405.5 309.8 316.6 225.2 261 229.8 195.6 195.2 331.4                                                                                                                                                                                                                                                                                          
266_s_at 426.9 94.6 287.7 717.6 487.5 254.2 232.7 114.9 876.2 931.7 336.1 37.2 375.3 301.9 360.1 313.3 107 655.8 138.2 47.4 151.1 162 379.8 497.7 153.1 633.5 544.4 104.8 432.8 359.8 308.1 447.9 490.7 197.8 312.1 121.1 140.8 594 281.9 917.5 168.5 67.8 273.1 367.5 424 367.1 289 351.1 206.6 189.1 128.9 694.6                                                                                                                                                                                                                                                                                          
31637_s_at 507.9 549.1 298 390.8 386.3 275.6 246.6 259.4 319.9 231.7 189.3 157.7 249.9 212.5 344.7 207.1 619.6 382.9 191.8 248.5 352.8 196.3 258.8 327 184.9 273.8 211.9 298.8 242.5 331.3 212 188 259.6 288.1 312.5 218.8 467.9 286.2 261.9 313.3 397.5 342.3 222.4 486.2 255.4 116.2 229.1 358.6 208.8 347.6 312.9 206.2                                                                                                                                                                                                                                                                                          
31799_at 31 33.1 35.5 29 6.1 28.4 45.8 40.8 28 20.7 26.1 23.1 48.6 40.3 11.4 25 26 27.1 39 22.4 45.7 9.4 25.1 15 35.3 21.1 36.5 33.6 43.8 23.4 8.8 63 21 14.4 42.4 20.1 19.9 26.3 38.8 36.5 19.6 22.8 23.3 11.4 45.6 30.9 34.8 55.9 17.9 39.1 22.7 40.5                                                                                                                                                                                                                                                                                          
31807_at 135.1 206.6 285.5 248.3 353.7 253.9 242.4 221.6 216.5 218.7 353.6 157.5 257.4 263.3 378.4 314.9 232.9 324.1 374.1 207.9 320 298.4 302.2 299 232.2 292.2 406.2 260.9 294.9 288.4 182.5 202.9 254.6 256 181.5 274.7 243.1 204.9 244 296.1 252.4 216.3 227.6 279 222.1 239.9 283.9 358.9 189.9 263.1 257.2 263.9                                                                                                                                                                                                                                                                                          
31826_at 285.5 353.4 230.7 260.8 277.5 243.7 224.5 299.8 191.5 161.8 217.5 160.2 272.3 206.5 244.5 313.4 279.4 287.6 240.9 245 182.9 275.3 199.9 271.1 188.5 186.4 195.4 192.5 214.4 340 232.6 181.9 288.4 265.7 198.6 259.3 292.8 194.1 174.4 154 231.5 260.7 210.9 197.1 341.6 176.6 259.9 280.2 284.7 327.3 283.7 248.1                                                                                                                                                                                                                                                                                          
31835_at 138.5 77.8 46.3 100.1 61.6 36.5 65.1 41.8 54.8 33.3 16.6 30.2 55.7 37.1 81.9 26.5 60.2 69.4 17.2 25.7 51.2 47.2 23.4 60.7 12.2 41.6 53.4 47.6 41.1 63.1 85.5 18.5 40.3 35.6 31.9 36.2 80.5 46.3 33.1 46.5 74.3 55.5 50.7 36.8 58.4 21.3 39.4 54.1 87.2 89.5 54 30.5                                                                                                                                                                                                                                                                                          
31837_at 466.7 405.6 288.4 197.4 287.5 305.4 324.9 347.4 308.5 241 154.2 282.9 295.1 205 370 326.5 244.2 405.6 401.5 348.3 340.3 301.4 250.2 307.9 362.7 269.8 405.2 330 243.7 189.2 325.5 273.8 303 238.2 204 338.5 341.4 225.8 356.3 264.3 352.7 477.4 205.3 299 261.9 215 354.2 363 259.1 346.2 301 147                                                                                                                                                                                                                                                                                          
31845_at 30.1 56 32.5 36.8 33.3 21.1 12.1 49.3 48.3 46 27.1 36.4 55 42.8 8.8 41.9 14.9 64.3 11.6 59.5 33 45.4 40 91.3 52.4 12.6 31.8 78.3 31.6 46.5 13.9 24.9 51.2 19.7 53.3 57 12.9 28.6 28 42.9 61.1 10.4 45.7 30.3 74.7 46.8 33.4 32.3 31.6 9.7 8.4 36.3                                                                                                                                                                                                                                                                                          
31846_at 181.3 692 668.1 621.3 426.1 543.5 453 480.9 485.2 382.4 291.6 473.9 511.1 535.5 452.6 650.6 557.5 627.5 725 564.2 531.1 174.4 440.7 521.7 356 548 601.2 596.2 433.7 559.8 588.6 336.2 404.6 581.7 479.5 588.7 575.9 613.4 507.5 461.2 482.7 588.5 413 511.1 537.1 378.7 535.3 570.6 562.4 326.1 760 453.4                                                                                                                                                                                                                                                                                          
31861_at 697.6 765.3 474.3 410.3 291 325.1 410.8 390.4 329.6 223 149.7 259.2 311.5 270.3 281.6 280 327.6 442 369.1 266.3 316.5 214 276.2 367.1 225.6 305.8 278.2 365.9 265.3 398.8 391 179.7 243.4 362.8 277.5 363.3 643.2 309.9 268.2 214.5 477.5 412.1 263 340.8 341.9 205.8 257.2 338.9 448.7 537.5 508.6 178.1                                                                                                                                                                                                                                                                                          
31874_at 190.4 160.2 146.9 261.9 160.7 163.9 236.1 138.8 140.8 128.7 112 231.8 176.8 168.1 209.4 181.7 165.4 232.2 246.9 146.8 157.1 195.2 195.9 153.6 226.8 166 241.8 132.6 189.9 191.1 158.6 231.3 156.3 162.3 148.1 180.1 184.7 82.1 214.1 181.5 216 214.6 140.6 306.5 239.4 155.2 227.3 189 232.5 149.3 219.6 103.1                                                                                                                                                                                                                                                                                          
32029_at 272.6 352 204.2 218.7 226.7 212 296.5 227.7 182.9 183.8 175.1 226.9 138.1 125.1 387.2 163.3 319.7 368.5 194.7 162.7 365.7 370 235 266.2 190.6 229 381.6 202.6 204.8 283.6 244.5 179.2 262.2 154.4 238.1 229 304.9 148.3 204.5 267.7 332 339.1 224.4 251.1 209.6 135.2 267.6 428.9 283.6 283.8 276.5 214.2                                                                                                                                                                                                                                                                                          
32032_at 160.7 59.4 120 154.8 136.6 77.2 61.5 81.8 78 77.1 109.3 77.8 105.2 95.9 108.4 128.5 147.5 151.3 133.3 111.7 148.1 59.9 87.8 105.5 105.8 94.8 97.5 140.4 114.5 111.7 81.1 89.8 74.4 101 77.3 90.5 82.9 94.3 119.3 103.8 79.5 86.4 72.3 129.7 128.5 98.3 76.5 107.4 126.2 82.8 95.6 86.6                                                                                                                                                                                                                                                                                          
32042_at 86.9 47.7 50.5 71.1 43.6 54.5 33.8 52.3 56.3 37.2 54.5 44.8 30.8 66.2 16.4 37.2 38.1 33 40.6 57.7 19.3 26.4 41.8 82.7 42.6 39.7 39.4 32.5 46 49.5 81.3 40.9 33.8 44.2 38.3 35.3 53.7 37.7 42.2 60.2 30.6 50.3 50.7 55.8 40.6 55.9 27.1 49.2 46.9 31.7 39 46.2                                                                                                                                                                                                                                                                                          
32062_at 33.1 109.2 27.5 91.5 74.8 26 31.3 56.5 55.1 45.1 30.8 10.1 30.1 20.1 84.6 26 77.3 81.6 39.8 57.3 67.2 32.1 39.7 163.9 35.8 34 22.8 67.7 37.1 36.9 63.8 34.9 47.5 5 46.2 37.1 114.7 28.9 46.1 31.7 52.4 58 53.8 53.9 54.5 45.6 13.6 40.6 35.6 22.9 39.1 55.6                                                                                                                                                                                                                                                                                          
32069_at 117.9 124.9 68.1 84.8 87.7 68.7 92.8 71.2 87.3 98.8 64.2 68.7 79.5 56.3 50.4 52.9 96.3 82.1 37.2 61.9 107.8 121.9 93.5 140.6 72 76.5 48.6 48 100.9 83.1 87.5 68.5 107.5 63.6 110.9 65.2 36.4 33.9 64.8 78 67.9 91.8 58.1 65.7 83.1 73 55.6 62.4 85 54.4 51.2 52.3                                                                                                                                                                                                                                                                                          
32088_at 4.7 0.5 6.7 20.8 7.6 20.4 3.2 8.7 22.5 22.7 11.4 12.1 13.2 8.8 15.5 1 22.1 8.3 13 2.7 37.7 9.1 4.9 0.6 3 19.9 18.4 5.5 9 20.9 3.4 14.6 29.4 10.3 17.9 4.7 10.6 17.3 15.1 31.9 1.5 10.6 18.2 6.2 1.3 19.7 6 2.8 1.7 5.7 12.8 12.5                                                                                                                                                                                                                                                                                          
32091_at 78.8 127.6 123.5 160.5 89.2 106.4 91.1 84.5 107.2 68.1 54.5 96.3 80.8 87.3 115.6 111.6 63.1 111.5 116.1 67.4 204.3 123 169.1 143.7 84.7 76.3 124.8 69.9 103.2 126.3 55.8 114.6 66.1 116.2 120 131 76.9 53.4 72.9 81.4 163.4 84 78.1 151.8 168.3 128.3 98.8 84.4 87.9 82.2 86.9 119.1                                                                                                                                                                                                                                                                                          
32094_at 98.9 51.6 150.7 10.8 42.8 111.1 125.2 77.9 73.6 47.7 38.6 42.3 61.3 130.5 60.9 220.9 171.5 73.4 92.8 51.2 131.1 124.7 75.1 80.7 78 62.7 62.4 68.9 95 83.7 132.9 70.8 58.7 80.9 101.9 109.5 107.3 53.3 88.7 53.4 79.6 97.5 84.5 85.9 159.1 64.9 52.2 64.1 76 29.2 12.9 47.2                                                                                                                                                                                                                                                                                          
32099_at 112.4 217.5 119.6 317.4 262 277.5 136.8 211.7 167.6 161.6 194.7 157.2 145.4 191 284.7 208.5 162.6 255.4 189.2 151.4 274 208.2 233 285.1 178.6 236.1 294.9 141.5 229 307.7 164.2 268.4 142.5 267.1 186.7 179.6 166.5 146.9 202 178.3 224 256.3 144.3 350.7 314.3 216.2 201.9 227.9 150.7 145.7 90.3 225.9                                                                                                                                                                                                                                                                                          
320_at 158.3 111 102.5 89.1 117.5 104.3 133 106.4 94.3 93 81.9 96.5 114.5 99.3 81 116.7 106.7 108.7 137.4 108.7 96.5 91.7 105.1 117.4 81.9 104.6 137.5 144.3 71.3 116.8 212.9 65.7 99.9 101.8 78.1 105.4 134.6 98.5 75.3 79.8 86.1 169.4 80.9 87 92.9 70.9 92 129.6 150 119.8 74.5 112.1                                                                                                                                                                                                                                                                                          
32128_at 5.8 149.2 1.3 44 2.9 23.4 50.3 20.4 18 32 29.5 15.8 2.5 12.8 27.1 1.1 11.3 1 9.5 85 9.3 62.7 13.5 23.1 36.9 11.1 16.8 3.5 21.4 5.1 16.7 2.8 9.8 12.6 43.6 34.8 26.5 4.3 13.2 66.4 19.3 23.3 7.8 5.4 24.5 19.5 35 10 2.5 141.7 1.9 23.2                                                                                                                                                                                                                                                                                          
32137_at 207.9 174.1 199.9 240.8 214.2 239.5 250.8 270.8 216.9 105.7 127.4 161.7 230.8 200 227.7 300.1 210.1 313.2 316.2 169.8 299.8 229.2 237.4 249.5 231.6 184.2 241.9 220.1 156.7 277.3 175.5 211.5 142.5 215.9 191.7 173.9 288 146.3 284.2 183.7 279.5 191.7 135 274.3 271 169.6 193 319.7 245.4 253.5 179.4 110.5                                                                                                                                                                                                                                                                                          
32209_at 521.4 411.2 292.3 290.8 335.7 295.5 487.8 287.5 304.9 383.3 354.6 426 386.1 317 334.6 312.4 340.6 456.1 337.4 623.1 281.3 299.7 349.5 294.2 436.8 487.9 365.2 530.9 319.2 315.8 459.8 288.9 269.9 276.2 262 306.4 343.5 546.4 345.3 318.8 378 319.7 376.3 276.4 268 326 357.5 407.8 354.3 373.4 362.4 306.7                                                                                                                                                                                                                                                                                          
32259_at 176.5 162.7 152.3 172.2 203.2 184.1 146.1 97.6 133.7 122 127 116.4 138.7 207.4 179.3 169 219.3 182.7 136.7 155.2 164.4 144.6 166.6 169.5 179 131.6 104.9 158 191.2 188.8 183.7 137.8 145.9 155.3 194.9 149.4 187.8 98.3 225.4 94 168.8 152.9 133.7 213.9 143.7 129.1 108.7 191.6 156.2 111.7 184.5 152.8                                                                                                                                                                                                                                                                                          
32402_s_at 39.8 82.6 26.5 19 106.1 75.6 48.9 32.6 45.9 39.7 52.3 84.3 15.7 46.3 68.6 93.6 47.5 109.6 106.8 62.2 83.9 12.6 81.7 61.3 96.6 63.1 110.2 66.8 34.4 62.7 79.2 62.3 30.7 67.8 50.6 66.6 66 53 70.6 51.7 81.9 88.9 12.2 111.2 15.5 51 11.1 85.4 49.1 54.6 16.8 56.1                                                                                                                                                                                                                                                                                          
32502_at 43.9 188.2 183.4 162.4 103.8 139.8 113.6 89.8 93 113.2 82.6 68.9 64 63.8 30.7 143.4 77.1 142.8 234 20.5 155.8 27.4 86.9 77.6 124.7 124.6 182.4 91.9 96.1 87.3 137.6 67 133.3 103.3 87.3 142.4 151.7 62.8 88.5 30.5 166.7 112.3 22.7 140 46.2 99 121.7 161.4 42.5 55.8 69.6 105.1                                                                                                                                                                                                                                                                                          
32540_at 310.9 140.9 93.7 95.8 85.8 61.4 180.4 75.9 105.3 84.8 37.9 77.4 95.5 80.4 120.5 59 123 149.6 81.5 85.7 52.5 106.8 87.6 161.7 58.4 66.3 68.6 96.4 55.5 89.9 102.7 55.7 109.2 99.3 82.1 83.3 135.7 78.9 81.3 85.7 114.8 107.2 101.6 57.1 101.3 48.5 81.3 112.6 144.2 121.3 147.7 78.9                                                                                                                                                                                                                                                                                          
32541_at 72 35.7 37.6 15.8 62.3 46 31.3 36.3 25.3 24 32.1 25.1 40.9 49.9 5.7 58.9 35.9 45.7 55.6 45 63.6 31.6 44.1 33.1 29.8 47.7 38.7 41.1 38 56.9 84.8 45.6 4.9 61.7 49.2 45.8 39.9 6.2 37.1 37.7 16.1 42.8 33.2 51 64.3 34.5 30.3 48.9 46.7 46.5 48.6 30.1                                                                                                                                                                                                                                                                                          
32625_at 39.4 70.9 19.9 24.8 17.3 11 73.1 71.3 21.1 15.6 7.8 11.6 16 58 60 14.3 59.5 43.5 49.5 49.2 20.9 34.8 36.7 17.9 19.1 11.6 70.7 27.6 11 25.8 95.5 22.1 29.1 54.9 19.5 12.7 19.7 14.5 16.9 13.3 34.1 66.4 24.2 52.5 51 28.3 64.9 137.5 21.6 21.3 11.9 10.5                                                                                                                                                                                                                                                                                          
32699_s_at 257.4 253.8 175.4 120.3 82.5 220.6 199 202.9 110 113.4 70.4 155.2 120 131 116.5 157.1 171.4 146.9 165.2 119.8 59.8 204.4 180.4 102.6 104.2 84.3 164 126.2 88 197.8 132.8 52.5 126 173.9 116.4 197.1 221.3 103.9 102.3 93.7 221.3 178.3 108.4 99.3 132 68.6 204.6 162.9 139.6 228.2 136.3 74.8                                                                                                                                                                                                                                                                                          
32723_at 156.8 40 42.9 41.9 74.9 33.4 35.5 41.1 36.6 68.3 25.6 83.2 36.7 44 48.6 32.7 59.3 30.5 39.8 40.5 47.1 36.5 54.8 61.4 41.2 59.3 46.4 65.8 40.3 23.3 41.1 63.1 35.8 25.4 47.2 24.8 29.1 32.2 41 71.2 48 41.4 56.8 53.8 27.7 71.6 40.5 37.8 48.4 55.3 52.9 50.4                                                                                                                                                                                                                                                                                          
32811_at 497.7 724.5 498 312 472.7 516.7 503.1 503.6 385.1 321.9 236.9 558 460.7 370.4 467.4 438.9 476.7 387.6 505.8 434.5 385.1 541.1 413.4 465.3 338.2 392.9 378.3 470.2 340.9 561.6 571.4 513.1 333 501.7 401.6 372.4 548.1 338.1 537.8 409.7 462.3 535 396.4 494.2 558.7 403.3 414.4 607.6 646.9 429.4 485.7 306.1                                                                                                                                                                                                                                                                                          
32836_at 765.4 684.8 615.5 451.3 529.3 595.5 748.8 521.8 502.3 375.3 418.6 558.3 636.4 528.1 572.9 579.5 665.9 587.2 691.3 578.2 619.7 624.2 505.6 639.7 571.4 570.4 533.9 674.8 538.8 604.3 564.5 542.8 515.3 616.9 458.2 656 815.9 524.8 663.2 431.8 611.9 697.8 538.9 567.3 521 550.6 577.3 660.6 683.3 620.2 681.5 428.9                                                                                                                                                                                                                                                                                          
32837_at 297 394.1 285 203.4 242.9 250.8 299.6 232.8 292.3 194.6 211.5 255.8 266 168.7 206.2 271.6 254.8 253.1 314.4 277.6 244.7 197.3 237.4 188.3 241.8 200 322.4 342.7 169.3 288.1 210.8 229.8 231.9 241.7 197.7 234.9 415.3 369.1 271.4 204.2 270.1 244.6 183.6 227.7 328.2 169.9 253.6 343.8 299.9 327.9 174.4 192.9                                                                                                                                                                                                                                                                                          
33132_at 41.3 349.6 53.5 231.5 323.1 202.9 177.2 320.8 129.3 127.9 156.9 171.6 183.5 198.7 265.7 221.8 173 262.4 218.9 283.5 163.5 138.7 276.6 123.6 281.2 264.9 269.3 392.4 191.6 261.3 136.4 90.1 127 272.5 196 192.3 151.4 182 260.6 76.9 213.7 156.6 141.5 351.9 234 134.6 180.4 456.7 169.9 114.1 246.1 172.9                                                                                                                                                                                                                                                                                          
33148_at 27.6 15.7 14.9 5.4 18.6 21.5 26.9 2.5 24.2 5.9 11.4 7.2 10.2 19.9 21.5 2.9 4.8 3.8 22.8 22 4.8 4.7 7.7 10.6 12.5 16.3 6.5 15.5 18.2 30.5 36.3 6.8 17 13.6 12.9 14.1 4.6 16.1 13.8 13 16.3 5.2 10.4 2.2 21.2 17.1 20.1 26.3 32.5 4.1 18.3 25.2                                                                                                                                                                                                                                                                                          
33197_at 178.8 209.1 150.7 107.3 130.2 101.2 116.3 133 96.5 46.2 59.9 81.2 118.5 90.6 94.2 115.9 74.9 74.6 131.4 112.1 126.7 82.7 89.1 86.8 60.4 94.3 118.2 88 60.8 111.6 125.6 59.3 125.1 134.6 56.9 118.8 145.5 73.5 95.4 96.4 120.5 128.7 73.8 76.5 86.9 74.6 117.7 154.8 131.1 133.4 105.9 56.3                                                                                                                                                                                                                                                                                          
33304_at 66.2 58.1 121.1 37.6 200.6 187.7 189 107.9 89.3 176.5 143.8 239.8 44.8 83.1 144.2 97.1 147.3 90.3 85.3 96.3 117.9 202.5 182.7 118.6 70.3 150 85.1 56.8 129.5 70.6 86.1 64.8 129.4 84.9 83.6 138.5 76.3 83 89.4 102.4 141.2 107.4 59.7 73.7 142.8 115.8 167.9 121.3 99 92.2 115.4 113.8                                                                                                                                                                                                                                                                                          
33307_at 124 144.3 102.8 80.6 85.4 62.5 118.5 87.6 65.4 170.3 62.8 77.9 98.1 73.5 145.9 121.9 133.9 144 156.2 60 167 98.6 111.2 119.3 91.3 88.5 125.2 104.5 103.5 133.6 100.9 81 66.5 129.3 80.4 91.1 136.8 80.5 118.7 128.3 99.7 133.8 137.5 58.7 119.9 130.9 75.7 228.9 121.8 99.1 115.2 41.6                                                                                                                                                                                                                                                                                          
33322_i_at 1190 844 1799.6 2232.9 1693.6 1338.2 1849.1 1982 2835.6 1874.4 3987.7 866 1765.3 2088.5 2296.8 2797.4 627.7 1875.3 5404.6 1265.3 4075.1 2148.8 2460.3 2977.2 2063.2 1433.9 1223.2 889.2 2117.3 1928.1 1865.5 4393.4 2229.1 1716.6 1586 1191.5 1601.3 1858.2 3611.1 3046 1938.5 1162 1814.3 3934.3 3117.2 2303.2 2180.8 862.3 2151.4 955.4 2390.2 996.2                                                                                                                                                                                                                                                                                          
33323_r_at 817.3 627.3 1051.6 1078.5 923.8 743.4 1071.4 1138.3 1380.6 974.4 1798.2 520 1205 900.1 1320.6 1218.1 421.5 1040.9 2435.4 675.9 1482 1088.4 1074.9 1371.6 986.4 703.6 642.8 553.7 944.3 1043 1151.7 2224.2 1052.3 1007.3 840.4 648.7 958.9 921.1 2031.6 1576.7 1047.3 739.7 1140.6 1755.9 1290.1 1015.7 1144.8 420 1469.5 526 1185.7 519.6                                                                                                                                                                                                                                                                                          
33494_at 40.9 26.3 47.9 64.3 52.7 62 40 81.6 39.5 25.4 42.8 47.3 74.3 46 41.1 55.4 74.8 32.8 20.5 44.4 56 60.8 58.1 75 49.1 58.4 20.5 47.2 62.3 65.6 86.2 59.3 77.4 59.1 70.3 25.2 68.8 59.3 39.3 31.2 53.3 56.6 54.4 50.8 66.9 55.5 28 63.7 62.3 63.9 77.8 51                                                                                                                                                                                                                                                                                          
33579_i_at 67.5 182.2 149.3 140.2 88.7 143.9 135.8 140.9 140.5 81 70.5 58.1 174.3 77.3 136.8 110.8 20.8 56.3 101.9 40.4 145.3 165.4 85.5 86.9 76.1 82.4 53.4 101.5 45.2 163.7 150.2 61.6 37.3 123.9 63.9 98.3 134.2 36.7 66.2 72.7 79.4 136.8 70.7 102.8 82.7 48.6 97.3 66 142.6 82.8 263.9 52.1                                                                                                                                                                                                                                                                                          
33646_g_at 69.8 15.4 62.5 17.8 37.5 50.6 66.9 33.3 61.8 34.5 34.1 60.5 28 48.4 16.2 2.2 10.8 26 39.4 57.1 50.4 59.8 26.4 56.8 39.1 22.2 8.4 43.2 41.2 11.4 14.5 32.2 54.8 45.3 24.3 6.9 68.5 57.1 38.1 21.5 6.2 10 42.4 12.8 45.8 37.7 94.5 71.3 112.6 36.1 36.2 15.9                                                                                                                                                                                                                                                                                          
336_at 200.3 168.5 157.3 139.2 76.4 55.5 134.5 96.2 110.3 57 54.3 50.3 81.3 62.5 93.9 83.2 30.2 117.1 63.5 69.6 107.3 106.2 90.6 94.1 68.7 86.8 92.2 72.9 56 59.9 157.7 54.4 63.1 107 78.5 95.6 143.8 77.5 107.1 71 100.1 128.3 94.5 87.8 97 40 80.9 126.4 150.5 87.6 117.8 55.9                                                                                                                                                                                                                                                                                          
33736_at 130.5 90.5 93.8 156.1 135.4 106.4 114.1 101.9 90.5 97.6 93.8 79.7 135.3 96.1 145.9 111.5 110.4 88.3 84 75.6 93 57.6 78.1 150.6 63.7 110 116.8 139.8 79.2 82 126.5 70.6 111.7 84.2 108.3 73.5 93 91.2 144.7 116.8 107.6 156.8 103 133.8 70.8 56.9 111.8 179.2 92.4 122.7 169.1 82.2                                                                                                                                                                                                                                                                                          
33760_at 27.6 52.4 98.9 37.8 93.9 80.9 80 127.2 39.8 70.1 78 69.7 55 123.1 111.2 256.2 76.7 89.8 164.8 49.3 117.5 68.6 163 129.7 61.7 64 114.7 93.6 98.4 149.1 61.5 111.9 74.1 75.3 165.3 191.6 106.7 83.6 88.3 81.7 133.3 41.1 76.8 185.4 83.5 78.8 76.8 84.5 49.1 60.7 64.8 63.1                                                                                                                                                                                                                                                                                          
33767_at 456.4 11.7 2104.6 3260 295.2 444 680.9 3378.9 2189.8 71.6 11.1 442.7 3801.7 1913 1773.2 1326.6 260.7 1020.2 7602.9 500.8 3835 837.6 461.7 705.4 2518.3 822 1071.9 346.6 1133.8 440.1 1947.1 4101.1 661.9 1046.6 128.2 65.4 1263.3 10.2 2857.8 1424.3 931.7 48.8 1661.1 4709.7 3211.6 1368.4 1266.5 40 1626.2 615.9 1363.7 304.4                                                                                                                                                                                                                                                                                          
33768_at 662.5 556.8 336 289.8 227 253.5 383.1 311.6 307.7 212.1 144.6 234.3 157.1 213.9 262.9 294.4 284.8 389.5 365.2 218.1 264.2 276.5 176.1 337.3 176.7 227.6 233.7 330.6 229.7 313.3 377.3 173.8 278.3 350 235.2 229.6 507.5 339 256.2 217.5 347.2 328.1 283.5 165.7 217.4 129.4 239.8 480.8 393 361.3 380.6 200.5                                                                                                                                                                                                                                                                                          
33778_at 348.2 222 246.3 266.3 240.7 338.1 312.7 242.9 229 221.2 199.4 266.4 325.1 175.8 185.6 226.2 173.2 245.5 191.6 206 174.7 297.5 343.6 213.7 185.2 215.4 278.1 272.6 241.5 314.8 209.9 210.1 277.1 265.1 265.9 333.7 228.9 201.4 231.1 226.3 252.1 244.5 207.5 238.2 258.1 263.5 256.2 250 278.9 219.5 163 250.3                                                                                                                                                                                                                                                                                          
33814_at 106 302 318.5 160.4 236.4 180.3 260.3 311.9 305 291.1 263.8 422.3 213.9 228.7 288.7 299.7 157.1 332.1 246.7 260.9 223.8 261.7 240.4 308.6 491.8 250.3 460.5 446.7 229.8 176.3 230 385.9 166 338.8 181.5 307.1 293.2 419.4 340.3 207.9 233.5 233.2 207.7 217.8 181.1 327 172 250.6 311.4 303.2 255.3 205.2                                                                                                                                                                                                                                                                                          
33850_at 22 143 180.3 101.2 184.6 164.3 149.8 158.4 71.2 40.9 88.5 91 149 190.7 134.7 341.4 255.4 98 267.4 107 147.4 184.8 199.9 174.8 106.1 147.7 276.8 226.6 103.8 182.3 155.4 82.5 101.6 99.9 104.4 254.6 238.5 71.2 99.6 65.3 159.4 172 57.5 257.9 241.6 136.9 117.1 139.1 92.5 100.5 155.1 83.4                                                                                                                                                                                                                                                                                          
34031_i_at 94.5 59.3 42.2 2.8 38.1 53.6 43.1 40.7 83.4 46.7 52.5 67.2 42.8 69 56.6 58.8 55.2 25.9 37.6 84.9 34.8 29.6 34.1 42.6 66 85.5 22.4 84.2 66 48.7 47.6 64.5 26.4 45.4 67.8 27.2 34.3 89.4 59.8 52.6 50.7 36.3 70.2 44.9 48.5 58.1 29.8 26.4 32.1 32.3 35.5 66.2                                                                                                                                                                                                                                                                                          
34063_at 55.2 85.9 20.2 31.2 14 15.8 65.5 27.8 52.7 36.4 27.4 26.9 50.2 33.5 39.4 29.2 27.6 47.7 12.1 52.7 59 17.1 37.9 43.6 33.7 29.9 20 75.8 38.1 34.8 31.8 24.7 33 40.6 20.7 21.6 36.4 52.4 37 38.1 40.4 43.1 23.4 30.9 26.1 34.6 29.1 35 34 31.9 9.5 28.6                                                                                                                                                                                                                                                                                          
34187_at 50.7 16.7 4.7 30.1 7.8 18.9 42.3 20.7 12.3 20.7 18 24.1 17.9 19.3 45.7 7.2 12 21.5 11.6 15.7 22.6 4.3 25.8 77 5.4 41.4 35.9 4.3 23.4 14 11.6 18.8 4.5 7.3 13.9 39 7 8.8 24 14.9 28.4 5.5 6 19.2 36.8 11.6 27.8 48.5 19.1 17.6 18.4 24.7                                                                                                                                                                                                                                                                                          
34206_at 209.4 155.4 154 137.3 121.6 231.6 220.2 195.6 206.7 132.7 89.4 119.8 206.9 187.6 188.3 155.1 168.1 176.7 171.1 134.9 241.1 147.4 215.9 164.2 132.9 109 181.2 178 163.3 234.6 256.8 173.6 112.1 268.5 281.9 197.7 327.3 126.7 158.5 219.9 213.4 220.6 125 216.3 203.6 139.3 173.2 200.9 242.4 169.6 156.2 137.7                                                                                                                                                                                                                                                                                          
34210_at 10.3 17.2 69.4 11 28.1 32.7 51.5 28.6 118.7 125.9 55.4 95.7 21.8 24.2 18.9 32.8 10 55.9 17.1 190.2 126.4 50.8 29.5 6.5 43.8 4.4 31.5 25.4 32.5 6.7 13.2 30.7 68.9 9.6 103.5 115.7 75.4 133.1 45.1 189.4 15.7 9.2 70.6 8.4 69.1 77.3 59.6 14.7 37 56.2 8.9 58.3                                                                                                                                                                                                                                                                                          
34221_at 105.2 230.2 327.3 300.1 317.7 223.5 299.3 334.8 209.1 197.2 272.2 391.7 237.9 251.9 311 303.6 130.2 312.2 385.3 187.3 285.6 330.5 285.7 182.4 241.7 240.3 338.2 160.8 157.3 195.7 397.2 271.9 222.2 340.9 131.1 276.8 326.2 192.6 187.9 168.4 265.2 275.2 138.8 248.3 256.1 154.6 356.5 332.3 332.6 372.5 355.5 170.4                                                                                                                                                                                                                                                                                          
34225_at 159 129.7 87.5 44 124.4 71.8 82.3 102.4 136.4 126.1 101.7 147.3 89.9 74.9 108.3 84.1 128 124.5 90 141.2 115.4 39.8 93.6 86.3 113.1 95.3 95.9 115.9 93.1 99.8 134 88.4 63.2 123.3 140.9 80.1 71.2 132.3 127 101.6 103.9 104.5 89.9 88.5 122 81.3 76 105.8 101.5 89.6 102.8 92.4                                                                                                                                                                                                                                                                                          
34260_at 60.9 88.1 111.8 87.5 120.1 70.6 83 63.6 77.2 58.2 78.3 47.3 68.5 78.8 134.2 119.2 64.6 112.7 54.7 101.2 10.3 50.2 90.8 78.5 92.8 79.9 119.7 117.6 56.7 63.8 134.1 30.5 70.1 69.4 81.5 81.9 128.8 61.5 112.9 80.2 98.3 86 83.8 76 94.9 87.5 36.9 94.8 99.6 116.8 96.4 81.2                                                                                                                                                                                                                                                                                          
34406_at 55.4 172.9 116.6 27.6 110.5 93.7 72.7 141 102.7 92.7 79.6 115.3 86.2 89.7 16.1 134.6 116.4 123.9 91.3 125 79.2 79.5 93.2 94.7 123.7 103.8 180.1 133.2 60.8 102.2 120.7 87.4 76.7 80.3 118.7 137.8 72.9 89.9 145.2 130.3 56.4 100.1 100.7 123.7 107.6 138.3 54.9 104 127.6 88 16.3 64.8                                                                                                                                                                                                                                                                                          
34408_at 134.1 160.3 203.1 193.7 210.8 256.3 106.5 170.5 130 91 277.5 452.6 115.6 226.7 233.5 186.5 562.6 177.6 221.5 237.8 240.5 163.4 247.3 237.4 181.2 121.2 70.9 260.8 160.5 129.7 210.3 204.4 180.5 206.8 181.6 119.2 161.2 90.2 243.4 180.8 189.9 184.8 119 271.1 204.2 327.6 133.9 127 202.6 161.9 250.2 74.1                                                                                                                                                                                                                                                                                          
34449_at 148.1 138.2 40.5 55.4 63.6 43.4 74.5 33.4 64.6 42.8 38.1 40.5 76.1 29 47.7 36.2 43.4 61.2 49.5 50.7 18.7 76.1 31.1 85.2 32.3 25.6 18.4 77.4 23.3 8.4 80 35.3 58.9 59.6 47.5 54.5 58.1 51.3 34.6 55.2 51 75.7 53.6 43.1 37.3 31.9 47.5 54.2 75.5 58.9 52.2 33.1                                                                                                                                                                                                                                                                                          
34471_at 120.9 14.6 37 12.1 30.8 10.1 17.3 35.8 74.8 48.8 17.6 34.3 14.8 38.3 13.4 30.6 120.6 72 59.5 8.6 32.9 34.2 33.2 39.2 27.5 17.6 19.4 46.8 40.3 13.8 20.7 4.1 56.5 42.2 17.9 52.5 105.8 31.3 6.4 30.2 55.5 34.4 57.1 34.9 20.9 22 48.2 60.2 13.1 57.3 61.8 51.9                                                                                                                                                                                                                                                                                          
34478_at 59.6 43 7 22.9 6.2 38.2 62.5 58.2 41.7 29 25.3 104.6 8.2 34.1 31.9 35.3 18.8 7.6 95.1 129.5 13.5 7.9 5.2 26.1 63.2 22.7 21.1 84.5 21.9 29 5.6 50.3 13.6 44 1.6 30.3 70.6 50.3 62 3.4 11.6 7.1 27.3 7.7 10.6 52.4 57.2 48.6 115.1 36.3 17.3 23.9                                                                                                                                                                                                                                                                                          
34689_at 224.9 374.7 363.4 239.2 443.1 402.2 442.8 361.3 330.3 211.2 371.6 563.6 306.2 379.4 428.9 405.3 230.2 387.5 429.4 320.6 268.1 537.3 479.7 311.4 328.8 370.8 373.6 392.2 407 416.5 462.2 315 400.9 396.5 170.8 286.9 252.2 315.3 307.3 276 397.1 356.3 236.8 340 272.6 177 366.2 411.4 260.8 362.3 288.5 311.1                                                                                                                                                                                                                                                                                          
34697_at 149.3 116.3 66.7 26.8 55 49.9 63 40.9 69.3 37.2 21.2 41.9 22.6 68.7 29.4 44.8 57.1 73.5 81.1 48.1 90.4 66.5 48.3 61.5 48.7 70.8 33.9 58.2 49.7 72.1 44.1 33.4 56.2 79.4 79.7 71.1 63 56.5 63.4 16 53.7 57.4 65.8 44.6 70.3 29.6 43.2 49.4 114.1 31.1 39.3 42.2                                                                                                                                                                                                                                                                                          
34726_at 71.2 101 50.9 43.4 73.7 67.3 37.7 66.4 59.6 39.5 62.8 61.4 45.9 48.1 55.6 53.6 65 75.9 79.3 62.3 64.8 74.3 63.2 69.9 55.3 114.7 65.7 77.9 76.9 87.2 26.9 52 100.1 54.2 88.7 101 68.5 48.6 38.4 46.5 44.9 27.4 32.2 77.1 86.2 54 76.9 81.4 58.1 59.1 18.1 35                                                                                                                                                                                                                                                                                          
34764_at 95.3 49 66.1 73.5 63.2 70.2 60.8 62.9 73.9 69.1 62.5 80.4 63.2 55 92.3 64.7 62.2 81.3 49.8 94.2 42.4 65 56.8 101.4 87.6 59.2 70.8 122.1 72.4 98.6 52.6 58 85 45.1 75 80.2 128.2 76.6 63 91.1 97.5 87.7 82.8 55.1 64.9 71.4 50.4 65 57.4 81.7 35.1 67.6                                                                                                                                                                                                                                                                                          
34846_at 231 246.5 181.9 209.7 168.9 190.7 224 95.9 159.2 118.3 82.3 119.1 198.4 130.9 208.2 153.6 138.3 249.6 235.8 145.6 239 186.2 166.1 225.6 116.8 107.7 169.1 216.9 119.6 142 211.3 88.8 149.3 176.9 152.2 229.5 174.7 170.2 117.3 127.9 230.5 136.6 121.2 147 203.4 121.4 153.6 225.3 222.7 176.4 216.8 96.9                                                                                                                                                                                                                                                                                          
34858_at 183.9 202.6 196.3 170.6 220.3 126.5 110.4 217.2 188 130.9 125.9 195.9 153.6 210.3 278.1 225.3 196.4 228.4 157.4 159.6 117.6 137.4 193.9 210.6 166.9 184.7 211.5 140.7 105.6 156.4 204.3 234.2 147.2 186.2 209.9 174.7 220.4 228.2 221.4 172.3 185.2 278.3 178.7 229.4 158.4 215.9 192.9 212.5 129.7 213.6 171.5 210.8                                                                                                                                                                                                                                                                                          
34868_at 157.3 165.3 154.8 78.9 182.7 132.4 87.5 170.4 97 104.5 79.9 88.7 139.6 98.7 194.9 173.9 136.1 139.2 100.5 125.3 119.3 133 198.8 206.8 163.7 102.6 206.7 118.5 119.3 176.2 115 123.9 78.9 132.6 100.4 127.7 146.8 106.3 142.4 97.6 131.2 239.2 73.9 171.2 106.6 99.4 134.6 167.9 165.7 151 133.1 155.1                                                                                                                                                                                                                                                                                          
35147_at 234.5 357.4 325.6 408.2 316 275 305.2 283.9 286.7 228.1 203 172.8 347.4 226.8 412.5 263.3 171.3 414.2 286.8 287.8 307.2 258.5 293.6 376 226 308.4 310.2 327.9 321.9 339.5 384.2 185.9 199.8 340.7 222.4 182.6 322.6 263 249.7 269.9 263.8 274.8 189.5 234.2 263.1 133.9 299.1 399.8 270.2 356.3 298.7 243.9                                                                                                                                                                                                                                                                                          
35148_at 9 58.2 5.5 52.8 73.6 39.9 67.4 32.2 43.8 27.6 55.7 58.3 44.6 12.3 7.5 39 6.8 23.9 20 34.2 78.5 8.4 57.2 56.6 71.2 24.1 29.3 31.7 52 30.7 9.8 29.5 43.8 31.2 40.7 22.3 33.4 38.8 15.1 28.5 48.8 73.7 30.1 48.6 70.4 39.8 30.7 24.3 9.8 14.7 32.5 27                                                                                                                                                                                                                                                                                          
35150_at 605.9 517.4 327.1 281.5 334.4 349.2 521.1 382.1 355.9 196 121.8 295.8 414.3 227.1 324.6 255.5 253 378.1 384.6 282.3 298.5 393.5 287.9 363.8 191.7 238.7 273.1 312.2 236.7 224.9 313.6 142.1 313.8 312.8 251.6 269.8 550.7 229.9 248.1 212.4 415.5 378.8 262.9 244.6 340.2 197.7 312.6 329.4 518.5 472 391.7 138.1                                                                                                                                                                                                                                                                                          
35156_at 215.1 260.5 311.1 364.4 445.4 309.1 231.9 248.3 200.3 214.3 185.3 176.1 237.7 236.3 419.8 293.6 304.8 296.8 322.1 202.1 382 335 292.4 326.6 173 341.8 325.3 284.1 314.6 348.1 376.6 235.3 290.8 215.8 264.9 312.4 356.7 189.2 307.2 362.9 254.5 250.5 160.4 371.5 281.6 217.8 353.2 386.9 265.5 218.1 317.8 313.9                                                                                                                                                                                                                                                                                          
35160_at 78.2 143 125.9 55.3 18.8 95.8 113.8 64.6 124.8 73.1 74 71.6 85.5 111.6 30.9 112.6 86.7 48.9 62 164.7 115.2 136.1 61.4 57 69.6 70.1 148.5 56.3 95.3 149.1 102.9 93.9 74.6 106.9 130.8 137.4 74 72.5 68.1 90.5 73.1 78.8 97.6 91.3 107.5 69.6 42.6 135.2 35.6 105.7 58.7 123.7                                                                                                                                                                                                                                                                                          
35179_at 144 175.7 67.7 81.8 149.7 78.3 99.5 117 65.6 112.3 104.8 102.7 110.3 88 139.6 136.5 49.8 128.1 190.8 134 82.9 82.3 129.5 124.3 103.8 81.1 156.3 164.6 102.8 78.2 137.6 89.8 87.4 94.6 67.5 145.7 164.2 94.7 84.9 111.5 143.9 174.5 84.2 146.3 82.7 78.7 100.9 154.3 125.7 144 124.6 114.8                                                                                                                                                                                                                                                                                          
35201_at 867 465.9 516.8 564 316.3 348.9 587.5 329.4 674.6 549.3 330.3 361.3 413.2 432.3 518.6 376.5 412.7 625.2 355.2 482.6 405.5 285 277.3 480.6 500.9 364.6 488.5 528.3 326.1 487.7 528.6 380.1 478.8 441.1 415 372.6 538 549.4 351.4 365.7 556.2 600 416.8 250.6 471.2 377.8 408.1 645.6 405.6 652.6 489.4 357.9                                                                                                                                                                                                                                                                                          
35254_at 203.6 374.1 235.8 210.2 197.8 180.6 242.3 249.1 257.6 154.9 202.9 175.6 161.4 215.1 250.1 202.2 158.3 212.1 156.5 157.6 204.8 199.9 220.3 159.4 228.5 168.1 218.8 142.5 125.3 166.1 260.7 170.2 193.5 135.2 129.8 343 273.6 187.5 144.4 268.4 208.9 183.5 148.5 161.7 169.7 241.4 196.7 144.9 187 265.3 172.3 193                                                                                                                                                                                                                                                                                          
35265_at 117.8 194.8 165 190.4 189.1 183 182.9 187.8 143.7 166.6 148.1 213.8 149.1 171.1 143.9 204.2 168.3 138.6 174.1 142.1 236.8 180.6 185.4 165 191.2 165.6 222 150.9 150.6 160.7 165.3 192.8 170.8 172.6 116.9 221.6 132 78.5 180.3 125.8 124.3 161.7 96.1 180.9 169.6 173.5 216.1 161.4 163.4 151.8 157.8 129                                                                                                                                                                                                                                                                                          
35436_at 20.3 28.6 86.4 11.3 74.8 103.5 100 55.7 86.3 50 41.9 138.9 51.5 110.2 83.3 98 8.6 64.4 121 152.7 120.7 99.1 81 64.4 87.8 81.6 124.7 108.8 64.4 95.5 65 109.4 104.9 144.4 90.1 16.9 20.1 130.4 74 89.4 54.7 76.6 76.5 86.6 93.4 75.6 99.2 97.1 125.1 36.5 54.4 197                                                                                                                                                                                                                                                                                          
35617_at 67.4 25.6 29 60.6 35.6 98 101.7 64.9 57.5 48.8 49.3 47.3 87.7 77.5 87.2 53.8 116 75.7 48.1 70.5 38.1 75.6 58 95 88.7 93.3 59.1 26.9 53.9 71.6 79.4 43.5 65.7 58.8 76 77.3 86.6 11.4 59 53.5 73.6 54.5 69.9 75.6 71.7 69.4 68.1 145.9 101.3 51.1 109.9 60.4                                                                                                                                                                                                                                                                                          
35626_at 128.4 578.4 339.6 159.5 475.4 219 362.5 433.6 285.2 286.1 273.6 427.5 249.1 328.6 330.1 396.9 328.9 482.1 472 262.9 418.4 252.4 358.6 406.2 407.8 430.5 413.9 363.1 366.3 281.2 438.2 338.9 309.9 338.1 203.8 358.4 352.8 186 454.9 329 341.2 452.8 240.1 402.6 228.9 260.6 200.4 470.9 466.6 466.4 203.8 275.6                                                                                                                                                                                                                                                                                          
35666_at 600.1 459.3 377.4 341.2 688.1 319.3 315.8 376.3 285.2 367.6 381.6 313.1 423.6 277.6 328 439.7 356.8 494 402.8 210.4 460.7 329.5 441.4 458.1 296.3 223.1 578 393.1 266.8 503.4 340.6 267.2 398.1 386.4 391.2 311.8 478.3 231.3 309.9 342.3 525 424.2 299.5 425.2 436.8 278.8 401.4 393.3 488.1 452.4 403 224.2                                                                                                                                                                                                                                                                                          
35671_at 159.4 363.5 316 540 794.2 352.9 331.8 705 405.4 511.3 656.5 808.1 419 452.3 620.2 634.5 518.2 708.8 736.3 524.2 725.6 471.6 812.1 750.9 736.4 671.2 999.2 610.9 905.1 521.9 606.5 871.2 376 681.1 323.8 593.2 223.2 394 756.3 423.7 465.5 732.6 474.8 766.3 265.9 522.2 614.4 753.1 496.7 591 467.3 663.4                                                                                                                                                                                                                                                                                          
35685_at 229.7 247.1 221.9 360.7 373.9 357.8 382.2 505 370.4 265.4 278.3 301.1 276 469 334.1 536.4 405.7 526.8 511.9 375.6 488 523.1 450.7 384 463 417.2 406.4 426.1 412.2 449 426.3 446.5 561 502.4 451.1 545.9 419.1 326.7 470.9 253.6 288.6 415.7 369.4 492.1 453.9 324.8 444.3 411.3 428.4 345.7 374.1 344.9                                                                                                                                                                                                                                                                                          
35776_at 262.6 189.3 254.9 202.8 192.9 163.4 164.5 121.5 155.6 151 143.9 107.5 154.8 163.9 195.8 207.5 299.5 231.2 125.6 110.9 206.8 223.1 136.9 129.2 119.9 141.2 168.4 176.1 141.5 233.7 143.4 115.9 112.5 179.2 310.2 254.6 268.2 226.7 132.7 185.6 175.7 174 161.9 208.9 154.7 127.3 108.5 196.1 124.5 158 169.7 110.1                                                                                                                                                                                                                                                                                          
35820_at 18.8 34.9 145.4 245.1 215.3 114 102.4 118.5 137.6 140.8 178.6 194.8 93 170.9 174.6 259.7 146 102.6 262.4 262.4 180.2 164.1 237.6 136.8 230.1 146.3 249.8 173.4 193.2 149.2 173.9 237.6 107.7 137.9 197.3 299.5 115.2 90 294.6 184.6 117 155.8 104.3 232.6 240.7 229.8 115 101.8 104.8 203.4 97.2 134                                                                                                                                                                                                                                                                                          
35846_at 91 39.3 119.8 51.7 59.4 107.9 91.4 58 77.4 85.2 42.9 90 11.9 95.2 80.2 125 118.5 110.7 168.1 144.2 134.3 91.2 75.3 40.7 109.9 61.3 80.1 97.2 69.4 144.4 139.5 84.1 69.8 89.6 110.9 108.1 114.2 67.4 107.5 78.5 83.3 95.1 68.1 59 110.9 81.2 58.9 138.3 162.8 39.6 65.9 59                                                                                                                                                                                                                                                                                          
35974_at 43.1 4.4 5.2 7.9 5.9 3.8 6.9 4.1 9.3 6.1 4.2 3 2.4 2.7 3.1 15.3 5.7 3.1 3.4 35.5 5.3 17.9 5.3 5.2 12 12.5 4.6 15 3 2.2 3.6 1.7 13.7 5.2 3.1 20.5 6.1 9.7 3.7 5.1 30.7 3 3.7 14.8 31.4 10.8 4.5 2.6 8.6 3.2 3.7 11.2                                                                                                                                                                                                                                                                                          
36004_at 490.2 333.7 288 344.5 218 205.4 280.8 195.4 241 135.3 155.2 136.8 279.5 189.2 344 197.6 256.2 298.3 347.2 155.1 237.5 215.2 215.9 198.4 168.1 241.7 327 222.6 149.4 216.6 306.4 135.8 226.4 209.8 233 237.9 315 212 184.2 164 272.5 273 184.7 184 221.4 120.9 210.4 287.8 361.7 336.9 326.2 163.6                                                                                                                                                                                                                                                                                          
36019_at 426.2 349 286 389.1 338.5 372.2 398.6 318.2 271.5 169.5 278.2 193.7 353 215.9 453.9 318.9 317.8 353.4 387.2 213.2 385.7 312.5 332.8 460.7 230.6 178 313.5 207.4 206.5 334.3 320.4 176.8 227.4 380 274.2 215.9 454.2 220.2 223.5 243.1 372.4 314.1 313.2 329.4 287.9 157.6 314.9 443.4 318.2 330.3 381.5 180.8                                                                                                                                                                                                                                                                                          
36030_at 250.4 190.2 108.8 179.7 213.4 203.7 194 91.8 93.3 119.3 73.1 52.7 143.9 144.2 130.9 205.1 353.5 128.2 153.9 67.1 168.3 197.3 198.4 154.4 87.3 122.8 121.5 120.5 171.6 202.8 80.2 41.2 131.5 114.1 131.2 152.3 232.9 67.4 63.7 95.9 138.9 183.8 116.3 195.7 194.6 112.4 165 197.4 122.9 122.8 95.4 88.1                                                                                                                                                                                                                                                                                          
36084_at 218.5 187.5 149.9 181.6 160.9 136.1 204.6 180.5 212.8 139.2 162.2 128.5 203.2 182 229.9 218.4 106.8 209.7 217.6 232.3 186.9 204.8 251 155.2 206.7 292.1 284 253.4 198.8 176.5 247.8 213.1 146.8 243.6 124.1 231.4 192.6 177.9 181.5 119.7 257.9 201.1 148.5 218.1 153.7 139.1 146.3 233.9 210.5 189.5 199.9 266.8                                                                                                                                                                                                                                                                                          
36129_at 812.6 819.8 627.2 926.7 863.5 613.2 989.1 654.5 445.3 445.9 422.2 253.1 582.5 621 790.1 697.6 590.3 635.7 747.4 536.2 788.8 564.7 812.5 642.4 587 641.4 890.4 602.8 712.2 610.1 748.9 527.2 496.5 633.2 387.1 601.3 768.8 493.6 536.9 366.4 644.8 846.8 362.2 807.2 786.3 485.1 534.6 700.5 755 581.7 841.6 464.8                                                                                                                                                                                                                                                                                          
36475_at 155.3 321.6 414.5 448.5 586.8 234.5 351.6 376 257.5 305.5 489.5 353.9 402.2 322.2 429 422.3 232.1 401.5 448.1 235.7 369.6 321.7 442.9 324.9 368.3 291.1 507 213.5 307.5 290.2 491.8 330.9 347.7 354.3 230.1 315.7 252.4 232.9 435.9 346.7 361.1 400.1 269.7 288.4 173.6 318.9 340.8 410.3 455.7 490.1 372 302.1                                                                                                                                                                                                                                                                                          
36499_at 86.1 65.4 55.1 60.1 43.5 93.7 64.1 79.6 59.6 44.2 34.6 44 100.2 87.5 76.9 92.3 56.3 97.4 89.3 44.5 68.8 57.4 86.7 73.3 59.8 57.3 43.4 72.5 64.9 65.6 89.9 52.6 55.6 69.6 51.6 42.8 94.8 66.5 72.8 48.3 65.9 55.9 52.5 111.4 77.4 47.5 63.3 84.1 74.5 57.4 59.6 47.3                                                                                                                                                                                                                                                                                          
36545_s_at 80.6 47.7 67.4 67.1 66.8 61.8 82.9 60.2 56.9 38.9 30 31.1 77.9 58.2 94.9 102.4 80.6 93.9 70.5 67.1 117.4 56.6 91.5 26.6 50.5 45.7 80.7 27.8 34.3 94.1 82.3 39.4 50.6 72.4 75.3 80.2 91.4 22.7 46.4 62.8 93.7 85.3 45.2 149.4 88.7 46.9 79.3 60.4 89.9 93.4 75.2 39.9                                                                                                                                                                                                                                                                                          
36552_at 180.1 144 105.8 176.1 96 144.2 89.3 124.4 107.2 117 84.7 91.3 106.3 96.6 157.2 126.8 141.3 89.9 99.6 93 107.7 137.6 93.6 159.7 59.5 87.6 103 102.1 113.2 129.1 144.1 99.9 122.3 131.7 126.7 104.2 134.9 125.2 84 97.3 124.4 138.2 112.5 100.6 115.1 44.8 78.8 146.6 60 135.5 137.7 108.7                                                                                                                                                                                                                                                                                          
36553_at 224.8 211.3 247.5 306.5 402.9 218.4 257.5 261.6 184.2 171.2 257.7 315.2 273.3 249.8 298.2 323.5 208.4 170 339.9 339.1 263.8 259.5 424.4 279.2 307.7 236.8 356 304.5 249.6 268.2 251.7 344.5 259.5 251.8 250.9 258 254.9 158 273.3 316.8 344.3 301.1 189.3 470.7 343.1 357.5 224.3 245.4 256.4 286.4 290.1 154.8                                                                                                                                                                                                                                                                                          
36554_at 25.9 121.2 157 44 146 104.2 157.3 181.9 146.9 108.5 140.9 296.8 139 181.7 148.9 247.9 92.9 125.9 273 373.5 175.2 142.8 177.2 111.9 343.4 145.4 265.6 307.7 81.8 129.6 160.5 156.8 96.9 132.3 100.1 186.3 128.3 144.8 222.6 107.6 143 159.7 105.5 185.7 110.9 260.6 156.3 90 160.8 193.8 148.2 85.6                                                                                                                                                                                                                                                                                          
36564_at 300.2 411.3 251 179.9 195.6 261.9 166.3 257.9 182.2 201.1 169.4 236.1 157.7 152.5 222.9 253.4 150.6 237.4 191.1 264.9 179.7 239.6 280.9 310.2 195.1 119.5 189.6 183.1 144.2 197.7 152.7 169 186.1 192.4 196.5 344.8 318.8 217.1 190.1 205.3 302.5 219.6 177.9 192.9 299.1 230.3 212.4 198.5 130.8 281.6 122.7 194.5                                                                                                                                                                                                                                                                                          
36566_at 130.3 117.9 75.5 107 81.2 100.1 104.8 74.2 61.5 84.9 110 119.9 123 107.2 84.3 100.1 54.9 73.3 83.3 90 140.9 108.4 119.6 112.9 114.6 82.6 126.7 116.8 93.9 98.1 96.8 130.7 84.6 62.7 70.4 101.6 76.9 55.2 138.4 96.6 113 40.6 77 85.5 71.7 42.7 92 101.1 100.1 82.9 84 72.2                                                                                                                                                                                                                                                                                          
36612_at 45.4 5.7 7.4 6.5 6.3 25.8 5 35.1 13.8 31.2 24.9 35.4 10.7 21.3 20.2 29.6 25.1 31.8 34.5 5.2 61.9 6.6 33.7 17.6 5.5 34.3 12.6 6.9 29.5 17.6 16.4 27.9 36.5 26.9 43 29.9 9.2 20.4 26.2 18.8 7.5 11.6 30.1 24 42.6 27.3 9.3 38.5 23.6 10 3.6 23                                                                                                                                                                                                                                                                                          
36711_at 103.7 2135.5 603.1 376.9 579.1 706 478.3 475.7 625.3 2450.6 197.6 590.4 113.3 286.1 583.4 532.2 405.9 399.2 92 193.1 311.8 264.8 885.5 1319.8 131.1 474.4 198.6 412.2 241.4 229.1 115.5 766.9 235 272.2 1409.6 681.5 91.9 256.4 440.7 483.4 564.5 103.9 305.6 517.9 864.9 900.3 391.7 246.6 127.7 221.4 432 648.6                                                                                                                                                                                                                                                                                          
36742_at 165.6 79.5 41.9 58.8 21.9 80.9 28 55 41.8 24.6 21 22.2 56.9 43 68 54.6 66.4 75.2 101.3 33.5 80.6 21.7 25.5 80.9 38.7 35.6 64.1 97.5 33 58.1 89.3 53 16.8 60.1 41.2 52.1 94.1 52 25.8 42.5 48.9 116.1 29.9 53.4 57.4 42.6 75.5 66.7 79.2 66.9 58.7 29.8                                                                                                                                                                                                                                                                                          
36829_at 279.1 377.9 403.3 252.6 228.8 351.8 428.7 394.8 209.6 153.2 124.8 187.2 206.2 382.2 248.8 383.1 414.5 449.6 237 186.5 605 447.5 368.6 335 188.3 232 179.6 173.5 143.2 410.8 252 248.6 213 351.2 304.4 297.3 363 187.6 281.7 191.7 429.2 215.9 260.2 358.5 545.4 235.6 344.9 438.8 309.2 327.6 301.8 188.8                                                                                                                                                                                                                                                                                          
36830_at 184.1 34.2 57.1 67.5 696.1 99.2 10.6 261.8 116.8 129.4 431.5 906.7 69.3 122.8 123.6 101.3 214.5 85.5 120 132.4 151.7 290.8 298.7 319 453 83.4 51.7 107.9 346.5 38.2 36.4 124.2 428.3 183.1 145.2 533 42.3 183.9 122.8 81 387.6 1085.2 345 90 11.6 231.9 134 27.6 28.2 468.2 548.2 181.7                                                                                                                                                                                                                                                                                          
36865_at 118.6 116.8 71 121.3 61.1 85.6 66.4 95 116.9 83.5 68.7 83.7 34.7 70 59.9 71.7 23 97 43.8 75.4 58.3 53.8 86.4 148.7 70.7 66.5 84.9 69.9 71.8 48.4 147.7 54.6 60.1 107.7 79.5 65.6 76.9 83.7 71.8 93.9 77.7 30.2 99.7 61.6 27.2 59.1 98 142.8 78 76.6 95.3 47.6                                                                                                                                                                                                                                                                                          
36888_at 737.9 460.5 374.6 545.3 313.8 350.9 337.5 235.6 357.3 243.3 244.6 180 375.5 237.2 386.8 204.8 373.8 329.7 361.9 227.3 225.8 245.3 242.5 536 196.7 291.5 168.6 316.9 238 292.2 321 173 237.3 306.8 331.1 216.1 354.5 334.8 246.9 268.9 411.1 302.1 332.8 266.9 252.4 190.8 180.7 392 365.9 418.8 308.3 295.4                                                                                                                                                                                                                                                                                          
36907_at 516 720.3 588.3 516.6 409.8 428 513.6 530.8 344.3 282 219.2 301.8 456.8 409.3 552.1 493.6 239.1 582.3 504.5 283 540.8 375.3 351 503.5 305.3 300.4 407.7 329.7 298.3 500.1 663.3 279.7 355.8 499.9 299.9 378.8 665.9 312 342.2 366.4 580.4 558.8 301.4 363.3 330.2 226.6 415.1 643.1 604.6 682.5 556.6 188.6                                                                                                                                                                                                                                                                                          
36920_at 40.4 2.6 25.6 23.3 36.7 16.8 11.8 17.3 26.5 29.8 16.5 24.4 20.6 25 3.4 28.2 7.3 14.5 42.7 10.5 15.8 5.3 19 18.1 17 5.7 15.1 20.9 12.8 26.5 8.9 20.9 9.5 4.6 29.3 17.3 8 8.1 8 26.6 21.1 3.5 31.8 25.4 31.6 24.1 26.9 19.1 25.6 3.7 23.8 32.6                                                                                                                                                                                                                                                                                          
36936_at 283.1 363.1 270 180.8 299.3 346.6 407.6 301.7 566.8 465.9 427.6 464.3 362.8 294.6 384.4 314 161.8 420.9 349.6 226.7 393.3 278.8 320 285.4 520.3 468.7 494.2 304.9 265.7 288.8 364.4 326.6 344.6 373.8 184.5 273.7 236.9 1116.4 385.9 457.9 319.3 390.2 485.7 294.1 285.5 436.1 474.6 662.8 342.5 477.7 326.5 469.7                                                                                                                                                                                                                                                                                          
36994_at 441.1 744.3 637.9 655.5 756.9 778.4 1041.1 1145 1059.4 724.8 875.5 1795.4 980.6 994 772.4 1341.4 742.5 738.5 1392.6 1666.6 1174.1 895.4 1089.3 1044.8 1456.6 884.5 1253.1 1194.7 984.8 838.9 952.8 1289.7 768.2 906.1 629.1 1483 853.2 885.4 1216.8 907.4 958.8 1005 917 950.1 862.5 958.9 1051.2 744.6 1054.5 1076.5 905.2 781.9                                                                                                                                                                                                                                                                                          
37004_at 51.6 50.7 36.7 41.6 28.8 17.1 45.2 51.3 33.4 19 23.3 19.2 53.6 31 43.7 17.8 12.3 24.6 42.1 24.4 18.2 36.1 30 25.8 28.2 20.6 28 40.2 14.5 26.4 47.4 32.2 32.5 33.9 31.8 35.8 47.3 16.5 19.8 29.7 43.1 18.5 35.9 26.3 42.1 19.4 43.7 35.4 6.9 62.1 19 14.9                                                                                                                                                                                                                                                                                          
37005_at 722.6 2459.8 2042.5 850.7 3588.9 1161.1 1376.3 2310.1 564.2 495 781.6 1830.3 1781.4 3081.2 1571.6 3916.1 1396.7 1810.7 5207.9 1127.7 3784.9 1779.9 1908.2 1111.2 2711.9 1005 2210.2 1346.7 1681.7 3037.9 2016.6 2760.4 1763.9 1912 1679.3 2374.4 2745 573.3 2945.7 1409.6 1756 1704.4 835 5199.6 2955.1 2127.1 1859.6 1252.8 2032.2 1277.1 1530.8 813.9                                                                                                                                                                                                                                                                                          
37012_at 414.5 607.9 757.3 331.4 1013.7 755.8 782.7 771.6 756.4 870.4 964.7 1419.2 533.7 1187.2 734.4 838.9 842.1 729.6 1240.4 1133 855 863.9 1049.3 734.7 1304.1 907.2 765.6 963.2 1128.2 938.3 651.4 1434 865.1 739.1 807.5 859.4 816.6 899 1384.9 1014.7 713.9 717.3 818 884.3 908.3 1058.2 950.7 671.3 900 660.6 682.2 608.8                                                                                                                                                                                                                                                                                          
37020_at 11.4 6.6 6.8 3 4.7 4.2 4.1 4.5 6.4 2.5 2.5 3 6.7 4.4 7.3 3.1 11.8 3.8 6.8 2.9 4.3 11.5 3.7 7.6 5.5 4.7 3.7 2.8 2.6 2.6 8.6 2.6 3.1 4.8 3.3 3.6 4.8 2 3.4 5 4.9 8.1 3 4.1 6.6 9.7 3 19.4 4.9 8.7 6.2 2.9                                                                                                                                                                                                                                                                                          
37022_at 281.5 261.2 208.1 339.5 430.3 270.5 430.1 320.4 156.8 168.3 118.8 163.6 318.2 243.7 326.7 516.3 287.7 258.7 409.7 391.4 384.9 382.2 268.9 217 247.2 212.2 339 185.6 283.4 380 314.2 154.6 320.3 342.7 454.9 265.1 352.2 268.1 323.3 202.7 349.5 282 220.9 558 236.3 201.2 329.7 393 248.1 247.4 286.6 251.6                                                                                                                                                                                                                                                                                          
37028_at 186.6 595.6 220.8 244 297.2 331.3 367.4 237.5 286.1 508.6 118 279.7 226.5 238 270.1 414.8 292.2 363.2 314.9 150.3 283.7 317.1 362.8 303.4 131 160.3 149.5 291.3 139.3 181.1 218 304.6 222.2 275.3 156.8 571 239.4 262.7 280.3 215.4 341.8 297.2 205 241.4 219.1 314.3 265.4 271.2 214.2 280.3 242.3 305.1                                                                                                                                                                                                                                                                                          
37079_at 42.3 37.6 19.1 29.7 2.4 32.2 62.6 27.2 11.7 34.2 1.7 20.7 40.5 17.2 19.6 10.2 40.3 24.5 20.1 24.8 66.4 25.1 13.5 29.3 25.4 11.6 17.3 26.2 29.5 3.8 3.3 19.5 21.9 18.4 3.1 19.9 30.6 46.6 9.9 15.5 20.5 32.3 29.1 5.1 29 16 18.9 43.5 44.9 16.4 16.6 12.2                                                                                                                                                                                                                                                                                          
37117_at 157.8 313.7 209.6 259.7 436.5 217.4 228.5 271.5 269.3 274.6 193 269.7 245.2 162.6 366.7 191.5 232.7 383 202.5 181.9 169 154.3 320.4 455.2 268.4 293.7 362.3 168.1 237.2 214.1 255.7 172.2 224.2 278 181.8 233.7 179.7 156.3 249.7 118.4 371.1 293.6 174.1 356.4 175.8 123.6 179 468.7 193.8 248.3 278.9 269.3                                                                                                                                                                                                                                                                                          
37145_at 30.1 25.1 18 17.9 16.9 16 15.7 10.8 24.6 7.2 7.1 10.2 11.3 16.5 7.1 9 28.7 12.7 11 44.1 17.4 20.9 3.9 9.6 9.2 4.3 8.3 11 24.3 8.4 8.2 5.6 13.6 8 8.2 9.6 13.3 10.5 6.4 6 11 13 8.6 8.6 12 6.4 15.8 9.2 26.4 8.8 15.7 5.8                                                                                                                                                                                                                                                                                          
37152_at 35.6 31.2 74.3 129.2 151.6 105.8 115.3 90.4 11.2 44.1 62.8 98.3 56.1 103.6 108.5 134.6 87.3 80.4 49.3 58.5 92.1 80.7 133.7 154.3 78.4 106.9 70.4 23.5 145.3 128.5 48.6 68.2 51.1 104.7 115.7 134.6 75.2 14.7 72.7 40.5 55.2 38.6 39.4 164.1 119.8 154.5 18.9 80.2 30.2 78.7 110.7 28.5                                                                                                                                                                                                                                                                                          
37170_at 2.5 4.5 2.2 28.6 9.6 3.4 28.2 2.3 28.2 20.5 12.1 10.5 3 22.1 2.5 1.9 10.8 6.5 2.3 23.8 35.6 16.3 1.7 36.2 3.6 16.1 2.4 2.5 9.9 18.4 3.7 10.3 5.2 10 32.4 13.3 23.3 10.9 6.8 21.2 6 3.3 15.6 7.5 15.8 10.2 1.4 18.5 4 2 3.1 13.1                                                                                                                                                                                                                                                                                          
37201_at 192.5 167.5 76.1 112.1 122.9 80.7 127.3 61.8 103.7 40.8 41.7 69.2 96.4 67 93.9 69.1 119.4 106.7 85 58.6 112.4 100 53.6 116.5 41 83.8 56.8 95.4 92.6 39.5 116.4 29.7 88.7 83.7 52.6 70.5 95.1 47.2 78.3 62.4 95.3 114.3 76.9 62.7 76.1 34.6 65.2 83.7 164.3 94.6 78.5 51.6                                                                                                                                                                                                                                                                                          
37226_at 188.2 101.6 96.2 71.9 83.8 89.3 106.4 92.3 100.3 109.5 95.8 81.6 117.9 90.3 92.5 80.5 97.7 84.3 70.2 86.7 96.3 95.3 77.9 174.2 78 80.6 105.3 103.9 62.9 92.1 90.2 75.8 72.6 88.8 104 74.1 104.1 90 63.5 100.3 100.7 113 112.8 85.9 94.2 71.4 83 130.3 111.8 104.4 100.1 73.6                                                                                                                                                                                                                                                                                          
37232_at 141.1 33.4 63.3 15.6 66.3 60.1 60.5 44.5 53.8 63.1 50.9 52.1 59.8 37.5 58.9 37.9 69.9 35.5 13.8 37 103.5 96.2 55.5 50.7 32.9 48.2 70.6 64.8 36.5 73.6 37.1 36.9 58.3 53.7 51.9 60.2 100.2 43.2 58.9 60.1 62.8 14.8 60.8 42.1 59.4 33.7 49.8 40.6 59.9 47.4 52.5 39.9                                                                                                                                                                                                                                                                                          
37254_at 113.4 167.7 155 225 167.2 111.6 121 109.4 106.3 99.2 82.1 58.1 175.8 115.5 146.6 163 144.7 166.3 141.4 92.3 152.7 147.8 162.3 96.8 71.2 114 130 86.5 101.7 140 103.7 69.2 92.9 104.3 121.3 105.2 144.6 74.9 95.7 119.9 153 136.2 68.2 226.2 108.7 63.2 89.9 171.4 143.1 136.2 120.4 106.7                                                                                                                                                                                                                                                                                          
37278_at 249.3 174.8 133.2 188.8 126.3 170.6 204.4 116.5 111.8 108.7 67.5 120.4 140.4 100.7 159 193.2 154.8 185.8 145.2 138.4 132.7 111 131 109.6 105.2 89.5 88.1 116.4 121 157.8 138.1 59.1 110 169.6 126.8 66.6 173 96.4 99.7 111.6 161.7 216.6 91.7 192.6 143.4 72 90.6 141.8 118.3 110.7 163.2 56.2                                                                                                                                                                                                                                                                                          
37384_at 154.9 195 166.7 137.4 210.5 101 180.5 97.7 115.4 88.3 87.6 114.3 143.2 109.4 195.7 151.7 136.4 159.8 74.5 119.5 118.8 135.3 161.9 154.5 77.8 122.7 173.9 179 108.8 140.7 101.1 105 95.2 128 103.8 149.8 225 78.4 146.6 173.6 131.5 170 111.7 231.8 114.7 83.4 100.8 233 171 136.4 157 124.9                                                                                                                                                                                                                                                                                          
37408_at 251.6 245.6 327 403.9 500.9 325.5 323.3 266.3 163.7 198.5 144.1 152.1 243.8 360.7 299.4 509.3 562 368.7 505.5 157.7 418 281.4 393.9 291.4 197.2 239.7 393.3 151.9 268.3 478.4 396.6 157.7 232.7 308.5 352.5 647.5 416.1 144.4 181 201.3 303.1 306.8 148.4 729.3 642.6 288.2 292.8 325.9 328.4 237.4 301.7 211.3                                                                                                                                                                                                                                                                                          
37424_at 170.1 142.9 159.6 150.9 105.5 71.6 102.9 93.5 66 82.1 64.7 49.8 110 55.2 95.5 198.9 125.9 124.6 183.6 73 126.9 159.7 92.1 130.3 61.8 76.8 160.7 100.5 55 115.6 110.6 57.5 95.1 77.4 80.1 108.6 157.6 77 93 64.1 157.2 163.1 74.6 109.7 158.7 80.2 148.1 116.2 93.8 78.5 120 81.9                                                                                                                                                                                                                                                                                          
37425_g_at 38.6 25.9 35.9 36.7 51.1 36.8 35.9 45.3 16.7 38.3 48.7 53.1 88.3 41.1 58.1 62.1 49.7 58.2 45.7 54.4 48.6 43.8 48.8 45.9 60.8 44.1 80.5 68.7 27.6 55.4 69.3 20.6 41.3 37.3 21.5 78.5 62.9 39.1 49.6 31.8 39.6 60.4 41.9 59 78.7 34.3 42.6 46.7 43.3 26.9 38.8 18.8                                                                                                                                                                                                                                                                                          
37433_at 124.7 50.5 43.8 44.8 55 55.9 12.8 28.2 37.8 54.7 25.6 34.5 51 27.3 68.1 21.2 38.3 77.4 4.8 39.5 9.1 27.3 33.1 12.5 26.7 47.4 31.1 30.3 28.1 71.9 28 36.4 37.4 23.7 21.8 21.6 61.3 36.4 34.6 55 51.6 39.5 40.4 19.8 13.5 21.8 21.5 38.5 59.7 38.4 31.3 28.4                                                                                                                                                                                                                                                                                          
37462_i_at 255.7 293.1 102.2 313.7 341.1 181.3 169.9 104.8 321.3 219.2 200.4 210.6 143.3 189.9 215.4 261.3 287.4 332.5 190.6 343.1 211 181.1 295.1 296.9 278.2 318.1 232.5 344.2 214.8 206.7 168.3 185.5 129.6 178.7 232.3 230.7 237.3 193.6 321.4 198.5 200.5 174.3 202.2 362 268.9 260 151.4 180.3 194.9 159.2 129.1 245.7                                                                                                                                                                                                                                                                                          
37512_at 212.8 38 251.4 40.3 151.2 238 172.6 318.1 36 197.4 480.2 68.1 240.2 116.7 60.5 145.6 155.4 41.3 88.1 49.1 58.8 134.3 228.6 127.2 101 81.6 54.3 49.1 289.6 196.3 68.6 76.9 326.8 109.4 142.5 218.1 79.9 60 128.5 108.6 173.3 280.3 76.9 154.6 76.1 113 107.5 139.9 135.5 118.2 372.4 69.8                                                                                                                                                                                                                                                                                          
37547_at 139.5 37.4 22 5.5 54.1 7.3 45.3 21.2 14.7 12.9 36.4 20.7 37.1 4 6.4 21 22.2 17.9 4.8 32.2 4.3 7 3.8 17.8 12.8 11.6 5.4 53.7 33.7 23.8 16 21.8 9.5 4.5 61.2 34.8 29.7 12.4 28.3 36.9 47.4 3.8 37 26.3 34 16.2 5.4 46.9 22 15.6 39.2 32.7                                                                                                                                                                                                                                                                                          
37549_g_at 158.5 70 88.8 129.3 60.1 74.2 72.1 85.2 45.1 99 58.2 52 70.4 46.3 54.9 102.1 62.8 114.6 9.8 74.3 65.7 57.4 55.6 103 53.8 65.1 73 66.2 56.6 60.6 93.7 69.5 72.6 116.9 98.7 135.5 65.8 60.6 68.1 81.5 77.7 66.1 74.8 69 84.8 81.9 106.8 62.2 67.4 77.2 64.7 84.3                                                                                                                                                                                                                                                                                          
37566_at 22.1 14.8 21.6 3.7 25.6 37.3 73.7 14.2 28.8 16.4 18.5 10.4 52.8 28.7 41.6 6 54.6 32.2 26.8 24.5 6.2 22.1 25.9 54.4 12.1 18.1 16.1 25.7 25.4 18.3 28.7 4 24.8 49.3 2.7 11.5 41.8 15.9 11.9 23.6 39 70.9 38.2 30.3 37.2 5.5 22.6 38.3 51.8 19.5 41.1 10.9                                                                                                                                                                                                                                                                                          
37577_at 42.1 44.8 42.5 38.7 57.2 34.5 20.3 28.8 28.7 36.9 41.6 38.5 34.7 37.3 30.1 38.4 50.4 30.9 62.3 43.6 25.4 41.2 45 54.3 52.2 33.3 32.2 24.5 50.4 27.4 9.2 50.9 28.1 42 35.5 50.8 40 60.8 31.3 32.6 19.2 28.8 42.8 34.6 21.1 34.1 31.3 31.5 38.4 40.1 37.4 31.9                                                                                                                                                                                                                                                                                          
37586_at 63.1 72.1 69.5 89.8 59.1 71.4 56.2 79.2 74.7 13.7 41.6 44.8 40.7 33.7 96.2 64.6 57.6 77.8 12.6 56.1 104.2 23.6 60.7 61.7 59.8 23.6 57.3 42 67 53.8 82.1 31.8 39.8 50.4 46.1 59.3 77.9 15 35 18 58.3 60.2 39.7 51 28.2 26.8 48 65.8 51.6 51.7 60.3 27.1                                                                                                                                                                                                                                                                                          
37590_g_at 179.4 203.3 177.3 207.8 99.1 175.5 182.4 130 87.7 91.4 41.3 64.1 133.5 211 132.4 159.9 283.1 208.7 139.6 100.8 233.1 138.8 196.6 99.2 125.7 180.6 156.1 87.6 142.9 175.4 147.3 170.9 113.3 147.5 71.5 149.6 226.5 91.6 193.2 94 192.7 127.1 159.8 201.7 107.5 116.8 153.3 219.4 152.1 140.5 182.6 103.6                                                                                                                                                                                                                                                                                          
37652_at 41.5 127.1 117.1 56.4 189.5 150 154.7 150.9 118.7 115.5 104.6 157.6 131.3 191.1 159.2 171.8 99.4 168.5 202.1 175.4 147.4 86.4 182.4 182.2 141.2 150.9 129.2 105.6 139.2 199.1 170.5 108.3 88.3 145.6 118.1 181.4 180.9 74.8 164.4 59.2 107.9 196 81.4 207.4 154.4 109.5 156.3 246.6 210.9 174 113.5 110.8                                                                                                                                                                                                                                                                                          
37793_r_at 431.4 207.2 97.2 76.6 105.7 80.6 124 103.6 141 77.6 64.1 91.6 127 57.8 136.8 42.2 135.2 113.4 65.9 95.5 9 74.7 82.6 139.6 68.9 43.7 62.1 158.2 73.4 72.6 77.4 49.5 78.3 55.8 109.7 65.3 193.4 124.9 61.7 165.8 160.4 110.6 111.5 78.2 86.8 51.1 76.8 82.3 125.9 134 104.8 62.8                                                                                                                                                                                                                                                                                          
37796_at 417.8 275 162.7 172.2 159.3 160.5 170.1 120.7 173.3 126.3 123.2 140.2 196 94.5 197.1 123.9 193.4 256.5 133.2 150.5 140.2 183.2 131 213.6 128.8 135.1 130.5 237.2 103.9 141.4 186.4 85.2 173.5 151.4 242.7 166.4 270 159.3 136.5 198.9 182.5 151.5 183 123.6 170.6 115.2 118 140 218.9 223.8 161.1 147.3                                                                                                                                                                                                                                                                                          
37802_r_at 18.6 40.7 10.2 8.1 4.1 19.1 25.7 26 24.6 4.6 7.7 25.8 7.8 17.3 4.2 18.8 23.5 18.7 13.9 3.3 31 2.7 9.3 2.7 1.1 11.5 9.7 12.3 24.8 17.5 5.2 42.7 16.1 25.9 19.6 1 9.2 44.7 24.6 26.8 23.4 25.4 30.4 11.2 22.7 6.2 16.8 27.5 23.2 2.9 25 14.3                                                                                                                                                                                                                                                                                          
37831_at 147.4 235.3 130.6 181.3 258.2 135.4 169 163.7 184.7 206 169.1 233.7 79.8 145.6 123.5 130.6 196.6 261.5 103.9 147.8 111.2 145.7 229.2 284.2 215.5 164.3 173.3 270 67.2 132.8 162.6 121.6 192.9 153.2 143.6 161.7 198.5 189.1 120.1 128.4 187.4 223.8 178.5 153.6 151.3 121.9 179.3 288.5 198.6 262.8 131.1 180.2                                                                                                                                                                                                                                                                                          
37860_at 379.5 297.1 171.7 181.1 234.8 192 195 168.2 159.3 132.3 88.2 90.3 258 161.1 215.2 212.3 270 288.3 226 119.4 243.3 227.1 158.8 329.6 95.5 146.2 180.9 176.8 182.6 253.6 285.5 107.5 118.3 162.6 171.9 181.3 298.8 139.2 119.5 137.1 273.9 228.5 131.6 250.7 192.3 86.1 142.8 210.2 199.2 195.5 242.2 164.9                                                                                                                                                                                                                                                                                          
37872_at 210.2 147.4 118.9 152.6 97.2 94.4 112.8 84.4 116.7 92 78.8 97.5 80.1 100.4 146.9 103.1 145.6 117.3 116.4 100.4 45.8 76.5 85.9 126.8 76.6 69.8 111 134.6 54.9 115.1 84.3 70 125.3 122.7 57.4 86.2 100.5 98.8 71.4 83.2 127.9 87.8 84.1 99.9 104.1 51.3 60.2 121 119.1 109.4 87.4 83                                                                                                                                                                                                                                                                                          
37892_at 20.6 9.7 8.7 10.5 5.9 22.5 5.5 6 9.6 6.8 27.9 16 10.1 8.4 5.8 20 9.7 6.1 8.4 22.5 6.8 3.6 12.2 10.8 12.8 9.3 31.4 14.7 15.5 5.4 6.4 5.1 5.6 5.1 21.6 5.4 10 31.3 15.9 26.4 11.9 40.4 14.9 3.2 7.2 7.2 5.2 12.7 7.9 37 9.8 23.9                                                                                                                                                                                                                                                                                          
37943_at 76 86.8 56.4 68.6 86.4 73.3 48.3 56.5 88.9 68.8 50.5 57.1 70 61.2 97.1 46.7 69.9 50.8 47.3 63.5 57.7 92.5 69.2 90.7 53.2 19 56.8 85.7 49.6 60.1 58.5 85.6 51.4 50.4 76.7 45.9 62.6 34.1 58.7 48.4 49.6 69.9 52.5 60.1 52.5 23.5 20.5 61.4 35.6 77.4 28.7 39.1                                                                                                                                                                                                                                                                                          
37950_at 72.4 44.3 50.3 7.8 54.5 49.3 63.5 47.8 60.5 42.6 38.7 41 36 37.6 79.8 43.2 58.8 37.1 53.9 45.8 24.2 80.1 42.4 36.6 30.5 71.2 48.8 57.9 37.7 61.5 76.5 34.2 52.2 78.7 53.1 44.7 69.9 42.8 38.2 40.6 36.1 96.7 49.1 45.1 44.3 35.9 53.5 92.4 39.8 51.7 40.8 60.4                                                                                                                                                                                                                                                                                          
37953_s_at 142.1 70.9 65.6 78.6 96.8 60.8 85.8 89.7 55.5 33.7 31.8 50.7 22.3 42.3 118.4 14.7 58.7 61.1 36.4 12.9 8.5 53 52.2 88.6 31.2 59.9 31.2 74.5 74.6 24.5 24.6 44.1 16.3 51.6 59 56.8 44.2 28.9 48.2 44.8 59.7 52.9 15.3 43.9 17.1 20.1 12.4 129.2 79.3 48.9 76.8 51.3                                                                                                                                                                                                                                                                                          
37965_at 159.4 183.7 111.8 87.2 128.1 161.1 167.3 154 155.3 110.3 83.8 195.9 99.5 121.4 116.3 153 139.1 115.3 144.5 153.4 77.1 114 143.8 98.8 140.9 140.7 188.6 241.3 79.3 130.2 158.6 76.2 120.9 147.9 101 166.5 151.1 130.3 121.6 99.5 86.1 140.8 99.7 124.8 93.8 112.4 94.3 151.5 96.7 141.6 123.4 115.9                                                                                                                                                                                                                                                                                          
37966_at 143.6 187.5 92.4 120.4 83.4 91.9 125 122.1 79.3 111.7 88.7 127.8 101.4 95.6 141.3 161.6 188.6 112.1 106.8 95.7 12.9 144.4 136.7 108.9 95.7 136.1 102.9 176.7 86.5 57.1 87.6 59 84.6 119.1 89.1 91 102.7 119.2 74.3 123.2 95.3 82.8 89.5 87.6 85.7 87.8 55.4 133 78.6 89.7 99.4 110.9                                                                                                                                                                                                                                                                                          
37986_at 67.8 91 22.6 70.1 39.5 24.9 33 28.9 33.9 26.2 21.3 29.1 33 36.8 31.1 11.5 18.7 37.8 29.2 32.8 13.1 26.6 28.7 51.2 22.4 44.4 18.1 29.5 12.4 43.1 55.4 21.2 32.4 28.6 33.5 24.1 37.1 16.8 30 4.9 12.2 34.9 29.3 42.5 31.3 24.9 28.3 36.1 42.2 24.4 42.3 29.2                                                                                                                                                                                                                                                                                          
37996_s_at 145.2 113.5 114.4 119.8 117.6 110.4 116.3 79.7 59.1 74.4 56.7 76.8 126.8 135.9 106.4 132.8 131.3 122.4 155.7 94.1 117.3 131.8 120.8 92.4 123 113.1 107.7 125.7 88.6 104 147.3 78.5 104.7 97.3 124.4 128.6 191.4 96.9 147.5 85.8 131.9 121.1 102.8 139.1 104.2 138.5 94.7 140.7 133.8 93.4 78.6 73.2                                                                                                                                                                                                                                                                                          
38037_at 106.7 333 126.8 110.4 181.2 126.7 211.6 110.8 98.9 124.6 81.3 123.5 55.5 60.9 132.2 103.5 94.1 78.7 56.2 28.8 186.9 106 154.7 289.4 26.5 66.4 39.1 69.6 55.7 83.5 30.9 95 72.9 117.4 254.3 127.6 83.9 39.6 72.4 91.3 289.6 62 57.3 95.2 277.9 116.6 177 119.6 60.8 127.5 271.7 83.3                                                                                                                                                                                                                                                                                          
38043_at 30.9 28.6 25.7 83.7 158 18.9 140 74.2 132.2 113.8 294.2 183.9 136.2 147.1 117.7 198.3 182.8 123.3 113.9 131.6 98.2 54 70.9 132.5 129 110.3 152.4 150.7 145.9 117.4 132.3 172.4 136.1 104.3 143.8 111.6 106.5 103.7 167.9 136.9 25.7 113.3 72.9 277.4 86.5 133.4 91.4 99.4 105.7 31.9 131.1 56.2                                                                                                                                                                                                                                                                                          
38069_at 89.5 281.3 246.5 110.4 140.5 189 203.5 157.5 141.4 135.9 116.9 175.7 98.2 113.6 226.7 168.3 94 206 177.1 185.8 208.5 143.5 140.1 128.2 176.8 164 218.8 107.2 138.5 191.5 200.6 129.8 216.8 208.8 173.4 140.8 172.8 116.5 176.5 143 159.3 253.5 78.3 182.4 233.6 94.1 212.4 215.3 190.6 188.9 100.6 143.6                                                                                                                                                                                                                                                                                          
38149_at 132.5 200.8 143 142.5 103.7 134.3 181.7 109.9 95.8 60.3 56.9 78.7 119 119.2 136.4 102.8 113.4 143 148.1 129.7 93.7 132.7 109.7 110.2 77.5 62 94.5 82.6 48.1 136.2 166.7 53.3 134.8 105.3 108.7 194.2 183.6 76.1 80 160.7 171.2 126.3 80.5 102.6 129.9 68 110 130.4 109.4 145.3 131 63                                                                                                                                                                                                                                                                                          
38157_at 21.6 98 40 203.2 207.6 95 215 217.7 126.1 145.1 137.8 97.3 62.1 101.4 215.6 216.9 138.3 194.8 127.6 90.6 83.2 34.1 128.9 98 120.7 144.7 216.6 125.8 194.2 142.5 162.8 168.8 21.4 132.1 25 71.8 30.8 126.9 74.5 102.8 26.3 345.9 59 130.4 153 134.5 68.1 223.2 55.3 136.2 166.1 247.7                                                                                                                                                                                                                                                                                          
38158_at 109.8 83.3 62.7 52.7 57.6 38.8 66.3 66.6 22.4 10.9 45.1 49.7 33.5 82 140.6 71.2 68.9 87.7 82.6 38 87.4 81.2 78.8 18.1 33.9 35.8 72.3 69.7 54.3 75.5 85.1 11.9 54.8 100.7 45.3 141.7 112.3 36.4 5.1 28.2 90.7 106.8 45.7 32 14.2 9.1 81.2 108.5 96.5 77.4 99.2 30.7                                                                                                                                                                                                                                                                                          
38241_at 34.6 31 26.9 51.4 45.7 75.6 61.3 50.7 46 50.1 31.7 86.1 40.8 64.9 26.7 25.2 46.1 36.5 42 65.3 84.7 72.5 49.1 61.9 45.1 36.4 25.4 56.9 47.3 53.7 40.2 39.3 91.7 53.2 50.1 40 40.5 34.7 31.6 48.2 49 29.2 22.5 25.2 62.4 49.8 46.2 36.9 37.4 73.9 65.7 50.9                                                                                                                                                                                                                                                                                          
38269_at 584.3 466.9 366.4 377.1 581.5 462.5 343.4 398.6 298 332.1 187.7 305.2 383.7 331.5 402.1 467.1 412 533.5 447 371.7 510.9 455.2 466 542.8 354.7 336.4 443.3 379 375.7 442.6 359.4 224.1 299.9 348.3 376.5 401.7 457.7 334.8 369.8 374 456.9 476.6 332.6 370.4 510.2 263.4 371.2 532.7 428.9 457.7 344 321                                                                                                                                                                                                                                                                                          
38290_at 110.5 104.9 69.5 90.7 47 58.1 46.4 40.6 42.9 29.4 41.7 48.2 51.9 32.9 18.4 45.2 11.6 58.2 58.1 49.6 79.6 8.7 41.4 21 23.5 50.5 33 35.7 44.7 38 97.5 51.5 29.8 45.3 15.6 34.2 9.3 24.3 41.8 54.1 64.4 69.4 34.8 57.4 44.9 58.1 76.7 133 68.8 27.1 54.2 30.8                                                                                                                                                                                                                                                                                          
38340_at 284.1 346.4 179 212.7 297.2 205.9 253.8 270.4 209.4 204.2 231.7 157.3 222.6 171.8 346.5 285 196.3 340.5 262.7 208.3 229.7 256.5 250.6 331 238.3 248.2 225.7 269.7 208.7 350 294.6 125.2 189.3 220.4 198 225 267.3 163.5 218.9 240.7 274.2 270.9 143 287.6 317.1 144.3 256.2 334.8 283.1 288.4 262.9 150.4                                                                                                                                                                                                                                                                                          
38398_at 177.2 333.6 226.1 298.7 381.5 271.1 275.2 341.8 195.6 213.4 201.8 240 259 307.9 425.5 368.6 239.1 367.1 313.2 209.6 255.4 280.5 313.9 214.4 198.6 203.1 329.4 198.6 247.8 285 257 206.8 219.2 291.3 206.4 232.5 228 185 239.8 176.2 288.1 291.6 159 386 302.2 159.4 240.8 335.1 241.5 243.1 330.1 152.9                                                                                                                                                                                                                                                                                          
38447_at 926.3 569.8 501.7 413.6 321.9 274.4 378 245.8 388.4 332.7 218.2 317.6 429.6 218.1 427.4 324.7 360.1 450.4 479.1 306.9 456 360.7 287.3 389.2 255.4 305.6 262 374.8 217.4 377.1 341.3 234.5 232.8 339 297.3 295 538.8 336.9 373.4 437 479.1 406.7 361.2 297.1 313 257 294.7 418.8 423.8 444.8 528.4 289.4                                                                                                                                                                                                                                                                                          
38487_at 104.6 289.5 318.7 232 329.6 322 449.9 197.2 182 206.5 167.9 143.5 149.7 212 170.8 547.3 403.4 314.8 306.6 217.3 286.6 279.6 334.4 159.8 196.1 212 402.6 239.3 214.9 261.6 308.2 97 212.5 229.1 335.7 497.8 257.6 192.3 193.2 280.6 217 427.2 250.4 303.5 382 251.9 305.2 299.8 193.1 251.4 156 259.9                                                                                                                                                                                                                                                                                          
38521_at 278.9 186.3 234 254.4 117.1 178.6 125.7 89.3 146.8 128 64.9 51.9 122.2 75.4 132.6 114.9 84.4 164.3 34.2 123.8 171.6 151.5 78 81.4 82.8 92.2 92.4 107.5 85.8 126 149.4 80.2 117.2 100.9 122 179.7 316.4 73.9 102.3 113.2 239.4 131.3 94.2 88 101 72.4 116.9 192.7 190.4 169.7 156.5 89.9                                                                                                                                                                                                                                                                                          
38671_at 57.3 218.9 189.9 120 188.2 301.2 258 205.9 151.8 91.4 80.5 135.3 128.1 239.2 212.7 296 352 265.5 246.6 215.6 241.8 248.3 192.7 73.6 215.9 207.3 253.4 139.5 181.1 214.4 178.3 104.3 198.1 219.6 236.4 260.7 238.9 94.3 175.9 147 209.8 282.8 149.7 264.4 319.7 147.3 197.6 280.1 242.3 239.7 153.4 104.5                                                                                                                                                                                                                                                                                          
38691_s_at 231.7 266.8 126.6 177.9 50.7 140.3 39.7 163.1 92.8 46.6 26.8 79.3 186.7 106.4 87.3 227.1 114.7 154.4 179.6 87.3 194.8 112.2 105.2 74.9 54.7 65.4 127.6 92.7 54.5 130.7 154.5 19.6 87.8 125.4 111.3 136.2 216.2 85.2 109 114.6 112.7 190.2 88.5 119.8 120.6 108.3 143.3 65.4 36.7 196.8 144.3 85.8                                                                                                                                                                                                                                                                                          
38703_at 413.4 398 325.1 589.8 400.7 366.8 286.9 362 359.6 351.3 515 363.4 403.3 327.5 395.3 401.1 339.8 396.7 399.6 363.1 298.7 294.6 327.2 389.6 232.8 319.4 445.9 396.5 275.8 402 448.2 265.5 356.4 361.5 386.6 448 408.9 350.6 263.3 404.1 372.6 381.8 326.2 393.8 303.4 279.2 294.6 340 389.9 387 436.7 298                                                                                                                                                                                                                                                                                          
38707_r_at 1219.3 1345 1053.8 1108 701.7 938.4 878 796.2 618 539.4 425.7 481 884.5 650.7 797.5 813 813.1 1015.4 848.7 647.7 762.7 771.1 655.6 699.2 540.7 721.8 662.9 653.8 514 969.4 784.6 463.4 604.4 758.2 672.5 731.3 1367.1 581.9 578.3 575.2 967.7 706.9 674 628.6 687.1 474.3 672.9 1028.1 1099.9 1015.9 890.8 477.7                                                                                                                                                                                                                                                                                          
38710_at 1117.5 1420 911.2 1197.2 1199.4 787.1 721.8 889.2 724.4 654.5 593.6 517.8 1038.2 654.6 866.6 729.3 919.5 1186.9 855.2 608.7 931.4 739.7 741.7 968.7 756 883 647.7 645.2 549.4 854.9 876.3 597.6 795.7 904.1 640.5 758.5 1146.1 658.8 770.4 768.5 1095 977.7 784 808.8 821.6 502 866.8 864.3 922.1 997.4 1078.5 598.7                                                                                                                                                                                                                                                                                          
38766_at 83.5 172.4 135.6 119.4 107.3 145.5 125 125 121 82.5 95.5 150.2 126.8 111.6 147 142.1 61.9 181.1 163.9 98.1 193.8 130.6 124.7 28.7 119 107.7 145.3 189.6 110 139.9 160.9 122.4 157.4 111.5 87 111.6 135.2 180.3 142.2 133.8 184.6 159.1 97.5 174.8 175.1 82.3 138 153.2 184.9 141.8 150.6 90.2                                                                                                                                                                                                                                                                                          
38892_at 13.6 74.4 57 125.3 94.9 122.6 73.2 79.8 66.4 122.7 120.1 126.2 80.4 164.8 89.5 99 93.8 106 48 165.8 129.8 79.2 145 62.9 133.3 135.2 113.4 133.2 93.4 145 89.3 142 85.3 157.5 124 86.1 97.5 78.9 120.9 101.6 79 96.5 74 159.8 100.4 107.4 53.7 88.8 74.1 78.5 59 113.3                                                                                                                                                                                                                                                                                          
38918_at 99.6 165.9 138.2 147.8 140.8 137.4 172 68 98.1 76 137.3 109.2 103.5 133 125.6 139.7 101.2 176.7 159.9 91.6 148 128.9 147.9 121.1 91.8 125 133.7 114.1 113.7 155.8 145.6 103.1 102.6 126.1 110.3 133.5 166.6 66.3 111.1 67.4 151 87.1 87.3 130.2 113.4 94.9 89.5 158.5 123.6 132.8 109.8 115.2                                                                                                                                                                                                                                                                                          
38964_r_at 570.4 346.8 240.2 186 210.4 289.3 181.1 269 248.5 269.4 145.7 199.4 259.8 136.4 318.6 276.1 223.8 205.2 257 380.7 243.4 318.6 145.4 217.1 178 243 282.6 294.8 191.4 183.7 294.8 103.1 245 230.5 159 315.7 457.2 264.4 217 258.3 216.4 229.4 230.4 227 277.6 90.7 211.4 277.2 219.4 335.8 279.7 100.9                                                                                                                                                                                                                                                                                          
39248_at 145.2 539.6 956.9 909.8 792.5 546.5 803.6 653.4 330.1 498.9 555.1 285.9 918.9 1025.8 715.5 1609 110.4 662.5 1168.4 804.2 1341.5 574.5 1009.8 1036.5 917.9 419 1026.6 554.2 800.2 1556.3 477.4 1526.3 208.4 676.7 1427.8 584.4 701.6 298.3 1281.9 925.4 677.8 1163.9 503.5 1418.1 3933.3 633.2 758.7 464.7 802.6 257.1 803.1 971.5                                                                                                                                                                                                                                                                                          
39249_at 38.3 86.9 318.3 67.2 32.5 112.5 394.5 69.1 79.4 70.2 102.6 78.5 291.2 311.2 82 221.6 27.9 202.7 339.3 218.1 246.4 183.7 165.6 118.5 141.4 25.5 198.3 41.2 163.1 333.8 53.5 238.1 29.9 215.9 196.9 160.4 226.7 124.5 269.5 75 171.3 208.4 70.4 160.2 570.4 156.1 118.4 32.4 401.4 34 89.8 200.1                                                                                                                                                                                                                                                                                          
39313_at 69 46 33.2 5.9 21.9 22.2 32.6 18.5 33.9 21.4 14 23.5 27.6 15 26.1 19.5 30.3 33.2 36.5 22.5 59.3 16.7 22.4 14.9 12.8 17.9 27 28 28.8 22.4 41.5 14.8 21.2 20.9 35 22.9 24.6 19.6 22.9 41.5 31.5 37.6 35.7 19.5 24.4 20.6 19.7 27.5 45.2 34.1 34.3 27.8                                                                                                                                                                                                                                                                                          
39318_at 111.4 36.1 40.7 41.3 42.8 63.5 75.3 40 38.4 34.3 12.6 16.1 58 18.7 7.5 32.3 39.2 79.2 41.3 95.5 68.4 19.6 43.3 97.2 31.5 16.1 31.8 14.4 29.6 26.2 11.5 29.5 14.9 21.6 13.8 157.4 92 24.2 34.7 22.4 34 27.6 13.1 32.1 15.7 7.3 15.6 75.2 68.1 69.6 37.3 9.7                                                                                                                                                                                                                                                                                          
39402_at 211.7 181.8 182.8 144.3 101.6 151.9 137.2 101.6 239.6 102 83.5 84.4 92.8 135.6 147.9 118.3 57.8 109.6 93.6 72.4 178.2 154.2 125.7 211.7 68 87.5 96.8 102 97.9 71.7 106.3 94.9 122.3 154 164 230.7 159.2 63.3 114.8 136.8 183 131.4 150.7 98.6 152.2 147.7 213.3 109 81.4 132.7 151 88.5                                                                                                                                                                                                                                                                                          
39548_at 137.7 74.9 82.3 51.3 49 56.7 49.9 59.1 56.8 46.8 31.8 36 64.5 23.8 47 39.7 45.2 55.2 55.6 33.6 78.1 79.2 50.9 75.9 46.9 60.3 44.7 114.2 55.5 78.7 40.3 25.7 58.1 33.3 29.4 25.1 66.3 60.7 58.4 46.2 67.7 69 66.1 28.9 73.8 34.5 38.9 64.2 60 66.4 23.2 45.4                                                                                                                                                                                                                                                                                          
39549_at 10.3 63.7 12.1 27.3 77.7 43 24.1 13.2 9.2 49.8 19.5 17.4 34.3 8.5 18 26.7 61.2 28.7 5.2 13.3 30.7 21.8 25.4 46.5 26.9 41.4 15.5 34.9 41 38.9 9.5 14 42.6 21.2 68.2 32.8 10.3 27 30.8 37.2 32.4 26.9 46.4 28 21.5 32.3 29.2 28.2 7.7 2.8 13.4 20.8                                                                                                                                                                                                                                                                                          
39582_at 77.5 50.6 72.1 71.6 45 44.9 77.8 45.7 73.9 57.2 82 45.4 50.3 83 67 78.8 106.1 66.3 59.4 65.7 66 18.9 61.9 64.8 63.2 70.6 70.4 32.6 57.6 57.6 32.3 58.8 61.9 57.1 113.3 68 130.9 30.3 57.9 59.8 55.3 26.1 61.7 71.6 87.3 51 57.2 83.1 63.8 92.6 58.1 55                                                                                                                                                                                                                                                                                          
39650_s_at 72 91 88.2 123.7 238.3 137.5 113.1 75 59.2 64.3 95.9 54.8 91.6 75.5 172.4 113.7 125.2 199.7 94.5 63.3 111.9 107.7 137.5 113.6 56.6 94.1 202.1 71.8 92.1 124.9 122.8 85.2 124.3 65.4 68.6 118.8 99.1 88.9 91.1 68 112.7 149.5 57.9 136 109 45.8 92 166.7 165.3 92.9 106.4 87.6                                                                                                                                                                                                                                                                                          
396_f_at 1218.4 1365 927.9 802 499.5 685 685.5 625.8 545.9 260.2 190.8 495.9 617.1 559.2 702.4 517.9 444.9 799.7 513.9 618.8 401.5 669 426.6 651.9 324.1 438.3 392.7 542.3 417.6 464.1 692.2 278.3 580.5 672.1 471.5 580.2 1312 510.4 419.6 458.2 903.1 746.3 339 289.2 484 258.8 642.6 685.7 731.8 965 802.5 285.1                                                                                                                                                                                                                                                                                          
39705_at 202.9 146 85.9 126.9 104.2 118.5 165.7 97.5 131 85.1 66.1 93.4 92.6 95.9 169.6 112.6 150.2 157 121.8 80.8 178.6 133.3 99.9 181.3 104.6 125.2 109.3 103 139.2 119.1 163.3 92.7 82.5 130.8 97.9 124.9 116.6 75.3 117 81.8 156.9 110.4 109.1 159.3 124.6 49.8 122.3 153.7 171 87.6 175.5 101.7                                                                                                                                                                                                                                                                                          
39729_at 382.5 667.2 685.7 1059.7 854.8 709.1 637.4 1047.2 811.4 779.6 1144.2 864.4 952.4 926.3 1127.2 839.7 876.6 966.2 708.2 816.8 907.7 751.7 992.1 899.6 1095.9 1126.9 1133.5 976.7 1167.5 883.4 868.2 1063.3 926.6 799.1 797.1 694.9 559.2 734.3 952.6 1114 701.5 897.2 729.5 1019.5 720.2 921.7 1039.2 709.5 755.7 744.2 929.9 1228.1                                                                                                                                                                                                                                                                                          
39763_at 36.7 46.4 52.5 23.9 31 40.7 54.7 41.8 37.7 41.6 30.6 51.2 48.7 57.4 44.5 47.5 78.7 79.7 36.5 58.3 48.3 38.2 78.6 36.4 60.5 51.3 88.3 29.1 29.9 33.1 34.8 35.3 117 21.3 24.6 80.7 43.9 25.7 47.8 27 26.9 54.5 18.1 65.1 79.3 41 81.4 36.3 51.4 35.8 106 20.4                                                                                                                                                                                                                                                                                          
39817_s_at 433.9 474.8 451.7 485 383.2 402.2 435.6 503.4 466.2 379.7 492.2 503 407.7 379.3 484.7 482.3 425 527.9 535.7 372.9 412.8 435.1 461.6 524.5 424 473.9 514.6 542.3 327.1 440.1 547.2 363.7 547.6 568.6 322.9 399.2 449.8 335.6 381.6 417 468 406.3 375.2 390 370.8 277.7 401.6 572 558.6 544.2 710.9 300.9                                                                                                                                                                                                                                                                                          
39835_at 132.8 96.5 79.9 14.2 40.8 53.7 95.9 127.6 87.3 65 30.3 91.1 57.8 59.8 91.2 113.1 16.3 57.9 41.2 117.5 142.7 30.9 34 97.2 100.7 76.3 107.1 66.4 23 17.6 128.6 60.7 19.5 69.3 72.4 58.9 81.2 117.3 93.8 67.8 22.1 63.5 98.3 35.2 64 99.9 61.2 56.5 39.1 104.1 79.5 71.1                                                                                                                                                                                                                                                                                          
39854_r_at 455.8 932.6 704.6 690 878.7 732 852.4 604.6 313.5 499 336.5 710.4 433.9 613.3 323.3 764.8 626.2 539.6 1094.7 890.8 531 822.1 783.1 666.7 656 518.2 765.3 719.9 466.6 473.5 539.9 427.8 428.3 495.6 345 739.1 712.6 313.7 811.3 420.4 843.2 773.6 299.6 568.6 917.5 442.8 677.4 830.6 935.2 692.4 435.2 426.3                                                                                                                                                                                                                                                                                          
39891_at 41.4 74.7 46.3 99.9 41.6 69.3 71.9 29.7 70.9 57.5 47.3 42.1 63.4 59.6 53.2 43.3 45.4 78.9 50 50.9 13.9 59.6 56.2 86.1 80.5 70.2 67.3 70.5 44 65.8 56.5 51.5 52.4 71.6 63.5 74.7 68.9 62.1 54.2 37.4 85.5 71.7 27.4 44.2 43.9 39.7 66.7 41.5 35.2 84.5 80.6 42.5                                                                                                                                                                                                                                                                                          
39966_at 205.2 44.5 26.5 86.3 48.4 41.2 29.6 15.9 36 27.9 48.4 50.3 38.7 45.5 60.9 31.6 48.5 47.5 54.9 32.7 42.1 46.6 53.5 46.9 89.7 29.2 23.6 88.9 20 35.4 53.7 62.7 35 33.5 41.3 5.5 49.1 62.7 42.5 52.7 76.7 63.7 61.8 41.8 41.7 32 27.3 76.6 76.3 48.5 31.3 27.9                                                                                                                                                                                                                                                                                          
40016_g_at 122.9 277.7 190.1 193.4 333.4 173.4 236.5 158.3 119.1 130.6 65.4 88.9 188.3 213.9 223 342.9 272.5 228.3 171.3 295.7 251.6 158.1 273.4 289.4 173.8 141.8 133.5 86.7 217 318.6 145.7 149.2 193.9 101.4 190.8 264.2 227.9 75.7 195.7 161 304.6 300.2 125.4 319.6 558.9 206.9 159.4 264.7 205.8 211.3 258.3 92.4                                                                                                                                                                                                                                                                                          
40020_at 174.6 173.9 105.2 99.9 80.4 71.2 81.3 68.2 69.7 53.7 46.9 69.6 81.8 81 97.1 52.1 67.5 96.8 40.8 56.4 15.8 88.9 71.2 71.6 28.5 81.7 35.8 117.4 39.1 87.5 94.7 45.3 85.2 101.3 73.9 62.4 74.3 67.9 61.8 82.1 107.8 112.8 80.7 76.5 88.8 33.6 75.6 97.2 100.3 83.7 84.2 60.2                                                                                                                                                                                                                                                                                          
40093_at 366.1 1380.4 455.7 897.2 926 765.7 849.1 482 846.3 1082.9 725.9 1135.3 754.1 648.7 847.3 878.3 654.3 862 1601.5 1159.9 866 527.1 1103.4 946.2 939.8 1362.3 1054.8 1051.7 626.9 438.5 965 902.9 449.2 927.6 633.4 796.3 862.6 1376.5 1132.6 620.6 694.6 863.2 598.5 656.1 486.4 717.7 810 1335.1 1115.7 713.4 656.3 1412.1                                                                                                                                                                                                                                                                                          
40148_at 116.4 14.9 6 3.3 23.7 27.1 15.5 3 37.8 36.2 16.3 44.3 39.1 25.3 38.8 13.8 33.1 47.2 1.9 23.6 6.9 19.6 16.7 45.3 22.6 17.9 17.3 18.8 10.6 18.5 5.9 19.7 18.4 25.2 44.8 21.9 5 33.2 21.5 23.3 36.1 5.3 37.6 10.2 25.7 24.8 14.6 16.5 39.5 24.7 8.3 22.7                                                                                                                                                                                                                                                                                          
40149_at 211 217.2 158.2 83.9 168 148.2 162.9 175.8 123.4 112.2 93.1 102.4 160 141.8 204.6 121.4 156.4 175.1 161.1 85 172 124.5 133.2 173.2 107.3 187.4 167.1 143.7 137.9 175.9 190.5 109.2 129.7 180.8 112.8 90.7 216.9 133.2 143.8 122.1 169 187.4 107.6 166.5 133.6 120.1 122.5 234.2 164.2 149.1 164.5 132.6                                                                                                                                                                                                                                                                                          
40189_at 376.7 421.9 550.6 705.2 675.3 548.7 373.4 583.5 563.1 851.6 954.7 769 628.8 737.3 653.9 619.3 392.9 648.3 484.6 962 489.7 570.3 945 708.4 724.6 745.3 876.9 859.4 582.1 707 536.7 867.5 715.3 699.5 764.4 546.4 400.9 1026.4 652.4 701.1 735.9 457.9 875.3 755 686.7 858.6 503.1 381 553.7 603 732.8 1428.1                                                                                                                                                                                                                                                                                          
40225_at 346.9 416.5 325.5 621.2 702.1 415.8 331.8 546.2 327.5 419.2 325.6 340 383.8 292.6 464 355.1 471.5 536.4 555.4 354.3 485.8 349.7 418.8 556.5 424.3 492.7 593.1 349.1 414.4 388.3 275.5 379.9 303.3 427.3 294.4 322.1 417.4 249.4 449.9 301.5 413.9 531.2 265.2 563 481.8 398.6 296.1 594 329.4 330.2 446.6 369.5                                                                                                                                                                                                                                                                                          
40255_at 45.4 105.1 89.2 97.5 46.6 59 83.5 70.7 58.9 43.1 97.3 44.4 65 75 106.9 46.2 44.3 91 85 95.7 66.1 53.7 50.9 83.9 63 42.8 78.7 64.1 45 50.9 129.4 49.5 35.2 69.2 81.8 86.3 101.7 51.6 67.2 74.2 69.8 49.4 77.7 70.9 69.6 66.9 44.2 53.9 85.6 84.6 63.2 35.4                                                                                                                                                                                                                                                                                          
40273_at 43.8 98.5 47.9 124.2 114.7 76.1 104.4 79.4 100 90.6 107.1 154.8 101 97.4 54.2 115.5 89.3 129.4 111.2 158.2 90 65.8 113.5 174.7 116.3 139.8 129 51.6 111.9 80.9 147.6 76.5 99.5 63.5 77.8 102.8 40.4 86.1 122.5 98.4 86.4 45.8 95.2 104.4 74.3 129.7 74 107.5 146.2 76.6 90.4 78.5                                                                                                                                                                                                                                                                                          
40284_at 10.2 10.3 6.2 12.4 8 8.8 14.7 4.3 4.2 6.5 16.3 2.5 8.9 4.1 6.8 4.6 7.2 6 13.4 3.1 65.3 15.5 4.1 30.7 5.5 9.4 5.9 9.7 2.8 8.9 10.8 11.1 5.4 10.1 12.2 5.3 10.5 3 5.5 4.8 22.3 31.3 5.2 7.4 8.7 13.4 3.5 8.4 8 10 12.6 4.1                                                                                                                                                                                                                                                                                          
40359_at 444.4 963.1 557.3 723.8 548.8 502.9 501.2 598.1 346.8 415.4 386.8 366.8 498 408.7 684.7 499.8 448 529.4 585.6 406.9 599.2 398.7 507.1 417.2 413.2 453.5 694.9 664.8 358.6 558.7 539.5 276.5 578.8 636.3 420.9 469.6 589.1 423.1 360.5 448.9 556.6 735.8 387.4 557.1 592.7 248.7 464.2 820.2 621.8 621.6 613.4 410.4                                                                                                                                                                                                                                                                                          
40420_at 180.4 86.9 69.4 111.9 90.3 89 80.5 64.4 97.7 88.9 58.3 49.4 68.5 77.8 79.5 88.2 12.9 69.1 59.6 71.9 55.9 60.8 73.4 85.8 66.9 65.4 87.3 50.7 40.4 62.9 71.2 35 48.2 71.8 96.3 91.4 69.7 79.2 62.4 110.6 102.4 81.6 63.7 70.4 81.8 60.9 83 15.5 82.1 103.5 15.7 57.7                                                                                                                                                                                                                                                                                          
40446_at 397.6 469.3 557.2 951.8 853 583 702.6 541.5 351.2 498 498.7 510.8 589.9 546 549.1 760.6 625.7 667.8 790.6 794.6 731.1 542.6 785.3 656.3 494.3 566.6 548.3 503.1 563.5 778.1 605.3 623.2 358.3 546.9 832.2 656.3 873 372.4 600.3 495.5 616.9 604.9 434.1 1000.9 823.5 660.2 479.9 698.3 724.6 470.3 685.8 638.3                                                                                                                                                                                                                                                                                          
40465_at 29.2 102.7 121.8 48 127.6 97.5 126.8 133.4 91.7 94.4 78.1 74.1 88.1 115.1 149.3 103.3 87.8 124.6 108.5 109.8 138.4 136.7 134.3 100 138 101.3 193.6 80.5 118 130.5 116.4 134.6 107.1 116.1 101.9 142.9 82.3 106.3 104.5 97.4 97.2 98.3 68.1 109.4 154.2 115.7 85.5 112.2 98.8 124.4 143 116.6                                                                                                                                                                                                                                                                                          
40472_at 6.2 11.9 7.4 6.6 5 6.1 7.3 5 3.2 5 3.4 6 5.9 3.5 6.5 10 5.2 6.3 6.9 5 7.1 7.6 3.9 5.1 5.7 4 13.6 5.5 7.6 6 5.8 2.9 5.2 7.6 6 10.1 8.9 5.8 4.3 6.9 8 6 4.3 11.2 60.3 4.2 6.1 10.9 10.2 4.1 6.5 2.8                                                                                                                                                                                                                                                                                          
40489_at 312.9 299.7 236.2 202.3 125 203 336.3 170 175.1 168.3 124.7 290.5 152.5 196.7 106.7 303.6 146.6 280.6 369.3 332.4 194.9 245.4 168.6 262.9 241.9 203.6 177.2 274.8 130.8 147.1 224.3 173.1 168.9 240.5 121.8 233.5 357.8 215.2 254.2 111 176.4 155.4 184.7 177.1 203.7 240.4 188.2 193.8 363.2 222.8 172.4 186.9                                                                                                                                                                                                                                                                                          
40524_at 87.6 71.7 37.6 27.7 11.7 22.1 62.8 41.6 33.4 32.2 26.1 40.9 40 30.2 36.9 39.6 48.6 19.5 28.7 30.8 16.4 59.7 38 36.9 22.7 40.9 22.9 47.9 14.6 34.6 68.9 32.1 53.6 51.5 36.8 25.9 50.8 31.3 32 13.5 32.4 42.5 32.6 28.8 41.9 19.7 24.3 54.4 50 39.1 51.5 25.5                                                                                                                                                                                                                                                                                          
40560_at 24.3 29.8 25.2 33.2 41.5 103.3 30.4 119.7 19.2 26.5 57.2 21.5 69.6 74.9 26.8 92.1 131.2 19.8 38.4 44.7 143.3 94.8 103.6 45.7 57.6 26 101.2 27.6 119.1 79.2 93.9 36.9 82.5 42.6 109.3 67.4 14.1 19 80 18.4 22.7 25.4 26.3 91 175.9 41.8 14.3 150.9 110.1 22.8 20.9 10.2                                                                                                                                                                                                                                                                                          
40562_at 140 137.1 137.7 96.4 127.8 256 179.5 112.3 124.6 126.2 187.8 167.4 150.1 157.6 156 156.6 226.9 208.7 238.7 144.9 192 175.8 202.3 176.5 203.7 175.6 149.2 189.3 175.5 195.8 133.5 184.1 147.2 190.3 166.3 178.1 146.7 138.3 221.8 106.7 186.8 144.9 145.5 214.9 240.5 155.4 159.4 255 195.3 86.1 101.9 123.6                                                                                                                                                                                                                                                                                          
40569_at 143.1 223.6 196.6 304.7 253.3 163 244.2 261.2 194.4 191.4 138.1 147.1 226 162.2 343.9 144.1 275.8 371.8 285.6 122.7 330.7 148.7 223.2 164.3 156.5 205 204.1 235.4 239.8 265 240.6 114.4 176.8 321.3 239.9 181.3 176.1 129 171.8 179.9 274.7 296.2 190 198.6 192 141.5 153.4 352.7 207.5 152.6 228.7 221.9                                                                                                                                                                                                                                                                                          
40612_at 74.2 10.7 43.3 9.9 37.5 57.8 81.4 67.9 43.1 43.8 45.9 43.4 69.2 90.3 42.7 66.2 89.7 50.3 7.5 69.9 14.2 53.3 49.5 47.2 34.6 67.1 46.9 45.2 42.2 41.3 26.6 92 72.7 43.3 72.1 5.5 6.5 44.4 52.2 59.1 62.3 76.2 67.9 55.7 73.4 77.3 37.4 76.7 62.9 62.2 84.5 82.1                                                                                                                                                                                                                                                                                          
40640_at 86.4 169.5 51.6 79.9 83.4 85.5 67.1 66 64 51.7 52.8 56.3 54.6 61.3 92.2 79.8 65 104.7 93.3 73.7 76 71.8 90.1 103.4 45.6 51.1 68.3 71.1 59.8 89.8 82.7 45.1 82.2 87.1 87.3 77.6 89.4 44.1 56.6 80.2 88.7 85.2 68.5 110.2 80.8 49.2 61.2 78.7 95 65.8 91.4 67.2                                                                                                                                                                                                                                                                                          
40665_at 53.5 28.6 5.7 23.8 1.6 19.9 13.5 0.8 23.6 16.2 18 20.7 15.4 12 11.4 0.7 5.5 19.4 9.5 14.4 56.2 21.6 3.3 16.2 10.3 8.2 4.2 16.2 17.8 13.7 4.1 13.6 18.9 15.5 14.9 13.5 26.8 26.7 21.3 40.1 29.6 25.9 17.1 2.9 15.9 30.4 13.2 32.5 20.6 25.8 12 22.8                                                                                                                                                                                                                                                                                          
40687_at 35.8 29.8 50.6 14.3 15.2 41.2 15.1 14.1 26.1 51.9 13 52 11 27.1 18.2 61.6 110 53.1 45.4 55.5 15 51.7 46.1 76.1 40.5 63.9 75.3 58.6 27.8 29.5 16.1 31.1 9 13.1 45.7 14.3 61.7 38.5 31.5 35.4 63.3 113.6 43.7 31.9 10 35 36.9 25.3 32.4 44.4 10.3 35.1                                                                                                                                                                                                                                                                                          
40829_at 300 481 381.1 299.7 361.8 420.3 343.8 315.5 318.5 235.9 253.6 328.1 350.3 335.4 312.4 360 406.2 503.9 370.8 396.7 316.2 250.9 345.8 387.9 328.7 353.8 354.2 343.2 334.4 434.5 317.4 261.4 287.3 422.9 269.7 320.6 420.5 285.1 295.3 318.3 483.6 309.1 226.4 427.3 464.4 290.5 286.1 417.9 378.6 448.8 393.1 253.7                                                                                                                                                                                                                                                                                          
40837_at 233.3 377.7 290.9 131.3 297.3 297.9 344.7 359.4 195.4 119.4 119.3 183 531.2 373.4 326.4 354.8 439.9 376.3 348.2 200.6 454.3 387.7 305.8 387.4 183.3 239.3 202.6 220.6 272.6 495.3 292.5 209 203.4 407.1 202.5 232.5 352.1 157.7 264.8 202.6 263.9 299.6 191.5 394.1 386.2 184.9 374.5 351.8 456.8 224 403.7 112.5                                                                                                                                                                                                                                                                                          
40850_at 20 43.3 30.5 9.8 42.4 37.2 51.2 34.2 40.5 61.7 95.7 157.6 22.8 32.9 21.2 23.9 10.1 28.8 226.4 234.6 171.2 18.4 32.8 19.7 167.5 36.8 63.7 183.9 14.9 38.5 51.1 186.9 30.6 51 19.7 42.4 23.1 141.4 256.9 90.3 15.8 16.2 25.2 43.6 23.8 226 17 28.3 76.6 21.3 15.7 79.3                                                                                                                                                                                                                                                                                          
41037_at 60.1 83.7 79.6 12.2 64.7 34.9 72.4 10.8 38.8 42.1 17.7 46.1 10.5 25.8 28.2 39 138.8 53.4 17.7 35.4 20.5 49.7 74.3 52.2 22.3 44.5 75.3 40.7 36.5 42.9 50.4 6.6 64.2 45 42.6 88.2 70 9.4 32.8 40.9 64.4 50.1 36.5 41 38 57.8 23.4 38 63.5 72.2 53.3 47.1                                                                                                                                                                                                                                                                                          
41047_at 83.2 198.5 134.1 160.9 313.6 188.3 168.7 153.5 244.7 248.6 249.5 301.4 178 180.9 223.1 269.2 196.7 164 200.9 220.8 222 160.3 220.7 262.9 336.8 264 314 346.9 206.6 219.2 226.2 246.6 208 137.8 239.8 174 167 251.3 322.2 230.6 191.4 187.7 179.4 277.9 264.3 248.7 166.3 176.2 269.7 193.9 133.2 242.3                                                                                                                                                                                                                                                                                          
41113_at 120.1 101.5 97.5 99.3 60 93.3 57.6 64.3 80.2 53.4 45.2 41.4 79.6 49.3 85 39.3 72.3 108.8 17.5 80 112.7 49.3 70.7 100.6 71.8 72.1 81.8 65.8 64.2 57.5 109.2 43.6 55 120.4 61.6 80.9 64.3 79.6 78.8 66.7 114.3 86.3 93.4 72.3 85.4 67.2 52.1 107.9 78 96.6 76.7 42.4                                                                                                                                                                                                                                                                                          
41160_at 142 347.5 278.7 219.2 473 232.4 283.6 375.5 277.1 326.1 425 344.5 242.9 266 411.6 411.9 271.8 422.5 406.9 305.6 294.8 188 409.6 408.3 347 290.3 545.1 471.5 285 256.4 385.6 354.2 235.7 283.7 282.6 254.3 290 343.7 366.8 327.6 300.1 355.6 333.6 502.7 306.1 344.2 247.1 458.3 240.5 324.2 222.2 221                                                                                                                                                                                                                                                                                          
41220_at 449.1 376.7 1005.7 2253.4 1341.5 986.8 351.1 735.5 1223.9 1335 615.3 469.5 849.4 805.4 1735.5 1699.2 1304.3 1347.1 1427.3 1393.5 1645.5 934.7 1610.7 1121.8 1223.5 1744 1173.4 727.4 1569.5 1114 659.4 531.9 776.8 1266.9 1427.6 1031.3 1227.4 1012.6 1057.1 1549.8 817.3 1119.5 1209.1 1676 1855.7 936.1 1079.9 998.6 925.5 666.6 684 1312.6                                                                                                                                                                                                                                                                                          
41329_at 164.7 94.4 58.8 91.2 83.2 66.8 92.8 61.6 80.1 84.8 119.8 61.7 67.9 101.8 87.7 58.1 91.4 92 83 76.2 28.3 37.7 84.3 104.2 74.9 92.9 73.5 75.5 75.4 79.5 53.1 71.3 68.9 56.4 69.8 79.7 79.8 111.2 48.9 77 85.9 94.9 72.7 68.9 60.3 49.6 66.5 81.6 68.1 69.5 96.2 99.5                                                                                                                                                                                                                                                                                          
41386_i_at 498.9 898.9 396.8 317.5 201.4 436.4 582.5 270.8 320.3 374.1 116.7 336.9 250 259.8 300.4 275.3 206.6 355.9 266.9 263.8 263.1 406.5 303.9 726.4 161 309.7 324.5 394.9 290.5 230.2 238.9 222.7 366.7 481.5 356.2 405.3 365.8 236.9 307.7 162.8 310.9 267.5 339.7 222.9 418.3 286.4 430.8 512.6 406.3 320.6 285.4 497.9                                                                                                                                                                                                                                                                                          
41387_r_at 200.4 370.8 130.8 154.7 167.9 160 201.3 246.5 122.3 163.4 77.5 158.6 127.2 148.2 175 109.3 165.9 208.9 158 131.6 295.8 190 147.4 262.6 122.4 157.5 115.1 138.1 144.3 234.6 281.3 98.4 113.4 198.1 180.4 172 178.1 89.8 144.1 123 193.9 170.3 110.4 121.8 166.5 164.7 195.8 231.7 197.9 152.7 213.8 155.8                                                                                                                                                                                                                                                                                          
41397_at 24.2 35.9 19.7 20.7 73 23.2 47.7 64.3 21.9 44.7 38.5 33.7 77.3 30.8 46 68.1 53.1 51 22.6 41.9 7.1 23.8 65 23.9 50.8 23 41.8 16.9 52.2 38.9 24.2 22.5 36.9 95.8 47.7 54.5 109.5 14.5 28.2 42 105.3 67.8 21.7 63.7 38.8 25.6 13 49.9 20.8 36.1 42.9 23.4                                                                                                                                                                                                                                                                                          
41469_at 218.9 122.8 89.7 93.4 71.8 102.2 138.8 70.7 71 58 44.8 42.2 68 59.7 105.6 134.2 103 116.2 105 69.1 117.4 118.4 83.8 80.9 61.3 70.1 68.7 76.5 62.3 59.1 114.5 32.3 101.1 84.9 59.8 73.4 67.9 56.3 53 74.1 118.1 56 66.6 58.4 70.2 35.1 66.9 95 114.7 95.9 81.2 61.8                                                                                                                                                                                                                                                                                          
41512_at 44 17.5 80.2 42.7 117 70.6 33 65.9 67.3 64.2 58.7 60.8 71.3 64.9 61.3 71.8 69.5 68.4 74.3 76.2 109.3 86.8 69.7 76.2 63.4 62.9 72.9 74.7 49.3 69.7 60.9 70.7 92.3 40.1 58.3 85.6 53.7 54 74.8 76.6 70 88.4 42.5 75.1 83.3 43 47.3 18.2 39.5 83.7 57.1 62.2                                                                                                                                                                                                                                                                                          
41553_at 195.8 82 56.6 90.9 68.7 64.6 85.7 40.1 49.8 38.4 25.5 34.7 19.1 45.5 65 32.5 41.3 74.9 51.5 38.3 58.5 49.1 60.8 101.3 17.2 29.5 8.4 56.1 29.2 44.4 30.2 44.6 41.5 71.1 52.9 38.5 70.5 39.3 33.7 32.5 61.2 75 37.3 58.8 41.7 22.7 61.8 35.5 97.6 37.8 73 34.7                                                                                                                                                                                                                                                                                          
41577_at 26.5 7.9 6.4 10.5 9.2 13 18.5 11.3 9.9 15.8 6 10.5 7 8.1 9.6 9.4 9.6 7.5 13.2 13.5 3.8 11.3 8.5 10.7 9.8 5.4 6.6 9.2 8.3 5.7 4.6 7.1 9.1 16.5 9.5 9.9 14.9 6.4 8.5 8.9 5.4 7.7 9.6 6.1 22.7 8.7 7 4.9 9.8 16.4 16.1 6.6                                                                                                                                                                                                                                                                                          
41644_at 317 296.5 290.8 245 323.7 221.7 212 271 220.5 222.5 239.2 418.7 279.5 191 372.3 228.1 296.1 270.4 199.7 208.9 278.1 206.1 301 276.3 327.5 249.5 309.4 355.9 213.3 256.7 199 257.8 186.1 251 212.4 204.3 234 256.9 303.1 284.1 301.6 376 237.9 254.5 276.7 262.6 214.5 297.2 256.1 328.6 353.7 246.1                                                                                                                                                                                                                                                                                          
41657_at 165.4 180.9 158.4 38.9 148.5 55.2 51.9 222 143.3 93.3 145.2 109.4 33.6 138.1 220.5 201.6 112.4 232.2 189.2 193.2 175.5 136.7 138.4 127.6 147.5 111.1 254.9 233.8 83.4 95.2 93.2 106.6 106.1 156.7 113.2 207.4 43.2 218.6 223.5 156.1 248.4 203.6 97.5 171.6 147.6 164.6 117.3 218.2 88.5 196.5 61.5 159.4                                                                                                                                                                                                                                                                                          
41660_at 77 51.1 47.3 40.4 44.9 44.1 33.6 77.3 32.8 6.6 30.9 49.3 33.8 46.1 72.6 28.9 10.4 53.3 139.8 22.3 126.8 63.3 46 21.4 64.1 15.4 32.1 51 57.8 49.7 14.6 99.3 17.6 51.5 52 8.4 61.4 6.5 65.9 28 45.2 22.3 34.2 56.4 89.7 31.5 30.3 32.5 56.7 11.9 64.4 22.8                                                                                                                                                                                                                                                                                          
41856_at 341.2 413.1 249.6 154.9 216.8 201.3 258.8 192.5 195.5 131.2 106.7 143.1 216.5 231.2 196 276.7 223 240.7 259.9 159.5 220.3 244.8 188.3 213.2 140.7 154 202.1 243.4 161.5 287.8 277.1 122 174 170.2 151.8 225.7 309.4 186.9 196.6 178.9 273.8 214.1 162.4 153.4 256 86 216.9 239.5 256.3 252.3 287 122.8                                                                                                                                                                                                                                                                                          
41858_at 95.9 194.1 164.6 116.5 145.5 117 121.2 181.3 108.9 153.9 151.4 123.7 151.2 142.7 152.6 120.2 92.9 223.8 110.8 150.4 208 188.8 151.5 139.3 136.2 140.7 121.3 157.6 169.9 142.1 125.6 163.6 172.6 206.6 91.8 206 111.4 155.4 158.5 92.5 81.6 201.2 140.3 164.8 241.9 95.4 142.9 113.9 101.4 132 112.7 127.2                                                                                                                                                                                                                                                                                          
564_at 282.7 355 270.1 97.8 268.3 320.5 242.1 225.1 219.6 196.2 241.3 223.3 194.3 200.8 256.8 237.7 252.7 297.2 280 233.7 296.3 225 247.7 233.9 339.9 256.8 216.5 262.5 228.5 317.3 224.8 234.3 248.4 255.2 266.4 173.8 244 208.6 368.4 184.1 233.5 202 220.7 267.4 317.5 212.7 255.6 416.1 217.8 177.7 128.9 203.5                                                                                                                                                                                                                                                                                          
632_at 452.6 306.4 287.3 212.3 287.8 294.5 397.4 278.2 361.6 327.9 258.3 352.8 278 264.5 324.8 394.7 307 404.8 434.8 366 297.9 294.1 313.5 290.9 229.2 259.1 371 429.2 225.4 307.3 325.5 221.5 285 346.6 231.2 375.9 414.3 296 288 299 366.5 365.1 255 316.2 320.6 240.3 282 366.1 439.9 371.9 402.5 269.6                                                                                                                                                                                                                                                                                          
635_s_at 32.5 103.7 79.4 37.2 65.4 105.2 101.2 84.1 83.1 46.4 54.2 70 70.5 76.7 87.2 86.8 94.2 118.1 82.6 83.8 71.7 87 69.7 61.8 87.9 60.4 77.7 66.9 51.2 73.9 128 63.2 89.6 69.3 77.2 70.4 104.6 93 76.2 59.7 77.5 89.6 77.3 99.8 108.5 68.1 78 78.8 103.3 102.7 57.8 53                                                                                                                                                                                                                                                                                          
823_at 142.8 142.3 260.9 171.2 153.5 316.1 327.8 156.6 149 126.9 56.2 91.1 141 224.5 258.5 379.5 210.1 295.3 212.3 127.7 242.8 258 283.3 220.4 141 144.2 157.3 171 136.4 179.5 163.3 126.3 141.5 190.5 275 265.5 278.3 97.9 229 227.3 244.2 122.4 134.8 323 274 156.8 175.8 215.2 153.4 158.4 182.8 140.2                                                                                                                                                                                                                                                                                          
42361_g_at 32.1 44.7 26.4 32.3 53.9 44.9 48.9 44.7 31.2 27.6 26.7 15.2 46.1 42.6 42.3 61.1 48.8 45.7 66.9 44.6 37.5 24.3 53.3 52.8 26.2 32 68.5 37.9 31.5 62.5 39.7 25.3 40.8 43.2 46.9 41 43.2 31.8 41.8 32.5 35.1 41.1 24.3 81.3 45.1 37.4 38.7 37.7 51.8 30.8 48.2 29.8                                                                                                                                                                                                                                                                                          
43427_at 62.1 104.2 151.9 127.9 293.6 144.2 103.9 107.2 59.6 68 44.3 60.2 103.5 113.5 144.8 114 200.1 180.9 169.5 67.4 173.9 137 180 140.6 67.4 109.8 110.7 64.8 121.2 202 145.9 80.7 79.3 129.4 165.4 91.3 187.8 66.3 146 111.8 150.6 166.9 107.3 354.8 199.1 99.6 107.7 190.6 133.2 75.2 116.2 56.8                                                                                                                                                                                                                                                                                          
43511_s_at 256.8 319.7 255.1 219.9 158 279.9 223.3 299.6 190.9 153.7 93.9 198.1 299.8 293.4 207.7 329.9 207.5 252.6 224.5 331.2 273.8 187.6 297.6 208.6 260.2 183.9 214.3 187.8 220.5 260.1 221.1 244.9 176.3 222.7 222.8 212.8 358 161.1 239.8 177.9 271.4 200.5 244 355.4 231.4 214.2 167.2 246 280.1 184.8 280.5 288.2                                                                                                                                                                                                                                                                                          
43544_at 60.4 150 113.9 261.4 362.3 147.9 149.7 209 101.9 131.6 149.3 129.5 103.8 149.6 237.4 241.3 138.4 200.1 224.9 148.4 243.2 144.2 272.8 168.5 185.4 146.6 225.1 162.2 172.5 249.3 154.4 178.4 163.1 161.9 147.9 246.8 137.6 87.4 202.4 146.3 175.3 204.8 108.4 297.6 196.4 156.1 107.1 271.4 147.8 151 121.8 145.3                                                                                                                                                                                                                                                                                          
43934_at 188.8 240 118.3 121.2 117.9 71.4 135 115.7 108.1 97.2 66.5 127.6 31.1 57.4 81.7 68.7 163.4 90.3 62.3 130.9 46 92.8 99.2 202.3 103.1 44.8 27.1 136.2 30.9 107.6 161.7 47.1 84.1 72.2 56.8 81.4 138.1 114.7 63.1 75.4 124.9 128.5 87.4 106.2 68.4 68.3 114.3 116.6 159.6 85.4 150.2 33.2                                                                                                                                                                                                                                                                                          
43977_at 435.7 525.6 363 476.9 522.1 334.2 448.1 400.3 325.1 393.3 356.9 308.4 339.2 325.7 545.5 402.8 396.4 441 465.9 261.9 379.3 338.6 450.8 440.2 367.2 409.8 532.2 390.3 313.6 327.6 436.3 259.4 366 425.2 307.5 361.9 355.5 333.2 399.9 343.1 431.8 494.5 282.6 438 301.9 251.1 304.3 574.1 460.3 425.1 407.9 331                                                                                                                                                                                                                                                                                          
44040_at 179.7 243.2 129.2 174.3 126.9 128.8 138.4 136.5 88 57 66.6 66.1 128.8 109.8 169.4 122 144.2 162.5 111.7 121 138.9 123.4 147.3 147.8 83.5 86.9 139.1 110.3 79.3 160.1 167.4 70.3 124.4 107.6 81.5 112.9 161.6 82.7 55.5 95.5 130.9 175.6 99.5 124.4 111.2 62 119.2 123.6 138.4 100.4 160.8 61.1                                                                                                                                                                                                                                                                                          
44065_at 10.7 22.5 32.8 78.9 70.6 12.3 24.1 37.6 36.4 36.2 61.9 67.9 22.9 35.1 44.9 41 21.7 15.9 74.1 31.2 39.1 5.2 30.1 53 58 55.2 54.6 58.2 28.6 55.9 52.7 47.2 63.7 62.1 50.5 35.5 14.1 41.6 38.7 47.8 24.5 63.1 25.1 31.5 32.7 48.8 49.6 60.4 32.8 35.4 84.4 27.7                                                                                                                                                                                                                                                                                          
44111_at 148.2 73.2 74.3 81.7 166.9 113.7 111 91 106.1 103.8 80.8 121.4 108.2 134.2 128.2 83.2 126.1 185.1 94.6 70 87 100.3 121.4 80 112.8 107.1 89.7 121.6 97.8 108.6 103.4 135.3 81.4 100 82.6 104.1 129.5 96.8 138.8 151.4 127.6 117.1 93.2 140.8 85.2 106.9 120.7 144.2 95.3 89.6 141.4 58.6                                                                                                                                                                                                                                                                                          
44120_at 109.5 91 71.5 144.8 136.7 97.3 129.9 121.1 86.3 99.5 123.1 93.1 114.4 90.6 124.8 120.3 143.4 78.8 150.9 110 132.7 119 142.9 141.6 137.9 113.4 141.5 203.6 117.1 111.8 78.8 108 114.7 106.9 76.4 132 124.5 101.5 107.3 125.8 132.8 144.8 84.5 149.5 120.3 110 136.5 124.5 129.4 135.5 134.7 104.4                                                                                                                                                                                                                                                                                          
44146_at 255.2 404.7 282 377.7 333.7 310.7 383.6 292.9 204.7 200.2 170.6 224.8 308.5 246.1 350 294.1 278 380.2 279.1 204.2 225.1 305.6 287 484.9 282.1 270.4 222.7 252.6 295 384.1 223.6 223.1 218.8 335.7 218.6 250 281.2 214.5 212.9 222 272.6 382 241.9 308.6 364.1 213.6 356.2 483.5 316 267.8 295.6 243.9                                                                                                                                                                                                                                                                                          
44563_at 436.8 330.9 324 318.9 311.9 232.6 311.2 256.7 215.4 238.5 251.2 147.2 280.6 182.4 292 223.6 265.7 248.1 337.1 187.4 272.5 197.5 215 316.2 155.7 195.3 279 276.8 198 298.5 350.2 205.2 205.2 247.1 226.1 227.3 340 209.5 198.8 242.9 251.8 290.9 216.9 240.2 271.3 146 229.1 309.6 325.5 261.1 257.6 179.4                                                                                                                                                                                                                                                                                          
44617_at 414.6 323.8 228.2 304.2 267.9 230.2 264.7 275.1 203.4 212.1 240.6 186.7 234.6 214.8 273.2 253.2 212.7 308.4 324.9 236.6 259.3 199.9 216.8 309 209.3 188.1 275.4 233.3 179.6 223.7 278.9 178.6 182.7 211.2 196.2 225.9 383.3 203.9 221.3 214.9 252.8 288.4 191 232.7 218.5 183.1 183.1 322.3 306.8 302.5 214.8 168.1                                                                                                                                                                                                                                                                                          
44654_at 357.3 380.4 383 590.5 487.1 334.9 379.9 493.4 224.8 338.7 416.6 443.6 333.3 342.7 446.9 435.3 390.6 450.4 486.1 291.5 308.5 386.3 439.5 458.8 509.9 342.9 540.8 412 462.1 395.5 455.2 367.4 482.1 395.2 324.7 422.2 455.5 228 481.8 493.4 510.6 317.7 335.3 411.5 299.8 355.2 380 439.8 421.9 484.2 478.2 305.3                                                                                                                                                                                                                                                                                          
44669_at 68.1 73.4 71.4 96.1 129.6 32.6 98.4 88.2 55.8 63.6 78.7 69.5 77.7 60.5 113.6 90.9 94.9 95.9 84.9 71.4 143.2 51.9 43.6 109.6 98.9 74.3 72.7 45.2 100.3 86.7 106.8 44.5 83.7 67.4 106.8 61 78.7 105.3 91.9 102.3 75.8 102.5 74.3 79.2 70.1 64.4 49.2 86.6 50.5 101.6 92 69.6                                                                                                                                                                                                                                                                                          
44673_at 164.9 138.2 96.8 141.8 102.1 169.8 99.3 111.6 100.9 77.5 46.2 79.9 136.3 56 135 70 154.4 82.1 35.7 93.6 201.6 205.3 103.9 109.6 79.7 47.2 117.4 60.7 86.8 121.4 163.5 33.9 101.4 129.7 97.5 104.3 169.7 84.1 66 113.3 119.2 167.8 66.7 70.4 114 52.4 145.8 146.9 162.5 113.7 126.4 72.2                                                                                                                                                                                                                                                                                          
44696_at 307.2 215.2 169.1 249.1 209.8 148.9 251.6 183.4 121 144.1 173.5 144.6 172.5 160.1 199.2 218.3 225 240.7 252.8 113.7 169.9 163 203.8 187.3 154.8 159.2 211.6 216 188.9 184.3 162.1 200.1 137.4 199.8 165.5 134.4 253.7 175.2 179.1 152 269.4 256 131.6 224.9 161.5 127 173.3 202.1 187.2 217.9 278.5 201.3                                                                                                                                                                                                                                                                                          
44702_at 240.9 264.1 147.7 254.2 231.8 203.6 173.3 165.1 152.9 133.7 93.1 118.8 185.8 182.8 164.8 247.2 267.5 321.5 149 136.4 245.1 231.8 188.1 135 136.3 154.3 151 147.7 162.4 243 227.9 160.1 206 196.4 262.5 182 349.7 133.7 166.6 158.6 266.6 218.2 137.5 362.8 217.8 133.5 147.3 284.5 204.9 284.3 213.4 160.9                                                                                                                                                                                                                                                                                          
44783_s_at 369.6 234.8 161.7 200.3 195.7 194.9 134.5 115 233.3 136.6 113.3 101.3 131.5 199.1 154.1 196.4 236.8 247 147.5 106.3 154.3 118.9 145.6 205.7 137.8 140.8 169.5 137.1 124.8 168.1 82.4 113.3 131.9 120 209.8 126.5 181.4 164.9 166.6 187.3 279.3 200.2 157.5 199.3 158.6 217.4 114.9 148.3 185.4 172.9 138.7 135.3                                                                                                                                                                                                                                                                                          
44790_s_at 23.1 16.4 24.5 32.5 12.4 24.3 31.4 11.7 14.5 26.3 12.8 5.5 3.3 13.9 23.9 19.5 17.9 21.7 17.9 34.8 9.9 26 39.7 20.2 12.2 16.4 5.3 8.5 10.2 2.9 2 12.3 12.6 3.5 18.4 33.2 44.5 15.7 12.2 19.1 30 4.7 16.3 1.9 2.3 29.7 17.1 6.7 26.3 12.6 2.3 18                                                                                                                                                                                                                                                                                          
44822_s_at 131 121.5 52.6 133.1 83.5 121.2 105 107.2 74.8 76.2 97 93.5 95.1 88.3 91.5 84.3 69.1 106.7 108.6 80.8 189.8 107.4 88.2 150.7 121.8 98.1 121.5 108.8 102.4 94 73.1 69.3 68.7 99 95 90.2 138.2 79 120.4 90 80.4 124.4 88.8 129.8 122.5 104.3 106.2 105.1 96.9 113.7 151 102.6                                                                                                                                                                                                                                                                                          
45288_at 10.8 17 45.8 55.8 30.2 75.8 48 45.6 23.9 36.1 49.7 45.1 48.7 59 58.8 37.9 46.7 68.4 59.9 30.3 65.6 51.8 55.7 20.7 39.3 38.5 43.7 50.6 55.5 90.5 42.4 75.6 77 21.4 62.6 55.8 15.4 21 60.2 35 71.8 36 16.7 109 85.9 48 58.2 36.6 42.8 46 43.9 35.2                                                                                                                                                                                                                                                                                          
45297_at 195.5 162.5 119.6 59.4 176.1 149 204.7 104.6 44.6 37 14.7 71.3 77.6 135.7 165.4 308 174.4 153 172.2 119.2 87.6 197.5 166.1 101.6 129.2 179.2 143.6 137.6 168.5 167.3 157 101.1 119 139.3 169.3 134.9 195.6 77.5 186.9 83.8 149.7 142 84.9 301.9 229 138.9 161.2 167.1 125.5 130.3 98.2 104.5                                                                                                                                                                                                                                                                                          
45526_g_at 693 1142.1 627.7 820.4 990.4 759.1 959.9 879.1 633.1 565.9 463.5 525.1 684.6 617.3 885.5 884.9 749.9 964.6 749.7 518.9 565.4 616.9 832.9 1110.4 568.7 804.7 906.2 654.8 545.6 732.2 795.3 409.7 614.5 778.6 462.1 913.5 824.3 425 477.5 598.8 845.6 875.6 513.7 712.7 823.2 402.3 691.3 1062.9 813.5 908.3 838 623.4                                                                                                                                                                                                                                                                                          
45572_s_at 1013.8 862.5 750.3 1158.4 1282.2 837.6 1037.2 961.5 720.3 748.3 888.5 700.7 738.6 644.2 1348.9 805.4 961.9 850.8 778.2 833.2 876.1 599.6 937 1101.6 758.1 813.9 1200.3 973.7 806.4 880.4 961.9 704.3 711 960.8 635.6 706.1 854.6 418.8 732.3 744.3 941.2 1039.8 620.3 1110 719.8 742.4 533.3 938.6 890.1 786.3 1026.3 814.9                                                                                                                                                                                                                                                                                          
45633_at 6.8 5.8 4.1 41.3 5.8 21.2 3.6 5 8.3 17.9 26 16.7 18.3 18.8 30.2 5 38.5 3.4 10.8 9.3 6.1 4.8 4.2 10.7 6.6 16.3 8.8 26.5 15.1 32.7 24.4 6.9 11.8 22.3 11.2 5.6 4.7 11.6 2.8 17 5.5 7.3 7.2 18.9 9.2 3.1 6.2 24.1 6 3.3 4.2 16.4                                                                                                                                                                                                                                                                                          
45653_at 49.1 48.4 74.6 61.4 55 61 62.6 38.6 43.4 58.8 73.6 74.3 44.4 44.7 50.4 78.6 47.3 18.6 76.7 89.8 16 31.6 61.9 62.5 54.2 57.6 92.5 62.8 69.8 87.6 26.4 55.3 58.8 85.7 66.7 67.9 21 37 61.8 7.7 34 43.9 62.4 40.1 40.6 57.8 23.2 80.3 100.9 81.8 48.9 68                                                                                                                                                                                                                                                                                          
45687_at 140 298.4 270.3 308.9 235.7 279.7 310.1 331.8 229.1 203.3 210.3 221.7 343.8 227.1 234.5 261.4 328.6 339.1 300.2 206.3 459.1 299.7 212.8 253.5 212.9 260.8 348 242.4 258 259.3 342.1 132.3 257 287 245.5 210.8 304.7 203.3 212.8 161.7 400.7 387.8 132.1 317.3 308.2 206.8 316.8 354.5 351.1 257.2 388.4 162.8                                                                                                                                                                                                                                                                                          
45714_at 71.5 72.9 96.4 117.9 259.6 139.8 162.2 119.5 101.1 123.8 138.3 95.8 110.1 164 99 208.5 298.2 133.2 230.4 186.5 200.7 180.7 197.2 141.2 153.8 157.6 260.4 156.6 163.5 214.4 155.2 163.1 174.5 140.2 277.6 135.4 130.8 123.4 206.3 181.6 104.1 175.6 84.1 324.8 308 191.6 148.3 210.5 107.5 103.3 91.9 129.1                                                                                                                                                                                                                                                                                          
45749_at 751.5 611.9 555.6 492.6 511.7 518.5 664.3 423.1 398.7 335 272.3 382.5 473.7 397.5 539.5 447.8 560.5 752 592.5 399.6 435 562.1 445.1 738.9 492.9 489.6 361 488.5 354.9 492.9 563.1 334.6 444.6 554.7 538.7 552.5 815 412.4 384.5 394.8 624.9 545.7 390.1 425.5 424.2 314.7 458.4 577.1 580.3 691.2 621.7 337.4                                                                                                                                                                                                                                                                                          
45828_at 157.3 87.5 156.7 191.3 148.6 186.2 113.1 182.5 164.9 236.2 195.8 247.9 174.3 194.8 185.7 173.2 215.4 211.4 231.4 192.7 135.6 159.5 193.8 131.7 165.1 215.1 156.4 170.5 172.4 186.9 135.9 174.6 210.1 150.1 212.9 172.4 155.1 195.2 255.2 241.1 172.2 158.6 173.7 177.9 145.3 208.7 214.8 169 194.6 143.1 186.2 250.2                                                                                                                                                                                                                                                                                          
46142_at 78.8 96.3 63.8 87 73.7 70.3 59.3 51.5 51.2 51 53.5 95.3 52.7 106.5 56.3 80.4 41.2 101.3 72.2 80.1 148 87.9 125 77.3 92.1 82 127.9 45.2 66.4 48.7 147.1 98.7 68.7 83.4 69 64.1 63.8 26.2 133.8 47.7 92.8 126.2 42.2 140.3 64.4 72.3 62.7 76.2 126.5 86.6 63.8 67.8                                                                                                                                                                                                                                                                                          
46167_at 152.7 97.1 97.8 142.4 148.8 140.7 101.4 99.8 75.3 61.2 97.8 91.5 102.8 83.2 121.9 114.7 193.7 168.6 133.5 100.7 145.3 83 102.2 112.6 90.8 105.1 103 63.6 92.7 169.6 125.6 102.7 97.4 130.6 106.2 111.3 120.3 114.4 67.3 126.4 91.4 124.2 105.5 136.4 126.7 131.8 69.3 116.8 99.5 132.4 95.9 102.8                                                                                                                                                                                                                                                                                          
46256_at 412 474.2 433.8 543.9 557.2 417.3 505.2 454 456.1 397.4 444.4 395 451.6 387.7 470.9 509.7 450.6 571.8 629.9 532.1 633.6 408.3 466.5 442.1 386.4 425.2 595 449.6 423.7 344.7 426.2 341.1 409.9 470 394.6 420.3 566.2 374.3 521.5 399.5 526.4 604.9 324.7 530.8 385.8 360.3 342.4 527.5 440.4 450 479.6 331.6                                                                                                                                                                                                                                                                                          
46270_at 141.3 218.2 158.2 221.2 174.5 180.9 145.8 199.9 104.3 143.3 220.6 124 122.3 152.7 167.1 265.2 138.1 185.2 259.3 140.3 193.1 188.5 229.9 227.3 161.4 140.9 192.9 208.4 171.5 215.6 161.4 156.7 132.4 166.9 174.5 220 158.4 108.4 140.1 127.7 143.3 141.6 130.9 231.4 188.9 176.8 134.2 184.6 106.8 173.3 240.9 116.4                                                                                                                                                                                                                                                                                          
46323_at 647.9 728.7 592.3 1476.6 1795.7 758 804.7 910 1250.7 1739.5 1987.5 1385.9 1011.5 668.4 1443.7 699.4 585.7 911.8 850.5 955.7 967.6 491.3 1217.1 1658.7 1836.1 1090.7 1751.1 1037.1 1312.9 783.7 957.7 1629.5 895 1060.2 689.5 756.6 475.3 1787.8 1364.5 1380.5 955.5 1739.9 1029.5 948.7 616.3 914 890.4 1067.1 970.7 759.6 1123.2 1963.8                                                                                                                                                                                                                                                                                          
46665_at 99.2 151.3 294 324.3 443.5 343.1 303.4 281.9 205.5 319.7 155.7 125.1 143.5 244.3 482.7 501.1 308.8 475 424 191.7 597 212.2 396.6 368.4 237.6 341 392 230.3 290.9 451.7 308.9 245.8 214.6 418.7 640.8 329.9 308.4 152.7 441.7 279.9 399.9 264.8 236.8 552.3 326.2 288.5 209.5 560.9 167.4 223.9 198.3 301.1                                                                                                                                                                                                                                                                                          
46947_at 111.3 96.1 69.9 58.1 42.5 56.2 82.8 44.8 70.4 35 25.2 24.4 43.7 51.2 67.5 22.4 72.9 52 26.9 44.1 40.2 60.8 36.4 91.6 27.6 53.5 25.5 48.4 40.9 45.5 55.9 38.8 67 61.5 48.9 43.6 107 39 44.2 61.2 74.7 63.2 61.9 36.8 65.4 20.4 54.6 70.6 77 55.5 88.9 37.5                                                                                                                                                                                                                                                                                          
47069_at 274.2 281.6 282.9 201.4 264 206.7 302.3 182.8 264.5 175.5 212.2 272 247.2 209.2 291.9 270.8 218.4 337 254 207.5 224.9 230.8 308.3 236.3 257.5 259.3 357.2 229.3 184.7 278.1 296.6 189.9 240.7 264.9 213.6 303.7 255.7 196.3 257.7 291.3 247.8 319.6 152.4 323.8 315.8 150.6 220 278.1 247.7 270 297.4 179.3                                                                                                                                                                                                                                                                                          
47083_at 211 222.4 239.6 339.6 239.7 223.3 228.3 243 185 204.6 172.6 193.3 182.8 233.3 324.8 255.4 173.8 332.2 223.4 203.1 315.1 234.1 254.3 275.2 242.8 255.4 336.7 255 189.7 239 202.6 151.8 222.6 209.3 214.3 257.4 237.8 251.3 213.3 173.3 226.8 317.6 201.7 272.1 239.3 202.8 258.4 315.1 190.5 247.4 253.3 192.5                                                                                                                                                                                                                                                                                          
47105_at 117.4 103.5 100 158.3 163.5 157.1 108.7 109.3 69.5 54.2 111.1 54.9 94.3 114 137.6 129.2 82.5 120.3 120.9 84 115.9 105.8 103.2 95.2 71.8 85.6 122.9 70.9 68.1 96.4 100.3 89.4 87.3 77.5 73.2 130.3 113.7 48.8 57.3 53.3 137.5 172.8 54.1 173.8 112.5 48.3 135.6 123.6 136.6 112.8 103 47.2                                                                                                                                                                                                                                                                                          
47530_at 244.8 141.3 103.8 158 166.9 104.7 143.1 128.9 150.8 118.2 133.5 98.5 87.6 94.1 118 73.7 107.1 151.5 110.6 87.3 132.9 77.6 117.1 119.2 93.6 87.9 103.8 153.7 76.7 61.1 94.1 91.5 96.6 97.5 170.6 62.7 97.3 166 113.3 136.7 138.3 115 113.5 126 156.3 97 90.9 133.7 152.1 99.8 112.8 154.1                                                                                                                                                                                                                                                                                          
47550_at 46.4 34 33.4 60.9 50.9 22 58.8 50.4 39.5 39.5 16.8 27.5 47.2 30.2 64.1 44.1 64.3 71.3 27.9 31.6 74 55.4 54.3 69.1 12.3 34.7 78.9 23 29.7 64.8 20.5 27.8 33.6 48.4 19.3 40.9 53.7 37.9 35 36.6 50.8 54.6 8.3 51.3 43.6 38.2 67.1 33.2 97.2 39.1 75.8 10.1                                                                                                                                                                                                                                                                                          
47553_at 18.4 15.6 7 13.8 85.9 40.4 43.5 33.9 38.9 9.7 44.5 34.1 23.4 58.4 10.3 40.6 39.1 74 12.4 18.9 72.8 13.7 33.4 31.7 28.6 45.1 25 11.7 80.4 5.6 13.6 29.7 22.6 65.8 20.2 11.3 42.9 48.6 37.1 6.4 54 89.2 5.2 27.4 46.8 43.2 30.8 18.2 46.8 26.1 60.9 54.4                                                                                                                                                                                                                                                                                          
47560_at 209.4 166.6 132.1 153.1 113.5 133.5 122.9 110.1 135.5 104.8 79.5 142.8 87.9 112 130.8 139.8 81.1 145.3 125.1 109.2 85 95.1 137 166 88.8 117.4 148.9 159.9 91.8 134.1 111.4 88.7 108 112.5 138.2 86.6 196.7 74.6 107.4 154.5 179.1 104.8 74.6 189.3 155.6 101.6 87.8 109.7 67.7 94.5 174.4 84.8                                                                                                                                                                                                                                                                                          
47571_at 688 324.4 249.1 228.8 151.6 178 429.8 183.5 158.6 124.8 81.9 74.6 243.4 169.8 189 136.2 252.6 247.4 120.8 157.5 236.3 157.4 165.6 226.4 94 114.1 160 149.2 204.5 194.3 172.7 111.2 114.2 190 133.3 200.9 254.5 191.5 130.6 145.5 297.8 242.7 144.2 165 182.5 53.1 187.9 183.1 270.7 342.2 168.1 91.9                                                                                                                                                                                                                                                                                          
47608_at 352 269.9 212.6 277.7 212.8 250.5 250.3 283.1 153.7 166.7 194.4 133.7 255.9 197.1 188.9 227.6 225.8 295.1 251.4 178.8 253.9 231.2 191.2 223.6 181.5 240.8 254.9 229.1 137.8 262.3 261.9 145.1 174.2 217.4 172.7 297.5 331.4 151.4 201.3 181.5 233.7 247.7 175.5 287.6 183.2 138.6 173.5 218.4 254.9 237.6 190.4 169.1                                                                                                                                                                                                                                                                                          
47773_at 151.2 205.6 179.6 135.8 144.3 125.3 147.1 166.2 126.9 113.5 84.6 99 99.1 152.7 147.2 74.3 126.5 166.8 111.6 67.4 98 99.4 144.3 151.2 152 90.4 160.5 119 126.2 132.4 81.8 120.3 122.5 81 140 95 190.7 110 139.6 112.1 188.1 104.6 112 130.7 126.6 95.3 95.9 133.1 115.6 148.3 139.8 103.9                                                                                                                                                                                                                                                                                          
48030_i_at 2615.9 1323.3 1038.1 1075.7 741.8 778.8 948.4 792.5 1039.6 793.9 521.3 914.8 1046.6 741.7 956.5 687.2 1131.9 977.3 1040 879.3 709.6 901.6 693.5 1277.3 655.5 983.4 702.3 1109.5 940 813.9 1087.5 689.8 724.3 839.1 831.2 779.4 1404.7 929.5 792.9 783.2 971.8 1107.6 998.5 651 921.2 504.7 742.9 1059.1 1146.3 1007.3 1131.6 612                                                                                                                                                                                                                                                                                          
48031_r_at 159.3 96.8 147.1 51.1 127.7 151.8 120.7 73.9 75.1 76.5 61.7 49.1 87 104.6 103.8 144.9 139 120.4 79.9 79.6 84.6 87.1 128.5 128.1 64 73.7 58.4 115.6 116.4 99.6 85 125.9 121.7 85.7 170.1 97.1 107.1 50 128.4 85 78.9 97.7 71.7 181.7 109.6 44.8 66 141.5 105.1 48.8 61.3 72.7                                                                                                                                                                                                                                                                                          
48106_at 216.7 212.8 235.8 263.1 229.5 234.9 253.4 200.6 138.7 140.4 133.4 167 193.3 174.5 183.1 170.7 157.9 274.9 213.5 140.8 179.1 245.4 243.2 171.6 157.9 156.1 185.8 184.7 183.6 252 178.2 184.2 142.6 158.4 163.5 181.5 305.5 146.2 214.8 142.3 243.9 271 146 226.4 202.6 176 200.3 229.2 160.6 210.9 242.2 89.7                                                                                                                                                                                                                                                                                          
48117_at 192.9 120 146.1 126.1 169.2 175.2 86.2 169.1 91.8 90 89.6 101 121.7 123.4 188.6 182.4 155.2 134.2 107.2 136.7 69 130.9 158.8 148.6 91.4 133.4 192.1 161.4 119.4 161.6 115.4 104 131.5 134.6 107.7 149.2 170.1 83.6 91.5 87.4 169.5 160 94 192 173 88.4 146.1 156 113.4 111.8 132 83.6                                                                                                                                                                                                                                                                                          
48531_at 151.5 159.1 151.8 168.3 170 176.4 170.1 129.1 134 210.8 284 211.9 112.3 135 159.1 140.1 186.3 138.2 141 159.9 146 264 219.9 277.6 210.4 160.5 213.9 207.1 182.7 185.2 151.1 187.6 157.8 174.3 186.6 150.4 135.8 158.9 132.2 148.4 206.2 166.7 123.5 141.5 175.2 183.6 162.7 187.1 262.1 165.9 207.1 174.7                                                                                                                                                                                                                                                                                          
48580_at 292.9 570.1 563 466.1 794 605.1 576.4 567.1 301 447 312 442.7 411.5 546.2 799.8 792.6 575.7 565.2 550.3 552.5 663.2 574.2 635.7 385.8 451.3 558.2 867.1 769 502.7 546 677.3 378.3 444.2 626.9 444.1 642.6 527.4 445.2 576.9 284.2 587 599.1 369.2 674.4 613.8 471.3 505.8 1009.4 574.7 480.2 522 517.3                                                                                                                                                                                                                                                                                          
49111_at 123.1 151.5 182 112 110.3 167.3 141.6 197.9 102.8 101.5 58.9 97.4 157.4 206.8 178.4 205.5 126.2 169.4 127 184.1 231.8 158.5 216.9 113.5 142.2 119.2 180.6 118.1 178 165.4 80.2 139 117.4 83.8 121.6 137.5 232.3 95.4 107.7 70.1 152.5 207.1 147.8 231.9 202.6 121.6 147.6 140.6 181.5 158 187.1 148.3                                                                                                                                                                                                                                                                                          
49306_at 86.3 30.9 43.6 11.6 8.9 42.5 18.1 4.7 21.2 12.3 5.6 20.2 24.7 26.1 14.6 17.3 33.2 16.3 22 54.6 5.3 11.2 15 6.7 18.2 17.2 11.5 12.6 21.7 23.5 10.7 15 23.4 7.9 26.3 20 27.4 7.5 20.7 12 43.2 46.6 14.4 25.1 12.5 19.5 14.2 53.6 7.5 12.3 3.5 5.8                                                                                                                                                                                                                                                                                          
49327_at 695.6 561.4 487.3 500.3 265.4 375.7 405.6 435.2 340.5 235.1 206.8 295.4 489 341.3 510.9 383 455.5 425.4 403.7 277.5 342.8 391.6 352.3 550.1 254.4 280.6 317.9 402.7 380.1 431.6 405.4 209.2 269.2 411.7 320.4 296.3 570.7 314.9 329.6 314.7 486 390.8 312.9 359.5 401.6 195.4 341 480.1 600.6 333.9 454 254.2                                                                                                                                                                                                                                                                                          
49452_at 86.3 120 204.3 207.4 304.3 186.1 129.4 123.8 95.1 105.7 84.6 58.5 115.8 171 182.4 211.5 210.1 242.8 229.3 92.2 198.8 172.9 257.5 174 121.2 127.4 139.6 112.9 214.8 241.8 127.2 104.4 77.8 198.6 228.6 144.7 197.1 82.2 143.8 121.3 136 136.2 104.5 377.8 212.7 107.7 107.4 240.1 147.4 123.7 187.8 91.7                                                                                                                                                                                                                                                                                          
49485_at 113.6 192.9 150 137.6 184.6 110.2 170.1 164.5 132.2 129.8 142.8 108.3 133.1 170.7 169.5 153.9 125.8 124 114.7 103.3 151.2 163.2 138.6 144 146.6 116.9 154.7 152.1 137.3 167.4 145.5 162.5 149.2 121.5 132.6 129.9 154.6 125.3 132.7 163.5 189.4 147.9 153.1 163.1 174.7 117.3 131.6 119.1 199.5 201.4 166.3 144                                                                                                                                                                                                                                                                                          
49878_at 425.8 336.3 320.1 349.3 313.1 233.4 329.4 256.8 271.8 264.2 256.7 281 316.4 267.8 382.3 334 306.7 359.5 407.7 322.4 338.4 372.8 348.6 347.2 325.4 263.9 362.6 350 339.7 362.4 320.2 290.4 303.9 319.3 280.4 284.3 355.5 292.7 302.1 292.4 315.5 471.5 276.6 301.4 285.4 231.4 266.7 328.2 375.6 345.9 300.1 268                                                                                                                                                                                                                                                                                          
50221_at 26.4 12.4 34.7 78.7 114 69.3 62.5 11.9 47 114.8 70.3 23.7 49 9.9 92.7 60.3 35.6 86.8 43.4 48.9 114 54.7 79.9 79.6 44.4 92.8 80.5 31 46.8 73.1 62 60.2 55 15.4 87.2 64.5 92.9 59.4 70.8 72.3 42.1 56.7 52.6 87.1 60.5 50.7 37.2 76.3 57 38.3 42.8 89.3                                                                                                                                                                                                                                                                                          
50277_at 983.2 1122.4 872 1543 1277.8 800.1 924.2 964.9 769 829.1 1060.4 709.9 906.8 742 1205.1 900.1 1104.1 1284.7 967.5 897.2 975 1014.4 1114 1302 815.1 758.6 1144.7 911.5 854 751.9 1126.2 767.3 746.1 827.1 963 675.1 1014.3 487.7 770.7 914.5 1081.2 1212.4 747.5 1238.2 1192.9 762.4 631.4 938 895.1 882.4 1449 783.7                                                                                                                                                                                                                                                                                          
50314_i_at 83.5 65 65.8 14.1 37.4 123.7 144.6 68.4 81.6 63 69.2 83.8 72.3 78.6 86.5 119.1 65.8 55.9 113 124.5 39.5 33.2 59.4 137.6 71.3 100.7 62.7 133.2 81.4 90.7 122.8 50.1 69.3 91.5 62.7 130.3 142.1 86.1 77 66.2 81.9 49.3 46.7 72.6 104.2 60.5 84 49.5 151.9 80 37.3 57.6                                                                                                                                                                                                                                                                                          
50374_at 222.3 261.6 213.5 242.5 162.6 204.5 196.5 162.8 162.8 96.9 202 112.6 245.1 122.6 213.5 143 209 299.1 199.9 52.7 204.8 163.3 141.7 198.2 138.5 113.3 160.9 189.7 132.2 205.4 333.1 148.6 131.5 220.5 122.8 151.9 250.1 134.9 112.9 185.6 186.1 227.3 166 123.4 213.3 129.1 173.8 252.4 346 248.4 189.5 162.7                                                                                                                                                                                                                                                                                          
50376_at 302.4 392.5 159.2 299.9 192.7 258.3 241.1 257.5 189.4 183.5 235.3 195 197 139.3 280.2 177.4 267.8 361.1 243.3 185.8 322.9 234.8 297.5 243.4 199.5 235.6 238.8 231.5 211.5 241.9 200.8 169.4 224.7 256 209.1 198.8 293.7 177.6 224.1 196.5 302.3 307.1 175.5 349.9 223.8 221.4 258.7 270.2 264.6 243.1 192.1 187.2                                                                                                                                                                                                                                                                                          
50400_at 145.9 95.5 85.7 202.9 167.7 97.8 110.5 95 124.8 134.3 187.1 152.7 91 89.7 115.8 110.8 87.5 116.4 98.7 58.1 159.1 72.6 117.7 98.2 106 119.5 197.2 83.8 71.3 111.8 105.2 75.3 175.9 121.5 82.6 129.1 73.4 64.4 135.1 104 119.7 175.3 76 98.1 60.4 74.4 123.9 102.2 177.7 57 149.1 100.1                                                                                                                                                                                                                                                                                          
50965_at 268.3 334.1 200.2 311.8 269 201.5 251.2 182.8 146.5 143.4 149.4 266.6 218.9 168.4 218.2 152.4 175.8 254.8 287.7 125.2 155.7 174.8 201.1 153 162.7 124.4 214.6 112.5 194.7 158.6 240.3 158.9 159.9 201.4 152.8 137.5 250.6 147.8 124.4 143.8 282.1 263.5 176.2 180.8 204.8 91.8 168.3 280.1 213.1 209.4 272.2 158.5                                                                                                                                                                                                                                                                                          
51146_at 68.5 69 55.3 80.4 112.5 107.8 57.4 65.6 74.5 119.5 128.7 58.7 85.8 72.5 96.3 58.3 81.7 79.7 67.4 68.3 101.8 64.9 104.8 61.8 100.8 86.9 118.6 79.6 93.7 79.8 83 91 92.3 91.4 59.4 48 16.6 57.1 141 97 75.6 81.5 116.7 115.1 70.6 83.5 94.2 95.4 57 69.6 42.3 85.6                                                                                                                                                                                                                                                                                          
51158_at 258.6 256.3 159.3 339.6 519.4 242.7 232.3 314.1 227.7 280.1 309.8 498.9 296.1 233.4 350.8 224.4 228.5 253.6 518.1 168.9 250.1 205.4 450.9 343.1 577.6 347.8 385.6 288.1 479.7 243.3 290.3 580.2 228.9 313.6 94.5 316.6 168.8 285.6 497 351.9 418.7 396.3 415 333.1 181.1 264.5 195.5 294.2 293.8 273.2 338.9 259.8                                                                                                                                                                                                                                                                                          
51176_at 243.7 236.3 263.1 351.9 427.1 180 236 238.1 202.6 240.6 209.5 168.1 256.9 217.1 278.9 284.8 324.7 267.5 279.6 185.6 289.9 257.4 256.4 252.5 235.4 209 259.5 263.2 231.4 243.3 345.4 265.5 193.9 189.7 309.3 344.6 233 179.3 233.7 410 230.2 229.3 174.7 385.1 293.6 261.5 168.4 310.1 195.8 208 282.5 255.7                                                                                                                                                                                                                                                                                          
51192_at 47.7 160.5 163.5 253.9 246 147.6 169.4 158.5 139.3 109.8 126.4 90.2 167.9 171.2 159.5 266.6 126.3 198.4 151.3 196.7 210.3 175.3 162.5 238.9 163.2 154.4 137.4 155.1 187.7 246.7 145.4 126.7 163 200 232.9 86.6 201.6 91.9 160.3 115.3 183.6 148.1 109.7 279.8 279 112.5 143.8 214.3 191.8 267.6 136.7 159.8                                                                                                                                                                                                                                                                                          
51200_at 265.8 367.9 209.1 447.8 458.8 289.6 340.6 322.7 293.3 328.9 589.2 388.8 360.9 287.2 416.9 484.6 400.4 420.9 472.9 407.8 424.2 282.6 486.7 313.8 349.7 298.2 403 455.5 312 386.6 366.1 430.7 208.9 327.7 460.3 385.7 339.8 308 409.8 352.5 358.1 471 247.3 521.9 362.6 440.4 211.7 328.1 400.1 289 418.5 399                                                                                                                                                                                                                                                                                          
51226_at 58.6 76.2 40.5 37.2 33.1 36.2 80.2 41.7 43 16.8 26.7 16.2 54.6 25.5 56.3 32.9 38.1 44.8 45.5 54.2 50.3 53.8 30.7 79.8 35.6 30.7 35 36.9 32.8 52.5 87.1 27.8 32.8 50.1 31.1 26.7 58.8 47.4 36.3 28.5 67.1 53.1 29.1 44.3 61.3 24.2 65.1 49 72.2 41 94 30.5                                                                                                                                                                                                                                                                                          
51228_at 18.5 39.6 44.8 41.2 40.9 27.2 23.8 21.9 23.3 33.4 30.4 30.6 4.4 33.1 6 19.2 14.7 28.5 42.1 35.7 142.9 52.2 11.9 86.6 32.3 31.6 32.1 30.4 43.3 29.4 44.1 37.8 55.6 17.1 24.4 41.1 23.4 35.9 14.7 11.7 30.5 19.4 46.9 20 5 28.9 30.9 57.9 26.2 12.7 14.3 17.8                                                                                                                                                                                                                                                                                          
52005_at 192.4 253.6 130.7 80 175.9 169.8 215.4 128.5 131.7 164.7 119.1 147.8 140.5 148.9 192.1 135.4 179 170 181.4 210.9 118.4 174 169 202.6 160.2 186.2 195.2 239.9 156 144.8 181.6 108.3 118.5 189.7 105.5 136.7 155.5 117.7 166.3 112.2 161.8 187.6 111.3 124.4 175.9 141.1 146.5 172 146.9 131.1 110.6 164.3                                                                                                                                                                                                                                                                                          
52078_at 143.4 409.4 351.5 199.1 391.4 339.5 386.1 344.5 233 191 346.2 379 304.6 267.8 394.1 434.8 397.4 359.7 633.6 341.6 429.3 443 476.5 181.9 315 364.2 581.9 443.5 290.3 371.6 387.1 441.3 294.3 359.6 229.6 387.1 390.8 308.2 339.7 223.2 342.4 340 263.9 318.1 408.1 311.9 398.6 374.4 350.1 454.1 338.5 221.3                                                                                                                                                                                                                                                                                          
52159_at 163.5 155.1 104.3 170.9 162.3 126.7 139.7 174.9 104.1 111.1 93.6 84.4 170.9 162.5 101.4 105.7 113.2 170.9 145.5 90.3 141.3 92.7 147.2 154.7 155.7 113 131.3 115.9 140.5 172.1 154.9 114.2 174.8 122.1 101.7 125.7 208.5 111 139.6 131.3 106.4 211.3 115.4 156.2 111.5 130 126.7 142.8 183.7 150.9 117.8 211.7                                                                                                                                                                                                                                                                                          
52164_at 165 204.9 201.1 280.6 244.8 183.9 200 171.8 200.8 213.8 227.2 238.1 199.3 196.1 217.2 229.3 234.6 217.1 187.1 189.2 133.5 151.8 223.8 264 205.5 181.4 245.3 161.7 274.9 206.1 165.9 186.6 211.7 250.8 251.1 178.1 235.9 169.1 178.4 220.9 189.6 216.8 175.2 217.7 178.2 190.4 187.6 234.9 187 237.4 243.4 265.1                                                                                                                                                                                                                                                                                          
52169_at 527.7 483.8 383.1 410.4 423.4 329.4 324.8 337.2 277.1 258.1 265.4 240.8 363.8 308.2 456.3 418 526.4 413.5 377.5 271.3 380.1 325.2 334.4 449.5 258.3 308.7 316.8 350.1 302.5 393.6 417.2 244 312.8 309.8 349 321.8 480 233 347.7 331.9 347.8 432.1 304 445.7 394.2 263.9 269.3 400.6 472.9 264.2 431.1 235.1                                                                                                                                                                                                                                                                                          
52255_s_at 236.7 127.1 138.3 102.8 108.9 136.2 103.8 115.3 150.9 86.3 76.5 73.9 90.8 141.7 95.2 164 187.1 149.9 120.3 115.9 35.3 127.4 156.1 185.7 86.7 119.9 119.2 124.5 84.6 188.1 126.3 37.7 123.7 146.3 138.1 112.4 179.7 83.7 76 140.6 222.2 136.9 88.7 148.5 154.6 81.6 90.6 175.2 84.2 146.2 136.7 63.2                                                                                                                                                                                                                                                                                          
52285_f_at 44.7 6.1 18 7.9 8.2 8.9 28.2 25.2 36 42.3 38.5 37.7 23.2 16.7 16 2 16.7 20.8 8.6 17.7 29 28.6 12.9 31.1 29.9 48.2 17.7 37 19.5 20.4 8.9 22.1 19.3 15.4 41.4 14.5 22.3 34.1 24.4 28.5 17.3 12.8 42.9 17.1 13.6 27 4.5 36 15.5 4.8 17.6 25.1                                                                                                                                                                                                                                                                                          
52651_at 168.4 132.6 138.3 125.7 78 138.1 164.7 140.7 84 79 81.1 79.6 124.2 123.9 120.2 132.1 68.7 101.7 107.3 124.6 105.1 78.7 78.3 125 65.9 93.1 73.5 96.8 120 154.7 118.4 90.2 160.3 132 199.4 66.7 145.8 108.6 132 116.9 65.7 108.5 115.5 153.7 117.6 67.6 159.2 126.9 142.1 186.1 98.9 85.1                                                                                                                                                                                                                                                                                          
52731_at 110.9 60.5 13.5 28.4 93.4 62.3 78.2 41.2 66.3 62.5 86.2 84.7 60.1 53.4 53.7 45.7 9.2 72.5 58 83.6 44.2 71.2 89.5 46.6 71.8 57.6 63.1 76 89.6 59.8 19.4 72.8 59.7 63.4 55.4 49.5 53.6 52.9 66.8 53.2 48.6 56.9 68.1 86.8 65 43 43.2 54.5 51.9 55.7 31.5 50.4                                                                                                                                                                                                                                                                                          
52741_at 161.7 133.2 90.3 79.4 118.5 143.5 88.2 101.5 84.8 67.7 65.7 71.8 89 67.9 88.9 113.5 39.7 83.4 133.9 76.3 70.4 137 84.2 104.7 94.8 75.7 125 100.7 61.8 119.6 178.3 66.1 135.5 163.3 56.1 105.1 199.1 89.9 91.1 101.8 67.3 89 74.9 120.4 100.1 63.5 110.1 145.2 115.3 170.3 75.8 21.4                                                                                                                                                                                                                                                                                          
52837_at 105.5 56.8 43.5 4.1 42.1 97.9 64.6 40.3 57.4 30.7 23.6 20.6 43 43.2 36.5 46.3 76.8 62.2 64.2 13.6 104.5 50.3 70.1 60 38.3 42.1 29.8 38.3 74.4 101.4 26.2 50.1 10.1 51.3 38.3 48.5 77.1 14.4 69.1 41.8 55 38.2 19.9 55.7 12.8 45.9 37.8 50.6 68.7 35 17.5 50.8                                                                                                                                                                                                                                                                                          
52940_at 427.8 415.1 308.2 255.9 507.8 383.8 316.2 367.9 307.5 272.3 211.8 296.6 393.6 282.2 459.2 345.6 277.7 454.5 472.8 326.3 364.2 424.5 369.7 286.4 318.4 242.8 350.6 218.3 369.7 488.4 277.2 257.6 277.5 409.1 314.6 383.8 362.8 260.8 208.3 343.8 450.4 530 286 371.3 414.6 263.6 383.9 486.1 330.6 456.2 284.6 249.2                                                                                                                                                                                                                                                                                          
52975_at 34.4 36.3 96.4 148.4 103.4 124.8 113.2 90.8 106.1 109.7 81.7 69.8 92.6 122.5 101.3 129 129.3 125.3 37.5 115.1 49.3 83.3 165.8 103.7 88 106.8 128 93.6 43.5 190.7 25.2 45.5 71.6 110.3 118.6 122 116.4 103.3 96.2 88.5 118 97.6 44.4 135 164.4 31.6 95 150.6 28.9 19.2 19.7 118.7                                                                                                                                                                                                                                                                                          
53071_s_at 114.1 69.8 51.3 116.8 141.5 56.9 64.4 100.2 121.8 157 126.5 168.9 71.5 127.2 98 74.8 110.2 98.6 93.4 159.6 71.5 68.6 165.3 103.3 138.9 129.6 96.3 121.3 165.6 73.8 63.3 246.7 87.1 78.8 145.2 81.5 72.2 120.4 221.3 206.7 118.1 98.7 142.1 164.2 91.1 166.5 81.9 76.1 76.1 88.8 81.8 152.6                                                                                                                                                                                                                                                                                          
53076_at 61.8 85.8 72.1 158.2 197.2 67.5 111.7 135.7 74.2 107.2 89.1 93.7 114.8 115.8 159.7 139 52.8 146.8 137.2 138.5 117.4 118.1 143.7 35.4 127 115.2 180.8 68.9 109.1 172.7 151.5 94.9 118.5 108.5 110.5 99.9 166.3 87.3 112.1 142.8 75.2 145.5 95.2 178.6 108.6 122 130.3 175.3 94.1 108.3 74.7 124.7                                                                                                                                                                                                                                                                                          
53202_at 47.3 40.5 25.3 68.2 31.7 41.9 37.7 37 60.4 34.8 74 28.2 26.8 35.3 60.9 24.8 42.2 30 25.2 31.1 64.1 29.6 32.2 54.4 45.5 27.9 30.8 52.7 27.3 26.5 15.7 51 35.5 37.8 55.3 38.7 30.9 42.6 35.5 58.1 48.6 42.9 42.6 50.5 19.5 24.9 22.5 28.8 34.2 52.9 28.1 49                                                                                                                                                                                                                                                                                          
53720_at 131.9 168.8 104.4 88.7 128.3 177.9 130.2 86.7 161.2 85.2 133.9 107.6 102.2 53.6 118.3 79.9 126.8 119.8 88.8 91 112 134.8 101.9 177.1 66.7 118.3 70.6 122.6 125.4 117.2 140.2 132.8 94 92 164.2 113.3 194 134.1 98.6 150.5 114.2 99.2 83.1 93.3 96.4 104.8 70.9 90 150.9 149.6 110.7 98.5                                                                                                                                                                                                                                                                                          
53912_at 168.9 176.9 127.7 260.4 239.7 121.2 110.2 147.5 150.8 177.5 264.8 138.8 132.8 131.3 145.4 122.5 102.3 154.2 124.2 135.8 164.8 143.1 184.8 154.3 160.4 125.1 158.9 126.4 148.1 192.4 138.2 223.8 153.2 131.3 185.4 144.7 159.9 110.7 132.8 217.7 184.6 170.7 149.1 172.6 108.5 243.5 100.2 153.6 158.3 112.1 138.3 119.8                                                                                                                                                                                                                                                                                          
53968_at 291.8 290.2 145 331.5 281 163.3 173.8 190.1 197.8 219.8 363.3 236.5 190 143.5 217.8 164.6 167.8 197.4 166.2 181.9 168.7 136.5 203.9 261.1 232.1 189.5 182.3 257.3 143.8 155.2 175.3 233.7 131.1 241.7 164.9 169.3 168.2 202.1 237 214.6 219.4 265.1 165.8 207.3 150.1 244.6 131 268.7 201.4 181.1 186.7 232.7                                                                                                                                                                                                                                                                                          
53987_at 74.3 140.9 103.8 118.6 137.4 95.5 178.4 90.2 94.8 120.6 94.2 94.4 115.3 108.6 172.4 116.6 93.5 111.6 132.5 112.6 129 167.7 131.5 204.7 73.8 95.7 110.2 87.9 88.7 139.4 47.8 63.4 90.5 108.6 78.7 101 174.7 70.5 73.6 69.8 107.1 148.6 103.2 94.9 170.6 60.7 68.2 153.1 103.3 111.4 114.6 61.5                                                                                                                                                                                                                                                                                          
53991_at 40 57.4 43 10.5 74.3 75.1 38.4 59.8 12.3 15.3 24.2 19.7 55.3 66.1 19.4 67.5 115.7 64 71.2 13.1 69.8 68.8 61.2 94.4 17.2 40.8 59.1 53.5 30.9 45 11.9 28.8 84.2 12.2 53.4 118.8 136.7 46.8 60.3 29.9 83.9 62.3 31.7 102 70.6 57.8 63.3 61.7 35.7 26.6 41.2 20.6                                                                                                                                                                                                                                                                                          
54037_at 69.3 40.3 21.9 51.7 47.9 26.4 57.2 18 11.8 41.8 33 30 53.8 34.6 52.9 44 40.6 71.4 35.9 28.3 111.7 40.9 36.6 59.9 33.3 29.9 51.4 33.5 32.7 48 15.2 30.7 10.6 29.4 44.8 43.7 53.4 19.1 30.7 19.7 42.3 41.4 41.1 56.1 29.8 30.8 33.3 53.8 27.1 41.8 36.7 25.7                                                                                                                                                                                                                                                                                          
54051_at 60.7 27.7 38.8 60.1 54.1 35.3 40.4 17.5 32.2 8.3 24.6 31.8 34.9 39 63.5 27.8 37 8.4 33.4 29.2 52.8 22.7 44.9 23.8 17.7 40.2 24.8 22.7 37.5 33.9 20 35.5 42.4 21.4 53.9 25.2 8.6 26 39.6 31.1 43.3 15.7 39.4 52.2 35 30.7 31.7 62.3 35.8 34.2 40.5 18.9                                                                                                                                                                                                                                                                                          
54632_at 204.8 236 192.9 228.7 219 156.9 236.4 219.9 258.9 263.2 278.6 163.8 224.5 192.8 182.3 171 124.8 276.9 237.7 159.4 260.9 148.1 226 137.9 219.9 201.2 173.2 209.9 170 217 209.3 182.6 247.8 197.4 265.6 147.7 220 182.6 202.3 311.3 238.3 494.8 203.2 244.3 184.6 225.6 218.6 228.8 202.7 182.1 183.6 283.4                                                                                                                                                                                                                                                                                          
54970_at 377.7 490.3 230.4 535.1 555.4 303.1 386.1 351.2 362.8 304.4 379.6 363.2 251.5 254.4 527.8 362.3 488.9 513.3 217.3 305.2 393 180.1 373.4 631.4 373.4 454.7 432.3 617.6 401.2 283.5 277 245.8 314.3 274.5 416.6 395.6 400.4 260.7 395.2 266.2 496.3 660.7 259.5 441.9 356.8 264.8 206.4 596.3 300.8 363.9 315.6 319.7                                                                                                                                                                                                                                                                                          
55065_at 106.6 164.4 103.4 148.2 98.7 147.3 94.6 147 116.5 117.9 90.3 128.5 93.9 113.9 125.6 236.4 131.6 187.7 170.6 122.3 103 144 131.9 224.7 174.9 166.8 154 163.4 122.8 123 125.9 127.5 124.4 117.7 162.8 155 108.7 93.9 181.8 135.7 141.5 100.4 108.8 149.6 159.1 149.1 127.2 180.5 144 133.4 137.8 142.4                                                                                                                                                                                                                                                                                          
55081_at 111.4 59.8 98.8 112 87.1 89.7 55.2 102 46.4 47.6 59.3 75.7 75.9 80.1 111 90.8 142.2 103.9 40.9 54.9 100.9 75.1 87.8 94.9 89.4 77.7 66.5 52.6 116.1 82.8 91.9 70.3 72.7 98.1 72.3 70.8 68.7 59 110.9 55.2 94.3 65.5 65.3 122.7 84.9 52.5 73.9 96.3 54 52.1 65.2 71.1                                                                                                                                                                                                                                                                                          
55093_at 333.6 363.5 325.4 336.8 177.9 240.2 277.7 329.1 333 203.1 190.7 163.3 271.8 243.6 307.6 280.6 151.5 476.9 226 225.5 225 141.6 255.5 295 219.2 291.6 482.6 238.8 200.1 256.5 378.8 159.5 177.8 234.9 187.8 224.6 355.3 205.2 211 201.1 281.7 331.5 173.7 206.7 212.6 162.9 245.2 371.7 216.2 442.8 197.5 229.5                                                                                                                                                                                                                                                                                          
55583_at 182.1 196.9 100.3 77.1 140.2 142.9 130.6 81.7 72.8 57 50.2 80.5 114 68 132.2 93.9 135.1 157.6 95.3 111.7 165.7 131.5 127.9 33.2 102.2 86.6 137.4 90.4 93.9 122.2 114.6 52.7 95.9 122.6 70.3 129.2 118 62.8 87.1 68.5 112.5 122.2 46.2 127.1 131.6 74.5 82.6 93.7 111.1 120 49.5 71.5                                                                                                                                                                                                                                                                                          
55616_at 420.9 441.3 400.7 393.3 479.8 261.8 256.1 304.8 266.9 264.8 271.7 263 258.3 297.4 404.4 236.1 301.9 362.6 444.6 247.8 348.5 328 343.1 451.4 440.8 365.4 201.5 320.1 252.8 298.1 353.5 309.3 292.2 294.4 322.2 357.2 368.1 170 377.5 329.3 379.3 405.4 317.6 442.6 421.3 206.5 240 332.5 357.5 306.9 324.1 247.1                                                                                                                                                                                                                                                                                          
55662_at 44 58.1 48.3 85.7 96.5 49.8 55.1 67.8 43 58.2 59.6 59.3 67.6 54.4 100.1 91.1 78.2 88 71.2 61.7 91.5 64.2 78.8 61.8 64.5 64.8 49.7 40.1 77.9 74.5 55.2 56.3 50.2 44.3 38.7 65.5 86 52.4 62.4 52.7 81.1 67.9 49.8 90.6 86.9 59.9 60.2 65.8 87.7 55.2 80.1 45.7                                                                                                                                                                                                                                                                                          
55692_at 88.9 96.5 114.9 129.5 94.6 122.6 133.2 160.3 198.3 182.6 157.7 193.1 151.5 166.3 161.2 123.5 123.1 133.7 92.1 98 110.7 105.4 137.8 186.1 160.4 225.9 132.3 65.4 233.1 143 121.5 191.2 141.9 138.6 114.3 138.9 81.3 156.2 154.9 98.1 115.6 147.8 164.5 156.4 108.7 130.7 166.2 186.2 158.1 103.6 115.5 231.7                                                                                                                                                                                                                                                                                          
55705_at 1268.9 1087.1 834.4 498.4 655.7 783.2 849.2 659.9 712.1 625.5 551.1 852.9 714.1 549.7 863.3 497.5 682.8 824 832.4 783.8 611.1 629.1 540.3 1087.6 694.7 690.6 586.9 753.4 639 769.1 738 679.4 563.1 786.8 615.3 719.6 973.3 766.3 827.1 774.3 756.2 681 763.9 712.3 788.8 506.2 564.9 841 986.7 764.1 752 650.5                                                                                                                                                                                                                                                                                          
56197_at 887 615.3 646.4 1325.9 623.4 619.9 723.5 824.4 498.8 580.7 419.5 440.6 670.5 499.6 592.3 675.2 783 672.5 938.3 636.2 592.8 435 650.5 486.6 470.4 664.3 703.1 739.3 621 790.9 987.8 393.5 377.7 731 624.7 576.2 762.9 479.7 467.2 479.9 590.6 616.9 439.9 679.4 758.6 399.7 469.4 973.5 940.6 668 980.9 446.9                                                                                                                                                                                                                                                                                          
56256_at 522.4 415 564.6 1632.1 812.9 632.4 443 883.4 718.7 590.6 892.9 885.4 702.4 806.1 745.4 874.1 529.7 750.9 1542.7 1264.2 1291.6 558.4 898.1 498.8 1349.8 761.4 928.1 492.2 1025.4 725.2 736.5 1944.4 558.6 862.7 754.2 361.9 752.4 672.6 1626.7 795.4 707.9 854.1 864.6 1206.6 802 930.6 702.2 614.7 902.2 658.3 1189.7 554.9                                                                                                                                                                                                                                                                                          
56821_at 93.3 155.4 97.5 24.2 50.1 132 140.7 93.9 86.4 62.3 85.7 69.6 101.1 61.4 101.3 105.7 94.5 151.6 103.6 70.2 100.1 137.7 68.8 72.6 75.9 96.8 132.8 113.5 89.8 98.4 68.6 86.3 97.8 100 90.2 101 117 38.3 102.5 62.7 79.7 159.3 39 67.5 115.5 50.2 116.7 112 106.8 153.1 58.3 39.4                                                                                                                                                                                                                                                                                          
56829_at 440.4 451.1 376.3 344.7 334.4 297 315.7 323.6 295.7 241.9 198.1 309 365.7 264.1 372.9 329.9 247.5 358 396.3 287.3 289.2 247.4 306.1 281.1 205.9 282.3 237.4 379.7 252.4 340.3 411.8 193.8 272.1 345.4 277.9 218.1 487.2 304.6 284.3 295.8 469.9 305.5 259.8 337.2 269.2 155.6 302.1 408.6 325.1 335.5 308.3 205.1                                                                                                                                                                                                                                                                                          
56919_at 108.5 123.5 39.3 146.2 75.6 185.5 62.8 47.2 23 118.3 111.3 80.7 33.9 85.8 173.3 136.9 57.2 57 87.9 52.6 105.7 34.4 95.7 95.8 79.9 72 113.7 79 99.2 116.3 127.7 65.9 65.9 160.6 154.9 50.8 73.9 105.8 71.7 111.1 72.4 85.5 52 103.3 134.8 81 70.5 98.5 84.3 52.2 98.4 84.1                                                                                                                                                                                                                                                                                          
57082_at 264.3 259.3 217.2 431.9 303.8 187.4 254.3 266.1 270.7 204.7 355.2 222.9 279.5 210.7 244 254.9 214.1 239.2 355.2 193.3 340.4 130.5 276.5 245.5 290.1 251.7 273.7 195.2 221.2 243.4 230.5 197.9 140.1 236.6 175.8 204.2 235.7 275 220.4 209.1 330.8 378.7 222 299.4 221.3 162.2 197.8 139 318.3 205.7 398 176.9                                                                                                                                                                                                                                                                                          
57163_at 184 198.1 300 146.7 278.5 271.7 362.3 330.6 275.2 263.5 283.7 315 519.1 391.2 325.1 376.8 181.1 350.4 451.6 204.2 351.7 371.6 315.1 189 374.5 225 517.2 283 274.3 312.9 331.4 463.5 396.1 271.7 167.5 327.4 274.8 379.4 364.4 335.7 271.2 289.9 219.3 226.7 319.5 167.8 291 263.8 417.8 564 320.2 159.1                                                                                                                                                                                                                                                                                          
57516_at 77.9 43.8 43.4 55.6 74.4 25.1 28 39.7 45.4 42.4 45.2 32.6 45.4 18.6 43.9 30.5 42 41 39.1 35.3 7.4 14 36.9 42.1 52.2 52.5 34.5 54.7 31.1 53.2 17.7 35.8 32.2 28.4 48.7 11.7 26.3 41.9 56.7 64.9 44.7 38.8 34.6 61 14.9 52.7 34.1 82.4 54.9 31.1 35.1 44.5                                                                                                                                                                                                                                                                                          
57532_at 205 197.6 192.9 207.8 157.4 254.2 161.7 230 132.9 178 183.3 141.2 237.3 189 193.8 252.3 175.3 191.1 210.1 230.9 257.5 244.8 184.6 216 190.4 209.6 197.1 193 183.2 276.1 241.7 207.6 207.5 173 195.8 194.4 214.2 108.9 262 177.2 238 195.1 145.5 221.7 270 207.7 202.8 248 211.7 207.8 270.1 172.1                                                                                                                                                                                                                                                                                          
57539_at 58.8 69.6 96.5 103.1 91.6 58.3 80.4 68.1 60.7 65.6 42.3 40.3 65 84.5 77.3 82.1 49.5 101.6 137.1 52.5 138 59.9 115.1 80.6 94.3 58.3 127.3 67.8 70.8 78.9 111.3 69.5 34.9 62.5 77.5 94.8 98.9 42.6 75.8 80.6 98.3 95 72.8 112.3 69.3 89.4 64.3 61.1 88.2 102.5 47 76                                                                                                                                                                                                                                                                                          
57540_at 85.2 41.6 59.7 55.7 39.2 40.5 39.1 27.7 57.8 48.6 63 31 26.6 17.6 69.6 30.7 49.6 52.6 42.9 56.7 80.2 46.9 43.5 38.4 34.6 36 5.7 60.5 30.1 39 92 34 17.9 21.8 64.4 10.3 84.7 52.7 18.3 68.8 45.4 65.3 42.3 42.1 54.4 26.1 39.4 49.9 11 30.9 68.1 47                                                                                                                                                                                                                                                                                          
57588_at 116.6 96.6 148 136.9 80.4 142 98.4 66.5 100.4 80.4 43.6 56.7 82.8 115.3 109.5 127 121.3 150.7 81.6 82.1 62.5 92.5 102.3 94.4 84.2 88.7 82.5 108 85.4 139.6 76.6 69.2 84.7 77 233 95.7 165.7 86 84.8 90.4 95 60.6 81.2 81 109.8 58.6 96.4 133.5 90 57.4 84.4 150                                                                                                                                                                                                                                                                                          
57703_at 86 53.6 37 58.1 45 47.5 63.3 48.9 58.6 42.3 45.1 37.3 53 48.5 41.4 44.7 49.6 50.3 25.7 57.7 64.1 58.5 33.9 78.4 32.7 41.9 24.4 52.6 46.6 29.4 40 32.7 35 60.7 46.5 30.3 58 51.1 28 48.9 52.7 13.8 56.9 35 55.2 42.7 45.1 44.9 22.9 51.7 57.9 56.2                                                                                                                                                                                                                                                                                          
57715_at 101.1 98.7 74.5 33 54 97.2 92.9 79.7 57.7 53.1 52.5 32 65.4 72.2 120.3 128.1 78.3 104.9 58.3 77.6 19.8 96.7 95.5 57.7 86.3 84.8 68.9 86 65.9 81.2 53.3 49.2 97.8 69.8 134.7 100 130.9 76.6 76.7 71.8 132.6 79.5 62.6 126.6 112.1 148.1 104.7 113.6 92.2 107.3 96.3 65.2                                                                                                                                                                                                                                                                                          
57739_at 124.9 153.2 112.2 309.7 210 132.9 173.7 87.3 215.4 111.5 177.6 98 191.4 93.9 118 142.6 103.1 226.7 171.8 95.7 172.3 117.3 156.6 183.6 129.5 158.9 175 121.1 121.7 197.5 201.7 141.3 116 181.9 116.7 191.8 163.6 154.1 176.9 93.3 149.7 134.7 97.7 181.3 166.5 71.7 85.6 242.7 254 164.4 263.6 112.7                                                                                                                                                                                                                                                                                          
58308_at 115 52.5 27.8 26.6 18.3 46.7 17.2 50.1 90.8 65.7 47.8 78.1 51.6 45.2 41.6 30.8 78.5 51 33.4 50.9 79.7 83.7 34.6 134.5 64.7 63 80.7 61.4 76 45.1 46.7 59.1 14.5 35.7 47.6 43.4 56.3 100.5 62.8 46.9 56.2 35.2 31.1 37.8 45 58.4 67.2 70.9 102.7 25.8 67.3 36                                                                                                                                                                                                                                                                                          
58696_at 149.5 99.7 132.7 218.9 190.2 157.4 189.8 167.3 171.7 187.1 258.8 164.1 187.4 117.5 192.1 190.2 104.2 220.1 154.3 147.5 60.9 112.2 159.4 216.3 209.7 182.7 249.2 284.6 97.3 221.9 197.6 175.8 166.9 162.6 139.3 137.3 172.3 222.5 178.2 234.6 182.8 195.4 123.1 199.2 196.8 177.3 172.5 202.8 177.8 180.9 195.3 134                                                                                                                                                                                                                                                                                          
58916_at 242.2 123.5 61.9 113.9 585 151.7 81.7 87.1 84.6 71.5 46.7 76.9 89.8 97.6 113.9 90.9 94.6 103.5 117.6 55.3 102 119.3 127.9 156.9 79.8 60.8 50 101.4 86.2 100.7 97.8 158.9 78.7 88 73.6 56.8 181 62 129.3 120.5 135.7 113 105.9 155.2 134.6 176.5 68.4 84.7 113.1 92.9 92.3 55                                                                                                                                                                                                                                                                                          
58994_at 64.1 111.9 45.7 32.2 85.1 65.4 98.4 94.4 72.6 62.1 78.1 126.9 76 110.6 76.9 145.1 52.4 99 140 117.9 80.2 42.4 108.7 64.4 97.9 63.6 105 109.5 59.6 87.2 81.1 84 56 52 41.4 102.5 60.6 60.4 95.7 43.5 75.6 88.4 52.5 146.7 110.3 76.8 42.8 92.1 80.6 77.7 38 64.6                                                                                                                                                                                                                                                                                          
59625_at 25.2 166.4 146.1 282 189.6 193.6 219.9 238.6 73.1 148.2 95.7 114.5 211.2 188.5 233.8 219.8 189.7 180.4 289.8 193.7 265.1 143 172 130.5 117.8 147.8 173.5 74.4 195.9 227.8 172.3 199.4 143.4 275.6 104.6 130.6 136.6 59.7 161.3 117.3 154.4 116.6 129.1 207.8 210.3 116.4 167.8 383.5 207.7 98.6 260.7 117.3                                                                                                                                                                                                                                                                                          
59631_at 122.8 94.4 48.8 121.2 84.3 58.7 54.9 46.1 61 107 66.8 38.7 77.4 37.8 57.9 45.7 39.7 101.4 59.1 36.9 127.2 58.4 89.6 91.4 65 67.7 54.1 92 38.8 58.5 36.1 41.5 31.4 61.3 65.3 73.2 94.2 62.7 47.8 87.9 63.3 47.2 90.3 68.2 55.5 51.2 30.9 120.6 86.8 86.5 66.3 53                                                                                                                                                                                                                                                                                          
59644_at 72.6 18.5 19.4 22.9 35.3 6.8 17.7 36.3 44.7 26.6 26 6 5.7 39.8 52.6 15.3 41.8 19.2 5.8 7.8 35.9 12.4 24.3 40.6 14.7 17.7 18 4.4 17.1 4.5 25.5 23.5 33 33.8 43.7 19.6 4.5 19.9 17.5 49.3 27.7 3.2 30.1 17.3 17.8 24.9 23.1 8.1 33.9 21.1 53.5 34.8                                                                                                                                                                                                                                                                                          
59697_at 242.5 211.6 181.3 137.2 150.5 193.7 165.3 215.8 150.1 145.9 150.6 100.1 178.8 119.9 194.6 161 140.8 152.3 184.6 75.7 211.2 144.9 114.6 145.9 141.2 115.9 108.5 93.6 131.9 166.4 142.3 132.6 121.3 150.5 94.2 140.3 211.6 116.5 120.3 161.2 186.6 180.4 111.1 136.5 217.4 93 179.7 130.4 193.6 183.4 167.8 108                                                                                                                                                                                                                                                                                          
59705_at 88.9 54 39.8 40.5 51.2 37.2 66.7 38.2 47.9 33.3 23.9 32.5 42.2 31.4 44.9 27.2 19.1 47.9 38.3 33.6 63.6 27.2 36.5 60.7 54.1 41.7 35.3 50.7 30.2 41.9 66 21.5 44.4 45.4 41.8 37.9 70.4 42.1 39.4 41.5 52.1 49.6 55.4 28.5 45.3 24.3 39.7 43.7 41.2 51.8 55.7 25.8                                                                                                                                                                                                                                                                                          
48612_at 930.7 881.1 775.9 840.4 849.7 899.2 817.8 506.5 569.3 387.3 469 524.9 654.3 681.9 746.8 885.3 663.6 785.3 828.1 582.3 600.3 834.4 822.9 758.1 588 529.5 850.1 699.8 679.8 954.9 663.7 509.4 606.6 660.3 439.8 652.2 907.7 590.9 553.6 531 904.3 735.9 541.1 594.5 542.8 321.1 685.7 849.5 584.6 738.9 730.4 384.4                                                                                                                                                                                                                                                                                          
48659_at 435.4 274.7 297.7 142.6 220.8 231 232.2 212 333.8 232.3 232.6 261.2 267 196.6 262.4 258.6 242.6 386.2 294 256.5 190.8 214.6 225.7 263.9 273.7 235.9 284.9 330.9 159.1 258.1 250.9 138.2 190.3 265.1 254.1 223.2 279.5 320.1 279.6 280.9 328.3 290 277.8 211.6 205.6 191.9 238.7 291.6 258.6 342.2 228.4 183.3                                                                                                                                                                                                                                                                                          
48808_at 96.7 77.1 33.8 16.8 13.6 55.8 70.9 38.3 105.8 59.9 31.8 93.5 64.2 44.3 101.7 60.7 70.1 59.8 32.8 48.4 92.9 87.5 55.7 77.9 48.2 76.1 51.3 37 77.3 50.1 76.8 36.9 96.7 60 72.7 39.6 52 79.5 58 53.7 78.8 44.9 71.8 36.7 80 62.1 63 91.8 72.8 22.4 85.9 43.1                                                                                                                                                                                                                                                                                          
48825_at 89.5 23.8 139.4 87.8 80.4 148.5 109.9 60.9 96.7 121.1 121.6 100.5 23 123.5 135.8 138.5 157.8 206.1 139.9 76.6 184.3 123.2 133.7 63.9 82.5 119.5 128.2 143.3 106.2 116.5 31 102.4 28.3 148.5 113.7 60 67.3 97.6 118.5 124.6 83 124.6 88.6 114.3 76.8 87.9 75.2 56.9 31.6 95.4 124.5 117.4                                                                                                                                                                                                                                                                                          
49049_at 43 70.4 84.8 18.2 26.4 96 96.5 34.9 51.6 22.3 8.2 57.4 21.4 78.4 17.4 57.6 15.3 57.2 143.4 90.3 7.3 15.7 26.4 18.6 59.9 88.9 64.3 38.9 32.7 61.4 88 36.7 14.4 30.8 12.7 61.3 51.7 67.9 76.1 20 20.1 36.9 11.1 39 74.5 47 75.2 93.2 97.6 52.7 70 24.8                                                                                                                                                                                                                                                                                          
49051_g_at 85.7 35.5 77.4 25.3 30.6 50.1 71 38 54.9 24.4 19.9 29.2 32.2 53.8 16.4 29.8 44.6 49 70.5 60.8 86.8 40 23.5 15.9 35 38.7 17.9 44.9 21.9 40.3 35.9 26.7 32.2 30 26.7 53.8 83 56.2 49.2 35 34.5 30.4 41.3 29.8 40.8 38.7 67.8 62.4 70.4 47.7 39.2 6                                                                                                                                                                                                                                                                                          
49077_at 441.4 578 561 696.3 581.1 581.4 483.7 476.3 419 373.4 382.9 378 617.7 426.4 519.5 546.4 514.6 652.7 587.4 516.4 394 524.7 596.7 546.6 507.3 636 582 409.7 514.7 665.7 585.7 399.2 465.3 481.4 341.3 522.7 535.3 364.8 493.6 374.5 448.4 545.9 358.9 433.3 448.6 325.5 508.7 659.9 550.7 616.1 752.7 473.1                                                                                                                                                                                                                                                                                          
49329_at 286.3 222.2 141.5 170.9 279.7 227.8 203.3 211.1 126 178 143.4 153.5 190.5 146.2 279.3 274.1 211.8 241 281.8 194.6 286 185.3 232.2 164.9 168 189.2 246.6 175.6 197.9 237 151.8 160.7 150.2 226.4 218.2 218.6 199.4 154.5 184.3 187.5 189.4 255.9 167.1 279.8 218.1 155.8 201.2 247.4 213.3 192.9 209.5 135.4                                                                                                                                                                                                                                                                                          
49679_s_at 126.4 174 73 110.7 114.6 134.3 104.8 158.8 198.7 136.3 53.7 201 188.7 105.1 127.7 264.6 115.5 157.6 239.7 134.5 207.6 81.4 130 130 199.7 133.2 189.3 194.5 115.3 134.1 178.8 214.6 56 152.6 104.6 135.2 101.9 137.7 223.5 183 67.4 86.8 142.5 131.8 153.1 189.8 103.6 104.6 143 100 166.4 122.6                                                                                                                                                                                                                                                                                          
51774_s_at 1017.9 725.8 706 625.5 644.3 541.5 592.3 510.5 575.7 446 360.4 384.6 615.5 375.6 666.1 441.8 682.5 716.6 516.5 427.8 536.1 532.8 462 612.1 409.1 552.1 442.7 653.6 416.4 599.1 657.2 422.2 525.8 446.2 520.4 498 936.9 526.2 503.5 674.7 595.6 704.8 515.9 478.2 489.8 293.2 499.4 708.8 661.1 636.9 640.9 475.1                                                                                                                                                                                                                                                                                          
55872_at 80.3 103.7 73.1 44.3 136.3 148.5 98.7 46.1 76.3 91.5 74.6 85.9 97.6 144.3 136.4 101 83 190.1 81.2 187.8 143.1 93.3 114.2 123.1 122.3 115.1 129.1 131.4 166.7 102 49.7 100.6 38.3 78 107.5 101.6 121.7 109 147.3 79.6 128.1 113.9 100.3 237.4 119.5 54.4 67.9 90.5 55.3 145.7 65.5 158.8                                                                                                                                                                                                                                                                                          
56748_at 71.6 54.9 50.6 76.2 31 35.7 42.4 38 52.6 28.4 43.2 27 30.7 5.1 48.7 26.9 75.3 61.2 38.6 25.7 20.4 46.2 42.3 41.3 35.6 30 42.7 55.7 29.1 41.4 42.8 23.3 31.9 44.9 31.2 30.8 67.3 24.6 21.1 33 61.9 63.8 36.2 37.7 32.6 34.4 59.9 38.4 60.7 43.9 54.6 35.6                                                                                                                                                                                                                                                                                          
58367_s_at 527.2 564.5 457.1 516.9 290.6 322.3 372.9 357.9 420.6 266.1 330.5 273.7 394.1 303.6 409.7 335.5 406 453.8 319.7 264.7 277.6 416.7 301 347.1 251.7 338.2 373.4 387.5 271.5 460.3 466.4 222.8 383.8 425.6 330.7 291.4 502.9 367.3 261.6 294.5 441.7 409.1 255.4 301.9 328.1 226.6 315.9 461.5 392.5 467.2 475.2 348.6                                                                                                                                                                                                                                                                                          
58780_s_at 30 77 94.6 108 95.3 143.7 82.3 99.5 43.6 64.9 47.6 23.5 90.1 103.3 106.4 163.3 154.4 96.5 98.5 49.1 183.4 146.8 129.3 134.4 54.1 98.1 126.8 49.6 87.4 167.2 88.8 52.3 81.6 102.4 130.6 129.8 92.4 48.1 60.9 52.4 120.5 101.2 41.2 205.8 270.8 70.7 76.8 65.3 116.9 99.7 111.2 74.4                                                                                                                                                                                                                                                                                          
58900_at 1011.6 669.1 522.4 564.6 475.5 464 438.2 473.3 516 444 443.5 334.5 509 318.5 473.3 399.3 610.6 548.2 451.1 389.8 357.8 397.3 342.6 800 441.3 489.5 395.4 545.8 460.5 398.1 589.4 368.3 411.4 361 581.7 421.6 687.8 506.3 391.6 478.2 518.2 575.4 420.4 382.6 398.9 299.9 408.2 492.4 557.5 581.4 565.9 390.2                                                                                                                                                                                                                                                                                          
59375_at 243.2 239.9 202.4 163.4 194.6 230.5 215.5 201 128.7 96.6 80.7 104.9 189.6 227.4 239.8 207.1 259.8 253 207.1 131.5 261.8 196.1 205.3 194.7 109.6 150.5 174.6 173.5 156.1 298 236.6 100.5 163.3 235 162.3 235.2 254.9 95 149.9 121.7 170.1 238.1 115.5 257.4 313.5 116.7 155.7 270.2 224 190.5 168.9 86.1                                                                                                                                                                                                                                                                                          
59433_at 192.7 206.4 96.6 154.8 110.9 106.7 129.4 76.6 92 100.8 77.8 62.5 107.7 76 109.3 81 117.8 143 60.9 84.8 101.6 116.9 100.9 123.8 76.2 75.1 96.2 122.6 54.3 84.5 93.6 56 107 99.3 109.2 84.1 166 91 88.1 97.4 154.4 100.9 111.6 114 104.8 59.3 95.1 113.2 194.4 107.7 107.6 83.2                                                                                                                                                                                                                                                                                          
59437_at 80.4 95.9 62.6 69.4 59.9 71.4 63.2 47.6 46.3 35.4 43.8 62.8 57.3 31.4 41.3 51 50.1 42.9 84.9 42.7 41.2 55.4 47.6 33.7 42.3 31.5 30.1 54.9 46.8 35.8 48.4 36.3 65 32.3 18.6 39.3 66 55.6 50.1 42.3 48.5 51 51.7 48.3 46.6 28.1 60.2 69 68.5 46.6 50.2 60.3                                                                                                                                                                                                                                                                                          
59999_at 111.8 127.5 82 81.7 109.2 103.9 89.3 88.3 88.2 91.7 158 84.2 81 68.8 106.3 85 79.5 75.9 121.7 96 172.8 72.4 109 94.8 82.7 69.2 90.1 100.4 82.1 78.8 82 117.9 60.5 65 100.2 59.5 106.5 82.3 99.1 91.9 88.4 105.4 68.9 138.2 72.9 100.9 73.4 133.5 121.5 73.2 83.6 82.3                                                                                                                                                                                                                                                                                          
60084_at 126.4 23.1 10 17.4 29.9 44.3 4.9 14.5 34.1 19.5 20.5 19.7 32.2 16.2 23.8 9.5 63.7 24.7 15.9 22 20.2 13.7 19.6 35.7 24 2.8 21.2 37.5 20 24.8 6.6 11.5 6.6 21.3 29.4 21.3 28.1 9.3 21.1 33.8 21.5 30.8 28.9 12.9 29.6 20.1 14.6 2.6 12.9 3.5 33.6 15.9                                                                                                                                                                                                                                                                                          
60471_at 50.5 157.3 96.6 95.3 116.4 113.9 131.2 128.1 60.1 68.5 24.4 43.4 78.1 100.7 87.7 150.8 108.8 105.2 103.1 51.3 107.4 105 98.2 97.4 67.6 77.9 109.9 68 67.8 128.2 129 60.8 80.1 92.5 96.7 113 100.5 50.4 82.6 83.3 103.4 116.2 62.4 127.6 121 62.9 111.5 111.2 90.8 67.3 89.2 45.6                                                                                                                                                                                                                                                                                          
60474_at 69.5 51 69.1 78.9 103.2 65.2 50.8 58.8 45.9 130 77.1 15.4 55.8 70.7 72.9 62.1 51.6 69.3 87.5 22.5 44.6 62.3 57.3 108.5 50.7 72.2 44.8 68.9 68.9 57.7 55.5 107 120 57.6 64.4 43 111 33.2 90.5 72.8 60.8 36.3 68.3 65.9 68.4 38.1 33.7 63.3 72.4 48.5 49 61.2                                                                                                                                                                                                                                                                                          
60528_at 410.2 460.2 378.8 605.7 401.9 420.6 460.9 386.2 388.9 321.4 143.5 190.5 400.8 398.9 505 399.3 439.3 545.4 422.2 209.7 404.3 296.9 361.7 409.1 239.9 439.9 355.6 319.7 312.3 494.3 496.9 248.5 276.4 426.5 338.3 313.2 509.4 275.7 364.7 297.8 487.1 522.6 381.5 424.6 505.7 213.8 312.1 599 438 328 471.7 253.4                                                                                                                                                                                                                                                                                          
60794_f_at 52.8 42.5 24.6 45.8 14.5 21.9 32.8 20.1 44.9 29.9 18.1 31.4 21.6 23.8 24.1 15.5 20.7 15.7 21.8 19.1 21.9 26.6 17.5 66.8 41.6 28.8 14.8 39.8 40.9 15.4 16.3 48.8 41 43.5 37.5 21.4 44.1 24.6 26.1 33.7 30.8 43.4 34.4 13.8 28.1 24.9 26 31.9 46.4 12.1 33.3 54.2                                                                                                                                                                                                                                                                                          
60815_at 38.7 17.7 15.5 25 11.3 26.3 42.4 31.9 15.1 8.4 9.2 7.5 13.5 25.1 32.2 9.2 24.5 21.9 19 11.1 63.4 29.3 12.5 51.6 16 25.4 7.5 12.2 19.4 3.8 5.7 8.1 23.8 29.2 2.1 29.9 40 7.4 10 3.5 22.1 4.2 12.8 2.1 21.7 4.2 30 39.2 21.8 25.8 24.4 5.6                                                                                                                                                                                                                                                                                          
61297_at 32.4 60.6 13 35 15.5 33.4 53.4 25.5 49 24.3 9.9 37.6 20.2 34 16.2 71.3 52.2 12.3 75.3 58.3 91.2 56.1 30 18.2 70.5 43.5 87.2 17.1 41.3 15.1 81.3 28.6 58 13 59.5 39.8 70 35.6 83.7 15.3 19.4 32 14 49.1 49 57.8 38.7 59.9 22 55.5 67.8 33.1                                                                                                                                                                                                                                                                                          
61732_r_at 25.5 2.2 7.4 16.3 8.9 32.3 13.8 2.6 10.5 25.9 11.6 7 8.2 18.9 14.6 15.8 10.8 15.5 13 2.2 3.5 7.2 19.9 16.2 12.1 8.7 9.7 10.1 9.2 12.2 62.4 15.8 16.8 12.5 6.3 16.1 2.8 4.8 5.6 9.8 14.7 13.1 10.6 11.5 9.7 8 10.6 1.4 2.2 6.9 20.6 10.2                                                                                                                                                                                                                                                                                          
61734_at 32.1 20 35.1 11.2 58.6 81.9 20 11.5 16.4 10.5 16.2 46.2 23.9 19.5 19.8 101.9 19.8 13.3 92.8 68.1 31.8 22.7 40.9 36 43 13.5 82.3 19.8 27.3 124.1 66.8 7.7 60.1 85.1 10.6 109 31.3 44 22.5 38.3 31.8 29.6 33.1 83.9 144.1 62.6 18.1 82 23.5 30.9 11.1 40                                                                                                                                                                                                                                                                                          
61874_at 248.5 338.6 255.7 428.7 436.2 266.9 311.7 199.3 203.5 280.1 368.3 278.3 217.6 188.7 386.6 242.7 238.5 345.9 200.2 316 326.2 130.4 278.8 300 229.3 245.2 420.5 355 132.5 183.2 329.5 210.2 262.1 285.6 181 326 293.3 359 232.2 258.1 337.2 360.5 243.2 323.5 174.1 198 260.9 422.2 237.4 304.7 269.7 395.6                                                                                                                                                                                                                                                                                          
62212_at 94.6 140.4 111.1 218 188.7 117.5 123.3 135.3 108.7 104 109.9 88.3 146.4 139.9 142.1 120.4 74.5 133.7 153.6 97.8 191.1 105.1 132.2 112.6 113.8 84.7 137.6 63.4 70.9 144.5 132.8 109 140 96.9 110.3 72.7 90.9 95.8 105 112.3 115.7 175.3 99 164.3 125.8 96.2 100.7 171.6 124.6 138.5 169.2 101.9                                                                                                                                                                                                                                                                                          
62987_r_at 335.6 889.5 633.7 405.8 384.5 453.2 524.5 603.4 380.6 82 93.1 277.8 462.3 624.4 203.2 466.7 512.1 452.4 895.4 300.3 529.4 498.3 574.6 115.7 471 302.8 96.9 415.3 391.3 371.9 486.6 362.3 551.6 536.2 237.2 380.2 602.3 223.9 637.6 304.9 472.7 448.7 270.2 583 413.4 276.6 511.8 594.3 707.8 547.2 687.9 151.8                                                                                                                                                                                                                                                                                          
63009_at 225.9 91.6 76.3 61.3 96.8 94.9 92.3 89.2 91 81.5 96.6 80.2 98.2 71.6 66.2 78.9 74.1 120.2 101.9 82.3 94.8 116.5 82.3 78.3 98.1 72.5 72.6 167.4 77.7 38 62.8 73.7 78.5 75.1 119.8 70.2 117.4 102.2 95.5 78 92 92.8 84.2 41.3 55.6 82.9 66.8 100.7 81.5 101.8 129.4 81.5                                                                                                                                                                                                                                                                                          
63305_at 159.9 145.8 114.4 138.3 120.4 108.8 127.6 147.6 91.7 74.5 61.7 82.7 168.6 141.5 113.7 133.1 232.2 160.1 169.9 89.7 90.9 202 82.2 184.5 93.3 115 93.1 123.8 115.4 165.4 138.8 98.8 92.7 154.3 106.5 136.5 239.8 84.6 139 113.5 122.2 131.9 110.4 115.2 113 74.7 88.3 174.8 205.9 162.3 124.9 61.4                                                                                                                                                                                                                                                                                          
63825_at 157.3 1417.1 199.9 44.1 667.4 218 362 582.5 140.9 114.6 176.7 1462 153.3 351.1 216.1 72.2 545.5 124.9 284.5 274.4 256.7 273.9 376.6 375 417.7 342 108.8 629.9 538.8 198.7 149.9 457.2 685.1 413.2 74.7 81.1 95.3 418.2 234.1 200.1 355.1 343.4 328.3 180.4 155.9 293.7 271.5 433.2 315.3 168.8 484.9 348.7                                                                                                                                                                                                                                                                                          
64064_at 312.4 255.5 257 231 217.8 249.2 212 170.1 243 161.7 134.7 138.5 201.7 199.3 274.3 268 324.2 285.2 234.7 261.5 227 257.2 211.7 203.9 190.8 186.4 162.9 177.5 196.4 220.9 242.5 145.5 233.3 229.6 300.7 314.9 328.6 206.7 182.6 267.2 302.4 194.2 234.4 226.1 278.1 243.4 197.6 303.2 280.1 260.5 242.3 176.5                                                                                                                                                                                                                                                                                          
64371_at 95.1 173.4 97.1 82.8 103.9 84.7 104.4 73 65.8 38.8 53.3 56.4 94.2 52.2 93.3 39.3 52 83.4 69.9 55.9 121.3 105.1 66.8 78.9 51.7 51.9 84.1 91.5 45.3 81.9 103.4 37.6 74.2 110.5 63.5 88.2 113.7 75.7 38.3 65.4 94.3 97.9 66.6 95.4 110.9 41 68.8 105.2 114.8 81.4 113.2 55.1                                                                                                                                                                                                                                                                                          
64408_s_at 65 48.4 19.8 51.4 88.1 45.3 4.5 34.1 60 41.9 38.8 121.4 23.7 32.7 36.3 16.9 76.7 41.1 54.1 22.7 86.7 58.3 51.3 38.4 36.8 25.2 9.5 63.5 44.8 18.7 64.6 46 43.5 47.6 13.6 46 44.8 17.9 33.5 35.6 9.2 36.5 74.9 33.7 29.2 53.8 37.7 62 30.9 4.3 55.3 37.7                                                                                                                                                                                                                                                                                          
64418_at 166.9 91.2 111.3 220.5 232.6 113.4 113.4 147.2 151.9 206.9 226.2 131.6 127.7 148.3 162.2 161.3 167.3 109 147.7 184.4 149 103.9 168.2 133 169.1 154.2 214.6 156.6 170.6 128.5 137.2 230.4 119 176.7 188.8 126.4 134.8 81.6 173.5 185.5 152.6 145.7 162.3 231.3 164.8 160.8 111.7 122.3 138 108.7 175.4 221.2                                                                                                                                                                                                                                                                                          
64432_at 5 5.6 10.1 35 20.7 33.9 19.5 20.3 67.1 38.7 22.7 31.9 26.5 43.8 16.8 20.9 41.6 24.1 4.9 28.2 78 3.8 44.2 10.7 40.8 21.6 32 27.7 21.9 22.5 10.2 30.6 8.6 38.8 2.4 10.6 18.3 40.4 24.2 50.7 4.2 2.6 28.6 11.9 39.9 27.8 6.1 26.8 40.1 44.4 11.6 33.5                                                                                                                                                                                                                                                                                          
64438_at 276.2 138.6 91.6 91.9 104.5 104.4 124.6 76.1 112.7 104.1 80.2 174.9 101.7 100.7 159.2 74.3 105.8 104.2 121.4 107.2 113.9 81.9 94.1 112 85.1 91 101.2 113.1 84.7 102.9 109.1 125.1 80.2 110.9 107.8 81.7 140.1 111.6 106.5 141 130.5 107.2 137.6 110 108.5 90.4 91 104.8 121.6 122.8 111.7 90                                                                                                                                                                                                                                                                                          
64440_at 281.6 349.1 241.5 265.5 207.8 234.6 283.7 311.8 193.7 150.8 166.2 268.6 245.6 227.1 205.6 231.2 179.8 248 305.4 286.3 225.5 227.6 212.7 228 296.6 158.4 206.2 339.2 179.7 230.7 219 273.5 247.4 264.9 130.9 233.9 288.8 275.5 312.8 185.7 230.6 245.4 197 183.3 226.2 201.8 240.5 276.6 388.8 302.5 257.1 171.3                                                                                                                                                                                                                                                                                          
64474_g_at 175 122.4 134.4 21.9 116.6 82.1 86.6 118.6 119.3 70.7 70.6 108.7 80.2 103.8 180.3 82.6 133 135.8 105.3 126.8 84 27.7 108.3 172.2 97.6 132.4 127.8 162.2 105.2 142.1 80 91.7 91.9 108.9 88 102.4 168.9 116.4 147.3 109.9 122.8 76.7 106.1 148 117.9 73.7 80.4 86 75.4 114.8 136.1 88.9                                                                                                                                                                                                                                                                                          
64486_at 636.9 742.6 702.3 569.7 775.5 590.3 607.8 809.4 663.7 704.5 1110.5 1405.3 650.9 544.3 678.9 708.8 480.7 785.9 723.5 521.6 745.4 538.4 748.7 631.7 1008.5 660 855.5 565 803.9 591.3 711.9 761.6 616.5 711.1 443.7 709.6 632.6 733.8 759.5 704.9 700 722.3 610.2 616.7 475.2 535 725.9 787 703.5 957.4 647.1 654.8                                                                                                                                                                                                                                                                                          
64488_at 43.3 111.9 95.9 183.6 128 59.4 65 98.5 62.1 50 92.2 109.8 62.8 68.8 104.8 127.1 66.2 120.6 109.5 84.9 102 85.4 109.2 139.4 88.6 90.2 130.6 61.5 65.9 134.2 122.8 137.2 50.7 82.3 97.7 79.4 74 53.5 119.6 61.7 87.6 60.1 80.5 105.6 91.9 148.1 68 143 120.8 84.6 136.4 123.3                                                                                                                                                                                                                                                                                          
64883_at 268 140 96.6 105.9 112.5 114.2 116.3 150 189.9 165.7 95.8 115 167.7 122 95.9 58.2 139.4 159.7 114 145.7 110.8 117.7 109.4 179.9 80.7 119.4 85.2 150.3 82.9 127.9 124.9 91.9 59.1 121.2 140.6 106.3 161.3 145 88.7 118.7 111.7 125.3 126.9 87.3 152.9 79.2 88.1 169.1 179.5 205.8 124 136                                                                                                                                                                                                                                                                                          
64899_at 66 101.5 116.5 19.8 18.5 57.1 169.9 107.7 226.8 84.1 73.1 250.1 120 131.5 30.6 94.5 31.6 61.6 36.8 266.6 62.2 164.9 62.1 49.7 256.6 188.4 132.1 136.5 103.2 22.9 163 102.3 87.8 162 82.2 84.5 145.2 201.9 170.3 79.4 37.7 59.1 113.1 59 101.1 103.6 155 136.3 161.1 68.7 69.6 110.1                                                                                                                                                                                                                                                                                          
64900_at 52.9 7.5 31.4 63.1 28.7 23.3 31.3 38.1 39.7 33.5 59.9 43.6 21 46.5 56.5 35.8 59.9 30.5 23.9 54.7 12.6 45.9 57.1 84.9 41.9 44.8 9.2 47.1 39.4 47.4 10.3 52.6 13.5 17.1 57.8 35.2 27.9 45.6 44.6 35.5 8.3 32.2 45.3 42.6 4.5 56.6 14.4 52.2 8.4 9.4 21.5 9.4                                                                                                                                                                                                                                                                                          
64942_at 584.6 441.6 334 316 315.2 290.1 318.7 208.7 251.4 176.8 134.8 163.5 275.3 355.7 328.9 296.6 228.4 266.9 295.7 188.7 280.2 230.1 204.1 296.8 196.5 311.7 276.5 257.7 105.1 332.7 243.1 135.7 229.9 316.6 216.2 258 397.2 171.1 171.9 165.2 385.3 283.6 249.5 314.1 470.8 198.5 258.7 361.7 311.2 223.7 331.4 211.6                                                                                                                                                                                                                                                                                          
65086_at 49.4 205.6 89.1 69.4 30.9 40.8 94.3 161.4 160.7 137.9 125.5 154.8 46.7 124 124.1 126.8 18.1 143.6 165.3 182.9 36.2 98.7 130.1 40.4 166 125 163.7 186.8 87.6 22.4 94.7 132.4 148.7 90.7 90.4 123.4 76.6 206.6 171.4 104.7 72.1 148.4 137.7 37 20 156.3 115.2 62.7 130.6 70.5 86.4 112.7                                                                                                                                                                                                                                                                                          
65133_i_at 40.5 35.7 24.8 2.4 36.1 57 60.9 33.9 57.2 28.2 30.5 41.7 35.4 24.2 17.9 45.9 18.4 29.4 57.7 84.8 44.6 12.1 40.5 4.2 51.1 33 31.2 66 33.5 29.9 26.8 35.9 31.7 42.5 12.7 42.3 6.6 49.2 48.2 23.9 29.2 21 22.6 30.2 34.8 34.6 31.2 60.6 35.8 37.8 20 23.2                                                                                                                                                                                                                                                                                          
65438_at 50.8 20.2 2.1 13 5.4 22.9 33.6 9.9 3 22.3 21.8 19 13.4 13.5 28.5 16.6 18.8 28.3 16.2 11.5 2.6 6.5 4.4 24.7 20.2 7.7 4.4 3.4 12 17.8 39.7 15.4 4.5 3.4 1.7 2.3 3.7 5.7 20.7 14.9 20.4 29.7 7.8 20.3 21.7 18.5 3 8.5 5.5 21.4 5.5 11.5                                                                                                                                                                                                                                                                                          
65472_at 26.5 4.1 38.8 20.8 20.7 6.2 5.3 14.7 7.1 8.6 9.6 3.2 23.9 28.4 8.7 4.3 8.8 10.8 11.4 12.8 66 16.6 27 31.7 22.1 36.2 32.7 13.2 32.1 36.9 4 21.9 9.6 31.6 24 23.5 5.8 19.1 18.3 19.6 4.1 6.3 6.9 29.1 4.3 18.5 1.9 19.8 5.7 5 47.7 22.4                                                                                                                                                                                                                                                                                          
65493_at 49.3 54.8 81.3 78.6 111.3 60.5 54.5 62.2 64.7 52 49.3 37.7 87.5 109.4 94.7 83 102.2 111.6 73.3 48.7 44.5 76.4 92.2 115.9 42.8 52.2 91.1 63.7 56 100.6 93.5 57.6 86.4 78 78.3 52.7 92.4 41.4 39.4 38.1 67 51.9 43.9 76.2 89 47.4 58.6 67.4 49.4 83.7 111.4 80.9                                                                                                                                                                                                                                                                                          
65517_at 295.3 149.7 213.7 155 175.2 228.9 182.6 284 290.8 265.1 180.6 308.1 291.1 206.3 199.6 209.7 81.8 305 319.9 238.5 236.7 181.9 265.9 230 287.8 264.8 296.6 314.9 258.6 134.7 236.3 293.8 175.6 242.5 129.5 236.3 212.2 217 261.9 249 238.3 240.5 236.2 162.3 171.5 165.9 267.4 148.3 260.4 291.3 282.9 255.7                                                                                                                                                                                                                                                                                          
65521_at 428.8 384.8 272 373.4 270.4 276.6 326.1 250.3 235.8 216.9 152.4 176.2 399.7 211.1 287.2 218.4 281 293.5 255.2 161 248.8 235.6 136.4 261.4 171.8 185 254.3 260.7 164.1 249.3 267.5 164.8 160.9 261.4 189.5 274 398.7 242.7 150.1 174.9 258.6 304.3 219.1 187.2 201.1 173.8 247.4 310 439.7 323.8 328 160.4                                                                                                                                                                                                                                                                                          
65585_at 88.4 112.5 127 59.2 99.4 105.9 129.7 99.2 85.1 73.5 95.7 92.3 86.3 124.2 74.6 135.1 98 100.7 152.2 100.3 80.2 107 108.3 65.4 136.5 99.7 92.8 223.3 85.7 122.7 123.9 65.5 82.9 125.4 62.6 162 100.7 118 157.9 80.5 90.6 115 74.1 142.3 92.7 90.6 111.4 144.7 112 100.6 86.8 84.7                                                                                                                                                                                                                                                                                          
65588_at 168.2 208.2 148.4 84.7 266 97.4 159.6 137.5 149.3 136 117.8 98.6 111 190.8 157.4 123 95.7 204.8 117.7 164 113.6 147.4 207.9 172.7 109.2 131.1 154.6 200.2 110.7 106.7 114.3 59.6 158.3 115 104.5 130.9 139.6 144.5 135.2 94.8 191 120.7 129.5 174.3 107.4 159.1 120.1 168.6 131.9 143.8 127 192.9                                                                                                                                                                                                                                                                                          
65591_at 381 307.2 386.9 212.9 199.7 246.4 311.7 258 195.2 146 135.1 207.5 422.2 295.8 239.2 228.7 292.3 218.9 351.6 286.5 350 311.1 188.8 225.2 199.3 240.1 167.1 282.5 191 352.5 251.8 224.2 313.1 298.6 243.2 201.8 380.5 267.2 213.3 157.2 266.9 244.3 210.6 185.9 199.3 175.9 300.9 343.7 418.1 272.5 325.5 201.6                                                                                                                                                                                                                                                                                          
65630_at 84.5 25 41.1 55.4 81.1 92.5 79 125.3 68.7 84.4 87 108.7 56.5 70.8 103.2 57.4 60.7 81.4 115.1 80 81.6 70.6 52.7 78.5 75 42 76.9 92 90.6 89.9 105.4 99 92.5 41.5 58.2 62.6 77 79.9 77.4 36.4 57.8 71.9 63.8 102.7 62.2 67.9 76.6 96.5 58.1 31.5 80.4 68.4                                                                                                                                                                                                                                                                                          
65635_at 729.4 578.2 483.7 405.2 409.6 451.1 694.5 395.5 302.7 267.1 275.6 232.1 369.4 315.1 513 415.4 506 453.3 435.8 264.5 540.9 378.5 365.6 435.7 233.5 288 472.5 353 409.8 486.6 430.3 198.1 406.8 494.1 316 376.2 597.1 259.6 281.9 298.8 516.6 485.9 286.3 349.3 478.4 215.1 371.4 566 588.6 376.2 491.8 227.2                                                                                                                                                                                                                                                                                          
65718_at 132.5 128.4 279 178.8 172.9 290.9 198.8 216.4 106.4 145.9 49.9 79.6 118.9 183.9 259.8 267.1 180.9 229.2 174.1 68.6 252.9 257.9 248 178.1 126.7 235.2 201.9 114.3 187.8 385.6 178.8 151.7 206.5 279 221.5 233.9 344.1 115.5 192.2 156.3 246.6 166.8 138 298.2 252.9 105 157.2 401.2 133.6 149.2 148.9 151.4                                                                                                                                                                                                                                                                                          
65770_at 43.9 206.7 136.3 262.1 391.3 125.8 221.4 188.1 239 188.6 210.4 157.3 185.8 175.2 332.2 285 200.1 352.3 272.5 177.8 169 162.3 193 318.3 198.7 261.5 342.2 228.6 235.8 145.2 312.6 133.6 136.9 195 243.8 235.6 225.6 222.4 240.8 152 224.5 336.7 145.9 326.8 161.1 183 185.3 282.4 214.5 283.9 192.5 250.7                                                                                                                                                                                                                                                                                          
65884_at 257 159 205.8 48.4 308.7 170.3 229.4 180.1 136.9 146.6 167.2 150.9 192.5 175 264.7 198.2 176.6 246.4 325.3 145.4 245.5 204.8 250.1 141.2 152.6 197.2 246.2 242.9 153.3 230.1 273.9 181.9 129.3 183.5 120.5 180.8 220.3 193.6 190.2 194.4 186.1 205.4 143.8 231.2 181.2 129.9 174.5 214.8 278.3 280.1 135.3 202.7                                                                                                                                                                                                                                                                                          
66053_at 36.5 40.4 32.7 5.4 7.6 23.7 30.6 15.2 21 12.9 2.1 12.6 28.3 13.8 42.7 3.1 25.4 17.3 21.9 24 34.1 7.2 7.8 32.9 11.5 14.3 23.2 24.3 3.3 26.5 22.9 22.9 37.5 38.4 7.4 11.9 44.9 13.3 17.5 13.1 19.7 25.5 21.1 4.2 14.5 11.4 35.3 27.9 58.8 7.9 13.1 16.1                                                                                                                                                                                                                                                                                          
71933_at 1049.6 690.2 581.1 454.9 439.5 403.8 500 486.2 556.5 394.3 206.2 344.6 587 303.8 716.1 288.7 495.8 581.3 476.9 358.5 342.3 354.6 295.1 466.4 272.4 377.9 332.5 513.2 293.6 421.9 523.6 232.4 453.4 380.3 380.8 310.3 657.3 493.5 360.5 523.1 566.3 507.8 469.9 358 461.4 165.3 415.7 564.9 583.4 608.1 643.9 266.1                                                                                                                                                                                                                                                                                          
74694_s_at 200.2 360 161.4 299.1 998.2 154.2 285.7 430.9 189.1 317.1 560.6 446.3 214.7 227.3 576.2 257.2 252.1 385.9 298.2 163.9 251.5 209.3 470.7 327.7 408.3 418.5 525.5 198 458.5 171.1 296.3 304.9 280.8 352.4 183.8 401.9 165.6 276.2 424.6 282.9 324.3 609.4 228.8 330.9 183.3 266.6 247.2 496.8 270.6 439.2 232.8 364.8                                                                                                                                                                                                                                                                                          
76897_s_at 6.2 26.9 2.1 15.2 15.4 3.4 29.9 7.1 2.8 2.9 8.9 25.2 2.7 2.4 3 21.1 1.2 2.8 16.5 5.5 52.8 5.3 1.3 3.3 3.1 1.6 2.3 8.5 14.2 17.7 18.1 9.1 13.2 3 1.8 9.7 2.1 1.8 7.5 2.2 13.6 18.9 12.2 2.5 2.6 1.6 26.3 5.5 2.2 8.9 23.5 7.5                                                                                                                                                                                                                                                                                          
79005_at 266.3 240.6 147.2 216 123.4 193 132.4 160.8 188.6 145.1 136 230.6 220.1 136.4 148.4 158.1 163 157.6 173.9 226.8 73.6 214.8 149.9 217.4 143 157.1 128 203.3 139.5 165.4 134.3 158.4 179.5 209.7 134.1 122.9 191.4 227.3 105.8 161.3 165.4 216.1 197.8 166.9 127.1 113.9 183.8 189.8 208.6 192.8 202.4 100.6                                                                                                                                                                                                                                                                                          
81737_at 18.9 53.4 19.5 12.5 6.7 12.9 15.3 47.3 26.2 2 8.8 4.8 7.6 7.1 11.9 9.3 12.2 35.7 40.9 14.1 16.4 18.2 12.4 25.5 9.6 6.7 22.7 6.3 8.7 14.5 7.7 4.1 10.3 14 53.7 4.9 20.9 5.9 8 10 30.3 9.8 14.1 18.7 35.6 5.5 7.3 16.4 16.1 13 13.7 20.3                                                                                                                                                                                                                                                                                          
77508_r_at 366.8 539 367 250.5 328.3 258.5 301.2 310.8 218.3 288.5 238.5 288.1 263.7 221.4 348.5 238 262.4 335.7 310.4 208.1 233.8 233.9 216 288.2 277.3 264.9 327.7 265.3 201.6 287.1 472.1 208.2 295.6 321.8 147.2 297.7 381.8 317.8 238.9 214.1 295.5 386.4 251.7 177.1 251.5 192.4 325.3 469.1 445.5 439.2 248.3 191.1                                                                                                                                                                                                                                                                                          
78047_s_at 449.3 393.1 305.4 374.5 258.6 328.1 359.6 333.7 412.8 201.3 96.3 412.8 338.2 266.6 336.5 337.5 311.9 342.2 391.7 398.1 359 269.2 308.3 381 324.6 297.4 349.4 386.3 327.8 408.2 459.2 258.2 237.7 287.6 273.6 189.1 409.6 341.7 384.5 263.9 344.7 322.5 258.8 302.4 358.2 258 348.7 397 500.2 376.2 353.6 368.7                                                                                                                                                                                                                                                                                          
78330_at 142.3 124.7 69.2 74.1 41.4 67.5 84.8 97.8 44.1 26.4 34.5 21.9 31.3 41.1 113.6 22.9 31.1 64.6 61.6 22.7 49.5 56.6 38.5 41 33.6 46.1 38 67.3 31.9 63.9 67.9 54 39.1 63.1 46.1 26.2 80.7 52.7 41.4 47.8 101.9 88.4 42.3 55.2 66.5 19.1 43.2 32.2 57.2 66.5 70.7 48.3                                                                                                                                                                                                                                                                                          
78383_at 204.1 135.5 91.5 296.9 88.4 110.1 185 95.8 142.1 139.2 132.2 138.6 113.7 132 133.4 84 164.4 100.5 65.8 141.2 113 72.1 106.3 156.4 126.7 123.1 117.7 186 113.6 93.1 101.7 111.6 95.9 155.2 144.8 174.8 124.6 150.8 118.5 183 114.3 172 147.3 106.5 64.4 114.7 156.2 156.9 167.1 174.7 128.3 128.6                                                                                                                                                                                                                                                                                          
78495_at 187.1 175 117.9 107.1 146.6 98 119.9 122.4 70.6 54.3 70.1 58.8 136.9 72.9 114.8 124.9 128 172.6 119.8 82.3 206.4 52.7 100.6 134.2 48.6 96.9 104.7 91.3 81.7 142.1 101.7 52 105.6 78.2 90.3 107.8 102.7 68.2 76.3 65.5 118.2 92.6 46 131.4 104.6 67.5 104.6 224 104.5 87.2 131.8 70.3                                                                                                                                                                                                                                                                                          
81811_at 175 144.2 87.2 128.8 131.5 98.1 68.3 92.3 86.2 93 43.7 47.5 109.4 69.9 114.2 63 102.6 137.1 95 45.2 123.3 84.8 83 127.7 45.9 156.6 89.4 87.6 150.2 170 139.3 51.7 63 130.3 82 47.4 115.6 60.1 60.3 82.8 98.8 112.5 88.4 128.4 151.2 45.3 75.9 177.1 98.5 90 122 114.7                                                                                                                                                                                                                                                                                          
87100_at 7.4 22.7 4.1 8.9 39.6 19.7 43.7 64.7 4.8 25 21.6 195.4 3.5 28.6 5.3 4.1 22.8 3.1 7 72 10 55.7 16.9 4.5 22.6 10.7 2.3 61.2 5.9 9 9.9 24.7 105.8 6 2.4 4.1 1.4 77.7 26.8 1.4 4.9 21.7 35.7 1.6 4.6 36.3 23.3 39.7 8.9 7.3 5 16.9                                                                                                                                                                                                                                                                                          
89476_r_at 186.6 47.6 97.1 54.6 54.2 94.4 34 56.8 62.7 63.3 46.1 68.1 73.3 57.1 42.3 88.5 87.8 71.6 73.4 88.9 167.3 114.7 41.4 94.9 60.5 66.6 77.4 64.3 43.5 94.6 156 58 50.1 85.7 85.1 59.5 154.5 57.4 57.7 50.3 64.4 55.3 52 56.6 99.9 53.3 37.8 127.2 105.3 131.4 24.5 97.9                                                                                                                                                                                                                                                                                          
89948_at 129 122.9 96.5 70.3 57.3 94.1 84.3 53.4 84.3 80.6 62.4 73.9 138 80.8 118.8 89.3 95.6 116.5 89.5 100.4 104.6 63.3 104.2 116 70 86.7 91.8 99 61.7 128.5 92.8 77.2 89.8 87.7 94.5 52.2 119.6 80.5 83.2 114.3 106.2 82.1 108.7 117.3 127.4 82 113.1 128.4 83.7 82.9 115.1 59.8                                                                                                                                                                                                                                                                                          
89977_at 275.6 169.2 96.8 73.4 64.2 83.4 92.6 97 65.1 52.1 54.5 75.4 94.3 71.2 113.1 95.1 146.5 126.2 79.7 61.9 111.2 96.3 56.8 160.9 57.6 67.3 38.7 98.4 52 91.2 105.1 44.3 77 87.9 105.5 89.4 133.4 78.1 70.9 97.7 145.5 85.5 88 48.6 88.2 73.5 94.7 142.7 116.1 125.9 74.5 44.6                                                                                                                                                                                                                                                                                          
90265_at 294.5 283 238.9 214.8 210.6 204 247.8 265.1 216.1 186.3 149.4 145.5 170.9 127.8 229.8 244.7 160.3 230.2 140.5 159.6 201.2 223.9 247.4 207 113.8 159 276 208 113.5 224.4 314.4 98.8 208.9 142.1 172.3 233.3 321.8 172.8 154.2 178.4 211.9 263.2 164.8 235.8 215.5 119.3 134 186.5 270.8 214.5 260.9 158.2                                                                                                                                                                                                                                                                                          
90610_at 27.8 132.2 123.3 188.5 212.8 159.4 119.2 94.9 102.6 183.6 89.1 181.7 112.4 104.1 121.6 157.4 278.9 150.6 35.4 176.8 250.2 122.2 190.3 91.3 76.4 53.3 159.4 136.2 144.2 20.2 63.2 104.6 213.1 133.6 166.2 206 100.6 73.6 158.6 171.5 121.9 156.4 105.5 170.1 182.5 98.2 123.7 124.1 132.6 197.4 32.5 122.6                                                                                                                                                                                                                                                                                          
91580_at 80.2 40.7 11.4 39.4 19 23.9 84.1 30.5 15.8 8.4 20.5 8.7 57.3 25.6 57.9 33.1 107.1 32 11.2 12.4 28.4 82.9 37.6 7.5 6.4 19.9 36 45.6 9.1 37.7 6.2 11.5 22.9 6.4 12.2 13.5 26.5 19.7 15.3 7.6 18.7 10.8 21.8 10.9 50.5 39 45.2 30.6 54.7 8.5 49.6 7.3                                                                                                                                                                                                                                                                                          
91617_at 89.8 52.2 75.3 18.2 174.5 96.5 54.3 75.2 40.2 67.8 40.4 47.7 54.2 82.8 168.9 95.2 136.3 112.1 60.3 63.7 133 52.4 109.6 35.6 40.3 77.6 86.2 74.5 71.6 115.8 15.8 58.4 42 76.7 81.3 32 50.2 31.3 76.5 67.4 65.3 128.8 51.7 136.6 80.7 54.3 57.5 95.8 67.9 90.4 86.7 65.3                                                                                                                                                                                                                                                                                          
91682_at 274.5 143.6 94.7 118.8 35.1 98 171.2 81.2 103.4 42 79.8 82.8 115.5 77.2 100.6 136.3 102.7 124.5 122.2 76 107 90.2 92.7 145.4 88.4 93.2 113.3 95.1 78.7 132.2 87.5 51.6 85.4 150.6 75.6 105.2 171.7 105.4 64.3 71 134.5 93.1 74.4 85.1 104.4 72.2 112.9 109.5 105.3 131.4 97 60.5                                                                                                                                                                                                                                                                                          
91684_g_at 155.6 110 117.9 75.3 78.8 128.5 183.3 118.1 92.8 78.5 94.1 99.2 89.1 86.2 127.6 114.3 74.4 118.3 90.3 110.6 142.7 92.3 102.9 107.5 119.6 111.3 127.2 118.1 79.2 144.5 119.7 97.4 131.3 107.2 75.4 76.6 144.6 158.4 98.8 80.6 86.1 136.2 103.7 86.7 94.3 105 134.8 122.2 126.7 112.6 93.9 90.4                                                                                                                                                                                                                                                                                          
91703_at 55.7 63.1 17.4 19.7 82 127.1 125.7 94.3 43.8 48.6 16.9 47.4 81.6 64.9 53.9 98.4 50.8 110.3 142.5 115.9 35.6 81.3 70.6 83.8 91.6 57.4 67.8 84.1 64.2 92.4 56.5 62 23.1 78 74.3 68 87.5 48.3 115.9 60.4 53.3 61.6 48.5 117.4 64.3 109.2 35.4 95.8 104.1 32.6 38.5 36.9                                                                                                                                                                                                                                                                                          
91816_f_at 165.5 171.7 113.1 16.3 64.1 100.1 106.8 153.1 273.7 185.3 65.5 266.1 115.8 95.5 108.5 86.5 66.4 151.5 84.5 275.7 56.7 89.1 54 157.8 236.2 222.4 113.5 205.6 77.7 84.2 102.3 164.6 83.7 108.8 98.8 80.9 119.2 354.8 168 101.6 119.7 96.5 148.6 42.2 78.1 184 107.7 120.5 141.9 117.8 74.4 199.9                                                                                                                                                                                                                                                                                          
91826_at 93.1 182.2 78.7 131 231.6 129.5 95.6 208.3 119.4 136.6 84.3 167.9 144.6 100.3 196.5 165.7 114.1 111.2 129.8 129.9 150.8 59.4 258.1 233.1 156.1 170.1 176.9 174.1 120.5 42.4 62.8 116.7 133.2 135.9 110.8 154.5 79.8 119.2 162.4 136.6 180.9 245.6 144.9 193.2 160.8 111.8 144 37.5 22 147 189.6 82.3                                                                                                                                                                                                                                                                                          
91920_at 492.3 307.4 188.7 215.8 176.1 193.7 214.1 124.6 220.3 102.5 83.9 148 237.3 117.9 143.4 120.5 244.6 178 225.1 102 142.1 128.7 87.6 296.1 128.5 151.5 114 180.2 144.2 244 275.7 99.1 228.1 179.9 168.7 174.5 330.3 167.2 186.9 144.6 156.8 245.7 146.6 120 124.8 138.6 183.2 267.2 267.5 259.9 205.6 186.4                                                                                                                                                                                                                                                                                          
91952_at 52.8 33.4 35.5 35.8 16.3 81.7 104.6 46.1 80.7 39.5 64.6 52.8 47 68.5 58.9 61.2 94.4 64.6 59.5 77.8 82.9 37.3 34.7 87.3 57.7 50.5 68.2 82.4 79.8 73.7 35.8 63.8 19 59.2 46.7 65.7 84.1 89.3 50.2 16.2 21 79.2 14.3 73.8 45.7 69.2 15.1 31.2 104.9 70.2 30.7 48.5                                                                                                                                                                                                                                                                                          
200593_s_at 171.1 742.6 760.3 338 274.3 697.8 695.1 776.1 456.6 467.4 322 385.8 421.6 511.2 537.5 475.3 439.9 449.4 465 677.1 571.9 510.4 336.1 685.1 442.3 568 454.7 443.2 436.7 729.3 563.6 499.5 684.9 827.6 312.5 598.9 528.5 765.2 457.3 263.2 483.6 415.5 433.8 287.5 683.3 339.1 467.4 493.9 654.2 591.7 395.8 461.5                                                                                                                                                                                                                                                                                          
200594_x_at 716.5 1110.4 1035.9 366.6 1134.1 1066.4 897.7 1282.2 1395.7 1768.4 1790.7 1141.6 986.8 1167.1 1050.9 856.8 907.8 911 910.8 1742 917.8 946.1 1278.1 1000.4 1114.7 1269.4 1004.5 1555.5 1090.8 1089.4 903.2 1523.5 979.2 1202.2 1148.9 1094.7 879.5 1738.2 1390.1 1120.8 1011.3 1200.7 1282.2 1037.1 909.9 1453.2 721.7 965.3 1088.4 1057.5 961.7 1307.1                                                                                                                                                                                                                                                                                          
200595_s_at 299.8 390.3 381.2 742.1 466 493.8 416.3 506.8 491.4 772.4 843.1 704.3 552.7 557.9 511.4 467.2 411.3 377.6 358.5 416.4 417.2 400.4 703 661 513.5 537.4 544.7 483.4 594.7 618.9 369.5 735.3 576.9 619.9 646.1 480.5 327.3 656.4 458.8 546.8 579.4 405.5 540.5 595.6 681.4 567.8 439.2 437.3 347.2 498.3 503.7 534.8                                                                                                                                                                                                                                                                                          
200596_s_at 70.4 363.8 464.8 402 551.8 478.8 427.9 367.8 267.8 171.7 295.4 275.4 545.3 518.7 534.2 571.9 328.7 431.4 397.8 347.1 559.2 419.3 603.7 385.6 361.5 397.4 644.3 243.1 475.1 502.5 291.5 309.1 432.5 483.8 346.5 479.9 352.1 308.9 257.6 262.9 355 399 419.9 523.6 577 274.2 411.6 407 259.9 303.7 553.1 428.2                                                                                                                                                                                                                                                                                          
200597_at 198.1 228.8 188.8 254.9 248.4 224.7 178.3 143 246.3 227.4 202 137 211.4 207 228.7 199.3 210.9 243.3 218 143.7 224.4 208.3 211.6 279.2 140 216.8 278.6 166.6 137.5 209 242.9 257.3 155.1 195.9 230.8 133.2 202.4 253.9 150.4 181.9 241.2 217.9 217 266.6 144.3 220.7 134.5 206.7 210 246.2 160 180.2                                                                                                                                                                                                                                                                                          
200598_s_at 267.2 391.1 404.9 462 338.9 680.6 1065.1 626.4 394.1 371.6 383.8 784.4 979.3 724.6 514.1 453.6 521.2 361.2 1288.3 671.2 722.4 726.5 521.2 351.5 462.2 851.5 643 219.4 844.4 624.8 862.2 533.1 1010.9 1074.1 271.8 443.6 334.3 518.4 433.6 451.2 310.5 431.7 747.9 307 711.4 582.4 930.9 589.1 849.1 372.1 641.6 811.1                                                                                                                                                                                                                                                                                          
200599_s_at 1482.2 1412.9 1496.8 6279.4 2613.9 1986.7 1938.4 2566.4 2342.9 2815 3786.2 2597.2 2751.7 1763.4 2989.7 1960.7 1795.7 1979.2 2584.4 1836.2 2099.6 1594.3 2939 2098 2078.7 3168.7 3904.1 1635.4 3231.4 2016.3 2905.6 2243 2143.3 2975.4 1799.4 2004 1671.6 2438.4 2035.6 3127.8 2992.8 2780 2925.5 2590.3 1631.9 2957.4 2198.6 1594.7 2445.4 2244.3 2401.6 2542.3                                                                                                                                                                                                                                                                                          
200600_at 125.5 202.8 251.4 102.7 209.3 344.3 351.6 175.1 253.1 254.4 127.3 301.9 211.3 510.2 186.9 383.3 353.7 276.4 227.6 480.3 170.1 377.1 301.5 219.7 348.7 382.2 177.9 340.1 417.4 213 249.5 304.9 300.3 212.2 367.6 513.8 176.3 223.1 485.6 343.3 175.8 175 233.5 261.9 312.6 308.1 289.5 319.9 182.2 179.4 199.9 311.5                                                                                                                                                                                                                                                                                          
200601_at 303.2 311.2 360.6 150.5 395.2 462.1 728.7 383.9 445.2 338.1 301.3 613.5 407.2 703.8 290.9 759.4 341.1 520.7 765 469.1 567.4 485.2 387.9 296.6 491.3 569.8 490.2 607.5 267.3 524.6 476.8 849 368.3 499.7 427.1 508.8 838.1 442.8 691.8 355.6 362.7 391.2 342.8 529.7 600.7 475.9 476.4 638.7 505.6 619.6 307.3 236.5                                                                                                                                                                                                                                                                                          
200602_at 230.1 90.1 470.8 777.3 845.3 416 188.3 296.2 585.4 653 643.4 957.9 217.6 497.6 276.2 330.9 403.3 420.9 181.6 538.4 341.4 284.7 804.5 505.8 378.6 682.9 779.6 335.6 864.6 548.1 191.8 741.7 416.1 508 753.3 209.2 211.2 192.4 617.9 652.7 407.2 574.2 293.2 648.8 477 573.8 240.5 363.3 281.9 103.6 214.3 817                                                                                                                                                                                                                                                                                          
200603_at 470.2 354.2 796.5 889.9 681.9 810.8 470 953 1090.2 1102.6 1223.2 1081 821.9 1077.1 650.8 766.1 630.3 610.6 743.2 640.2 540.9 524.3 955.9 704.7 670.2 704.3 638.9 633.8 821 781.5 549.6 997.5 557.6 650.5 1229.8 822.3 677.7 850.5 993.5 1444.7 859.9 558.8 1334.7 1091.3 822.5 1021.4 631 425.2 527.3 675.3 502 926.1                                                                                                                                                                                                                                                                                          
200604_s_at 113.1 214.3 335.8 128.2 123.4 190.9 435.4 238 228.9 118.4 70 302.2 323.5 333.8 140.5 179.2 177.7 172 207.6 349.2 155.5 312.9 121.6 167.5 240 288.2 106.9 158.2 231.7 236.3 242 184.7 242.7 181.4 102.2 213.1 365.4 406.9 241.7 99.2 152.9 157.3 403.9 113.9 241.4 188.3 386.6 93.1 297.9 180 186.4 300.8                                                                                                                                                                                                                                                                                          
200605_s_at 234.9 214.7 532.9 129.1 116.5 357.4 321 583 686.1 356.4 318.3 817.1 566.7 753.8 194.5 324.2 356.2 194 246.7 829.3 392.5 436.7 177.7 232.1 633.5 679.1 199.2 405.4 508 374.4 305.1 592 426.1 323.8 483.5 470.1 426.7 697.7 633.9 405.7 239.2 203 825.7 128.9 348 725.3 588.3 296.9 362.7 341.3 359.4 466.6                                                                                                                                                                                                                                                                                          
200606_at 1687.1 742.8 732.4 993.5 672.6 625.2 516.2 923.8 1184.1 953 1509.2 1051.6 928.1 889.7 882.1 543.2 484.9 893.6 620.7 1079.4 738.3 584.4 694.8 1231.2 1447.8 954.1 721.5 1224.9 725.9 642.1 794.1 1221 579.6 915.1 715.7 480 851.3 965.8 1112.8 900.1 1096.3 920.8 785.7 690.1 616.6 987.7 535.4 367.2 547.2 840.9 737.8 918.1                                                                                                                                                                                                                                                                                          
200607_s_at 142.4 147.8 205.2 83.3 69.5 179.6 225.3 186.9 209.2 101.5 73.8 199.3 261 230.3 109.1 119.9 81 111.1 142.5 303.2 120.8 190 95.5 122.1 159 178.9 109.4 224 91.2 185.3 143.9 127.1 267.9 112.4 98.2 178.9 178.5 220.9 144.3 130 86.5 76.9 204.3 78.7 171.3 104.2 177.4 148.1 239.2 175 181.8 152.8                                                                                                                                                                                                                                                                                          
200608_s_at 208 156.5 216.7 196.8 215.6 183.9 157.3 279.9 368.8 463.4 516 315.1 269.5 272.5 192 223.9 185.9 195.5 182.7 307.3 203.8 143.2 228 209.5 248.1 231.5 253.8 296.5 223.5 243.3 159.1 309.5 208.5 170.1 333.5 204 165.3 620.4 276.7 441.1 190.1 236.8 289 377.5 205.8 350.6 144 111.3 156.8 202.6 210.6 415.4                                                                                                                                                                                                                                                                                          
200609_s_at 312.4 605.7 770.7 989 761.3 889.8 676 701.8 557.1 489.4 646.7 836 715.4 767.1 642.2 898.6 1020.2 754.8 815.6 700.3 768.6 1080.3 822.5 843.8 761 653.7 617.5 418.7 875.9 885.8 605.8 854 834.1 781.6 773 869.8 737.5 490.1 743.2 653.6 671.6 586.6 565.4 1009.7 1080.5 748.6 925.5 599.6 607.4 720.4 795.6 638.9                                                                                                                                                                                                                                                                                          
200610_s_at 575.6 1011.7 1065.2 889.1 1240.7 792 886.1 1225 1258.9 1245.6 1596.8 1676.5 1158.8 1133.7 1571.5 1197 953.4 1363.7 981.6 1578.5 1076.7 842.1 1395 1392.8 1631.8 1405.1 1678.2 1556.5 1308.8 1200.6 1184.9 1022.4 1285 1217.7 1257.7 1148.9 951.1 1285.4 1362.3 1585.4 1238.6 1177.6 1823.7 1153.3 767.1 1351.9 1124.5 963.7 751.4 1239.9 930.2 1415.3                                                                                                                                                                                                                                                                                          
200611_s_at 194.9 384.3 497.1 206.7 340.6 404.5 530.8 415.8 214.8 243 235.5 575.4 434.5 602.3 252.7 743.6 483.3 316.5 482.4 557.2 360.9 795.5 372.2 361.4 460.5 405.6 386.6 335.6 480.6 374.6 428.6 330.3 395 366.8 233.9 643.5 493.9 320.9 559.8 322.7 292.3 260 307.9 388.2 471 484.4 469.3 385.7 390.2 451.9 347.7 296.3                                                                                                                                                                                                                                                                                          
200612_s_at 240.8 479.1 440 49 282.2 345.9 292 308.9 327.5 276.8 180.3 342.4 251.1 308.4 280 164.9 345.3 251.9 257.9 271.5 405.9 424.6 212.1 374.6 390.8 355.8 169.9 421.5 373.1 304 362.6 460.6 383.4 313.1 197.7 209.2 335.9 281.9 466.6 288.4 296.6 287.5 347 112.8 309.1 278.5 269.9 307.2 305.6 309.1 291.2 308.4                                                                                                                                                                                                                                                                                          
200613_at 236.8 468.6 758.4 120.4 716.4 657.5 551.2 741.6 643.6 539.2 498.7 754.8 807.9 745.5 505.9 1065.9 592.2 704.5 1287.2 1029.7 785.5 896.4 928.5 432.3 799.7 728.3 994.6 1127.2 819 673.2 570.5 653.5 540.3 727.3 538.7 685.7 792.9 595 852.8 594.3 463.6 701.5 449.5 1034.9 823.1 844.6 674.9 799.5 757.4 729.2 503.9 561.8                                                                                                                                                                                                                                                                                          
200614_at 1411.1 1610.4 1981.3 2421.4 1564 1734.4 1508.4 2588 2397.5 2328.3 2917.3 1864.1 2558.4 2156.6 1852.1 2060.8 1416.6 1630.2 2160.2 2203.9 2189.7 1905.4 2064 1748 2761.7 2184.2 2371.3 1825.9 2640.7 2063.3 2090.4 2937.2 2356.2 2089.2 1623.6 2386.4 1667.5 2361.6 2140.4 2389.3 1729.8 2131.4 2683.8 1869.3 1673.7 2364.2 2239.1 1542 1829.7 2243.6 2196 2486                                                                                                                                                                                                                                                                                          
200615_s_at 146.1 119.8 148 140.3 144.3 114.4 157.7 146.4 159.6 166.5 134.6 268.7 138.1 164.7 85.2 116.2 184.7 140.8 83.7 164.6 95.2 188.2 125.2 182.8 167.7 182.4 101.8 203.4 156.1 112.6 85.9 100 241.4 107.8 145.2 143 179.4 153.9 174.7 121.8 126.4 93.7 148.7 107.4 107.3 158.1 239 120.7 161.4 149.6 184.3 194.8
[truncated: 5,262,023 more chars]
