# Supplementary material for: A Systems Biology-Based Classifier for Hepatocellular Carcinoma Diagnosis
Source: PLoS One. 2011 Jul 28;6(7):e22426. doi: 10.1371/journal.pone.0022426 (PMC3145651; doi:10.1371/journal.pone.0022426)
Supplement: Raw Data S7 — Part2 of Liu_prostate-E-TABM-26.processed.1. (TXT) [file pone.0022426.s020.txt]

209973_at 37.8 38.7 32 8.7 32.9 31.8 36.3 97.6 91.7 89.9 79.9 70.6 54.8 64.7 33.7 65.9 21.9 37.3 130.6 79 102.5 28.7 84.9 73.1 26.2 14.6 132.7 25.8 35 89.7 29 52.2 17.4 94.2 20.5 20.2 115.4 85.8 22 69.9 31.4 132.6 98.2 23.2 138.4 20 64.5 64.7 31.4 33.4 27 21                                                                                                                                                                                                                                                                                          
209974_s_at 153.9 166.5 268.1 356.8 300.4 219.5 153.8 347.1 351.7 445.3 515.5 217.6 268.9 316 383.7 294.8 136.8 229.9 227.3 347.4 218.7 209.1 337.5 250.4 277.5 331.3 325.2 258.8 295.3 279.7 283.2 433.7 390.2 224.7 384.2 300.1 93.1 431 274.1 309.1 210.3 298.8 285.7 357.9 238.5 274.5 175.5 275.9 219.8 177.9 136.2 331.7                                                                                                                                                                                                                                                                                          
209975_at 127.4 90 40.8 43.1 14.8 336.4 60.7 49.5 70.7 103.9 33.2 27.4 59 73 61 31.1 27.5 73.8 17.7 32.8 32.4 26.2 54.7 76.5 83 113 45.4 12.2 101.4 63 11.7 37.6 60.6 8 66.8 79.1 64.6 33.8 14.9 25.1 49.4 11.5 74.2 90.3 85.9 5.6 28.7 22.9 63.7 11.2 83 4.6                                                                                                                                                                                                                                                                                          
209976_s_at 9.9 6.5 5.1 4 5 91.9 6.6 3.7 3.9 3.6 2.4 2.9 4 3.7 6.8 3.4 4.8 5.8 6.4 3.1 7.3 4.9 4.2 6 5.8 7.5 3.5 4.3 3.7 3.5 6.1 2.7 4.7 4.8 4 3.3 7.8 3.2 2.6 3.1 4.5 4.9 3.3 3.4 6.9 15.2 6.4 5.1 5 4.6 5.1 2.4                                                                                                                                                                                                                                                                                          
209977_at 9.4 7.5 6.4 28.1 4.9 18.1 23.7 17.7 3.2 6.9 2.8 4.4 5.2 2.1 30.3 13.1 7.5 3.9 19.2 3.4 4.6 7.7 16.9 3.3 6.4 7.6 6.6 3.9 3.4 16.6 14.8 10.4 23.9 4.7 2.8 14.3 8 3.5 9.1 2.2 4.5 17.5 13.3 12.5 8.9 10.3 3.8 8.6 26.8 13.3 4.9 3.4                                                                                                                                                                                                                                                                                          
209978_s_at 53 31.4 14.8 14.2 35.2 34.5 78.7 40.8 11.5 36.5 6.9 7.9 56.4 9.2 12.6 10.3 43.3 44.4 6.3 5.1 19.4 37.5 38.1 15.7 13.4 32.7 12.4 34.8 15.9 11.6 45.1 17.9 18.5 4.3 11.4 30.1 23.5 9.5 8.1 9.2 42.7 69.7 12.5 26.7 13.6 8.2 11.3 34.5 6.8 55.7 11.5 16.4                                                                                                                                                                                                                                                                                          
209979_at 17.6 15.9 7.2 9.4 7.2 8.4 18.4 8.5 7.3 6.3 3.7 5.3 6.7 6.5 16.2 6.5 6.4 9.9 8.9 6.3 9.4 9.8 6.6 9.1 4.9 7 11 5.9 4.8 7.2 15.4 5 10.6 6.3 8.8 7.8 11.2 4.8 5.6 4.9 8.5 9.5 4.6 5.6 14 4.2 9.4 12.4 12.6 10.3 8.8 6.9                                                                                                                                                                                                                                                                                          
209980_s_at 17.2 76.1 28.2 11.6 19.4 12 17.3 21 17.1 9.9 5.5 104.2 26.2 38.5 24.3 12.7 10.6 21.8 11 29.6 12.5 11.3 11.1 6.2 11.4 14 25.1 33.6 23.1 16.4 92.9 4.6 21.6 7.8 10.2 13.8 30.5 9.5 26 24.3 12 9.5 6.7 12.1 26.3 48.4 44.1 11.5 83.9 20.4 21 25.3                                                                                                                                                                                                                                                                                          
209981_at 11.9 8.8 9.4 24 25.2 13.2 22.9 5.4 5.2 6.7 3.3 5.4 22.7 8.8 19.3 22.1 4.9 16.3 32 10.5 7 22.1 8.4 13.3 4.4 3.7 14 6.7 13.7 14.4 7.5 13.1 6.7 9.5 5.2 22.5 13.7 4.4 3.9 4.7 7.8 13.9 5 22.8 10.9 3.7 16.8 20 26.4 5.4 5.7 3.6                                                                                                                                                                                                                                                                                          
209982_s_at 54.4 49.3 18 7.5 46.1 42.7 5.4 22.6 20 25.4 24.7 26.4 53.7 27.6 10 42 16.9 48.7 11.6 44.7 33.1 66.7 36.5 51.7 38.8 34.4 53.7 48.7 6.6 55 8.7 15 42.2 33.9 27.7 28.5 66.1 24.1 24.5 27.4 20.9 10.6 21.4 59.6 35.9 29.6 9.6 66.6 16.1 12.9 26.3 29.8                                                                                                                                                                                                                                                                                          
209983_s_at 17.6 49.4 31.1 92 40.9 12 14.1 26.2 26.8 16 26.7 17.9 23.5 20.9 20 33.1 27.2 62.6 35.3 5.6 60.8 58 42.3 12.1 6.2 31.2 65.4 42.5 28.8 33.5 34.9 32.9 30.3 39.1 52.9 80.8 61.6 20.7 26.3 45.7 86.5 79.8 15.3 50.6 14.6 31.8 40.8 59.7 72.6 66.6 22.8 41                                                                                                                                                                                                                                                                                          
209984_at 213.3 258.9 262.7 280.2 179.6 203.9 162.9 215.9 157.6 153.9 119.7 153.6 209.7 198.4 166.2 159.9 113.8 218.6 132.2 155.5 191.2 183.4 177.1 151 127.9 117.7 216.6 196.1 180.8 211.5 236.5 112.5 175 167.8 117.5 160.3 244.8 116.3 133.2 153.1 222.1 255.9 139.2 181.5 196.3 119.4 200.3 211.9 218 212.4 144 128                                                                                                                                                                                                                                                                                          
209985_s_at 89.6 10.5 18.1 47.7 8.2 45.3 10.5 2.9 45.2 5.3 19.3 16.4 31.5 5.9 4.2 4.3 23.8 10.2 29.5 2.7 5 14.9 4.7 38.5 3.7 19.4 22.1 14.5 25 17.6 15.5 19.2 33.4 21.6 10.7 6.7 32.8 6.5 4.7 17.6 3.6 4.1 6.5 18.1 5.3 2.4 13.6 14 7.2 6.2 11.7 6.1                                                                                                                                                                                                                                                                                          
209986_at 122.1 4.5 37.5 65.5 32.6 44 63.6 25.4 47.8 28.8 26.9 36.6 42.3 42.1 45.2 41.8 70.3 37.2 55.9 37.9 61.3 102.4 20.3 88 61.2 18.4 27.6 26.8 63 58.9 3.5 25.5 29.2 23.1 13.7 47.7 80.1 35.6 52.1 26.4 3.8 37.2 48.6 25.1 35.4 18.9 66.2 71.7 81.9 34.5 33.1 23.3                                                                                                                                                                                                                                                                                          
209987_s_at 89.5 4.1 15 29.6 9.1 7.1 7.9 9 17.2 6 24.7 16.9 5.4 6.6 13.4 12.3 22.8 6.7 23.5 5.6 43.7 4.1 22.7 40.7 4.2 5.5 10 20.3 2.4 4.4 4 8.8 4.7 3.3 29.7 3.9 9.6 4.6 9 35.1 7 5.9 9.3 10.4 28.5 6.9 4.5 5.5 5.5 7.9 11.8 2.6                                                                                                                                                                                                                                                                                          
209988_s_at 157.7 78.8 13.3 38.4 48.2 25.3 10 32.9 49.1 28.3 41.8 19.9 55.4 18.8 47.7 19.9 4.8 57.6 4.2 26.8 8 33.8 6.6 57.4 18.1 25.6 16.5 57.4 12.3 18.9 37.4 20.4 15.6 40.1 49.4 33.7 70.7 41.3 35 47.4 81.1 40.1 52.5 34.8 30.2 13.8 20.2 9 21.2 45.1 35.9 17.1                                                                                                                                                                                                                                                                                          
209989_at 91.4 52.7 67.2 112.6 55.7 65.8 38.5 88 83 69.2 152.3 66 83.4 75.7 136.9 59.6 53.9 60.4 56.5 54.9 43.9 67.7 39.7 107.4 64.1 84.9 91.3 92.1 56.4 83.6 117.2 70.7 59.5 44.8 143 40 78.6 36.5 73.7 83.8 104.8 99.9 94.5 65.1 55.5 63.2 53.4 75.8 25.7 75.8 72.1 62.3                                                                                                                                                                                                                                                                                          
209990_s_at 106 55.9 5.9 6.5 18.4 3.1 29.7 30.8 41.6 28 24.1 24 52.4 16.6 31.3 16.1 38.7 30.6 16.9 29.6 3.4 5.4 11.9 62 11.9 25.5 4.7 56.5 23 21.4 36.8 18.2 35.2 31.3 19.3 43.8 23.7 34.2 26 34.5 25.8 28 32.7 15.2 25.3 11.4 13.7 55 52.2 36 22.1 14.4                                                                                                                                                                                                                                                                                          
209991_x_at 185.8 127 57.6 53.5 88.1 55.8 89.5 71.2 67.1 19 40.8 38.2 63.6 40.8 85.8 34.6 59.6 110 138.4 15.8 9.2 21.2 73 12.8 11.9 33.4 73.2 45 48.6 89 104.1 25.3 98.7 55.8 6.9 51.8 74.5 54.5 38 53.3 112.8 21.6 11.9 63.9 111.7 24.5 103.5 25.9 82.1 86.8 79 40.5                                                                                                                                                                                                                                                                                          
209992_at 342 165.3 69.3 53.3 100.5 107.6 84.3 90.5 167 75.2 87.5 97.3 92.6 78.7 92.7 67.6 102.8 160.5 31.5 67.2 103.1 109 70.1 148.9 93.4 95.1 66.5 98.8 81.7 92.8 89.4 51 84.5 79.6 114.1 59.4 190 149.9 75.7 122 98.3 94.6 130.1 65.1 76.6 75.7 119.9 89.1 170.9 134 85.8 76.3                                                                                                                                                                                                                                                                                          
209993_at 137.9 106.6 96 59 83.2 103.8 90.7 43.8 86.1 112.2 50.6 59.4 92.5 54.1 109.2 91.5 127.2 123.1 51.8 48.6 73.1 130.2 102.2 122.5 49.9 73.4 80.4 57.2 81 58.2 13.4 46.4 93.4 89.7 146.3 78.5 102.4 70.3 87.9 116.1 136.7 124.5 88.6 92.8 84.7 98 93.5 94.4 95.1 137 89.6 124.3                                                                                                                                                                                                                                                                                          
209994_s_at 43.5 10.6 11.3 54.2 70.2 55.3 15.5 6.7 61.2 71 2.7 21.4 11.7 6 42.9 68.5 69.5 35.5 4.1 8 7.7 95 28.3 44.8 6.8 50.5 26.8 4.8 61.5 38.4 17.9 33.2 33.3 9.9 49.1 50.9 23.9 52.1 8.1 63.1 66.9 15.4 28 40 48.9 67.1 82.3 16.3 12.6 89.5 51.2 60.6                                                                                                                                                                                                                                                                                          
209995_s_at 101.4 255.4 199.8 243 189.3 190.2 161.7 184.6 117.3 144.1 49.3 94.9 198.7 107.1 220.8 75.8 128.5 193.1 134.7 155.9 203.9 159.9 132.9 131.6 81.3 168.2 93.2 149.2 95.3 132.7 200.6 71.2 220.3 145.1 109 190.3 211.6 80.7 45.4 140.2 245.3 168.9 128.4 119.3 125.9 77.2 199.2 225.9 265.1 216.9 182.9 104                                                                                                                                                                                                                                                                                          
209996_x_at 4.1 9.1 5.6 12.6 5.1 7.4 8.2 5 3.2 2.4 2.7 2.8 10 4.8 6.9 4.8 3.6 8.1 9.5 8.1 95 45.4 4.1 4 3.4 4.3 3.7 6.4 13.1 13.1 47.1 8.7 43.4 5.4 13.4 6.5 3.3 3.3 2.9 4.7 7.2 3.7 3 7.1 9.5 3.6 10.4 13.8 7.4 2.9 6 5.8                                                                                                                                                                                                                                                                                          
209997_x_at 143.2 104 70.9 59.8 85.1 53.5 82.6 63.9 114 80.8 38.6 70.3 42.4 89.2 101.2 32.6 68.7 120 63.8 80.8 110.5 105.5 54.3 95.6 47.4 70.4 67.4 108.7 66.4 74.7 114.3 85 100.5 73.3 89 79.7 102.4 59.3 64.4 67.2 114 99.4 67.9 63.9 98.4 28.6 102.8 82.3 120.9 77.8 86.5 66.9                                                                                                                                                                                                                                                                                          
209998_at 169.9 116.3 167.5 169.5 160.3 161.5 211.7 166.4 228.1 112.5 132.6 159.9 174.7 201.3 198.5 162.3 24.6 178.8 155.9 120 155.7 211.9 159.4 124.1 123.2 170.8 200.9 196.6 254.8 158.4 274.2 151.7 122.8 192.6 100.1 178.4 171.7 90 194.7 151.8 222.8 186 178.1 138.6 137.3 86.6 244 227.8 234.7 209.5 187.3 106.5                                                                                                                                                                                                                                                                                          
209999_x_at 22.4 20.9 4.4 18 10.8 27.9 29.6 11 19 13.2 3.6 2.2 14.7 11.4 26.6 13.3 10.4 2.6 21.1 9.7 5.1 20.6 12 12.5 18.1 12.8 10 45.2 9.3 12.8 13.7 7.7 14.1 27.7 9.1 2.8 17.8 10.1 12.9 1.7 15.1 13.8 20.1 10.4 12.5 8.6 12.7 20.1 29.3 16.1 13.1 9.8                                                                                                                                                                                                                                                                                          
210000_s_at 32.2 18 22.5 2.4 1.3 10.8 10.9 11.6 19.8 2.2 14.7 8.7 22.8 13.6 37.1 12.5 15.6 48 2 3.9 17 30.6 23.8 9.1 1.9 0.7 14 4.5 4.1 1.6 8 1.8 1.1 15.8 8.1 3.8 10.2 1.1 9.8 13.4 19.1 21.3 6.3 22.9 11.9 0.8 28.8 2.8 4.9 17.1 6.1 14.9                                                                                                                                                                                                                                                                                          
210001_s_at 51.3 18.4 42.2 6.7 40.1 63 77 52.8 44.3 38.6 17.1 41.3 37.7 44.6 70.1 75.8 89.4 76.9 10 46.7 64.3 52.5 26.6 28.8 30.4 47.3 16.1 56.6 52 75.6 69.6 46.9 83.4 76.5 73.4 52.3 56.9 52.6 26.8 17.7 78.4 4.7 35.3 44.2 69.4 22.4 54.5 67.4 10.9 52.4 57.5 34.9                                                                                                                                                                                                                                                                                          
210002_at 68.9 69.9 81.7 69 47.1 36.9 47.9 20.9 60.1 75.8 62.7 41.9 28.3 81.9 38 58.3 53.6 40.7 33.8 32.8 2.8 25 34.2 74.8 20.5 27.7 20.5 46.3 39.4 48.2 67.7 21.9 70.4 20.6 93.9 134.5 61.8 50 35.2 39.2 35.4 29.7 41.9 17.2 43.5 58 7 35.1 10 16.8 28.8 23                                                                                                                                                                                                                                                                                          
210004_at 63.1 115.2 41.8 58.2 31.7 40 54.8 54.4 68.1 39 28.4 41.7 23.6 23 39.4 24.6 49.1 27.4 43.8 25 50.2 46.6 29.7 43.6 26.9 26.5 42 43 34.5 38.1 78.4 14.9 42.7 37.7 40 30.4 74.3 58.4 27.6 58.1 46.6 22.7 59.4 26.3 36.7 22.9 46 18.4 61.4 89.7 67.9 31.9                                                                                                                                                                                                                                                                                          
210005_at 142.1 123 75.1 10.9 61.1 65.5 47.3 71.7 72.4 48.5 69.8 72 91.7 51.8 72.4 42.1 101 64 44.2 74.8 56 49.7 90.8 56.4 38.2 62.7 47 88.2 59 67.2 84.4 49 38.7 77.5 73.4 69.1 53.9 66.1 66.2 88.5 94.3 65.2 94.5 63.8 68.8 47.4 57 85.3 105.4 125.3 95 76.5                                                                                                                                                                                                                                                                                          
210006_at 236.6 239.9 178.7 138.5 208.4 173.2 131.2 214 114.8 136.4 142 180.5 167.7 175.2 128 253.5 133.6 157.4 217.3 210.3 208.3 167.3 183.4 198.9 225.6 127.3 245.6 323.7 142.9 195.3 167.2 208.3 102.9 204.5 133.5 176.4 211.2 144.3 263.1 133.2 145.6 156.1 122.5 181.8 128.3 140.8 172.1 220.2 228 193.3 224.6 138.6                                                                                                                                                                                                                                                                                          
210007_s_at 76.5 69.6 40.5 33.2 7.7 34 70 58.8 53.4 38.1 37 32.3 65 30.5 43 36.4 44.6 36.5 33.5 51.1 49.2 5.3 23.5 71.6 16.9 23.5 14.9 50.3 53.9 18.8 5.3 38.3 35.7 68.8 35 41.3 45.6 44.1 25.8 43.6 30.6 23 55 20.4 35.9 22.9 35.7 64.4 109.9 11.3 63.6 41.6                                                                                                                                                                                                                                                                                          
210008_s_at 28.7 32.3 21.1 9.3 15.4 24.4 44.9 90.6 27.5 27.1 39.4 30.5 8 46.6 31.6 53.9 51.5 10 11.5 25.6 38.2 9.5 25.2 5.1 7.9 4.2 13.2 21.9 6.7 11.5 11.1 21 6.5 11.5 24.1 40.3 19 10.7 13.6 6.2 18.5 49.1 6.7 37.8 8.9 15.9 10.1 7.7 9.3 30.4 5.4 9.6                                                                                                                                                                                                                                                                                          
210009_s_at 15.2 34.7 36.1 16.1 3.9 8.6 9.8 33.9 27.9 34.6 20.1 47.4 8.5 40.1 4.7 35.1 13.6 23.3 34.6 46.3 4.5 52.7 11.7 12.2 42.3 31.3 22.5 15.8 9.7 37.5 5.3 24.3 8.5 11.4 12.5 27.2 45.9 40.7 25.1 11.2 17.3 5.1 24 21.2 4.1 26.9 66.2 5.7 18.6 8.4 22.7 60                                                                                                                                                                                                                                                                                          
210010_s_at 143.6 282.8 160.6 135.5 140.3 81.3 206.7 278.7 190.6 128.5 309.9 419.4 307.1 243.6 166.3 334.8 99.8 186.4 450.9 719.5 271.4 162.4 261.1 185.5 423.3 182.1 345.6 518 160.6 222.4 254.5 339.1 181.9 206.3 130.2 196 303.4 255.1 395.2 199.5 176 232.8 180.2 239.8 187.7 235.1 112.8 139.4 276.1 282.1 185.5 136.3                                                                                                                                                                                                                                                                                          
210011_s_at 178.1 472 384.5 228 367.3 285.3 405.8 461.6 205.8 157.2 107.1 235.6 372.6 352.3 458.1 430.6 153.2 379.4 398.6 226.5 315.9 409.2 340.4 260.7 253.8 300 492.5 265.7 210.3 404.5 328.1 147.6 325.7 387.2 171.7 385.9 272.9 164.6 254.5 144.6 376.1 450.9 176.4 329.7 366 158.7 363.4 536.7 355 423.7 251.3 208.8                                                                                                                                                                                                                                                                                          
210012_s_at 4.7 5.5 3.7 8.4 4.1 1.8 6.1 4.9 2.2 2 2 1.5 2.2 2.9 13.5 3.6 4.2 3.4 5 1.7 50.6 6.4 4.9 2.5 3 5.4 2.1 2.3 1.2 2.9 6.4 1.1 4.1 5.8 3 4.3 2.4 1.6 2.8 1.8 3 2.7 2.2 1.7 2.7 1.6 6.5 3.9 3.2 3.4 5.4 4.1                                                                                                                                                                                                                                                                                          
210013_at 77.7 73 22.6 23.4 67.1 28.7 116.3 43.2 106.6 7.9 26.7 83.2 25.8 21.4 13.2 8.5 43.6 90.7 21.7 77.6 18.7 39.4 16.4 149.3 38.3 20.6 13.8 81.3 45.5 64.6 18.3 41.7 69.1 11.7 79.8 10.8 93.9 29.2 77.4 18.3 10 43.2 9.7 13.4 9 33.9 18.9 48 79.4 32.5 28.6 58.2                                                                                                                                                                                                                                                                                          
210014_x_at 463.6 554.7 513.6 380.9 489.6 387.4 498.4 528.7 373.4 330.4 553.3 611.2 497.3 498.3 479.6 564.8 459.1 490.6 656.2 424.4 427.6 523 505.2 448.3 463.4 471.6 445 389.4 396.2 424.9 545.4 439.5 395.9 469.2 373.1 538.5 516.2 539.9 413.1 490.2 459.6 440.7 392.1 505 417.8 455.7 446.8 510.3 487.7 465.6 473.5 397.2                                                                                                                                                                                                                                                                                          
210015_s_at 165.3 84.2 49.1 62 10.3 48.6 81.6 100.9 50.2 43.2 40.9 60.6 61 70.9 71.9 13.7 70.8 41.4 98.5 46.7 4.6 54.9 54.5 82 48.8 41.1 55.8 103.6 43.2 27.4 109.1 36.3 99.6 46.8 31.7 73.3 68.5 60.7 55.1 60.5 61 46.5 51.2 46.4 31.6 37.7 43.9 111 126.6 44.7 70.4 56.7                                                                                                                                                                                                                                                                                          
210016_at 75.1 24 34.2 38.4 22.6 13.4 20.4 6.4 47.1 31.4 25.9 34 38.2 2.9 49.2 24.4 40.9 14.6 28.3 26.1 3.3 32.4 41 8.8 25.9 29.3 27.5 50.9 28.5 33.3 4.9 18.6 26.2 7.8 35.5 26.2 55.9 43.6 38.6 42.7 33 36.2 58.6 27.9 13.6 32.8 34.9 56.3 42.3 65.7 38.4 43.6                                                                                                                                                                                                                                                                                          
210017_at 97.2 120.6 166.9 411.6 140.2 180.5 92.3 172.9 53 143.6 97.1 97.6 158.7 138.6 303 211.7 118.9 195.6 59.2 64.3 231.2 93 140.8 163.5 63.4 162.5 346.6 56.9 161.5 449.2 88.7 124.4 85.1 336 99.6 89.8 102 106.5 93.6 55 141.3 58.6 80.6 70 99.2 118 124.1 438.3 107.2 85.7 93.8 320.7                                                                                                                                                                                                                                                                                          
210018_x_at 148.2 336.1 233.7 362.3 179.9 264.8 166 271.6 145.7 176.5 79.5 110.1 209.6 197 267 215.7 95.2 278.9 119.2 131.4 280.3 148.1 156.5 221.3 101.9 272 282.7 112.6 160.3 434.2 188 107.2 89.4 312.1 156.9 184.9 160.8 282.3 151.8 137.9 235.6 92.9 189.8 117.5 133.4 169.1 267.1 300.3 187.4 158.1 219.7 398.2                                                                                                                                                                                                                                                                                          
210019_at 12 44.6 17.5 31 11 31.8 11.3 9.5 5.3 6.2 4.2 6.5 9.9 7.2 36 11.1 13 9.5 66.6 7.2 5.3 37.4 7.3 25.9 6.9 7 26.9 7.4 5.4 15.1 6.7 11.2 7.2 10.7 9.3 36.7 18.8 4.6 22.3 14.4 59.3 11.5 4.2 8.1 51.2 4.9 37.2 13.9 11.4 10.4 10 17                                                                                                                                                                                                                                                                                          
210020_x_at 88.6 77.7 51.9 98.8 47.2 85.6 125.8 38.2 56.4 43.5 33.7 30.4 61 105.3 92.6 79.7 52.8 64.6 127 62.3 163.3 52.2 75 49.1 47.3 37.4 41.5 41.4 64.1 47.1 20.1 70.5 49.9 81.5 48.2 103.2 107.2 54.7 35.5 51.3 66.8 78.1 36.3 99.4 103.5 89.2 52.6 62.5 134.7 66.8 139.2 46.7                                                                                                                                                                                                                                                                                          
210021_s_at 158.1 113 63.3 118.5 67.1 29.6 50.1 122.1 75.3 101.6 41.1 100 140.1 67.7 85.7 69.7 51.4 97.1 20.9 52.8 27.2 60.5 66 111.1 86.4 69.9 45.9 96.9 72.6 78.4 149.3 74 74 95.3 89.7 12.6 63 45.8 80.7 51.6 75.7 104.7 90 99.9 79.9 34.4 67.2 27.8 97.3 93.4 121.3 36.5                                                                                                                                                                                                                                                                                          
210022_at 29.3 25.4 30 45.6 31.9 23.1 76.6 38.1 25.4 25.1 71.9 25.8 32 56.3 14.6 26.3 25.9 66.2 25.6 106.7 28.2 17.3 22.3 29.8 62.7 30.6 52.9 31.4 21.8 26.1 52.4 18.2 10.5 21.6 24.7 37.6 38.1 33.3 36.1 28.4 29 29.7 26.6 30.8 29 68.5 17.9 12.9 29.5 40.9 11.6 100.1                                                                                                                                                                                                                                                                                          
210023_s_at 58.3 134.4 186.8 198.1 235.7 166.5 183.8 166 200.3 139 192.7 157.4 201.7 151.8 68.9 71.9 62 247.8 201.5 186.2 149.7 176.9 175.6 132.5 225.2 180.5 183.5 216.5 200.4 208.2 149.7 149.2 134.3 179.1 204.5 166.8 171.5 195.4 159.5 150.6 207.5 212.4 139 180.9 188.9 145.6 146 252.1 158.6 169.2 159.2 154.3                                                                                                                                                                                                                                                                                          
210024_s_at 251.7 96.9 140.5 605.3 114 224.2 131.2 241.4 496.7 389.6 288.6 555.3 454.8 201.7 154.9 160.7 175 167.3 133.2 615.2 172.6 119.2 217.4 133.1 645.3 538.5 222.2 564 359.3 189.6 83.9 306.3 140 255.3 304.3 166.5 106.9 1113 214 416 121.9 190 976.1 196.9 284.6 248.9 212.3 180.3 124.4 284.7 149.8 609.4                                                                                                                                                                                                                                                                                          
210025_s_at 12.7 18.7 14.5 11.8 7.3 16.7 10.3 10.3 11.6 5.2 4.2 5.5 9 8.3 8.6 7.2 6.3 26.6 12.9 6.7 9.3 10.4 5.4 16 11.4 7.8 17.9 5.7 5.6 7.6 17.3 8.6 6.8 14.4 20.8 43.2 39.2 7.8 5.8 6.2 18.8 9.4 6.5 6.1 9.6 4.6 13.1 11.1 8.7 12.4 8.1 15.1                                                                                                                                                                                                                                                                                          
210026_s_at 79.7 147.1 91.5 175.5 149.5 114.3 114.3 89.2 62.7 133.6 110.3 151.3 87.9 77.6 162.1 103.2 133.5 98.3 126.4 28.7 95 89.7 112.3 113.7 80.7 116.6 128.9 74.2 144 114.4 105.3 94.6 104.4 119.1 115.3 100.4 141.9 61 101.1 93.4 142.7 157.5 61.7 140.7 144.7 93.6 110.2 98 124 96.6 134.3 65.4                                                                                                                                                                                                                                                                                          
210027_s_at 593.9 501.9 587.5 730.6 476.9 533.5 571.8 410.1 804 646 480.8 702.7 641 572.2 691.1 539.2 472.3 655.3 493.5 702.1 294.6 500 552.5 554.3 457.3 740.2 719.2 838.2 562.5 566.7 776 383.7 657.7 536.2 524.7 479.5 494.7 528.1 534.2 614.6 510.1 346.7 605.8 413.7 454.5 466.1 561 533.2 485.8 534.7 684.3 645.6                                                                                                                                                                                                                                                                                          
210028_s_at 27.6 12.3 202.5 47 157.7 192.1 18 154.5 124.7 116.1 125.4 34.9 177.7 171.4 89 181.8 187.9 125.3 118.7 133.6 188.4 161.7 121 19.4 130.9 162.1 122.8 19.4 99.1 172.2 237.6 159.9 180.9 103.5 190.5 174.1 103.8 54.7 129.2 145 16.4 91.2 183.4 97.5 142.1 137 85.1 128.1 29 39.9 108.9 120.8                                                                                                                                                                                                                                                                                          
210029_at 127.5 191.2 225.3 187.7 137.9 237.4 151.4 184.1 165.4 156.2 67.6 209.2 136.3 115.5 178.7 102.8 81.6 130 156.7 212 214.3 338 137.8 167.7 77.1 100.2 132.1 182.7 88.7 166.2 216.7 102.9 228.2 179.9 119.3 125.8 139.8 128.7 109 171.4 190.1 154.2 123.1 109.8 100.4 97.7 196.4 189.6 176.2 226.6 129.8 120.4                                                                                                                                                                                                                                                                                          
210030_at 15 24.2 11.5 8.5 6.7 28.1 24.1 11.1 9.8 4 7 28.5 44.7 7.6 12.4 6.5 29.5 15 13.3 21.5 4.6 18.4 20 49.7 15.4 10.3 4.6 11.7 3 8.2 18.3 3.6 48.9 31.4 11.7 47 45.3 2.7 14.7 12.9 8.5 16.9 17.7 7.1 19.2 9.1 10.4 5.5 37.7 23 6 3.1                                                                                                                                                                                                                                                                                          
210031_at 39.5 60.6 73.2 33.4 72 67.3 114.8 21.5 83.5 84.1 38.1 50.6 17.6 77.7 19 89.2 71.5 89.5 45.9 130.4 40.2 27.3 66.3 90.5 44.4 47.4 79.8 67.1 45 53.7 8.6 32.1 67.6 37.2 108.2 159.5 70.8 42.7 68.8 156.3 43.4 90.2 17.5 73.2 83.5 47.9 77.5 81.2 29.3 17.8 26.9 60.3                                                                                                                                                                                                                                                                                          
210032_s_at 45.8 26.4 11.1 53.4 19.8 57.2 54.4 23.6 29.5 12.7 35.1 54.2 11.6 33.4 44.1 6.5 15.9 64.6 47.9 10.8 12.5 48.8 28 64.1 16.6 49.1 9 16.3 9.9 10.6 19.4 45.9 8 51 37.3 47.1 63.3 16.6 9.8 39.3 35.9 64.3 14.1 5.7 16.6 10.7 50.8 46.7 57.7 46.7 10.1 5.8                                                                                                                                                                                                                                                                                          
210033_s_at 46.1 34.1 16.8 65 8.5 41.2 22.1 53.4 73 43.4 47 65.7 49.6 39.3 45.2 39.9 60 76.8 104.8 38.4 12.3 75.1 46.9 66 32.8 32.4 34.7 59.7 52.3 21 44.3 54.7 46.4 65.5 46.8 39.4 75.3 51.6 47.4 50.4 78 93.6 30.8 35.4 9.2 43.5 50.2 31.7 51.1 72.8 51.5 23.1                                                                                                                                                                                                                                                                                          
210034_s_at 34.7 18.6 39.4 53.7 35.1 17.4 58.2 29.9 60.9 18.5 16.6 19.9 33.6 34.3 52.6 31.5 66.8 36.9 30 34.2 69.9 42.3 24.5 53.8 33.2 57.7 22.9 28.9 32.8 36.6 94.1 15.8 36.1 26.3 23.8 45.3 29.6 21.9 29.4 40.2 31.6 29.4 38 39.1 41.4 10.4 47.4 64.5 50.5 37.5 38.2 29.3                                                                                                                                                                                                                                                                                          
210035_s_at 25.5 18.2 7.8 5.1 1.5 1.5 3.2 9.9 3 12.2 1.4 1.9 16.2 5.4 2.4 1.5 30.9 0.9 19.3 7.1 6 1.7 1.9 2.3 4.4 10 1.8 15.4 25.5 2.3 2.8 13.8 10.4 16.2 1.7 1.5 3.3 9.1 0.9 1.7 2 6.5 15.7 2.2 7 1.9 6.6 1.3 20.4 2.1 3.8 3.1                                                                                                                                                                                                                                                                                          
210036_s_at 289.1 239.7 239.1 248.1 158.3 274 282.9 162.6 134.2 104.2 73.8 77.1 180 193.3 189.9 375.7 194.7 260.2 274.5 102.8 228.7 255.7 262.1 137.8 118.5 188.7 153.4 128.4 283.8 373 235 134.6 230.1 188 304.1 275.6 309.2 128.3 206.9 122.7 190.9 160 142.9 309.6 211.6 93.6 243.2 273.7 239.3 195.7 241.7 122.3                                                                                                                                                                                                                                                                                          
210037_s_at 104.8 160.4 78.7 68.4 66.1 122.3 108.1 56.2 66.5 69.2 26.7 54.6 98.6 56.1 88.5 66.7 73.1 72.9 75.6 43.6 46.4 90.5 40.3 51.4 40.4 45 51.1 38.2 40.4 22.9 77.3 37.1 81.7 27.3 74.3 80.1 87.5 57.3 37.5 78.4 79.6 100.8 66.1 50.6 75.8 27.7 67.1 163 138.1 114.4 54.9 25.2                                                                                                                                                                                                                                                                                          
210038_at 195.9 185.8 37.2 40.8 76.9 22.3 77.5 89.4 120.6 52.1 30.1 68 143.6 82 62.1 113.5 400.1 127.5 70.9 75.5 66.6 128.6 65.8 152.5 30.9 105.6 71 40.5 99.8 110.7 104.3 69.4 69.8 77.9 106.9 83.8 141.2 49.5 66.1 130.8 140.9 93.2 96.9 73.9 93.1 104.3 69.1 65.7 88.5 157.8 35.3 69.8                                                                                                                                                                                                                                                                                          
210039_s_at 290.3 188.6 138.1 219.8 102.2 144.4 154.9 90.7 155.3 82.2 76 139.4 126.5 111.2 131.1 107.2 233 121.5 114 123.7 85 138.2 103.5 197.2 121.1 100.1 78.7 150.1 113.7 99.7 106.4 72.3 102.1 161 104.1 146.3 157.2 139.9 123.1 128.2 129.5 150.3 145 92.4 100.1 72.2 124.3 119.4 152.6 169.3 194.1 103.6                                                                                                                                                                                                                                                                                          
210040_at 146.7 81.3 36 51.6 48.8 53.8 42.8 13.3 56.2 22.3 6.6 57.2 26.2 20 5.1 39.9 13.8 85.3 21.4 23.7 28.5 21.3 11.9 7.8 37.1 6 3.6 17 31.6 12.4 8.5 28 14.1 22.1 41.7 43.3 65.6 43.7 33.5 48.7 8.6 11.8 65 12 10 17.5 8.1 14.9 61.9 67.6 15.8 11.5                                                                                                                                                                                                                                                                                          
210041_s_at 144.8 148.3 173 128.7 130.2 148.7 214.4 184.4 169.5 178.8 82.2 203.2 310.1 202.2 139.2 102.4 59.9 90.4 86.2 157.3 119.3 185.9 133 155.6 162.5 167.7 105.9 123 181.4 202 122.9 176.6 326.7 197.6 71 182.3 27.1 97 109.1 161.7 76.5 208 191.1 77.7 87.3 253.1 217.2 53.4 79.4 199.4 239.1 346.5                                                                                                                                                                                                                                                                                          
210042_s_at 24.2 269.6 170.3 117.1 106.7 195.8 203 45.3 60 42.4 22.9 67.2 404.2 136.9 159 174.3 200.8 109.1 121 104.9 115.8 178.1 139.5 127.3 48.7 115.9 157.9 43.3 247.3 192 61.8 59.3 128.3 125.6 95.4 196 72.1 27.2 64.6 59.4 136.3 131.1 62.5 289.9 252.9 51.6 196.5 132.4 193.3 78.5 454.5 122.7                                                                                                                                                                                                                                                                                          
210043_at 46.9 147.4 57.9 22.9 93.1 93.2 86.4 95.9 14.5 18.3 14.3 35.9 22.7 49.5 24.2 35.8 46.9 52.2 49.4 45.1 36.9 73.7 21 22.5 38.8 56.3 53.4 23.9 14 73.2 29.7 15.5 11.4 21.7 28.8 17.5 81.4 10 43.1 22.7 38.5 84.4 15 33.4 19.2 27.9 30.8 98.6 45.6 43.3 31.6 11.1                                                                                                                                                                                                                                                                                          
210044_s_at 22.7 19.9 18.3 16.8 13.3 87 30 18.2 12.7 12.2 6.7 13.2 43.1 56.8 21.9 49.7 20.9 18.6 23.4 32.9 41 77.5 16.3 30.6 20.8 6.9 36 16 15.2 55.2 23.4 10.1 15.1 20.3 31.8 16.2 29 13.5 22.8 9.8 55.5 20.9 15.5 43.7 69.9 9.4 18.9 20.7 24.5 18.2 16.7 10.2                                                                                                                                                                                                                                                                                          
210045_at 140.7 139.6 175.5 106.4 160.3 129.7 177.7 126.8 178.4 135.1 114.2 177.1 74.5 132.5 165.8 126.5 250.8 99.7 144.1 148.3 79.3 86.7 174.6 183 165.6 113.1 89.5 144.8 76.2 134.5 67.5 192.6 99.9 95 99.3 121 100.7 157.4 209.8 193.1 150.1 98.3 201.6 154.3 89.7 169.3 98.5 157.9 150.3 147 123.6 101.7                                                                                                                                                                                                                                                                                          
210046_s_at 267 504.1 711.2 360.2 586 604.4 840.4 850.3 679.5 788.2 917.3 653.1 580 839.2 776.3 863.8 1434.7 609.6 921.7 555.7 714.3 937.6 969.3 621.4 1179.6 739.5 755.1 382.9 718.3 583.7 738.3 640 855.5 644 262.2 1075 401.8 706.1 816.9 679.8 646.7 624 570.3 622.2 443.1 835 1155.6 692.4 573 594.8 832.5 538.9                                                                                                                                                                                                                                                                                          
210047_at 96.8 14.6 17.7 50 10 42 56.3 20.4 8.9 22.3 20.1 15.7 45.7 20.5 8.3 25.7 11.8 33.4 7.4 23 11.4 56.5 28.2 30.4 38.6 5.9 7.5 36.3 45.7 35.8 10.7 37.1 7.7 23.9 8.7 7.4 48 6.9 46.4 15.4 51.7 38.8 39.1 41.1 54.7 26 13.4 44 39.1 7.1 43.9 4.8                                                                                                                                                                                                                                                                                          
210048_at 112.5 39.2 66.4 59.8 49.8 81.6 106.2 68.4 77.1 52.2 57.9 97.5 65.6 63 92.5 57.5 80.3 66.8 57.6 66.1 59.1 63.2 31.6 110.3 49.4 74.2 44.5 62.2 44.5 97.7 84 78.5 31.3 44.6 62 48.5 98.5 94.9 49.8 61.7 51.8 60.5 91.1 69.3 76.2 67 72.9 97.2 64.7 72.3 70 82.3                                                                                                                                                                                                                                                                                          
210049_at 21 12.4 4.5 9.2 8.3 10.1 5.1 9.1 6.8 12.5 2.2 4.7 8.3 4.5 21.3 4.4 17.1 8.4 5.2 4.5 27.5 7.4 16.8 8 4.2 5.6 6.1 4.8 4.8 9.6 4.1 2.3 8 9.3 2.6 17.2 11.4 2.6 3.6 7.6 5.1 8.8 2.9 7.9 5.1 3.3 10.9 10.7 7.3 7.4 31.6 4.6                                                                                                                                                                                                                                                                                          
210050_at 15.3 20.5 20.3 72.2 53.5 34.8 52.1 69.7 66 34.5 37.3 30.3 51.1 41.1 17.2 5.4 8.2 85.6 80.3 40 124.1 6.7 41.9 51.7 25.8 23.6 37.7 65.5 31.2 42.9 43.5 25.1 58.3 36.5 52.2 4.9 29.9 30.2 39.8 46.1 41.1 61.1 41.1 50.8 33.4 25.1 12.8 47.7 59.5 18.1 46.2 31.1                                                                                                                                                                                                                                                                                          
210051_at 9 9.7 7.6 8.6 26.3 11 9.2 6.4 6.2 7.4 3 5.1 20.1 13.6 22.5 13.3 5.8 12.5 12.3 4.5 21.3 5.9 22.3 12.9 13.1 11.2 7.3 5 20 21.3 5.5 9.6 3.8 17.4 9 21.9 15 19.5 22.6 5.1 9.7 14.8 6.9 74.5 8.7 12.3 4.9 32 8.8 6.4 5.8 6.7                                                                                                                                                                                                                                                                                          
210052_s_at 275.4 155 56.4 200.8 111.2 72.5 96.6 57.5 86.7 59.6 60.9 81.7 78.3 39.5 144.6 58.9 154.4 118.3 93.8 70.9 60.2 71.9 62.2 175.1 28.4 66.4 68.1 94.4 65.7 71.8 185.5 58.2 73.5 56 55.3 63.5 148 108.9 66.8 66.3 116.9 65.9 79.5 28.7 48.3 25.1 21.1 87.9 116.3 88.8 97.8 86.5                                                                                                                                                                                                                                                                                          
210053_at 34.8 24.6 39.2 59.1 81.4 14.4 15.1 81.1 65.1 95.6 91.9 53 63.7 48.8 12.8 51.7 13.9 40.5 48.8 58.2 99.9 16 53 52.2 63.6 24.5 57.8 92 56.7 64.1 14.9 61.5 12.5 11.5 73 35.5 39.4 80.8 73.9 67 158.5 103.6 88.2 34.1 13.2 47.7 36.3 53.1 49.5 41.4 13.9 85.1                                                                                                                                                                                                                                                                                          
210054_at 117.5 74 59.7 43.8 76.4 69.8 26.5 42 72.7 63 74.9 80 32.5 46.1 77.8 34.9 90.2 58.9 51.5 44.4 54.9 27 51.5 75.2 53 71.6 43.8 57.5 68.9 59.8 25.1 73.9 48.3 50.9 55.9 27.6 51.9 41.2 43.4 66.4 81.9 73.4 59.9 43.9 52.4 30.9 21.1 43.5 66.7 34.5 77.7 85                                                                                                                                                                                                                                                                                          
210055_at 10.5 6.3 6.1 3.4 6.9 11.5 14.7 2.1 6.7 6.5 2.8 4.5 7.2 2.6 9.6 30.1 10.3 3.6 5.9 5.5 3.5 19.6 14.3 8.5 8.6 4.8 5 7.5 4.9 8.9 10.8 6 5.2 14 5.7 5.3 4.7 4.8 3.6 3.7 7.1 14.9 7.8 3.7 3.5 8.1 3.6 8.6 9.7 18.8 3.5 3.4                                                                                                                                                                                                                                                                                          
210056_at 110.6 170.3 103.7 40.1 29 131.2 59.8 71.6 59.7 111.7 34.9 65 25.4 60.7 138.9 23.1 57.9 99.1 17.7 34.3 66.6 74.4 95.8 76.2 56 59.8 43.3 47.3 48.4 29.3 27.1 85.5 80.2 59 100.4 158.5 19.9 57.4 49.8 55.9 184 12.9 68.3 33 70.1 95 113.1 20 40.6 53.1 58.1 47.7                                                                                                                                                                                                                                                                                          
210057_at 37.4 8.8 16.2 16 21.6 19.5 20.2 0.7 14.3 15.6 14.6 18.4 3.3 17.3 27.2 6.6 26.3 9.2 21.2 20.2 52.8 18.1 14.9 22 10.9 19.9 8.7 16.3 13.8 4.6 4.1 30.8 17.7 13.9 20.2 6.3 2.7 11.4 3.4 11.5 9.5 4.6 13.4 3.2 12.6 8.1 22 4.2 1.9 9.7 4.5 17.9                                                                                                                                                                                                                                                                                          
210058_at 197.9 208.8 118.1 90.6 182.4 175.5 170.5 190.8 177.1 190.8 157.3 148.2 120.7 103.6 158.4 123.5 141.5 188.1 127.6 314 101.4 163.1 163.5 119.1 142.8 165.1 139.6 135.8 166.3 105.1 175.2 176.7 145.1 94 89.6 126.5 138 168.6 109.9 129.2 146 236.4 158.9 140.3 159.6 138.7 156.7 137.3 183.3 194.2 169.3 92.2                                                                                                                                                                                                                                                                                          
210059_s_at 125.6 155.2 57.6 20.1 84.3 66.7 74 107.5 75 90 98.4 89.5 51.1 20.5 94.9 52.4 51.8 78.8 87.7 96.7 51 78.6 12.3 83 57.3 63.7 70 49.3 66.8 98.6 71.2 54.8 65.6 67.4 64.7 56.5 43.4 55.3 56.1 78.3 16.3 153.4 71.4 98.2 111 48.5 86.2 49.6 67 135.1 61.6 15.8                                                                                                                                                                                                                                                                                          
210060_at 40.1 28.5 26.7 39.2 26.9 21 31.8 15.9 23.9 16.5 14.9 18.3 26.7 15.4 29.9 17.8 18.7 28.2 21.2 15.4 25.2 13 20.4 20.6 21.2 12.7 22.1 24.4 13.8 16.9 30.4 13.1 22.8 18 19 16.9 36.1 17 15.7 13 28.6 20.3 20.5 28 15.7 14.5 23.9 22.8 42.4 30.7 27.9 14.1                                                                                                                                                                                                                                                                                          
210061_at 12.5 82.5 61.3 28.7 4.4 30.2 44.5 71.7 16.1 7.8 25.3 55.7 30.4 58.5 24.1 46.9 70.6 23 39.9 14.9 13.4 96.7 16.2 10.7 48.6 57.6 52.2 33.7 30.3 57.2 9.3 38.1 94 60.8 21.6 17.1 40.1 33.7 61.7 32.6 9.8 31.3 45.2 22.7 42.5 31 20.1 58.4 83.4 60.5 29.4 6.9                                                                                                                                                                                                                                                                                          
210062_s_at 159.6 97.2 104.8 40.2 65.1 153.5 76.5 103.2 87.4 64.4 66.2 160.1 173.8 83.9 92.1 46 18.4 118.1 103.8 47.4 46 171.7 77.8 57.4 108.3 108.4 69.6 199.7 77.4 90.3 120.6 79.7 195.1 132 60 69.6 110 65.1 131.8 74.9 42.8 150 106.6 58.1 60.5 63.6 114.2 121 111.1 157.9 160.4 79.8                                                                                                                                                                                                                                                                                          
210063_at 51.4 40.7 136.8 56.2 29.3 67.7 72 72 49.9 48.9 10.7 18.5 82.2 57.4 69 25.6 115.7 88.1 34.5 74.3 66 120.4 39.7 44.2 161.1 68.4 56.1 79.6 46.9 64 126.5 39.7 95.3 55.9 20.8 38.3 203.3 24.1 62.6 38.7 42.4 65 38.8 78.5 75.1 14.8 47.3 60.5 57.1 71.1 59.3 18.1                                                                                                                                                                                                                                                                                          
210064_s_at 195.3 187 85.6 62 95.7 73 95.4 105.5 112.6 76.7 36.8 85.9 120.8 22.1 116.8 73.3 85.5 71.4 94.7 88.6 17.4 83.4 67.9 103.9 52.6 74.3 58.7 121.4 57.4 116.1 139.6 41.4 35.8 56.7 65.9 72.5 167.1 88.7 68.9 108 98 50.3 81.4 85.4 87.2 33 75 130.8 64.8 72.4 96.7 47.2                                                                                                                                                                                                                                                                                          
210065_s_at 195 139.7 48.9 25.2 42.4 31.9 64.6 41.8 74.1 37.6 47.3 39.1 59.2 25.1 92.7 53.1 47.3 48.8 34.9 34.5 5.5 59.1 37.5 76.7 9.8 52 16.9 66.3 34.8 13 17.2 43.6 48.6 48.3 61.8 52.9 95.7 38.2 51.5 52.3 67.4 51.3 71.2 47.8 67.5 5.4 51 46.8 55.4 54.3 61 46                                                                                                                                                                                                                                                                                          
210066_s_at 11.4 24.9 1.3 5.7 10.5 1.8 4.8 2.8 4.6 20.5 5.4 1.9 2.9 0.9 7 1.8 2.4 1.8 18.8 1.3 3.3 1.8 2.2 8 14.1 1.4 0.9 5.4 2 1.3 7.3 2.4 17.9 1.1 1.3 3.7 2.3 1.7 3.2 11.4 3 4.2 4.3 2.3 4 1.2 1.1 18.5 1.6 16.9 3.3 17.9                                                                                                                                                                                                                                                                                          
210067_at 5.6 2.6 1.7 4.3 1 1.5 5 2 1.7 2.9 1.3 2.1 1.6 1.7 1.5 1.2 1.8 2.2 4.9 2.9 5.1 1.6 1.7 2.1 1.3 2.5 2 2.8 2 2.6 3.1 1.2 1.5 1.6 3.5 1.6 2 2.2 1.3 2.4 1.5 1.6 2.5 1.4 1.1 1.2 2.6 3.8 3.8 1.9 1.6 1.9                                                                                                                                                                                                                                                                                          
210068_s_at 72.3 45.3 41.1 45 24.4 15.9 19.3 7 20.9 16.2 19.1 7.9 43.6 3.5 42.4 28.9 5.7 24.4 5.8 37.9 9.4 53.7 23.8 46.3 8.1 5.5 3.6 27.3 26.2 35 48.6 10.4 35.3 6 27 27.1 8.5 6.4 22.2 17.1 29.7 24.7 7.1 2.7 4.2 9.5 10.1 41.4 40.4 36.5 11.7 22.3                                                                                                                                                                                                                                                                                          
210069_at 110.8 108.2 84.1 95.5 117.4 82.3 74.7 94.2 87.7 64.7 37.1 54.8 56.5 71.4 165.4 87.8 261 116.9 101.6 91.5 88.7 69.6 59.8 89.7 36.8 119.2 124.6 56.8 75 103.7 134.4 34.8 61.2 122 72.9 76 50.3 36.8 13.6 30.6 96.7 193 49.7 88.9 78.1 61.7 54.3 161.9 73.3 85.7 77 55.9                                                                                                                                                                                                                                                                                          
210070_s_at 88 215.5 79.9 77.5 120 88 128.9 94 77.6 67.5 35 50.5 85.8 65.5 176.4 81.7 253.6 164.1 86.1 104.3 95.1 60.4 52.9 57.4 39.2 155.4 135.7 64.7 70.8 162 158.3 31.5 65.3 109.4 66 105.2 124.1 67 32.9 15.6 107.2 172.8 83.1 72.1 110.1 53.1 91.5 216.4 92.2 115.4 58 79                                                                                                                                                                                                                                                                                          
210072_at 134.8 98.6 257.4 71.4 125.5 226.3 230.6 43.5 271.8 293.1 84.4 132.9 53.4 75.8 103.6 139 163.1 206.4 177.5 499.5 399.2 238.3 304.6 144.9 164.5 97.7 99 84.7 99.9 65.2 34.1 53.7 323.3 132.8 309.5 731.3 194.6 153.5 131.9 535 253.6 166 131.4 136 136.5 135.9 247.4 133.8 127.3 116.5 42.5 234.8                                                                                                                                                                                                                                                                                          
210073_at 26.1 5.6 4.2 10.4 25.7 9.5 4.5 2.6 30.7 10.4 22.9 12.8 16.3 21 41.9 21 31.4 2.8 30.5 14.8 11.2 25.3 4.7 28.5 13.4 11.1 9.1 28.3 16.2 22.4 11 23.2 27.6 3.7 48.8 25 47.5 32 24.3 11 2.5 5.9 39.5 30.4 14.8 11.3 14.7 3.7 14.4 14.6 17.5 18.4                                                                                                                                                                                                                                                                                          
210074_at 68 45.9 66 79.8 22.1 57.7 37.4 42.8 94.8 87.9 59.5 69.2 68 36.7 71.1 47.5 81 82.7 68 101 92.6 76.9 37.6 66.2 58.6 91.3 69.7 82.1 52 40.8 126.3 43 59.8 72.6 62 84.2 88.8 78.1 75 102.6 98.5 53.1 65.8 52.6 44.9 58.3 72.7 71.2 42.4 77.2 50.2 60.7                                                                                                                                                                                                                                                                                          
210075_at 48.2 37.8 62.6 95 79.3 104.2 30.4 116.8 132.4 118.3 171.5 141.5 160.7 87.4 86.7 146 76.8 133.3 117.6 127.4 152.6 88.3 132.4 31 189 64.7 163 87.4 133.8 118.4 78.8 179 29.7 44 89.4 134.9 29.3 110 128.5 93.8 42.3 190.3 110.1 160.1 91.8 168.5 59.2 56.5 91.9 62.9 94 120.6                                                                                                                                                                                                                                                                                          
210076_x_at 274.8 270.1 245.3 136.3 113.4 174.1 199.5 177.9 387.6 344.2 224.7 348.2 198.5 397.2 209.7 136.7 286.3 182.5 139.2 470.3 160.5 244.8 100.4 177.4 351.5 285.1 190.5 401.1 211.4 149.4 172.5 213.1 239.5 222.6 280.2 170.2 359.7 625.3 384.9 169.9 185.6 129.8 397.8 117.4 138.8 259.7 316.2 164.1 208.8 253.8 213.8 250.5                                                                                                                                                                                                                                                                                          
210077_s_at 56.2 142.7 67.9 54.6 35 39.3 123.7 58.9 26 51.2 21.4 33.5 49.3 51.5 54.7 12.4 20.7 52 4.5 33.6 55.9 62.1 18 83.1 31.1 69.7 9.3 38.4 59.4 26.8 11.6 28.3 93.1 69.9 44.8 45.6 18.4 59.7 25.6 38.3 66.3 40.6 31.5 7.2 37.4 18.3 74.2 34.6 96.5 90.3 46.4 25                                                                                                                                                                                                                                                                                          
210078_s_at 40.6 23.7 85.6 101.2 176.5 100.1 151.3 56.7 45.8 42.8 26.8 35 27.7 108.9 75.8 107 153.8 71.2 88.4 18.1 48.4 82.6 98.2 59.9 48.5 61.1 4.2 56.6 14.3 294.6 13.4 140.1 54.4 45.6 419 68.9 100.5 53.3 175 59.3 100.9 99.5 117.2 199.5 91.9 77.1 26.5 93.2 39.4 9.1 3.3 25.7                                                                                                                                                                                                                                                                                          
210079_x_at 28.2 29.1 48.5 15.2 16.4 70.9 121.3 26.9 8.3 11 6 12.9 20.9 107.4 18.4 19.6 16 32.1 12.4 13.7 16.8 94.7 15.8 22.3 22.1 17 23.3 17.2 16.1 45.5 44.8 20.4 72.8 19.8 22.8 23.4 43.2 13.2 22.4 12.1 11.6 28 17.3 15.4 24.6 4.6 64.4 21 25.8 11.7 56.5 7.6                                                                                                                                                                                                                                                                                          
210080_x_at 85.1 115.5 64.5 96.4 47.5 13.8 95.9 82.7 52.3 22.3 10.4 55 48.8 52.1 55 40.6 66.4 55.9 86.5 38.4 4.9 42.1 42 34.6 33.6 46.7 97.1 48.1 29.3 45.7 72.8 17.3 48.6 66.9 42.8 45.8 57.3 33.8 58.5 39 52.2 68.6 37.2 48.2 11.9 45.5 57 60 113.5 76.9 48.3 40.3                                                                                                                                                                                                                                                                                          
210081_at 79.6 62.3 26.2 30.9 57.1 34.7 65.5 34.2 41.5 16.2 24.7 24.3 33.5 35.6 39.9 54.8 73.4 58.3 31.2 38.2 37.1 44.2 23.1 45.4 33.7 45.3 25.5 21 32.1 11.7 68.8 31.5 56.9 26.3 28.8 38.7 59.7 43.8 39.8 48.5 37.7 43.2 27.6 47.7 32.4 28.6 35.3 40.8 96.8 13.8 55.4 17.5                                                                                                                                                                                                                                                                                          
210082_at 95.6 19.3 31.1 10.8 11.8 7 11 20.2 20.7 9.9 13 9 11.5 5.2 74.1 7.2 16.9 9.1 72.6 11.1 20.4 13 16.1 32.1 6.1 6.2 8.5 12.7 7.6 19.2 20.8 2.6 25.6 8.6 11.6 35.7 18.9 12.5 6.9 6.5 22 27.3 13 8.3 13.2 12 17.1 15.7 33 16.7 19.9 8.4                                                                                                                                                                                                                                                                                          
210083_at 249.7 131.6 104.5 134.1 123.2 103.8 109.9 86.3 83.2 92.8 60.7 85.8 116.5 50.9 119.8 76.6 115.5 133.8 138.9 74.4 115.8 131.3 89.5 149.8 87.7 59.1 84.5 80.1 75.1 110.8 140.8 48.5 131.5 106 77.4 86.5 137.2 69.9 69.8 115.8 100.8 86.8 85.9 70.5 109.8 68.9 108 130.8 166.4 113.4 134.9 72.1                                                                                                                                                                                                                                                                                          
210084_x_at 21.7 187.6 254.4 13.4 5.7 231.7 330.7 6.3 169.1 36.4 50.5 100.8 6.6 897.2 25.5 240.6 10.7 116.5 99.9 343.8 253.7 329.7 273.1 21.6 279.5 157.3 102.4 631.7 113.2 16.5 110.2 60.6 319.2 140.5 12.3 897 292.3 205.2 188.9 15.7 67.7 182.4 46.4 22.6 166.9 414.2 366.3 11.1 26 70.3 14.7 174.5                                                                                                                                                                                                                                                                                          
210085_s_at 18.4 19.8 13.3 7 3.7 14.7 7.5 13.3 4.2 10.9 7.4 3.1 11.8 9.1 8.2 18.3 12.3 4.4 16.1 37.6 3.9 30.4 3.8 8.6 18.5 3.2 4.9 12.7 11 5.2 11.6 11.2 15.2 14.2 3.9 10.2 11.5 9.5 5.1 8.8 9.3 6.8 10.3 16 16.9 6.6 8.2 14.5 11 17.3 14.9 8.9                                                                                                                                                                                                                                                                                          
210086_at 15.1 11.2 10.5 11.5 11.1 7.4 8.9 9.3 6.4 7.4 6.8 4.6 12.8 5.6 11.4 8.2 13.7 16.3 12.7 12.9 28.5 12.5 7 9.6 11.3 4.4 4.5 16.3 2.9 7.8 12.6 4.8 9.6 11.7 10.4 7.4 13.1 5.4 7.1 4.6 10.6 8.4 7.7 4.5 8.2 6.2 9.5 15.7 12.1 16.4 8.9 6                                                                                                                                                                                                                                                                                          
210087_s_at 129.6 148.8 102.5 94.3 54.9 116.3 159 110.3 87.2 90 88.1 161.1 53.3 72.8 70.8 60.5 71.2 77 71.9 82.3 48.6 86.3 73.4 70.8 84.6 80.1 61.2 88.2 108 71.7 64.4 53.4 120.2 86.2 47.7 62 66.7 110.7 80 72.7 91.6 58.7 79 47 65.1 68.5 126.5 67.8 129.3 97 113.7 96.7                                                                                                                                                                                                                                                                                          
210088_x_at 176.9 237.2 233.2 93.6 237.4 142.4 147.2 130.8 147.2 80 125.9 72.3 205.3 171.3 159.3 62.4 461.6 159.8 144 88.3 233.3 232.4 155 114.3 97.6 116.9 163.3 162.6 98.7 189.3 205 89.3 154.8 172.9 138.1 125 195 118.4 123.8 151.6 119.7 191.5 167 176.7 101.9 297.6 135 183.9 206 202.8 182.3 81.1                                                                                                                                                                                                                                                                                          
210089_s_at 16.1 11 61 4.6 47.8 32.9 13.6 6.6 3.8 4.7 2.5 1.9 8.4 8.2 9 79.3 42 10.6 15.2 5.2 37.3 8.3 5.2 13.5 6 3.8 12.8 4.6 5.8 9.9 13.1 5.8 4.9 8.7 12 17.7 8.8 6.7 5.1 10.9 9.9 28.7 3.1 74 8.3 45.9 9.1 16.7 13.5 4.8 3.5 2.6                                                                                                                                                                                                                                                                                          
210090_at 11.7 10.6 5.3 7.4 4.7 9.2 11.3 4.6 7.8 6.4 6.8 8.4 7.7 4.1 5.7 3.5 7.4 5.3 5.4 6.8 5.2 9.3 4.3 10.9 9.7 3.1 3.4 9.3 5.1 4.7 11.4 6.8 10 7.9 24.5 4 6.3 4.1 6.2 4.6 5 4.4 9.2 5.9 11.8 3.6 5.8 6.6 5.5 6.2 5.1 4                                                                                                                                                                                                                                                                                          
210091_s_at 22.6 11.9 7 9.2 4.2 32.9 8.5 2.8 4.9 7.2 3.9 4.2 4.5 9.9 7.7 43.2 13.4 8.5 9.4 3.8 8.4 7.4 3.6 5.5 13.8 4.4 14.4 9.4 34.5 9.3 5.9 10 4.7 4.2 5.8 10.1 11.1 5.4 2.8 2.4 8.7 9.3 4.1 5.9 5.4 6.1 5.7 13.4 11.1 8.5 3.9 9.7                                                                                                                                                                                                                                                                                          
210092_at 95.4 65.6 129.6 48.3 73.2 225.4 135.6 200.8 192.5 150.7 120.9 116.9 192.1 231.6 216.1 114.7 101 184.9 122.3 152.3 178.3 246.3 115.1 139.8 139.8 182.4 73.4 67.5 153.1 153.4 180.7 165.2 203.6 234.7 213.7 199.2 163.6 310 123 125.4 138.9 158.7 169.2 111.9 227 131.3 198.3 155.4 138.3 228.6 139.8 104.2                                                                                                                                                                                                                                                                                          
210093_s_at 72.7 42 83.6 64.6 89.1 75.1 35.9 109.9 101.4 161.7 115.7 84.7 102.4 121.6 111.8 97.8 79.9 77.4 52 108.2 113.2 127.6 100.2 144 102.1 99.9 73.7 95 133 94.9 57.3 112.1 99.9 121.7 114.7 72.1 118.8 159 112.1 142.8 91.8 147 105.2 90.3 92.4 114.4 108.1 89.2 134.1 69.7 106.7 81.6                                                                                                                                                                                                                                                                                          
210094_s_at 67.4 134.8 204.1 119.9 233 126.5 149.4 103.1 114.5 114 112.3 56.5 68.9 107.4 124.8 169.3 111.4 115.6 153.8 62.6 229.6 58.2 149.5 124 100.6 99.1 125.3 68.4 135.3 111 106.4 94.9 225.8 115.1 138.9 89.7 138.1 25.7 81 132.6 103.8 147.1 102.7 171.1 270.1 79.3 78.7 150.9 100.6 109.7 143.7 95.3                                                                                                                                                                                                                                                                                          
210095_s_at 227.9 169 360.7 127.1 349.3 523.4 542.7 289.9 365.5 205.3 557.6 316.3 417 395.3 277.5 732.1 710.3 626.8 276.5 847 371.6 526.8 453.5 877.7 392 166.6 394.6 413.3 472.3 512.8 316.1 188.5 398.6 358.9 1526.2 241.7 824.8 692.4 333.5 490.3 611.2 402.5 305.5 416.9 1044.3 752.5 209.7 282.8 359.2 418.1 192.3 323.3                                                                                                                                                                                                                                                                                          
210096_at 61 49.6 26.8 41.3 27.1 31 82.5 62.6 50.4 9.5 40.2 20.9 124 94 64.9 155.7 34.3 63.3 82 36 10.9 41 31.3 119.9 55 3.2 31.4 71.1 66.9 136.2 4.5 97 10 56.2 83.6 4.9 117.7 41.5 81.2 99.8 133.4 5.5 61.7 109.2 186.5 49.3 17.6 38.3 70.7 8.1 61.4 31.2                                                                                                                                                                                                                                                                                          
210097_s_at 245.4 155.6 242.3 443 246 278.9 280.4 358.6 311.4 287.5 520.7 369.3 311.3 241.9 296.8 237.7 176.3 266 237.4 313.3 256.5 305.1 324.6 402.1 358.7 349.8 245.2 243.8 365.9 368.5 242.8 345.3 458 312 372.2 205.3 181.6 364.6 226.7 427.3 306.8 281.3 383.2 297.7 320.4 378.5 440.6 289.8 352.8 263 351.7 387                                                                                                                                                                                                                                                                                          
210098_s_at 242.1 75.1 48.8 52.5 54.1 119.9 83.3 75.4 48.6 58.7 59.9 46.2 122 22.4 84.3 34.2 102.3 53.4 96.5 53.5 104.9 82.2 32.3 113.2 61.1 47.3 33.6 67.4 32.1 78.9 76.9 40.5 90 99.8 47.9 57.7 64.8 40.5 52 79.5 50.6 78 74.9 62.5 73.3 42.2 81.9 61.9 76.9 45.8 101.5 82.6                                                                                                                                                                                                                                                                                          
210099_at 16.3 5.2 4.3 6.1 7.5 4.4 8.6 3.9 5.6 3.9 4.7 3.3 5.2 7 7.2 5.9 4.7 4.4 4.9 2.6 11.6 11.1 3.9 3.8 5 1.9 4.1 4.3 3.7 3.4 6.1 2.4 3.5 3.5 2.9 2.9 4.5 2.9 6.8 5.5 3.8 3.3 2.7 2.7 4 5.3 3.7 7 4.6 2.9 3.6 4.7                                                                                                                                                                                                                                                                                          
210100_s_at 12 55.8 38.5 25.8 7.1 56.6 68.4 61.4 53.3 40.9 7.7 82.3 57.8 55.6 23 85.5 16.1 9.1 74.9 108 5.7 21.8 7.2 69.7 60.1 59.8 75.7 120.5 25.9 50.2 70.3 12.5 42.2 94.5 24.1 41.5 65.8 105.7 50.8 18.2 11.1 20.3 25.4 8.8 19.2 18.5 42 134.1 80.1 19.9 13.5 25                                                                                                                                                                                                                                                                                          
210101_x_at 499.4 402.1 341.6 390 294.3 389.3 377.2 349.4 436.3 339.9 251.3 388.4 380.2 370.6 318.8 347.1 469.5 392.4 331.2 519.8 254 423.1 287.3 300.7 421.7 431 252.4 283 347.2 292.4 290.8 216.8 301.4 338.2 297.1 362.3 436.3 325.5 317 281.4 381.6 319.6 417.4 233 511.2 453.3 355.9 335.9 346.1 435.3 373.1 397.6                                                                                                                                                                                                                                                                                          
210102_at 129.8 77 84 87.4 39 80 61.8 64.2 47.7 64.2 44.7 44.5 65.8 103.2 43.2 111.3 83.4 112.6 73.8 46.2 80.7 113.3 104.7 122.7 75.4 59.2 41.6 18.5 71.9 59.3 116.5 81 92.1 62.8 90.5 129.5 107.9 39 108.9 85 65.9 98.9 77.8 49.7 71.4 84.7 87.6 78.8 101 72.1 65.9 89.8                                                                                                                                                                                                                                                                                          
210103_s_at 16.4 12.7 15.7 10.7 9.8 14.3 9.5 13.8 9.8 9.5 8.5 5.3 14.5 5.5 12.3 11.1 5.2 10.9 18.1 6.5 6.2 6.2 8.2 5.6 5.8 9.9 13.5 12.1 7.4 8.3 20.8 6.2 12.4 6.8 9.4 11.1 14 9.8 5.4 11.4 15.1 15.2 7.3 10.9 9.4 3.5 16.7 10 22.7 12.1 12.4 3.1                                                                                                                                                                                                                                                                                          
210104_at 21.9 16 37.9 19.6 8.9 45.6 47.6 64.2 32.7 27.2 31.4 36 20.2 53.5 37.6 5.5 7.1 17 2.3 61.1 62.3 58.3 46.9 13.3 44.7 29.3 39 47.1 27.4 51.3 16.5 24.5 41.5 30.7 31.8 22 58.7 56.7 53.4 31.4 19 53.2 45 18.5 46.3 28.2 44.5 72.3 44.2 4.9 23.5 24.6                                                                                                                                                                                                                                                                                          
210105_s_at 138.2 101.7 140.6 99.1 112.8 139.5 145.4 68.1 87.6 85.4 52.7 91.2 64.9 129.1 94.4 172.3 180 132 137.1 192.3 155.8 164 148 173.4 69 143.9 94.8 75.8 114.2 123.8 123.3 85.2 111.7 136.4 204.2 242.8 168.4 71.4 93.6 144 131.5 81.5 101.7 177.6 229.9 109.6 112.5 92.7 67.7 89.4 100.7 114.4                                                                                                                                                                                                                                                                                          
210106_at 28.4 27.4 25.1 8.2 19.4 19.9 63.6 27.9 13.9 13.9 11.2 9.5 53.1 12.4 25.5 29.1 81.9 28.6 63.2 18.3 41.4 24.6 19.7 35.1 11.3 17.8 16.3 18.2 8 23.2 17.9 7.4 73.1 16 13.1 21.1 25.2 10.9 18.8 7.6 31.7 19.4 15.1 17.3 20 5.1 81.7 43.5 57.7 32.2 13.7 6.4                                                                                                                                                                                                                                                                                          
210107_at 112.4 89.9 84.4 106.5 98.1 48.1 91.2 34 97.9 88.7 56.7 72.2 107.8 38.3 75 13.1 113.7 88.9 11 50.5 19.4 86.5 55.6 135.3 70.3 68 14.3 121.2 66.9 48 96.6 58 98.8 39.2 91 45.4 129.1 91.8 37.4 22.4 67.5 19.8 115.8 60 132 62.2 77.9 79.5 160 121.9 24.7 79.2                                                                                                                                                                                                                                                                                          
210108_at 75.3 84.1 65.4 262.1 43.7 50.4 43.4 63.3 153.4 278.9 61.8 51 111.1 45.7 117.3 58.7 35.9 159.3 46.3 443.1 24.2 60.7 93.8 136.9 17 459.1 77.3 61 251.2 52.7 129.1 30.1 32.6 127 102.4 56.7 65.2 201.1 62.6 68.6 66.8 94.7 191.7 37.7 30.1 24.4 69.4 259.9 61.8 37 56.8 346                                                                                                                                                                                                                                                                                          
210109_at 63 109.1 32.8 11.5 47.7 92.4 87.1 76.1 14.1 33 13.9 18 78.3 75.4 53.5 40.9 51 95.2 52.5 23.1 110.9 82.6 82.6 62.8 19.7 82.8 87.9 22.2 41.1 82.8 11.8 48.5 32.4 85 26.1 28.7 70.2 31.7 29.1 23.8 63.2 80.8 55.3 84.2 81.3 12.9 88.6 190.5 82.5 73.7 95 53.3                                                                                                                                                                                                                                                                                          
210110_x_at 141.2 246.1 268.8 233.1 196.9 231.8 311.6 321.8 205.2 224 141.4 182.1 219 164.2 252.8 132.2 237.1 162.4 50 321 221.4 112.8 144.4 198.5 233.9 288.7 97.2 266.4 146.8 220.7 253 108.7 174.7 152 300.4 127.5 191.1 188.5 266.1 164.9 229.8 202.1 225.8 185.1 248.4 263.5 177.6 236.1 199.2 105.6 245.7 245.4                                                                                                                                                                                                                                                                                          
210111_s_at 155.5 123 177.2 320.3 233.4 230.4 200.9 205.5 325.6 398.3 419.1 264.9 235.5 320.1 274.1 282 261.2 268.8 207.4 253.1 250.9 168.8 336.2 135.4 268.3 318.5 314.8 325.1 224.9 236 183.9 342.2 137.8 187.7 373 133 239.5 283.8 276 389.9 211.6 215.4 249.2 396.8 263.6 331.9 138.8 261.5 215.9 149 244.1 283.9                                                                                                                                                                                                                                                                                          
210112_at 63.9 29.7 14.1 37.2 74.7 38.5 15.2 13.1 12.9 9.8 31.8 43.8 11.2 9.6 19.8 58.8 97.2 47.1 14.3 6.9 28.4 9 12.2 146.8 6.2 57.5 20.1 8.1 14.5 14.5 14.4 41 12.9 14.7 15.9 40.7 69.6 16.1 8.5 9.7 20.4 52.1 5.7 12.6 11.7 8.6 12.3 13.8 17.1 34 10.9 8.3                                                                                                                                                                                                                                                                                          
210113_s_at 13.5 12.2 7 7.8 7.3 6.7 7.7 5.9 5.7 5.3 3.4 4.9 8 6.6 10.3 10.5 14.5 7.3 7.4 6.9 7.1 10.4 6 5.4 4.8 7.1 5.6 5.7 8.5 8.5 9.7 4.3 6.7 7.1 6.8 12.1 8.9 4.1 3.9 4.4 7.1 6.6 4.1 9.5 15.7 4.3 7.4 10.4 6.5 13 5.3 5.8                                                                                                                                                                                                                                                                                          
210114_at 105.3 148.4 74.8 13 74.2 90.5 115.7 56.4 80 58.3 59.7 56.5 58 69.3 71.8 56.6 61.6 74.1 20.6 50.5 49.5 45.5 52.4 56.5 65.9 78.7 66.5 86.4 71.9 78.1 95 63.6 69.6 59.8 62.2 82.3 110.6 82 60.3 71.9 73.2 77.1 75 7.5 52 43.5 96.9 25.5 69.4 84.6 73.3 115.9                                                                                                                                                                                                                                                                                          
210115_at 24.1 4.9 26.8 33.7 35.9 8.5 27.3 29.2 3.9 24.9 77.7 40.9 12.2 41.1 57.2 65.3 38.3 10.5 49.4 35.4 22.7 32.5 53.9 14.6 45.6 16.1 7.1 16.6 58.6 50.8 55.6 53.2 36.4 17.5 33.7 9.1 43 38.1 27.6 23.7 46.1 40 12.5 24.7 76.6 56.1 64.2 9.8 7.2 4.6 20.7 40                                                                                                                                                                                                                                                                                          
210116_at 10 22.8 13.2 7.9 6.5 28.6 20.5 24.9 16.7 19.7 5.5 8.3 4.2 27.8 19.7 22.3 3.2 14.9 19.4 44.1 60.8 4.6 7.3 23.7 2.7 4.9 141.2 11.7 4.6 19.3 11.9 2.4 9.7 19.1 39.2 64.4 34.2 6.8 5.3 68.3 13.9 44.7 4.7 2.7 15.5 13 14 10.1 9.7 3.8 7.9 6.5                                                                                                                                                                                                                                                                                          
210117_at 119.9 50 26.5 20 32.8 23 21.7 40 51.3 28.6 50 26.1 46.6 44.5 29.3 22.1 52.2 35 25.8 30 45.6 19.2 18.2 76 29.4 33 13.3 28.2 37.1 35.9 23.7 21.8 16.5 29.4 41.1 25.3 50.4 28.7 29.4 45.7 44.3 59.3 42.8 33.4 40.7 37 5.3 10.5 55.9 50.7 41.6 33.6                                                                                                                                                                                                                                                                                          
210118_s_at 119.2 94.1 59.6 13.8 106.3 45.5 55.2 14.8 16.5 10.5 35.8 29.3 74.3 19.2 64.8 5.3 71.6 59.9 46.2 30.4 70.3 27.8 75.5 77 8.3 6 48.2 39.3 25.9 12.1 51.6 23.6 15 8.1 9.3 8.1 133 38.4 6.9 17.1 18.4 57.5 12.7 61.7 9.2 5.4 10.5 53.7 26.4 71.3 88.5 7.1                                                                                                                                                                                                                                                                                          
210119_at 63.1 11 15.1 63.8 43.4 19.8 66.4 47.7 41.1 12.5 11.5 6.5 32.8 10.5 43 48.1 24 51.1 28.9 24.5 16.6 43.4 39.2 54.8 17 25 5 55.9 21.7 33.5 41.2 19 53.5 21.7 43.1 7.4 37.8 18 17.4 11.1 57.3 18.3 12.1 40.2 75.3 18.8 21.1 41.1 42.6 23.1 32.1 20.5                                                                                                                                                                                                                                                                                          
210120_s_at 39.8 31.8 86.3 24 25.2 82.2 100 67.8 68.9 77.6 48.6 97.3 50.7 59.2 41.5 48.6 49.4 53.4 36.9 108.5 100.6 31.5 66.3 16 81.2 63.4 70.9 124.9 59.2 58.3 22.5 41.8 57.6 38.5 38.9 77.3 67.5 106.7 84.1 26.2 40 40.8 82.9 47.4 20.5 85.7 27.1 106.9 81.4 47.2 23.8 66.8                                                                                                                                                                                                                                                                                          
210121_at 6.2 4 12.3 3.9 3.4 15.2 3.9 1.4 1.1 8.3 5.7 1.2 0.7 20.1 39.3 0.5 51.2 1.2 1.8 8.1 7.5 7.3 20.6 5.6 10.7 1.9 1.2 11.6 11.1 18.9 5.2 13.9 2.8 3.4 10 4.4 4.7 2.9 7.5 0.6 18.6 3.9 10.5 25.5 1.5 9.7 1.6 20.7 5.6 2.2 1.2 9.6                                                                                                                                                                                                                                                                                          
210122_at 29.8 3.7 6.6 3.1 5.6 3.5 7.3 2.6 2.7 2.6 2.1 1.5 3.7 3.8 6.6 11.9 2.3 4.4 2.4 2.1 25.4 3.8 2 25.6 2.9 5.3 2.4 5.3 3.2 3.7 22.5 1.7 2.9 6.9 2.5 2.8 3.6 2.9 2 2.1 19.3 2.5 2.5 2 2.4 2 4.7 7.8 4.7 5.5 4.3 1.7                                                                                                                                                                                                                                                                                          
210123_s_at 10.5 158.3 13.7 7.4 8.3 11.4 11.1 17.2 13.2 9.6 4 8.8 22.4 14.5 16.4 13.7 69 17.8 22 5.9 14.1 17.2 10.5 9.6 8.3 8.4 7 8.7 11.6 14.4 12.1 10.7 17.1 9.4 35.3 5 17.7 7.2 12.4 12.2 13.4 13.9 7.2 14.6 9.5 22.9 14.7 63.2 6.4 8.9 9.8 13.3                                                                                                                                                                                                                                                                                          
210124_x_at 179.7 76.4 105 81.3 95 93.7 62.9 81.9 95.4 79.9 89.2 86 119.9 59.5 80.5 53.9 88.7 83.6 53.4 65 94.8 69.4 100.7 149.1 65.5 98.4 74.9 99.4 87 109.3 150.3 71.8 50.5 62.7 96.6 30.8 119.4 96.5 96.1 68 80.1 138.5 111.3 91.6 106.5 58.1 80.9 14 107.9 97.9 65.1 82.2                                                                                                                                                                                                                                                                                          
210125_s_at 430.1 546.2 457.6 215.1 522.7 490.8 529.2 508.2 385.7 530.7 760.2 647 500.6 684.2 522.9 674.5 786.8 622.7 767.9 676.5 623.8 540.4 583.9 526 863.3 731.8 585.2 949.3 738.1 606.4 678.1 743 630.6 645.6 568.7 615.3 573.6 580.2 764.5 618.1 462.1 506.2 536.5 634.3 492.9 803.6 715.1 575.9 495.4 644 247.9 582.4                                                                                                                                                                                                                                                                                          
210126_at 15.6 10.4 9.6 11.6 4.6 9.8 9.2 3.8 9.4 4.2 3.8 8 7.4 4 6.4 6.9 3.7 11.6 6.9 7.7 12.6 9.2 5.6 13.4 10.3 4.4 11.4 8.2 3.6 6.2 4.9 4.1 3.7 6.7 5.3 5.6 7.1 6.8 3 3.5 13.2 10.9 7.2 3.8 6.4 14.4 5.5 8 16.2 7.1 9 5.2                                                                                                                                                                                                                                                                                          
210127_at 123.4 29 74.7 23.4 56.2 95 97.6 58.2 100.4 49.7 70.2 71 132.4 81.2 13.7 47.6 79.6 84.3 71.5 72.3 11.7 45.6 45.1 53.4 55.4 72.7 52 115.7 18.1 65.6 60.1 33.6 47.5 56.4 78.5 84.1 57.5 68.5 81.3 66.8 121 52.2 99.6 22.8 59.8 64.5 44.8 24 63.4 137.4 90.4 53.2                                                                                                                                                                                                                                                                                          
210128_s_at 22.8 12.9 13.7 10.2 7.3 10.3 18.3 9 18.2 12.3 15.7 8.9 13.6 30.2 21.4 12.7 63 15 16.4 8.9 54.2 16.1 26.6 73.4 31.4 11.9 18.8 15 9 9.4 59.8 10.1 11.6 10.7 24 8 10.1 14.7 30.3 16 15.1 7.9 7.9 9.3 26.5 33.6 7.4 21.2 10.2 7.4 20.4 53.7                                                                                                                                                                                                                                                                                          
210129_s_at 40 20.2 83.7 23.3 83 36.5 18.9 25.8 25.6 37.5 14.8 37.4 26 39.7 112.6 107.4 86.2 56.2 70.9 23.2 50.2 82.9 60.2 33.2 27 100.5 97.9 16.7 50.5 99.3 105 6.2 39.7 30.2 79.1 67.1 71 8.9 45.1 7.8 28.5 21.6 34.5 173.5 118 20.5 24.9 46.4 40.7 18 35.9 75.9                                                                                                                                                                                                                                                                                          
210130_s_at 114 152.1 202.5 84.3 209.2 119.9 227.7 383.1 165.7 209.2 229.4 206.2 635.6 264.8 219.3 260.8 113.8 200.5 259.8 1094.3 275.5 168.9 255.3 237.9 728.6 263.4 527.2 452.7 283 383.8 369.4 536.6 189.3 286 114.3 189.9 76.9 704.7 337 298.5 173.7 270.4 185.8 220.3 115 184.4 301.6 241.4 394.5 716.4 359.7 114.9                                                                                                                                                                                                                                                                                          
210131_x_at 607.8 429.7 491.2 355.1 377.3 443.5 551.7 478.5 717.2 519.9 532.5 582.8 546.8 560.4 511 416.4 600.3 504.1 788.5 661.4 683.1 472.6 611.3 514 778.9 550.7 456.7 606.3 553.9 476.2 705.9 570.2 422 578 583.4 508.7 586.7 988.7 539.3 658.5 479.7 559.5 768.8 405.4 291.9 715.6 583.7 376.3 504.6 597.7 511.1 823.5                                                                                                                                                                                                                                                                                          
210132_at 17.4 8.2 8.2 7 6.5 6.2 9.8 8.7 6.6 7 4.4 8.4 8.8 5.2 5.6 9.8 7.6 10.3 38.9 57.5 7.9 7.6 4.7 10.9 16.5 4.9 23.8 6.4 4 9.5 9.7 10.3 11.6 7.5 5.9 9.9 12.6 39.6 5.7 19.9 11.8 6 7.7 4.3 5.1 4.6 4.8 8 6.4 6.1 9.6 4.8                                                                                                                                                                                                                                                                                          
210133_at 73.2 120.2 39.1 83.2 58.4 95.3 79.6 55.9 47.5 77.2 44.6 62.6 73.3 46.3 74.8 49.7 65 56.8 63.2 49.4 11.1 66.1 65.4 7.7 9.8 56.8 73.3 75.3 22.5 88.2 58.5 34.2 17.6 43.5 56.6 27.1 106.5 63.3 32.4 75.7 89.6 28.7 58.4 42 6.1 17.9 67.1 74.1 47.9 81.9 53.3 39.7                                                                                                                                                                                                                                                                                          
210134_x_at 23.2 52 14.8 12.8 12.4 19.8 6.4 37.1 4.9 7.1 7.1 9.9 24.9 11.8 8.4 7.7 19.9 7.3 6.5 5.8 18 11 12.4 16.5 12.8 10 12.1 12.6 3.5 12.4 4.4 9.8 15.2 13.7 2.3 38.6 51.4 22.6 13.2 53.2 7.1 18.5 13.2 10.1 7.5 7.4 28.3 11.5 19.3 11.5 5.9 3.6                                                                                                                                                                                                                                                                                          
210135_s_at 92.9 15.4 8.8 17.5 23 3.4 49.3 7 35.2 27.6 36.4 24.6 36 18.9 10.9 25.5 33.5 7.6 5.2 23.1 3.4 4.5 3.1 2.9 19.1 2.6 13.8 14.1 7.8 24.5 2.8 15.7 3.8 2.4 11.6 14 27.7 24.1 13.4 33.3 16.2 10.1 38.8 4.1 13.3 11.1 14.7 33.5 21.6 36.6 23.4 22                                                                                                                                                                                                                                                                                          
210136_at 113.1 226.4 165.4 78 235 122.1 170.4 188 114.2 149.1 166.7 303.5 173.2 188.6 255.4 74.8 204.6 227.3 136.9 341.7 289.7 165.4 247.8 157.4 116.8 133.7 175.5 141.3 214.7 199.3 132.3 318 129.3 288.4 173 156.4 98.1 79.4 149.8 160.2 65.6 239.6 199.1 208.4 221.1 102.6 235.2 236.6 290 172.1 236 110.9                                                                                                                                                                                                                                                                                          
210137_s_at 97.9 198.9 264.4 137.8 195.9 300.9 261.9 467.9 296.3 303.4 301.9 407.1 192.4 280.7 312 225.4 261.6 231.3 278.4 624.2 167.2 265.7 188.4 268 490 370.7 253.1 307.9 297.5 344.2 346.9 409.4 291.5 282.7 214.1 254.7 120.8 417.3 426.1 213 241 263.3 362.4 129.5 243.7 258.7 304.2 341.6 256.6 176.3 350.7 292.4                                                                                                                                                                                                                                                                                          
210138_at 50.2 5.6 8.9 5.3 6 39.8 25.4 26.7 26.4 31.7 19.3 6.4 49.1 25.1 39.1 5.2 7.5 9.9 9.2 4.7 67.2 29.4 20.5 63.7 4.9 44.9 5.7 36.5 40.4 16.4 46 30.6 2.6 53.3 20.3 5.1 38.8 11.8 20.6 34.3 14.5 4.8 34 6 33.1 10.9 4.3 38.8 10.7 10.1 22.5 22.2                                                                                                                                                                                                                                                                                          
210139_s_at 136.6 195.3 642.2 135.8 289.4 487.5 242.5 185.8 173.7 159.3 71.3 130.9 166.8 434.2 137.9 856.8 1092.3 199.3 189.8 197.4 316.9 263.8 272.5 110 249.3 287.7 302.5 135.3 244.7 537.3 267.1 242.5 305.6 246.1 1077.8 541 397.5 177.5 226.5 230.9 94.5 243.3 190.9 535.5 936.8 561.7 202.9 395.7 147.9 262.8 184.1 395.3                                                                                                                                                                                                                                                                                          
210140_at 22.2 36.2 89 25.4 61.2 21.3 31.4 38.1 122.8 36 38.2 20.4 22.1 89.1 28.7 152.5 25.2 81 64.9 141.2 144.9 105.2 112.8 41.3 46.6 91.1 53.1 30.2 15.7 110.2 15.9 43.4 70.6 48.1 41.9 222.9 30.5 33.8 46.4 154.9 88.4 29.4 29 46 106.4 62.1 134.4 117.3 17.8 26.5 41.1 41.2                                                                                                                                                                                                                                                                                          
210141_s_at 201.4 113.1 24.4 71.4 82.5 65.2 77.2 47.4 57.5 49 32.1 49.4 86.9 61.5 94.6 31.2 64.8 78.1 156 50.5 88.7 47.5 44.7 83.9 50.1 54.1 66.3 73.1 36.6 79 71.3 48.1 31.6 68.1 27.7 89.3 105.3 70.5 46.9 70.4 81 70.8 58.9 42.1 51.7 40 58.3 63.2 84 87.7 47.5 53.4                                                                                                                                                                                                                                                                                          
210142_x_at 445.9 602.4 1032 1403.5 1060.6 1326.1 1139.4 813.4 533.9 957.8 751.3 1287.9 1583.1 901.8 786.1 1158.7 1146.4 1230.1 1436 941.6 706.5 1113.9 1271.7 676.1 833.9 1012.4 1095.9 1360.3 1133.8 902.5 961 453.2 693.5 853.1 592.3 986.8 1048.3 693.2 881.1 1314.9 691.5 1147.8 833 1017.5 1021.8 959.1 1078.9 1028.1 1154.8 1369.2 955 895.5                                                                                                                                                                                                                                                                                          
210143_at 29.1 17 18.1 29.7 27.6 12.1 10.7 11.3 50.6 11.5 6.4 10.8 13.8 10.5 4.5 22.8 19.1 15.4 16.8 24.8 8.1 5.1 16.1 40.6 5.2 6 6.3 41.5 6.9 12.8 99.1 13.2 5.9 8.5 12.1 11.6 16 10 8 14.7 63.9 9.5 13.6 34.8 51.6 1.6 8.5 16.2 13.1 9.7 69.4 24.3                                                                                                                                                                                                                                                                                          
210144_at 21.7 60.7 51.1 54.4 120.8 58.1 26.3 15.7 8 52.2 19 15 23.2 39 32.6 102 11.8 28.1 58.9 68 90.4 48.6 65.9 13.2 40.8 64.4 109.3 33.8 9.2 53.5 20.3 24.1 28.3 37.2 31.4 50.2 33.9 11.7 73.5 58.2 60.5 50.2 48.5 97.2 62.3 30.2 34.6 37.8 5.3 52.2 54.1 31.2                                                                                                                                                                                                                                                                                          
210145_at 88.1 44.8 61.7 84.3 31.4 40.3 50.6 33.1 90.1 91.6 58.9 49.2 29.9 60.4 28.3 46.6 35 27.5 42 34.9 57.8 51 44.7 34.2 49.5 53.3 36.7 29 66.3 56.4 54.8 49.1 68.8 69.3 106.5 58.2 42.3 119.5 53.3 105.6 50.4 27.1 63.3 77 78.5 70 24.8 15.3 33.3 51 15.8 129.9                                                                                                                                                                                                                                                                                          
210146_x_at 26.8 54.3 5.1 34.2 4.7 55.1 54.2 3.2 59.4 32.8 33.6 25.2 4.3 27.3 26.5 24.9 65.3 5.9 4.6 8.8 8.7 21.1 3.2 9.8 25.9 31.8 3.8 10.6 4.2 23.6 50.8 3.8 5.4 21.2 48.1 49.1 41.4 16.8 7.7 15.5 10.3 31.2 46.8 39.4 28.8 23.5 32 28.8 49 42.5 12.9 23.5                                                                                                                                                                                                                                                                                          
210147_at 141.3 78.5 24.7 30.6 78.6 52.6 67.3 26.1 73.3 57.7 38.8 44.9 66.8 24.4 38.2 34.9 95.6 62.9 44.9 48.6 70.5 40.5 40.9 79.1 12.3 39.4 30.9 86.4 21.2 68.8 25.7 51.5 61.2 52.7 60 12.5 79.5 43.2 37.3 41 59.9 7.2 50.3 44.6 35.6 63.4 32.8 43.9 45.5 72.7 46.2 48.1                                                                                                                                                                                                                                                                                          
210148_at 27.1 50.3 75 5 0.9 37.4 19.1 22.3 28.8 16.4 15.5 90.7 41.1 51.7 14.9 10.5 52.9 1.3 18.4 91.2 38.4 25.7 10.4 44.7 38.3 29 2.3 30.3 16.2 25.4 5.4 10.1 35.1 2.5 30.6 27.8 47.8 70.4 46.2 11.4 30 1.2 38.6 12 3.6 49.1 29.3 11 43.1 24.5 22.3 16.6                                                                                                                                                                                                                                                                                          
210149_s_at 1053.8 480.2 1113.7 2155.9 974.4 974.2 906.3 1169.9 1728.9 2188 2507.2 1361.8 1435.2 1264 1220 1086.3 1763.5 1118.7 1150.6 1491.6 1114.9 1315.4 1259.7 1063.9 1855 1623.8 1027.3 1104.7 1590.5 1003.6 1390.5 2054.3 1574.2 1136.5 2130.8 1259.6 1015.9 2254.3 1406.2 1953.7 883.2 1038.2 2357.5 1079.1 960.5 2353.8 1740.6 848.5 909 1109.8 1211.6 2051.4                                                                                                                                                                                                                                                                                          
210150_s_at 142 120.6 128.1 180.9 167 141.3 243.3 187.9 124.3 118.8 114.4 334.9 128.9 187.3 265.5 332.1 214.3 246.5 318.3 145.8 340.3 110 235.1 179.9 247.5 170.7 245.3 132.7 198.3 197.7 179.9 201.1 101.8 190.7 135.6 160.3 175.8 108.2 246.9 101.6 256 157.4 143.3 303.9 293.9 161.8 125.4 299.1 191.2 146.1 248.8 127.4                                                                                                                                                                                                                                                                                          
210151_s_at 22.6 169.6 69.8 123.9 78.3 101.3 119.9 106.8 70.3 50.8 48.5 31.1 79.1 97.6 34.9 111.6 35 25.7 81.6 53.6 98.3 71.1 94.8 97.1 14.7 67.6 110.2 62.4 21.7 103.7 95.7 47.5 36.9 53 66.7 125.1 134.4 96.8 61.9 45 85.6 120.1 50.7 88 103.8 64.9 140.1 82.4 78.1 72.5 158.3 36.5                                                                                                                                                                                                                                                                                          
210152_at 136.5 79.4 44.6 41.1 31.9 50.9 67.1 56.3 25.2 20.2 27.2 45.5 56.3 49.7 83.6 39.6 48.3 55.2 12.4 74.6 99.8 83.1 20.8 62.9 14.2 15.7 76.7 47.4 25.7 45.9 70 24.7 59.6 56.1 28.9 43.3 73.8 42.7 51 19.8 33 46.7 46.9 37.7 44.1 19.2 68.7 35.8 41.3 83.4 85.5 28.5                                                                                                                                                                                                                                                                                          
210153_s_at 248.2 190.4 255.7 52.7 116.8 240.1 266.8 236.9 188.9 190.8 80.9 249.1 306.9 161.9 128.5 126.4 265.7 152.5 124.4 197.2 88.4 327.2 99.4 265.3 143 224.2 127.9 182.7 129 181.3 185.1 143.1 234.9 225.8 179.9 282.6 250.9 285.7 164.3 146.9 206.6 107.1 338.7 102 156.8 139.8 259.2 148.7 254.7 272.8 318.9 183.6                                                                                                                                                                                                                                                                                          
210154_at 145.6 50.1 132.2 10.9 7.7 58.2 148.1 139 117.7 87 79.9 156.8 172.8 110.3 37.1 86.5 233.5 25.9 108.7 103.8 75.1 152.6 67.8 66.8 117.8 109 73.8 121.8 106 98.8 101.5 86.3 116.4 114.5 63.9 132.6 149.3 138.5 153.4 41.5 79.6 91.3 143 9.8 124.5 106.5 115.7 33.9 184.9 88.8 104.1 78.3                                                                                                                                                                                                                                                                                          
210155_at 46.7 211 197.6 178.5 90.8 113.9 132.2 128.3 63.5 21 36.2 38.8 91 162.8 171.9 17.7 84 139 95 71.5 13.3 86.3 93.6 30.4 33.4 59.9 14.1 77.4 48.2 165.4 355.9 54.1 22.4 92.8 203.9 67.9 167.6 172.7 38.6 79.6 149.1 255.3 85.8 123.2 176.3 80.6 97.9 140.9 191.5 209 131.2 69.5                                                                                                                                                                                                                                                                                          
210156_s_at 123 183.9 498.6 209.1 195.7 256.7 256 430.7 227 247.7 536.4 458.5 482.1 416.3 300.1 317.4 266.8 206.5 293.3 301.9 181.2 370.2 205.7 204.9 319.6 380.2 280.8 223.5 351.7 279.4 353.6 464.3 358.6 306.9 379 307.7 334.9 433.5 313.7 248.5 297.8 320.5 353.3 204.3 291.8 572.4 407.2 209.3 295.8 483.3 372.3 314.2                                                                                                                                                                                                                                                                                          
210157_at 32.4 24.3 24.8 80.5 33.9 35.7 9.6 11.2 14.2 11.6 52.8 97.3 60.4 12.5 11.2 19.3 39.7 11.5 40.7 24.8 6.3 15.6 21.9 20.8 36.3 16.6 70.1 33.2 15.4 19.3 19.5 54.5 49.5 35.3 28.2 25.8 24.9 27.1 21.2 69.7 27.6 25.1 46.9 22.9 14.6 35.1 47 65.2 15.5 31.5 10.9 51.9                                                                                                                                                                                                                                                                                          
210158_at 168.3 27.6 61.5 35.1 53.6 50.8 98.1 26.5 51.8 57.1 49.1 62.5 35.2 44.6 44.5 77.1 19.9 36.4 60.4 68.5 75.8 122.4 13.4 121.5 28.2 49.2 22.9 62 46.1 75.1 96.5 40.1 90.5 131.5 37 73.4 136.6 64.8 64.8 59 22.8 92.2 82.2 37 51.5 39.4 76.1 21.5 107.7 101.5 43.6 52.3                                                                                                                                                                                                                                                                                          
210159_s_at 151.8 43.8 68.2 44.4 77.3 42.6 24.9 45.2 57.5 48.9 42.9 31.8 25.2 22.4 57.6 79.1 14.6 53.4 42.9 36.2 97.1 27.7 48.5 92.7 18.9 15.7 49.6 71.3 32.1 47.9 67.4 28.1 21 69 47.2 62.9 94.2 64.7 24.7 20.7 75.3 83.4 59.7 27.2 156.1 19.6 28.2 68.3 67 73.7 48.5 46.3                                                                                                                                                                                                                                                                                          
210160_at 134.5 95.4 45.7 72.1 85.3 72.2 43 74.1 71.3 50.8 41.5 53 82.2 55.9 102.8 76.8 85.2 86.6 49.8 65.1 80.9 76.2 41.1 51.2 33.4 64.7 36.7 74.6 55.3 35 93.2 44.7 74.6 56.8 24 78.3 95.6 48 58.9 78.8 112.6 89.3 53.2 50.6 65.8 47.7 63.1 27.9 131.9 97.5 43.9 32.3                                                                                                                                                                                                                                                                                          
210161_at 46 7.8 28.7 8.8 6.3 7.1 17.8 6.1 22.8 4.1 3.5 33.7 12.3 6 26.5 13.7 12.5 10.9 5 19 9.8 12.4 17.4 28 9.2 9.1 21.5 33 7.7 37.3 8.1 7.8 5.6 25.2 11.9 5.3 10.2 18.8 22.4 27.7 19.2 16.5 4.6 13.9 5.4 5.7 6.8 9 8.4 18.5 17.3 7.3                                                                                                                                                                                                                                                                                          
210162_s_at 146.9 270.2 83.3 88.5 50.1 96.6 171.9 133.5 109.1 74.9 60.8 89.3 75.9 94.3 146.9 57 123.7 143.5 109.1 76.8 75.5 173.6 153.5 190.5 51.5 57.2 48.3 72 87.1 67.7 139.6 55.2 57.8 114.8 94 128.4 104.7 62.7 90.8 117.8 113.6 130.1 102.7 97.4 137.9 143.1 122 107 116.1 107.9 115 75.1                                                                                                                                                                                                                                                                                          
210163_at 65.6 133.1 89.8 99.1 49.7 75.5 45.5 30.2 223.1 112.3 55.9 177.5 56.2 8.3 6 18.5 2 46.7 1.7 48.3 53.1 117.4 21.9 7.8 54.9 33.6 22.4 31.5 9.9 2.6 30.3 65.7 95.8 38.9 25.4 42.1 50.3 72.2 17.9 105.5 39.1 17.6 32.8 31.9 28.9 16.8 19.7 51.4 105.9 87.4 81 35.2                                                                                                                                                                                                                                                                                          
210164_at 53.7 67.6 57.9 10.6 7.1 60.5 52.7 7.9 55.2 40.6 27.1 51 14.5 22.2 8.6 42.7 6.9 44.4 36.2 57 65.5 50.8 34.6 79.4 47.7 14.8 16.5 42.1 29.9 31.6 106.7 27.1 43.3 46.9 49.2 46.1 42.5 34.1 37.4 36.2 36.3 49.7 55.2 32.6 70 33.9 68.2 15.7 26.3 67.9 46.5 26.6                                                                                                                                                                                                                                                                                          
210165_at 7.3 7.8 5.1 5.1 5.9 5.1 6.8 4.9 4.4 4 3.6 3.5 5.9 3.3 5.6 5.7 5.1 5 6.1 3.8 6.6 4.9 4.1 3.8 4.7 2.7 8 4 3.6 4.5 7.3 4.3 5.5 5.3 3.5 6.1 8.3 3.8 3.4 3.5 5.5 6.7 4.4 3.7 4.4 3.3 5.6 6.8 6.5 9.6 5.6 3.4                                                                                                                                                                                                                                                                                          
210166_at 88.8 179 123 88 113.9 155.9 114 91.7 144.4 121.1 115.3 98.3 76.5 117.6 129.7 89.8 51.2 121.9 139.2 73.9 157.1 104.8 154.1 121.6 105.4 82.9 109.5 108.9 82.1 185.7 63 116.2 102.2 142.3 131.1 85.8 147.7 102.4 123 110.8 137.8 122.1 119.6 130.4 178.6 98.1 142.7 81.8 114.9 106.4 63.2 73.6                                                                                                                                                                                                                                                                                          
210167_s_at 34.5 65.6 77.3 61.6 41.9 60 58.5 69.9 18.6 9.6 15 19.1 85 40.6 57.8 72.4 83.9 53.3 57.6 21.6 108.5 14.6 37.3 19 3 57.3 6.6 43.2 47.1 26.9 52.4 33.3 22.4 62.6 8.4 61.7 84.2 15.3 17.6 8.7 62.5 31.4 47 40.3 51.1 2.5 53.3 86.3 66.9 31.8 66.6 3                                                                                                                                                                                                                                                                                          
210168_at 207.4 137.8 107.9 112.7 77.7 97.9 99.4 32.8 78.7 74.5 64.6 37.3 116.2 78.7 113.8 70.9 41.7 92.9 90.6 62.7 90.6 76.9 65.3 160.1 19.1 28.1 62 59.7 47.4 91.6 22.5 58 74.1 79.6 75.2 52.1 111.7 70.3 42.9 62.4 128.1 55.8 70.2 60.7 56 10.5 53.1 89.9 10.6 86.4 79.2 18.1                                                                                                                                                                                                                                                                                          
210169_at 306.6 175.3 87.6 161.6 133.1 111.9 165.8 130.4 102.4 113.8 60.9 128 149.7 55.2 112.2 77.5 178.4 128.7 140.9 69.3 94.7 134.7 96.9 106.1 50.2 45.7 110.5 143.9 81 133.7 90.2 72.1 141.4 100.9 84.2 116.4 160.9 106.9 71.6 94.4 152.4 97 85.4 75.8 111.3 68.9 113 119.4 128 146.5 102.5 80.7                                                                                                                                                                                                                                                                                          
210170_at 55.4 35.1 66.3 29.9 123.8 156.5 76.6 53.7 137.5 72.4 24.9 37.3 23.8 41.8 49.8 68.2 154.3 43 13.2 21.5 88.4 31.5 81.5 103.7 31 76 31.6 26 59.2 55 30.8 25.7 54.6 56.1 121.4 59 18.2 27.4 33 36.3 83.2 34.1 30.3 103 148.6 43.5 57.9 67.8 36.5 33.6 53.2 20                                                                                                                                                                                                                                                                                          
210171_s_at 5.3 20.9 9.9 1.8 0.8 2.8 4.2 17.9 3.1 1.6 1.6 2 1.4 2.6 40.1 0.8 1.5 2.5 14.2 3.1 8.6 2 3.7 3.5 2.9 2.9 9.2 2.9 1.5 5.2 63.9 1 1 1.8 17.2 11.5 11.5 2.8 1.8 3.1 5.9 4.2 1.9 11.5 1.9 3.5 2.3 4.9 1.7 3.5 2.2 2.9                                                                                                                                                                                                                                                                                          
210172_at 140.2 164.8 196.9 64 279.2 107.8 250.8 77 137.1 123.3 60.5 51.6 106.5 204.6 187.9 82 435.6 146.4 31.6 73.5 96.3 208.2 174.9 364.8 55.1 138.4 70.2 78.5 102.6 164.2 105.3 98.5 184 177.5 92.8 138.3 194.7 79.7 85 126.2 133.3 113.4 92.6 213.4 120.7 45.7 131.8 260.7 157.3 201.6 147.7 96.7                                                                                                                                                                                                                                                                                          
210173_at 21.9 6.8 25.6 10.9 8.3 6.4 48.9 15.6 6.7 2.9 3 25.5 7.9 4.8 5.4 10.9 10.3 11.5 10.9 25 3.6 11.8 9.7 10 11.7 26.2 7.7 19.3 6.8 5.7 10.7 20.9 7.9 43 5.3 5.9 9 9.5 16.8 5.3 11.6 7 26.6 2.3 5.3 3.6 34.6 6.8 11.8 28.4 37.5 4.7                                                                                                                                                                                                                                                                                          
210174_at 58.5 47.4 77.8 78.8 48.6 47.6 58.7 33.5 45.1 51.2 36.5 24.9 41.4 27.1 69.1 25.3 85.9 46.6 16.2 8.9 59.9 46.8 60.2 74.5 25.5 42.9 55.1 48.1 34.2 47 6.7 20.6 83.8 34.9 78.9 84.8 64.6 19.3 27 56.3 49 110.9 46.2 44 43.6 32.1 72.5 64.6 15 66.3 18.7 38.6                                                                                                                                                                                                                                                                                          
210175_at 30.5 46.2 45.8 11.8 45.6 4.2 38.8 27.4 75.4 61.4 62.1 39.4 34.5 24.2 8.4 19.1 32 33 40 51.1 44 39.2 9.7 32.7 14.2 45.4 13.6 42.6 26.2 2.7 83.8 35.6 29.1 22.1 45.6 46.7 25.9 53.4 12.1 76.2 7.3 48.4 32.1 6.6 27.6 38.2 37 53.4 7.5 14.9 11.6 32                                                                                                                                                                                                                                                                                          
210176_at 113.6 85.9 27 65.4 43.9 73.8 69 20.9 56.1 50.3 29.5 30.7 47.2 36.2 43.4 32.6 76.2 53.9 34.4 52.8 11.7 65 26 54.4 26.7 34.5 19.2 55.9 35.2 39.1 39.7 37 69.9 35.6 43.7 63 51.9 48.1 36.7 79.8 57.8 39.8 53.7 22.9 24.7 34.8 29.8 61.2 73.6 51.9 57.6 44.8                                                                                                                                                                                                                                                                                          
210177_at 8.7 19 12 11.9 6.4 11.5 6.2 9.1 7 6.3 3.5 3.5 8.7 8.1 10.7 10.6 17.7 30.3 8.2 6.6 12.1 16.8 6.7 26 5.5 5.1 10.8 8.3 3.9 8.3 12.1 3.4 18.2 7.1 6.4 13.1 28.3 6 7.6 5.8 10.3 22.6 9.1 5.7 11.7 3.9 9.1 9.9 13.1 11 7.8 3.9                                                                                                                                                                                                                                                                                          
210178_x_at 108.9 86.2 67.7 49.8 23.4 95.8 142 78.8 87.6 3 6.4 96.5 103.7 116.2 67.4 74.1 68.1 17.2 68.9 88.6 14.2 122.2 26.3 88.1 52.5 69.2 30.7 9.4 79.5 90.3 82.9 83.1 179.6 116.3 67.9 48.7 68.6 141.1 42.7 37.3 90 30.8 78.2 7.9 38.8 73.8 149.7 86.6 145.4 43.8 119.5 93.9                                                                                                                                                                                                                                                                                          
210179_at 30 79.3 20 12.3 45 6.1 36.6 28.3 18.7 6.5 6.7 4.3 1.8 3.6 14.5 28.9 38.7 35 45.3 9 93.9 19.1 26.3 16.3 16.3 4.2 27.5 16.7 11.3 11 81.8 18.9 24.2 5.5 12.1 2.8 10.8 5.2 13.3 5.9 29 15.2 5.1 30.3 19.7 10.9 19.8 12.9 17.5 18 57.3 31                                                                                                                                                                                                                                                                                          
210180_s_at 56.8 90.7 69.9 2.2 67.8 42.3 105.5 53.7 41.1 23.7 14.5 21.8 73.8 74.8 45.5 54.8 44.6 49.3 76.5 54.1 123.8 63.7 49.4 69.5 15.9 59.1 15.5 43.9 48.8 51.9 42.7 69.5 88.3 50.4 114.3 44.5 68.3 41.6 30.9 36.5 42.4 43.4 47.9 47.4 75 38.1 101 39.1 54 13.1 69.2 24.9                                                                                                                                                                                                                                                                                          
210181_s_at 4.6 6 5.6 6.4 6.1 5.3 4.1 4.7 3 2.6 2.2 2.6 3.8 4.5 8.3 5.7 12.4 5.9 4.9 2.8 59.2 5.5 4.1 30.4 13.8 3 4.9 3.9 16.2 4.7 6 4.9 12 5.2 3.3 5.3 25.5 3.5 1.7 2.7 4 8.9 6 6.2 17 1.8 4.1 3.8 4.9 5.9 5.9 9.7                                                                                                                                                                                                                                                                                          
210182_at 127.4 71.7 19.6 58.7 54.6 51.8 83.9 63.2 52.5 20.7 45.8 57.1 87.9 38.3 57.6 46.9 42.8 52.9 94 70.9 32.1 53.4 48.6 213 20.8 35.2 68.4 13.8 62.3 43.8 51 47.9 30.5 52.4 50.8 33.8 31 33 34.3 27 56.2 98.1 42.9 27.8 85.3 47 44 43.7 59 32.6 41.6 45.6                                                                                                                                                                                                                                                                                          
210183_x_at 719.6 1578.1 2243.2 345.9 1590.2 1571.8 1682 1940.4 1757.2 2094.3 1616 1839 1368.8 2273.2 2490.7 1535.9 1600.6 1572.2 2255 1559.9 2120.7 1360.3 1844 1716.4 2425.6 1795.4 1638.7 1554.4 3336.9 1773.2 2133 3491.9 2878.6 1980 1801 1827.1 1653.7 3188.8 1871.3 2730.9 1324.8 2002.3 2886.4 1549.5 1196.4 1602.9 3487 1351 1860 2147.1 2176.8 2981.3                                                                                                                                                                                                                                                                                          
210184_at 37.1 18.4 21.4 11.5 9.5 22.3 12.5 13.8 18.1 10.1 8.1 8.9 27.4 10.9 14.9 8.6 14.9 9.6 11.2 10.2 44.5 94.9 12.4 9 14.3 9.5 13.1 10.6 10.7 48.9 16.9 5.6 10.4 14.9 11 79.6 10.8 8 9 9 13.8 32 6.5 17.5 12 8 14.3 30.6 37.8 21.9 11.8 12.6                                                                                                                                                                                                                                                                                          
210185_at 86.2 186.3 107.1 102.5 89.9 85.7 147.2 89.2 69.4 60.4 79.5 37.5 109.8 63.3 144.8 89.6 128.1 108.4 109.2 70.3 84.7 95.1 77.6 65.7 51 76.5 75.7 80.7 73.1 67.2 96 43.2 87.2 124.7 88 94.2 153 70 50.2 73.5 142.8 93.9 61.7 108.3 114.3 47.5 78.9 99.8 51.2 105.9 53.4 37.8                                                                                                                                                                                                                                                                                          
210186_s_at 102.6 226.5 174.2 43.1 60.7 159.8 252.6 212.8 344.6 102.5 42.8 262.2 237.2 229.5 99.5 74.2 122.2 114.4 129.5 289.8 154.7 157.7 44.9 154.1 307.3 251.7 57.8 195.6 135.6 179.7 282.6 241.2 175.3 264 95.3 126.4 120.7 418.6 258.1 91.1 86.8 72.2 375.4 36.4 131.9 179.9 291.8 108.9 323.9 210.1 208.7 326.8                                                                                                                                                                                                                                                                                          
210187_at 158.3 188.7 61.2 164.3 64.2 62.3 73.6 83.7 170.3 80 62.9 68.6 126.5 36.7 25.1 46 55.6 112.5 52 54.2 92.4 60.1 48 117.7 78.8 107.8 32.1 135.1 78.2 59 142.1 52.8 60.7 100 73.2 31.2 89.8 176.2 74 136.8 111.2 63.6 286 53.6 73.5 116.2 110.4 77.6 80.2 63.7 91.9 92.8                                                                                                                                                                                                                                                                                          
210188_at 75.6 58.8 52.5 79.4 26.3 17.7 69.1 33.5 57.1 26.2 11.8 37.2 45.3 42.9 40.1 8.3 4.6 15.4 13 38.9 28.2 83.5 29.7 74.7 32.1 35.4 8.3 8.1 18.4 13.2 47.5 8.2 81.9 10.7 51.4 17.3 14.8 51.3 37.4 26.8 12.3 13.9 44.4 10.8 10.1 37.2 52.3 86.7 86.1 47.4 44.8 61.5                                                                                                                                                                                                                                                                                          
210189_at 10.7 7.2 20.3 11 8.7 14.3 8.2 11.8 8.2 15.1 15.8 12.3 26.6 33.4 8.8 25.1 31 36.8 23.7 25.7 6.9 16.4 13.1 4.2 34.9 32.5 15.8 16.3 25.9 4.8 7.4 9.5 17.4 31.1 8.2 13.8 20.3 13 29.6 5.6 11 4.6 13.4 24.1 11 17 9.7 30.7 5.5 10.6 15.8 5.5                                                                                                                                                                                                                                                                                          
210190_at 8.3 4.5 2.6 4.9 3.1 4.1 19.7 3.2 6.4 2.4 14.2 1.7 3.2 2.3 8.5 2.2 4 2.9 17.5 5.8 3.4 2.9 2.3 2.7 2.4 1.6 3.6 4.3 2.6 3.3 2.9 2.3 3.8 2.2 1.8 7.7 3.6 2 1.5 2.9 5.7 4.8 1.8 2.3 4.3 2.5 4.3 6.3 5.6 4.8 4.2 3.1                                                                                                                                                                                                                                                                                          
210191_s_at 199.4 115.4 101.8 71.9 71.7 73.6 87.6 95.3 117.2 91.6 64.7 92.6 96.5 76.7 78.9 63.4 88.1 92.2 87 72.2 94 89.2 58.8 90.2 82.4 80.8 76.1 92.9 77.4 65.3 56.1 77.5 78.8 73.5 68.5 85.7 89.7 80.3 72.5 82.5 111.2 74.1 82.1 62.2 88.2 56.6 79.8 75.5 113.4 102.1 109.1 94.2                                                                                                                                                                                                                                                                                          
210192_at 125.1 107.3 39.7 94.2 83.7 49.4 77 59.5 89.1 16.1 35.1 71.3 60.8 13.1 36.7 31.7 54.7 26.1 81.7 171.7 11.2 102.6 26.1 98 41.9 56.2 62.9 47.8 32.9 84.4 58.6 54.4 127.4 81.9 36 10.1 32.2 151.7 30.5 48.1 33.9 86 95.4 34.4 8.4 36.7 63.8 46.4 16.9 80.5 33.8 48.4                                                                                                                                                                                                                                                                                          
210193_at 118.6 75.2 53.7 32.7 48.2 41.3 92.4 41.5 22.7 37.5 34.2 8.7 25.5 23.8 14.6 24.7 47.2 43.8 71.3 45.9 36.1 72 29.7 55.9 38.1 18.5 34.4 18.5 22.6 35.7 88.6 35.5 32.1 36.4 42 5.3 70.6 35.1 42.3 17.3 47 33.4 55 23.5 74.8 24.6 30.5 8.5 58.5 54.5 52.5 37.1                                                                                                                                                                                                                                                                                          
210194_at 57.7 3.3 2.5 4 23 2.4 4 2.8 3.5 35.9 3 12.2 2.6 1.7 2.8 1.9 2.1 3.4 3.9 2.6 15.1 2.1 2.8 5.1 1.8 2.9 1.3 3.3 2.8 1.4 8.5 3 3.5 18.2 3.5 3 16.3 8.5 4.3 3.3 1.6 2.9 35.6 0.5 11.4 8.4 3.6 18.8 10.9 1 4.2 3                                                                                                                                                                                                                                                                                          
210195_s_at 172.9 167.6 96 58.6 39.8 29.2 63.9 76.3 43.9 49 28.9 29.9 86.7 40 75.5 43.2 68 90.9 51.9 65.2 94.6 51.1 45 77.6 45.5 64.2 26.4 48.5 59.2 49 83.3 27.8 64.6 33.5 80.7 63.9 98.4 51.9 43 65.9 95.2 88 46.4 24.2 44 22.7 67.6 96.7 93.4 59.9 111.9 57.7                                                                                                                                                                                                                                                                                          
210196_s_at 9.5 10.5 17.1 26.3 14.1 2.3 9.6 8.3 8.3 8.4 7.6 2.5 8.8 7.3 21.4 2.5 1.8 19.2 10.4 3.7 28.9 3.5 2.5 6.9 10 5.7 11 12.1 2.5 3.8 3.1 5.4 18.7 3.3 0.8 3.7 4.1 1.2 1.5 8.1 19.5 19.1 9.3 2.6 2.1 5.2 16 2.9 18.4 3 4.3 1.2                                                                                                                                                                                                                                                                                          
210197_at 377.2 160.2 84.7 72.7 106.4 34.4 69.5 87.4 106.4 77.5 75.5 74.7 125.6 61.8 77.6 48.7 70 101.4 80.2 63.7 47.1 67.7 21.1 126.1 59.8 89.4 55.8 131.5 86.3 89.2 82.3 64.2 87.6 58.1 64.2 59.4 139.1 90.6 65.1 80.3 122.7 64.5 118.6 63.8 68.6 82.7 84.6 76.2 140.3 87.3 98.9 68.2                                                                                                                                                                                                                                                                                          
210198_s_at 35.9 73.6 137.1 50.8 45.9 119.4 26.2 66.1 49 61 23.2 33.3 130.5 40.4 49.4 65.5 148.2 28.4 40 27.4 14.5 57.1 50.2 56.5 49.3 108.1 33.4 45.4 63.6 150.4 8.8 58.8 30 70.1 73 41.2 42 51.4 39.4 89.2 28.8 44.3 87.9 44.3 61 68.4 77.1 124.5 40.6 81.2 73.8 10.1                                                                                                                                                                                                                                                                                          
210199_at 104.2 114.2 76 16 46.5 81 21.1 65.7 35.7 45.1 24.9 43.9 88.1 80.3 80.3 52.6 70.1 66.5 58.5 43.8 9.4 15.4 65.2 111.6 29.4 28.6 25.5 57.8 46.6 51.6 76.1 43.9 59.6 48.4 9.4 34.9 82.5 34.6 29.4 11.1 50.2 71 44.3 48.4 44.5 23.1 46.5 19.9 72.5 52.7 80.3 18.9                                                                                                                                                                                                                                                                                          
210200_at 328.5 211.5 139.1 168.3 131.6 131.9 132.1 128.8 132.6 89.3 58.1 100.6 135.7 118.7 108.2 104.4 192.1 135.4 152.9 117.7 70.5 133.3 112 96.4 64.7 126.6 100.3 91.7 125.7 148.1 156.8 69 142.8 132.8 100.8 157.2 160.7 96.6 75.3 93.3 151.3 160.4 144.7 101.5 97.3 65.5 123.3 115.3 173.4 220.8 99.1 73                                                                                                                                                                                                                                                                                          
210201_x_at 199.8 342.3 438.7 298.8 422.5 293.2 423.6 358.7 290.3 250.4 239 250.3 375 293.5 363.4 491.6 1354.3 458.5 481.8 302.3 345 299.1 350.9 243.1 371.2 303.9 393.4 432.2 231.7 441.5 440.9 191.7 295.2 323.6 264.3 399.8 458.5 161.8 344.4 291.9 328.2 315.9 256.6 415.6 336.7 534.8 305.9 329.4 340.7 229.6 306.1 223.8                                                                                                                                                                                                                                                                                          
210202_s_at 15.8 45.5 110.4 17 143.8 68.3 88.6 86.7 62.2 65.5 62.4 43.8 39.8 144.8 21.1 180.4 334.4 86.1 150 48.1 91.5 70.9 111.7 44.6 151.9 71.3 142.1 97.6 40.1 71.6 86.4 80.8 37.5 60.7 68.7 117.4 97 21.3 143.1 91.4 21.9 46.3 42.4 129.6 71.9 234 61.5 51.4 71 57.8 7.2 64.9                                                                                                                                                                                                                                                                                          
210203_at 72.1 17 46.9 14.8 21.3 17.6 56.4 34.9 23.2 26.6 28 16.6 29.6 32.9 30.8 2.2 30.7 20.4 16.8 25.2 43.4 34.4 14.3 7.3 12.8 35 4.4 48.2 49.9 11.4 20.3 30.3 6.9 11.7 21.6 4.4 29.4 26.5 6.9 24.7 14.7 30.8 33.7 29.5 27 6.1 13.5 59.1 41.2 6.6 29.6 16.8                                                                                                                                                                                                                                                                                          
210204_s_at 114.3 68 56.1 58.7 87.8 28.2 79.4 25.7 46.9 47.6 15.8 35.4 84 43.4 73.4 61.3 71.9 20.9 6.8 63.6 5.2 64.4 44.8 59.9 29.6 34.1 42.7 57.6 40.4 43.4 29.6 35.8 69.2 66.9 48.9 73.2 50.8 40.3 35.7 26.1 72.6 69.1 40.7 45.4 54.1 27.4 67.5 50.5 78.3 46.2 52.5 33.7                                                                                                                                                                                                                                                                                          
210205_at 33.3 33.8 41.4 54.2 141.1 78.5 35.6 152.8 51.1 100.5 54.5 114.8 61.1 88.4 32.2 100.6 68.2 15.2 128.6 88.1 183.4 13.5 102.7 25.9 159.4 97.7 86.5 55.4 67.7 35.9 75.8 164.9 160.7 93.2 54.9 108.8 28.2 72.7 150.3 121.3 113.5 142.8 70.7 120.3 137.5 73.6 106.8 21.5 52.2 73 53.4 60.2                                                                                                                                                                                                                                                                                          
210206_s_at 8.2 82.4 33.7 2.3 34.2 6.8 31.2 56.1 17.3 10.1 3.5 14.9 30.5 26.5 24 3.2 8 36.6 41.2 27.5 26.2 48.7 9.6 9.3 33 14.9 24.9 51.2 1.6 18.4 2.9 2.5 17.4 27.9 31.2 25 12 18.4 3.1 20.2 11.3 3.7 5.1 19.3 23.4 22.2 43.2 67 48.9 20.7 20.2 20.7                                                                                                                                                                                                                                                                                          
210208_x_at 424.3 592 369.1 573.8 583.8 599.3 703.2 551.9 531.8 510.8 374.8 558.3 585.6 506 637 692 947.5 626.2 641.3 486.1 639.4 603.3 583.5 806.9 633.6 756.4 609.7 613 696.2 736 548.7 385.9 467.4 663.9 433.3 558.2 554.5 600.1 537.1 380.8 547.6 581.5 456.2 625.3 655.5 477.9 493.3 658.4 764.9 599.1 669.7 689.3                                                                                                                                                                                                                                                                                          
210210_at 246.4 257 162.4 70.5 132.5 149.9 164.9 118.7 108.2 113.8 93.1 67.4 111.5 97.6 93.4 85.2 149.6 145.5 106.4 82.4 88.8 133.7 98 147.5 61.5 136.5 108 90.5 87.1 111.4 99.2 65.9 98.2 135 145.5 116.7 109.6 129.5 55.4 123.5 183.7 151.3 93.4 136.5 151.5 57.1 162.3 102.4 128.9 140.6 158.8 92.1                                                                                                                                                                                                                                                                                          
210211_s_at 1057.3 1118.9 1652.8 2409.6 1800.7 1497.7 1293 2263.6 2045.7 3176.3 2590.6 2362.5 2232.1 1863.4 1651.1 1805.6 1456.9 1650.8 1996.2 1974.4 1654.6 1496.8 1699.9 1629.3 1924.9 1844.7 1920.9 2021.5 2038.3 1597.6 1573.4 2529.8 1565.4 1568.3 2608.6 1604.8 1489.1 2962.5 2385.1 3090.3 2173.8 1732 3218.3 2171.6 1824.2 3119.2 1586 913 1568.2 1530.1 1900.7 2261.9                                                                                                                                                                                                                                                                                          
210212_x_at 226.7 130.3 200 364.5 148.4 232.5 113.8 186.2 165.1 110.9 172.5 98.7 136.3 144 154.8 191.6 233.8 145.4 219.9 88 202.6 219.7 184.1 94.3 170.3 127.5 169.8 135.4 142.1 207.1 175.9 158.7 191 228.5 205.8 242.9 203.7 125.2 123.9 174.3 226 142.6 154.7 185.5 238.1 240 141.4 155.6 165.6 177.2 231.2 107.3                                                                                                                                                                                                                                                                                          
210213_s_at 529.2 430.1 470.8 448.7 404.9 331 456.7 400.7 325.2 251.3 463.2 325.9 460.3 440.5 494.9 513.8 242.9 447.5 582.3 428.3 405 480.3 501.6 364.4 384.2 289.5 500.7 427.1 328.4 466.3 469.9 407.8 391.5 416.9 305.5 538.7 500.3 418 287.6 361.6 475.6 364 298.5 431.8 521.3 330.5 359 392 428.7 473.8 433.5 348.4                                                                                                                                                                                                                                                                                          
210214_s_at 199.8 107.5 90.4 78.2 75.1 85 138.7 85.3 107.5 79.1 38.8 66.6 119.7 80.2 122.7 67.2 102.2 97.7 109.9 109.1 26.2 128.8 66.5 120.6 64.4 112.5 62.7 60.1 56.2 86.2 98.3 93.5 118.5 90.7 81.3 65.9 100.5 98.6 59.6 73.3 82.2 97.8 86.9 48.9 88.7 59.1 96.2 120.1 129.2 86.3 133.4 87.6                                                                                                                                                                                                                                                                                          
210215_at 14.8 13.1 9 8.5 24.3 4.3 8.3 9.1 6.9 5.4 19.3 6.7 8.7 7.9 10.8 12.4 8.3 11 16.7 4.2 13.5 6.4 8.6 10.6 3 6.1 11.2 6.3 11.3 10.3 24.9 5.9 11.1 11.8 6.9 8.5 10.8 4.9 4.6 5.5 9.7 18 4.3 12.2 33.9 4.2 5.1 5.5 5.7 7 39.4 6.1                                                                                                                                                                                                                                                                                          
210216_x_at 278.7 93.9 123.8 87.5 135.6 105 119.9 136.4 159.8 126.7 132.5 123.5 120.9 116.1 140 95.1 85.8 128.6 69.2 139.6 47.2 156.6 115.7 114.8 143.8 96.2 113.6 149.4 127.5 127.5 79 118.7 89.4 121.2 164.4 55.6 130.9 186.4 107.1 151.1 110.6 133 261 96.4 98.2 89.6 78.3 78.9 113.3 91.5 86.7 149.6                                                                                                                                                                                                                                                                                          
210218_s_at 33.3 35.3 27.2 10.4 8.3 49.7 48.7 7.5 15.1 23.9 39.2 31.9 38.9 37.7 5.4 5.2 34.2 41.4 14.8 30.9 10.4 40.4 32.3 9.5 5.3 6.4 3.5 23.2 27.7 38.3 18.8 33.7 49.8 10 35.7 15.4 35.6 21.5 21.2 62.6 14.4 5.2 4.9 6.7 57.1 7.5 24.9 6.8 29.2 9.5 12.3 20.6                                                                                                                                                                                                                                                                                          
210219_at 228 92.7 79.4 50.2 88.5 77.8 91.7 26.7 94.5 58.2 41.3 24.3 67.7 42 84.2 8.3 111.6 53 22.6 39.2 12.4 101.5 56.9 123.4 10.6 17.3 52.4 90.7 68.1 43.4 11.8 30.3 53 49.5 68.2 62.2 106.9 44.8 36.8 69.2 98.5 108 55.6 72.1 24.9 23.5 63.4 103.4 65.4 84.6 67.2 42.4                                                                                                                                                                                                                                                                                          
210220_at 15 35.4 22.9 9.3 22.6 18 15.3 14.1 6.9 31.3 26.5 9.5 35.3 4.9 58.7 55.4 25.3 9.2 69.3 53.3 38.3 9.7 17.6 36.8 12 35 17.1 26.5 6.6 40.2 10 4.2 31.7 7.1 35.8 16.5 10.5 6.5 18.3 6.8 26.6 17.3 15.3 62.3 10.6 31.7 7.3 21.8 68.4 35.7 8.4 21.4                                                                                                                                                                                                                                                                                          
210221_at 113.9 103.4 26.7 30.8 46.4 58.4 79.2 18.1 49.5 35.9 21.3 32 40.8 22.4 67.8 4.2 82.5 17.9 23.4 35.3 81.5 37.9 39.6 71.3 66.5 26.5 4.9 58 53.3 49.7 56.6 2.7 52.3 40.1 45.2 4.1 113.8 60.5 32.7 42 37.5 88.2 50.4 41.2 34.6 32.5 19.8 19 99.8 75.7 28.8 46.8                                                                                                                                                                                                                                                                                          
210222_s_at 176.4 268.8 84.5 227.8 120.1 92.2 101.3 117.3 182.4 123 34.1 414.5 225.9 212.5 95.3 62.5 87.2 56 124.9 179.6 167.6 90.4 190.1 128.2 219.7 169.3 78.8 105.1 104.5 77.5 95.2 244.3 260.5 135 82.4 87.2 64.1 81.1 122.9 84.4 189.9 147.8 127.2 128.3 147.9 181.9 150.5 50.8 119.7 141.8 239.5 165.7                                                                                                                                                                                                                                                                                          
210223_s_at 125.5 78.3 155.6 83.7 33.1 137.6 125.3 131.2 92.9 81.8 86.1 85.7 93.1 97.6 73 134.4 24.6 38.1 166.2 128 69.2 130.4 105 32.8 74.3 26.5 101.1 138.7 115.5 137.4 117.2 97.6 185.3 138.3 88.1 84.5 182.1 93.7 101 115.3 116.9 108.1 63.4 123.4 169.3 96.8 128.3 136.9 177.5 147.9 59.3 52.3                                                                                                                                                                                                                                                                                          
210224_at 168.1 93.2 105.5 13.5 116.2 95.7 61.2 96.3 115.8 55.4 65.3 20.9 65.3 83 36.5 63.5 109.8 42.1 41.6 88.5 94.2 92.6 107.2 26.2 65.6 59 13.1 98 103 87.1 56.6 74.1 44.8 79.6 97.3 75.3 52.2 58.2 72.5 124.2 14.1 65.4 46.6 81.1 123.5 86.2 56.3 11 65.6 55.8 43.5 51.4                                                                                                                                                                                                                                                                                          
210225_x_at 36.9 32.4 20.8 14.5 47.3 24.6 28.3 22.7 38.5 9.7 12.3 26.6 20.8 17 23.2 14.1 30.2 15.6 39.1 43.8 22.1 24.7 10.9 21.9 31.6 11.8 19.7 17.2 8.5 19 26.2 9.5 19.4 19.9 19.8 22.4 30.5 10.1 15.6 13.2 23.8 23.2 14.6 18.3 28.7 15.6 24.1 25.6 16.6 21.9 36.8 8.5                                                                                                                                                                                                                                                                                          
210226_at 247.2 89.7 81.7 149.4 189.2 115.5 182.3 79.6 105 119.6 43 89.7 105.3 110.2 87.1 114.7 161.4 171.7 61.1 64.2 107.9 116.9 114 119.4 68 53.4 34.6 106.4 31.7 158.6 127.5 14.4 165.2 147.5 51.5 23.2 74 36.4 47.6 71.2 73.8 111.6 56.1 87.5 111.2 61 30.9 201 128.6 96.9 25.7 45.4                                                                                                                                                                                                                                                                                          
210227_at 151.8 8.6 45.8 65.5 47.9 55.4 74.3 43.2 69.5 62.4 45.5 41.8 66.8 21.8 71.3 25.3 33.3 49.7 42.8 45.1 8.2 54.6 46.5 51.2 18.7 38.3 39.4 78.3 53.6 50.3 3.6 38.2 53.8 44 47.5 30.3 41.5 54 54 51.5 73.9 65.1 81.5 22.3 27.8 36.6 49 28.2 82.2 59.6 35.6 57.1                                                                                                                                                                                                                                                                                          
210228_at 12.5 30.7 56.9 12.6 33.6 10.4 37.8 59 21 8.2 32.8 17.3 15.1 37.9 48.8 36.6 15.5 10.3 43.4 6.6 39.9 13.8 15.6 18.8 11.2 12.3 9.9 7.4 11.5 35.8 23.3 11.9 60.2 16.6 8.5 10.7 124.6 17.5 26.1 43.3 59.5 23.7 8.6 45.2 17.8 21.9 9.1 31.3 41.2 9.2 25.2 8.7                                                                                                                                                                                                                                                                                          
210229_s_at 9.3 15.6 61.1 9 7.6 10 10.9 10.8 6.8 11 9 6.7 10 7.2 14.6 10.4 14.5 9 16.2 7.6 13.1 8.6 7.2 12.5 6.9 5.2 8.1 12 6.4 12.3 13 7.2 7.3 28.1 10.6 6.1 11.3 7.1 8.6 7 9.6 8.2 5.2 5.8 8.2 5.2 7 21 18.8 10.4 8.2 1.9                                                                                                                                                                                                                                                                                          
210230_at 15.4 164.6 271.4 19.2 161.8 192.9 163.5 157.1 14.7 50.1 31.1 14.7 249 78.5 219.7 130.6 195.4 430.5 422.8 134.8 155.5 171.5 76.6 140.7 92.4 649.7 155.1 69.7 288.2 350.3 624.7 62.2 114.7 138.3 230.3 64.4 256.4 46.7 218.9 53.8 169.6 803.8 107.6 353.8 207.2 252.6 18 251.4 173.9 208.4 344.3 73.8                                                                                                                                                                                                                                                                                          
210231_x_at 794.6 656.3 604.1 327.2 580.5 664.5 726.7 480.7 990.4 787.9 852.2 695.8 564.8 597.5 760.4 643.9 564.3 843.8 720.9 1020.4 543 508.4 590 654.9 847.4 772.2 761.8 1061.7 665 615.6 762.2 1435.2 582.9 786.8 721.9 556.7 719.7 1322.4 771 1086.7 605.6 516.1 1253.9 517 684 881 455.8 798.7 665.6 631.8 748.6 1362.4                                                                                                                                                                                                                                                                                          
210232_at 238.5 143.9 138 166 94.1 46.1 135.7 134.8 116.9 101.9 37.1 60.4 98.9 66.5 118.6 86.8 155.4 104.3 89.3 105 104.8 93.8 112.3 136.8 24.9 79.4 84.2 132.6 25.3 74.7 170.6 75.6 93.9 88.7 90.7 68.6 164 79.6 37.6 57.2 155.5 65.9 94.5 62.1 153.2 53.3 54.1 169.8 23.5 160 87.4 79.7                                                                                                                                                                                                                                                                                          
210233_at 4.9 2 9.9 29.7 17.3 3.8 4.2 2.4 4 7.6 1.5 2.9 20.5 1.4 24.1 2.7 4.7 6.1 3.6 1.3 7 10.6 13.6 2 8 15.8 1.6 17.4 1.4 1.8 3.9 15.1 2.1 3.5 9.6 1.3 13.7 1.3 4.7 6.9 10.8 15.1 2.1 15 12.7 1.6 1.4 10.6 6 9.7 1.1 1.2                                                                                                                                                                                                                                                                                          
210234_at 92.8 90.6 104.9 210.4 104.1 149.1 81.4 140.4 105.9 84.6 57.3 94.2 129.3 71.8 130.5 97.6 143.7 91.7 110.9 105.6 195.9 100.9 59.2 59.3 85.3 102.6 75.2 98.4 81.9 155.8 174.3 77.1 115 142.3 48.1 109.3 150.7 95.6 92.4 58.8 120.5 100.6 89.5 87 143.4 90.2 182.8 194.6 84.4 100.7 99.8 75.4                                                                                                                                                                                                                                                                                          
210235_s_at 95.7 74.5 62.8 43.6 36.3 76.9 43.1 66.9 63.6 40.8 15.7 61.1 56.8 46.7 69.3 32.6 57.8 72.9 55.1 63.8 40.3 95.9 24.4 50.7 47.2 54.7 45.2 70.3 51.7 50.5 35.6 42.8 72.3 60.4 30.9 56.3 51.2 55 54.3 34.4 45.8 44.9 44 41.8 34.2 49.6 51.7 85.7 85.5 56.4 60.5 64.2                                                                                                                                                                                                                                                                                          
210236_at 52.2 92.7 29.2 60.8 62.1 43 79.3 20.8 33.4 32.8 24.7 38.6 24.3 49 36.8 28.4 33.3 34.5 46.6 30.1 45 35 22.8 94 27.3 32.7 46.1 42.4 13.7 39.6 31.4 17.5 47.8 37.5 50.6 29.5 20.1 9.5 21.3 47.6 24.3 76.2 52.7 41.7 23.7 31.8 43.7 51.8 42.6 31.6 28 55                                                                                                                                                                                                                                                                                          
210237_at 20.6 18.4 16.3 10.1 9.7 12 15.5 14.8 12.3 11.4 4.7 12.1 14.5 10.2 19.5 16.3 12.6 15.7 15 9.3 13.1 18.2 8.7 14.5 11.7 7.9 12.2 17 9.8 16.2 17 7.5 13.2 15.9 6.7 13.5 16.2 10.6 12.6 7.9 12.8 13.9 9.7 11.8 11.5 9.9 17 19.4 22.2 13.5 15.9 11.3                                                                                                                                                                                                                                                                                          
210239_at 18 171.7 64.4 39.5 47.4 87.2 62.6 11.7 31.8 33.3 60 59.9 59.3 96.3 63.4 55.7 38.1 43.4 102.9 77 40.6 56 41.5 6.6 40.8 42.7 39.5 22.2 53.9 46.5 82.8 50.8 45.3 32.3 33.4 38 66.7 34.8 71.4 14.7 79.3 81.3 46.7 52.8 87.9 25.1 61.2 49 69.6 37.3 38.3 32.6                                                                                                                                                                                                                                                                                          
210240_s_at 103.4 48.1 11.9 13.6 11.6 11.9 18.9 46.2 5.9 31.9 21.4 38.2 49 36.4 41 42 35 52 36.7 32.8 11.1 10.7 6.2 35.3 27 42.5 18.8 25.1 15.5 9.4 57.4 20.7 45.6 13.1 29.1 10.8 58.8 40.9 38.5 48.9 32.7 28.8 34.9 3.2 8.7 25.5 24.6 79.4 68.5 11.3 22.7 4.3                                                                                                                                                                                                                                                                                          
210241_s_at 166.5 112.5 105.6 294.3 207.4 93.4 47.6 187.2 204.2 188.3 278.9 151.4 159.3 116.1 166.3 118.8 84.1 101.9 143.5 95 58 127.5 140.6 103.4 166.6 112.6 212.8 403.7 129.8 126.5 166.5 273.3 221.2 100.5 92.7 221.4 67.3 185.4 155.8 166 144.7 271.3 162 122 96.1 140.3 206.9 129.3 201.4 64 153 198.7                                                                                                                                                                                                                                                                                          
210242_x_at 217 184.9 165.2 204.3 92.5 112.3 82.6 131.5 175.1 140.4 123.1 136.8 134.9 105.3 143.5 126.5 160 169.9 137.8 110.7 158.1 126.6 73.2 147.3 142 73.4 153.6 156.5 67 125.9 200.9 128.6 126.8 138.5 104.5 128.3 131.5 123.9 144.3 196.1 138.3 142.4 140 92.8 96.1 111.8 141 84.1 189.5 111.3 151.6 111.4                                                                                                                                                                                                                                                                                          
210243_s_at 230 226.8 200.8 218.7 137.6 191.9 234.8 327.5 225.9 274.6 189.6 307.1 217.1 163.8 278.4 169.8 120.2 294.5 140.6 276.9 213.8 216.3 197 202.1 219.6 254 231.2 300.6 251.9 216.6 295.8 146.9 185.7 227 160.7 181.2 180.6 286.2 230.6 185.3 238.8 229.4 171.2 198.3 223.5 215.1 226.8 214.4 170 244.8 262 282                                                                                                                                                                                                                                                                                          
210244_at 25.8 26 31.5 18.8 12.9 27.8 11.8 23.3 18.5 11.1 7.6 16.9 10.8 21.7 18.8 16.5 18.8 19.6 20.2 11.1 18.6 20.3 15.2 20.9 11.8 5.9 15.5 17.6 7.2 27.3 117.3 9.5 60.4 12.1 10.6 19.5 18.8 11.3 11.5 10.8 23.6 12.1 14.5 12.1 9.5 14 19.8 19.1 17.8 25.7 18.1 9.4                                                                                                                                                                                                                                                                                          
210245_at 13.3 6.6 8 5.9 6.1 9.4 10 6 5 5 5.4 8.1 6.2 4.9 8 6.2 33.6 12 11.7 3.3 21.8 7.7 3.2 11.6 7.7 5.3 6.6 7.3 8.3 9.8 4.9 5.3 4.7 5.5 3.9 9.3 9.8 7.8 5.4 4.5 10.2 10.5 3.3 4.9 9.6 5.7 8.3 10.5 6.4 8 4.8 3.7                                                                                                                                                                                                                                                                                          
210246_s_at 22.2 30.6 23.7 21.8 5.5 12.9 22.9 19 12.6 14.7 9.7 5.9 23.6 16 23.8 15.4 22.1 9.9 23.6 11.9 11.9 8 15.4 20.1 8.1 9.3 16.2 11.1 5.1 15.6 11.5 6.1 15.4 16.6 11.5 16.2 14.8 8.7 13.5 10.5 18.8 22.2 12.7 17.6 17.4 4 18.1 21.8 17.4 26 15.9 10.9                                                                                                                                                                                                                                                                                          
210247_at 310.6 178.8 126.8 154 105.4 71 129.2 85.1 159.4 111 66 90 135 86.9 108.2 66.2 107.4 105.1 151.7 74.4 55.3 94.3 78 145.5 63.3 99.4 55 155 58 109.5 141 69.4 121.9 76.1 115 92.6 144.3 101.2 73.6 123 123.4 139.9 117.9 70 93.3 60.2 93.6 145.2 123.7 103.6 128 87.3                                                                                                                                                                                                                                                                                          
210248_at 16.7 11.9 13.1 18.6 9.5 38.9 7.1 23.4 13.3 28 8.1 10.4 14.6 10.2 11.3 10.7 11.4 18.5 63.1 10.6 18.3 10.7 9.8 73.8 32.5 9.2 28.5 50.1 10.6 18.3 15 14.6 18.1 51.3 8.6 10.1 15 13.8 11.6 10.8 14.4 15.3 10.3 12.7 15.1 23.9 11.9 13.6 30.6 31.5 16.5 8.8                                                                                                                                                                                                                                                                                          
210249_s_at 272 366.8 424.9 384.8 290.8 299.9 253.1 371.7 229.3 201 200.3 235.8 416.8 383.4 367.1 437.3 519 348.7 330.5 452.6 357.1 397.3 329.6 278.8 287.4 306.4 422.3 256.5 316.5 364.8 329.8 215.3 429.7 298.8 362.6 425.1 452.7 298.9 251 181.1 296.6 342.3 269.5 314.4 446.8 208.8 349.6 359.2 358.7 346.8 466.5 219                                                                                                                                                                                                                                                                                          
210250_x_at 344.7 248.6 286.1 323.2 265.2 352.2 321.4 381.7 280.2 336.6 190.5 380.7 374.9 315.4 489 320.9 341.7 417 315.3 371.1 316 317.9 251.8 319.4 462.7 319.5 376.9 444.2 273.4 308.8 395.7 236.4 382.1 286.4 249.6 257.8 252.1 343 298.4 295.7 272.8 362 340.1 234.7 286 324.2 346.8 353.6 395.9 378.7 384.8 394.9                                                                                                                                                                                                                                                                                          
210251_s_at 66.1 36.5 30.5 35.1 45.4 46 59 29.4 56.4 25.3 46.3 32.4 52 37.2 28.9 6.4 67.4 68 62.9 46.2 67.1 54.7 43.7 94.4 27.6 35.6 23.5 33.1 40.2 54.3 56.2 38.6 93.4 72.9 25.5 56.7 24.9 34.2 22.9 48.1 32.2 69.6 47.8 31.1 42.1 32.1 37.3 46.4 67.4 14.8 37.9 39.2                                                                                                                                                                                                                                                                                          
210252_s_at 185.3 246.7 188.1 208.5 307.5 161.6 204.6 238 131 141.1 174.9 168.6 251.5 173.6 267.6 307.6 173.7 236.6 197.1 195.6 385.1 137.4 261.9 224.2 152.6 179.5 358.3 166.2 196.7 168.6 162.3 185.9 153.3 248.7 198 218.7 183.3 151.7 169.4 164.8 283.1 287.7 170.7 319.5 273.1 152.9 112.7 217 214.8 158.2 214.3 180.9                                                                                                                                                                                                                                                                                          
210253_at 58.3 56.8 51.9 36.7 33.7 54.2 22.2 46 39 60.8 87.1 115.9 52 56.7 54.4 18.7 56.8 64.9 56.2 8.6 89 28.7 21.8 67.2 29.1 66.8 29.2 27 68 38.7 96.3 51.8 58.4 35.9 42.2 26.3 34 17.8 29.9 82.6 50.1 24.4 36.4 64.6 25.1 36.9 53.3 52.2 32.3 39.6 27.5 57                                                                                                                                                                                                                                                                                          
210254_at 39.9 13.6 3.4 2.4 4 23.3 33.3 7.9 7 6.6 14.9 11.5 3.9 1.8 28.7 11.4 3.4 4.2 4.6 14 5.9 21.8 5.4 10.5 15.3 16.2 12.8 13.5 3.7 3.3 9.8 6.9 16.5 20.8 30.7 6.5 19.7 16.4 6.2 8.7 6.5 36.3 6.3 1.6 22 2.2 17.2 2.9 9.1 25.3 5.7 17.2                                                                                                                                                                                                                                                                                          
210255_at 76.5 50.8 50.6 44.2 14.4 32.5 62.4 40.9 51.9 38.3 33.7 28.5 51.2 40.3 45.3 41.6 48.6 42.9 24.8 43.6 41.1 27.3 19.2 60.4 25.4 27.7 20 57.9 33.1 54.3 52 44.6 40.9 31.7 38 74.3 34.3 32.5 49.2 33.8 42.3 53.6 49.6 38.8 27.3 40.1 44.8 39.2 30.5 43.7 38.8 30                                                                                                                                                                                                                                                                                          
210256_s_at 20.3 14.4 4.8 13 7.7 6 19.1 6.9 4.7 7.8 2.9 6.8 9.1 9.7 14.6 4.8 4.7 8.6 8.3 9 56.7 5.8 7.2 5.8 8.4 47.2 3.7 10 3.6 9.5 5.6 6.7 9.8 4.5 3.8 4.9 16.3 11.9 9.5 3.8 5.7 12.1 4.9 6.9 6.8 4.6 10.6 6.9 18.8 14.7 5.4 4.2                                                                                                                                                                                                                                                                                          
210257_x_at 292.8 145.8 144.1 66.1 62.5 68.3 100.6 87.7 96.2 77.4 77.7 90.8 100.9 77.4 61.5 64.4 109.4 136.8 45.4 125.3 124 76 45.8 68.5 64.1 74.9 74.7 76.7 43.4 70.8 93.2 39.7 84.2 84.9 63 76.3 160.3 128.3 53.3 96.2 81.1 82.4 90.6 48.2 121.6 61.9 98.6 60.2 131.9 124.1 124.1 81.8                                                                                                                                                                                                                                                                                          
210258_at 80.1 32.1 16.6 10.1 38.1 31.3 44.9 19.6 3.3 23.5 18.4 8.1 14.7 26.9 24.8 26.3 3 6 10.8 15.7 24.9 11.6 22.3 26.3 1.9 4.1 2.5 30.1 21.5 1.3 21.5 13.1 28.4 6.7 56.8 30.7 34.4 16.1 9.7 17.9 17.9 24.2 21.7 6.8 24.7 13.8 28.2 24.7 37.2 10 21.1 12                                                                                                                                                                                                                                                                                          
210259_s_at 130.7 79.9 42.3 59.7 43.2 60.1 97.7 36.2 60.8 36.8 26.9 44.9 55.9 51.8 81.1 36.6 28.3 42.8 41.6 41 60.3 52.7 41.6 47.9 24.8 34.9 48.7 56 38 62.2 116.5 31.4 39.5 38.6 43.9 39.7 69.4 18.2 36.8 44.3 76.6 39.4 51.3 12.7 32.5 19.1 57.9 34.8 56.4 54 47.3 43.1                                                                                                                                                                                                                                                                                          
210260_s_at 304.5 120.4 95 103.9 138.6 95.6 84.5 229 157 143.6 220.5 286.5 79.4 167 89.4 87.5 84.9 84.9 216.7 258.7 182.4 135.5 203.2 35.8 262.1 66.7 51.8 220.6 100 100.1 107.2 286.7 157.9 63.6 191.2 171.9 142.4 100.1 165.5 216.5 135.8 137.9 191.8 140.7 116.6 210.8 152.6 36.5 126.1 103.4 140.3 146.1                                                                                                                                                                                                                                                                                          
210261_at 23.6 12.1 7.6 15.8 3.9 24.4 3.6 5.8 16 45.4 6.8 4.6 7.5 7.1 3.8 3.2 12.2 11.3 8.2 6.3 13.2 7 7.9 13.2 7.1 4.6 8 9.1 7.5 8.4 12.1 3.6 9.4 10.9 10.1 3.9 12.3 37.6 6.1 26 26.3 6.8 6.2 24.6 16.8 17.4 9.7 10.2 9.7 8.1 8.6 5.6                                                                                                                                                                                                                                                                                          
210262_at 30.4 41.8 11.1 79.3 5.6 19.3 47 37.4 34 54.5 30.1 6.9 17.3 16.6 30 8.4 44.9 91.2 15.4 43.2 9.4 42.5 5.4 31.5 4.3 1.9 1.7 9.8 21.2 4.9 28.8 46 18.2 10.4 8.4 28.1 11.5 86.5 32.5 37.6 9.5 65 39.3 45.8 22.8 18.2 6 54.5 8.5 7 8.4 24                                                                                                                                                                                                                                                                                          
210263_at 97.1 19.2 12.2 36.4 43.4 43.9 24.9 44.2 18.8 8.1 14.4 23.3 31.2 30.4 28.4 26.6 4 14.5 16.4 27.6 10.8 50.1 20.9 33.6 19.1 39.2 15.8 46.4 45.1 38.1 30.8 34.4 5.7 23.5 22.4 9.9 68.9 44.7 22.2 41.6 36.6 16.1 46.4 25.7 60.7 18.2 13 15.8 26.7 18.7 22.5 40.1                                                                                                                                                                                                                                                                                          
210264_at 231.2 186.8 78.8 65.2 144.1 61.6 140.6 50.7 83.9 41 79.2 32.8 118.6 55.7 154.1 56.4 70 106 127.4 66.6 156.2 96.3 102.4 118.3 42.9 57.7 71.1 91 41 114.5 87.7 11.8 77.6 99.9 93.3 94 104 55.9 54.7 69.9 133.2 89.6 79.2 91.7 122.5 49.2 96.2 166.5 116.9 71.2 111.9 16.3                                                                                                                                                                                                                                                                                          
210265_x_at 18.3 32.2 11.6 12.7 20.7 16.2 13.9 13.7 9.6 27.3 4.8 7.1 11.6 9.9 11.6 8.5 18.4 18.1 12.3 7.8 20.4 12.8 8.8 11.4 8 12.2 13.5 16.7 13.6 30.7 52.5 5.6 11.6 15.6 9.4 12.7 19.9 9.4 8.4 7.4 43.9 49.8 9.4 11 22 7.2 16.8 84.1 16 15.2 18.6 11.2                                                                                                                                                                                                                                                                                          
210266_s_at 362.7 381.7 504.4 401.1 478.8 459.1 397.2 414.9 482 538.1 657.7 397 422.4 321.6 526 422.7 716.9 657.8 568.8 255.5 508.5 459.9 358.9 586.9 598.1 603.1 717.2 358.7 496 390.6 422.8 622.5 398.1 406.6 614.2 491.6 482.3 349.6 456.7 461.4 536.4 457.4 374.6 491.4 484.8 420.7 424.8 405.9 361.6 449.8 448.8 411.1                                                                                                                                                                                                                                                                                          
210267_at 83.9 21 32.6 7.7 13.2 31.2 44 37.9 40.9 8.5 11.1 16.1 26.3 32.9 32.2 7 40.6 44.5 13.1 6.4 61.8 15.2 15.3 9 30.7 28 29.4 8.8 27.1 44.4 56.1 20 12.5 49.7 19.3 20.5 21.8 8.3 27.3 21.7 7.5 25.3 11.3 5.7 32.8 2.6 5.8 7.9 13.8 83.4 16.1 9.5                                                                                                                                                                                                                                                                                          
210268_at 4.2 23.2 6.9 3.1 32 24.7 13.8 3.3 2.7 22.1 4.4 12.1 13.5 4.3 1.2 1.2 32.7 15.9 1.7 10.2 71.5 4.7 21.2 1.9 4.4 2.9 4.6 4.8 4.5 10.2 17.4 2.4 1.4 4.3 20.6 1.4 8 3.3 3.8 9.6 3.8 27.1 6.5 2.4 17.9 5.9 1.7 7.6 31.9 2.7 4.7 32.7                                                                                                                                                                                                                                                                                          
210269_s_at 14 48.4 74.3 10.6 45.4 49.4 82.7 111.1 59.2 17.4 5.2 70.5 113.8 78.3 77.3 128 12.3 50.3 117.4 103 15.1 60.6 47.6 48.2 65.3 84.4 104.5 51.4 62.2 120.1 110.8 46.4 28.4 89.2 22.5 110.6 100.9 48.6 81 5.2 57.3 111 69 57 85.9 79.1 42 112.4 52.3 86.5 55.5 98.4                                                                                                                                                                                                                                                                                          
210270_at 10.9 11.9 10.5 9.6 12.4 9.6 11.2 4.7 9.6 4.9 5.9 5.8 4.6 6.4 12.6 2.8 17.2 5.1 8.1 8.3 5.6 5.9 7.7 22.5 7.1 4.1 8.9 6.5 6.3 13.7 9.2 4.1 5.3 7.8 7.5 4.3 5.7 4 7.8 9.4 11.8 5.6 4.4 6.3 3.9 6 5.7 17.9 5.8 4.5 6.4 8.8                                                                                                                                                                                                                                                                                          
210271_at 198.6 236.8 70.1 105.2 85.1 130.3 118.2 82.2 94.6 101.9 64.2 59.1 93.9 65.2 128.1 84.9 98.5 104 75.2 83.4 15.3 112 70.3 140.9 49 84.8 86.6 80 68.5 93.6 87.7 64.4 88.6 111.1 98.9 84.1 154.8 78.3 57.3 97.4 137.2 97.5 70 107.9 81.9 67.4 78.5 79.3 124.3 161.6 161.2 71.4                                                                                                                                                                                                                                                                                          
210272_at 299.7 280.4 71.9 121.9 26.8 10.6 30.2 78.7 44.7 11.8 25.6 19 82.3 20.9 81.2 8.4 61.2 94.3 121.5 22.5 44.9 88 52.6 73 17.7 79.2 16.4 53.5 23.9 41.4 145.9 10.5 33.5 9.6 32 23.4 92 88.4 8.1 33.4 83.3 33.6 92.3 18.1 41 38.2 11.7 20.3 130.9 200 157.4 18.1                                                                                                                                                                                                                                                                                          
210273_at 169.9 212.5 200.9 121.6 171.1 277.3 203.2 141.6 117.1 116.9 77.6 67.5 145.2 184.6 144.6 210.1 282.2 261.8 257.8 94.7 215.5 247 186.7 159.5 155.7 116.2 149.2 153.4 182.6 244.9 144.6 201.9 157.6 247.8 199.1 174 274.6 149.2 190 125.4 208.6 135.4 132.1 230.6 225 132.3 188.1 281.1 235.4 161.2 131.9 102.2                                                                                                                                                                                                                                                                                          
210274_at 190.6 39.8 111.8 51.4 38.8 47.1 64.2 35 82.7 53.1 70.9 39.2 38.2 31 77.4 24.3 45.2 56.5 36 32.3 20.8 21.2 61.5 65.2 44.4 39.9 55.6 67.7 27.6 47.6 43.7 26.2 37.9 62.5 51 46.1 57.1 45 51.4 71.4 89.1 104.2 69.7 43.1 41.1 27.4 57.5 38.4 70.4 47.5 68.3 29.6                                                                                                                                                                                                                                                                                          
210275_s_at 478 1060.8 1201.4 1109.2 864 1369.9 999.1 1180.2 1235.6 1501.3 1169.4 706.9 1118.4 1169.8 1086.5 1441.1 1492 1191.6 794.1 859 1035.3 1237.2 1154.6 1196.7 900.5 1110.2 702.1 1381.5 1110.5 1367.2 733.9 1225.9 731.8 959.8 1588.3 1313.5 1077.3 1589.6 1058 1285.5 1172.9 730.9 729.9 1276.4 1988.1 1187.4 986.1 1162.5 662.2 857.2 899 923.2                                                                                                                                                                                                                                                                                          
210276_s_at 104.5 127.2 153.6 100.6 70.3 160.2 237.1 138.4 135.8 102 143.2 129.8 191.7 201.2 106.7 219.3 150.4 160.6 120.2 223.8 78.8 177.6 62.1 141.2 188.7 174.3 116.9 117.7 132.9 175.7 221.5 165.3 123.2 160.2 104.9 253.4 215.9 170.6 213.4 108.3 124.3 119.6 155.4 125.4 180.7 181.7 181.7 142.1 236.1 122.2 166.9 88.9                                                                                                                                                                                                                                                                                          
210277_at 30.9 20.9 26.9 26.5 27.9 31.5 35.4 23.4 30.8 30.2 37.3 22 31.6 40.9 42.4 25.4 18.7 25.2 45.8 22.9 43.9 31 30.4 38.8 29.2 11.4 24.4 27.3 22.9 42.6 67 37.9 21.6 16.1 63.4 38.8 26.4 14.1 33.3 59.5 12.3 33.3 48.9 30.2 37.1 55.5 28.3 21.8 38.8 36.7 23.5 25.4                                                                                                                                                                                                                                                                                          
210278_s_at 42.6 2.2 23.3 36.7 22.5 26.8 36.6 27.8 8.3 17.9 20.8 20.3 40.8 30.5 4.1 34.7 33 8 19.4 40.5 43.7 13.9 15.3 37 25 24.1 35.4 26.8 27.4 5.9 2.4 18.4 45.8 1.5 23.7 6.2 29.3 37.8 26.1 22 2.3 25.4 53.7 10.7 11.1 6 39 8.8 41.7 5 22.2 16.8                                                                                                                                                                                                                                                                                          
210279_at 118.2 32.9 22.1 55.2 6.3 42.4 14.5 19.5 57.7 25.6 5.1 6 43.8 3.4 39 23.7 6.4 59.9 9.3 41.7 31.1 4.4 17.7 28.7 17.3 20.7 3.9 36.9 18.1 5.7 30.2 14 8 5 31.7 31.1 61 15.7 21.7 61.7 21 36.2 6.5 33.9 15.7 15.9 4.1 4.8 62.4 36.1 12.6 24.7                                                                                                                                                                                                                                                                                          
210280_at 239.4 118.7 71.7 87.6 49.4 87.2 20.7 72.6 80.1 61.6 45.5 64.4 48 48.8 80.6 59.1 283.7 114.4 77.2 17.6 28.6 89.3 88.5 116.1 31.4 48.5 28.5 82 99.1 119.1 114.6 57.9 24 62.8 52.9 36.6 76.2 15.9 12.1 37.6 43.9 158.7 55.6 43.2 63.1 78.9 61.8 160.9 88 50.2 29.2 74.8                                                                                                                                                                                                                                                                                          
210281_s_at 68.9 115.9 38 12.9 34.9 75.9 111.5 57.1 73.5 42.9 33.4 43.8 34.7 67.1 60.1 33.9 47.2 69.2 42.2 39.6 37.6 67.7 17.5 9.6 35.9 92.9 61.5 46.1 83.4 105.3 50.1 44.9 132.5 101.2 31.4 48.2 28.4 33 37.5 42.9 45 55 39.2 34.9 80.5 25.3 75.3 130.5 78.2 2.7 79 39.6                                                                                                                                                                                                                                                                                          
210282_at 43.8 43.9 35 1.2 35.8 31 25.1 14.5 20 31.5 23.1 16.8 21.8 43.2 37.8 10.2 37.4 11.4 1 9.3 56.4 27.2 12.6 27.9 13 34.3 0.5 7.7 28 19.8 21 20.5 25.3 62.3 14.4 15.5 45.8 11.6 9.6 19.3 4 7.8 17.1 28.6 39.3 10.6 8.6 21.8 32.4 6.9 33.4 29.1                                                                                                                                                                                                                                                                                          
210283_x_at 233 200.6 227.6 309.2 244.9 229.3 198.1 273.7 511.3 436.1 421.6 386.7 374.1 332.3 266.1 234.2 211.6 210.8 241.2 347 228.1 171.6 246.8 202.7 320.9 298 278 274.1 276.7 270.4 292.1 316.1 397.9 233.9 442.3 226.9 259.2 418.1 323.1 345.4 228.3 253.3 450.1 254.7 203.9 337.6 329.5 294 244.1 287 271.7 448                                                                                                                                                                                                                                                                                          
210284_s_at 308.4 207.5 294.7 68.9 88.8 185.4 246.5 156.8 234.9 134.1 119.9 251.3 288.9 234 138 141.3 244.5 170.2 152 308.1 115.6 338.1 82.4 175.2 314 205.9 142 253.2 189.6 132.7 204 196.3 252.9 170.3 176.4 188.3 251.4 439.3 255.3 134.2 171.1 153.2 292.5 88.1 170.2 151.3 249.2 177.1 253 245.8 240.3 173.2                                                                                                                                                                                                                                                                                          
210285_x_at 20.6 98.3 319.7 42.3 91.2 143.1 270.6 167.1 120.4 101.3 39.2 242.4 130.8 217.9 101.4 154.5 166.7 148.3 98.6 168.1 183.3 243.2 92 177.5 258.9 163.9 89.8 202.9 138 108.2 138.5 199.6 106.1 156.5 117.6 196.8 156.3 217 162.7 112.8 149.4 58.2 232.1 79.9 141 180.1 270.9 79.5 164 125 226.7 130.9                                                                                                                                                                                                                                                                                          
210286_s_at 82.4 53 28.8 25.5 14.4 17.4 29.2 28.4 37.4 34.4 24 33.8 1.5 15.9 27.4 24.1 31.7 3.6 13.4 14.7 1.8 17 8.4 46.5 20.7 18.5 1.3 42.9 2.1 11.1 14.5 18 28 13.6 24.3 6.1 19.2 28.5 20.5 25.2 16.8 48.1 26.1 8.7 28.5 28 30.9 4.8 21.2 11.6 4.8 17.1                                                                                                                                                                                                                                                                                          
210287_s_at 29.5 45.7 9.2 9.6 5.8 9.2 8.7 9.7 13.9 4.9 3.5 7.4 10.3 3.4 26.5 10.3 15 5.1 2.4 5.1 5.4 12.8 8 14.5 4.2 6.5 3.4 10.1 5.6 5.3 2 2.4 8.4 9.4 11.2 17.4 3.2 6.4 6.2 12.5 28.3 25.5 8.3 9 9.7 5 4.3 7.5 6 9.9 10.1 6                                                                                                                                                                                                                                                                                          
210288_at 333.5 243.9 169 119 136.8 125.9 135.1 113.4 142 115.8 108.3 90.6 98.2 86.9 154.3 104.4 161.5 170.6 101.7 109.8 101.9 114.4 96.7 202.3 61.3 123 99.8 134.5 142.1 109 149.2 77.6 141.9 130.7 167.9 153 213.5 98.9 90.2 123.3 187.7 103.3 110 88.3 86.8 81.4 122.4 234.3 150.7 138.1 154.6 115.9                                                                                                                                                                                                                                                                                          
210289_at 19.2 12.8 5.2 24.2 4.4 12.7 42.7 4 8 32.1 4.4 9.1 7.9 15.6 8 5.8 33.8 9.2 6.2 25.9 14.8 6.1 10.1 12.9 5.1 35.7 2.2 18.5 6.8 7.6 54.1 6 6.5 7 7.1 7 6.2 11.1 4.9 3.5 4.6 7.8 9.2 5.4 40.8 5.1 8.6 7.3 13.8 7 4.6 3.5                                                                                                                                                                                                                                                                                          
210290_at 131.3 73.4 31.6 43.8 37.1 22.6 9.4 48.7 35.4 21.5 29.7 48 42 27.9 35.1 40 6.3 11.2 27.7 34 109.8 45.1 31 58.2 68.7 29.6 29.4 25.4 22.9 48.9 38.6 19.4 44.9 50.8 34.8 42.2 76.1 32.7 42.6 47.6 55.7 46.5 43.7 28.6 51.5 34.8 37.5 47.1 91.1 69.8 59.9 50.5                                                                                                                                                                                                                                                                                          
210291_s_at 7 22.2 5.1 5.4 7.7 6.4 14.5 12.5 19.7 2.4 2.4 17 20.5 14.2 15.8 4.3 3.7 4.9 4.4 17 9.3 25.7 6.4 8.9 15.1 24.4 4.4 12.6 5.5 23.2 9.4 13.6 32.9 13.8 2.8 16.5 33.5 23.2 13.3 2.4 5.7 22.4 8 23.2 8.5 31.6 45.6 15 47 41.2 8.8 9.7                                                                                                                                                                                                                                                                                          
210292_s_at 129.7 39.4 40.4 13.8 39.3 27.8 30.6 38.8 26.3 17.1 35 23.1 31.8 9.5 36.2 9.6 53.3 36.2 13.5 21.9 5.9 20.6 19.9 13.4 15.5 48.6 27.8 31.7 32.2 32.4 28 22.9 12.6 35.1 38 27.2 27.5 27.9 27.4 25.2 41.6 46.2 32.3 43.5 29.5 24.1 14 36.8 62.2 28.4 30.1 33.4                                                                                                                                                                                                                                                                                          
210293_s_at 214.5 233.9 123.7 371.5 145.4 127.5 128 264.6 326.3 925.1 475.6 769 295.7 190.4 181.4 89.5 68 143.2 102.4 337.3 179.7 69.6 309.4 179.4 357.6 417.9 363 208 222.8 150.3 127.6 360 320.6 161.1 255.5 170.9 64.6 360.7 316.9 674.7 251.9 240.7 522 303.4 102.4 373.7 219.9 81.3 164.4 217.1 183.4 413.2                                                                                                                                                                                                                                                                                          
210294_at 29.5 23.5 15.6 13.8 14.6 78.6 20.4 14.7 14.8 12.7 10.8 13.2 17.4 11.4 18.2 5.7 13.9 12.8 15.7 9.6 10.3 18.4 9.8 13 15.1 12.4 14.2 17.3 11.5 11.2 71.3 10.2 14 15.6 12.8 7.4 17.6 13.7 12.7 14.9 17.2 19.7 16.7 7.7 9.9 19.5 17.3 19.9 18.8 19.1 13 12.7                                                                                                                                                                                                                                                                                          
210295_at 18.3 20.1 7.7 10.1 14.8 4.8 17.1 10 9.7 5.3 5.3 10.2 10.7 9.3 12 7.1 2.9 11.8 11.7 6.4 10.3 7 12.2 11.2 8.6 6.5 7.6 9.8 3.6 10.8 10.7 3.8 12.4 10 5.9 5.5 10.7 10.7 6.2 10.8 8.4 9.7 5.9 7.8 9.5 4.2 9.1 7.8 21.1 13.9 12.7 10.6                                                                                                                                                                                                                                                                                          
210296_s_at 219.1 178.9 158.7 196.1 133.8 128.5 173.5 221.1 249.9 293.8 351.9 257.8 201.2 174 161.7 147.7 117.5 183.4 159 252.1 129.4 148.4 170.3 139.2 232.2 171.6 121.2 267.2 249.8 205.8 215.9 265.1 260.4 230.3 212 114 162.6 416.3 188.6 183.6 167.9 186.9 270.1 160.6 239.1 295 192.7 159.1 191.8 200.3 182.6 232.8                                                                                                                                                                                                                                                                                          
210297_s_at 2920.8 7976.7 4645.6 18315.2 4281.2 6653.4 3574.9 9386.4 3701.4 4355.6 1451.9 3222.8 8732 5407.9 9251.3 6021.8 720.6 7427.9 23263.4 4550.6 16437.6 8070.6 2622.5 5063.7 4364.8 6291 3356.9 1758.7 6781.2 8504.9 11769.6 5943.1 7685.1 10837.7 1857.2 1017.8 4252.6 2061.3 4348.4 6278.8 6057 2785.5 6850.2 10779.2 6340.7 5818 9729 1092.6 14120.6 5034.9 10613.6 2517                                                                                                                                                                                                                                                                                          
210298_x_at 20.8 180.5 690.6 21.9 137.2 536.8 935.2 237.1 76 53.1 41 78.5 281.1 1013.6 52.3 572.8 3044.2 94.5 372.1 141.6 91.7 1617.9 118.9 98.9 249.2 541.3 98 226.4 437.2 390.2 639 195.6 944.2 363.5 231.6 427.9 650.9 268.9 561.9 32.2 62.8 140 320.3 197.2 332 906.6 641.4 413.4 288 267.6 125.7 81.2                                                                                                                                                                                                                                                                                          
210299_s_at 25.4 171.8 627 22.2 297.5 469.8 455.1 346.1 47.8 51.6 40.4 59.3 296.6 836.3 105.9 545.7 2207.9 168.5 534.5 105.4 196.4 784.6 209.4 177.3 179.5 354.5 186 93.9 255 507.9 437.7 179.7 763 358.5 351.4 359.9 404.2 115.8 381.4 62.9 83.3 246.6 138.1 443.4 410.8 616.9 352 459.9 228.1 200.2 179.5 129.9                                                                                                                                                                                                                                                                                          
210300_at 214 169.3 114.9 104.2 106.5 125.8 95.8 79.2 72.7 81.1 51.5 72.3 118.1 84.4 149.1 65.9 105.9 114.5 93.6 72.9 111.4 44.3 46.9 98 70.7 85.6 77.6 36.2 44.6 117.3 127.6 57.7 67.4 60.4 109.9 84.7 148 73.3 19.9 99.1 106.8 179.7 47.5 90.6 106.3 83.9 50.6 107.1 102.8 112.3 100.5 66.3                                                                                                                                                                                                                                                                                          
210301_at 254.5 276.7 172.1 113.1 83.5 169.2 111.9 114.8 144.1 101.5 69 121.8 126.1 112.5 119.4 97.7 171.7 153.7 141.8 92.7 121.6 118.6 78.2 149.7 78.1 84.9 111.6 144.9 55 101.7 108.9 64.5 95.3 201.2 111.6 104.1 242.1 155.3 98 105.7 135.9 128.4 138.4 59 87.2 103 100.2 157.1 162.1 193.4 196.8 95.3                                                                                                                                                                                                                                                                                          
210302_s_at 128.7 57.2 89 57.4 114.7 89.1 78.4 22.7 47.5 46.9 41 37.9 72.2 40.7 90.8 59.4 56.1 81.5 90 39 21.1 67.9 74.8 73.1 43 79.8 54 63.2 46.7 72.1 119 42.3 27.2 68.6 58.6 43.4 97.8 38.8 47 62.4 62.5 58 67 68.5 47.5 47 71.6 67 47.4 77.8 34.8 28                                                                                                                                                                                                                                                                                          
210303_at 55.5 52.1 1.5 40 2.8 2.2 18.2 6.1 13.1 4.1 6.6 6 4.5 1.9 5.3 2.3 16 27.5 32.8 9 9.5 39.5 15.9 5.7 16.5 1.1 2 10.6 22.7 4 3.6 9.1 7.1 3.7 6.8 5.7 12.8 3.8 12.2 15 45.4 36.1 28.1 2 4.4 19.7 21.5 18.8 2.9 8.5 6.2 9.3                                                                                                                                                                                                                                                                                          
210304_at 4.4 16.5 11.4 17.2 5.8 38.5 8.4 15 9 9.2 7.7 2.9 8.6 4.1 39.9 28 11.6 4.8 18.5 9.8 71.2 12.1 14 10.5 6.8 9.1 15.5 10.9 14.7 19.8 12.2 12 27.1 20.1 3.6 3.3 13.5 8.5 4.1 3.6 20.5 13.9 2.9 16.7 12.1 15.3 5.2 14.9 6.4 4.6 6.4 6.5                                                                                                                                                                                                                                                                                          
210305_at 8.9 4.3 7.5 4.9 26.8 7.6 5.3 5.6 6.6 4 9.6 8.9 5.8 6 6.7 4.6 97 13.1 4.6 4.3 5.6 3.9 8.1 11.8 4.6 1.4 10.2 8 4.2 4.8 102.6 3.6 20.2 2.9 4 3.2 4.5 1.2 3.4 1.3 5.6 16.5 16.1 6 5.6 114.3 2.8 6.2 6.1 5.8 3.2 1.5                                                                                                                                                                                                                                                                                          
210306_at 57.5 6.6 35.2 40.7 37.1 22.6 9.8 28.1 32.1 23.3 20.4 15.1 16.3 36.2 24.2 16.6 17.8 53.3 14.3 30.6 32.8 25.5 30.5 83 18.1 45.7 23.8 15.4 30.5 29.2 59 22.9 18.3 28.4 43.1 2.9 33.3 26.2 17 12.8 37.8 11.6 27.8 29.2 19.2 18.8 37.4 31.1 35.3 17.6 13.3 52.6                                                                                                                                                                                                                                                                                          
210307_s_at 226.3 142.3 136.1 86.2 140.1 87.3 154.6 92.3 93.7 127.4 80.7 61.5 102.5 67.2 124.4 137.5 86.3 119 167.5 53.8 27.8 100.2 103.7 111.6 68 94.6 120.5 78.4 96.5 123.9 140.3 88.7 97.8 58.5 62.1 130.2 192.5 75.4 74 111.3 29.9 57 68 108.6 102.5 74.4 68.6 161.9 165.6 128.4 99.5 64.7                                                                                                                                                                                                                                                                                          
210309_at 24.5 30.4 12.8 10.1 14.3 8.1 12 6.2 20.6 7.7 6.1 9.5 8.4 5.1 10 28.4 5.6 12.5 11.9 15.5 7.1 7.7 6.5 7.1 5.4 9.3 6.5 12.7 5.6 7.4 23.5 20.2 9.7 22.6 8.6 7.1 11.8 6.4 5.3 13.5 36.6 14.6 17.7 9.1 25 6.1 22.4 7.8 26.7 12.2 13.4 7.6                                                                                                                                                                                                                                                                                          
210310_s_at 10.4 4.9 4.1 6.5 6.8 5.1 6.4 3.7 4.7 2.2 1.5 4.1 4.5 2.1 9 3.5 2.9 3.7 3.1 2.4 6.5 10.7 2.8 5.6 2.8 3.6 2.2 3.2 4.3 2.5 5.6 2.4 8.1 3.4 3.2 6.9 4.6 3.6 2.4 4.3 4.3 2.8 5.6 1.8 4.3 3.2 5.3 18.6 4.6 11.6 4 2.8                                                                                                                                                                                                                                                                                          
210311_at 207 159 105.4 39.6 81.9 71.7 139.8 103.2 77.3 46.3 37.6 47 78.1 55.2 97.6 58.7 124 121.8 21.1 50.3 6.5 55 73.6 168.4 38.1 42.9 63.8 102.1 66.8 84.6 91.4 22.7 43.7 77.3 42.9 88.5 138 55 65.7 59.7 146.1 108.4 72.2 88.3 60.4 53.3 60 73.4 150.6 126.1 94.9 51.6                                                                                                                                                                                                                                                                                          
210312_s_at 204.3 163.2 237.2 383.2 322.3 251.7 138.4 231.8 425 441.4 583.5 215.2 255.3 277.9 300.6 306.8 220 275.3 223.3 233.3 229.2 201.8 288.9 247.6 393.1 328.6 391.9 239.1 379 258.8 292.8 468.9 325.9 247 413.6 227.6 165.5 218.6 259 373.8 272.3 287.5 401.2 285.6 232.9 407.2 242.2 247.7 135.5 228.3 263.4 637.5                                                                                                                                                                                                                                                                                          
210313_at 17.2 20.1 5.1 27 18.9 13.4 12.3 4.5 31.3 3.1 3.1 11.7 4.7 9.9 15.1 8.4 9.1 14.7 12.1 8.1 11.1 7.3 4.9 9.9 3.5 9.8 12.2 11 2.9 6.5 43.1 2.4 43.1 9.6 3.6 13.4 17.2 3.4 3.1 3.2 5.1 17.6 4 2.8 6 3.1 14.4 6.7 46.1 5.5 17.3 16.4                                                                                                                                                                                                                                                                                          
210314_x_at 109.7 129.7 119 99 172.9 127.9 134.5 219.7 209.1 205.6 184.6 132.7 168.9 203.3 22.7 104.6 151.3 129.7 164.2 203.5 109.2 161.2 195.1 134.7 159.4 92.6 116.1 260 135 134.9 203.2 140.8 170.7 130.4 121.4 180.3 171.2 183.7 247.4 197.9 89.5 109.9 258.8 166.1 154.5 286.9 102 181.5 162.6 141.8 165.9 192.9                                                                                                                                                                                                                                                                                          
210315_at 88.6 24.6 34.2 28.6 20.5 12.6 11.9 5.2 40 36.4 32.8 17.8 13.7 7.9 11.4 46.8 40.5 7.4 36.2 36.5 69.5 27.1 22.6 9.3 18.6 7.7 10.2 18.2 14.7 10.6 23.9 23.4 29.9 6.5 28.3 22.3 42.5 18.6 28.9 30.2 12.8 8.1 12.6 16.9 41.2 8.6 6.6 5.9 31 55.6 5.2 13                                                                                                                                                                                                                                                                                          
210316_at 94.5 60.3 29.1 19.5 14.2 21.6 27.1 34.6 34.7 14.8 18.9 24 30.4 26 10 26.4 39.6 7.9 8.2 14.4 42.7 8 23.3 24.8 4.1 24.7 15.2 29.4 19.6 37.1 84.8 21.7 26.6 28.7 23.4 9.1 58.4 22.9 18.9 25.3 50.3 6.1 16 16.1 3.1 22.8 3.9 53.9 29.8 4.7 49.9 8.2                                                                                                                                                                                                                                                                                          
210317_s_at 161.5 91.8 182.4 2.7 45.4 212.8 232.8 238.1 190.3 142 123.3 424.5 177.6 285.3 116.6 165.6 111.2 82.8 187 530.1 207.5 150.6 81.1 149.8 274.3 252.9 113.6 427.8 115.4 191 185 144.8 161.9 269.4 64.8 200.1 136.9 533.4 258.6 108.5 84.7 88.1 175.6 58.3 164.9 237.4 142.3 100.1 171 284.5 59.6 305.3                                                                                                                                                                                                                                                                                          
210318_at 14 13 13.6 13.7 7.3 4.8 7.5 10.8 7.1 5.9 10.7 3.9 10.6 7.7 11.9 8.2 21.4 10.9 13.8 7 7.4 28 4.9 8.2 6.4 11 5.9 11.5 4.8 9.5 50.1 3.7 12.8 10.5 7.1 13.4 9.4 4.3 6.4 5 9.9 9.7 9.3 31.1 45.2 3.9 9.8 24.1 15.4 31.8 11.4 12.2                                                                                                                                                                                                                                                                                          
210319_x_at 3.4 2 19.2 16.5 38 27.6 37.6 16.9 35.2 51.5 20.9 31.6 17.1 41.1 44.1 44.4 38.5 54.4 19.7 12.1 49.8 2.7 12.1 26.4 31.1 29.2 7.3 25.8 28.5 22.9 96.5 31.8 23.7 32.3 83.3 42.4 43.4 49.7 40.7 19.3 18.6 17.2 49.6 27 35.5 36.2 35.3 88.7 38.1 3.2 47.7 15.5                                                                                                                                                                                                                                                                                          
210320_s_at 161.2 121.8 84.7 141.9 108.8 110 158.4 99.4 79.1 147.3 84.7 74.9 92.3 79.9 102.5 70.6 60 98.1 95.1 61.2 43.7 97.5 80.8 144.7 66.2 89.7 61.1 89.3 70.5 105.9 78.7 72.5 62.7 102.6 91.4 77.9 46.9 117.5 56.8 104 143.5 97.6 96 76.3 89.4 93.7 113.8 111.6 51.5 100.2 108.9 85.8                                                                                                                                                                                                                                                                                          
210321_at 8.2 16.6 7.2 16.9 2.9 8.6 4.7 26.1 12.3 3.4 5.9 2.6 4.1 9 14.8 11 10.5 12.8 6.6 64.8 47.5 21.1 3.7 9.4 8.2 1.8 2.5 11.9 4.4 12.8 10.4 4.2 3.9 3.3 10 34.2 4.4 12.3 6.9 18.6 11.5 5.3 4.4 4.3 46.4 5 18.3 13.7 6.2 3.4 10.7 6.9                                                                                                                                                                                                                                                                                          
210322_x_at 140.2 113.3 62.5 99 82.8 89.1 138 93 60.1 112 50.2 52.4 100.8 52.9 122.8 90.5 70.1 76 95.2 70.5 136.6 72.1 69.4 108.8 24.6 79.1 67.6 79 41.5 110.7 146.4 54.5 115.6 100.6 61.7 76 143.2 92 56.3 82.8 96.4 130.2 95.5 58.1 44.4 55.8 65.6 102.9 69.4 96.3 118.9 82.4                                                                                                                                                                                                                                                                                          
210323_at 30.8 43.9 52.9 24.3 4.6 10.1 10.8 10.3 20.2 9.6 5.5 27.4 40 3.2 49.9 37.1 90.8 22.5 12 7 7.5 5.5 9.3 28.6 20.6 27.5 14 26.9 47.7 55.2 3.9 16.2 6.5 8.8 21.1 6.7 40.8 30 30.6 5.6 43.9 49.8 5.1 34.7 19.8 16.3 6.4 97.9 6.5 10 61.9 25.3                                                                                                                                                                                                                                                                                          
210324_at 5.5 7.4 2.7 9 4.1 2.8 8.3 1.9 2.3 3.3 1.3 1.8 2.4 2 3 2.5 2.7 3.5 2.3 2.5 8.1 3.6 2 3.1 2.2 1.5 2.8 2.4 1.6 2.3 6.4 1.7 1.5 4.7 3.1 2.4 5.2 1.9 1.8 2.6 3.4 2 2.4 6.6 4.4 1.7 3.3 3.4 5.5 2.6 3 1.8                                                                                                                                                                                                                                                                                          
210325_at 355.1 232.5 123.8 154.4 116.7 109.4 140.8 106.5 158.8 59.7 57.3 74.4 94 66.2 114.1 37.9 94.4 142.3 90.7 73.4 15.7 119.7 78.9 170.5 80.3 88 55.8 135.4 71.8 85 153.8 73.1 85.1 70.1 131.9 79.3 143.3 89.9 93.5 125.1 142.3 122.9 124.7 57.1 103.3 32.8 84.4 168.8 138.8 170.7 152 83.9                                                                                                                                                                                                                                                                                          
210326_at 27.3 20.7 20.4 21.5 8.7 20.3 66.3 18.3 32.7 19.3 8.3 12.4 32.4 44.5 13.9 12.1 52.7 28.5 31.1 10.5 21.6 40.7 11.1 137.4 8.6 48.3 13.5 14.6 18 9.1 30.4 12.7 23.4 17.2 19.9 17.2 24.5 17.3 45.1 63 12.9 26.9 29.1 12.4 13.3 9.6 22.6 35.7 28.4 27.6 13.8 19.9                                                                                                                                                                                                                                                                                          
210327_s_at 7 3.9 2 2.9 5.7 3.4 7.7 4 4.3 3.7 7.3 1.7 5.7 2.1 3.3 4 4.8 2.4 3.2 2.1 8.4 1.7 5.2 2.5 4.4 3.7 2 5.9 2.3 3.2 2.6 11.1 1.7 5.6 2.5 3.7 5.7 1.8 2.1 1.6 3.1 8.4 17.9 6.1 2.6 1 2.4 3.2 4 2.8 2.3 2.3                                                                                                                                                                                                                                                                                          
210328_at 335.3 95.8 181.9 88.9 156.3 55.7 47.1 603.9 44.3 63.5 251.3 1732.7 181.3 323.5 108.7 101.4 51.8 86.1 423.7 152.2 157.4 137.6 714.9 20.2 263.4 96.3 150.1 118.4 275.7 60.7 196.2 372.6 236.8 110 4.3 8.2 29 65 191.8 128.5 237.2 140.2 83.3 145.3 11.2 196.6 238.2 14.1 118.6 135.4 378.5 114.8                                                                                                                                                                                                                                                                                          
210329_s_at 120.8 6.4 57.1 3.4 3.1 3.3 30 5.9 29.8 4.8 24.6 35.7 35.2 26.8 25.2 2.3 24.2 7.9 23.9 3.2 23.6 24.7 2.1 7.2 16.4 28.2 38.1 28 32.6 8.5 6.1 25.4 14.4 4.7 14.2 17.8 17.2 9.2 58.2 47.8 41.5 59 32.1 6.5 26.4 21.7 6.1 37.8 2.6 50.1 6.9 26.3                                                                                                                                                                                                                                                                                          
210330_at 63.6 59.4 15.7 21.8 27.8 33.7 29.8 20.1 28.8 20.5 12.2 16.3 29 19 32.5 19.9 67.4 27.7 9.1 21.4 81.3 43.3 20.3 38.3 3.9 31.9 12.7 23.4 24.6 35.5 10.5 17 5.6 5.7 31.9 47.7 8 9.6 22 5.5 5.8 10.5 15.5 19.6 13.6 16 4 6 27.6 33.5 33.2 23.8                                                                                                                                                                                                                                                                                          
210331_at 257.1 138.5 85.8 91.3 88.2 62.7 74.7 87.9 89.9 85.8 47.3 57.6 83.4 74.6 90.9 50.8 77.3 105.9 132.1 63.5 114.2 80.4 66.8 126.9 60.3 52.5 66.3 94.1 56.3 61.9 104.4 58.3 98.4 80.3 70 73.8 125 86.8 71.8 106.2 116.4 125.5 71.1 43 41 62.1 81.1 117.2 84.7 90.9 122.7 76.3                                                                                                                                                                                                                                                                                          
210332_at 91.3 45.4 15.5 13.1 48 16.4 11.8 31.3 21.5 20.2 11.3 51.5 57.5 14 46.3 39.8 10.9 72.6 38.8 59.5 101.5 17.2 40 13 7.3 3.2 11.3 67.8 18.9 12.8 20.2 13 17.8 35.5 7.5 62.8 58.4 41.7 8.9 20.9 51 64.7 6.2 12.2 68.4 18.1 68.2 94.1 55.8 86.7 54.3 22.2                                                                                                                                                                                                                                                                                          
210333_at 29.2 17 54 37.2 29 42.6 7.5 8.1 30.9 4.2 18.2 18.5 13.3 13.7 9.4 10.1 10 6.1 7.7 5.4 10 43 6.9 13.1 4.6 5.5 23.3 33.3 3.9 45.1 11.7 16.7 10 49.4 18.1 19.6 7 4.7 11.4 6 43.5 5.7 5 22 21.2 10.3 5.5 56.2 11.7 17.9 10.9 6.2                                                                                                                                                                                                                                                                                          
210334_x_at 169.3 308 100.5 199.1 152.6 172.6 209.6 121.7 132.6 66.4 72.2 109.9 122.8 83.5 181.2 110.9 148.9 226.5 197 82 73.2 106.7 121.5 143.7 71.6 89.3 104.7 94.7 78.9 140.9 203.7 60.2 148.9 127.8 56.8 125 108.3 141.9 54.2 72.5 143.1 198.1 101.2 124.2 140.4 52.3 137.5 156.4 146.8 163.9 168.5 75.8                                                                                                                                                                                                                                                                                          
210335_at 176.7 107.1 34.6 85.6 79.7 53.3 45.4 41.4 75.9 36.1 35.1 28 44 16.8 46.3 37.2 75.2 49 69.2 29.1 15.9 52.7 31.4 96.7 27 38.9 28.4 69.9 36.3 45.4 9.1 29.5 17.4 55.5 62.4 32.9 45 50.6 45.5 58.6 40.1 86.7 51.4 29.5 31.3 25.8 49.4 66.2 42.1 43.8 63.4 37.3                                                                                                                                                                                                                                                                                          
210336_x_at 18.3 36 59.7 59.8 160.2 61.3 83.1 89.3 108.6 119.1 116.6 61.1 32.4 71.8 170.7 104.5 73.4 257.4 27 123.6 86.3 31.6 31.3 81.5 153 133.7 115.9 65.6 130.1 63 73.8 66.9 109.1 48.6 88.6 39.6 97.9 107.8 115.8 33.8 134.6 98.7 41.2 145.8 45.5 94.1 23.6 77.1 95.7 29.4 49.1 173.1                                                                                                                                                                                                                                                                                          
210337_s_at 32.6 262.7 239.6 68.7 61.1 192.3 241.5 550 171.5 124.9 163.7 1312.7 175.5 282.2 163.9 149.4 111 163.2 245.5 682.9 204.8 390.3 82.1 134.7 546.9 274.3 100.7 293 356.6 160 333.7 266.3 387.4 329.3 49.2 186.9 135 189.9 344.6 63 188.8 241.8 223.6 32.6 75.4 213.3 326.6 168.6 368 278.9 219.2 419.8                                                                                                                                                                                                                                                                                          
210338_s_at 1207 1166.7 2744.2 394.9 944.8 2197.6 2106.1 3248.3 2081.3 2282 1238.6 3615.3 3401.8 2212.5 1169.5 2140.5 2192 955.4 2021.5 3821.6 1385.8 2277.5 1640.6 1656.3 2865.8 2001.7 2890.4 2498 2140.5 1533.4 2363.8 2128.9 1699.6 2381.3 1208.6 2201.5 1407.6 3705.5 2497.4 1545.1 1348.2 1771.6 4345.6 985.5 1666.8 3396.1 2696.9 825 1542.6 2134.8 2820.1 2888.2                                                                                                                                                                                                                                                                                          
210339_s_at 3701.9 8107.4 6474.3 2733 5873.2 3010.4 6964.9 9352.2 3403.3 4032.7 4293.5 4433.6 4752.3 7303.8 5665.8 5758.1 2379.2 4168 11167.7 2846.1 4839 5330.5 6279.9 5414.8 6862.4 5747.6 10396.6 4559.1 7523.9 3051.1 10776.9 5809.5 5946.8 6091.7 499.9 7973 3236.1 4960.7 6678.4 4334.5 4897.9 9062.2 5111.2 4278.2 1720.2 4714.8 8219.8 3778.5 9749.2 5273.8 7098.1 6946.7                                                                                                                                                                                                                                                                                          
210340_s_at 41.3 18.6 11.4 8.4 5.2 20.5 7 6.4 33.4 11.5 21.3 4.7 5.6 13.9 18.3 21.9 38.2 6.7 4.4 24.1 23.8 8.9 4.9 8.7 8.1 4 11.9 47.5 18.2 5.7 58.5 4.1 20.4 14.6 9.4 5.6 25.3 10.2 25.2 16.7 6.7 11.6 12.5 5.1 12.6 12.1 10.2 2.4 5.6 46 4 8.7                                                                                                                                                                                                                                                                                          
210341_at 13.4 9 13.2 5.8 2.2 7 13 7.5 4.6 7 5 6.6 5.4 2.5 2.8 2.1 47.8 3.5 7.7 7.4 10.8 9 4.1 14.7 24.9 4.6 4.4 3.9 4.9 1.9 8.3 5.4 4.6 5.9 6.5 8.7 11.3 13 3.1 6.8 4.9 9.2 4.5 7.8 4.2 3.2 6.1 8.3 27.3 30.3 7.1 6.7                                                                                                                                                                                                                                                                                          
210342_s_at 16.3 46.4 28.9 9.9 38.2 47.9 20.5 27 7.1 13.8 6.4 26 100.5 8.6 29.7 9.3 10.6 11.5 38.9 12.7 61.6 36 11.6 13.4 12 5.3 56.2 8.5 10.1 11.9 11.1 8.9 7.6 13.1 3.3 9.5 27 8.5 20.9 5.9 59.7 62.4 7 7.2 14.1 3.3 17.6 24.1 19.4 68 16.5 5.8                                                                                                                                                                                                                                                                                          
210343_s_at 123.3 96 37.1 78.7 10.5 9.4 31.2 9.8 44.1 7 14.4 21.9 35.4 9.1 17.9 8.6 10.2 34.6 9.6 27.6 5.4 15.6 40.1 43.4 18 59.5 6.9 22.5 7.9 4.5 34.9 6.2 37.1 5 28.3 11.7 8.4 9 19.3 10.1 13.1 7.4 57.5 7.2 8 9.4 11.9 15 16.3 17.5 9.9 33.3                                                                                                                                                                                                                                                                                          
210344_at 6.6 6.4 4.7 5.1 3.6 4.8 4.8 5.5 3.6 3.1 1.5 2.1 3.2 2.9 4.4 4.5 8.2 5 8.2 2.6 4.5 4.8 3.1 3.5 3 3.1 2.7 3.2 2.5 4.9 6.1 1.9 2.6 3.8 3.2 3.9 5 2.3 2.8 2.8 4.6 5.8 2.4 4.4 5.4 1.9 3.3 7.2 6.1 7.6 4.4 1.8                                                                                                                                                                                                                                                                                          
210345_s_at 81.4 37.9 39.7 12.3 20.7 18.2 79.3 56.9 15.1 32.7 42.4 34.9 56.5 55.7 47.5 31.6 67.4 67.6 76.6 52 79.1 63.4 41.9 60.7 23.8 47.5 32.1 5.8 28.7 64.6 72.9 38.3 61.7 15.6 25.5 14.8 49.5 40.7 21.9 51.1 75.7 70.7 7.5 41.9 49.8 34.8 46.9 64.2 105 58.4 86.8 18.3                                                                                                                                                                                                                                                                                          
210346_s_at 234.1 217.8 251.5 158.7 218.4 194.3 177.2 181 147.1 295.3 214.2 131.2 170.5 228.6 242.8 137.4 251.3 221.5 123.1 149.7 248.3 163.2 127.6 228.6 118.8 249.3 150.2 215.3 184.7 208.7 186.9 85.6 182.1 206.4 224.4 172.5 204.5 141.9 160.5 181.6 182.4 193.1 172.6 206.4 148.5 134.5 165.5 344.9 227.9 235.3 189.9 217.4                                                                                                                                                                                                                                                                                          
210347_s_at 173.4 126.7 65.2 88.2 59 95.4 134.2 72.9 95.7 78.3 24 40.2 106.2 90.8 143.5 122.3 72.3 114.1 112 63.6 40.3 110.2 100.1 79.4 60 97.2 52.6 174.7 91.6 131.8 39.4 82.9 51.3 95.3 67.7 66.8 143.4 36.9 103.9 87.8 112.1 51.2 67.6 56 107.7 58.6 108.4 22.9 127.7 69.7 79 40.3                                                                                                                                                                                                                                                                                          
210348_at 162 12.4 67.1 44.5 11.4 20.5 28.3 73.1 89.1 30.1 30.6 15.1 54 13.3 45.9 33 83.8 32 65.3 52.8 18.1 29.7 29.4 29.4 20 10 14.3 118.8 23.9 55.3 70.9 33.6 49 17.6 60.4 24.4 116.6 57 19.5 36.6 10.4 43.5 77.2 17 60.2 34 14 24.7 84.5 61.3 53.1 25.4                                                                                                                                                                                                                                                                                          
210349_at 132.6 75.3 81.4 40.3 42.3 66.4 176.8 52.8 86.7 36.9 40.9 36.5 51.3 28.9 89.6 31.8 27.2 64.7 54.9 64.4 14.2 65.8 46.6 74 32.5 64.3 58.4 48 15.5 69.7 56.6 27.2 90.7 36.4 31.5 45.2 106 42.1 54.6 90.2 68.9 99.5 65.9 22 60.3 36 52.4 108.8 100.8 59.4 59.9 54.2                                                                                                                                                                                                                                                                                          
210350_x_at 6.3 5.5 7.5 2.9 2.5 4.6 6.4 8.2 145.7 24 39.6 14.1 3.7 9 37.6 3.2 28.6 31.8 10 20.6 39 6.8 4.8 34.1 33.7 44.2 8.1 45.1 7.3 4.3 6.2 58.7 2.7 3.3 60.6 3.7 47.9 14.3 41.4 33.8 16.7 5.6 40 8.9 4.1 19.2 34.5 7.4 3 4.2 4.1 7.1                                                                                                                                                                                                                                                                                          
210352_at 115.1 64.6 30.6 50.2 45.2 34.3 65.3 45.2 49.3 55 24.7 27.5 20.7 25.5 62.3 21.9 49.9 24.6 51.8 30.4 51.2 17.5 26.3 33.4 39.7 41.8 51.4 55.4 57.4 32.1 42.3 28.8 50.6 39.2 46.7 33.6 26.4 31.9 40.5 41.9 39.7 48.1 62 8.1 47.1 20.1 40.1 29.3 91.5 66 48.7 28.7                                                                                                                                                                                                                                                                                          
210353_s_at 22.7 14.1 9.7 4.3 8.3 6.4 10.3 10.5 22.1 6.1 8.2 6.4 16.6 6.6 27.1 5.8 4 9.8 8.5 4.5 49.9 6.8 8.2 59.6 8.1 7.8 8.7 6.2 4.9 8.8 10.6 4 9.1 10.3 10.3 12 9.3 8 7.7 23.4 22 6.3 9.2 6.6 10 7.3 11 8.7 12.1 36.8 47.1 8.2                                                                                                                                                                                                                                                                                          
210354_at 131.6 79.6 98.3 81.6 91.4 74.8 72.2 59.6 47.7 108.8 33.4 33.4 68.6 53.6 53.1 48.8 73.9 69.6 60.5 53.9 30.5 51.8 56.5 69.1 48.6 31.8 62.3 93 51.3 58.2 88.7 24.7 44.2 60.3 35 50.3 57.6 63 23.4 44.2 103.9 80 52.1 74 80.6 23.2 24.6 83.5 99.2 102.8 82.2 41.7                                                                                                                                                                                                                                                                                          
210355_at 107.7 20.7 24.2 42.2 26.3 3.9 5.3 6.3 17.6 30.5 24.4 16.9 6.6 25.7 43.6 12.5 58.7 25 5.5 7.2 5.3 5.5 3.9 5.1 18.6 3.1 7.8 7.6 4.2 5.5 8.9 1.5 34.4 2.8 4.5 5.1 36.8 5 14.2 4.2 14.1 55.5 11 5.5 5.5 18.8 5.3 19.3 18.5 7 2.7 29.3                                                                                                                                                                                                                                                                                          
210356_x_at 221 173.8 67.2 25.2 92.2 79.4 139.5 83.9 97.3 62.5 39.7 50.7 103.2 75.7 113.1 43.5 86.4 147.9 100.8 263.3 24.9 110.7 54.7 158.5 54.1 88.6 52.9 86 66.7 99.2 29 36.8 78.4 82.5 112.1 92.7 250.6 52.4 66.5 72.6 160.7 137.9 81.5 63.4 40.5 21.8 62.2 64.1 160 56.7 152.3 58.4                                                                                                                                                                                                                                                                                          
210357_s_at 80.3 135.6 72 164.2 261.2 117.8 87.6 146.2 125.4 154.9 98.1 128.5 38.1 107.9 240.6 145.7 131.1 184.8 97.2 87.7 62.7 109 155.5 106.1 93.8 154.1 143 146.1 157.8 132.5 146.2 74.3 81.1 171.2 84.4 110.8 117.8 68.6 134.1 115.6 154.9 82.3 118.3 124.9 122.4 116.6 105 332.4 72.1 67.8 123.7 91.6                                                                                                                                                                                                                                                                                          
210358_x_at 180.8 305.5 343.1 177.4 363.2 218.5 376.3 189.4 185.7 215.5 204 161 419.4 169.4 385.1 347.9 155.9 280.9 488.7 372.1 301.4 237 259 248.9 234 154.1 358 237.8 258.1 470.3 380.5 265.3 219.1 348.4 232.6 234.9 226.4 202.7 197.4 172.8 223.2 370 137.4 395.2 370.8 175.9 273.1 415.6 434.8 226.1 306.7 221.3                                                                                                                                                                                                                                                                                          
210359_at 84.7 57.6 25.8 8.4 41.3 38.6 2.8 48.7 28.6 18.9 28.3 27.3 36.8 16.3 7.8 4.6 35.6 67.6 74.1 30.8 8.8 61.9 4.7 47.5 14.4 7.7 19.4 23.8 7.2 33.5 58.1 4.8 53.7 44.1 25 32.8 63.6 18.5 25.1 24.8 47.5 7.7 10.7 4.4 30.3 5.4 29.8 53.6 89.6 28.1 24 8.2                                                                                                                                                                                                                                                                                          
210360_s_at 124 76 52.4 39.3 46.4 14.8 81.3 60.4 59.1 35.4 29.2 37.2 39.1 27.5 85 39.3 39.1 52.3 71.3 34.6 63 36.8 49.4 56.6 26.1 35.2 46 54.4 26.2 50.6 50.2 40.8 34.7 29.5 43.2 69.5 73.5 36.7 33.8 25.1 75.5 43.5 39.5 35.2 63.3 28.7 42.6 59.1 67.7 96.7 85.3 42.2                                                                                                                                                                                                                                                                                          
210361_s_at 54.2 145.4 69 87 44.5 75.3 58.4 114.3 66.9 71.9 135.3 68.6 78.7 79.9 48.5 41.7 71 11.4 33.8 75.5 71.2 46.3 45.6 78 74.4 69 49.4 59.1 69.7 74.2 14.1 91.3 80.9 77.2 63 72.6 133.4 107.9 87.4 107.7 75.1 51.9 58.4 54.9 93.8 79.5 70.5 75.4 72.4 35 92.1 105.9                                                                                                                                                                                                                                                                                          
210362_x_at 6.8 6.1 2 2.5 7.8 4.9 15.3 5.1 5.1 6.8 3.4 14.5 4.6 9.1 6.3 9.3 3.5 3.6 25 15.2 48.4 9.3 3.1 7.2 14.7 27.1 8.7 3.4 9 5.1 6 2.5 6 4 5.1 2.7 4.7 4.6 12.5 3.7 4.5 4.4 5.6 7.6 3.4 3.7 7.4 5.8 25.7 3.1 2.7 6.2                                                                                                                                                                                                                                                                                          
210363_s_at 9.1 5.8 6.4 3.8 4.5 3 4.3 4.5 3.7 3 2.2 3.5 7.7 3.7 3.5 3.8 3.2 6.4 3.4 3.4 4 3.4 2.3 6.4 5 1.8 2.9 4.7 3 5.3 14.1 2.6 7.4 4.8 2.9 4.2 7.9 3.5 3.8 4 4.5 5.8 4.5 4.2 8.1 2.3 2.9 7.3 7.5 2.8 8.4 3.1                                                                                                                                                                                                                                                                                          
210364_at 19 51.4 74.3 70.1 14.1 35.7 8.7 9.5 16.3 15.7 31.4 5.9 36.8 36.6 44.5 50.4 9.2 46.7 49 16.7 29.5 17.4 11.6 45.5 25.4 25.3 66.4 58.5 3.8 53 86.9 25.1 14 38.9 34.7 46.1 75.4 6.9 6 24 25.9 18.2 45.4 46.8 73.1 15.4 16.6 25.2 70.1 50.2 35.9 29.4                                                                                                                                                                                                                                                                                          
210365_at 263 158.3 78.3 79.1 73.1 96.4 109.2 54.8 98 76.3 32.5 68.1 96.9 58.8 102.9 52.1 70 84.7 70.5 55.3 6.6 80.6 99.6 129.3 25.2 19.6 38.3 103.1 53.8 63.2 71.9 45 93.2 69 78.3 121.3 112.8 49.7 52.9 67.8 88.9 84.2 70.3 49.7 48.8 42.5 111.9 99.3 103.5 117.4 89.7 70.4                                                                                                                                                                                                                                                                                          
210366_at 48.3 36.7 25.8 31.2 4.4 4.5 35.3 4.4 42.3 21.1 19.3 38.4 50.7 6.6 9.1 27.2 27 6 4.8 10.2 6.1 29.7 7.5 45 34 6.5 34.1 60.8 25.2 4.2 65.4 17.7 46.6 6 14.2 4.7 31.9 39.2 35.2 39.8 10.8 48.7 39.5 10.8 36.8 3.4 5.3 67.6 6 27.7 63.5 5.2                                                                                                                                                                                                                                                                                          
210367_s_at 250.7 112.2 125.4 128.1 93.7 164.3 176 95.4 93.8 78.1 101.2 166.7 105.9 82.8 103.6 111 97.4 127 109.2 70.6 91.2 126.2 140.6 141.4 68 66.1 85.9 134.1 94.9 88.7 134.2 52.2 51 103.3 97.2 103.9 138.6 97.9 56.9 121.4 171.7 125.5 127.3 133.5 158.4 86.6 106.5 173.9 112.7 109.4 66.6 69                                                                                                                                                                                                                                                                                          
210368_at 13.8 6 4.9 9.1 5.4 3.7 6.4 5.9 5.2 4.8 1.9 5.1 11.6 3 8 2.6 6.5 3.8 13.1 5.8 43.1 3.7 2.8 46.6 6.4 5 2.4 4.2 4.1 8 10.9 6.1 4.7 3.5 2.7 4.4 4.7 4.6 2.4 4.3 7.5 6.1 4.1 15.9 6.8 3.3 2.5 3.2 8.5 5.4 14.5 7.4                                                                                                                                                                                                                                                                                          
210369_at 30.5 42.8 39.2 23.8 6.3 14.2 20 50.9 23 29.6 14.3 27 14.1 23.6 23.4 60.5 9.7 14.2 20 16 12.8 57.1 25.6 28 13.8 12.6 11.7 17.4 12.2 17.6 19.6 49.2 14.1 19.1 59.2 13.4 17 21.4 13.5 17.4 14.4 18.9 11.6 12.4 75.7 34.3 42.3 33.7 19.6 35.2 14.9 11.2                                                                                                                                                                                                                                                                                          
210370_s_at 36.9 124.6 42.5 74.6 12 31.5 17.4 32.5 62.7 7.4 18.3 31.9 20.9 5.5 12.4 7.8 24.6 83.5 25 46 12.9 11.4 19.5 5.6 4.4 40.6 5.9 22 6.2 4.5 27.5 2.6 33.4 53.2 15.3 73 64 12.7 5.5 8.1 22.9 40.8 50.4 7.2 3.4 5 8.6 15.5 79.2 35.1 41.5 22.5                                                                                                                                                                                                                                                                                          
210371_s_at 258 267.1 232.8 256.3 114.1 320.7 261.6 453.7 353.6 446 626.2 342.2 339.3 289.8 288.8 279.4 295.6 324.5 211.6 505.5 157.6 228 267.4 282.2 272.2 459.1 341.9 322.9 312.8 363.4 267.6 412 269.1 325.4 340.1 350.1 244 587.5 374.9 259.4 310.6 228.2 371.7 156.8 361.7 352.3 211.6 244.2 276.7 328.1 193.2 401.7                                                                                                                                                                                                                                                                                          
210372_s_at 149.3 189.5 197.3 106.7 101 250.6 284.2 184.1 177.8 163.3 190.3 202.8 219.1 207.1 196.6 231.4 526.4 169.1 211.8 107.1 145.9 260.3 142.5 228.9 227 261.8 195.2 215.2 195.6 200.8 300.6 163.2 275.7 226.6 158.3 217 234.3 137 180.8 131.1 164 246.6 243.5 152.6 99.4 251.9 212.9 221.1 235.9 152.1 217.4 159.4                                                                                                                                                                                                                                                                                          
210373_at 17.7 63.1 18 46 57.9 9 16 34.3 11.5 20.8 4.6 8.6 43.6 19.1 50.5 31.1 11.4 73.3 60.5 8.6 27.6 19.9 29.3 8.1 24.2 6.2 14.5 11.6 12.6 36.1 19.9 8.5 16.9 12.9 11.1 68.1 20.2 10 12.8 8 18.7 100.8 11.2 12.4 13.6 6.6 21.9 27.9 91.6 29.3 125.1 8.6                                                                                                                                                                                                                                                                                          
210374_x_at 130.5 29.7 53.9 100.5 68.8 65.2 77.1 28.2 64.7 80.3 27.4 27.9 82.7 24.6 34.8 61.3 58.1 71.6 52.2 53.9 92 77.3 34.7 50.2 28.5 67.1 52.4 60.4 56.2 87.5 105.1 38.9 75.8 57.3 37.7 36.9 162.1 14.7 43.6 49 66 78.8 43 48.1 101.1 37.7 26.6 68.3 75 36.7 77.9 24.6                                                                                                                                                                                                                                                                                          
210375_at 107.9 4.9 19.5 33.9 4.8 5.8 20.5 8 19.1 13.4 27.2 15.6 6 12.3 4.5 25.2 68.2 6.5 36.5 3.1 22.8 36 17.5 18.3 10.7 25.9 12.8 24 9.6 17.8 30.8 16 19 25.6 33 4 9.3 33.6 14 34.3 5.3 24 25.7 28.7 1.1 26.8 4.2 5.8 17.2 18 23.7 9.2                                                                                                                                                                                                                                                                                          
210376_x_at 164.2 113.7 100.7 81.7 86 63.1 102.9 90.9 132.1 75.4 35.8 133.3 122.5 68.9 110.4 57.1 75.9 95.5 17 140.7 55.3 103.1 33.8 34.9 104.6 71.6 62.2 146.1 88.9 120.1 83.6 47.5 99.5 70 93 63 87.6 145.5 98 161.5 107.6 92.3 100.8 41.8 54.9 53.7 87.6 122.5 85.2 95.7 97.9 64.8                                                                                                                                                                                                                                                                                          
210377_at 104.4 137.7 97.1 122.3 112 79.5 67.3 235.3 143.9 278.2 85.1 69 111.1 184 234.3 85.7 53.4 91.6 73.5 29.9 39.3 87.1 116.5 61.8 117.1 124.1 159.6 622.8 72.7 112 205.8 79 115.6 112.4 37.9 70.9 108.4 65.1 101.9 132.3 47.8 82.9 70.1 67.5 103.3 124.4 97.6 134.2 85.9 97.2 176.8 195                                                                                                                                                                                                                                                                                          
210378_s_at 234.3 152 146.7 164.9 191.9 177.6 163.7 226.1 178.3 168.6 355.5 216.1 207.9 258.1 190.9 269 131 214.5 251.9 242.4 271.1 173.3 227.9 200.2 224.5 152.7 291.1 377.3 186.7 155.6 163.7 307.9 169.8 221.7 131.9 246.4 276.3 365.4 246 163.2 243.5 207.9 160.8 223.1 138.1 242.3 245.6 234.1 254.1 232.6 220.3 471                                                                                                                                                                                                                                                                                          
210379_s_at 9 46.6 7 4.6 3.8 21.8 5.5 65.9 6 20.4 3.6 11.3 5.6 32.9 3.6 3.6 3.2 3.4 28.4 149.5 13.6 7.6 6.3 58.6 15.8 4.9 3.6 5 2.8 5.1 8.5 2.6 6.3 2.5 9.7 12.3 5.2 29.1 17.5 4.4 6.4 16.5 26.5 3.5 31.9 3.7 4.5 8.5 6.1 8 15.6 6.7                                                                                                                                                                                                                                                                                          
210380_s_at 55.6 13.8 13.6 8.1 12.7 57.5 11.8 2.8 39.3 3 13 29.8 4.2 32.9 5.8 25.4 46.8 24.7 10.8 3.6 46.1 30.7 45.7 14.1 42.4 6.3 8.8 15.5 5.5 35.2 19.1 37.1 9.4 67.7 10.5 7.4 29.2 16.7 28.6 25.3 6.2 58 19.4 39.9 12.4 7.2 29.7 11.1 19.3 24.3 62.9 15.9                                                                                                                                                                                                                                                                                          
210381_s_at 154.8 162.6 74.6 42.8 59.7 75.4 111 100.7 83.7 56.4 36.5 42.8 72.7 56.3 96.9 37.3 63.7 98.6 79.8 56.8 127.7 54.6 46.5 105.9 57.8 51.6 56 70.6 77.1 92.7 74.6 56.3 83.6 69 65.4 74.3 126.6 45.5 59 57.7 82.7 78.5 68.7 67.1 65.6 42.7 80.9 78.3 105.1 78.9 80.7 39                                                                                                                                                                                                                                                                                          
210382_at 60.5 33.7 58.7 41.7 12.1 29 51.7 45.7 35.7 14.6 11.8 6.7 22.2 12.6 13.3 39.5 21.2 7.3 42.4 4 45.3 39 29.8 47.7 8 4.4 28.9 28.7 18 7.7 10.2 9 32.7 46.1 31.9 47.6 65.9 5.7 7.3 7.6 23.2 70.2 14.7 40.2 46.3 8.9 40.8 69.2 7.9 15.2 22.7 5.1                                                                                                                                                                                                                                                                                          
210383_at 91.5 3.1 1.2 21.5 3.2 12.5 28.4 3.6 31.8 12.1 85 10.3 22.3 15.8 5.4 0.7 47.4 26.8 2.1 13.4 5.4 1 1.5 42.1 10.3 1.9 1.4 24.8 8 11.9 5.9 5.3 7.3 3.6 22.9 9.6 26 9.5 2.1 21.6 19.6 3.2 2.4 12.7 3.8 9.1 4.3 2.3 10.2 5.9 19.4 5.1                                                                                                                                                                                                                                                                                          
210384_at 87.7 39.3 35.8 30.9 40 10.8 56.4 23.4 41.2 32.1 3.1 14.6 32.2 23.1 31.8 22.7 48.1 39.3 32.2 17.5 2.4 48 6.1 4.8 19.1 20.9 21.2 3.3 28.5 32.4 62.8 15.6 27.7 36.8 16.2 29.3 24.5 16.5 22.2 24.3 46.4 36.7 31.6 25.1 38.3 13 16.7 33.2 9.7 7.9 33.4 22.5                                                                                                                                                                                                                                                                                          
210385_s_at 165.4 93.3 68.3 89.2 42.9 112.1 56.1 69.1 88.7 71.7 46.9 79.8 44.3 39.5 32.4 67 103 41.7 73.3 64.4 29.5 57.1 59.9 65.6 73 80.8 65.8 57.9 58.9 48.9 4.5 77.3 112.9 83.8 47.1 74.3 64.8 74.9 68.7 58.6 73.1 37.8 61.7 42.6 72.6 25.4 66.4 74 91.6 69.7 37.5 47.4                                                                                                                                                                                                                                                                                          
210386_s_at 116.2 143.9 193.8 188.8 285.9 194.8 179.7 216.3 153.8 305.6 534.2 291.1 209.1 209.9 263 249 240.2 243.8 256.6 199.3 155.7 183.7 307.2 284.6 218 220.9 249 360.4 241.8 190 227.9 262.2 249.4 253.3 137.2 276.9 139.2 197 215.6 204.7 187.1 264.1 143.5 279.1 236.7 251.8 225 263 256.5 238 274.5 301.3                                                                                                                                                                                                                                                                                          
210387_at 99.3 25.5 129.5 3.4 155.1 39.1 79.2 91 80.9 94 85.3 135.6 35.4 73.6 62.8 24.3 3.8 47.3 57.8 68.5 61.7 46.8 65.3 81 153.7 128.9 37 25.4 60.3 55.8 65.7 82 41.9 38.4 152.6 56.5 55 331.4 125.3 103.7 140.5 84.8 80.9 84.8 21.2 80.9 78.1 240.2 140.1 33.6 124 23.5                                                                                                                                                                                                                                                                                          
210388_at 41.2 35.5 25.6 21.1 15.5 20.9 20 9.6 18.4 10.3 9.3 13.2 21.5 13.4 17.7 8.1 45.2 23.6 19 13.3 7.9 15.1 10.9 25.4 13 10.8 15.8 22.4 7.8 15.4 26.2 10.1 19 14.3 10.9 13.1 25.1 11.8 8.3 17.9 21.5 16 6.6 12.3 12.9 8 18.7 26 12.1 22.6 21.7 11.6                                                                                                                                                                                                                                                                                          
210389_x_at 197.5 96.1 50.3 62.1 77.9 70.7 121.1 69.6 97.1 82.2 55.6 46.5 31 63.5 91.1 78.3 73.5 78.2 75.2 83 167.2 78.7 74.4 133 61.7 56.2 59.5 74.4 72.7 79.6 58 102.9 67.2 78.5 121.5 99 104.9 116.4 77.9 72.1 95.3 82.9 115.1 60.1 82.2 66.9 45.2 59 52.9 90 64.1 95.8                                                                                                                                                                                                                                                                                          
210390_s_at 49.8 9.9 23.8 17.6 38.4 4.6 9.5 8.5 5.1 4 11.6 1.4 7.6 5.1 2.8 5.9 35.9 5.7 7.2 1.5 67 50.8 3.8 68.2 3.2 3.4 34.8 40.6 14.2 27.5 104.9 4.3 5.3 4.3 5.5 22.2 12.5 3.4 3.8 2.7 6.7 13.5 4.4 8.5 6.5 8.5 27.7 7.7 7.6 34.5 27.3 10.8                                                                                                                                                                                                                                                                                          
210391_at 21.6 18.5 11.9 13.4 11.9 13.5 12 10.9 10.5 13.5 5.8 4.5 10.2 7.8 13.6 7.4 14.3 10.5 14 5.9 18.5 12.5 9 7.9 6.4 9.9 9.8 11.6 8.9 11.3 14.9 4.6 13.3 11.1 5.7 9.4 13.9 5.7 8.4 6.9 14 14.2 7 7.6 11.9 5.4 14.1 17 19.9 16.3 8.6 8.9                                                                                                                                                                                                                                                                                          
210392_x_at 94.2 4.5 3.4 14.2 7.5 4.8 8 11.3 39.2 7.5 11.8 34.4 21.9 20.3 11.2 23.7 25 3.7 6.4 12.2 61.2 64.4 32.1 91.1 18.7 18.1 27 16.8 40.5 25.9 7.8 9.4 33.3 19.2 40.7 42.3 17.3 34.3 38 12.5 58.3 87 15 19.5 2 15 59.1 21 4.8 45 38 9.7                                                                                                                                                                                                                                                                                          
210393_at 43.5 18.9 15.7 8.8 10.9 7.6 15.4 12.6 21 32.4 9.8 8 6.7 4.9 10.9 9.3 61.1 9.2 7 13.5 18.5 36.1 6.7 23.3 7 7.8 7.7 18.6 16.9 23 54.8 23.6 29.9 45.2 17 11 12.5 27.6 5 12.3 8 16.7 15.7 41.6 29.1 10.8 31.8 10.7 14.8 12.7 10 22.9                                                                                                                                                                                                                                                                                          
210394_x_at 165.4 129.7 57.8 85.6 65.3 28.5 38.2 62.5 77 16.9 58.5 46.4 45.3 9.8 96.6 6.4 85.2 69.2 34.9 47 102.1 43.6 53.9 99.3 46.8 36.4 26.6 60.5 57.5 51.9 79.4 38.3 39.9 50.7 82.8 47.8 75.5 44.8 24.9 50.8 77 43.7 45 46.5 75.5 36.9 38.8 70.9 62.9 69.4 61.5 33.5                                                                                                                                                                                                                                                                                          
210395_x_at 187 226.6 153.7 175.3 295.4 151.9 126.2 172.6 138 105.6 163.5 102.1 169.6 133.2 180 93.3 500.3 199.9 263.8 102.3 185.5 123.8 101.8 153.6 70.5 70.9 144.5 150.1 91 196.8 126.1 100.6 182.8 104.3 138.7 97.6 234 113 120.2 172.1 169.3 147.3 191.7 156.3 136.9 312.3 129.8 199.4 183.8 176.8 134.9 83                                                                                                                                                                                                                                                                                          
210396_s_at 201.2 105.4 150.7 141.8 127.7 71.3 86.3 95.6 163.8 278.5 429.4 169.8 111.5 141.2 98.5 100.2 69.1 144 67.9 149 152.6 60.1 253.3 98.2 130 111.7 114.8 108.2 101.1 108.5 94.8 117.7 117.8 161.9 176.1 141.6 114.6 115 79.1 280.4 106.2 114.9 130.6 134.4 85.5 176.8 135 51.7 39.1 78.1 57.8 377                                                                                                                                                                                                                                                                                          
210397_at 127.5 71.9 5.9 81.8 94.9 50.8 140.4 91.5 63.3 41.4 32.9 34.9 79 157.3 67.3 78.8 52.7 81.8 75.8 76.2 81.5 26.9 107.4 80 48.7 15.7 41.5 86.4 108.1 47.4 44.2 128.9 44.6 112.1 95.9 10.4 68.5 57.2 84 111.7 160.7 77 71.5 100.3 108.5 87.5 52.6 50.2 104.6 31.7 110.8 42.6                                                                                                                                                                                                                                                                                          
210398_x_at 5.5 9.9 2.3 2.8 2.1 2.7 5.5 2.7 3 2 2.4 2.1 2.7 2.9 3.7 3 3.7 3.3 10 2 4.9 3.9 2.1 3.9 3.5 1.7 2.1 3 1.4 2.1 8.9 1.6 3.2 3.2 2.2 2 4 2.6 2.2 3 3.7 6.2 2.7 2.1 4.7 3.1 2.3 3.7 5 4.3 3.6 1.4                                                                                                                                                                                                                                                                                          
210399_x_at 409.7 268.3 174.9 195.7 187.8 154 144.2 165.3 153.4 134.8 102.9 122.3 177.6 115.4 136.4 147.4 23.1 143.8 135.8 140.9 32.5 179 114.9 239 100 123.4 124.1 158.9 169.5 165.6 199.9 77.5 144.3 183.7 131.9 191.7 214.3 155.1 131.1 198.4 212.5 222.2 185 146.6 183.5 75.8 178.5 123.2 183.7 206.8 210.1 101.1                                                                                                                                                                                                                                                                                          
210400_at 19.6 6.6 6.5 11.9 4 4.6 6.6 5.7 15.8 3.8 2.5 2.9 5.3 4 4.3 3.7 4.6 5.4 4.2 2.7 5.9 4.9 4.2 6.2 3.8 5.8 3.7 4.1 2.2 4.9 5.3 2.4 3.4 3.9 7.3 4 6.5 4.5 3 5.1 5.1 6.2 4 3 3.4 2.5 3.5 5.6 7.7 5.6 5.8 3.7                                                                                                                                                                                                                                                                                          
210401_at 121.6 172.2 75 52.2 102.5 156.7 106.5 124 63.6 33 39.8 43.3 131.8 73.6 118.1 113.9 100.8 78.1 84.7 46.2 118.4 29 116.3 116.4 95.8 97.1 66.9 77.5 82.9 82.3 105.5 51 89.9 59.1 65.2 44 213.8 69.9 82.9 78.6 94 90 70.6 58.8 28.6 30.2 70.3 216.2 70.1 70.1 88.6 39.5                                                                                                                                                                                                                                                                                          
210402_at 24.3 6 9.1 4 8.3 5.7 11.5 5 16.4 10.5 11.8 4.2 5.6 2.7 13.7 2.6 5.8 14.5 7 5.9 5 6.9 3.6 6.8 3.3 6.9 3 8.6 8 4.7 4.6 2.1 4.3 3.9 3.8 4.7 10.5 3.9 5.2 6.1 7.7 6 13.9 8.8 2.2 2.3 5 19.8 4.5 5.3 13.1 4.3                                                                                                                                                                                                                                                                                          
210403_s_at 34.3 22.3 13.2 8.3 6.4 4.4 14.3 10.6 13.3 12.7 6.7 7.8 11.7 7.7 13.9 16.9 12 12.4 19.2 9.4 4.5 15.9 11 12.9 6.7 10.1 6.5 15.2 5.6 11.2 12.5 7.6 10.9 11.1 6.8 11.7 13.8 11 12.5 14 13.6 9.4 12.8 9.6 12.9 3.1 17 11.5 14.6 16.9 15 8.9                                                                                                                                                                                                                                                                                          
210404_x_at 183.6 248.7 62.5 92.4 96.1 80.4 73.6 152.6 81.6 63.7 49.7 96 79.6 90.1 88.2 77.3 126.5 101 35.8 78.2 23.1 67.1 121.8 150.5 75.6 118 55 235.5 85.6 93.8 150 63.2 42.4 137.7 46.1 77.1 90 48.8 97.2 73.8 84.6 156.9 70.7 57.2 31.7 123 74 117.3 99.4 106.2 119.2 65.2                                                                                                                                                                                                                                                                                          
210405_x_at 39.9 29.2 18.9 20.9 30.7 43 25 16.4 26 38.7 9.1 42.2 16 15.1 10.5 53.1 11.8 19.8 10.3 29.4 16.8 20.6 46.4 16.4 16.4 25.9 27.3 22.9 9.6 14.4 21.4 21.5 16.7 31.6 28.3 62.5 16.9 15.9 40.2 19.1 15.9 17.6 16.2 14.9 13.8 39.2 18.9 26.9 24.3 19.9 14.5 34.1                                                                                                                                                                                                                                                                                          
210406_s_at 402.2 329.7 264.6 613.8 253.9 469.2 296.2 563.7 560.3 430.8 679.1 902.5 645.2 499.2 219.1 341.1 324.3 252.2 353 623.8 328.9 346.8 284.2 398.1 698.2 631.5 346.8 512.5 527.7 393.1 328.6 692.8 392.7 395.9 491.3 418.2 278 815.2 490.7 458.2 313.5 334.1 951.3 332.7 400.5 716.7 352.5 364.7 363.4 599.8 509.8 658.3                                                                                                                                                                                                                                                                                          
210407_at 78.4 98.9 54.1 15.4 40.3 5.5 50.6 20.3 64.7 51.7 41.6 68.7 35.1 33 40.7 3 64.7 41.4 36.7 47.7 7.9 37.8 17.4 67.4 15.5 8 35.2 47.6 38.6 18.4 14.1 64 47.1 44.8 51.7 20.8 17.8 41.8 19.7 69.7 36.2 51.3 63.8 25.4 35.4 35.1 22.4 123.3 56.7 5.4 72.4 52.9                                                                                                                                                                                                                                                                                          
210408_s_at 8.7 24 8.1 8.1 4.3 8.3 10.9 7.8 3.1 10.4 4 4.8 8.8 8 4.6 24.5 10.1 16.5 11.3 6.6 9 6.1 11 7.7 16 7.9 5.3 10.6 2.6 8.6 53.7 8.3 4.2 7 5.9 7.8 28.9 3.8 3.6 5.1 5.7 5.3 4.6 5.7 4.3 4.1 10.2 16.9 12.2 13.6 6.3 8.1                                                                                                                                                                                                                                                                                          
210409_at 91.8 155.7 29.2 27.2 65.6 39.6 20.9 19.9 11.2 46.3 59 26.1 4.9 26.8 48.8 9.7 84.9 56.9 37.9 37.3 98.3 69.5 17.5 61.7 50.7 59.3 55.4 37.5 49.7 5.6 17.8 58.4 10.6 7.2 49 22.9 38.1 33.8 27.9 76.2 41.7 41.7 50.2 25.5 9.4 43.1 9.6 66.7 81.6 50.7 53.8 73.1                                                                                                                                                                                                                                                                                          
210410_s_at 4.8 14.3 3.4 12.2 8.9 11.3 5.4 6.7 7.8 3.3 3.1 5.5 4.2 5.3 16.8 9 5.9 12.7 10.5 6.8 15.8 4.3 4.5 7.4 13.7 37.4 18.5 4.4 27 6.6 10.9 2.4 6.8 34 3.4 12.6 3.7 2.6 7.8 3.5 8.1 5 6.3 43.5 8.3 2.7 7.9 18.8 17.1 8.6 42.3 20.9                                                                                                                                                                                                                                                                                          
210411_s_at 33.7 36.6 16.1 18.6 43.2 42.4 20.4 12.1 19.8 18.5 14.3 7.8 8.3 7.4 21 6.6 7.7 20.3 60.8 8.1 5.3 5.7 25 7.4 6.9 20.5 7.4 15 13.4 25.2 118.4 27.7 16.9 9.2 16.4 10.4 22.1 13.3 8.9 14.8 39.3 33.3 16.8 39.6 9.3 7.8 10.7 45.2 10.6 12.7 12.9 8.5                                                                                                                                                                                                                                                                                          
210412_at 252.9 164.6 92.6 99.2 115.6 84.4 119 73.1 103 72.3 59.7 56.3 92.4 49.5 83.7 54.7 102.5 110.6 68.3 80.5 101.1 75.3 66.9 144 68.1 43.6 38.4 98.7 73.5 90.3 111.4 67.9 75.7 100.6 82.7 56.2 166.9 83.6 69.9 83.3 158.3 182.5 104.1 84.3 78.7 46.3 69.8 100 153.7 115.2 109.9 82.8                                                                                                                                                                                                                                                                                          
210413_x_at 268.1 172.3 93.1 69.8 78.3 56.4 174.1 55.6 76 50.8 35.7 32.3 56.3 50.5 92.5 152.3 54.9 111.3 5.5 51 75.2 51.4 53.7 106 47.2 54.2 63.5 102.7 23.1 62.9 40.3 48.1 50.2 39.7 79.2 150.8 92.5 75 41.2 81.9 131.7 86.3 62.5 49.5 58.8 36.1 47.2 67.4 80.2 94.5 106.9 32.2                                                                                                                                                                                                                                                                                          
210414_at 188.1 114.8 85.4 85.6 48.3 68.7 89.4 58.8 105.6 48 31.5 62.7 79.5 78.3 61.1 53.3 120.4 85.6 62.2 77.4 11.7 63 69.2 118.5 43 47.3 79.7 68.2 43.1 134.2 125.5 59 66.8 97.4 68.2 67.8 58.9 94.9 70.8 99.7 84.2 26.9 81.4 60.1 73.7 35.5 63.4 139.9 103.9 127.6 61.6 39.4                                                                                                                                                                                                                                                                                          
210415_s_at 6.4 15.2 7.9 50.2 5.7 5.3 7 59.7 8.4 15 6.2 5.7 3.4 10.5 5.3 6.4 4.1 13.8 4.7 12.1 72.7 8.8 5.1 9.2 10.9 8.7 4.3 8.3 3.2 6.8 7 14.3 7.8 6.1 10.9 6.9 8.5 31.3 3 4.5 7.3 21.5 2.8 3.8 3.2 17.2 13.5 26 10.7 5.4 4.3 56.4                                                                                                                                                                                                                                                                                          
210416_s_at 72.3 95.8 41.5 56.6 82 72.9 69.9 82.3 69.9 54.4 58.7 73.9 77.4 34.2 52.9 101.8 45.6 57.8 28.6 38.7 91.7 50.3 61.1 96.6 67.7 75.6 62.2 78.2 67.4 40.5 31.9 18.3 69.5 75.4 63.6 63.5 36.5 42.7 49.1 81.5 80.6 104.3 51.7 12.9 52.8 39 47.7 120.9 74.5 78.4 96.8 58.1                                                                                                                                                                                                                                                                                          
210417_s_at 121.9 267 344.1 32.4 226.3 288.6 384.5 406.5 276 219.6 200.7 290.9 375.7 340.9 344.4 367 310 273.4 428.4 357.8 252.8 420.1 280.6 187.4 298.8 320.8 317.3 423.3 249.2 371.4 332.7 259.2 345.4 335.8 181.1 301.7 362.8 330.8 363.5 146.3 175.3 312.7 250.4 229.5 250 246.7 361.8 320.6 414.2 339.2 304.3 213.9                                                                                                                                                                                                                                                                                          
210418_s_at 164.5 160.1 374.9 278 388.3 322 291 335.4 290.3 335.8 648.4 341.2 422.4 299.4 369.7 502.2 437.7 285.6 587.4 344.7 300.9 329 403.8 309.7 476.3 347.1 430.1 343.4 398.8 391.9 375.8 418.4 364.2 241 368.7 336.2 336.3 386.6 424.4 305.6 225.3 289.9 330.3 425 331.7 407.4 221.5 372.4 252.8 288.5 208.5 413.1                                                                                                                                                                                                                                                                                          
210419_at 79 13.1 9.8 15.9 15.3 5.2 50.6 4.9 8.6 5.8 4.8 18.4 11.9 5 13.7 11.6 49.6 8.5 19.3 11.3 15.1 10.7 7.4 11.3 6.6 7.3 7.2 7.1 35.7 13.6 9.5 4.3 6.3 12.9 39 10.4 14.6 5.1 19.1 18.8 91 9.5 7.8 16.8 6.1 2.8 53.6 15.1 37.9 8.1 10.7 4.9                                                                                                                                                                                                                                                                                          
210420_at 219.9 31.2 16.3 30.8 26 36.1 48.3 24.3 47.7 34.7 23.1 35.4 52 10.2 12.4 16.1 26.5 27 38.2 25.8 12.4 33.1 19.2 50.4 40.4 6.4 14.5 31 30.9 65.9 26.8 29.5 43.1 19.1 49.8 7.7 14.4 51.2 43.5 47.8 27.9 17 30.9 6 38.8 34.3 8.6 59.3 25.9 63.2 28.2 22.7                                                                                                                                                                                                                                                                                          
210421_s_at 10.6 7 4 9.5 6.6 10.6 9.7 8 5.2 5.4 5.3 8 7.7 5.1 26.8 6.8 3.8 9.7 13.8 7.1 6.4 7.2 8.9 9.3 3.3 5.4 5.5 7.5 3.1 8 16.5 5.4 7.1 10.8 3.8 7.3 16.2 4.3 4.4 6.4 7.3 13.6 4.2 8.9 8.2 3.2 12.1 53.2 7 7.2 9 3.8                                                                                                                                                                                                                                                                                          
210422_x_at 492.6 317.4 274.2 407.8 261 315 401.7 241.1 112.8 184.5 52.2 103.3 322.3 210 275.5 231.2 185.8 255.3 337.7 91.7 207.5 340.7 195.6 348.4 115.1 215.2 169.4 113.4 146.6 273.7 284.1 109.2 325.3 216.9 80.3 220.9 370.1 140.8 105.9 86.8 331.7 241.8 148 138.4 229.8 80.4 125.6 165.2 485.6 321.6 372.9 85.7                                                                                                                                                                                                                                                                                          
210423_s_at 161.4 198 126.1 87.2 91.9 100.3 189.6 120 133.9 81.4 30.9 79.3 121.8 75 106.6 87.8 91.5 104.3 114.5 84.7 60.5 83.3 68.5 144.4 60.1 63.2 92.9 101.1 49.4 78 43.5 52.8 120.4 125.4 71.2 106.8 127.4 64.9 89 102.7 133.6 197.8 109.3 83.1 95.5 47.6 80 137.8 193.6 167 133.9 55.4                                                                                                                                                                                                                                                                                          
210424_s_at 180.4 205.7 190.1 32.8 14.6 122.5 139.7 90.8 54.5 13 6 17.9 70.3 91.7 15.7 84.1 93.7 37.8 31.4 71.7 111.5 109.5 14.6 62.7 59.1 119.9 15.9 52.6 60.9 18.3 22 5.4 60.5 14 11.5 39.8 134.6 70.7 67.7 10.3 21.9 18.1 77.1 15.5 102.7 47.6 60.2 37.9 138.4 20 117.5 53.2                                                                                                                                                                                                                                                                                          
210425_x_at 223.3 385.9 307.6 199.8 161.9 382.7 370.2 229.2 173.9 134.8 72.8 141.8 221.6 258.5 200.6 282.3 266.9 375.8 174.3 188.6 148.8 307.7 191.6 256.8 174 520.8 195.9 228.7 338.5 242.9 236.2 113.7 193.5 253.8 180 285.8 486.7 177.2 121.3 111.1 245.9 250.5 256.1 238 363 52.1 188.6 243.8 320.2 211.5 281.4 191.7                                                                                                                                                                                                                                                                                          
210426_x_at 8.6 124.8 28.7 7.4 6.9 29.9 9.3 41.6 46.6 16.4 33.9 34.5 31.2 9.5 59.4 31.6 59.3 16 10 23.7 24 25.9 20.3 63.9 12.7 11.4 33.3 43.3 28.2 56.5 11.5 36 36.6 39.8 74.6 26.8 24.4 20.8 24.3 62.7 63.6 25.2 50.3 24.1 8.8 12.3 13.8 46.8 14.9 17.5 26.2 43.1                                                                                                                                                                                                                                                                                          
210427_x_at 1180.7 1121.4 2914.8 1852.4 1145.5 1638.5 1360.2 1584.6 1676.1 875.7 2119.5 1212.1 1694.6 2650.8 1465 2916.7 2657.6 1850.4 2299.9 1106.5 2501.2 3015.8 1600.5 2093.3 2099.4 1324.9 1665.2 1259.9 3076.4 1684.3 1658.5 2965.6 2132 1428.9 3100.8 2064.2 1854.5 1072.4 1917.6 2885.6 1995.7 1186.6 1421.8 2194.5 3560.7 2574.6 2635.5 1285.4 1132.6 1496.8 1114 1628.1                                                                                                                                                                                                                                                                                          
210428_s_at 256.8 445.7 168.3 115.1 265.7 218.2 321.7 277.5 345 312.4 257.1 469.7 182.4 318.2 230.8 363.9 253.9 381.4 447.4 407.6 218.1 195.8 229.4 337.1 399.8 268.4 437.7 522.5 144.6 189.2 340.3 332.2 201.4 225.2 207.3 245.4 342.3 316.2 510.5 199.1 248.9 252.9 222.4 257.9 226.3 324.6 167.2 413.4 365.4 290.2 171.2 229.6                                                                                                                                                                                                                                                                                          
210429_at 18.3 68.3 30.5 31.6 34.6 5.3 16.7 28.3 4.7 21.6 9.3 6.8 18.7 1.5 9.2 8.9 9.7 12.7 44.8 7.7 9.9 39.6 16.5 2.9 11.5 1.2 8.3 24.1 6.6 5.5 51.2 0.9 19.1 17.2 25.3 25 38.4 9.8 17.7 28.4 5.5 7.1 31.5 8.8 28.7 4.5 17 8.1 9.8 15.8 7 23.1                                                                                                                                                                                                                                                                                          
210430_x_at 52.4 47.7 20.5 35.4 25.8 25 34.3 26.4 26.4 18.3 50.9 17.9 31.8 22.1 33.4 53.4 24.2 42.8 20.4 43.5 11.1 31.2 41.2 29.7 57 34.6 22.1 31.3 17.7 28.6 30.1 8.6 46.7 23.6 18.2 24.5 38.2 12.5 28.6 22.4 32.1 40.2 24 18.9 23.7 25.3 24.3 24.1 11.7 32.5 39.2 20.8                                                                                                                                                                                                                                                                                          
210431_at 15.7 9.9 8 7.2 10.1 9.4 7.2 10 10.3 7.4 7.8 10.6 9.3 8.8 6.3 11.4 5.4 8 8.7 7.6 14.6 18.2 11.2 9.9 7.6 5.9 6 10.8 3.5 14.8 12.8 5.4 13.5 8.2 6.6 6.2 7.4 9.1 7.3 7 10.6 8.9 6.9 7.8 5.5 7.4 15.8 17 7.4 5.3 6.5 7.5                                                                                                                                                                                                                                                                                          
210432_s_at 18.2 2.5 23.2 7.4 4.4 17.6 1.4 2.3 4.3 2.1 1.4 2.3 3 3.5 1.9 2 12.1 2 8.3 3.1 8.9 4.9 8.8 3.3 3.8 2.9 1.3 4.2 2.5 3.6 5 2.6 1.7 6.9 2.6 3.9 1.9 2.6 2.8 16.8 2 13.1 3.4 3.3 2.1 2.7 1.6 5.7 2 5.4 1.6 3.5                                                                                                                                                                                                                                                                                          
210433_at 13.2 3.6 8.1 3.8 2.6 2.6 10.9 4.7 6 1.8 1.6 2.7 5.8 0.9 2.6 1.6 5.5 6.6 2.2 4.5 3.3 2.3 3.9 1.7 5.6 5.5 5 2.9 1.5 5.9 6.7 2 6.6 2 4.5 6 3.3 1.9 1.6 2 2.7 3 2 5.1 2.3 3.5 2.6 7.2 6.1 3.1 5.4 2.5                                                                                                                                                                                                                                                                                          
210434_x_at 1608 1454.5 1449.3 2523.7 1507.3 1562.4 1409.5 1797.5 1996.1 2300.4 3444.1 1976.1 1630.3 1398.2 1540.5 1671.2 1402.5 1582.2 1592.9 2208.9 1967.5 1568.8 1629.5 1496.3 2478.1 1745.7 2347.7 1787.2 2382.8 1728 1617.7 2025 1448.1 1720.1 2145 1332.7 1444.1 1309.4 1769.9 2190.6 1512.4 2231 1941 1868.8 1649.5 2207.3 1914.9 1407.3 1642.9 1559.6 1991.8 2299.2                                                                                                                                                                                                                                                                                          
210435_at 26.1 4.5 3.6 7 3.1 2.9 36.5 1.9 19.3 11.8 0.8 3.6 4.1 9.6 1.9 2.2 5.6 12.9 4.6 4.3 9.9 4.4 7.9 3.7 12.9 1.2 3.2 5 4.5 4.9 32.4 1.8 16.2 6.3 17.1 3.5 4.2 17.8 3.5 3.6 1.4 12.9 2.8 9 2.4 2.3 2.8 3.8 7.9 4.6 2.9 8.6                                                                                                                                                                                                                                                                                          
210436_at 282.7 190.4 114.7 92.2 66.6 107.3 77.5 84.6 137.1 80.7 45.4 61.1 97.2 45.6 79.2 50.3 94.2 104.1 103.9 77 29.9 104.3 70 88.6 45.1 32.8 56.5 103.2 61.9 96.9 83 65.2 84.3 72.3 97.4 76.9 142.8 102.3 75.2 125.1 186.2 137.8 111.2 56.1 123.2 35.4 80.7 99.6 153.2 126 78 56.9                                                                                                                                                                                                                                                                                          
210437_at 97.5 44 25.1 17.2 6 11.9 37.9 19.3 11.7 11.7 16.9 8.4 19 18.1 10.7 47.1 13 63.2 59.9 31.7 87.2 56.1 21.4 7.3 34.1 23.2 7 20.1 3.6 8 20.3 6.9 10.2 7.9 11.3 40.1 43.1 24.2 13.2 13.4 21 41.6 28.1 12.6 14.6 23 14.2 55 6.6 14 11.4 11                                                                                                                                                                                                                                                                                          
210438_x_at 267.7 227.2 305.6 208.5 331 348.5 266.2 209.8 312.5 505.6 654.5 257.8 323.4 385.9 461.7 219.9 311.2 352.1 360.3 402.4 308.3 346.8 318.5 375 449.9 354.5 392.1 338.6 379.9 366 328.3 756.8 386.2 340.9 568.5 262.5 266.4 515.3 523.8 571 320.2 269.7 541.8 292.1 318.5 519.8 316.4 348.4 353.1 292 422 471.6                                                                                                                                                                                                                                                                                          
210439_at 6.4 7.5 9.2 12.5 4.7 2.3 7.9 4.1 9.5 45.2 1.4 5.8 6 3.3 6.2 2.2 7.3 7.4 14 9.5 15.1 6.5 5.8 11.5 3.2 4.7 5.1 2.9 3 7 7.6 2.3 11.8 13.4 3.3 10.5 2.7 5.7 3.1 6.5 16.8 5 8.9 4 9.2 14.4 3.4 4.7 6.4 5.6 11.4 11.5                                                                                                                                                                                                                                                                                          
210440_s_at 121.4 49.7 14.9 22.4 12 76.6 50.4 23.4 58.6 54 20.7 36.3 54.7 9.9 53.8 10.5 64 74.7 15.1 49.6 56.9 36.1 31.7 34 30.3 56.1 35.8 67.6 14.9 50.6 60.1 18.8 39.1 60.8 36.4 39.2 16.6 88.3 28.5 52.9 69.2 48 58.3 11.5 16.5 25.9 29.5 14.6 89.2 41.1 28.6 35.4                                                                                                                                                                                                                                                                                          
210441_at 65.4 28.3 22.1 10 28.6 8.3 18.1 52 30 18.1 9.8 12.6 46.4 24.1 35 30.8 18.2 8.5 27.8 22.1 8.6 17.7 25.5 18.9 8.7 6.6 18.6 37.4 7.3 36.2 12.5 9.8 8.2 58.6 7.7 63.9 58.5 15.8 33.5 9.6 66.9 25 39.5 12.3 11 29.8 34.5 14.3 20.2 23.8 11.9 7.3                                                                                                                                                                                                                                                                                          
210442_at 39.1 28.5 22.7 17.2 16.6 16.1 25.3 17 9.6 13.6 4.8 8.4 17.2 13.3 23.2 15.8 15.9 20.1 15.5 15 16.5 16.4 10.6 15.6 7.3 9.2 16 19.8 7.8 11.1 8.4 6 18.9 23.8 14.4 26.8 27.1 14.4 13.4 10.3 20.3 20.9 22.8 8.6 14.5 4.5 14.4 22.3 24.6 20.7 19.1 5.7                                                                                                                                                                                                                                                                                          
210443_x_at 172.5 226.6 177.6 121.3 165.1 111.9 196 197.7 120.3 117 125.8 133.7 108.7 124.2 267.3 118.6 132.9 207.6 177.8 154.5 48.7 218.7 141 121.1 145.1 44.8 226.2 149.3 71.8 189.2 126.2 88.9 99.9 134.7 107.5 187.9 234.4 119.7 129.8 137.9 184.7 161.8 63.9 151.3 142.4 133.5 191.2 101 142 251.2 176.2 130.9                                                                                                                                                                                                                                                                                          
210444_at 176.4 150.8 90.3 73.5 73.7 53.6 112.6 63.4 83.8 85.7 53.2 62.5 80.6 56.8 62.5 78.1 143.9 26.4 61.6 96.7 14.2 104.5 76.4 82.7 27.4 44.9 98.6 108 11.6 62.7 87.1 43 86.9 74.4 79 77.3 164.9 61.6 56.8 88.3 96.5 120.6 67.2 51.7 87.4 35.9 65.8 67.2 98.8 119.3 83.2 26.2                                                                                                                                                                                                                                                                                          
210445_at 7.3 7.3 5 9.9 2.6 2.9 4.2 3.5 5.1 2.6 1.7 2.8 2.8 4.1 4.6 2.6 3.6 3.7 3 2.8 3.5 3.9 2.5 3.5 6.9 2.7 3.6 4.3 1.8 4.8 3.3 1.6 3.6 5.4 2.8 2.6 6 3.2 2.5 2 8.9 3.6 2.7 4.1 2.8 2.2 5.2 4.7 6.5 3.9 4.4 2.2                                                                                                                                                                                                                                                                                          
210446_at 44.1 21.1 40.5 13.6 33.6 19.8 20.3 37 30.6 63 35 31.7 49.3 36.4 30.9 18.1 20.8 54.3 39.9 36.1 44.8 14.8 11.9 39.6 15.6 56.3 55.6 15.6 12.8 27.8 20 6.5 13.5 7.4 30.9 39.4 30.2 22.1 9 57.8 57.4 41.1 27 12.9 43.5 21.4 10.1 23.9 14.5 31.4 35.9 8                                                                                                                                                                                                                                                                                          
210447_at 95.2 41.3 16.5 22.4 27.1 6.1 29.7 21.4 35.4 36.2 25.2 25.2 21.3 19.3 24.2 11.2 42 24.8 24.8 29.9 20.9 34.8 20.9 8.2 12.7 14 20.4 41.6 17.8 28.6 9.3 20.5 34.8 29.9 18.2 19.3 47.4 18.3 16.4 36.1 37.7 7.6 34.6 2.1 17.3 16 23.9 18.4 35.4 26.7 5.4 19.9                                                                                                                                                                                                                                                                                          
210448_s_at 24.6 20.1 22.3 25 12.7 15.5 21 20.3 12.9 30.7 11.1 14.4 8.4 22.2 62.5 51.7 146.1 21.9 30.4 38.3 20.2 15.4 49.2 19.8 12.5 16.2 15.8 74.1 8.2 14.9 32.4 7.3 26.7 20.3 9.7 69.4 19.4 12.1 11.4 15.1 8.7 18.8 12.7 12.5 14.5 11.8 15.4 10.4 21.1 16.2 27 46.8                                                                                                                                                                                                                                                                                          
210449_x_at 78.1 188.7 79.1 65.8 92.7 23.4 175.6 132.4 63.4 80.4 55.3 103.1 104.9 114.5 76.8 79.8 40.5 36.6 105 120 103.1 106.2 67.3 107.8 75.5 112.6 73.5 100.7 51.1 70.4 63.5 56.2 161.3 91 81 101.4 103.4 92.1 96.2 90.9 97.8 118.3 100.4 44.8 77.1 61.2 164.5 97.1 177.8 78.9 127.7 88.7                                                                                                                                                                                                                                                                                          
210450_at 7.6 2.7 41.5 5.6 6.6 22.3 43.3 3.3 9.6 7.7 10.2 2 32.1 1.3 5.5 4.2 1.4 1.4 24.6 2.1 5.1 7 11.6 2.4 1.3 4.2 3.8 13.4 2.6 7.2 13.2 3.6 3 3.6 3.2 24.9 14.1 1.5 2.8 15.3 12.9 4.4 14.8 0.7 3.2 2 3.6 1.2 24.1 27.8 2.1 11.9                                                                                                                                                                                                                                                                                          
210451_at 23.1 14 5.2 5.5 38.5 4.5 7.2 10 7.1 10.7 6 17.1 6.1 9.2 10.7 3.9 5.6 10.1 38 6.1 10.5 14.1 44.1 19.8 4.9 9.1 14.8 8.4 6.4 17.7 9.6 5.9 6.5 7.2 3.4 4.1 9.7 7.3 3.3 10.3 11.8 13.9 4.8 12.5 7.2 4.2 11.7 9.7 17.8 13.1 9.2 8.1                                                                                                                                                                                                                                                                                          
210452_x_at 24 29.1 10.4 22 26.3 25.2 13.8 18.8 21.6 12.4 38 17.9 19.6 21.4 9.9 14.7 24.3 32.1 21.8 6 18.7 11.9 55.9 70.9 60.3 15.1 14.5 23 139.7 22.6 27.2 119.3 6.4 26.3 15.2 21.2 15.3 15.8 17.4 24.1 170.2 52.1 21.1 21.2 13.4 13 15.9 27.9 27.7 14.9 166.8 13.6                                                                                                                                                                                                                                                                                          
210453_x_at 1752.6 1038.8 2035.3 4142.2 2309.9 1536.9 1436.7 1956.5 2723.7 3229 3436.6 2084.6 2137.6 2021.9 2285.4 2364.5 2330.6 1903.7 2011.9 2212.2 2433.1 1946.4 2265 2000.7 2443.4 2137.2 2582.7 2084.7 2939.4 1812.2 2097.6 2669.6 2316 1849.8 3173.6 2006.5 1839.5 3063.7 2006.6 3922.3 2236 2217.7 4001.4 2459.2 1722.1 3258.2 2448.1 1369.3 1593.3 2149.5 2366.6 2417                                                                                                                                                                                                                                                                                          
210454_s_at 67.9 25.7 24.4 63.8 16.9 8.6 12.6 14.7 15.3 7.6 7.9 6.4 11.3 16.6 16.7 7.7 38.3 14.2 7 6.9 5.8 12.7 5.7 12.8 6.4 20.9 12.6 14.5 14 8.8 62.3 49.7 14.8 35.3 16 11.6 8.9 15.3 13.7 13.2 13.9 13.9 14.4 13 22.6 11.3 15.7 13 15.3 17.8 34.2 9.7                                                                                                                                                                                                                                                                                          
210455_at 81.4 4.4 15.1 6.1 33.5 7.2 6.7 47.7 29.8 5.8 11.9 29.7 7.8 24.5 9.7 10.7 3.7 39.2 5.3 28.8 8.3 54.9 3.1 20.7 12.8 39.2 4.3 40.7 17.1 5.9 37.9 16.5 35.7 4.5 10.5 28.2 20.3 9.6 19.9 24.2 9.2 6.2 28.6 21.1 4.8 25.9 25.9 11 16.2 2.4 34.8 10                                                                                                                                                                                                                                                                                          
210456_at 75.2 14.5 46.5 12.1 30.6 16.8 138.2 64.3 18.7 8 14 22.2 10.8 7.9 10.8 105.3 104.7 20.1 45.2 19.3 51.5 118.6 69.1 68.7 50.5 6.2 63.4 10.9 64.6 15.7 61.3 22.8 61.4 53.6 17.5 11.1 64.4 22.8 12.8 13.9 19.5 12.7 11.2 72.1 54.5 59.1 79.5 50.7 13.7 19.4 61.1 6.9                                                                                                                                                                                                                                                                                          
210457_x_at 32.7 17.5 6.2 8.3 5.8 5.8 21 4.9 9.4 6.2 18.1 13.5 25.7 4.1 16.2 3.5 12.5 9.6 15.1 13.7 9.8 5 5 10.2 4.7 4.3 4.9 8.1 4 5.8 32.9 4.3 6.3 5 13 4.4 21.6 9.2 6.2 10.7 11 16.2 7.7 8.4 13.6 3.9 6.2 12.4 10.8 7 6.4 6                                                                                                                                                                                                                                                                                          
210458_s_at 30.1 4.3 3.7 3.8 13.8 20 9.6 3.4 13.4 18.7 7.2 19.3 19.2 27.9 5.5 9 2.2 1.6 6.1 31.9 11.6 38.4 0.8 40.1 3.1 27.6 2.6 3.3 16.7 13.6 2.7 20.3 3.6 7.5 11.7 24.2 29.8 23.2 14.9 9 5.8 9.7 16 1 10.1 18.3 20.4 4.3 24.5 26.2 35.8 16.1                                                                                                                                                                                                                                                                                          
210459_at 28.6 15 7.6 7 6 9.7 53.8 55.4 37.6 4.7 50.4 26.7 63.3 4.8 10.3 4.9 8 9.1 4.9 5.2 13.8 10.4 20.7 12.6 46.3 16.4 8.1 18.4 4 7.9 8.1 3.5 8.1 5.9 13.7 5.2 8.3 14.4 3.8 26.5 6.9 19.2 12.7 5.8 12.8 5.8 5.6 16 13.3 31.8 7 14.7                                                                                                                                                                                                                                                                                          
210460_s_at 79 78.3 321.2 440.6 509.5 281.8 283 360.1 204.9 231.6 556.9 282.1 269.1 375 317.9 561.9 353.7 423.1 411 296.7 330.4 370.5 473.9 102 412.9 328.9 524 268.8 395 251.9 315.7 339.2 236.3 252.7 430.4 457.5 214.7 499.9 372.1 517.2 235 250.8 354.2 458.3 241.8 449.4 219.1 218 214.4 296.3 168.7 302.1                                                                                                                                                                                                                                                                                          
210461_s_at 173.5 81.3 30.4 32.9 52.1 44.1 48.7 34.7 43 38.3 11.9 35.9 18.1 33.2 35.6 26.3 98.3 48.4 44.2 26.2 28.8 51.7 12 25.8 36 21 24.7 56.6 33 46.9 59.5 30.5 98.5 48.1 57.3 29 102.3 39.5 35.1 36.3 63.9 39.8 56.7 32.5 44.1 37 24.2 57.8 34.1 16.3 43.9 32.5                                                                                                                                                                                                                                                                                          
210462_at 12.4 8.4 1.8 9.4 8.2 3.4 5.4 11.3 5.5 3.8 3.9 1.9 4.4 3 3.7 1.9 5.9 10 5.6 3 119.6 5.2 3.4 26.4 2.3 5 1.6 5.7 10.3 4.1 7.4 1.9 4 3.6 4.7 5.8 3.3 4.2 3 3.8 4.6 4.2 4.6 5.4 1.9 3.4 4.4 10.7 6.3 4.1 7.3 4.9                                                                                                                                                                                                                                                                                          
210463_x_at 7.3 71.5 13.7 13.6 55.9 38.9 70.2 74.5 4 24.4 44.9 33.8 61.2 35 132 44.4 66.2 102 14.5 38.8 133.9 80.1 67 51.1 51.3 3.8 97.9 105.1 73.1 100.3 17.4 9.2 12.9 43.3 64.6 12.7 61.6 51.7 51.8 23.9 39.9 9.6 12.2 99.8 22.1 18.5 65.3 69.2 54.8 63.1 10.2 36.9                                                                                                                                                                                                                                                                                          
210464_at 75.3 12 1.6 11.7 20.4 5.9 18.2 14.8 11 4.4 13.1 15.6 22.5 3.3 27.9 4.4 31.7 4.1 4.9 17.4 12 5.8 6.1 10 7.2 19.3 2.8 47.2 9.4 4 44.8 8.9 14.9 19 3.8 1.2 8.5 18.6 10.2 33 47.4 5.2 22.9 28.1 10.1 2.5 16 5.4 46.3 25.7 44.2 3.5                                                                                                                                                                                                                                                                                          
210465_s_at 86.8 60.8 38.4 71 41.3 57.5 47.7 45.3 68.1 51 39.1 59.6 72.3 68.6 63.4 18.8 66.9 47.9 48.2 47.9 42.7 63 31.3 66.7 76.6 60.8 29.8 62.6 86.1 57.2 35 57.8 70.8 64.1 34.3 37.9 56.5 55.3 54 63 44.1 43.8 58.7 15.9 23.1 46.1 65.8 51.3 33.2 61.6 53.2 42.7                                                                                                                                                                                                                                                                                          
210466_s_at 333.9 265.6 252.4 392.5 426.9 249.7 255.6 284.4 723.6 826.5 883.3 414.1 316.5 162 395.5 228.4 337.8 504.8 181.1 644.6 207.7 214.8 476.9 578.7 580.3 519.5 195.3 686.7 385.9 285.5 240.7 455.5 216.9 341.7 547 224.2 235.7 573.1 329.6 333.9 427 345.3 443.2 437.4 241.3 720.7 323 391.9 217.8 339.7 255.8 594.2                                                                                                                                                                                                                                                                                          
210467_x_at 163.4 87.9 33.8 68.6 55.5 39.9 63.6 28.4 75 51.9 35.5 50.3 64.1 12.1 57.7 39.4 54.1 50.6 19.1 39.7 50.1 44.1 32.1 88.4 23.9 26.5 35.2 87.4 53.2 54.7 72.3 26.4 31.5 44.3 42 24.5 109.2 46.8 31.5 65.7 63 68.9 53.3 18.7 45.9 18.2 45.2 46.7 70.5 70.2 47.3 15.9                                                                                                                                                                                                                                                                                          
210469_at 183.9 171.1 162.3 110.2 153.7 205.5 142.6 149.3 90.6 53.5 57.1 60.5 115.1 142.7 252.1 153.9 127.5 203.3 129 65.8 358.6 123.6 147.1 163.7 52 126.6 107.8 103.1 132.9 222.7 151 68.1 103.7 193.2 132.1 70.4 176.2 61 65.1 76.3 126.3 133.6 103.7 196 243.2 57.2 137 220.7 159.1 58.2 175.6 76.5                                                                                                                                                                                                                                                                                          
210470_x_at 66.8 287.4 363.3 19.4 87.5 325 448.2 328.4 472.7 340.4 215.9 552.1 247.2 335.2 223.3 176 113.8 231.4 67.1 987.6 165.8 225.2 172.4 298.5 558.7 492.9 236.1 616.7 281 311.7 302.8 273.1 300.6 324.6 205 99 49.9 695.4 440.7 198.1 105.9 44.7 400.5 83.6 140.8 289.6 273.6 209.1 300.1 177.3 180.3 360                                                                                                                                                                                                                                                                                          
210471_s_at 125.8 82.3 100.6 95.9 142.8 90.9 253.5 103.8 72.8 29.3 35.2 83 63.4 202.8 42.9 151.7 183.3 94.4 108.6 45 95.9 162.3 81.2 107.5 68 73.3 119.4 107.5 61.6 164.4 87.9 115.5 100 89.8 409.2 115.8 258.5 75.1 203.1 57.6 79.5 134.6 181.5 124.9 116.8 76.6 125.2 97.2 82.6 96.7 89.7 16.8                                                                                                                                                                                                                                                                                          
210472_at 36.5 54.4 66.3 8.6 62 41.8 20.9 22.4 50.4 35.7 27.1 54.6 62.3 41.8 13.1 29 47.8 13.7 34 30 44.9 18.7 87.4 61 29.5 20.7 5.5 37.1 29.4 43.1 90.8 17.9 55.6 39.6 13 11 59.9 16.2 29.1 26.8 53.8 68.9 34.2 9.9 23.2 29.6 90.6 6.2 13.3 64.3 48.8 21.1                                                                                                                                                                                                                                                                                          
210473_s_at 153.4 244.8 200.7 145.4 215.5 169.5 134.4 168.7 143 169 125.2 93.9 175.3 109.3 169.2 88.8 196.6 146.6 107.2 106.4 167.7 121.8 145.8 181.2 172.5 168.7 129.1 168 140.6 151.9 168.9 111.4 143.4 186.6 177.9 129.2 170.9 113.6 159.5 135.9 194.1 130.4 144 144.3 135.9 138.6 152.5 174.7 157.7 152.7 207.8 127.8                                                                                                                                                                                                                                                                                          
210474_s_at 4.5 18 35.1 7.6 2.4 27 8.6 39.3 41.1 5 14.8 5.9 29.2 30.2 34.4 52.3 8.2 16.3 25 29.8 61.1 43.1 22.7 6.2 13.6 39 27.8 42.7 32.5 2.9 20.7 32.5 18.9 20.2 30.2 43.1 46.6 5.3 8.1 18 20.7 12.2 8.1 40.6 24.8 6.3 2.4 43.4 8.9 41.3 3.3 2.5                                                                                                                                                                                                                                                                                          
210475_at 26.3 8.2 7.3 17.1 6.9 11.8 11.1 7.7 9 6 7.7 8.3 11.5 6.6 7.6 8.4 11.1 11.3 7.7 6.2 30.9 3.8 12.2 34.7 6 3.1 4 11.8 4.6 10.5 38.1 3.9 12.8 10.5 7 7.8 8.3 4.7 7.4 6.9 9.6 10.7 7.1 7.4 9 5 11.2 14.7 8 14.2 10.4 6                                                                                                                                                                                                                                                                                          
210476_s_at 31.3 8.8 7.5 16.6 7.9 17 14.8 12.4 6.8 10.9 9.3 21.5 14.3 3.9 12.1 9.7 4.8 8.5 13.5 17.9 17.1 8.9 8 10.1 6.1 14.2 7.5 11 8 8.7 8.1 8.9 7.3 6.4 6.7 10.1 16.2 5.3 6.2 5.3 17.7 9.6 7.7 7.3 10.6 4.4 8.4 15.7 8.6 12.1 6.8 14.3                                                                                                                                                                                                                                                                                          
210477_x_at 39.2 27.1 33.5 11.6 17.3 55.1 24 5.5 91.8 48.1 19.7 39.3 67.1 24.4 26.5 39.1 71.6 74.7 16.5 47.5 95.3 55.4 4.6 130.3 54.3 81.7 39.9 40.4 40 21.1 57.4 51.2 47.1 12.4 80.2 11.8 12.2 77.2 60.3 86.1 9 19.1 68.6 4.2 36.7 38.3 35.3 56.2 69.4 9.4 16.7 43.2                                                                                                                                                                                                                                                                                          
210479_s_at 82.2 93.8 31.2 25.9 31.7 37.6 36.4 34.1 42 52 24.2 39.7 57.7 28.5 18.2 33.1 7.6 41.8 22.4 34.4 25.2 64.9 32.5 37.6 22.5 31.3 33 51 20 61 8.6 29 45.6 63.7 58.3 35 27.9 30 30.3 66.9 58.4 35.5 43.1 29 63.2 23.8 49.9 57.9 49.8 39.5 38.7 30.8                                                                                                                                                                                                                                                                                          
210480_s_at 12 270.3 83.3 57.4 9.8 83.4 282.1 93.4 460.1 148.1 11.9 86 453.3 52.7 70.2 12.1 10 198.5 4.7 129.2 15.9 100 17 120.2 110.2 262.1 24.2 535.6 93.2 17.9 205.8 4.4 197.1 80.9 42.3 16.2 15.6 721.5 34.4 13 12.4 10.1 378.1 3.7 16.1 13.9 105.2 22.1 61.1 124.3 97.4 411.7                                                                                                                                                                                                                                                                                          
210481_s_at 57.1 20.4 6.3 19.6 20.2 12.8 18.5 13.8 13.6 9.7 8.5 9.2 15.2 4.2 17.7 3 11.7 18.5 13.8 11.6 25.9 7.6 2.4 9.6 15.4 8.3 8.4 8.6 7 6 25.3 7.3 12.2 6.3 12.8 4.2 22.5 12.4 4.1 9.2 4.7 26.9 11.6 5.4 5.7 2.8 15.7 21.3 18.7 21.9 5.6 8.4                                                                                                                                                                                                                                                                                          
210482_x_at 19.5 72.3 40.6 12.6 109 18.1 22.4 20.5 20.7 20.2 29.3 63.6 21 87.1 7.7 76.4 30.9 5.8 52.8 59.8 89.4 6.6 34.6 16.4 60.9 30.7 134.6 80.7 66.4 14 61.6 30.3 30.9 7.3 12.7 14 20.6 22.4 47.3 75.4 14.8 7.6 21.8 82.4 18.6 39.7 21.5 16.2 28.8 12.1 26 38.7                                                                                                                                                                                                                                                                                          
210483_at 35.2 10.7 9 55.5 5.2 17 29.1 8.5 40.2 3.6 20.4 35.5 7.8 21.5 5.2 5 8.4 11.2 9.6 15.6 9.4 29.9 18.6 4.5 8.6 2.8 13.4 5.3 4.2 11.1 24.3 7.7 7.2 8.1 9.1 5.6 12.1 16.6 3.8 8.1 8.2 42.9 9.4 4.2 14 5.6 7.6 16.7 5.6 43.9 7.8 13.9                                                                                                                                                                                                                                                                                          
210484_s_at 26 42.9 12.1 16.5 11.8 45.3 15.4 34 59.9 22.6 23.1 11.7 12.5 32.9 12 11.7 13.6 18.2 7.1 14.2 8.4 18.6 11.7 15.4 9.5 29.1 18 16 35.1 11 86.1 7.5 6.6 25.7 16.6 17 12.9 12.3 10.5 13.5 80.1 14.9 8.7 10.4 16.6 6.8 8.3 23.2 12.1 17.3 10.3 7.2                                                                                                                                                                                                                                                                                          
210486_at 17 74.3 6.1 21.4 21.9 9.3 31.1 36.2 37.6 5 3.3 33.7 73.3 49.3 62.6 30.3 13.8 17.7 13 18 56.3 10.8 39.2 14.4 34 43.6 12.6 32.9 5.9 29.2 66.3 6.2 48.4 13.1 69.1 41.5 21.5 22.9 8.5 40.4 18.4 17.8 11.1 34 48 16.2 22 23.2 34.1 16.9 8 35                                                                                                                                                                                                                                                                                          
210487_at 5.4 10.2 4.7 5.6 14.6 6.5 8.4 8.9 9.6 6.4 6.3 6.4 8.3 5.5 9.2 4.6 15.3 10.1 7.7 5.4 53.1 3.7 6 12.2 8.8 7.4 14.5 8.1 6.4 8 22.1 3.8 7.5 25.8 8.6 8.8 9.4 13.5 4.7 8.3 10.9 13.6 12.2 5.9 5 5.9 38.8 24.7 8.9 7.2 4.6 11.8                                                                                                                                                                                                                                                                                          
210491_at 48.6 36.5 23.6 6.8 4.6 19.1 29.4 19.4 35.1 19.4 15.2 3.7 28 10.5 8 1.7 13.9 7.4 48.4 14.5 1.5 17.7 9.7 47 10.5 7.5 2.4 27.4 14.4 15.3 22.3 8.9 22.7 25.5 3.1 6.4 38.4 20.1 8.2 18.4 6.6 35.1 29.1 20.8 2 24.3 9.8 15 9.1 8.6 26.2 5.6                                                                                                                                                                                                                                                                                          
210492_at 107 60.6 6.9 5.5 45 5.3 3.7 44.3 13.8 15.3 11.6 13.9 5.9 16.3 3.7 17.1 34.1 7.9 6.9 19.1 3.7 28.5 7.2 11.6 32.1 12.7 13.7 4.6 13.7 15.6 2.7 21.7 3.6 29.6 5 25.6 14.1 21.9 15.6 7.3 6.3 5.6 39 1.9 17.8 11.6 18.9 27.4 4.8 37 2.9 4.6                                                                                                                                                                                                                                                                                          
210493_s_at 172.4 45.9 41.8 8.2 35.1 9.9 66.3 12.3 50.8 31.6 19.9 25.8 25.1 26.2 31.4 27.1 11.2 45.2 9.7 24 69.8 48.5 31.1 79.1 40.9 17.7 17.6 35.1 29.6 40.6 31 23.6 9 36 22.3 28.6 44.7 33.7 29.7 53.9 81.1 4.2 36.3 19 16.5 19.2 12.7 50.1 8.2 41.4 44.7 30                                                                                                                                                                                                                                                                                          
210495_x_at 481.4 1297 1294.3 1464.2 1762.7 2204.3 961 909.7 970.8 1103.7 841 1042.7 1383.5 1300.7 1086.2 1290.7 2459.7 1286.5 1012 3336.1 1606.5 2144.4 1389.6 706 1286.8 2398.9 1396.5 702.5 2336.9 1506.1 1632.6 900.4 1756.6 1427.6 1054.1 1790.4 1650.7 1048.8 1057.7 1049.5 1064.6 1399.9 897 1606.2 4265.7 1500.6 1444.7 1868 710.8 1330.7 735.8 1320.2                                                                                                                                                                                                                                                                                          
210496_at 6.2 31.3 4.2 87.1 5.3 2.5 4.8 10.9 17.3 23.5 13.8 3.8 26 1.6 28.5 2.9 37 4.4 35.8 1.9 10.5 30.8 3.1 44.9 1.4 17.8 30.4 2.7 2.8 27.7 38.3 1.5 26 7.7 1.9 0.4 44.6 2.8 2.5 4.3 5 6.3 1.9 11.1 9.1 2.3 17.9 8.9 30.8 5.4 10.3 3.1                                                                                                                                                                                                                                                                                          
210497_x_at 47.5 11 13.7 17.9 6 12.6 14.2 13.4 19 64.1 5.4 12.3 9.3 7.7 14 9.7 20.3 16.6 27.6 14.2 10.9 10.1 24.3 15.3 12.2 9 9.4 13.7 10.5 9.4 8.6 9.8 12.2 12.7 14.9 44.9 18.5 15 10.1 5.1 10.9 11 12.5 11.2 16 9.3 15.6 13.1 29.9 27.7 11.1 6.3                                                                                                                                                                                                                                                                                          
210498_at 66.8 14.9 10.2 22.8 37.5 26 19.8 31.5 11.8 3 18.3 21.1 57.3 22.3 26.5 5.3 50 26.6 29.8 5.2 22.6 1.9 13.2 2.1 16.2 15.5 13.9 36.4 22.7 13.7 62.7 13.5 8.8 36.4 19.5 2 41.4 11 10.7 31.8 5.9 11.3 55.4 16.7 5.9 17.7 4.6 13 43.3 28.5 61.2 10.6                                                                                                                                                                                                                                                                                          
210499_s_at 164.6 87.8 76.7 27.1 76.8 42.9 56.5 89.4 80 56.5 38.5 25.8 85.5 33.1 71 64.5 67.1 86.6 73.7 55.8 129 58.4 83.3 31 26.7 55.4 89.7 60.6 48.4 17.1 150.7 26.4 64.4 86.5 44.8 53.4 95.4 49.4 35.8 60.7 107.8 114 61.7 55.4 65.8 51.4 105 106.4 106.7 62.8 105 62.8                                                                                                                                                                                                                                                                                          
210500_at 121.4 151.3 37.2 21.8 22.5 11.2 30.8 40.9 53.8 15.2 15.4 10.6 23.2 23.3 41.6 9.2 18.8 31.5 14.7 25 5.9 37.7 24.6 36.8 3.8 7.8 4.1 34.8 3.1 19 7.8 12.1 20.7 24.8 22.3 18.4 30.7 21.2 23.7 38.8 22.5 17.8 25.9 15.3 33.7 8.3 23.2 5.2 36.6 68.4 46.4 15.4                                                                                                                                                                                                                                                                                          
210501_x_at 585.1 500.4 935.8 929.9 1027.2 890 816.8 747.7 831.3 1090.7 733.9 825.4 888.6 1013.2 866.3 1278.4 1138.7 783.6 1576 813 1219.5 829.2 1213.3 805.3 969.8 914.6 1272.5 887.7 952.7 820.6 1083.8 851.1 883.4 987.9 946.4 1073.4 876.1 959.3 855.1 869 560.5 754.4 902.1 1194.6 958.1 1040 952.3 841 787.1 724.5 831.9 1160.6                                                                                                                                                                                                                                                                                          
210502_s_at 136.9 163.5 216.8 52.8 210.6 201.5 207.9 203.5 184.1 205.6 282.2 119.3 209.6 207 230.6 267.7 198.5 224.9 341.2 209 251.3 191.6 221.9 168.5 290.9 219.7 210 232.1 173.8 206.2 256.2 207.8 211.1 208.2 251.8 173.7 241.9 267.7 218.8 224.8 194.1 219 191.2 236.2 167.8 212.4 159.2 281 220.2 177.2 245.5 182                                                                                                                                                                                                                                                                                          
210503_at 69.9 4.8 2.7 35.4 27.1 3.9 14.7 20.5 4.7 18.9 2 5.2 25.4 3.4 31.4 2.2 1.1 27.4 4.6 12.9 8 18.8 2.8 1.2 14.5 8.3 1.1 24 4.4 2 25.6 11 1.9 2.3 3.9 7.7 3.2 4.1 11.2 2.2 8.9 37.6 12.7 11.9 36.9 15.3 38 8.6 3.2 30.8 11.8 3.8                                                                                                                                                                                                                                                                                          
210504_at 31.2 51.1 83.2 45.9 49.4 64.3 59 78 52.5 61 26.4 37.4 16.4 34.7 47.3 51.3 43.1 51.1 70 48.5 8.3 62.6 52.3 39.8 44 45.1 33.8 80.5 41.8 56.9 62.8 33.4 81.6 81.7 75.8 67.3 84.5 43.2 33.5 41.5 56.8 45.6 70.4 20.5 92.8 37.3 15.6 82.5 62 99.9 56.1 42.1                                                                                                                                                                                                                                                                                          
210505_at 190.3 96.7 61.9 37.6 64.2 68.3 54.7 49.4 72.8 67 71.2 76.2 96.4 45.8 113.5 68.7 15.5 93.3 111.5 71.8 7.6 79.6 71.5 113.2 52.4 54.6 37.2 86.4 27.7 48.5 49.1 66.8 74.4 77.8 93.9 59.8 81.8 77.8 63.3 87.9 68.5 92.1 83.1 71.5 63.2 51.1 85.2 88.8 64.2 90.1 73.2 43.2                                                                                                                                                                                                                                                                                          
210506_at 13.4 13.3 10.5 5.1 8.8 12.2 13.7 5 11 4.3 10.3 15.6 3.7 7.9 9.2 9 6.7 15.4 14.5 3.3 78.6 11.7 7.9 8.3 7.1 8.4 10.2 9.1 9.5 11.2 5.1 5.5 4.1 8.4 7.1 24.8 9.2 6.9 7 8.3 8.6 13.6 7.4 7.4 25.4 8.2 4.8 6.2 12.9 10.2 13 5.2                                                                                                                                                                                                                                                                                          
210507_s_at 13.2 18.6 13.5 3.9 9.6 6.2 2.9 6 4.6 6.2 5.2 5.3 2.9 5.9 5.7 7.2 6.1 18.8 8.2 3.9 8.5 11.5 6.3 4.1 6.4 7 8.3 4.1 7.3 6.6 32.7 2.3 15 8.6 4 8.7 8.6 6.5 4.8 5.7 13.7 11.2 4.7 6.7 11.2 2.5 13.3 4.1 57.8 11.1 3.3 6.2                                                                                                                                                                                                                                                                                          
210508_s_at 32.4 161.6 16.6 56.8 9.1 57.6 192.8 110.4 15.7 10.2 10.1 44 87.2 87.2 18.6 13.3 14.1 57.2 16.9 6.4 14.8 14.2 14.8 19.4 7.2 13 29.2 99.6 7 76 19.8 4.2 64.6 51.3 10.8 90.5 110.8 7.4 9.5 107.9 62 46.8 10.1 32.1 29.1 7.6 14.3 70 117.2 102.4 98.3 5.3                                                                                                                                                                                                                                                                                          
210510_s_at 17 6 9.5 9 7.5 4.1 10.8 4.4 11 3.3 2.8 63 17.1 7.5 6.5 11 14.1 11.2 6.6 250.6 5.5 24.3 4.2 11.5 11.1 29.3 10.2 9.7 11.2 4.5 5.6 2.7 10.6 15.3 4.1 14.7 9.2 14.8 6.6 6.2 11 6 68.3 3.6 12.6 7.3 12.8 10 10.5 8.5 5.4 4.9                                                                                                                                                                                                                                                                                          
210511_s_at 23.2 6.3 3.3 14.5 49 35.3 23.2 7.3 86.8 45.7 61.7 67.9 9.1 9.8 8 77.8 50.2 3.3 4 70.4 17.9 53.5 3.8 29.4 28.8 19.3 131.9 9 31.3 8.7 14.5 7.1 45.9 52.5 23.9 7.8 9.9 111.6 8.4 30 4.6 4.9 2.5 100.3 52.5 17 5.3 8.5 9.4 154.6 3.7 56.5                                                                                                                                                                                                                                                                                          
210512_s_at 1017.8 271.4 1495.5 1005.3 362.6 751.3 232.4 1691.5 868.8 276.4 118.8 597.1 348.9 2024.1 1341.4 1194.1 213.9 1237 624.1 146 1014.8 970.6 938.2 1275 577.3 741 664.6 159.2 824.5 925.1 267.6 1794.3 130.5 635.4 1160.6 324.6 993 128 1855.9 477.2 2410.3 263.4 729 1304.2 1012.1 1537 972.1 205.7 315.4 1845.3 961.8 286.3                                                                                                                                                                                                                                                                                          
210513_s_at 246.3 282.4 343.5 175.5 134.7 148.1 372 276.5 213.3 115.7 62.9 223.7 170.3 415.3 258.4 181.9 139.3 189.6 197.3 138.6 259.2 377.8 148.7 205 133.3 131.7 143.4 153.7 136.7 246.8 174.7 245.3 173.8 226.5 111.4 196.7 230.5 133.3 359 121.6 205 180 161.5 124.4 201.5 291.1 440.1 211 393.7 263.7 208 89.4                                                                                                                                                                                                                                                                                          
210514_x_at 225.9 1030.6 989.3 275.9 428.9 1163.1 1402.2 826 787.5 593 513.5 1294.2 923.4 637.2 543.4 1777.2 439.9 550.2 1584.4 1322.6 1631.1 1203.2 737.2 535.2 763.6 616.4 1341.6 652.2 664.2 902.4 1118.1 512.9 964.1 1262.2 474.1 981.2 903.3 870.7 559.8 591.8 525.5 510 788.8 479.4 1005.1 1900 774.4 702.8 1174.5 1096.9 717.9 482.4                                                                                                                                                                                                                                                                                          
210515_at 44.9 114.4 46.3 58.9 11.9 15.2 92.9 105.6 8.5 17.5 7.1 50.5 16.2 18.7 27.9 42.2 75.9 13.7 78.8 16 40.8 65.6 18 76.1 10.2 19.7 66.8 106.4 6.6 12.4 39.9 13.7 13.7 6.1 17.8 26.2 67.5 11 32.3 42.4 24.5 35.7 45.3 12.5 24.1 11.7 16.1 12.8 79.6 14.5 78 42.3                                                                                                                                                                                                                                                                                          
210516_at 95.4 42.7 15.9 47.3 18.1 6.9 7.3 12.4 16.3 14.5 6.6 14.7 18 14.4 4 2.5 6 3.1 25.1 18 54.1 4.9 10.7 7.5 9.7 9.2 25.6 24 11.2 23.6 16.8 18.5 16.2 18.8 16 4.6 10.6 35.3 11.8 22.9 40.9 49.8 14.3 21.4 5.2 7.5 4.2 12.5 40.7 10.6 14.9 20.1                                                                                                                                                                                                                                                                                          
210517_s_at 320.4 739 513 150.9 252.9 296.1 277.6 271.4 178.5 195.3 187.6 297.6 252.4 309.4 249.8 372.7 304.5 198.3 330.8 175.4 204 436.5 215.6 287.7 296.7 234.1 251 221.2 133.1 243.6 257.6 148.9 247.7 258.6 413.8 323.9 403.6 205.1 251.5 302.7 171.5 288.4 288.7 291.4 437.9 362.6 294.1 268.5 158.1 223.8 198.7 314.8                                                                                                                                                                                                                                                                                          
210518_at 158.1 154.5 76.9 34.1 53.8 95.9 102.7 91.8 58.8 58.3 32 49.2 45.2 76.5 42.3 64.3 74.8 73.4 48 33.2 73.7 69.4 69.8 104.9 56.2 43 34.9 63.4 42.6 79.4 11.4 60 8.6 44.5 57 66.4 78.2 38.5 16.7 53.8 139.9 50 50.9 60.3 67.7 47.6 109 121.7 114.8 95.7 99.6 63.4                                                                                                                                                                                                                                                                                          
210519_s_at 199.5 185.7 131.1 131.2 175.6 195.1 207.1 138.6 220.8 213.2 394.2 301.6 190.7 144.6 219.8 180.5 196.8 232.7 248.7 145.2 109.7 279.2 167.7 201.7 197.6 256 116.5 103.1 155.2 201.2 202.2 190.6 157.8 242.2 154.1 151.6 188.7 244.4 206.6 180.1 219.1 229.3 277.9 141.6 144.7 152 155.2 210.3 205.1 161.1 141.9 110.4                                                                                                                                                                                                                                                                                          
210520_at 16.2 7.8 4.4 5.4 5.8 5.1 6.6 5.1 3.3 4.7 2.1 3.8 8.8 4.6 5.9 31.2 4.7 5.7 6.2 2.7 5.3 3.4 4.9 4.6 6.1 2.5 22.3 4 2 4.6 7.3 2.3 4.7 3.5 3.5 6.3 9.5 4.9 2.2 4.3 4.7 7.2 4.2 22.2 4.6 3.4 8.4 10.5 9.9 5.4 6.9 2.7                                                                                                                                                                                                                                                                                          
210521_s_at 19.4 8.6 3.6 7.8 3.8 3.7 2.1 18.4 6.3 4.4 2.5 2.6 5.3 4.5 4.8 5.9 5 7.3 9.3 7.1 11.3 2.1 4 5.4 3 2.4 3.9 3 5.8 5.3 8 2.4 2.3 4.3 10.6 5.8 13.7 3.7 4.2 8.5 9.3 9.2 5.2 1.4 4.8 2.2 5.1 7.1 21.8 4.9 5.3 1.9                                                                                                                                                                                                                                                                                          
210523_at 131.1 103.3 16.4 32.2 31 37.9 80.4 93.4 87.9 37.9 5.9 141.7 79.1 55 37.1 53.8 14.6 63 44.5 75.3 114.5 36 35.7 77.1 51.1 102.6 51.7 12.6 53.9 60.9 86.8 42.9 76.3 63.5 61.9 50.5 86.5 65.5 70.8 41.3 54.9 75.2 111.2 27.2 34.4 55.4 87.8 95.8 65.3 46 66.9 89.8                                                                                                                                                                                                                                                                                          
210524_x_at 291.4 1047.8 980.9 1752.3 1419.8 579.6 959.4 1250.7 362.8 571.2 6709.6 629.9 382.1 1275.6 785.6 1454.1 704.9 501 731.4 172.1 1215.5 1420.9 1427.1 662.5 1070.4 574.5 3159.1 802.3 1379.7 290.9 331.4 2206.5 1873.2 560.4 366.5 745.8 702.1 188.1 820.2 775.3 1400.9 1565.2 408.6 1316.1 515.7 1132.3 1218.2 337.3 1742.1 1400.4 1836.6 316.1                                                                                                                                                                                                                                                                                          
210525_x_at 12.2 43.8 20.1 19.4 30.6 35.6 27.8 13.4 20.3 20.5 5.9 15.6 45.8 4 31.5 10.6 68.6 39.6 3.2 6.1 78.3 15.1 19 59.8 2.9 4 8.7 17.6 12.4 11.9 23.8 11.3 3.8 17.5 15 12 27.1 1.1 7.3 19.6 33.8 15.8 3.5 12.4 5.8 5.9 1.7 11.3 71.3 33.9 35 13                                                                                                                                                                                                                                                                                          
210527_x_at 273.5 219.5 325 302.2 195.5 319.8 340.9 306.6 171.6 182.5 110.9 209.6 300.8 225.4 280.7 261.1 127.6 335.9 234.4 155.3 202.3 377.5 307.6 256.5 199.6 203.6 272 209.2 126.3 233.6 347.8 214 274.9 283.2 132.9 271.3 388.5 123 213.3 203.1 323.4 304.1 145.6 220.4 316.3 153.3 266.6 349.7 154.5 308.5 297.5 108                                                                                                                                                                                                                                                                                          
210528_at 16.6 23.6 3.4 5.1 24.1 48 7.2 32 63.1 10.6 3.4 17.5 7.8 14.4 4.1 1 41.2 13.3 4.8 32.6 88.3 15.2 24.1 12.9 4.4 7.6 30.7 5.4 6.3 4.6 15.1 16 16.7 34.7 33.7 11.5 9.5 12.8 5.6 31.3 3.4 9.8 23.5 31.3 31.4 3.6 3.5 6.7 9.7 10.9 16.7 12                                                                                                                                                                                                                                                                                          
210529_s_at 318.4 287.9 177.9 232.5 167.3 200.9 269.8 232.1 158 113.3 70.6 264.9 273.7 235.1 185.6 176.4 171.2 179.3 363.4 264 282.2 187.5 171.4 165.9 136.4 190.3 193 278.4 117.1 211 303.9 137.9 226.9 274.9 157.1 213.8 159.4 187.2 170 144.9 198.3 171.4 135.9 108.5 68.4 117.2 193.3 208.6 370.6 264 332.2 99.3                                                                                                                                                                                                                                                                                          
210530_s_at 13.4 9.4 41.1 48.8 13.5 5.4 8 9.6 12.5 5.6 5.6 4.2 7.3 22 8.7 22.4 12.2 12.6 16.4 7.1 51.6 16.6 33.3 66.6 35.6 9.6 3.5 11.6 12.4 44.9 19.3 2.6 12.6 10 4.6 8 9.3 10.3 5.1 15.4 12.7 10.2 25.9 26.9 17 15.2 8.8 14.3 6.9 25.6 51.6 26.7                                                                                                                                                                                                                                                                                          
210531_at 82.7 53.3 11 33.3 28.7 46 39.5 7.7 9.2 26 31.8 41.7 26.6 11.9 2.3 16.3 67.7 27.1 30.8 15.2 69.1 13.6 34.9 57.5 33.8 26.3 4 52.3 54.9 23.1 95 31.8 34.3 8.5 4.9 16.6 52.2 9.7 19 32.6 49.2 35.2 36.6 17.7 23.3 8.2 34.9 40.7 53.8 32.3 41.4 1.2                                                                                                                                                                                                                                                                                          
210532_s_at 1353.5 159.9 755.7 1376 980.1 677.1 589.6 757.8 1607.9 1877 2075.8 1564.1 789.5 912 1254.4 1158.2 1402.9 865.2 810 766.8 531.7 795.3 1252.9 1018.2 1424.6 1006.5 1056.6 1413.4 1043.4 719.8 778 1307.2 1094.2 795.1 1616.7 1021.5 743.3 2217.4 1319.6 2318.6 1159.9 1090.8 1969.3 876.2 657.7 1750.1 922.9 802.5 726.9 846.3 742.6 1603.1                                                                                                                                                                                                                                                                                          
210533_at 103.6 95.5 52.6 17.2 18.4 26.1 113.5 33 60.6 30 28 42.8 89.3 38.1 57.5 11.6 51.9 60.8 37.9 46.7 129.9 31.6 31.1 75.7 23.6 43.3 44.2 37.9 43.8 66.5 100.4 44.9 40.3 55.8 42.4 71.9 54.4 61.6 54.3 50.5 56 81.2 49.3 40.6 51.4 19.4 75.3 46.6 51.9 80.6 37.1 38.7                                                                                                                                                                                                                                                                                          
210534_s_at 215.5 88.8 93.3 83.7 98.4 101.2 136.2 109.9 132.6 98.6 101.8 123.9 121.5 97.5 89.3 130.4 94.9 96.6 152.9 88.7 146.8 105.3 109.3 112.4 142.2 121.4 96 90.8 93.3 78.5 125.5 99.5 66.5 105.8 72 195.8 162.3 99 100 112.7 112.5 124.2 157.8 86.1 122.1 114.4 88.7 125.7 96.4 124.1 115.5 107.7                                                                                                                                                                                                                                                                                          
210535_at 23.6 13.9 9.9 13.9 38.4 5.5 6.9 11.7 15.1 8.6 3.6 12.7 10.1 6.9 6.3 11.6 8.2 3.8 3.3 7.7 12.3 11.3 25 31.6 6.6 2.5 5.7 35.4 6.3 10.3 13.4 12.4 3.5 9 6.4 6.6 24.4 21.9 20.2 5.9 15.5 12.5 7.2 6.7 9.3 3.6 8.2 8.1 10.3 10 10.8 4.8                                                                                                                                                                                                                                                                                          
210536_s_at 36.6 88.7 14.8 64.2 62.7 76.5 26 15 14 13.5 21.7 35.3 16.3 56.2 109.6 9.8 13.2 59.4 113.7 12.6 18.2 14 67.1 20.6 55.8 8.8 29.1 18.7 29.9 18.1 8.3 35.5 41.3 37.1 91.6 54 40.2 41.7 67.1 13.6 49.4 53.5 14.7 60.5 12.6 20.7 82.9 86.1 66.7 52.4 111.2 30.8                                                                                                                                                                                                                                                                                          
210537_s_at 9.8 10.4 14 2.8 8.8 6.7 12.4 8.4 8.7 9.6 4.7 23.1 5.5 5.4 36.1 7.8 5.1 18.4 5 26.8 6 14.6 6.9 37 4.2 2 3.3 5.7 5.2 6 10.8 2.5 9.1 8 7.9 6.8 38.6 14.4 4.6 9.5 7.2 7.7 13 5.9 12.5 4.9 13.5 7.7 10.8 17.7 5 5.9                                                                                                                                                                                                                                                                                          
210538_s_at 32.4 96.3 76.6 64.1 54 104.2 106.1 32.3 47.3 81.1 24.4 55 33 52.3 57.4 52.5 20.4 102.7 26.7 80.2 57 85 79.8 114.1 43.6 31.8 34.3 62.6 33.1 28.1 5.3 32.9 95.8 44.6 105.8 111.2 68.3 67.2 43.1 56.4 80.7 29.7 49 50.1 58.1 42.4 68.7 21.2 38.2 46.4 87.5 37.5                                                                                                                                                                                                                                                                                          
210539_at 25.9 21.4 13.1 29.9 16.2 3.7 23.1 13.8 9.9 10 5.4 10 10.8 8.8 64.9 10 11.8 12.8 21.2 8.5 13.4 13.8 18.2 11.8 23.9 9.7 12.9 10.9 13.2 11.4 69.2 6.8 12.4 12.7 8.9 10.3 17.8 7.4 13.9 9.7 16.5 14.6 10.6 10.5 19.7 6.2 20.9 19.2 15.6 13.4 18.1 5.1                                                                                                                                                                                                                                                                                          
210540_s_at 68.8 39.1 62.4 40.3 34.7 49.2 46 61.3 63.1 59.9 58.3 64.5 72.5 46.9 77 63 34 31.8 32.8 102.6 3.8 48.4 58.6 4.5 76.2 69.5 37.5 73.9 60.1 54 50.3 39.7 45.8 58.3 107.9 39.8 35.3 89 60.9 55.1 54.6 11.5 69.3 60 80.8 31.8 56.4 8.6 55.3 45.7 34.1 53.1                                                                                                                                                                                                                                                                                          
210541_s_at 195.6 218.8 165.7 41.8 121.3 162.8 222.5 266.3 239.4 141.3 199 270 231.4 159.6 222.2 184.9 112.6 167.3 171.1 288.5 93.3 190.8 121.9 172.2 286.9 318 243.6 225.5 178.8 165.2 262.1 142.4 233.5 266.3 79.8 126.7 174.5 277.3 198.1 140 151 156.5 165.9 101.1 151.1 174.5 254.8 177.3 244.1 246.1 252.2 220.5                                                                                                                                                                                                                                                                                          
210542_s_at 198.8 125.2 62.5 109 59.5 82.1 182.3 69.7 92.7 43 125.8 62.9 73.8 78.4 62.6 82 217.3 65.9 33.4 27.8 30.8 85 47.8 117.7 29.6 76.2 74.3 113.7 79.7 14.8 123.9 46.7 79.3 58.2 69.8 31.9 81.1 26.8 44.5 56.6 73.9 85.6 80 118 105.4 81.9 59 78.3 125.7 69.4 34.4 68.3                                                                                                                                                                                                                                                                                          
210543_s_at 158.9 199.7 162.1 83.5 72.8 157.8 180.4 173.8 123.8 112.1 88.6 163.9 163.9 153.4 156.7 169.2 132.8 136.3 113.5 247.7 122.1 231.4 109.6 153.2 179.6 146.7 118.5 227.4 141 129.6 112.5 168.7 167.8 154.7 110.7 140.1 166.4 300.1 158.8 83.9 116.1 145.7 136.5 73.5 118.6 110.8 172.5 154.1 165.1 227.5 123.1 168.8                                                                                                                                                                                                                                                                                          
210544_s_at 170.6 126.6 163.8 54.4 72.6 95.7 175.1 145.6 147.2 60.5 54.3 289.2 162 227.3 111 87.1 131.8 123.4 134 160.3 126.7 160.5 64.7 138.9 211.9 119.7 45.1 224.1 112.1 116.5 50.7 203.4 80.9 84.3 110.1 72 135.2 110.9 263.3 84.4 82.6 115.7 146.5 67.1 88.3 139.5 200.3 53.9 269.1 137.3 166.1 53.7                                                                                                                                                                                                                                                                                          
210545_at 236.6 230.2 107.9 75.8 66.2 92.4 145.2 110 78.4 78.1 45.2 50.6 67.8 48.1 69.8 14.3 76 135.4 67.6 71 127.5 32.3 64.3 98.5 47.6 42.9 29.7 128.3 38.4 42.4 120 26.4 54.6 43.3 50.3 56.4 70.3 68.6 66.9 70.3 147.9 87.6 44.1 30.7 79.6 22.6 36.7 118.3 114.9 61.1 71.8 58.1                                                                                                                                                                                                                                                                                          
210546_x_at 10.8 14 5.4 16 5.1 9.8 6.5 4 5.5 3.6 3.1 4.2 3.5 2.7 5.8 2.2 3.4 7.4 3.2 3.7 4.7 3.4 3.2 7.6 3.5 3.3 6 4 1.9 5.1 4.6 2.4 6 4.1 5.9 7.5 6.2 6.1 4.8 5 6.1 6.1 3.4 5.2 4.1 3.6 4 4.5 5.7 6.6 9 6.7                                                                                                                                                                                                                                                                                          
210547_x_at 280 169.9 157.6 256.7 190 216.2 197.3 326.1 205.9 254.4 210.7 244.3 271.2 125.6 206.9 194.6 84.7 196.2 167.1 247.3 205.6 216.4 167 141.4 297 335.9 236.4 209.2 313.9 172.1 180.1 223.1 274.8 253.1 137.7 148.7 158.2 194.5 182 148.8 188 267.3 225.4 140.1 160 116.6 278.2 303.4 235 166.2 237.2 278.9                                                                                                                                                                                                                                                                                          
210548_at 123.5 15.3 11.8 19.4 7 44.1 20.8 8.9 18.6 10.8 18.6 16.1 24.9 41.2 41.3 41.9 72.9 59.8 9.1 13.5 36.2 53.2 68 21.6 7.2 21.8 35.7 7.6 3.9 16.2 63.5 4.5 8.1 21.2 19.5 7.6 56.3 20.4 8.5 50.4 58.3 11.5 10.5 42.9 5.8 27.9 29.6 9.4 3.9 69.8 69.9 33.7                                                                                                                                                                                                                                                                                          
210549_s_at 14.9 6 34.1 26.2 4.3 31.6 7.8 9.5 22.9 12.4 7.3 8.5 13.7 28.2 18 11.6 5.2 36.5 2.3 10.4 59.6 15.8 33.4 41.3 2.9 24.8 35.6 8.8 18.5 19.6 13.5 6.7 23.3 23.8 40.7 53.8 35.1 16.6 13 28.1 30.5 18.7 24.7 25.5 65 12.2 6.8 10.8 22.7 5.8 15.4 15.6                                                                                                                                                                                                                                                                                          
210550_s_at 22 9.7 12.8 10.7 5.8 13.6 3.5 4.3 7.6 7.5 3.2 4.3 4.4 6.1 19 4.2 5.1 8.1 6.7 7.7 8.7 2.8 8.7 7.5 5.1 2.3 3.5 8.6 8.6 12.4 4.7 6.9 11.3 1.7 9.8 3.7 9.6 2.8 2 2.4 18.2 8.5 7.3 4.8 13.5 2.3 6 13.6 11.5 6.9 4.2 5.7                                                                                                                                                                                                                                                                                          
210551_s_at 15.8 13 9.4 35.1 5.9 6.3 8.4 13.5 21.8 36.4 5.8 19.1 7.6 3.5 16.7 4.4 35.1 31.5 6.9 7.7 17.7 19.2 5.6 33.5 22.7 3.2 11.1 6.2 16.4 8.2 39.6 5.8 4.4 8.3 9 15.2 10.9 23.7 5.9 4.5 8 37.4 5.5 4.1 9.7 9.9 7.6 11.9 36.8 3.2 25.3 11.3                                                                                                                                                                                                                                                                                          
210552_s_at 71.3 19 4.5 8.3 26.1 43.7 8.2 4.5 9.9 23.2 33.7 20.7 12.2 5.9 30.9 30.7 3.6 45 36.2 14 18.9 4.4 27.4 17.8 17.2 25.3 35.6 28.5 43.7 6.3 60.2 8.2 28.5 28.9 32 43.9 6.7 37.3 27.2 19.1 3.8 71.7 41.4 12.3 25.4 17.7 3.3 44.8 26.2 36 3.9 42.5                                                                                                                                                                                                                                                                                          
210553_x_at 35.6 93.2 15.6 11.8 17.4 9.2 30.6 58.1 9.6 10.2 8.9 11 81.4 9.1 18.7 9.6 8.3 41.9 75.9 4.9 79.5 72.9 11.8 15.8 11.7 9.7 65.6 46.7 6.3 9.7 69.9 38.1 8.1 15.2 23 7.8 58.1 23.2 34.2 58.2 45.8 37.9 13.8 11.6 9.2 5.2 65.9 67.4 37.1 38.5 11.1 4.3                                                                                                                                                                                                                                                                                          
210554_s_at 569.5 889.9 499.8 364.9 856.4 680.6 785.4 755.1 1095.9 1221.9 1030.1 1740.2 679.3 753.7 984.6 519.8 631.9 699.5 587.2 694.6 669.7 794.8 749.6 890.9 865 1331.1 625.8 1000 1144.8 661.7 629.2 946.6 1240.6 970.5 654.9 643.3 621.2 1103.1 981.9 853.2 952.9 719.5 1240.7 626.7 641.5 691.6 891.9 781.8 640.4 617.4 708.4 844.8                                                                                                                                                                                                                                                                                          
210555_s_at 6.5 11.6 73 11.6 44.7 57.7 99.3 67 32.8 89.4 65 49.6 45.6 92.9 59.1 55.3 57.5 84.7 55.5 103.6 13.5 124.1 27.7 72.7 42.2 50.3 85.4 51 75.6 35.3 62 73.7 89.6 31.2 82.7 85.1 98.8 68.4 88.9 47.4 28.3 50 124.5 45.7 29.4 81.3 66.4 61.4 62.4 111.4 49.9 51                                                                                                                                                                                                                                                                                          
210556_at 116.1 22.7 36.2 29 20.4 4.7 45.4 40.8 40.6 25 25.1 27.6 33.6 16.3 9.5 30 18.3 43 39.9 21.3 2.9 26.7 15.7 38.6 27.6 6.9 28.5 45.1 15.2 25.7 5.4 14.1 46.8 32.2 19.1 25.8 27.1 30.4 26.9 29.4 24.5 14.6 38.2 31.8 38.1 11.8 23.1 22.5 21.5 34.1 7.8 28.1                                                                                                                                                                                                                                                                                          
210557_x_at 30 15.4 10.3 47.2 14.8 9.5 11.1 8.3 14.4 29.4 4.1 36.2 8.1 7.5 12 6.4 13.1 7.6 12.8 26.8 7.6 5.9 40.7 5.7 33.6 12.3 8.5 52.1 2.7 11.4 17.2 5.5 11.4 8.8 22.1 5 22.6 7.3 29.5 32 5.4 8.5 16.5 5.6 7.3 28 12.4 12.8 28.4 7.4 12.5 12.6                                                                                                                                                                                                                                                                                          
210558_at 31.1 27.8 12.8 13.6 4.3 25.4 53.4 5.5 30 17.7 13.2 14.7 5.5 3.5 47.2 9.1 13.9 12.2 29.9 4.8 4.9 24.5 9.2 7.8 5.8 10.7 13.4 8.6 19.3 1.2 48.4 4.7 31.1 8.1 26.7 8 24.3 5.4 3.8 4.5 23.8 7 17 5.1 15.8 6.1 9 26.9 33.5 31.8 28.8 1.8                                                                                                                                                                                                                                                                                          
210559_s_at 124.5 130 36.6 54.3 9.3 33.2 90.8 67.9 112 46.7 109.9 108.8 29.3 59.4 152.7 10.7 51.3 35.9 68.4 51.1 56.3 37.3 31.9 97.8 58.4 59.2 16.2 46.4 42.4 14.4 128.5 33.6 98.4 66.5 40.1 47.4 94.3 77.9 42.6 52.9 103.3 56.6 48.1 48.1 48.8 38.4 91.1 88.8 74.9 82.6 44 45.7                                                                                                                                                                                                                                                                                          
210560_at 4.8 4.7 5.1 3.6 3.6 3.8 14.2 2.3 1.9 2.2 1.1 1.8 7.6 3.5 14.6 5.3 17.4 3.4 4.3 2.7 43.5 7.5 4.3 2.6 26.3 1.9 17.3 2.3 3 3.8 6.7 2.3 2.2 8.5 1.4 5.6 21.9 1.9 6.4 3.2 2.2 3.1 9.5 3.2 34.2 2.6 3 5.9 6.7 3.3 7.5 7.5                                                                                                                                                                                                                                                                                          
210561_s_at 241.2 329.5 332.2 221.5 265.3 434.2 516.5 362.8 546.6 166.9 265.8 356.9 399.4 366.2 334.6 439.5 521.9 481.4 341.8 389.2 644.5 404.6 301.7 412.1 272.1 499.6 296.6 167.8 395.3 516.8 344.6 442.7 333.6 388.9 474.7 511.8 410.8 172.8 276.6 184.2 383.5 393.6 377.2 399.8 522.2 262.2 295.2 457.3 557.9 239 548.1 561.8                                                                                                                                                                                                                                                                                          
210562_at 11.5 4.4 2.7 5.6 2.2 2.9 3.8 2.2 4.1 3.3 1.6 3.1 2.5 1.8 6.2 1.6 17.7 2.9 7.4 2.1 2.6 2.6 1.9 4.5 2.4 2 6.5 4.3 1.9 2.6 3.9 4.3 2.3 2.1 1.8 4.4 6 2.9 1.7 1.8 2.4 4.6 3.4 4.5 4.5 4.6 3.5 17.7 7.2 2.1 5.9 3.2                                                                                                                                                                                                                                                                                          
210563_x_at 225.4 212.1 158.6 108.8 115.8 157.6 170.1 144.7 158.7 115.2 150.9 152.6 172.7 137 122.5 134.9 162 147.6 123 178.9 75.4 140.6 139.3 121.8 90.9 130.9 99.3 120 69 111 139.2 86.4 155.1 149.9 129.9 121.8 126.7 130.9 125.5 129.1 157.8 96.3 168.4 108.9 149.1 121.2 135.8 135.6 209.9 146.2 131.9 95.6                                                                                                                                                                                                                                                                                          
210564_x_at 35.6 78.5 100.1 47 57.7 94.3 139.2 72.9 109.5 59.6 53.7 87.4 88.5 88.4 104.2 97.2 102.4 65.7 101.6 99.8 92.4 109.8 73.7 77 59.1 105.3 6.9 88.1 85.4 74.6 96.9 55.2 61.4 77.8 65.9 70.7 114.1 61.4 89 88.4 82.2 84.4 100.8 63.5 118.6 59.6 106.6 126.6 81.6 76.6 114.3 75.9                                                                                                                                                                                                                                                                                          
210565_at 7.8 10.1 7.1 7.3 4.5 5.7 9.4 5.7 6 5.1 10.3 3.1 10.7 4 5.1 6.6 7.9 7.8 6.6 4.7 14 10.8 4.8 5.3 4 3.2 5.4 5.5 3.1 5.8 7.9 3.8 6.3 15.1 3.9 17.9 6.9 13.6 12.5 4.9 7.1 5.9 5.9 3.8 5.5 9 9 6.3 5.6 4.8 7 3.5                                                                                                                                                                                                                                                                                          
210567_s_at 55 20.8 23.6 3.6 15.2 28.6 19.5 16.9 28.1 5.3 7.2 17.6 20.4 31.2 29.9 9 35 3 6.8 20 44.1 37.4 26.4 28.7 22.7 11.3 22.2 25.5 11.6 18.6 29.4 17.1 30.6 23.3 25.3 13.5 28.3 24.7 28.1 3.3 7.8 29.1 27.7 13.3 28.1 12.2 13.2 3.6 34.5 19.2 2.5 3.7                                                                                                                                                                                                                                                                                          
210568_s_at 39.7 31.9 69 35.4 39.3 62.2 44.6 43 52.2 41.3 44.2 62.1 50.4 66.4 19.7 33.6 78.1 75.9 42.1 47.5 109.4 52.6 28.1 26.2 49.7 63.5 16.9 22.2 50.8 47.4 63 43.6 76.6 73.1 56.9 52.9 33.5 65.7 42.2 40 60.7 36.8 41.5 25.4 57.2 24.6 65.1 40.9 23.4 57.5 30.2 99.2                                                                                                                                                                                                                                                                                          
210569_s_at 27.7 25.9 6.3 18.5 8.5 36.1 23.3 10.3 14.5 8.2 5 6.5 10.1 13.6 12.8 15 11.5 18.1 18.9 12.3 6.7 25.6 14.9 14.3 9.9 7.2 15.7 12.5 7.8 17.8 14.4 9.2 48.4 11.3 14.9 43.3 9.9 6.6 16 8.8 14.5 11.6 8.9 12.1 20.7 5.1 11 19 10.1 12.5 43 13                                                                                                                                                                                                                                                                                          
210570_x_at 171.9 136.9 141.2 80.8 59.5 98.2 140.6 109.8 92.4 70.8 70 113.3 111.9 98.2 67.8 86 156.1 95.2 47.6 130.1 78.1 140.7 52.9 90 115.3 123.1 65.6 119.7 85 95.5 91.4 56.9 127.5 95.3 108.8 117.3 116.6 166.3 80.1 64.1 153.7 82.9 91.5 39.8 70.3 53.8 118.9 36 73.4 108.4 156.6 80.4                                                                                                                                                                                                                                                                                          
210571_s_at 10.6 11.1 6.6 52.6 22.5 6.8 6 25.5 10.5 6.6 3.4 2.9 4.9 18.6 11.5 18.6 8.9 9 9 3.8 3.7 15.5 7.1 57.9 21.8 6.5 1.5 6.9 8.1 19.1 3.6 2.7 8.4 7.1 9.4 9.3 7.9 18.4 5.3 6 16.5 7.3 6.6 16.5 35.9 5.2 9.8 8.1 39.9 17.5 33.5 8.9                                                                                                                                                                                                                                                                                          
210572_at 31.1 18.1 17.2 16.4 14.1 11.3 45.7 3.1 22.8 8.7 5.1 9 14.9 3.8 8.2 25 9.3 20.3 7.1 7.3 2.9 36.9 7.4 83.9 6.3 12.6 20.7 17.5 23.4 4.9 42.7 4.4 23.4 24.6 4.9 7.6 15.4 6.6 7.6 12.6 11.2 47 8.6 8.6 15.8 5.2 25.3 6.7 38.3 57.3 60.8 38.6                                                                                                                                                                                                                                                                                          
210573_s_at 367.9 130.7 118.4 129.6 106.9 133.5 207.1 115.4 95.8 139.6 106.6 171.8 127.7 114.7 111.7 132.8 110.8 154.6 161.9 147.3 63.9 155.9 86 57.8 124 91.4 98.4 151.5 90.4 145.6 128.6 100.2 125.3 109.4 146.7 151.5 211.9 122.2 103.5 174.5 149.2 103 166.8 102.5 130.7 123.6 136.4 166.4 143.9 120.9 111.7 77.9                                                                                                                                                                                                                                                                                          
210574_s_at 325.5 432.1 466.7 330.2 621.1 430.2 560.1 536.9 361.2 372.9 484.4 399.5 432.7 445 636.6 532.1 439.7 546.7 521.1 475.8 562.8 465.1 535.9 384.5 522.5 436.7 536.7 463.7 483 551.9 668 473.5 436.5 468.8 413.1 421.6 581.7 386.2 491.3 436.2 445.3 463.9 453.9 565.2 516.8 520 529.3 568.8 494.2 468.6 574.9 441.3                                                                                                                                                                                                                                                                                          
210575_at 10.7 4.2 6.4 2.1 2.7 2.7 3.1 1.8 1.5 2 1.3 1.5 1.7 1.3 1.7 1.7 2.5 1.4 3.2 1.7 4.5 1.7 1.6 7.3 2.4 2.7 1.7 1.4 1 2.1 3.6 4.5 2.2 2.5 1.6 1.5 5.2 1.8 1.8 1 2 3.1 2.1 1.8 2.3 2.7 1.8 2.7 2.6 2.9 1.6 1.1                                                                                                                                                                                                                                                                                          
210576_at 8.6 39.3 36.4 2.7 2.4 14.7 5.1 5.2 113.9 2.6 1.6 4.2 42.2 48.4 17.1 109 5.9 4.6 15 4 3.5 30.8 3.1 9.8 7.4 11.8 50.4 5 20.3 146.8 927 19.4 4.2 5.6 2.4 4.8 2.6 92.3 14 1.4 37.7 11.6 5.2 712.9 1271 2.9 3.3 6.3 6.1 5.4 173.4 29.1                                                                                                                                                                                                                                                                                          
210577_at 116.8 108.4 80.7 98.5 14.5 42.5 79.4 34.3 77.4 46.4 16.1 53.7 67.5 16.9 15.2 74.6 17.4 95.5 83.5 43.1 34.7 73.5 16.5 70.8 47.5 44.2 74 79.3 48.9 62.3 124.4 38.7 14.3 17 45.6 68.7 77.3 71.3 43.1 36.9 73 86.5 45.4 34.7 16.3 20.3 49.1 72.8 107.4 50.8 17.7 15.2                                                                                                                                                                                                                                                                                          
210578_at 172.3 112.6 85.9 21.5 84.4 55.8 86.2 86 38.5 43.2 52.9 50.8 87.7 42.2 53.8 48.7 100.4 101 45.2 57.8 80.6 79.9 53 28.9 21.8 22 8.5 84.8 36.8 81.1 80.4 37.8 63.8 40.6 71.3 59.9 79 77 28.8 29.3 72.8 100.1 30.7 15.8 83.2 22.6 24.1 16.4 52.5 84.3 36 19                                                                                                                                                                                                                                                                                          
210579_s_at 299.7 72.2 73.5 79.1 73.4 38.7 80 71.5 81.8 71.5 34.2 57.6 50.1 26.3 57.1 29.1 102.5 89.3 27.5 74.7 51.4 35.8 71.5 111.2 38.5 40.9 68.4 118.3 45.6 68.5 54.1 41.6 58.1 62.8 76.4 32.6 73.7 80.4 42 102.3 98.8 98.8 62.4 59.4 55 16.6 40.4 60.3 79.2 74.6 105.7 47.4                                                                                                                                                                                                                                                                                          
210580_x_at 291 235 239.8 185.1 267.7 307 300.8 254.5 270.5 212.9 193.1 165.5 252.8 254.4 291.6 316 264 334.7 221.1 275.8 220.1 328.3 327.6 232.7 223.8 250.1 338.9 313.3 191 316.5 294.1 139.9 155.2 281.5 275.8 312.3 438.3 224.5 194 201.4 294.6 283 223.4 273.2 316.5 204.5 198.3 428.7 235.5 239.5 261.6 254.1                                                                                                                                                                                                                                                                                          
210581_x_at 160.7 137.8 133.7 128.1 55.7 124.2 117.3 75 100.6 71.1 30 98.7 119 52.8 55.9 46.2 136 120 41.8 145 113.7 105.4 33.1 128.5 98.5 77.4 66.4 119.7 73.4 77.5 89.1 51.9 90.3 64.9 47.8 53.4 126.1 143.6 71.6 47.8 83.6 79 33.9 30.7 37.9 65.4 67.2 64.5 189.6 106 157.2 56.6                                                                                                                                                                                                                                                                                          
210582_s_at 231.3 386.6 246 169.2 316.8 279.1 393.2 232 205.4 131.1 88.7 246.3 295.7 269.4 184.5 283.9 189.6 281 268.2 149.6 384.6 266.8 216.7 291.9 221.1 200.9 189.7 210.3 289.1 276.2 240.2 210.3 242.8 255.8 242.6 192.8 292.4 129.6 210.6 197.2 344.4 340 166.7 264.7 215.4 167.6 266.8 179 288.8 319.2 388.3 74.2                                                                                                                                                                                                                                                                                          
210583_at 173.2 102.4 84.6 67.8 56.5 41.5 76.5 75.1 27.2 37.5 46.7 39.2 88.9 82.9 17.3 29.7 12.7 63.6 101.5 29.6 57.2 92.3 53.4 47.5 14.1 33.7 48.2 42.3 49.2 48.9 133.1 51.5 87.4 20.1 45.9 63.9 125.1 45.5 43 66.8 28.2 78 31.6 79.9 81.7 28 90 123.1 74.3 86.1 53.8 30.2                                                                                                                                                                                                                                                                                          
210584_s_at 75.2 43.3 14.8 65.1 26.7 33.9 21 6.8 39 13.3 23.8 33.5 24.7 21 32.9 25.7 30.8 32.3 27.8 15.2 73.6 27.8 32 30.5 39.5 42.4 26.6 39.7 14.9 24.7 25.6 42.6 51 47.8 26.1 13.8 59.9 50.6 22.9 18.8 50.5 42.9 19.3 27.4 45.2 23.4 34.4 44.3 39.5 33.8 32.3 29.4                                                                                                                                                                                                                                                                                          
210585_s_at 24.6 15.8 8.1 6.1 10.7 8.8 6.6 35.6 7.8 6.3 7.5 5.8 8.8 9.3 14.1 3.1 9.7 5.9 10.6 21.8 14.7 4.3 6.1 18.8 14.9 4.3 8.7 6 24.4 8.6 20.8 7.4 4.5 5.3 9.6 15.2 4.6 6.6 3.4 5.6 7.8 6.9 11.8 10.1 3.4 9.7 3.9 9.4 16.6 14.3 37.2 7                                                                                                                                                                                                                                                                                          
210586_x_at 80.3 40.8 39.3 34.6 29.5 32.8 30.5 32.5 28.6 18.7 46.3 17.8 100.5 71.5 13.8 90.4 23.5 111.1 116.6 58.7 66.6 29.1 15.4 21.9 59.7 15.6 41.6 26.7 18.4 57.8 27.9 12.1 12.7 29.8 39.9 27 37.8 21.7 18.9 20.7 88 34.1 34.1 98.6 23.4 35.4 24.1 32.2 12.9 26.7 73.7 28.5                                                                                                                                                                                                                                                                                          
210587_at 78.1 32.2 55.6 22.4 4.1 34.7 29.1 36.5 34.9 24.8 19.1 17.8 27.2 3.5 26.9 10.2 43.8 16.3 38.2 35.5 36.5 43 35 9.6 25.6 3.3 20.9 29.6 6.7 17.8 5.6 29.5 3.9 33.8 7 16.6 15.1 32.6 20.5 31.4 8.1 40.3 20.6 13.5 20.8 17.9 29.7 66.4 32.4 31.4 30.1 23.2                                                                                                                                                                                                                                                                                          
210588_x_at 148.3 264.6 263.9 353.9 230.9 248 244.6 311.8 248.7 213.3 194.9 219.9 277.5 285.4 233.2 186.5 345.5 184.3 118.4 321.8 281.1 225.1 187.6 364.8 239 277.5 199.4 313.2 244.4 213 257.5 147.5 208.5 193.3 362 226.9 279.2 233.7 227.9 191.5 241.1 277.3 240 256.4 246.4 322.6 219.3 205.2 235.6 233 336.2 279.7                                                                                                                                                                                                                                                                                          
210589_s_at 24.4 87.5 43.9 258.4 194.4 119.4 171 125 19.5 21.8 275.7 215.2 34.8 125.1 179.4 138.8 23.7 29 224.5 76.6 213.3 99.3 256.3 103.5 98.7 85.8 229.5 32.1 71.7 45.4 18 232.4 56 105.4 149.2 90.5 20.4 20.8 206.4 181.2 150 148.8 14.5 219.5 86.9 138.4 53.8 33 58.2 69.8 76.7 118.2                                                                                                                                                                                                                                                                                          
210592_s_at 8152.8 8787.8 3605.5 5135.3 4626.9 4852.3 3156 3191.1 7210.8 5038.7 2672.2 3807.7 4203.2 3095.5 4285.2 2855.8 2017.9 4784.6 2929.7 1591.9 4677.6 3693.4 4187.9 5158.8 3490.2 3455.7 2735.9 3166.4 3091.2 1968.4 2695.3 3723.1 3974.2 3773.7 3169.9 5022.5 2212.9 5691.8 2159.9 5356.7 4485.7 2892.5 3845.9 3448.8 3314.8 3625.3 5003.1 3126.7 1848 4264.8 3976 8515.5                                                                                                                                                                                                                                                                                          
210593_at 141.3 82.6 44.5 106.4 59.6 63.6 61.6 27.8 52.3 36.9 4.6 30 55.6 29.8 44.4 8.5 19.1 13.2 15.3 55.3 10.4 28.3 13 87 33.3 7.1 38 52.3 27.1 49.7 12.8 29.8 80.6 34.3 30.8 48.9 64 47.5 39.3 55.6 30.2 14.3 57.7 45.9 30.8 35.8 27 9.2 30.7 39.8 73 37.9                                                                                                                                                                                                                                                                                          
210594_x_at 39.4 83 127.1 44.7 10.3 134.1 177.5 144.5 77.7 54.3 105.9 181.9 80.1 96.8 65.9 63.8 70.2 50.1 117.7 110.9 141.6 110.8 85.1 74.3 64.4 79.2 80.8 92.7 38.9 57.8 66.4 59.6 121.8 115.7 42.2 69.9 52.6 81.4 50 36.6 64.2 85.9 60.9 49.3 97.1 71.4 138.7 55.7 138.1 143.8 103.1 105.9                                                                                                                                                                                                                                                                                          
210595_at 121.7 13.7 6.9 12.5 8 9.5 38 8.7 11.2 7.6 6.1 5.9 12.7 6.8 8.6 26.9 36.2 20.6 9.8 8.5 3.8 12.8 12 16.3 4.4 4.7 7.9 10.8 5.8 12 24.1 35.9 15.9 7.3 8.3 5.9 17.7 8.4 6.1 11 12.3 8.7 11.8 5.6 8.7 8.7 6.1 40.9 18.2 41.2 17.3 33.5                                                                                                                                                                                                                                                                                          
210596_at 126.3 121.2 162.7 116.1 75.8 101.6 114.3 144 161.3 67.4 123.7 120.1 191.7 87.4 77.7 53.1 117.7 80.5 88.3 100.2 205.5 161 62 96.3 155.3 137.3 102.3 87.9 169.5 144.8 93.3 195.8 225.8 103.2 107.4 60.5 100.5 139.8 156.2 138.2 115.1 99.7 166.1 101.6 113 143.4 250.5 64.5 126.6 100.1 261.1 93.6                                                                                                                                                                                                                                                                                          
210597_x_at 150.1 60.4 35 30.5 19.9 61.5 107.3 26.7 50 55.7 31.7 77.8 28.3 18.6 25.1 29.3 46.8 28.3 34 32.6 18.1 32.5 15.3 86.5 20.3 28 21 29.4 103.1 30.4 32.1 18.9 23.1 24.1 23.1 26.6 46.4 24.8 51.7 17.7 34.2 34.7 56.5 15.4 25.8 67.5 52 120.6 58 37.1 118.1 15.1                                                                                                                                                                                                                                                                                          
210598_at 127.2 119.5 46 51.3 46.9 70.2 38.4 65.1 73.1 38.2 51.8 39.6 57.7 49.5 89.4 47.5 71.1 64.3 63.2 51.1 98.8 46.9 44.2 59.4 47.8 48.8 55.4 50.3 44.3 54.3 52.2 36.6 50.3 83.5 78.6 52.2 72.9 48.6 55.7 41.2 35.5 83.1 21 54.8 61.3 44.1 60.7 73.3 71.7 70.8 43.4 35.8                                                                                                                                                                                                                                                                                          
210599_at 15.4 69.6 6 17.8 2.2 5.1 67.3 22.9 15.3 34.3 19.1 22.8 21.4 5.6 44.9 4.3 36.5 55.2 8.7 4.8 11.5 12.3 46.5 51.1 21.6 41.1 23.3 13.5 21.2 7.1 31.5 15.5 32.6 2.7 16.8 32.7 36.1 20.8 21.5 39.4 66 37.3 17.7 36.5 18.2 22 38.3 75.1 35.6 27.5 50.9 30.7                                                                                                                                                                                                                                                                                          
210600_s_at 7.1 9 1.6 9.8 16.6 16 11.3 17 2.6 0.9 2.9 2.6 3.7 2 22.9 1.4 10.8 2.3 2.5 3.4 36.3 9.1 6.6 6 2.4 5.9 10.8 15.5 1.7 13.2 1.8 7.2 4.8 1.3 2.9 2.2 22.8 2.6 6.8 2.1 15.4 25.5 10.3 7.5 3.7 7.5 1.2 20.6 1.5 17.5 2.6 1.5                                                                                                                                                                                                                                                                                          
210601_at 142.3 183.8 22.4 23.5 133.7 17.9 56.2 30.9 86.8 47 37.7 43.9 57 41.5 42.1 25.1 78.4 115.1 80.8 45.5 73.3 76.5 41.9 51.8 45.1 40.6 31.5 126.6 19.9 62.2 118.4 79.6 27.5 29.3 86.8 51.1 127.2 55.4 55 29.3 24.7 30.9 32.4 76.1 59.7 26.2 53.7 100.4 26.9 164.1 47.4 27.5                                                                                                                                                                                                                                                                                          
210602_s_at 152.5 43 23.1 11.5 13.1 32.2 77.1 51.9 26.2 8 21.6 36.9 31.4 22.9 69.1 7.8 42.4 20.7 5.9 22.4 10.9 69.2 13.8 55.6 2.3 18.4 60.7 38.9 35.8 40.5 12.2 43.3 7.1 6.5 5.5 8.7 52.1 15.5 20.2 7.9 63.9 36.5 30.4 32 8.8 13.4 13.1 5.4 72.7 51.4 31.1 17.7                                                                                                                                                                                                                                                                                          
210603_at 245.6 156.4 76.4 47 89.6 80.5 107.6 86.6 93.6 92.6 53.5 57.6 79 64 190.3 74.9 127.3 124 193.5 62.7 58 86 78.4 152.2 63.1 59.9 59.5 103.7 61.3 106.5 72.3 58.4 106.8 83 117.2 86.2 179 97.9 51 109.5 96.6 100.1 112.2 82.3 79.6 69.2 88.4 84.8 85.9 93.8 85.7 80.9                                                                                                                                                                                                                                                                                          
210604_at 23.9 14.5 11.3 4.3 3.9 8.1 8.8 7.5 10.8 4.4 7 4.3 4.7 4.1 21.6 4.1 7.6 35.6 15.2 4.6 7.8 9.3 10.7 9.7 6.2 4 7.5 6.6 4 6.1 19.3 6.7 11.9 9.2 7.4 2.6 17.5 3.8 7.1 9.5 9.9 7.8 8.2 6.3 13.8 4.7 9.3 18.5 3.8 7 7.9 4.4                                                                                                                                                                                                                                                                                          
210605_s_at 125.2 232.9 133 21.7 159.4 185.5 319.1 177.4 141.7 136.6 57.5 81.4 93.4 168.6 169.6 259.9 159.5 246 172.7 113.6 144 195.7 109.8 151.4 167.3 136.6 177.5 141.1 82.7 174.5 242.8 35.4 181.5 159.1 200.3 218.5 284.3 101.2 100.7 86.8 175.2 224.3 86.7 165 252.6 157 66.2 300.9 174.4 256 132.3 120                                                                                                                                                                                                                                                                                          
210606_x_at 33.8 27.8 18.2 20.6 14.2 35.5 75.8 16.4 59.4 52.9 5.3 48.5 45.4 36.2 46 41.9 10.6 15 18.1 56.4 11 62 58.7 14.5 7.7 6.5 8.2 70.6 20.7 9.1 48 32.8 31.4 45.7 28.8 74.7 53.2 47.3 9.8 7.5 46.2 16.2 16.2 21 53.7 34.1 39.1 59.7 78.4 16.1 14.2 41.2                                                                                                                                                                                                                                                                                          
210607_at 12.8 5.9 25.8 4.2 45.4 4.7 27.1 19.6 21.9 9.9 10.6 10.4 14.9 40.2 27.2 35.8 32.7 55 13.1 35.8 58.7 26.1 27.6 31.9 14.3 2.1 3.8 17.4 24.2 14.1 37.6 25.1 6.9 24.7 23.3 45.9 26.4 21.6 10 12.7 18.7 10.5 3.4 20.8 22.7 19.7 23.1 54.6 6.9 1.6 45.6 20.7                                                                                                                                                                                                                                                                                          
210608_s_at 97.1 235.6 121.8 157.7 100.1 136.9 173.9 127.1 122.9 103.4 74.8 88.4 156.3 125.4 116.3 179.1 117.1 170.9 134.7 93.8 128.4 134.7 123.3 160 75.1 87.4 102.1 108 118.8 170.4 55.9 91.5 102.6 129.3 101 107.6 143 111.3 94.2 117.1 155.3 175.8 130.1 168.5 144.2 100.6 131.5 129.2 189.2 133 136.5 86.1                                                                                                                                                                                                                                                                                          
210609_s_at 58.2 240.3 152.1 277.1 231.1 289.2 253.4 134.3 278.6 150.9 283.4 139.9 269.6 171.3 228.2 295 271.9 178.3 401.5 131 273.7 325.5 305.9 153.7 120 144.7 253 22.5 182.4 139.7 146.5 183.8 253.7 271.2 149.1 303.6 201.1 88.4 178.4 107.9 330.3 258 148.1 164.7 218.6 113.2 168.3 30.3 347.3 57.5 271.4 76                                                                                                                                                                                                                                                                                          
210610_at 70.4 96.8 113.2 58.1 113.4 93.7 158.7 49.3 62.2 29.7 22.3 21.4 115.9 16 74.6 85.9 53 98.5 46.6 38.3 73.1 124.2 66.9 60.5 21 13.7 48.3 46.3 32.9 96.9 190.9 19.8 40.2 115.9 94.3 37.2 154.7 22.7 18.6 54 127.7 110.7 60.3 18.6 122.9 14.4 93.2 75.3 24.5 68.8 32.8 30.5                                                                                                                                                                                                                                                                                          
210611_s_at 34.5 23.7 22.5 22.5 17.3 3 1.3 11 11.4 6.6 3.2 24.6 3 21.1 12.1 15.3 54 22 50.2 23 34.9 15.5 27.3 37 27 31.4 2 30.2 24.9 18.6 65.4 32.7 26.6 13.9 1.4 14.1 19.8 30.6 12.8 2.7 12.3 1 1.5 17.4 14.2 10.1 2.9 2.4 47.8 4.8 8.9 30.9                                                                                                                                                                                                                                                                                          
210612_s_at 17.5 11.4 5.8 5.1 28 23 11.7 17.4 23.1 15.8 68.5 51.5 34.6 33.8 41.1 15.1 44.1 9.8 14.7 18.4 50.7 9.2 6.4 54.4 53.7 85.5 53.2 7.9 60.3 29.1 59.2 28.6 61.5 54.2 40.8 30.6 38.9 40.9 17.6 33 8.7 10.3 21.1 13 50.3 55.7 42.2 70.5 8.3 5.2 21.5 28.4                                                                                                                                                                                                                                                                                          
210613_s_at 36.1 45.1 61.7 40.8 105.5 92.2 40 82.6 54.3 51.4 41.2 53.3 70.7 132.9 67.9 112 127.8 60.7 128.1 35.7 64.1 101.1 94.6 67.5 48.8 41.2 47.2 46.5 68.9 89.5 88.4 27.3 51.4 52.7 77.4 107.7 121 44.1 64.9 43 84.3 35.2 63.3 130.4 158.9 94.4 92.8 37 30.7 56.6 37.6 42.1                                                                                                                                                                                                                                                                                          
210614_at 130.6 115.1 57.1 53.5 47.1 98.3 127.8 51.3 54.7 47 43.6 58 42.8 34 58.3 25.1 28.7 68.6 44.1 56.3 99.1 70.3 31.1 36 37.6 44 42.8 62.5 50.3 33.1 70.7 34.6 53.3 31.5 54.8 54.9 87.2 68.3 48.5 88.4 62.8 63.8 56.1 44.1 62.3 36.3 35.5 101.1 95.9 89.7 59.8 43.2                                                                                                                                                                                                                                                                                          
210615_at 19.2 16.2 32.3 10.8 8.6 9 10.1 9.1 18 8.6 6.6 14.5 14.8 6 15.3 9.7 3.7 49.1 3.1 10 6.2 5.5 14.7 59.8 7.5 7.5 3.7 10.2 19.2 12.9 52.9 6.4 10.1 32.1 8.9 14.1 44.2 9.4 7.7 11.1 16.2 8.4 11.6 4.2 5.4 7.4 5.7 12.7 58.5 10.5 12.7 3.5                                                                                                                                                                                                                                                                                          
210616_s_at 658.1 669.3 757.2 331.3 582.3 731.7 728.9 811.3 504.3 619.2 364.4 542.3 754.8 721.6 651 599.8 654.8 620.3 695.2 487.5 664.4 897.9 526.1 639.2 587 796.6 587.6 597.8 665.2 801.5 773.2 773.9 970.3 795.5 507.7 759.8 681.3 554.9 519.9 544.7 523 736.2 496.3 511 830.5 518.8 909.6 1112.4 689.9 710.7 566.9 796                                                                                                                                                                                                                                                                                          
210617_at 44.3 119.2 57.9 33.6 25.2 35.5 33.9 65.1 66.9 41.3 36 53.5 91.4 76.9 48.6 14.8 45.2 26.2 22.2 54 70.3 21.8 22.6 93.4 16 53.4 49.6 64.9 20 44.8 93.6 34 51.7 57.4 33 42 78.7 46.6 42.8 58 38.5 65.7 60.5 63.3 20.8 31.3 44.9 53.9 63.7 70.6 79.6 76.8                                                                                                                                                                                                                                                                                          
210618_at 41.1 70.6 44.2 98.7 30.2 21.4 8.1 14.3 25 12.4 14.2 8.5 48.6 6.2 31.2 34.9 86.9 24 28.7 10.5 82 34.8 17.1 7.9 14 21.6 31.6 48.5 9.3 21 43.8 10.1 27.4 13.4 35.8 52.1 9.3 10.8 10.6 16.2 60.1 25 21.6 39.9 29.7 9.1 27.4 26.2 24.3 22.3 11.5 4.1                                                                                                                                                                                                                                                                                          
210619_s_at 158.5 17.8 13.7 12 19.2 15.5 17.1 29.3 14.9 14.6 7.8 10.4 33.5 9.2 13.7 6.4 46.1 13.3 9.7 24.7 9.5 22.3 7.2 7.7 9.5 7.1 10 20.9 8.3 11.4 16.5 15.2 14.1 30.1 12.6 36.8 14.5 12.6 30.6 21.5 23 11 11.9 7.3 11.4 39.2 11.3 29.6 14.4 16.4 6.6 6.7                                                                                                                                                                                                                                                                                          
210620_s_at 29.3 56.5 45.3 54.4 12.8 8.3 12.7 84.5 93.6 57 24.4 65.3 9.2 25.5 32.4 11.5 9.9 59.8 70.5 94.4 84.2 20.1 27.6 58.4 28.2 46.7 61.6 62.7 21.3 29.4 17.2 38.6 9.8 40.1 60.7 56.5 96.3 85.4 57.3 12.8 67.6 13.4 32.6 12.9 5.4 57.3 106.1 13.2 15.9 106 56.7 5.6                                                                                                                                                                                                                                                                                          
210621_s_at 204.5 156.8 144.4 203.3 121.2 165.2 100.7 216.7 225.1 145.8 132.1 178.6 210.3 194.4 111.8 122.7 115.2 131 102.4 192.7 77.9 172.5 108.1 160.7 142.4 141.1 96.6 168 169.6 166.7 118.1 124.4 143.7 158.1 112 131.1 189.3 212 164.9 102.1 156.5 123.1 180.5 98.1 139.3 149.1 135 144.9 132.1 144 181.7 116                                                                                                                                                                                                                                                                                          
210622_x_at 90.1 139.2 83.8 11.4 80.1 61.2 163.1 110.7 75.6 32.3 69.9 104.4 82.7 71.1 62.1 97.1 13.3 56 119.3 126 120.4 67 75.1 59.8 51.8 42.1 116.9 173.9 49 86.1 101.4 67.8 41.4 72.1 11.4 94.7 136.6 66.7 109.3 8.5 60.4 83.8 39.4 46.8 55.7 52.6 42.3 134 153.1 48.1 38.9 15.8                                                                                                                                                                                                                                                                                          
210623_at 20.4 53.2 53.2 42.1 5.7 29.8 33.5 9 25.2 3.9 5.2 5.9 26.9 15.3 64.5 62.6 5.1 46.1 23.5 58.2 4 9.1 28.4 4.4 31.8 33.5 7.7 9.4 3.1 7.3 16.9 14.8 24.8 17.4 5.5 6.5 44.4 13 5.1 4.1 10.5 23 8 22.3 28.2 3.9 26 11.6 41.6 41.4 5.2 4.3                                                                                                                                                                                                                                                                                          
210624_s_at 170 225 183.3 190.4 233.9 188 141.7 159 162.8 134.8 222.4 168.5 166.3 194.6 238.9 301.6 124.9 194.7 220.6 152.3 227 122.4 253.5 168.3 215 138.4 198.9 173 135.6 145 208.4 214.4 154.4 171.7 247.3 182.2 208.4 202.5 188.7 178.3 185.5 202.3 167.1 242.1 281.1 204.3 176.5 150.9 219.8 194.6 182.3 111                                                                                                                                                                                                                                                                                          
210625_s_at 92.8 180.6 119.1 27.8 131.9 103 206.5 201.2 113.1 78.4 42.2 200.7 132.1 186.5 128.3 142.4 150.2 150.5 223.7 179.9 157.9 165.9 131.4 100.5 212.7 97.7 218 212.2 74.2 118 130.3 155.5 196.7 155.4 45.8 106.2 112.9 141.8 177.1 68 88.4 117.9 102.9 21.3 68.7 65.7 158.6 101.4 223.2 86.5 102.4 71                                                                                                                                                                                                                                                                                          
210626_at 14.8 15.9 11.1 16.5 10.1 9.1 20.1 8 8.5 10.3 5.4 15.5 10.3 28.1 10.5 14.8 30.2 29.2 9.4 8.8 18.1 39.4 9.6 24 11.2 15.6 8.2 6.6 3.8 6.9 19.7 16.5 16.6 9.5 5.7 10.4 17 5.9 19.5 5 63.9 5.3 25.4 21.1 18.7 8.2 51.8 17.3 45 25.2 19.8 5.4                                                                                                                                                                                                                                                                                          
210627_s_at 100 189.2 139 162.2 193.4 134.5 162.8 179.4 195.6 157.8 131.5 154.1 158.1 150.3 191.7 159.7 132.4 183 213.8 132.6 138.9 155 186.8 152.2 185.1 226 245.4 158.2 182 141.9 261.6 131.4 196.8 224.8 109.8 181 136.2 94.4 187.1 118.3 157.3 232.7 109.7 158.3 132.8 147.3 217.3 353.2 174.3 191.1 183.3 158                                                                                                                                                                                                                                                                                          
210628_x_at 153.6 149.5 120.1 75.2 122.9 83.3 125.6 25 132.5 63.3 53.7 46.4 110.4 91.5 111 287.9 136.4 160.3 200.4 62.1 167.5 83.6 106.7 78 41.6 65.2 149.3 124.4 74.8 144.2 192.9 41.1 82.8 137.5 54.4 258.7 206.6 78.3 121.3 66.2 109.4 105.8 45.8 188.9 159.9 97.7 68.9 171 134.1 77.2 103.7 99.3                                                                                                                                                                                                                                                                                          
210629_x_at 115.2 67.5 107.9 100.1 67.6 102 133.4 59.7 98.1 73.5 35.4 55.6 52.9 64.7 100.3 146.8 64.1 107.1 45.4 134.6 99.2 79.4 54.7 61.6 60.1 51.2 58.9 111.6 47.7 33.1 98.2 52.5 81.2 42.7 116.2 158.3 144.1 71.6 64.3 141.4 40.3 74.3 94.4 55.4 88 64.7 100.8 36.6 88.9 95.4 101.6 90.6                                                                                                                                                                                                                                                                                          
210630_s_at 35.2 4.8 5.8 3.1 1.8 3.3 7.2 5.6 19.6 17.6 3.7 22.3 5.7 21.3 28.4 4.6 11.9 6.9 28.4 5.3 40.6 4.1 2 29.6 18.2 11.7 2.6 14.9 3.3 3.7 8.8 9 2.3 8.2 3.8 17.7 23.1 3.1 3.1 4.2 1.6 3.2 18 1.5 3.1 3.1 3.5 27 29.1 4.3 6.7 1.5                                                                                                                                                                                                                                                                                          
210631_at 39.7 26.5 45 28.9 65.3 35.2 41.4 12.8 10.9 21.9 4.4 5.5 4.7 15.4 37.6 8 4.1 7.5 26.3 17.8 10.6 27.4 3.5 31.1 32.4 18 7.2 32.2 25.3 45.2 6.9 10.5 22.1 13.4 6.3 33.6 11.4 3.1 27.2 30.8 32.7 21 31.4 37.3 9.6 15 9.2 21.4 8.6 21 56.4 29.8                                                                                                                                                                                                                                                                                          
210632_s_at 4.7 5.2 4.2 6.4 6.5 7.1 10.5 2.3 2.9 3.3 2.1 3.7 3.3 7.3 4.9 3.1 20 4 12.3 2.2 15.2 7.5 8.4 3.2 3.4 1.8 4.8 3.6 15.5 5.7 5.7 2.3 5 3.6 2.9 7.8 4.6 2.2 2.8 2.2 5.2 3.4 2.4 9.8 4.3 8.1 3.1 7.5 5.1 3.5 3.9 1.6                                                                                                                                                                                                                                                                                          
210633_x_at 634 369.9 373.7 589.4 417.3 378.3 549.5 556.6 676.2 663.2 751.3 736.8 410.8 489.5 460.4 457.9 337.3 551.3 423.2 302 471.3 350.7 452.5 634.4 722.9 568.1 446.2 651.1 617 513.8 330.6 517.7 474.2 493.1 765.7 484.8 490.4 335 550.5 673 484.5 481.2 603.8 492.1 634.1 805.4 391.8 383 462.8 408.4 539.4 818.4                                                                                                                                                                                                                                                                                          
210634_at 32.6 63.2 69.8 9.3 50.4 77.9 68.3 91.4 33.4 93.9 55.7 28.3 11.6 20.8 36.8 45.5 4.8 71.6 64 54 72.8 13.3 48.9 6.5 26.3 14.1 47.7 70 60 47.9 15.1 43.1 54.9 47.7 51.9 39.7 108.5 68.6 55.6 16.5 11 73.5 70.4 65.3 55.6 39.1 40.9 49.2 99.9 22.6 57.3 12.5                                                                                                                                                                                                                                                                                          
210635_s_at 132.2 76.7 82.1 35.6 65.1 54 64.6 89.7 77.7 41.3 37 60.7 108.1 72.8 30.6 66.5 67.7 55.9 48.9 71.1 58.3 119.3 39.1 88.7 60.6 76.4 45.6 109.1 53.9 9.6 82.9 50.7 68.8 84.3 38 54.2 100.1 66 75.6 60.3 64.5 74.6 75.5 42.1 37.1 29.3 116 56.9 160 90.2 85.3 31.2                                                                                                                                                                                                                                                                                          
210636_at 34 49.2 11.4 2.8 17 16.2 9.2 16.3 5.3 4.2 4.8 15.2 38.6 5.4 8.8 3.4 1.9 16.3 38.3 3.7 3.1 8.9 23.7 32.4 2.6 9.3 4.7 9.2 10.3 7.4 10.8 1.4 7.6 29.5 8 24 46.1 9.7 5.5 14.9 23.7 29.4 20.1 4.9 5.8 11 37.7 16.1 38 28.7 15.5 6.7                                                                                                                                                                                                                                                                                          
210637_at 112 77.2 25.5 29.4 44.9 15.8 42.4 75.5 15.8 41.8 42 26.2 61 23.8 55.5 32.8 6.3 31.1 45.2 33.9 23.4 71.6 11.7 99.5 28.9 4.4 50.8 30.1 36.8 18.3 26.4 20.4 28.8 40.7 30.2 23.1 71.9 42.3 23.9 45.5 81.1 19.3 53.2 44.4 42.3 33.3 46.3 63.4 40.9 72.5 64.4 16.9                                                                                                                                                                                                                                                                                          
210638_s_at 579.9 408.5 517.3 573.1 414.6 562.5 518.9 433.3 538.2 615 720.6 560.8 587.4 396.7 367.3 454.3 625.8 596.9 409.8 869.3 561.3 554 391.1 575.9 453.9 601.1 646.4 417.2 654.4 609.9 541.8 437.2 390.9 600.6 384.7 421.9 564 504.1 361.5 438.5 573.9 631.8 592.6 330.9 453.8 524.5 459 536.9 417.7 651.7 407.6 457.1                                                                                                                                                                                                                                                                                          
210639_s_at 192.8 131.6 100.3 141.6 95.9 104.1 116.3 128.2 130.3 121.9 92.6 108.3 149.4 128.9 113.8 80.9 129.7 97.3 94.9 94.2 98.8 92.6 67.3 76.5 138.8 112.1 72.4 84.4 124.7 57 152.6 134.1 134.3 112.1 122.4 76.8 125.2 187.3 126.7 121.6 133.1 105.9 182.1 80.5 77.7 135.1 144.6 72.2 142.4 140.7 168.5 126.9                                                                                                                                                                                                                                                                                          
210640_s_at 27.3 18.1 123.5 274 89.7 67.6 18.9 73.8 20.1 17.4 11.6 58.2 77.2 60.5 69.9 90 8.4 27.6 67.9 19.7 11.8 53.6 55.4 23.9 106.5 79.1 73.9 55.2 70 118.5 6 72.1 34.7 36.5 14.1 64.4 15.8 7.5 97.1 55.5 15.4 76.6 37.3 94 60.1 50.6 67.8 95.7 51.1 16.4 66.7 16.5                                                                                                                                                                                                                                                                                          
210641_at 153.8 106.2 69.1 61.5 45.6 61.5 52.6 77.2 53.4 80.7 49.4 72.7 78.8 52.8 104.6 49.9 34.1 75.4 54.5 70.1 15.7 80.5 53.3 62.4 40.2 43.2 40.6 74.5 67.2 77.6 66.4 34.5 88.2 87.6 36 59.1 97.8 37.7 43.2 50.5 104.3 61.9 46.7 50.6 45.9 19.4 77.5 64 75.2 132.7 79.5 32.8                                                                                                                                                                                                                                                                                          
210642_at 29.1 27.3 15.9 29.9 19.5 19.2 25.4 19.3 25.5 72.6 14.1 22.6 12.2 14.5 23.2 37.4 38.8 19.2 56.7 15.2 6.7 14.8 17.1 22.4 21.7 45.8 70.5 17.3 14 19.7 24.8 18.4 10.2 6.2 17.8 16.9 25.1 18.5 15 23.2 19.5 17.4 28.4 14.7 19.9 14.9 77.6 22.5 20 31.7 14.1 14.3                                                                                                                                                                                                                                                                                          
210643_at 44.2 43.6 2.9 11.7 7.2 5.8 2.6 15.8 28.3 10.9 7.8 18.4 14 2.3 13.7 17.4 40.1 11.3 3.3 17.1 67.2 23.7 1.8 31.2 14.3 18.8 0.8 32.2 5.4 35.5 13.9 10.1 25.3 24 17.8 21.5 3.8 11 14.9 18.1 26.1 38.6 2.5 26.6 4.9 6.5 2.7 33.3 2.3 16.1 3.6 10.4                                                                                                                                                                                                                                                                                          
210644_s_at 371.6 251.7 163.4 243.2 176.3 171.7 198.1 126 172.8 164.1 109.5 120.1 136 112.8 199.4 158 221.8 195.1 187.8 215 101.9 187.2 129.9 212.6 83.2 88.7 161.7 166.6 115.7 154.6 169.3 75.4 147.4 158.2 167.5 180.6 220.5 117.9 103 156.7 192 122.5 116.4 114.8 151.6 80.6 133.5 129 174.5 240.4 148.6 115.2                                                                                                                                                                                                                                                                                          
210645_s_at 386.3 753.3 917.9 1579.2 1121 1130.4 683.4 990.3 941.5 855.8 344.2 512.1 1344.7 1115.9 1171.3 965 1038.7 1195.7 667.5 897.8 979.4 743.5 1047.5 829.6 885.8 1419.8 1134.9 977.8 1294.9 1141.6 804.5 1043.9 739.6 1166.1 670.3 903.5 1057.2 604.4 770.7 590.3 1033.1 1194.7 710.6 1093.4 853.6 608.2 777.2 792 799.6 846.4 1144.1 1928.2                                                                                                                                                                                                                                                                                          
210646_x_at 12350.6 17629.9 20114.1 41073.4 24549.6 15978 20064 12888.1 12235.7 15454.5 10544.1 7952.1 17070 13156.4 30454.4 20024.4 17023 19124.6 22836 10208.7 24182.7 20232.6 15159.7 23713.5 12414.9 15852 21349.9 11913.4 13857.8 17890.7 27680.7 10865.3 22504.9 17872.9 16740.3 16979.9 17370.3 11708.7 11133.3 14424.6 17158 20736.3 15481.2 15941.3 15890.8 12232.8 20575.6 22481.6 15124.7 19998.1 22275.8 15631.2                                                                                                                                                                                                                                                                                          
210647_x_at 446.1 320.2 239.9 329.6 198.1 162.5 260.6 251.3 198.5 118.3 79.3 147 245.5 159.4 279.9 162.5 234.6 245.6 240.4 263.4 212.6 222.8 158.3 282.3 164.7 147.5 173.5 297.6 171.8 218.7 334.8 128.9 137.9 219.3 166.1 175.1 370.2 193.2 233.5 194.5 219.5 178.6 229.6 150.4 175.2 135.3 164.9 286 307.7 341.7 225.6 168.6                                                                                                                                                                                                                                                                                          
210648_x_at 661.4 724.4 1102.6 1121.1 740.7 1316.2 858.1 1021.2 1932.9 1401.7 706.1 758.8 1100 1443.4 846.7 1180.8 1295.3 1067.4 897.7 1698.2 1143.5 1400.6 882.8 923.4 1259.3 1166 940.7 1396.9 1685 1072.8 1127.8 1298 1782.7 984 1641.7 1242.8 941.9 1621.1 1331.5 1362.6 772.6 982.8 1535.3 912.3 1150.5 1332 1501.2 814.6 662.9 762.9 981.4 1208.1                                                                                                                                                                                                                                                                                          
210649_s_at 149.5 178.4 124.9 35.9 127.6 122.5 204.3 164.6 189.5 111.5 84 263.5 174.5 122.7 119.5 158.7 187.4 214.4 123.4 251.6 150.8 140.1 155.4 141.2 361.7 261.6 165.6 331.9 131.5 141.9 146 132.3 84.3 86.8 17.5 158.4 126.8 220.4 219.8 40.1 68.3 119.6 167.4 92.6 140.4 196.2 137.1 184.8 192.1 166.7 85.9 191.6                                                                                                                                                                                                                                                                                          
210650_s_at 122.2 55 66 42.5 25.4 20.5 55.7 34 34.9 26.1 38.1 26.5 46.6 40.8 39.8 5.3 61 32.3 20.7 20.4 43.3 26.3 28.1 33.2 15.9 28.6 15.2 40.9 36 24.6 37 43.4 43.6 29.8 41 25.1 50.7 36.8 16.5 56.8 31.8 74.7 42.9 42 40.4 24.9 31.1 35 50.5 30.1 60.4 51.2                                                                                                                                                                                                                                                                                          
210651_s_at 103.2 114.9 104.1 134.7 45.8 92.3 191.8 96 59 74.6 52.9 50.8 101.1 71.8 145.3 73.1 108.9 145.7 38 58.4 78.9 143.3 63.4 102.8 62.6 68 83.5 82 49.8 120 145.4 47.9 90.9 116.1 22.8 106.7 98.9 71.4 55.1 54 138.2 202.7 52.8 65.1 109.3 43.9 102.3 190.9 136.8 150.5 112.7 55.7                                                                                                                                                                                                                                                                                          
210652_s_at 225.7 159.6 122.5 149.4 285.1 136.4 110.2 170.2 217.9 165.3 344.2 175.2 165.2 178.7 184.8 122.9 91.3 167.4 240.5 137.7 169.6 184.5 221.6 197.6 332.6 175.4 161.6 168.6 371.1 143 143.5 348.8 301.2 147.3 84.7 170.4 98.9 91.5 262.6 210.5 210.8 218.4 135.7 169.1 131 189.6 180.1 89.6 193.4 213.6 171.2 145                                                                                                                                                                                                                                                                                          
210653_s_at 118.3 64.4 79.6 37.6 69.1 88.7 121.2 47.7 88.9 20.1 30.8 69.3 117 58.7 53.3 36.6 69.6 80.2 42.6 139.7 13.6 81.3 90.6 80.5 102.7 58 68.7 57.3 59.1 79.2 44.3 63.3 113.2 51.4 77.7 70.2 87.8 32.2 65.8 51.8 84 75.8 59.9 35.1 51.9 66 78.7 38.2 63.4 133.4 93.7 101.1                                                                                                                                                                                                                                                                                          
210654_at 34.8 58.4 9.3 3.2 2.7 19.2 25.3 32 20 13.5 3.9 14.3 32.3 18.4 20.8 4.4 4.9 23.2 24.6 14.3 3.8 22.1 3.9 12.4 10.4 15.2 3.7 27.7 16.4 49.5 3.2 9 25.9 25.5 10.2 15.1 11 3.7 21.1 10.8 21.8 30 13.3 16.2 25.2 3.5 14 12.7 25.6 14.6 8.2 4.3                                                                                                                                                                                                                                                                                          
210655_s_at 11 11.8 4.5 4.3 3.6 4.5 73 3.7 7.6 4.3 2.9 4.5 4.6 63.1 4.5 4.1 4.8 4.3 4.6 284 4.5 5.6 2.8 10.4 32.6 19.9 8.2 40.6 4.8 8.2 6.7 12.7 8 7.5 3.8 4.1 5.1 9.1 44.8 4.1 5.2 3.5 5.1 2.7 4.8 28.1 24.7 6.2 40.9 5.5 6.7 4.9                                                                                                                                                                                                                                                                                          
210656_at 14.1 29.7 3.5 17.3 5.3 6.4 20.5 3.6 27.9 14.6 6.4 2.4 3.9 26.5 17.6 16.6 17.4 19.7 2.6 20.6 3.5 42.6 1.6 41.9 10.4 17.6 17 22.6 6.5 16.7 3 7.7 16.5 16.6 8.2 24.5 29.7 14.3 4.3 3.9 6.8 24.4 3.2 22.4 4.2 3.1 2.2 30.6 17.7 5.2 30.1 44.9                                                                                                                                                                                                                                                                                          
210657_s_at 86.8 55.7 34.2 35.5 20 44 47.1 37.9 50.2 19.6 24.9 14.1 16.7 59.4 46.4 48.3 52.1 21.2 45.1 35.3 3.5 47.6 21.7 44 36.7 26.6 38.8 13.7 65.1 58.8 26.1 45.1 10.3 47.1 28.4 10.7 75.1 56.1 28.6 25.9 52.2 49.4 45.7 64.9 34.4 14.7 44.4 90 15.7 82 32.5 46.1                                                                                                                                                                                                                                                                                          
210658_s_at 142.6 200.9 136.5 83 106.6 150 182 143.3 117.5 86.4 72 145.8 170.1 186.8 105.2 162.7 101.9 133.1 191.4 151.7 171.7 125.2 95.8 97.3 107.6 126 93.2 155.7 124 152.5 120.2 109.8 100.2 140.5 98.7 130.9 173.9 98.6 130.4 107.6 148.6 104.8 152.5 108 141.4 112.5 104.8 129 193 121.6 154.7 98.6                                                                                                                                                                                                                                                                                          
210659_at 135 125 36.6 103.6 57.3 79.9 72.8 53.4 71.9 54.6 36.3 46.4 59.8 57.2 68.9 63.1 71.8 108.8 96.1 74.4 66.5 70.6 56.7 65.6 33.2 35.2 56.5 61.9 31.7 86.8 85.4 44.3 80.3 52.6 51.3 66.3 104.9 53.3 33.5 67.4 99.8 71.9 61.5 56.2 72.5 34.8 77.9 111.1 89.4 72.8 94.9 43.2                                                                                                                                                                                                                                                                                          
210660_at 75.1 18.3 17 20.6 7.2 11.8 25 11.1 20.2 27.6 7.7 8.3 11.2 9.5 10.1 8.2 5.6 14.9 6.1 8.5 8.1 5.4 17.7 41.2 3 17.7 18.4 13 28.5 14.6 12.9 5.8 5.7 11.8 41.3 10.1 18 7.7 26.8 10.8 15.8 5.1 18.2 7.6 7.7 5.6 16.3 7.2 11.2 8.4 23.4 21.6                                                                                                                                                                                                                                                                                          
210661_at 44.1 5.7 1.8 22.1 8.2 21.4 5.8 15.6 3.1 19.3 15.1 9.6 10.5 0.5 2.1 10.8 35 16.5 39.1 8.1 2.6 16.7 8.5 32 5 23.3 4.1 24.6 24.4 18.7 21.7 12.2 2.5 4 7.2 14 6.5 8.1 3.2 10 27.2 32.2 9 4.1 7.7 11.6 16.5 2.1 29.3 25.9 11.7 8.6                                                                                                                                                                                                                                                                                          
210662_at 37.3 4.8 4.7 1.8 1.4 0.6 13.2 1.8 9.6 7.3 1.3 11.3 0.9 0.7 1.2 5.1 4.2 8.3 16.7 12.4 2.7 18.2 6.8 9.7 7.9 11.3 4.2 15 7.6 0.8 3 1.1 0.7 0.9 9.3 0.5 0.7 8.1 7.1 11.1 0.3 2.6 10.8 6.8 0.9 8.9 0.8 3.5 4.4 0.4 1 6.8                                                                                                                                                                                                                                                                                          
210663_s_at 23.8 23.9 43.9 11 40.9 11.7 34.7 11.4 14.3 18.4 7.9 15.5 14.4 64.7 18.8 10.7 13 13.1 17.8 11.6 31.2 15.5 6.1 19.7 20.5 14.8 23 24.5 7.4 10.2 65.7 5.5 8.4 16.5 12.5 14.7 61.2 9.5 9.3 13.5 33.6 59.1 44.8 9.7 14.2 13.2 31.9 59.8 20.1 19.5 12 8.3                                                                                                                                                                                                                                                                                          
210664_s_at 26.6 129.6 78.2 77.9 50.1 64.3 83.2 64.8 43.3 38 28.3 27.2 47.4 79.5 62.2 56.3 47 84 47.2 29.6 10.6 31.3 42.5 75.5 16.3 70 37.1 77.2 71.2 59.1 71.3 32.7 107.6 75.5 107.8 70.7 94 54.5 36.8 45.8 30.3 70.5 53.5 54.7 81.7 70.8 70.8 83 64.1 98.4 70.8 62.6                                                                                                                                                                                                                                                                                          
210665_at 55.3 42.4 16.7 41.8 4.2 30 30.3 15 11.7 21.4 20 13.6 11.2 13.3 45.1 21.5 10.1 28.3 25.3 9.9 1.7 10.3 14.9 12.9 10 43.3 11.3 38.7 30 17.8 25 8.4 2.7 37.5 32 24.6 47.6 20.3 18.7 30.4 5.5 7.1 36.9 30.1 29.5 14.1 3.7 9.2 18 2 34 14.5                                                                                                                                                                                                                                                                                          
210666_at 13.6 18.2 9.5 17.3 7.6 14 19.6 9 7.7 5.7 5.7 6.1 14.6 18.7 16.6 8.4 6 12.8 9.1 5.9 9.1 7.5 8.4 8 5.2 4.1 10.1 9 8.3 10.6 12.3 5.9 11.2 9.6 9.8 6.3 14.7 6.4 5.7 8.4 17.4 9.3 5.9 14.6 6.8 5.2 17.2 27.4 18.8 12.2 12.2 4.1                                                                                                                                                                                                                                                                                          
210667_s_at 113.5 194.3 181.6 117.2 162.2 172.6 181.8 156.5 141.1 194.1 78.5 172.1 237.4 147.9 276.5 160.3 137.4 123.9 166.7 271.7 180.2 117.6 147.1 65.6 187.6 188.1 208.8 236.8 126.6 144.2 281.2 137.2 139.6 150.8 106.8 163.6 186.9 233.8 159.6 159.4 115.2 132.5 158.1 130.4 141.7 179 129.4 138.5 230.7 191.2 123.1 152.9                                                                                                                                                                                                                                                                                          
210669_at 69.6 13.5 13.7 14.4 41.7 12.6 39.6 8.3 19 33.7 27.9 18.7 48.9 25.2 35.3 8.1 11.4 50.7 19 13.9 32.5 51.4 38.1 10.3 12.1 7.4 26.8 46.8 33.8 38.8 17.9 6.2 16.8 37.6 11.6 32.8 44.9 13.1 19.3 13.8 39.7 44.5 18.9 28.1 42 13.3 25.9 59.1 29 15 25.9 13                                                                                                                                                                                                                                                                                          
210670_at 93.3 82.8 76.1 80.3 23.1 28.2 56.2 46.4 70.2 22.9 29.2 35.2 32.4 46.7 79.7 28.5 71.7 59 56.8 51.2 12.4 55 42.6 91.1 31.1 30.3 12.5 61.3 18.8 68.8 80 34.3 63.7 40.8 30.8 49.1 53.5 26.7 48 26.8 72.3 49.7 43.3 55.1 59.5 14.2 48.7 41.8 65.4 65.5 71.6 28.3                                                                                                                                                                                                                                                                                          
210671_x_at 114.5 90.7 82.6 28.8 19.9 22.2 39.7 39.2 126.6 53.6 10.5 85.6 58.3 36 97.6 9.2 130.6 34.8 8.9 38.6 11 59 3.2 94.1 51 82.4 5.6 26 49.5 23.2 94.2 35 64.7 63.4 102.5 24.8 46.1 63.3 73.1 65.5 27.5 48.9 72.8 18.2 20.7 59.8 59.7 111.2 31.9 39.2 61.2 58.3                                                                                                                                                                                                                                                                                          
210672_s_at 18.9 15.7 106.1 108 16.5 105 167.8 58.1 96.9 105.1 103.9 114 112.8 63.3 129.5 147.4 90.1 136.5 104.9 115.7 94.6 115.7 136 82.4 125.2 126.4 173.6 166.1 111.9 130 82 69.1 92 125.2 70.9 52 58.9 66.1 115 92.2 57.2 71.5 78.1 81.2 51.6 91.9 105.4 18.9 81.9 90.5 76.5 101                                                                                                                                                                                                                                                                                          
210673_x_at 14.2 15 11.8 14.5 12.6 3.6 14.4 8.5 9.8 4.9 10.3 5.9 7.8 5.5 5.3 3.2 2.8 10.1 12.7 4.3 5.2 5.1 3.5 8.4 4.6 3.1 3.8 8.1 3.5 6.6 7.5 3.3 10.7 6.8 4.9 7.9 6.5 8.5 6.7 6.5 8.2 10.7 3.7 9.2 13.5 5.2 5.5 9.1 7.2 10.3 6.1 4.6                                                                                                                                                                                                                                                                                          
210674_s_at 126.6 66.9 44.9 222.4 91.3 34.3 112.4 119.9 170.2 5.6 227.2 133.5 45.9 93.9 44.4 72 85.8 28.3 8.6 179 12 80.2 123.2 78.2 14.6 168.3 216.5 194.4 31.7 67.3 66.5 64.4 176.2 87.9 44 27.5 60.5 121.5 73.4 82.8 49.6 31.5 61.4 57.9 50.4 46.4 78.1 93.8 57.8 127.5 104.7 178.4                                                                                                                                                                                                                                                                                          
210675_s_at 105.1 69 25.5 52.5 40.9 30.7 47.8 36.3 29.2 6.3 22.8 32.3 39 22.3 55.7 6.4 20.5 77.7 25.4 37.4 5.9 20.5 24.5 56 10.4 15.8 15.5 15.1 8.2 8.5 41.9 5.2 7.9 34.3 49.5 30.3 63.3 23 17.6 59.5 43.6 41 50 26.7 43.5 13.6 32.2 23 40.1 57.9 61.9 17.8                                                                                                                                                                                                                                                                                          
210676_x_at 235.7 284.7 229.1 262.5 187.3 262.1 346.2 277.4 325.6 203.3 199.3 279.8 324.8 236.5 231.1 180.2 196.9 264.6 162.3 269.4 231.1 207.3 119.3 239.7 243.1 228.1 159.6 176 254.6 242.9 298 151.4 244.9 265.7 267.8 184.5 294.3 308.1 206.2 210.5 247.5 232.4 304.3 123.7 277.9 155 239.8 223.3 247.4 316.9 292.4 257.7                                                                                                                                                                                                                                                                                          
210677_at 37.3 26.8 8.9 16.5 11.2 17 25.6 8.6 9.5 11.2 5.6 8.7 21.8 12 5.7 41.2 13.7 12.1 64.9 32.8 67.5 39 38.8 88.5 11.4 13.1 7.2 8.1 4.3 10.8 24.1 26.8 16.8 13.3 14.4 44.5 13 13.3 15.4 12.4 6.6 9.6 9 35.1 25.2 5.9 11.7 32.1 13.8 12.8 7.4 16.4                                                                                                                                                                                                                                                                                          
210678_s_at 129.4 39.1 30.7 8.4 33.8 41.3 47.6 40.4 63.3 52.4 30.3 33.6 35.3 9.4 18.7 53.9 3 11.7 104.1 37.6 14.4 20.2 53.8 61 22.8 29 61.3 47.9 34 52.6 69 64.2 35.4 42.4 34.2 4.1 87 59.5 60.7 25.8 12.8 47.1 12.6 37.5 64.3 15.2 34.1 50.2 59.5 36.6 11.3 45.8                                                                                                                                                                                                                                                                                          
210679_x_at 102 371.5 77.4 243.2 176.9 365.5 113.4 162.7 152.7 154.9 134 134.1 70.5 118.1 204.1 159.2 146.6 165.6 283.9 94.7 182.4 148.8 241 207 61.5 71 261.1 114.9 111.6 456.3 68.9 147.7 198.8 233.5 224.9 149.9 138.1 75.2 109.5 142.7 267.9 142.9 146.9 292.1 264.5 83.7 135.3 382.1 166.1 115.2 133.6 157.1                                                                                                                                                                                                                                                                                          
210680_s_at 167.3 42 37.2 39.5 69.9 24.6 69.3 19.4 114.2 22.1 39.5 43.8 61.4 74.8 80.3 49.8 51.1 29.2 53.6 39.4 104 12.3 48.9 79.1 54.6 71.6 13.4 30 88.2 27 174.5 26.6 39.4 26.2 33.3 21.5 121.6 67.8 50.5 66 134.9 37.2 57.2 69.9 20.6 12.1 21.3 12.9 77.7 117.6 80.6 49.7                                                                                                                                                                                                                                                                                          
210681_s_at 179.4 214.5 136.3 233.3 86.5 132.6 155.2 102.7 116.5 111 129.3 110.2 152.7 114.1 153.8 112 124 192 126.3 98.4 115.7 175.6 112.5 159.8 95.2 110.3 91.7 86.9 105.9 146.9 116.6 68.1 123.3 125.4 121.9 107.2 165.3 119.4 85.9 122.9 178 159.4 152.6 118.2 113.5 102.1 137.7 138.5 147.3 140.9 127.3 129.2                                                                                                                                                                                                                                                                                          
210682_at 164.5 17.5 28.3 117.3 47.9 39.8 75.1 57 12 24.8 15.6 11.6 17.3 12.4 14.7 9.6 24.5 27.6 3.3 10.3 14.1 42.2 10.4 42.1 25 6.4 49.3 12.8 16.9 21.9 20.9 30.3 15.2 37.3 46 32.9 19.7 38.3 8 23.6 22.6 22.2 23.8 43.6 13.8 6.9 14.3 18.2 67.6 19 18.5 15.8                                                                                                                                                                                                                                                                                          
210683_at 1.6 1.8 17 1.1 20 4.2 1.4 1.6 0.9 1.6 0.7 1.8 1.3 1.5 4.9 4.1 2 0.8 1.8 1.6 11.2 0.9 4.8 5.1 2.2 0.7 1.3 1.3 0.5 2 1.7 3.1 0.9 1.4 3.7 1.8 4.2 0.7 1.5 0.8 4.5 22.8 1.2 40.9 12.1 1.2 0.9 2.3 1.8 1.4 0.8 0.8                                                                                                                                                                                                                                                                                          
210684_s_at 21.4 30.3 11 52.7 15 14.2 38.4 26.7 26.2 7.5 11.1 10.9 14.4 13.1 53.5 32.4 44.5 11 22.9 13.8 18.6 56.8 13.4 11 17.5 23.9 36.6 16.7 11.6 17.3 69 20.6 10.9 39.8 33.3 13.6 46.4 22.3 18.3 20.1 25 18.3 5.7 13.4 10.6 7.4 47.7 70.5 20.7 49.2 13.3 8.2                                                                                                                                                                                                                                                                                          
210685_s_at 98.8 97 54 58.5 31 56.6 69.3 82.1 24.9 34 31.6 68.9 78.5 109.7 5.6 50.3 42.9 46 40 84.4 32.9 55.7 91.5 75.4 86.9 96.3 56.4 57.7 67.8 24.3 152.5 67.5 66.8 50.9 14.7 58.4 13.5 75.8 91.4 47.8 39.6 26.1 69.7 42.5 63.1 47.3 62.6 15.6 103.5 59.7 68 39.7                                                                                                                                                                                                                                                                                          
210686_x_at 2284 648.9 476.7 873 694.3 632.3 842.1 445.1 1169.5 675.5 447.7 420.3 622 367.2 919.5 334.3 966.4 1370.2 372 483.3 491.5 539.8 392.3 1178.2 641 702.3 310.9 756.8 436.3 583.3 484.6 332.3 313.1 590.2 622.9 339.9 1405.9 784.6 679.3 1220.1 911.2 550.6 709.9 385 341.5 345.7 399.7 412.8 778.8 1132.1 542.6 726                                                                                                                                                                                                                                                                                          
210687_at 38.7 64.2 24.5 18.8 24.5 20.1 64.1 69.5 22.5 30.6 35.9 31.9 54.3 22.7 47.1 78.2 61.2 51.5 76.8 42.8 39.3 65.2 13.5 11.5 25.2 6 53.3 6.6 67.5 8.2 86.8 38.9 20.6 20.5 38.7 15 61.1 18 32.1 24.5 70.2 40.8 27.6 33.8 54.8 33.4 39 76.2 39 7.4 36.2 40.6                                                                                                                                                                                                                                                                                          
210688_s_at 74.8 64.7 23.5 38.5 59 36.3 92.4 43.8 48.9 28.5 26.7 39.5 56.1 35.4 81.5 72.6 36.2 40.1 31.9 30.5 74.6 40.7 34.7 31.2 24.8 20.4 31.9 47.8 43.8 38.1 94.3 34.9 30.4 49.1 35.4 20.2 64.5 37.4 25 49.7 49.5 62.8 42.5 68.6 59.1 32.3 47.7 82.1 41.8 72 60.9 28.6                                                                                                                                                                                                                                                                                          
210689_at 23.1 12.7 40.2 9.8 10 28.2 17.2 44.6 34.5 23.5 24.3 10.2 16.6 13.4 49.1 5.9 52.1 47 39.3 43.9 29.3 60.2 5.7 18.7 28.5 4.3 6.8 70.7 31.6 8.8 18.6 7.2 12.3 7.6 33.3 34.1 19.8 21.1 9 7.6 11.1 63.2 10 8.8 5.9 6.8 8.1 27.8 64 14.9 63.7 7.8                                                                                                                                                                                                                                                                                          
210690_at 49 32.3 1.7 14.8 16.7 16 2.9 14.7 6.8 1.9 9 9.5 7.6 6.2 2.5 6.6 12.4 20.5 4.6 8.2 6.3 5.2 14.6 1.7 6.9 1.5 2.9 15.6 22 1.7 1.9 12 3.9 3.5 1.3 0.4 30.8 7.3 4.7 17.4 16.1 12.2 16 0.7 14.9 8.5 10.6 15.4 24.8 10.8 0.6 14                                                                                                                                                                                                                                                                                          
210691_s_at 72.1 42.3 65.9 96.1 53.6 65.1 49.2 93.2 87.7 125.2 129.6 133.2 84.1 85.3 71.1 72.5 29.3 60 44.6 75.4 75.5 52.8 73.9 55.6 74.6 60.8 48.4 73.5 65.5 67.6 78.7 75.9 80.4 70.3 76.6 77.2 54.3 108.5 65 78.5 51.2 65.8 113.7 72.2 80.5 146.3 103.1 50.2 59.3 54.4 89.2 95.7                                                                                                                                                                                                                                                                                          
210692_s_at 87.2 73.6 50.9 62.5 12.1 39.7 25.4 28.5 45.9 39.6 9.8 19.5 42.9 33.9 43.3 45.2 28.3 32.9 24.9 51.2 13.9 43.4 37 26.3 34.1 31.6 26 24.8 17.1 28.8 51 7.9 36.5 12.7 6.9 42.1 80 20.9 43.4 15.8 37.1 57.8 46.2 13 43.2 24.8 37.3 60 40.3 61.7 37.5 21                                                                                                                                                                                                                                                                                          
210693_at 12.8 13.5 10.5 11.4 9.9 9.3 14.3 7.6 3 3.2 2.8 15.2 10.3 6.2 9.1 4.5 3.2 6.8 4 5.3 87.7 6.8 2.4 27.7 3.6 7.9 7.5 6.4 17.5 8.3 13.4 4.2 8.4 11.7 4.3 5.8 12.6 7.1 5.7 4.4 8.8 4.9 9.1 8.3 10.4 2.7 65 5.2 5.4 22.9 7.4 3.5                                                                                                                                                                                                                                                                                          
210694_s_at 161 99.2 68 109.5 96.1 124.9 66.4 76.1 97.3 80.8 74.9 23.8 76.7 73 76.8 77.4 155.4 129.5 73.2 74.3 99.6 90.9 80.3 82.4 35.9 100 105.5 71.8 76.8 144.1 107.6 71.6 30.4 127.2 103.9 49.9 132.5 77 60.3 78.6 70.1 61.9 85.9 126.7 107.8 63.1 70.6 113.6 108.1 62.4 107.5 123.1                                                                                                                                                                                                                                                                                          
210695_s_at 533.7 272.3 314.9 362.1 183 298.2 338.2 380.7 246.8 221.8 242.5 223.1 333.2 226.4 196.5 297.4 292.4 369.3 288.6 365 235.7 367.8 265 360.9 180.3 214.3 202.3 253.2 246.4 374.9 353.3 204.6 280.1 300.9 272.8 310.4 425.6 261.7 199.8 245.4 336.1 287.3 263.5 237.4 281.1 206.3 233 339.5 319.5 350 330.2 217.8                                                                                                                                                                                                                                                                                          
210697_at 35.7 5.2 4.6 10.8 4 12.1 45 3.5 5.8 5.9 3.6 5.9 4.4 1.8 12.9 16.1 12.6 21.1 2.4 3.6 3.2 4.5 4.8 44.1 19.4 3.5 1.3 8.5 7.6 20.7 4.9 3.4 3.8 30.6 4.4 2.1 19.4 14.6 23.3 11.5 8.6 5.2 10.6 16.7 2.8 3.7 4.4 9.6 41.8 22 3.4 11.5                                                                                                                                                                                                                                                                                          
210698_at 14.3 18.7 5.7 15.8 13.3 3.9 29.4 2 27.7 8 4.8 3.5 6.5 21.6 20.5 1.8 7.6 5.4 8.2 13.9 5.6 4.3 3 12.1 3.2 3.5 8.3 27.4 6.3 33.5 9 26.7 5 5.8 4.5 6.6 23.7 5.4 6.3 3.5 28.2 8.1 3.7 5.4 4.4 8.9 4.8 25.9 10.3 7 8.5 4.9                                                                                                                                                                                                                                                                                          
210699_at 14.7 12.3 21.9 30.8 15.9 3.5 26.3 18.9 26.9 18.6 10.7 18.5 8.7 2.7 24 5.8 24.5 7 2.9 26.5 7.9 4.6 10.6 7.2 19.9 18.5 22.4 7.8 3.8 5.6 25.4 19.5 10.5 15.3 12.8 3.5 6.7 4.6 10.9 6.3 7.1 33.8 26.1 3.5 27.6 23.6 8.3 13.2 15.8 8.1 9.1 11.8                                                                                                                                                                                                                                                                                          
210701_at 21.2 22.2 36.1 23.8 8.4 52.8 16.3 13.6 15 5.7 7.3 6.7 7.1 7.5 17.8 11.5 9.8 13.4 13.6 6.3 14.6 13.3 6.3 12.8 9.2 32.9 11.8 7.4 8.6 33 11.8 31.7 8.8 12.9 10.5 13.2 8.7 6.2 8.9 5.3 9 13 10.2 19.3 10.3 6.2 7.2 17.8 23.3 69.5 13.9 5.2                                                                                                                                                                                                                                                                                          
210702_s_at 135.7 40.7 29.2 10.8 8.3 36 34.4 20.9 8.9 5.5 2.3 7.6 8.5 43.6 14.5 23.7 52.2 10.9 74.3 6 13.2 79.5 7.7 39.5 6.7 50.4 3.6 7.7 7.6 32.1 46.9 6.9 22.7 39.2 4.3 21.7 18.1 10 13 6.1 13.4 6.9 7.7 14.9 10.9 21.8 32.6 75.5 36.2 49.5 35.1 4.3                                                                                                                                                                                                                                                                                          
210703_at 68.8 51.5 13.7 34.4 8.8 29.9 37.2 28.1 19.3 13.7 13.4 10.1 17.7 13.7 29.3 5.4 22.6 19.1 15.9 19.3 38.4 28 10.9 37.6 22.3 8.8 3.3 30.6 11.9 24.2 21.6 13.1 18.4 29.4 10.2 24 26.6 20 9.5 17.3 12.3 26.1 26.3 21.8 17.4 14.5 32.8 35.9 35.4 20.2 17.7 17                                                                                                                                                                                                                                                                                          
210704_at 178.8 54.7 34.4 26.6 70 41.1 58.6 34.9 53.5 40.2 29.2 36 31.7 35.3 52 6.8 67.4 35 71.8 39.2 3 27.6 32.4 20.7 13.6 58 37.9 40.8 36.4 47.9 9.1 21.9 40.2 45.9 57.7 46 58.3 32.2 32.9 42.7 56.6 75.9 41.3 26.3 46.5 35.7 50.8 56.6 41.4 57.8 90.3 36.3                                                                                                                                                                                                                                                                                          
210705_s_at 111 45.2 41.2 102.5 48.7 59.1 53.2 42.4 58.2 84.2 91.3 75.3 49 77 50 25 67.2 43.1 82.9 58.4 55.4 41.1 55.7 49.5 47.1 76.8 44.8 33.7 52.4 31.7 59.9 58.6 41.9 14.2 59.6 49.5 42.2 64.9 60.8 51.7 70.3 54.4 48.8 71.5 38.1 93.3 75 62.2 26.1 24 49.2 113.6                                                                                                                                                                                                                                                                                          
210706_s_at 273.2 315.7 259.9 250.5 198.6 262.1 344.4 247 252.1 190.4 159.7 180.3 262.9 242.7 221.4 240 179.2 228.5 232.5 232.7 215.6 254.7 216.8 267.2 193.9 213.9 244.3 217.3 169.1 204.7 274.1 136.6 224.9 241.1 104.1 240.7 276 241.3 206.1 153.2 231.8 185.1 151.7 162.6 242.3 186.7 302.2 299.3 346.3 205.7 235.3 224.7                                                                                                                                                                                                                                                                                          
210707_x_at 257.8 197.5 157.7 233.4 181.2 183.8 247.8 201.9 227.8 162.2 133.1 184.2 190 220.9 213.4 140 186.1 189.8 136.4 255.8 209.2 145.9 123.4 193.7 200.5 246.6 155.3 227.8 147.6 182.4 196.5 138.6 221.6 209.9 198.5 165 264.7 222.6 155 145.9 189.9 202.7 148.4 135.5 176.5 193.4 183 240.4 211.1 192.8 224.5 214.2                                                                                                                                                                                                                                                                                          
210708_x_at 167.7 73.6 18.5 39.8 9.1 40.2 72 54 49.7 30.1 3 31.1 53.5 19.5 77.8 6.2 46.5 35.7 16 39 4.8 29.2 24.9 63.7 50.5 39.2 5.8 53 21.7 25.9 12 15.2 22.4 10.2 56.2 13.6 70.4 33.5 71.8 19.5 67.8 55.7 65.2 22.6 15.2 8.8 13.9 52.8 63.6 61.6 31.9 19.7                                                                                                                                                                                                                                                                                          
210709_at 98.3 40.5 21.5 6.7 3.3 4.1 7.1 6.6 74.5 19.7 31.2 21.6 6.9 18.8 86.9 12.1 43.3 6.1 12.6 13 8.3 24.2 4.5 15 20.9 9.6 4.9 28.4 41.8 4 34.2 22.3 7.9 3.4 19.2 16.3 51 19 12.1 50.7 55.1 4.5 40.2 3.7 2.9 3.1 5.9 8.4 6.8 20.8 7.4 6                                                                                                                                                                                                                                                                                          
210710_at 135.9 50 55.4 107.4 30 17.4 27.4 54.2 18.4 10.2 25.9 39.9 59.4 32.9 56.7 41.5 76.4 42.9 89.2 36.5 9.8 17.5 76.4 56.2 17.1 41 28.3 44.1 27.9 13.9 53.6 48.8 11.1 50.5 38.8 51.3 67 54.7 26.8 12.4 61 54.8 33.1 75.7 17.1 23.5 14.8 4.8 42.1 43.2 45.1 29.3                                                                                                                                                                                                                                                                                          
210711_at 112.9 11.3 7.9 8.4 13.5 5.4 31.2 8.2 23.7 9.3 11.2 21.1 10.4 14.7 11.5 7.1 11.2 11 48.3 7.4 15.7 40.3 17.5 32.8 5.3 2.8 15.3 21.3 13.2 10.7 14 5 14.7 8.6 6.2 13.2 13.6 5.1 3.7 14 38.4 39.4 3.5 35.1 9.7 5.5 7.1 8.3 15.2 12.1 42 10.7                                                                                                                                                                                                                                                                                          
210712_at 93.3 82.6 52.7 29.4 45 49.9 58.5 44.3 63.1 31.1 34.9 37.1 63.7 18.3 38 26.2 40.5 32.5 52.4 29.1 42.5 37.4 32.2 74 29 28.1 46.3 43.1 22.7 9.4 55.5 18.4 46.8 34.3 36.9 35.2 17.5 37.3 27.5 32.8 48.5 25.4 56.7 29.7 38.6 17.4 19.7 81.4 51.9 35.6 45.9 34.2                                                                                                                                                                                                                                                                                          
210713_at 141.4 35.1 24 33.4 46.1 52 14.9 38.7 50.9 54.7 12.5 17.1 40.8 10.7 45.2 49.7 70.3 39.4 55 38.8 86.3 52.2 28.8 50.5 16 22.6 41.9 58.3 11.6 47 58.8 18.1 36.5 44.8 59.2 26.2 98.4 43.3 6.3 25.9 76 44.2 48.5 35.7 51.1 19 13.1 45.4 47 37.8 19.1 20.3                                                                                                                                                                                                                                                                                          
210714_at 198.2 62.6 14.9 5.7 77.4 46.9 66.8 54.9 76 29.4 48.6 39.7 67.9 33 36.5 11.8 13.4 45.9 51.6 86.7 50.3 120.9 39.9 79.5 32.4 58.6 43.3 51.1 36 102.7 40.6 32.1 39.6 41 66.4 42.6 24 36.3 35.6 46.6 38.8 80.4 47.4 52.5 45 30.9 58.1 106.7 63.3 62.5 47 38.8                                                                                                                                                                                                                                                                                          
210715_s_at 604.1 795.3 770.9 1173.8 1122.1 743.9 729.1 1354.7 1095.9 1189.9 1822.4 1677.5 936.7 925.6 1031.4 915.7 396.9 734.5 1282.8 1203.1 1286.4 649.3 1110.4 1176.9 1568 1126.9 1585.8 1179.3 1401.8 602 1042.9 1876.1 940.3 1040.3 899.9 839 634.1 1064.9 1283.2 1152 1048.4 1314.4 1262.1 1042 850.4 1678.4 1108.2 640.8 1190.1 883.1 1294.9 1073.1                                                                                                                                                                                                                                                                                          
210716_s_at 162.6 170.6 168.4 74.1 38.2 146.4 259.7 157.2 135.5 72.4 83.8 164.9 231.1 189.3 65.2 106.2 179.2 72.4 88.4 157 65.6 214 44.1 114.7 127.8 176.5 47.6 123.3 156.8 117.9 110.7 125.2 153.6 123.5 108.2 89.5 138.8 124.8 157.1 87.8 60.1 94.1 128.9 45.5 127.4 90.2 152 83.3 160 154.3 166.4 111.7                                                                                                                                                                                                                                                                                          
210717_at 35.4 22.9 14.6 29.5 1.9 17.2 8.8 4.8 4.3 1.8 2.2 1.4 14.1 10.5 42.3 0.9 6.3 10.2 42.3 13 55.6 4.8 19.7 2.5 5.2 32.5 21.2 1.8 2.9 3.6 2.2 3.2 20.6 3.6 12.6 3.5 6.3 2.3 1.8 3.6 6.4 3.9 1.6 3.4 18.6 1.2 3.6 1.5 6.7 15.9 7.6 19.4                                                                                                                                                                                                                                                                                          
210718_s_at 247.3 155 64.2 84.4 103.5 64.5 53.5 62.9 61.5 66.9 49.3 61.3 71.5 51.7 128.9 38 63.7 88.8 59.3 52.4 45.5 18.3 42.3 74.5 22.3 43 53.5 105.6 69.2 46.1 13.5 59.3 23.5 44.5 98.3 60.7 94.3 63.7 93.1 123.1 117.3 86.5 70 74.7 56.1 50.1 45.2 80.8 76.6 70.2 52.7 97.5                                                                                                                                                                                                                                                                                          
210719_s_at 221.8 338.5 245.4 73.5 396 243.4 422 405.5 537.6 420.6 611.3 1114.7 258.9 363.5 318.4 504.7 201.2 325.6 468 511.4 369.7 281.7 414.7 332 799.7 457.7 535.4 832.3 316.5 295.7 551.5 552 390.9 463.5 160.1 382 286.3 464.1 630.7 275.5 346.7 430.9 380 271 184.3 515.6 411.5 564.7 476.3 649.6 384.1 421.6                                                                                                                                                                                                                                                                                          
210720_s_at 296.1 330.9 278.9 200.3 319.8 205.9 262.6 316.8 346.9 231.6 190.5 305.6 320.3 246 200.8 180.4 150.2 276.2 364.4 293.7 303.2 258.4 275 230.5 268.9 241.3 290.6 403.1 210.4 230.6 335.7 274.3 249.9 380.6 213.8 312.2 282.1 312.6 375.9 252.2 300.9 316.4 263.5 258 140.3 175.3 208.2 328.3 337.3 372.8 327 191.9                                                                                                                                                                                                                                                                                          
210721_s_at 5.2 3.8 1.9 8.2 2.4 13 4.7 15.3 15 13.7 4 6.7 27.7 10.1 46.3 11.9 3.7 7.9 4.1 7.1 51.8 1.4 20.2 5.2 7.4 15.3 15.6 14.2 4.1 18.4 1.4 4.1 1 3.2 10.3 10.8 1.3 20.3 27.2 14.3 8.5 23.3 16.5 14.6 13.4 4.3 1 26.7 14.1 4.3 2.9 3                                                                                                                                                                                                                                                                                          
210722_at 28.8 55.9 32.6 11.7 5.7 16.6 16.4 14.5 14.1 7.2 5.3 20.8 20.4 8.8 11.8 38.2 14.5 16.2 63.1 8.1 6.5 66.5 8.8 11.8 5.1 8.3 6.6 11.2 14.4 15.5 18.4 9.6 18.4 7.6 10.3 14.7 13 10.1 10.6 15 34.7 12.2 13.4 11.2 9.4 7 11.5 13.9 10.4 42.7 8.5 20.6                                                                                                                                                                                                                                                                                          
210723_x_at 144 130.9 92.5 95.6 106.4 95.6 100 75.5 84 60 55.3 47.3 105.9 54.5 102.5 66.4 53 105.2 95.3 52.3 127.4 62.6 69.6 88 52.3 68.9 80.9 62.7 51.2 58.9 48.9 49.5 75.7 98.8 62.8 54.4 127.2 75.8 48.6 97.2 126.2 113.1 78.1 69.6 78.4 50.3 86.4 76.5 109.3 146.4 96.1 47.9                                                                                                                                                                                                                                                                                          
210724_at 86.6 88.7 11.2 81.6 40.2 42.4 54.6 4.6 25.5 17.1 18.5 15 10.5 8.5 44.1 23.1 64.4 13.7 27.5 23.2 3.9 31 42.4 64.7 25.9 38.6 19.5 35.1 33.6 28.7 15.1 14.6 28.4 41.5 34.6 31.4 34.7 36.4 6 44.4 22.6 53.3 51.4 9.5 33.1 11.6 10.2 84.1 75.2 38.5 49.3 18.6                                                                                                                                                                                                                                                                                          
210726_at 83 54.4 7.5 50.8 15.8 7.3 11 8.3 44 35.5 17.1 24 42.8 18.1 9 31 9.2 48.3 10.5 15.9 109.4 6.9 37 12.8 24.6 16.6 6.1 20.6 23.8 55.7 4 23.9 15.3 7.1 49.2 25.3 30.3 36.8 24.5 32.3 47.5 45 13.7 37.5 36.4 6.4 39.7 64 58 41.7 19.7 20.5
[truncated: 6,412,569 more chars]
