# Supplementary material for: A Systems Biology-Based Classifier for Hepatocellular Carcinoma Diagnosis
Source: PLoS One. 2011 Jul 28;6(7):e22426. doi: 10.1371/journal.pone.0022426 (PMC3145651; doi:10.1371/journal.pone.0022426)
Supplement: Raw Data S8 — Varambally_Prostate-GSE3325. (TXT) [file pone.0022426.s021.txt]

!Series_title	"Integrative Genomic and Proteomic Analysis of Prostate Cancer Reveals Signatures of Metastatic Progression"
!Series_geo_accession	"GSE3325"
!Series_status	"Public on Sep 20 2005"
!Series_submission_date	"Sep 17 2005"
!Series_last_update_date	"Dec 13 2005"
!Series_pubmed_id	"16286247"
!Series_summary	"An integrative analysis of this compendium of proteomic alterations and transcriptomic data was performed revealing only 48-64% concordance between protein and transcript levels. Importantly, differential proteomic alterations between metastatic and clinically localized prostate cancer that mapped concordantly to gene transcripts served as predictors of clinical outcome in prostate cancer as  well as other solid tumors."
!Series_summary	"Keywords: prostate cancer progression"
!Series_overall_design	"13 individual benign prostate, primary and metastatic prostate cancer samples and 6 pooled samples from benign,primary or metastatic prostate cancer tissues."
!Series_type	"Expression profiling by array"
!Series_contributor	"Sooryanarayana,,Varambally"
!Series_contributor	"Jianjun,,Yu"
!Series_contributor	"Bharathi,,Laxman"
!Series_contributor	"Rohit,,Mehra"
!Series_contributor	"Scott,A,Tomlins"
!Series_contributor	"Arul,M,Chinnaiyan"
!Series_sample_id	"GSM74875 GSM74876 GSM74877 GSM74878 GSM74879 GSM74880 GSM74881 GSM74882 GSM74883 GSM74884 GSM74885 GSM74886 GSM74887 GSM74888 GSM74889 GSM74890 GSM74891 GSM74892 GSM74893 "
!Series_contact_name	"Jianjun,,Yu"
!Series_contact_email	"jianjun@umich.edu"
!Series_contact_phone	"734-615-1780"
!Series_contact_laboratory	"Dr. Arul Chinnaiyan"
!Series_contact_department	"Pathology"
!Series_contact_institute	"University of Michigan"
!Series_contact_address	"1150 W. Medical Center Dr."
!Series_contact_city	"Ann Arbor"
!Series_contact_state	"MI"
!Series_contact_zip/postal_code	"48109"
!Series_contact_country	"USA"
!Series_supplementary_file	"ftp://ftp.ncbi.nih.gov/pub/geo/DATA/supplementary/series/GSE3325/GSE3325_RAW.tar"
!Series_platform_id	"GPL570"

!Sample_title	"Benign Prostate tissue N1"	"Benign prostate tissue N2"	"Benign prostate tissue N3"	"Benign prostate tissue N4"	"Benign prostate tissue NX1"	"Benign prostate tissue NX2"	"Clinically localized primary prostate cancer P1"	"Clinically localized primary prostate cancer P2"	"Clinically localized primary prostate cancer P3"	"Clinically localized primary prostate cancer P4"	"Clinically localized primary prostate cancer P5"	"Clinically localized primary prostate cancer tissue pool PX1"	"Clinically localized primary prostate cancer tissue pool PX2"	"Metastatic prostate cancer W1"	"Metastatic prostate cancer W2"	"Metastatic prostate cancer W3"	"Metastatic prostate cancer W4"	"Metastatic prostate cancer tissue pool WX1"	"Metastatic prostate cancer tissue pool WX2"
!Sample_geo_accession	"GSM74875"	"GSM74876"	"GSM74877"	"GSM74878"	"GSM74879"	"GSM74880"	"GSM74881"	"GSM74882"	"GSM74883"	"GSM74884"	"GSM74885"	"GSM74886"	"GSM74887"	"GSM74888"	"GSM74889"	"GSM74890"	"GSM74891"	"GSM74892"	"GSM74893"
!Sample_status	"Public on Sep 20 2005"	"Public on Sep 20 2005"	"Public on Sep 20 2005"	"Public on Sep 20 2005"	"Public on Sep 20 2005"	"Public on Sep 20 2005"	"Public on Sep 20 2005"	"Public on Sep 20 2005"	"Public on Sep 20 2005"	"Public on Sep 20 2005"	"Public on Sep 20 2005"	"Public on Sep 20 2005"	"Public on Sep 20 2005"	"Public on Sep 20 2005"	"Public on Sep 20 2005"	"Public on Sep 20 2005"	"Public on Sep 20 2005"	"Public on Sep 20 2005"	"Public on Sep 20 2005"
!Sample_submission_date	"Sep 17 2005"	"Sep 17 2005"	"Sep 17 2005"	"Sep 17 2005"	"Sep 17 2005"	"Sep 17 2005"	"Sep 17 2005"	"Sep 17 2005"	"Sep 17 2005"	"Sep 17 2005"	"Sep 17 2005"	"Sep 17 2005"	"Sep 17 2005"	"Sep 17 2005"	"Sep 17 2005"	"Sep 17 2005"	"Sep 17 2005"	"Sep 17 2005"	"Sep 17 2005"
!Sample_last_update_date	"Sep 19 2005"	"Sep 19 2005"	"Sep 19 2005"	"Sep 19 2005"	"Sep 19 2005"	"Sep 19 2005"	"Sep 19 2005"	"Sep 19 2005"	"Sep 19 2005"	"Sep 19 2005"	"Sep 19 2005"	"Sep 19 2005"	"Sep 19 2005"	"Sep 19 2005"	"Sep 19 2005"	"Sep 19 2005"	"Sep 19 2005"	"Sep 19 2005"	"Sep 19 2005"
!Sample_type	"RNA"	"RNA"	"RNA"	"RNA"	"RNA"	"RNA"	"RNA"	"RNA"	"RNA"	"RNA"	"RNA"	"RNA"	"RNA"	"RNA"	"RNA"	"RNA"	"RNA"	"RNA"	"RNA"
!Sample_channel_count	"1"	"1"	"1"	"1"	"1"	"1"	"1"	"1"	"1"	"1"	"1"	"1"	"1"	"1"	"1"	"1"	"1"	"1"	"1"
!Sample_source_name_ch1	"Prostate"	"Prostate"	"Prostate"	"Prostate"	"Prostate"	"Prostate"	"Prostate"	"Prostate"	"Prostate"	"Prostate"	"Prostate"	"Prostate"	"Prostate"	"Prostate"	"Prostate"	"Prostate"	"Prostate"	"Prostate"	"Prostate"
!Sample_organism_ch1	"Homo sapiens"	"Homo sapiens"	"Homo sapiens"	"Homo sapiens"	"Homo sapiens"	"Homo sapiens"	"Homo sapiens"	"Homo sapiens"	"Homo sapiens"	"Homo sapiens"	"Homo sapiens"	"Homo sapiens"	"Homo sapiens"	"Homo sapiens"	"Homo sapiens"	"Homo sapiens"	"Homo sapiens"	"Homo sapiens"	"Homo sapiens"
!Sample_characteristics_ch1	"Benign, prostate tissue"	"Benign, Prostate tissue"	"Benign, prostate tissue"	"Benign, Prostate tissue"	"Benign, Pooled, prostate tissue"	"Benign, pooled tissue, prostate"	"Primary, Prostate cancer, localized"	"Primary, localized, prostate cancer"	"Primary, localized, prostate cancer"	"Primary, localized, prostate cancer"	"Primary, localized, prostate cancer"	"Primary, localized, pooled, prostate cancer"	"Primary, localized, pooled tissue, prostate cancer"	"metastatic, prostate cancer"	"Metastatic, prostate cancer"	"Metastatic, prostate cancer"	"Metastatic, prostate cancer"	"metastatic, pooled, prostate cancer"	"metastatic, pooled, prostate cancer"
!Sample_molecule_ch1	"total RNA"	"total RNA"	"total RNA"	"total RNA"	"total RNA"	"total RNA"	"total RNA"	"total RNA"	"total RNA"	"total RNA"	"total RNA"	"total RNA"	"total RNA"	"total RNA"	"total RNA"	"total RNA"	"total RNA"	"total RNA"	"total RNA"
!Sample_label_ch1	"biotin"	"biotin"	"biotin"	"biotin"	"biotin"	"biotin"	"biotin"	"biotin"	"biotin"	"biotin"	"biotin"	"biotin"	"biotin"	"biotin"	"biotin"	"biotin"	"biotin"	"biotin"	"biotin"
!Sample_description	"benign prostate tissue"	"benign prostate tissue"	"benign prostate tissue"	"benign prostate tissue"	"benign prostate tissue pool from tissue N1, N2,N3 and N4"	"benign prostate tissue pool from tissue N1, N2,N3 and N4"	"clinically localized prostate cancer tissue "	"clinically localized prostate cancer tissue "	"clinically localized prostate cancer tissue "	"clinically localized prostate cancer tissue "	"clinically localized prostate cancer tissue "	"clinically localized prostate cancer tissue pool extracted from sample P1, P2, P3, P4 and P5 "	"clinically localized prostate cancer tissue pool extracted from sample P1, P2, P3, P4 and P5, replicates of PX1. "	"metastatic prostate cancer tissue"	"hormone-refractory metastatic prostate cancer tissue"	"hormone-refractory metastatic prostate cancer tissue"	"hormone-refractory metastatic prostate cancer tissue"	"hormone-refractory metastatic prostate cancer tissue pool extraced from sample W1, W2, W3 and W4"	"hormone-refractory metastatic prostate cancer tissue pool from sample W1,W2,W3 and W4, replicates of WX1"
!Sample_data_processing	"Affymetrix Microarray Suite version 5.0"	"Affymetrix Microarray Suite version 5.0"	"Affymetrix Microarray Suite version 5.0"	"Affymetrix Microarray Suite version 5.0"	"Affymetrix Microarray Suite version 5.0"	"Affymetrix Microarray Suite version 5.0"	"Affymetrix Microarray Suite version 5.0"	"Affymetrix Microarray Suite version 5.0"	"Affymetrix Microarray Suite version 5.0"	"Affymetrix Microarray Suite version 5.0"	"Affymetrix Microarray Suite version 5.0"	"Affymetrix Microarray Suite version 5.0"	"Affymetrix Microarray Suite version 5.0"	"Affymetrix Microarray Suite version 5.0"	"Affymetrix Microarray Suite version 5.0"	"Affymetrix Microarray Suite version 5.0"	"Affymetrix Microarray Suite version 5.0"	"Affymetrix Microarray Suite version 5.0"	"Affymetrix Microarray Suite version 5.0"
!Sample_platform_id	"GPL570"	"GPL570"	"GPL570"	"GPL570"	"GPL570"	"GPL570"	"GPL570"	"GPL570"	"GPL570"	"GPL570"	"GPL570"	"GPL570"	"GPL570"	"GPL570"	"GPL570"	"GPL570"	"GPL570"	"GPL570"	"GPL570"
!Sample_contact_name	"Jianjun,,Yu"	"Jianjun,,Yu"	"Jianjun,,Yu"	"Jianjun,,Yu"	"Jianjun,,Yu"	"Jianjun,,Yu"	"Jianjun,,Yu"	"Jianjun,,Yu"	"Jianjun,,Yu"	"Jianjun,,Yu"	"Jianjun,,Yu"	"Jianjun,,Yu"	"Jianjun,,Yu"	"Jianjun,,Yu"	"Jianjun,,Yu"	"Jianjun,,Yu"	"Jianjun,,Yu"	"Jianjun,,Yu"	"Jianjun,,Yu"
!Sample_contact_email	"jianjun@umich.edu"	"jianjun@umich.edu"	"jianjun@umich.edu"	"jianjun@umich.edu"	"jianjun@umich.edu"	"jianjun@umich.edu"	"jianjun@umich.edu"	"jianjun@umich.edu"	"jianjun@umich.edu"	"jianjun@umich.edu"	"jianjun@umich.edu"	"jianjun@umich.edu"	"jianjun@umich.edu"	"jianjun@umich.edu"	"jianjun@umich.edu"	"jianjun@umich.edu"	"jianjun@umich.edu"	"jianjun@umich.edu"	"jianjun@umich.edu"
!Sample_contact_phone	"734-615-1780"	"734-615-1780"	"734-615-1780"	"734-615-1780"	"734-615-1780"	"734-615-1780"	"734-615-1780"	"734-615-1780"	"734-615-1780"	"734-615-1780"	"734-615-1780"	"734-615-1780"	"734-615-1780"	"734-615-1780"	"734-615-1780"	"734-615-1780"	"734-615-1780"	"734-615-1780"	"734-615-1780"
!Sample_contact_laboratory	"Dr. Arul Chinnaiyan"	"Dr. Arul Chinnaiyan"	"Dr. Arul Chinnaiyan"	"Dr. Arul Chinnaiyan"	"Dr. Arul Chinnaiyan"	"Dr. Arul Chinnaiyan"	"Dr. Arul Chinnaiyan"	"Dr. Arul Chinnaiyan"	"Dr. Arul Chinnaiyan"	"Dr. Arul Chinnaiyan"	"Dr. Arul Chinnaiyan"	"Dr. Arul Chinnaiyan"	"Dr. Arul Chinnaiyan"	"Dr. Arul Chinnaiyan"	"Dr. Arul Chinnaiyan"	"Dr. Arul Chinnaiyan"	"Dr. Arul Chinnaiyan"	"Dr. Arul Chinnaiyan"	"Dr. Arul Chinnaiyan"
!Sample_contact_department	"Pathology"	"Pathology"	"Pathology"	"Pathology"	"Pathology"	"Pathology"	"Pathology"	"Pathology"	"Pathology"	"Pathology"	"Pathology"	"Pathology"	"Pathology"	"Pathology"	"Pathology"	"Pathology"	"Pathology"	"Pathology"	"Pathology"
!Sample_contact_institute	"University of Michigan"	"University of Michigan"	"University of Michigan"	"University of Michigan"	"University of Michigan"	"University of Michigan"	"University of Michigan"	"University of Michigan"	"University of Michigan"	"University of Michigan"	"University of Michigan"	"University of Michigan"	"University of Michigan"	"University of Michigan"	"University of Michigan"	"University of Michigan"	"University of Michigan"	"University of Michigan"	"University of Michigan"
!Sample_contact_address	"1150 W. Medical Center Dr."	"1150 W. Medical Center Dr."	"1150 W. Medical Center Dr."	"1150 W. Medical Center Dr."	"1150 W. Medical Center Dr."	"1150 W. Medical Center Dr."	"1150 W. Medical Center Dr."	"1150 W. Medical Center Dr."	"1150 W. Medical Center Dr."	"1150 W. Medical Center Dr."	"1150 W. Medical Center Dr."	"1150 W. Medical Center Dr."	"1150 W. Medical Center Dr."	"1150 W. Medical Center Dr."	"1150 W. Medical Center Dr."	"1150 W. Medical Center Dr."	"1150 W. Medical Center Dr."	"1150 W. Medical Center Dr."	"1150 W. Medical Center Dr."
!Sample_contact_city	"Ann Arbor"	"Ann Arbor"	"Ann Arbor"	"Ann Arbor"	"Ann Arbor"	"Ann Arbor"	"Ann Arbor"	"Ann Arbor"	"Ann Arbor"	"Ann Arbor"	"Ann Arbor"	"Ann Arbor"	"Ann Arbor"	"Ann Arbor"	"Ann Arbor"	"Ann Arbor"	"Ann Arbor"	"Ann Arbor"	"Ann Arbor"
!Sample_contact_state	"MI"	"MI"	"MI"	"MI"	"MI"	"MI"	"MI"	"MI"	"MI"	"MI"	"MI"	"MI"	"MI"	"MI"	"MI"	"MI"	"MI"	"MI"	"MI"
!Sample_contact_zip/postal_code	"48109"	"48109"	"48109"	"48109"	"48109"	"48109"	"48109"	"48109"	"48109"	"48109"	"48109"	"48109"	"48109"	"48109"	"48109"	"48109"	"48109"	"48109"	"48109"
!Sample_contact_country	"USA"	"USA"	"USA"	"USA"	"USA"	"USA"	"USA"	"USA"	"USA"	"USA"	"USA"	"USA"	"USA"	"USA"	"USA"	"USA"	"USA"	"USA"	"USA"
!Sample_supplementary_file	"ftp://ftp.ncbi.nih.gov/pub/geo/DATA/supplementary/samples/GSM74nnn/GSM74875/GSM74875.CEL.gz"	"ftp://ftp.ncbi.nih.gov/pub/geo/DATA/supplementary/samples/GSM74nnn/GSM74876/GSM74876.CEL.gz"	"ftp://ftp.ncbi.nih.gov/pub/geo/DATA/supplementary/samples/GSM74nnn/GSM74877/GSM74877.CEL.gz"	"ftp://ftp.ncbi.nih.gov/pub/geo/DATA/supplementary/samples/GSM74nnn/GSM74878/GSM74878.CEL.gz"	"ftp://ftp.ncbi.nih.gov/pub/geo/DATA/supplementary/samples/GSM74nnn/GSM74879/GSM74879.CEL.gz"	"ftp://ftp.ncbi.nih.gov/pub/geo/DATA/supplementary/samples/GSM74nnn/GSM74880/GSM74880.CEL.gz"	"ftp://ftp.ncbi.nih.gov/pub/geo/DATA/supplementary/samples/GSM74nnn/GSM74881/GSM74881.CEL.gz"	"ftp://ftp.ncbi.nih.gov/pub/geo/DATA/supplementary/samples/GSM74nnn/GSM74882/GSM74882.CEL.gz"	"ftp://ftp.ncbi.nih.gov/pub/geo/DATA/supplementary/samples/GSM74nnn/GSM74883/GSM74883.CEL.gz"	"ftp://ftp.ncbi.nih.gov/pub/geo/DATA/supplementary/samples/GSM74nnn/GSM74884/GSM74884.CEL.gz"	"ftp://ftp.ncbi.nih.gov/pub/geo/DATA/supplementary/samples/GSM74nnn/GSM74885/GSM74885.CEL.gz"	"ftp://ftp.ncbi.nih.gov/pub/geo/DATA/supplementary/samples/GSM74nnn/GSM74886/GSM74886.CEL.gz"	"ftp://ftp.ncbi.nih.gov/pub/geo/DATA/supplementary/samples/GSM74nnn/GSM74887/GSM74887.CEL.gz"	"ftp://ftp.ncbi.nih.gov/pub/geo/DATA/supplementary/samples/GSM74nnn/GSM74888/GSM74888.CEL.gz"	"ftp://ftp.ncbi.nih.gov/pub/geo/DATA/supplementary/samples/GSM74nnn/GSM74889/GSM74889.CEL.gz"	"ftp://ftp.ncbi.nih.gov/pub/geo/DATA/supplementary/samples/GSM74nnn/GSM74890/GSM74890.CEL.gz"	"ftp://ftp.ncbi.nih.gov/pub/geo/DATA/supplementary/samples/GSM74nnn/GSM74891/GSM74891.CEL.gz"	"ftp://ftp.ncbi.nih.gov/pub/geo/DATA/supplementary/samples/GSM74nnn/GSM74892/GSM74892.CEL.gz"	"ftp://ftp.ncbi.nih.gov/pub/geo/DATA/supplementary/samples/GSM74nnn/GSM74893/GSM74893.CEL.gz"
!Sample_comment	"Raw data provided as supplementary file"	"Raw data provided as supplementary file"	"Raw data provided as supplementary file"	"Raw data provided as supplementary file"	"Raw data provided as supplementary file"	"Raw data provided as supplementary file"	"Raw data provided as supplementary file"	"Raw data provided as supplementary file"	"Raw data provided as supplementary file"	"Raw data provided as supplementary file"	"Raw data provided as supplementary file"	"Raw data provided as supplementary file"	"Raw data provided as supplementary file"	"Raw data provided as supplementary file"	"Raw data provided as supplementary file"	"Raw data provided as supplementary file"	"Raw data provided as supplementary file"	"Raw data provided as supplementary file"	"Raw data provided as supplementary file"
!Sample_data_row_count	"54675"	"54675"	"54675"	"54675"	"54675"	"54675"	"54675"	"54675"	"54675"	"54675"	"54675"	"54675"	"54675"	"54675"	"54675"	"54675"	"54675"	"54675"	"54675"
!series_matrix_table_begin
"ID_REF"	"GSM74875"	"GSM74876"	"GSM74877"	"GSM74878"	"GSM74879"	"GSM74880"	"GSM74881"	"GSM74882"	"GSM74883"	"GSM74884"	"GSM74885"	"GSM74886"	"GSM74887"	"GSM74888"	"GSM74889"	"GSM74890"	"GSM74891"	"GSM74892"	"GSM74893"
"1007_s_at"	2502.75	3273	1881.8	4416.53	3422.57	3467.06	2197.81	2030.02	3246.72	2504.73	2317.24	1924.02	2281.87	3477.5	2513.43	2746.74	3035.05	2808.79	2762.08
"1053_at"	293.81	401.64	401.33	1347.6	746.88	576.81	316.99	283.84	234.18	348.79	406.17	400.74	394.85	888.85	1585.42	431.69	435.7	721.54	682.3
"117_at"	136.5	218.62	161.94	91.35	95.96	76.19	224.75	254.71	141.36	214.79	153.21	142.62	178.74	4021.25	416.93	268	240.18	1396.95	1259.63
"121_at"	485.04	531.97	625	523.22	529.83	551.44	696.7	714.46	859.77	776.28	727.19	675	615.72	538.76	613.57	663.42	548.7	633.23	498.23
"1255_g_at"	12.8	7.69	8.56	13.07	55.08	10.29	7.37	41.2	22.53	21.45	4.5	15.1	8.89	16.9	15.01	2.22	39.84	47.95	42.56
"1294_at"	742.82	714.94	645.01	526.59	613.67	615.86	505.67	457.19	853.09	712.47	644.61	524.37	602.82	727.11	712.97	514.48	451.93	692.29	671.73
"1316_at"	187.69	273.04	116.95	175.11	130.86	195.07	91.89	124.12	206.53	134.61	143	193.44	184.18	260.4	262.51	279.64	192.73	240.65	211.15
"1320_at"	61.74	20.15	104.08	82.15	144.4	129.36	72.47	91.84	15.6	56.62	42.25	55.36	128.44	21.12	13.66	60.19	101.49	10.63	49.12
"1405_i_at"	400.68	255.13	1144.92	294.77	463.14	514.24	376.38	518.99	444.74	434.53	679.85	523.61	457.89	30.62	83.47	224.7	25.33	84.87	42.47
"1431_at"	159.36	172.14	88.62	73.77	96.42	98.68	67.38	139.36	169.57	154.65	91.32	108.61	68.29	93.9	88.2	8.86	16.63	37.99	25.34
"1438_at"	187.12	256.32	227.57	243.63	289.18	283.54	276.48	243.58	175.19	463.38	456.09	420.67	345.67	504.02	343.82	67.68	248.26	181.97	240.57
"1487_at"	474.04	383.59	443.14	469.2	556.68	519.44	605.86	569.65	871.18	687.37	573.53	566.15	617.64	373.79	891.09	800.36	1158.26	701.1	768.06
"1494_f_at"	131.28	170.36	141.38	47.97	130.77	77.27	107.53	229.11	216.97	126.64	157.72	116.72	132.63	81.17	133.43	120.32	184.83	30.61	172.24
"1552256_a_at"	538.69	694.76	440.38	572.37	522.39	502.29	798.96	600.68	518.37	666.24	658.89	629.79	826.37	924.43	1073.95	714.88	1274.44	948.66	1109.94
"1552257_a_at"	1044.2	1661	805.54	1012.06	1063.8	961.77	1494.12	1509.69	2368.39	1976.43	1614.11	1663.09	1413.58	555.83	786.42	794.91	2172.06	886.15	996.34
"1552258_at"	148.37	120.42	62.8	49.04	91.93	119.39	61.21	117.68	162.44	151.93	139.24	157.84	120.52	138.43	93.86	100.92	104.71	110.78	71.09
"1552261_at"	246.23	156.63	114.4	99.05	148.54	100.13	108.33	172.66	196.18	252	112.19	157.14	144.82	16.05	198.81	78.19	83.72	133.56	14.64
"1552263_at"	83.01	141.43	183.85	144.69	160.07	109.04	254.16	125.82	100.31	118.09	43.47	153.41	176.46	126.41	130.17	399.26	424.76	239.83	326.14
"1552264_a_at"	428.21	146.59	493.28	458.79	438.87	434.43	439.04	452.51	219.23	480.83	561.65	478.64	522.54	333.79	295.22	541.75	516.89	288.46	329.06
"1552266_at"	76.14	103.45	18.36	42.18	36.56	50.89	91.49	43.61	211.41	81.62	50.9	30.14	42.76	22.97	14.3	74.61	19.98	46.78	2.41
"1552269_at"	78.43	6.66	23.56	46.59	75.99	56.46	42.13	81.85	14.21	14.37	114.8	75.46	47.99	16.83	128.33	62.94	84.83	137.72	60.04
"1552271_at"	25.04	45.97	14.06	23.36	8.34	16.26	10.81	10.61	34.04	50.53	15.28	12.93	26.93	62.59	32.28	30.01	15.76	46.98	32.74
"1552272_a_at"	103.05	17.68	200.78	69.53	42.44	106.63	88.08	90.62	164.27	138.6	127.83	110.64	107.94	144.07	132.07	62.98	46.59	148.43	96.87
"1552274_at"	461.05	343.1	788.06	408.56	514.59	446.17	537.92	483.43	356.83	429.06	454.22	337.54	409.31	813.88	1078.61	912.56	541.59	724.5	851.12
"1552275_s_at"	304.78	226.22	382.64	166.2	197.3	248.04	242.3	154.13	167.59	190.87	216.28	322.68	277.18	143.16	537.62	368.25	333.62	318.29	281.7
"1552276_a_at"	298.49	292.34	142.11	58.47	81.09	101.56	197.25	123.78	211.03	334.25	181.9	163.38	183.1	149.7	73.62	228.52	279.33	165.83	178.82
"1552277_a_at"	543.83	575	681.42	471.09	576.85	564.1	455.05	632.02	655.09	391.02	610.75	553.97	485.71	579.58	776.97	764.14	937.23	746.77	851.63
"1552278_a_at"	173.67	228.02	79.13	101.01	143.8	132.1	223.15	171.19	189.55	265.89	156.43	205.39	143.67	85.59	171.85	281.36	897.34	344.14	293.44
"1552279_a_at"	322.86	355.53	429.04	349.83	368.59	267.42	461.11	328.32	418.14	419.78	304.92	372.31	301.03	264.33	557.58	291.55	426.5	352.6	436.42
"1552280_at"	58.07	13.89	42.59	24.2	35.81	47.07	42.64	14.85	44.22	114.38	90.46	19.04	18.88	42.98	68.53	276.41	81.99	133.92	145.48
"1552281_at"	25.53	201.73	122.1	152.72	109.8	100.65	59.12	79.02	69.89	36.16	38.87	74.98	37.68	321.4	35.22	102.41	323.6	116.56	23.05
"1552283_s_at"	119.47	286.59	105.91	89.46	146.87	165.99	310.25	168.36	351.64	379.52	290.6	194.05	237.57	275.86	272.86	444.62	582.49	496.6	375.25
"1552286_at"	321.33	439.2	256.36	351.99	316.04	343.03	319.91	247.44	418.69	429.92	234.11	281.69	351.31	269.93	458.82	373.27	295.62	337.5	293.71
"1552287_s_at"	623.08	563.32	451.23	571.65	583.61	598.01	446.59	520.89	685.97	697.05	570.42	609.89	641.31	961.53	817.07	792.73	415.84	890.77	652.46
"1552288_at"	8.12	7.85	72.31	52.19	27.22	64.85	69.51	39.73	15.09	43.92	12.4	13.5	57.8	58.84	122.75	25.65	50.57	98.16	28.82
"1552289_a_at"	25.8	146.68	74.89	87.68	111.53	10.77	79.97	52.53	206.77	80.81	32.7	120.17	12.28	91.7	141.47	108.41	113.94	53.19	163.76
"1552291_at"	670.2	598.39	654.27	828.81	726.19	831.87	903.34	633.53	548.83	466.9	525.15	730.65	528.19	830.54	1179.97	1513.92	1979.66	1084.33	1294.11
"1552293_at"	15.21	12.2	14.68	36.58	10.06	17.08	94.3	48.02	33.01	27.08	27.21	40.08	9.57	8.59	17.57	8.76	30.77	12.77	21.11
"1552295_a_at"	328.16	279.48	353.94	270.89	327.9	320.66	353.26	408.43	339.27	361.86	453.78	381.46	360.39	514.25	359.39	350.7	348.71	412.64	302.3
"1552296_at"	10.82	49.69	14.47	41.42	18.82	90.6	24.35	68.58	13.4	61.74	11.83	8.97	8.41	14.34	8.3	33.57	5.01	46.8	4.01
"1552299_at"	145.97	63.48	262.27	245.16	148.26	156.68	112.71	119.17	196.77	120.83	111.54	163.12	169.27	198.44	182.37	60.07	171.71	82.73	155.67
"1552301_a_at"	170.38	323.77	305.3	214.94	138.39	223.29	225.88	322.4	351.07	224.19	177.92	269.47	260.68	247.02	261.06	104.01	220.89	206.35	218.12
"1552302_at"	225.97	287.11	240.25	198.57	119.75	254.35	139.62	187.77	206.27	163.14	157.88	155.4	165.92	137.08	30.74	182.9	107.35	124.45	124
"1552303_a_at"	153.43	168	224.58	192.43	190.84	199.48	140.18	136.3	156.41	100.23	148.31	185.81	190.95	51.31	69.67	143.94	65.89	90.12	124.82
"1552304_at"	97.02	59.38	72.41	105.37	106.75	63.54	151.1	58.38	77.27	144.47	58.66	50.57	62.61	28.45	145.04	11.99	59.81	66.35	57.17
"1552306_at"	101.84	39.32	72.71	139.55	105.13	69.24	134.73	142.27	87.49	178.59	123.51	105.5	164.93	100.38	257.66	102.5	115.32	93.83	145.59
"1552307_a_at"	128.12	27.48	180.36	166.65	121.91	236.71	120.03	265.31	188.85	285.89	178.27	155.8	144.39	103.19	183.33	246.82	283.89	145.84	183.23
"1552309_a_at"	2179.47	1076.26	3643.21	813.59	1871.89	1761.05	1352.54	1987.43	998.04	1047.86	1096.51	1389.54	1428.47	49.57	16.28	196.24	114.43	56.4	59.98
"1552310_at"	729.28	811.59	839.3	808.04	856.84	866.49	714.2	628.2	827.38	751.53	893.51	718.66	748.51	666.98	576.87	491.87	457.95	538.05	583.61
"1552311_a_at"	277.93	170.46	154.2	34.5	146.76	54.47	276.75	123.71	481.04	274.11	204.6	222.12	55.73	62.16	252.74	284.9	34.2	138.8	70.96
"1552312_a_at"	100.79	114.19	140.72	243.94	125.61	155.11	163.87	131.4	86.17	147.25	175.04	248.12	172.06	207.32	170.62	203.07	94.58	173.84	183.17
"1552314_a_at"	60.58	16.14	50	10.63	115.89	96.94	80.14	93.54	168.61	112.28	97.76	11.13	85.82	113.02	160.83	71.93	185.54	130.81	98.44
"1552315_at"	5.77	47.9	109.78	32.11	97.57	102.22	196.23	137.19	66.54	65.58	140.31	112.55	138.16	91.68	73.7	117.18	158.22	107.12	29.27
"1552316_a_at"	117.39	112.98	310.93	48.88	184	142.73	292.01	195.31	43.56	162.65	123.78	100.08	140.74	35.69	39.16	555.41	253.43	212.03	96.78
"1552318_at"	76.01	29.2	271	93.35	175.5	143.21	154.2	226.14	202.54	45.48	186.2	78.77	151.33	48.54	23.02	249.48	150.57	216.56	111.91
"1552319_a_at"	21.15	25.68	57.88	61.54	52.76	78.77	20.46	60.78	121.42	72.92	78.84	62.21	52.38	146.72	23.29	117.14	48.17	123.83	59.7
"1552320_a_at"	75.36	11.95	51.14	7.41	45.82	94.74	48.48	6.5	128.95	34.72	70.2	61.23	36.62	84.38	54.55	87.95	83.61	105	38.93
"1552321_a_at"	46.47	11.82	11.47	25.11	7.54	5.54	22.48	15.2	35.78	11.44	4.53	14.96	4.18	9.73	4.07	3.39	7.99	5.28	4.71
"1552322_at"	33.08	49.34	66.44	36.39	48.81	9.44	35.66	28.64	54.2	36.8	20.68	26.89	4.09	107.1	83.57	43.61	25.33	30.13	49.94
"1552323_s_at"	76.71	32	160.05	95.47	128.85	148.36	148.61	166.97	244.31	140.48	114.9	125.17	133.89	198.66	176.84	102.73	47.21	131.46	205.72
"1552325_at"	25.94	68.18	7.87	10.32	50.84	3.13	20.72	37.33	34	54.41	13.96	29.2	41.04	100.3	76.37	5.82	40.85	77.05	78.59
"1552326_a_at"	8.07	134.98	127.47	87.36	16.3	135.52	96.95	114.27	20.6	180.27	59.08	84.36	17.24	400.83	440.1	286.38	276.84	232.31	366.7
"1552327_at"	348.55	359.43	320.82	276.22	295.02	248.48	203.81	192.83	225.2	370.74	309.55	209.72	216.34	141.62	499.57	146.1	6.02	201.51	236.11
"1552329_at"	662.18	343.92	555.24	527.27	751.67	657.81	552.38	662.7	883.1	670.78	745.5	625.72	696.74	1200.64	1262.75	547.16	379.79	684.17	759.2
"1552330_at"	281.26	415.51	302.62	264.76	345.62	297.12	291.67	305.89	402.46	303.62	320.74	345.2	276.36	160.4	142.1	226.79	195.36	174.81	147.15
"1552332_at"	156.75	179.25	65.92	294.85	44.36	209.24	55.78	74.69	36.97	72.12	59.27	58.4	64.81	100.54	80.11	42.99	42.92	70.55	117.77
"1552334_at"	227.42	326.22	252.99	367.66	254.32	271.57	276.92	261.89	300.87	350.03	294.71	289.66	255.54	185.76	266	314.99	274.57	196.03	272.47
"1552335_at"	62.47	25.8	75.94	56.9	20.23	81.12	75.05	140.5	33.94	37.18	70.08	22.4	79.04	14.1	17.01	9.35	40.16	15.9	9.97
"1552337_s_at"	5.08	13.91	5.34	4.13	5.6	4.99	7.27	49.64	29.34	8.38	11.64	16.48	5.3	280.47	6.09	6.36	11.81	99.56	78.66
"1552338_at"	6.17	20.98	6.81	5.25	7.95	5.42	5.53	5.33	8.06	10.71	6.87	5.56	5.85	31.24	56.84	13.02	10.76	7.68	17.07
"1552340_at"	16.37	11.85	4.99	11.31	32.74	40.02	11.84	6.31	190.46	10.07	15.08	7.6	82.39	15.56	12.6	56.07	25.19	98.32	22.15
"1552343_s_at"	209.16	288.82	160.56	254.56	213.09	194.72	172.7	181.37	349.52	327.08	294.39	223.06	395.79	536.8	1025.17	385.87	257.47	596.68	609.9
"1552344_s_at"	268.41	168.42	268.38	383.81	298.42	328.16	355.23	309.4	284.34	329.64	308.93	341.03	305.89	284.07	176.28	297.9	420.87	378.88	359.57
"1552347_at"	1072.22	1263.72	1022.83	923.68	1043.2	1015.66	732.68	835.41	1005.69	834.18	678.97	797.54	853.84	2764.33	874.22	1276.22	1253.77	1555.14	1521.97
"1552348_at"	19.2	90.3	17.55	49.93	14.95	13.63	12.35	19	21.89	29.34	20.23	20.61	120.64	188.69	83.03	32.95	198.49	79.06	234.42
"1552349_a_at"	88.24	138.67	14.43	5.36	11.12	39.67	33.13	69.14	132.96	10.6	6.32	69.11	40.81	18.58	62.41	43.46	41.15	109.76	9.05
"1552354_at"	8.5	19.42	9.22	11.78	5.21	7.34	13.76	6.29	22.71	20.18	7.02	13.47	16.33	16.48	10.15	9.82	29.37	19	17.47
"1552355_s_at"	49.84	14.81	14.14	33.72	7.07	14.66	59.8	6.62	20.97	71.68	34.9	13.3	27.22	118.47	20.42	8.53	12.35	72.9	27.27
"1552359_at"	16.73	11.72	12.69	38.92	42.69	44.91	47.92	6.82	96.64	40.03	75.83	49.89	86.95	70.5	61.12	85.37	127.3	46.87	58.79
"1552360_a_at"	283.97	300.74	306.79	352.46	253.71	300.75	203.82	304.65	257.06	277.75	277.13	325.23	258.16	56.8	61	190.66	165.56	148.45	120.58
"1552362_a_at"	374.81	279.08	288.18	703.15	661.56	462.77	226.62	428.41	454.16	312.33	276.75	296.61	310.58	428.68	672.86	321.73	201.06	390.7	542.71
"1552364_s_at"	131.31	90.49	94.34	166.85	128.59	99.45	130.54	152.91	88.88	112.67	151.68	115.66	130.71	168.68	373.37	202.07	196.14	231.51	268.7
"1552365_at"	156.76	262.27	174.05	114.84	156.24	225.74	1436.11	246.79	281.56	1099.75	573.65	765.54	642.08	233.95	399.75	350.17	478.95	313.44	381.59
"1552367_a_at"	11.5	53.78	7.73	71.99	16.4	7.92	388	63.41	120.17	211.37	154.36	187.73	146.04	55.84	85.64	118.88	219.66	115.37	69.49
"1552368_at"	22.47	88.83	46.33	50.72	8.15	28.31	8.97	38.91	12.61	7.34	47.31	61.69	94.49	52.41	53.36	62.96	2.7	25.44	42.08
"1552370_at"	182.79	140.46	138.19	114.48	170.66	194.02	397.35	194.15	167.22	170.75	170.36	313.27	147.48	217.79	268.75	104	116.55	193.43	194.54
"1552372_at"	0.51	11.09	33.39	2.24	1.78	4.19	1.07	0.75	23.66	2.8	18.49	1.98	32.03	27.02	32.13	1.33	1.69	1.18	1.78
"1552373_s_at"	14.34	6.76	17.93	1.41	33.09	2.86	40.4	44.96	101.19	21.26	7.46	16.57	3.07	40.25	11.6	8.66	6.25	41.72	43.76
"1552375_at"	129.15	251.89	131.2	173.25	109.07	188.68	180.32	225.32	142.37	180.6	101.75	205.93	151.57	73.96	347.84	280.37	332.89	181.02	175.01
"1552377_s_at"	354.78	368.05	348.83	265.18	243.41	279.65	327.31	342.25	352.61	313.94	340.87	385.03	283.23	333.79	301.74	338.87	720.84	165.02	266.16
"1552378_s_at"	125.74	119.67	87.85	461.58	250.16	180.34	107.71	196.12	91.22	152.48	117.41	99.29	235.19	64.19	948.63	200.76	47.09	399.34	363.16
"1552379_at"	2.73	1.37	19.67	3.54	24.6	2.11	1.51	55.78	30.27	13.39	17.58	1.51	1.72	1.41	10.35	27.06	1.78	1.3	22.3
"1552381_at"	59.44	9.51	67.67	70.94	94.32	37.41	13.76	105.82	85.83	33.83	79.81	101.94	76.63	41.91	113.16	75.68	99.46	116.64	120.12
"1552383_at"	196.87	128.15	198.93	116.14	87.16	104.96	262.59	162.49	151.53	159.72	172.89	132.35	164.27	138.56	192.24	155.22	109.15	159.99	157.57
"1552384_a_at"	133.19	101.94	5.42	18.8	60.42	72.14	77.66	162.29	22.56	83.62	91.12	94.39	101.96	12.79	18.33	30.03	178.04	143.5	77.59
"1552386_at"	24.93	103.84	215.37	51.57	107.18	93.02	139.38	127.31	122.32	126.39	97.3	87.4	70.54	2.7	33.17	73.16	5.98	47.86	79.62
"1552388_at"	32.58	29.26	99.69	14.13	29.59	20.43	33.47	26.14	26.37	27.94	16.79	10.73	8.67	26.62	54.64	119.9	55.33	24.5	26.54
"1552389_at"	83.19	89.03	115.77	67.18	52.82	103.3	54.14	37.02	70.46	18.05	31.58	60.89	53.52	112.34	84.06	120.29	100.07	100.35	95.17
"1552390_a_at"	172.1	235.77	155.58	188.98	191.44	209.84	166.13	141.2	42.11	70.15	98.03	88.06	118.56	244.48	342.3	450.41	600.78	303.66	360.81
"1552391_at"	58.73	8.9	80	34.71	28.89	73.26	48.57	82.13	120.88	21.4	46.51	53.76	6.43	36.17	126.42	50.85	85.36	96.97	28.66
"1552393_at"	10.09	5.43	15.16	3.84	16.63	18.39	16.32	32.17	3.25	12.01	23.32	3.66	35.96	30	2.4	2.75	9.67	4.88	2.19
"1552394_a_at"	3.06	9.65	1.58	1.42	6.78	2.63	2.49	22.16	10.96	40.23	6.62	27.01	6.94	20.66	4.31	5.6	5.86	2.68	3.48
"1552395_at"	25.28	40.03	104.46	49.11	82.97	42.31	29.79	10.73	80.75	64.46	62.44	70.72	53.16	13.81	13.33	25.8	33.33	28.23	40.9
"1552396_at"	31.89	46.58	31.33	27.93	12.29	41.23	21.59	45.03	19.79	43.33	10.45	6.41	10.21	69.34	14.9	13.49	50.47	76.33	20.72
"1552398_a_at"	57.63	3.52	135.97	2.42	10.01	75.16	44.78	77.3	124.94	92.59	162.92	144.57	34.63	94.5	43.12	19.58	30.23	19.47	7.42
"1552399_a_at"	46.76	173.18	92.34	149.13	86.18	76.94	146.61	104.48	119.24	177.14	70.52	120.52	140.7	129.27	266.95	87.56	100.88	120.56	184.17
"1552400_a_at"	210.42	181.39	81.07	77.82	126.47	76.09	99.77	102.33	90.02	161.67	86.95	75.34	91.07	258.43	47.14	282.43	532.61	262.84	275.48
"1552401_a_at"	4.46	124.58	100.09	5.44	40.74	3.65	74.25	60.75	76.48	9.58	9.03	7.03	93.78	49.15	44.04	87.48	86.08	9.23	9.02
"1552402_at"	8.6	54.84	32.14	51.43	6.04	13.52	37.54	17.87	15.54	11.53	5	4.53	8.59	6.39	56.32	28.33	20.67	21.35	71.96
"1552405_at"	22.24	27.68	6.69	13.85	31.08	10.03	9.81	60.18	88.12	79.81	20.65	62.45	59.35	86.24	16.21	5.81	20.97	14.82	14.95
"1552408_at"	49.64	11.18	61.3	35.98	51.92	51.17	6.62	7.38	30.94	47.28	33.02	49.5	68.83	16.51	63.65	33.12	175.08	34.08	84.03
"1552409_a_at"	34.85	22.1	16.35	15.89	29.38	21.1	21.21	65.24	42.02	35.95	74.76	8.11	61.89	18.08	82.87	9.32	30.94	30.15	29.32
"1552410_at"	113.17	134.53	123.75	76.32	64.11	71.24	195.28	113.66	134.09	180.98	31.63	128.57	145.55	107.63	67.02	71.84	67.45	59.97	51.43
"1552411_at"	184.22	174.22	26.7	169.97	85.34	125.94	190.62	264.62	200.26	225.82	161.89	26.65	104.33	219.59	82.16	207.4	21	225.44	232.37
"1552412_a_at"	4.03	48	27.88	14.34	4.86	10.9	13.69	16.73	6.47	10.04	63.6	42.91	41.63	40.87	10.75	28.94	17.94	4.62	52.28
"1552414_at"	102.97	79.42	52.76	103.75	16.68	43.84	35.4	103.48	151.29	121.84	42.76	100.83	97.73	113.41	187.41	161.35	131.9	71.35	56.19
"1552415_a_at"	11.87	52.01	26.92	19.08	89.28	98.32	19.56	81.91	112.34	82.98	107.92	13.92	64.49	147.87	23.94	81.01	130.5	39.28	8.07
"1552417_a_at"	238.69	180.94	275.24	247.39	316.77	279.81	284.3	237.82	214.35	251.99	298.65	361.45	342.69	450.63	340.29	480.41	334.03	370.03	384.71
"1552418_at"	4.8	8.33	13.59	4.92	61.36	12.79	71.51	7.93	8.91	20.78	19.32	52.41	9.14	20.04	5.08	13.74	16.97	37.27	16.63
"1552419_s_at"	180.54	316.7	239.2	207.73	174.75	267.21	198.16	243.17	328.26	270.41	232.17	175.74	220.73	371.46	346.14	238.24	246.61	420.61	337.57
"1552421_a_at"	63.44	28.73	3.72	68.37	47.83	14.52	9.03	39.8	67.52	86.97	19.5	60.4	97.72	15.47	21.64	42.25	12.08	22.85	57.47
"1552422_at"	115.36	210.79	67.01	17.37	76.9	36.17	26.86	17.86	36.93	27.62	16.76	90.64	26.56	204.45	25.77	26.33	20.67	29.3	35.49
"1552423_at"	406.26	260.36	206.22	337.92	194.79	279.9	247.7	425.76	463.68	450.52	376.16	320.59	404.64	302.7	189.73	298.16	201.38	279.07	213.27
"1552424_at"	7.61	38.03	11.1	3.14	32.58	4.85	4.64	6.31	14.59	6.43	4.96	5.4	3.4	5.15	3.7	5.41	6.78	4.23	20.96
"1552425_a_at"	126.18	111.41	150.41	63.05	52.5	147.83	84.24	131.34	177.07	134.26	84.51	109.09	99.81	45.79	120.81	83.47	92.13	39.35	74.77
"1552426_a_at"	2356.95	2126.91	2921.4	2566.3	2676.93	2518.53	2919.95	2740.19	2791.85	3025.99	2706.76	2894.49	2592.95	3147.93	2377.84	2420.78	2125.85	2449.16	2651.43
"1552427_at"	55.46	72.46	74.02	143.17	119.01	71.72	154.14	95.29	209.9	177.56	164.68	100.83	64.07	68.31	129.2	22.88	24.77	66.01	39.46
"1552430_at"	48.64	122.51	61.41	6.17	60.45	14.66	78.14	6.98	61.46	95.09	69.26	58.04	61.31	37.41	296.41	42.86	50.09	91.66	82.99
"1552432_at"	17.82	36.44	6.32	15.21	10.24	12.2	18.67	12.62	16.18	15	18.83	13.08	12.85	52.71	10.6	11.83	13.11	13.93	12.23
"1552436_a_at"	5.81	33.56	17.34	116.8	4.44	4.57	10.43	23.74	15.39	5.84	9.34	33.11	16.12	28.22	6.42	6.65	6.02	10.03	4.19
"1552438_a_at"	38.11	5.52	37.22	8.51	46.69	92.68	30.09	81.86	258.85	97.62	48.03	76.74	51.74	6.69	16.54	91.63	84.59	105.7	14.1
"1552439_s_at"	2.65	51.09	29.78	22.97	11.16	8.98	7.3	5.42	42.39	14.82	4.69	7.91	5.04	119.28	3.97	3.76	8.23	93.53	8.53
"1552440_at"	37.05	5.55	5.49	13.29	9.42	16.86	42.71	50.35	11.74	65.8	5.39	61.78	31.1	14.56	5.5	108.44	84.06	25.21	53.72
"1552445_a_at"	15.75	15.96	24.68	16.43	11.07	28.54	8.83	61.84	17.05	3.29	12.45	7.81	77.45	76.72	22.06	41.11	63.65	82.42	32.77
"1552448_a_at"	14.55	6.42	5.14	5.79	4.25	5.6	3.13	12.84	65.48	4.28	10.2	7.43	5.08	5.11	5.33	6.45	12.76	4.61	10.28
"1552449_a_at"	7.23	5.64	10.19	3.21	3.5	7.06	3.52	3.91	4.97	5.07	2.65	7.04	2.84	31.6	5.97	4.6	5.88	3.77	5.14
"1552450_a_at"	52.17	111.21	93.36	34.78	32.82	18.37	45.27	67.7	19.47	37.28	89.5	90.6	88.6	36.68	60.16	99.26	72.3	13.99	44.55
"1552452_at"	6.48	8.35	6.39	18.76	16.79	3.58	10.46	4.23	15.47	8.31	3.66	9.06	5.58	18.05	4.62	8.79	5.52	6.89	7.68
"1552453_a_at"	3.71	9.89	7.18	13.16	8.09	14.56	10.32	4.1	5.67	13.99	6.1	6.94	4.57	8.15	11.44	6.15	7.75	17.97	4.02
"1552455_at"	810.19	1093.55	443.12	942.1	795.17	948.89	945.19	1090.46	1015.19	671.4	1013.31	986.56	1006.66	425.7	298.6	645.8	916.56	410.3	603.63
"1552456_a_at"	6.86	9.35	6.49	6.01	9.15	15.54	11.34	13.39	25.32	23.48	12.14	13.72	7.56	34.3	8.33	13.21	23.66	9.45	7.13
"1552457_a_at"	99.22	170.09	54.66	431.55	254.59	242.16	71.28	9.37	109.62	14.98	5.7	51.28	38.42	11.77	3.82	12.21	27.7	4.86	64.98
"1552458_at"	21.58	40.42	30.27	26.88	3.99	35.28	48.61	45.11	7.21	4.49	26.62	1.86	54.46	36.77	45.09	46.36	78.66	42.2	3.79
"1552459_a_at"	6.11	25.41	3.08	16.88	4.42	7.39	9.17	5.52	17.08	37.37	14.88	6.99	10.43	99.4	7.48	12.98	17.63	53.73	8.01
"1552461_at"	72.45	51.94	44.32	34.04	33.07	17.7	8.08	56.15	66.44	93.8	23.74	36.44	83.88	99.28	11.55	73.67	77.79	73.65	44.04
"1552463_at"	2454.48	4369.41	685.2	3677.62	2800.63	2793.47	90.71	567.12	189.62	75.51	154.08	141.81	194.61	125.87	56.67	10903.56	15125.79	5615.89	5259.57
"1552466_x_at"	65.19	153.2	58.19	309.23	116.93	123.41	26.25	24.31	88.33	51.36	59.34	43.43	1.7	93.8	22.56	96.78	58.16	32.8	56.01
"1552467_at"	95.05	123.53	24.91	84.49	95.98	74.26	110.7	98.36	105.26	72.89	73.47	49.93	105.3	130.45	72.42	199.74	227.99	94.53	178.82
"1552468_a_at"	11.68	91.47	70.31	61.56	60.86	46.78	30.61	13.34	38.2	33.92	51.3	178.6	12.38	173.14	34.82	15.4	32.91	133.38	187.53
"1552470_a_at"	76.05	46.5	60.52	226.84	155.27	159.59	43.79	3.83	70.81	79.89	71.85	51.67	66.17	5.76	128.16	147.91	87.65	108.37	105.43
"1552472_a_at"	298.68	384.49	405.26	439.37	247.05	320.23	370.76	335.14	291	406.51	338.49	342.48	307.63	364.79	743.09	471.33	335.58	398.11	456.99
"1552473_at"	305.74	545.21	417.68	140.93	63.07	155.4	230.74	266.21	130.62	603.19	334.08	222.99	82.47	59.81	99.56	342.5	931.81	416.94	198.97
"1552474_a_at"	572.36	893.13	640.04	403.77	538.83	527.71	531.93	388.07	371.88	691.82	352.94	465.28	461.92	335.96	798.8	397.27	669.04	712.75	615.76
"1552476_s_at"	207.22	102.21	122.82	21.91	219.28	97.35	93.22	107.11	172.57	98.76	175.34	166.47	59.5	134.59	146.41	50.39	16.56	51.54	16.08
"1552477_a_at"	760.19	843.47	497.96	1763.42	1020.57	1031.39	721.24	998.73	816.55	1037.65	1036.68	902.74	971.48	976.67	457.56	1432.31	1489.54	1167.79	1040.62
"1552478_a_at"	277.98	155.4	99.17	707.99	320.86	369.65	278.76	271.35	177.49	337.79	399.52	271.89	328.72	143.71	96.22	212.6	195.08	147.04	124.27
"1552480_s_at"	19.02	56.7	53.88	4.79	16.36	14.65	2.6	2.64	4.55	6.91	1.1	4.63	9.25	49.86	3.03	2.74	33.03	12.2	41.7
"1552481_s_at"	134.78	169.98	101.69	148.83	102.66	81.59	96.22	96.79	165.36	96.11	188.13	104.31	166.96	108.76	97.18	64.1	148.36	88.68	77.7
"1552482_at"	197.25	338.37	248.95	215.77	164.32	196.28	401.89	530.25	298.42	179.75	209.86	310.33	216.43	579.38	268.56	482.46	399.41	264.68	266.83
"1552484_at"	20.11	33.85	17.63	47.55	16.86	62.86	31.65	127.47	44.75	29.05	44.06	26	33.62	22.47	23.34	58.52	44.99	39.01	38.71
"1552485_at"	197.43	86.66	123.74	146.59	157.77	141.27	200.44	143.57	22.64	202.81	152.77	207.54	230.74	192.51	64.55	263.73	533.98	230.41	148.7
"1552486_s_at"	107.79	122.16	150.67	164.5	126.9	119.19	195.92	248.46	125.99	77.99	201.77	183.31	164.44	96.79	64.76	182.84	465.94	136.74	161.47
"1552487_a_at"	1.25	15.58	39.97	27.29	1.58	54.54	7.9	9.88	5.9	6.11	24.54	6.13	16.37	2.41	54.56	35.67	53.99	14.18	29.38
"1552489_s_at"	6.66	87.68	13.33	17.71	21.56	5.32	42.68	41.07	25	96.41	5.16	7.32	6.77	5.34	65.82	2.84	3.18	7.83	36.65
"1552490_at"	52.98	70.3	47.93	79.16	59.33	88.77	110.11	85.4	69.65	163.8	63.17	78.33	40.05	98.99	65.5	57.39	33.46	66.61	55.24
"1552491_at"	45.09	9.55	49.9	77.5	61.2	20.02	32.78	17.49	130.06	100.11	84.39	33.3	39.25	55.07	55.84	17.86	22.6	11.33	75.19
"1552493_s_at"	8.04	9.77	9.67	13.1	12.08	5.41	11.19	12.06	156.68	12.18	24.08	7.16	15.09	24.39	17.43	8.43	18.85	57.93	12.08
"1552494_at"	34.17	23.68	11.36	24.88	77.34	7.03	32.85	15.7	50.66	17.67	32.53	11.3	21.86	140.13	22.4	29.59	6.27	22	29.9
"1552496_a_at"	263.47	276.89	156.4	176.08	191.84	243.22	272.58	198.1	251.82	307.46	302.89	361.55	372.17	74.87	303.91	384.93	496.07	211.64	312.64
"1552497_a_at"	84.91	67.11	228.4	164.53	113.46	68.16	159.5	136.97	299.55	382.68	149.81	180.43	129.92	185.05	194.64	310.56	96.84	109.06	49.04
"1552498_at"	74.54	122.5	147.86	123.46	91.13	123.69	95.32	82.32	235.37	209.98	71.64	116.08	70.21	48.41	36.24	37.08	99.37	145.01	171.46
"1552499_a_at"	29.23	56.26	85.14	40.69	35.9	81.18	32.29	57.94	75.7	44.82	32.97	49.63	78.88	29.87	84.9	60.51	74.87	37	58.6
"1552501_a_at"	24.73	10.38	20.24	7.77	8.89	8.97	55.57	21.12	14.38	41.95	29.61	44.9	112.56	8.42	36.82	28.74	37.19	38.99	18.97
"1552502_s_at"	146.26	186.63	192.05	269.35	136.52	109.78	44.78	124.77	51.31	102.5	6.53	89.46	93.52	126.4	184.34	99.91	154.54	60.24	48.52
"1552503_at"	85.79	8.34	17.27	23.52	14.16	68.76	42.49	41.17	167.62	173.52	25.94	25.76	97.31	44.08	127.81	14.69	79.01	151.35	105.52
"1552504_a_at"	146.5	37.1	27.92	135.69	7.16	96.86	37.37	202.98	260.64	17.59	23.96	193.74	8.7	283.53	95.5	255.78	324.95	268.83	171.91
"1552506_at"	28.48	9.49	38.19	48.88	17.76	4.33	55.86	4.36	22.3	107.13	68.09	20.02	65.25	54.89	60.11	59.6	25.11	103.06	45.17
"1552507_at"	107.54	10.92	46.29	17.38	18.12	106.4	42.98	29.26	25.19	20.86	86.66	68.16	130.83	32.41	24.57	527.88	115.42	151.19	35.37
"1552508_at"	103.65	25.28	39.9	47.83	82.18	72.11	9.7	207.86	24.16	123.93	49.06	56.9	82.08	41.94	113.08	314.48	31.49	184.19	124.95
"1552509_a_at"	138.88	84.86	66.62	75.45	142.44	50.67	76.82	29.2	163.42	88.74	88.28	90.05	44.74	79.21	55.21	132.54	154.96	130.73	53.75
"1552510_at"	322.63	434.58	286.16	295.46	420.62	378.13	458.79	370.84	265.68	258.01	373.18	224.5	434.3	494.75	383.95	197.45	294.77	369.78	367.56
"1552511_a_at"	389.29	276.37	496.3	391.79	430.65	445.91	169.1	100.1	137.77	228.58	293.79	238.99	115.12	59.09	8.96	4.64	5.9	4.01	4.54
"1552514_at"	11.71	71.38	56.4	76.3	10.04	107.85	9.19	44.25	16.12	168.31	97.3	56.01	115.26	61.34	127.45	138.96	11.37	184.52	93.3
"1552515_at"	45.54	10.33	34.69	50.45	37.95	12.09	46.15	68.28	104.92	116.02	66.36	55.96	109.46	73.77	101.96	29.75	119.73	64.22	159.93
"1552516_a_at"	364.64	370.05	331.43	503.03	400.43	353.13	356.33	320.67	218.16	335.02	370.4	324.26	253.9	377.22	202.62	187.93	259.18	286.98	192.62
"1552518_s_at"	95.88	23.4	14.46	21.02	67.58	76.15	14.18	41.2	110.85	108.24	73.77	93.95	58	27.91	341.6	84.51	62.84	176.52	251.51
"1552519_at"	126.25	70.75	229.56	88.91	90.81	74.68	113.62	139.11	127.67	186.93	99.32	115.84	51.33	107.84	158.79	154.09	218.12	142.72	133.08
"1552520_at"	8.5	90.17	48.58	92.56	68.45	54.99	60.55	81.15	75.2	64	42.47	41.81	142.62	35.38	146.63	122.45	83.15	69.33	121.72
"1552521_a_at"	11.86	30.26	60.5	25.08	21.78	5	48.59	2.76	53.67	18.98	89.95	52.01	40.8	36.63	111.59	5.86	27.71	71.09	8.89
"1552522_at"	75.59	67.12	36.8	24	39.98	64.06	82.27	37.94	61.48	104.14	15.89	55.54	52.72	164.14	57.88	73.27	107.74	6.29	122.5
"1552523_a_at"	63.87	48.57	54.74	80.55	11.57	106.03	50.14	86.28	14.63	59.88	41.86	84.63	39.12	65.53	9.61	67.47	76.39	4.84	80.24
"1552524_at"	21	25.22	25.21	18.15	20.85	20.59	11.71	12.33	24.18	28.48	23.04	21.26	11.83	26.75	39.57	25.72	24.62	20.7	22.16
"1552526_at"	5.83	27.89	9.34	37.3	7.06	62.07	6.63	10.61	12.27	14.1	8.34	8.13	19.25	69.84	5.95	29.56	14.84	5.16	5.03
"1552528_at"	21.63	18.4	40.34	26.28	12.62	11.17	31.34	68.74	102.61	42.84	61.61	14.26	26.48	35.46	22.85	12.57	39.62	22.02	26.38
"1552531_a_at"	70.12	110.59	10.52	13.63	39.52	21.07	12.77	18.22	5.07	4.47	10.02	36.16	30.03	633.13	523.44	172.65	47.57	320.09	388.77
"1552532_a_at"	75.06	242.54	155.04	66.77	103.67	135.7	18.33	15.22	24.69	82.35	15.48	47.99	8.3	115.98	59.94	4.66	20.94	97.35	12.71
"1552535_at"	6.67	16.96	13.27	20.05	11.76	52.97	13.04	117.3	30.41	124.18	29.29	14.32	141.92	103.54	11.65	18.01	14.66	114.09	36.33
"1552536_at"	316.07	404.42	267.82	258.22	334.26	276.45	330.56	181.13	327.87	314.79	196.34	227.93	210.41	542.87	469.42	481.24	505.3	275.98	328.97
"1552538_a_at"	69.42	55.3	52.15	6.63	5.61	3.35	4.89	4.09	82.77	22.08	10.72	12	13.36	26.54	5.51	10.31	11.77	6.39	13.7
"1552540_s_at"	132.24	73.01	50.6	116.79	113.22	148.92	138.56	92.64	157.66	57.99	108.53	118.15	109.96	149.49	229.42	169.96	281.07	213.1	191.02
"1552541_at"	66.57	169.87	206.16	129.44	116.96	168.14	110.99	96.81	221.83	145.27	136.99	177.31	172.85	128.37	97.51	262.02	325.57	30.41	109.96
"1552542_s_at"	33.7	117.94	112.47	62.17	70.04	46.35	70.08	49.11	10.37	50.61	57.97	82.92	98.28	176.28	85.91	129.69	90.81	118.71	48.14
"1552543_a_at"	57.82	140.63	59.22	82.44	14.98	56.28	28.83	12.8	125.45	102.02	90.35	79.43	118.33	133.68	115.21	102.91	83.28	80.34	123.62
"1552544_at"	77.03	71.97	27.55	21.8	25.22	56.6	56.97	145.57	210.4	105.04	127.23	113.06	63.35	112.01	61.21	47.87	21.75	85.58	74.22
"1552546_a_at"	57.95	62.47	71.44	35.7	47.54	75.1	72.65	44.31	58.33	68.84	66.27	44.29	32.31	159.78	90.95	51.52	134.22	97.96	65.56
"1552548_at"	94.03	32.07	12.77	59.84	8.06	4.44	100.08	39.63	20	24.46	73.05	55	25.33	15.05	7.34	20.94	8.31	51.28	9.09
"1552549_a_at"	93.36	130.32	153.88	6.66	27.51	47.42	74.23	71.64	83.64	89.71	62.08	49.08	70.05	12.32	165.6	105.93	28.76	149.21	131.98
"1552552_s_at"	43.88	62.64	18.92	31.66	38.17	6.31	66.88	41.81	66.64	14.4	27.73	62.8	60.47	4.42	77.47	30.32	48.28	7.14	63.11
"1552553_a_at"	6.74	6.86	92.43	28.73	3.24	45.61	27.89	52.65	13.73	21.69	83.37	28.55	25.4	76.54	54	48.64	59.64	70.81	46.74
"1552554_a_at"	5.89	44.23	9.89	4.53	5.74	15.35	24.69	9.45	33.35	124.61	93.54	3.86	70.27	125.19	65.78	37.86	64.17	10.73	11.63
"1552555_at"	64.26	124.39	105.13	72.1	127.21	94.62	46.56	31.49	61.91	149.43	79.45	83.98	148.9	16.06	52.55	150.97	210.17	69.28	103.27
"1552557_a_at"	97.43	178.19	42.87	67.11	81.8	97.14	92.91	104.62	97.32	85.9	100.52	149.61	108.73	176.26	243.76	134.19	45.69	97.8	173.17
"1552558_a_at"	96.23	141	259.76	266.98	77.04	172.09	211.79	187.89	347.66	212.83	202.89	245.87	267.51	92.58	269.21	175.3	188.75	253.52	274.09
"1552559_a_at"	25.19	30.18	14.78	9.19	15.19	4.96	22.65	14.62	30.03	17.94	11.09	25.43	15.03	21.92	13.01	24.12	25.6	9.94	13.13
"1552562_at"	103.86	105.7	124.76	128.7	107.76	105.05	115.65	70.39	131.7	103.33	150.64	108.94	150.58	223.16	111.65	177.85	197.82	162.05	69.08
"1552563_a_at"	286.82	665.63	364.87	299.73	262.63	312.19	486.14	342.55	477.77	449.32	368.34	385.83	286.05	558.33	367.72	1080.2	737.55	678.51	516.43
"1552564_at"	14.44	66.87	102.82	86.19	66.38	87.77	64.31	13.11	22.14	17.63	8.71	26.84	14.57	73.9	60.04	31.54	82.83	6.87	35.55
"1552566_at"	2.43	8.13	2.66	14.92	3.57	3.01	5.23	3.9	6.04	4.4	5.1	4.21	4.51	9.02	2.44	9.13	5.26	5.92	6.49
"1552568_at"	3.32	6.93	86.81	29.24	3.57	3.34	3.49	3.23	6.62	15.47	4.01	4.13	25.08	41	3.46	3.83	4.9	4.97	8.03
"1552569_a_at"	28.45	88.06	12.08	12.42	4.93	15.73	49.39	11.72	123.87	118.89	12.07	5.7	16.91	42.6	19.95	52.5	59.53	22.48	76.56
"1552570_at"	114.13	157.19	46.26	92.67	58.82	51.97	104.5	130.3	121.88	123.89	142.59	90.21	112.41	91.06	178.11	59.9	91.09	108.06	146.99
"1552572_a_at"	48.81	69.01	145.39	189.73	129.52	88.37	127.8	150.43	123.97	129.73	158.04	164.97	128.49	136.22	144.59	278.45	212.91	80.93	119.15
"1552573_s_at"	72.69	127.37	158.74	299.02	235.34	186.3	277.81	228.87	192.03	53.17	199.03	250.95	168.82	182.2	183.69	416.73	466.52	255.05	281.78
"1552575_a_at"	30.5	93	10.36	3.66	68.12	10.02	77.59	97.98	96.94	90.17	52.36	38.77	81.49	10.71	136.48	135.27	105.63	10.96	71.21
"1552576_at"	96.79	188.57	55.24	66.37	95.84	79.15	97.36	70.11	235.22	161.23	127.99	156.82	98.1	303.31	227.85	252.88	170.83	162.32	166.39
"1552578_a_at"	4.26	44.21	1.56	27.26	15.12	38.99	7.64	28.67	69.91	12.52	32.22	23.08	5.5	27.7	22.32	3.64	144.43	75.3	62.58
"1552579_a_at"	6.9	46.98	3.38	29.71	3.92	12.46	7.06	4.16	9.01	85.63	53.58	9.98	11.15	178.76	68.79	232.42	122.71	96.95	85.17
"1552580_at"	10.49	7.33	7.32	3.83	5.13	4.36	5.76	4.61	13.21	11.38	5.28	11.04	4.97	13.63	6.21	7.59	8.25	5.26	7.84
"1552582_at"	3.16	46.73	45.55	5.5	24.92	4.29	22.82	85.99	19.86	77.64	75.98	30.81	14.67	61.14	32.07	54.51	44.95	9.84	55.73
"1552583_s_at"	12.52	15.37	57.93	9.55	77.72	91.35	30.99	53.82	113.3	16.63	54.23	32.23	33.34	6.03	56.66	54.68	116.92	71.37	12.72
"1552584_at"	80.52	90.15	118.3	30.63	145.56	112.48	93.8	106.09	55.15	221.34	173.53	108.48	54.81	70.67	60.2	54.75	64.45	92.22	76.19
"1552585_s_at"	9.85	126.08	90.16	22.76	61.36	78.7	83.83	93.28	103.58	65.9	57.09	22.06	30.3	14.41	43.95	119.84	39.1	43.9	49.82
"1552586_at"	51.05	38.86	92.32	158.24	59.22	60.76	88.31	109.82	188.5	134.39	71.98	78.54	126.63	251.16	138.04	58.11	124.61	85.21	98.94
"1552587_at"	45.57	162.25	2.73	42.89	56.7	32.43	26.19	88	40.73	75.89	63.7	50.85	24.85	122.94	66.8	73.38	69.88	58.79	5.56
"1552588_a_at"	3.3	10.53	4.51	6.41	19.56	6.15	2.86	5.28	20.51	10.53	64.45	52.91	2.05	61.85	8.76	27.15	6.34	5.45	39.39
"1552590_a_at"	3.44	13.92	30.73	21.59	3.66	11.73	40.51	35.48	63.26	69.09	48.71	3.82	9.93	59.8	17.44	4.18	61.53	24	29.7
"1552592_at"	84.78	10.69	41.48	52.8	56.8	6.27	70.32	3.32	4.27	49.1	64.59	4.72	5.96	6.02	13.63	4.4	140.98	19.12	54.45
"1552594_at"	23.96	105.46	11.05	5.39	17.05	9.47	15.12	18.26	114.06	55.88	8.68	8.16	9.04	35.67	13.32	14.97	22.42	7.77	34.11
"1552596_at"	24.22	53.07	18.42	30.18	9.22	61.83	67.19	37.64	50.38	29.11	24.57	17.58	15.35	105.39	82.95	13.33	22.25	29.29	41.98
"1552598_at"	46.9	27.33	27.36	15.02	70.84	19.88	7.28	27.16	91.06	29.04	43.84	7.89	21.29	42.02	24.96	15.03	19.85	29.13	126.01
"1552599_at"	45.54	51.58	120.97	50.3	60.62	8.18	32.8	55.7	77.49	53.75	31.59	8.48	116.18	15.48	57.62	90.04	33.51	107.72	13.93
"1552602_at"	217.51	58.58	90.34	129.14	91.64	95.94	33.53	142.38	191.55	119.5	316	192.46	189.77	348.62	110.8	145.98	167.38	86.77	145.77
"1552604_at"	78.02	124.61	69.48	57.84	23.04	44.18	61.04	51.43	131.6	47.46	78.15	118.57	58.89	91.72	72.13	83.66	169.47	39.82	15.67
"1552605_s_at"	3.8	16.2	60.81	39.41	72.44	65.46	54.91	25.11	5.06	8.44	18.7	5.16	37.13	18.89	31.36	52.81	11.26	45.81	4.3
"1552607_at"	100.56	98.01	103.01	79.01	89.98	111.79	145.45	97.44	85.38	167.09	140.54	92.06	113.72	124.78	44.18	111.75	140.79	152.72	86.5
"1552608_at"	10.64	16.07	12.67	12.33	11.34	8.51	10.74	4.92	13.29	16.23	13.37	12.7	11.81	14.7	13.81	65.14	94.75	12.15	24.59
"1552609_s_at"	37.6	96.68	55.32	10.66	46.24	14.52	3.65	3.23	134.07	35.85	63.93	35.67	33.82	14.34	75.94	28.56	38.41	62.18	25.69
"1552610_a_at"	1390.67	840.26	1499.33	1397.58	1160.9	1174.14	984.93	1220.46	343.13	1006.83	947.69	996.71	1077.14	775.52	349.26	1240.15	774.06	804.97	881.24
"1552611_a_at"	438.44	442.35	500.3	325.96	306.92	391.99	300.28	279.9	446.92	482.89	293.62	303.74	317.22	416.49	287.53	927.82	702.31	442.96	439.01
"1552612_at"	392.01	469.08	386.35	343.17	406.48	400.29	472.65	357.13	483.08	643.21	488.62	424.22	505.49	120.72	428.22	355.43	302.23	310.42	357.57
"1552613_s_at"	575.83	348.8	346.96	276.29	326.17	313.32	318.25	208.35	380.65	527.61	462.57	377.65	475.39	94.89	358.49	75.46	115.68	183.14	220.02
"1552615_at"	427.54	546.81	279.48	351.95	464.51	427.79	383.78	371.79	540.91	568.03	499.57	355.53	500.71	353.24	436.83	459.75	1065.69	457.26	526.25
"1552616_a_at"	33.31	9.33	122.98	117.02	113.58	88.79	86.18	120.32	92.64	168.15	66.42	117.71	113.47	107.81	90.29	89.84	306.72	114.72	128.73
"1552617_a_at"	791.29	949.43	905.46	1008.97	920.56	882.44	699.55	714.23	576.17	695.36	722.78	790.93	786.49	1399.59	1033.97	663.42	789.15	1010.53	1030.01
"1552618_at"	350.84	285.95	350.67	367.05	359.43	303.61	366.86	335.47	289.48	292.15	332.31	334.73	422.69	647.54	495.98	288.36	261.99	533.57	523.12
"1552619_a_at"	94.78	77.95	132.61	53.22	102.6	109.4	168.94	81.43	149.3	131.15	110	93.96	108.87	1142.91	578.15	108.86	156.07	565.86	510.15
"1552620_at"	200.58	189.49	283.25	177.06	193.64	230.62	274.35	359.38	625.51	377.73	350.55	339.37	347.29	377.28	304.25	438.91	409.98	359.54	359.93
"1552621_at"	2306.43	3999.06	1356.06	1998.56	2092.22	2260.63	3015.97	958.29	1318.05	2617.24	1955.98	1775.31	1887.1	5807.37	3710.65	1800.16	1992.52	3714.43	3432.3
"1552622_s_at"	1170.29	2198.2	754.91	1172.34	1037.96	1167.32	1761.35	710.76	678.56	1516.43	1226.96	1064.76	1058.89	2846.79	2550.4	972.24	1168.22	2402.06	1981.98
"1552623_at"	140.15	89.39	89.52	144.25	85.24	154.61	35.74	73.21	151.92	112.59	165.17	103.13	106.34	7.41	42.33	50.82	17.42	161.24	24.98
"1552625_a_at"	461.15	543.1	410.44	831.94	561.81	555.74	569.45	503.04	346.76	524.22	790.95	495.72	534.77	737.57	461	405.57	355.01	439.28	473.8
"1552626_a_at"	9.63	60.64	123.56	51.35	60.47	92.4	96.38	79.48	142.47	45.47	125.55	70.18	113.44	141.67	199.65	196.42	108.88	105.92	130.01
"1552627_a_at"	279.36	160.84	390.28	423.51	377.36	380.45	362.44	456.46	235.01	415.7	332.43	344.93	374.14	390.82	375.45	315.44	286.08	283.3	285.19
"1552628_a_at"	1701.05	1960.87	2101.47	1130.41	1435.42	1593.35	1539.81	1233.26	1588.15	1270.77	1644.6	1448.85	1346.16	1437.76	980.76	1591.23	1463.95	1044.43	1009.29
"1552629_a_at"	10.32	16.4	23.02	62.8	5.66	14.43	40.35	10.54	18.13	6.77	13.01	5.84	3.88	11.42	7.03	5.93	7.75	39.33	16.98
"1552630_a_at"	12.89	25.13	30.33	62.71	13.27	15.72	31.91	57.45	37.93	40.89	30.63	69.97	17.41	21.26	18.52	88.28	38.89	133.3	22.91
"1552631_a_at"	98.02	180.83	177.77	130.94	101.7	79.23	129.91	112.99	97.69	97.85	162.92	138.9	143.17	146.46	116.16	129.27	192.27	220.55	122.9
"1552632_a_at"	52.14	93.08	110.09	132.52	150.81	101.04	71.61	111.73	285.64	183.86	169.57	135.12	109.7	184.35	197.23	115.16	101.06	164.23	141.33
"1552633_at"	178.49	181.83	225.7	153.34	125.47	148.75	204.58	175.6	146.24	126.95	86.66	180.01	149.27	322.34	408.89	237.08	137.81	329.58	343.5
"1552634_a_at"	113.42	86.07	177.77	153.77	68.81	151.65	77.27	161.27	98.52	98.07	220.04	123.04	147.14	183.75	323.66	319.23	230.02	158.57	331.46
"1552637_at"	29.98	163.99	19.55	46.13	64.52	54.32	49.02	66.21	86.43	23.69	81.21	39.02	57.98	19.8	61.73	96.41	31.24	17.13	33.49
"1552639_at"	7.05	6.22	61.49	79.05	67.32	88.07	73.17	17.53	15.48	66.42	51.59	28.03	73.5	256.7	109.06	39.61	90.03	122.7	121.58
"1552641_s_at"	36.2	47.29	27.79	54.99	35.54	25.29	33.23	40.66	48.28	35.87	12.54	28.88	39.76	349.67	316.35	18.14	27.39	155.08	129.67
"1552643_at"	263.24	340.09	235.37	491.56	398.05	374.42	403.89	450.85	345.7	449.19	441.8	432.23	368.12	426.51	283.39	424.38	401.58	396.05	403.33
"1552644_a_at"	120.38	230.73	140.99	201.09	141	150.31	185.74	182.21	178.75	150.67	172.4	163.6	150.65	181.78	232.64	155.59	262.68	201.87	174.66
"1552646_at"	202.45	341.71	228.42	218.28	240.53	275.1	258.51	267.23	299.75	291.52	358.16	256.04	229.93	327.43	352.16	270.18	452.47	305.38	268.53
"1552648_a_at"	18.21	149.46	141.07	202.82	104.65	97.3	212.8	166.57	118.55	199.39	167.79	236.6	129.39	162.6	74.32	144.47	41.74	93.02	178.98
"1552649_a_at"	69.75	37	57.37	107.34	65.14	57.77	98.2	61.26	5.64	23.77	105.2	71.49	36.37	5.23	13.34	43.75	71.44	49.96	31.6
"1552651_a_at"	247.9	241.26	177.86	377.57	124.06	200.97	173.35	213.46	239.93	204.2	203.26	173.81	236.45	145.73	45.25	155.43	173.4	85.82	117.64
"1552652_at"	216.72	196.05	224.75	265.78	227.05	268.35	372.28	304.07	254.91	201.78	255.34	238.72	273.09	304.71	223.11	293.99	264.19	315.17	197.69
"1552656_s_at"	346.66	254.36	320.25	380.96	275.42	291.15	269.12	264.94	37.48	377.06	280.8	239.64	270.22	178.46	278.86	329.71	348.97	455.73	341.86
"1552657_a_at"	7.34	132.45	30.03	14.68	6.21	74.34	39.67	48.89	13.41	22.07	10.74	5.97	8.6	51.78	6.49	19.69	45.71	6.73	50.06
"1552658_a_at"	103.24	139.85	246.56	60.67	127.08	160.09	144.13	136.23	149.95	110.32	157.91	229.83	174.05	121.93	43.37	271.39	291.25	85.07	136.38
"1552660_a_at"	295.58	196.38	283.37	642.05	365.08	426.27	318.71	309.29	78.56	439.17	435.96	414.24	300.98	290.2	602.7	221.82	248.31	411.81	376.7
"1552661_at"	19.96	23.78	25.34	3.46	23.56	1	2.27	1.05	0.23	2.05	33.83	26.05	0.45	3.25	3.77	16.91	19.57	15.51	20.18
"1552662_a_at"	54.55	16.87	8.18	9.37	69.95	49.07	22.54	11.2	31.32	25.93	15.51	75.63	125.03	96.82	68.78	156.52	86.27	19.02	136.05
"1552663_a_at"	492.26	237.86	285.13	231.25	292.21	292.51	283.23	263.3	106.39	362.06	308.75	276.68	330.4	233.9	423.84	239.21	222.18	233.69	267.16
"1552664_at"	307.26	407.48	445.91	487.04	318.68	497.28	499.93	465.82	393.74	361.95	371.84	303.76	397.39	280.2	262.8	585.24	625.32	297.51	347.61
"1552665_at"	218.93	318.78	176.57	258.41	267.27	239.26	78.81	135.42	208.56	180.85	231.39	156.58	141.18	241.86	144.85	175.51	181.95	173.32	126.49
"1552666_a_at"	15.17	11.16	15.05	22.93	7.67	36.84	22.84	32.9	31.17	89.81	18.12	78.44	15.54	101.9	66.83	9.29	91.14	33.72	17.01
"1552667_a_at"	75.69	6.24	202.53	21.89	41.81	113.51	79.02	70.83	170.18	153.95	134.14	152.26	87.37	124.24	87.37	234.46	197.44	175.82	88.73
"1552669_at"	19.23	78.85	5.43	25.48	36.32	46.39	26.61	13.78	123.86	134.98	34.68	48.24	3.31	86.78	98.01	22.5	127.34	29.1	21.19
"1552670_a_at"	537.44	355.11	571.64	541.74	621.47	584.22	495.11	733.9	303.76	701.61	566.38	671.37	651.26	418.14	270.7	185.64	215.7	336.65	260.93
"1552671_a_at"	15.64	143.22	62.13	101.08	12	17.36	93.55	11.6	43.21	50.67	18.19	67.04	99.99	14.05	14.23	211.74	231.92	61.47	34.73
"1552672_a_at"	9.35	100.09	4.51	36.54	9.25	10.94	12.27	11.27	27.33	11.87	80.67	18.19	10.67	27.38	13.38	8.2	14.37	11.84	20.51
"1552673_at"	11.52	17.06	80.81	122.15	77	108.7	4.79	39.42	62.2	28.99	33.52	55.32	52.5	62.59	20.64	573.99	3207.89	704.96	736.78
"1552674_at"	4.77	28.21	8.43	1.3	36.48	2.29	2.31	51.84	4.9	25.21	56.27	21.47	58.4	72.94	56.76	5.4	12.33	12.16	19.43
"1552675_at"	25.95	95.77	2.92	22.62	52.55	6.16	24.84	30.72	10.21	42.84	4.47	30.18	16.26	79.84	2.5	4.15	33.68	3.72	1.79
"1552676_at"	140.78	258.03	83.75	179.06	140.06	184.65	158.27	217.8	114.93	257.82	194.89	206.48	235.44	86.57	237.77	235.66	172.13	137.36	97.32
"1552677_a_at"	162.67	162.48	273.28	424.05	300.16	182.4	426.7	305.91	200.1	406.4	356.61	400.45	213.19	225.93	203.08	237.3	68.89	180.65	278.45
"1552678_a_at"	280.92	233.85	242.87	369.53	257.63	388.71	351.29	436.36	267.92	505.01	432.22	413.61	425.79	183.43	347.64	172.01	209.61	168.61	308.19
"1552680_a_at"	117.29	88.53	9.63	33.85	39.96	78.17	72.45	137.44	227.73	92.49	95.24	93.52	110.83	463.34	410.7	52.61	143.67	373.21	274.5
"1552682_a_at"	75.09	10.22	7.24	35.35	30.17	69.32	26.85	41.39	11.49	144.53	16.58	53.63	114.11	158.12	127.12	109.48	165.98	108.82	159.1
"1552684_a_at"	132.73	79.15	91.5	175.49	178.1	151.67	148.2	131.1	22.04	175.96	174.61	168.21	170.17	76.88	166.83	114.42	96.34	35.98	111.48
"1552685_a_at"	367.43	155.92	203.72	296.84	283.04	285.76	348.4	214.63	117.73	342.85	318.87	251.52	315.46	330.24	211.16	146.03	53.85	286.04	199.12
"1552686_at"	18.22	99.36	14.35	127.58	65.37	106.98	17.73	173.39	32.15	57.34	149.19	56.76	75.01	170.19	80.44	68.39	29.18	13.68	39.71
"1552687_a_at"	81.56	157.77	50.11	54.35	46.34	11.59	38.81	66.43	54.93	81.97	53.96	51.52	103.87	19.37	18.36	14.04	21.52	28.35	8.06
"1552689_at"	12.22	141.97	35.44	11.84	29.28	9.85	106.78	21.53	25.89	30.29	108.73	85.64	25.73	818.18	391.28	92.7	274.67	333.66	407.18
"1552690_a_at"	101.88	160.12	91.18	87.46	62.38	93.99	111.75	64.09	112.06	133.52	143.04	46.69	66.56	139.83	32.44	150.58	119.29	144.74	103.82
"1552691_at"	26.31	46.89	64.74	44.93	33.68	13.96	77.54	63.54	75.41	37.66	30.57	80.09	25.82	212.83	36.72	157.72	2.23	157.38	142.98
"1552693_at"	30.22	32.76	6.2	12.35	17.14	4.69	9.95	5.84	22.07	9.02	1.94	13.06	67.32	30.05	5.86	24.89	37.71	61.49	7.35
"1552694_at"	83.27	36.8	102.12	9.02	70.96	32.53	52.8	56.94	40.61	80.31	46.52	36.49	41.92	60.11	178.11	23.39	24.35	140.52	96.1
"1552695_a_at"	226.8	107.93	256	137.25	221.52	93.55	261.52	169	175.04	275.09	128.69	205.25	205.76	493.91	413.4	234.7	170.02	427.52	393.2
"1552696_at"	212.17	132.2	98.64	581.78	306.29	191.75	82.32	100.64	120.78	98.88	123.88	130.68	139.87	135.92	80.53	117.96	73.2	115.38	94.84
"1552698_at"	145.75	111.09	173.84	108.93	60.21	95.47	161.26	80.74	150.24	205.8	61.2	120.45	21.01	425.95	175.9	57.45	249.82	193.64	170.9
"1552701_a_at"	305.85	176.8	582.77	214.4	344.01	338.21	336.52	288.65	311.51	285.26	295.36	346.27	328.87	161.57	86.72	400.19	252.76	53	184.15
"1552703_s_at"	396.59	162.63	635.63	487.65	474.32	369.31	588.6	456.82	235.4	360.98	508.8	452.45	367.35	59.49	88.75	288.21	97.57	119.29	165.43
"1552705_at"	113.56	169.09	137.4	66.86	117.71	126.06	58.88	152.48	127.9	88.02	98.95	35.73	87.7	58.19	84.57	80.93	45.69	99.06	49.53
"1552708_a_at"	69.3	13.97	36.7	56.4	62.74	46.61	23.45	65.6	90.63	8.91	8.82	6.7	34.57	58.58	38.46	4.76	7.2	50.2	22.67
"1552711_a_at"	601.71	626.38	571.51	567.8	636.18	569.04	389.19	396.43	426.46	319.28	525.95	361.58	466.97	343.94	239.64	246.93	371.41	284.89	230.16
"1552712_a_at"	27.49	107	27.35	46.73	58.14	117.18	73.39	147.9	14.95	127.62	124.61	98.84	14.5	793.14	419.6	220.04	56.77	409.27	423.47
"1552713_a_at"	40.92	116.85	75.25	37.27	33.27	104.82	21.48	5.93	102.51	104.32	15.73	78.43	54.33	86.19	148.98	65.75	97.08	74.38	57.18
"1552714_at"	23.5	13.62	30.06	37.41	2.43	2.26	70.85	5.75	100.4	16.97	29.76	50.84	40.44	6.41	119.48	4.32	63.39	47.66	50.05
"1552715_a_at"	17.8	114.87	5.23	70.14	54.45	5.85	52.26	89.71	56.99	66.91	55.1	70.73	3.84	120.11	103.75	34.59	46.54	66.16	27.01
"1552716_at"	300.1	380.61	592.66	244.64	187.81	308.07	319.55	260.53	305.52	419.37	202.85	323.28	498.59	417.69	215.5	415.37	325.28	300.67	448.01
"1552717_s_at"	141.91	29.66	143.13	174.54	112.84	141.67	152.62	277.59	53.01	171.09	198.04	180.46	173.65	31.38	271.33	146.03	37.86	250.95	127.33
"1552718_at"	200.5	154.39	136.64	130.38	108.16	109.74	154.87	166.04	150.36	199.33	162	124.05	161.05	93.8	118.76	247.85	123.77	230.97	139.01
"1552719_at"	193.35	377.34	66.92	146.02	183.6	198.26	107.22	109.84	207.27	94.62	162.08	145.17	92.92	215.65	192.25	215.57	375.61	141.65	203.04
"1552721_a_at"	101.94	78.05	71.34	64.43	76.23	124.32	17.43	67.71	51.15	107.51	71.65	52.36	112.54	63.76	69	70.74	10.88	52.43	11
"1552722_at"	52.32	1.55	23.85	16.01	3.84	49.49	16.66	29.91	1.67	4.93	22.15	28.83	39.95	47.68	11.1	21.79	62.16	38.49	23.52
"1552724_at"	158.59	191.65	141.69	78.21	155.38	98.2	101.49	100.34	238.27	182.59	121.38	142.95	60.98	357.85	316.62	99.37	184.87	240.92	230.93
"1552725_s_at"	100.8	68.72	87.07	68.8	37.15	64.74	70.76	70.58	25.34	86.8	88.54	24.61	43.14	97.36	71.88	101.41	192.43	4.85	50.89
"1552726_at"	75.3	26.83	58.28	14.36	24.03	10.12	103.26	18.37	20.41	65.78	32.24	66.93	20.67	181.89	14.45	21.6	8.58	17.32	19.16
"1552727_s_at"	109.42	116.79	165.99	88.4	100.89	121.88	178.06	201.88	130.37	200.1	106.25	128.89	121.33	223.02	184.79	91.75	47.2	127.31	92.34
"1552729_at"	89.16	108.85	75.78	129.5	85.2	113.68	186.26	65.58	19.99	242.67	81.37	99.36	148.98	853.19	571.73	196.22	192.24	385.17	383.08
"1552730_at"	3.05	11.33	4.97	13.53	6.83	8.25	20.39	6.71	21.15	59.69	29.38	26.79	8.73	91.98	15.4	26.18	19	51.55	20.52
"1552731_at"	8.72	5.48	2.13	8.85	2.49	3.21	24.95	53.7	11.39	17.13	3.16	3.09	2.85	6.31	4.02	4.92	4.15	4.8	6.44
"1552732_at"	39.02	30.41	27.08	13.98	38.88	95.21	117.8	83.45	54.93	53.89	17.37	41.76	95.38	18.06	20.69	64.15	56.23	80.34	24.13
"1552733_at"	839.77	590.64	972.33	514.86	935.02	1099.03	900.21	781.43	787.45	646.17	733.47	873.42	687.29	443.03	483.97	269.59	206.77	188.23	337.54
"1552734_at"	85.72	165.04	56.79	121.34	87.99	84.36	104.27	101.04	29.6	120.39	50.92	71.15	112.35	77.7	131.51	82.64	57.26	98.28	83.97
"1552735_at"	353.26	303.91	310.92	153.84	320.39	206.98	307.04	1146.64	887.94	701.31	1908.8	1142.68	997.95	471.67	860.95	147.55	136.75	474.97	415.58
"1552736_a_at"	31.11	28.56	3.5	5.88	48.39	7.77	12.82	24.49	51.38	8.23	14.85	47.27	76.4	8.6	50.7	22.53	35.77	114.68	26.69
"1552737_s_at"	55.3	103.91	94.44	139.76	77.78	152.58	147.9	89.5	7.95	167.95	194.23	120.12	158.06	48.9	7.21	30.78	28.25	6.36	49.25
"1552738_a_at"	129.96	145.57	144.16	116.29	157.67	143.01	229.79	146.86	200.84	234.87	80.32	170.24	154.48	118.92	226.02	113.85	214.28	188.53	177.43
"1552739_s_at"	256.11	354.03	426.2	335.63	327.46	284.52	396.12	311.97	182	402.81	289.56	308.29	266	209.37	178.09	176.73	273.8	228.22	153.49
"1552740_at"	38.05	141.61	5.78	35.23	54.19	50.97	86.82	15.86	84.32	12.49	34.59	2.13	47.3	101.84	11.73	50.54	8.6	137.25	12.72
"1552742_at"	59.03	96.62	49.79	101.16	12.53	52.84	134.83	265.71	411.58	408.38	262.25	245.88	281.39	375.56	420.46	100.45	3.54	239.63	307.7
"1552743_at"	20.46	48.3	7.86	10.49	15.49	14.07	16.67	87.67	41.96	21.25	42.32	28.31	49.97	12.09	75.7	15.1	29.95	78.9	86.21
"1552745_at"	21.35	24.58	11.82	37.47	9.27	21.82	48.89	26	115.19	11.39	4.96	5.18	44.95	118.25	99.15	128.11	4.86	61.28	96.55
"1552747_a_at"	9.78	3.91	46.65	24.2	26.12	25.71	7.01	5.49	3.83	60.12	40.67	3.27	4.39	68.03	3.87	7.59	4.22	30.71	17.33
"1552749_a_at"	21.77	21.64	46.52	25.63	23.83	42.26	36.2	29.94	366.7	92.65	130.8	23.22	25.87	51.33	48.42	44.11	46.19	25.7	40.73
"1552750_at"	5.76	40.17	11.72	2.42	15.17	4.05	58.04	2.06	10	6.29	11.44	37.99	8.13	19.94	62.9	11.62	9.9	5.11	12.39
"1552751_a_at"	123.21	186.53	184.88	113.43	76.89	79.24	65.61	138.41	394.71	20.44	155.51	113.3	172.04	156.55	77.36	193.81	182.02	134.07	35.97
"1552752_a_at"	104.23	157.65	49.67	115.57	106.51	103.33	86.57	104.13	76.51	142.11	66.03	67.66	79.64	124.49	93.45	83.49	96.13	144.72	75.01
"1552754_a_at"	100.71	136.61	98.66	205.02	206.49	183.28	125.43	136.62	133.02	147.43	67.43	95.98	196.57	45.58	69.84	3.37	3.32	77.96	84.36
"1552755_at"	107.98	178.53	78.34	255.28	217.46	205.56	204.82	10.86	22.25	89.85	323.56	164.78	194.96	16.66	7.87	336.6	356.93	181.82	65.04
"1552757_s_at"	4.19	28.4	4.25	23.34	32.63	4.14	33.83	12.12	6.21	6.35	10.3	3.56	13.54	8	32.94	30.97	221.44	5.2	67.28
"1552758_at"	13.42	69.58	45.78	9.2	70.61	66.61	78.68	12.87	65.46	17.29	19.93	61.31	75.51	117.14	53.17	59.75	52.73	110.56	96.76
"1552760_at"	45.19	106.61	27.6	2.05	47.52	7.34	36.4	41.78	68.58	56.58	43.13	27.41	23.66	90.98	57.93	6.41	6.6	56.74	67.08
"1552761_at"	171.03	298.9	202.69	167.01	172.87	195.09	157.54	169.98	371.82	292.09	221.1	190.04	124.32	179.51	320.72	190.44	226.9	266.05	309.26
"1552763_at"	6.25	8.67	18.56	21.53	1.42	13.14	1.8	37.15	8.4	3.23	13.07	1.85	34.96	11.68	57.32	35.62	5.92	7.35	44.84
"1552765_x_at"	7.18	66.32	14.12	82.24	41.04	33.21	65.55	58.57	36.83	12.69	85.22	63.7	61.6	143.84	104.91	12.6	22.24	72.62	52.95
"1552766_at"	69.68	43.5	122.54	54.74	6.75	45.8	25.84	84.1	33.14	51.97	41.84	32.09	36.17	45.12	204.86	48.78	10.69	51.88	94.79
"1552767_a_at"	397.04	211.41	1585.32	150.01	540.4	490.37	356.47	491.85	479.91	201.29	305.11	309.12	338.24	106.86	1738.92	415.15	86.11	812.27	834.37
"1552768_at"	21.68	36.41	7.25	11.4	13.14	12.65	9.29	25.27	27.99	43.62	24.8	157.19	18.16	84.01	90.14	27.55	9.95	23.85	24.6
"1552769_at"	53.54	212.47	93.03	100.56	87.97	142.74	113.62	31.33	95.98	153.29	111.64	87.66	102.02	179.37	69.22	74.85	165.94	101.61	62.89
"1552770_s_at"	299.85	885.11	320.8	332.55	496.97	563.67	250.71	80.37	240.01	343.41	277.38	168.45	200.17	191.93	191.31	277.88	140.6	176.03	190.12
"1552771_a_at"	4.45	6.55	2.89	2.07	3.45	66.35	3.44	5.6	18.63	6.6	14.56	8.54	9.74	33.51	2.98	3.06	6.55	16.93	3.18
"1552772_at"	65.17	49.04	16.06	9.68	10.81	28.76	12.3	21.57	78.33	36.78	65.54	49.48	30.72	20.36	110.06	40.04	128.32	23.18	81.47
"1552773_at"	69.29	112.42	12.35	7.98	55.11	26.92	19.37	31.81	76.11	86.58	32.33	29.31	40.27	106.13	43.15	79.93	81.64	67.79	12.6
"1552774_a_at"	423.73	429.97	310.89	507.59	501.34	424.97	692.65	563.68	525.42	706.39	595.73	746.57	711.72	116.8	157.09	296.41	320.64	237.04	302.03
"1552775_at"	5.25	8.67	57.46	6.83	9.98	23.93	9.4	31.11	94.65	154.78	108.48	12.58	67.65	19.28	12.27	16.7	30.04	12.53	24.51
"1552777_a_at"	42.61	55.29	15.9	39.46	48.88	12.33	55.54	74.64	4.61	74.42	111.53	73.97	8.38	60.98	10.88	73.25	182.09	80.07	30.05
"1552779_a_at"	15.58	10	31.77	51.06	15.55	30.99	35.43	52.22	79.57	88.52	9.57	30.17	61.31	142.43	116.42	7.92	48.06	146.25	126.81
"1552782_at"	104.07	110.43	66.76	23.15	52.84	53.21	68.19	36.11	141.11	91.67	64.7	84.64	76.01	489.2	99.31	106.91	157.02	284.92	221.2
"1552783_at"	9.26	180.55	67.44	72.57	49.96	111.76	64.21	40.31	91.19	10.74	66.06	66.42	81.69	59.41	48.14	12.43	7.35	76.95	105.86
"1552785_at"	114.41	124.28	71.3	130.33	89.86	125.41	109.75	115.58	87.2	61.07	73.78	143.93	68.36	245.34	77.56	94.2	122.15	111.66	131.52
"1552787_at"	115.25	59.31	38.15	83.61	65.22	46.8	38.77	151.2	133.24	92.37	104.64	77.14	56.95	3.72	4.75	116.72	134.29	7.42	34.31
"1552788_a_at"	71.13	30.32	20.66	32.73	41.72	109.36	30.95	48.2	21.66	88.27	50.82	53.24	67.31	123.58	49.22	107.78	117.85	59.82	131.01
"1552789_at"	391.06	213.74	846.91	732.14	696.45	560.03	205.56	568.85	123.1	292.32	501.14	409.6	443.16	42.99	621.85	204.95	234.3	333.14	329.83
"1552790_a_at"	1435.62	1044.11	1744.01	1397.04	1390.38	1270.49	1010.71	1198.15	1090.73	1081.86	972.5	861.13	993.48	556.4	1482.73	1002.08	996.54	869.45	897.62
"1552791_a_at"	29.96	32.73	25.12	29.01	26.39	39.07	111.27	17.15	71.53	63.28	1.02	32.39	32.6	19.79	3.61	18.84	31.61	20.13	1.6
"1552792_at"	18.92	52.07	75.94	111.95	85.54	50.93	72.28	81.42	65.87	57.26	108.27	57.71	100.41	180.69	111.8	114.03	86.67	102.05	73.57
"1552793_at"	77.59	163.14	136.57	35.6	97.84	62.84	117.94	65.12	199.06	142.25	17.01	112.44	104.18	89.74	157.92	149.63	135.04	24.12	222.35
"1552794_a_at"	88.79	116.95	64.23	123.86	124.6	111.88	73.61	126.29	147.64	93.41	122.56	136.06	134.51	208.66	53.5	60.88	22.12	84.8	82.7
"1552796_a_at"	85.86	20.05	72.69	48.04	104.51	12.4	44.24	35.24	20.95	80.75	111.48	18.42	47.73	178.05	6.97	53.24	46.13	83.15	147.9
"1552797_s_at"	2005.91	2171.11	1720.04	3129.37	1987.66	2442.92	1739.36	1097.05	2064.76	1509.58	2754.08	1957.23	1944.18	561.91	2230.76	4736.05	3886.53	2420.8	2263.97
"1552798_a_at"	19.79	14.32	53.67	58.88	33.05	77.07	17.57	198.59	10.91	9.22	73.19	148.08	69.93	12.35	16.73	20.98	13.2	19.25	19.95
"1552799_at"	13.2	32.71	17.71	10.64	6.79	12.53	16.4	23.56	41.75	24.56	29.66	22.14	26.81	18.48	152.86	23.23	36.58	27.5	27.57
"1552800_at"	252.27	32.18	82.77	178	220.61	253.66	44.49	81.01	219.59	248.82	230.67	140.71	162.04	216.12	257.46	46.46	275.99	133.29	183.14
"1552801_at"	36.45	22.4	18.14	19.11	20.13	45.98	19.54	18.53	58.21	26.42	43.42	48.23	56.32	28.68	21.85	25.99	15.99	18.62	79.86
"1552803_a_at"	6.8	9.18	6.22	9.42	45.64	13.18	11.25	45.72	9.72	18.42	33.57	16.57	19.8	9.36	26.64	9.84	19.45	17.98	83.46
"1552804_a_at"	156.93	6.41	77.38	152.35	56.22	33.45	168.72	55.28	28.64	198.73	104.37	89.18	98.05	5.7	105.1	19.11	13.83	86.54	12.76
"1552806_a_at"	64.11	5.71	60.68	9.55	25.33	39.25	39.03	13.36	114.24	102.68	74.98	19.59	15.91	177.65	31.48	21.53	19.47	9.64	5.01
"1552807_a_at"	177.75	226.55	283.13	133.6	97.39	117.82	187.92	315.67	157.67	230.46	220.09	202.74	227.94	352.2	136.35	427.9	469.48	287.31	208.76
"1552808_at"	23.16	72.27	20.68	56.77	49.12	18.85	32.26	14.26	77.89	36.86	32.85	20.62	9.66	150.57	6.34	3.9	4.17	6.97	62.89
"1552809_at"	91.73	228.5	27.42	33.58	25.39	44.36	44.48	58.28	134.65	101.08	90.82	57.16	96.7	174.04	94.31	84.76	94.84	174.17	170.99
"1552811_at"	13.2	109.75	13.11	29.77	26.76	37.14	22.5	29.4	192.3	24.17	35.38	16.93	37.31	298.07	85.42	20.74	159.54	208.79	148.89
"1552812_a_at"	152	138.58	166.32	197.75	135.74	133.82	89.37	107.32	117.63	186.66	163.8	111.17	127.44	203.08	175.01	91.71	75.67	206.06	180.03
"1552813_at"	8.91	17.25	6.75	26.6	6.61	17.86	6.92	8.44	19.72	18.66	13.82	10.75	7.97	15.83	11.74	24.2	97.28	13.65	9.81
"1552814_a_at"	19.36	121.98	35.66	38.54	12.8	24.8	14.61	10.59	96.63	137.55	10.26	10.54	8.08	157.52	15.45	16.44	103.31	30.02	16.79
"1552816_at"	7.17	90.27	45.42	35	98.11	77.9	53.63	92.26	132.05	82.27	74.15	61.8	71.5	133.23	82.92	80.3	14.9	105.25	75.55
"1552818_a_at"	7.88	5.04	68.33	5.53	5.31	3.15	7.58	3.15	94.42	16.62	7.74	3.44	14.06	7.39	17.46	6.5	43.13	6.07	9.17
"1552819_at"	76.18	92.14	126.24	50.51	79.5	88.94	71.89	63.16	176.79	166.1	117.34	82.84	44.63	45.09	94.35	43.82	72.36	92.47	80.27
"1552822_at"	37.84	74.44	51.25	36.78	30.7	55.28	115.69	42.69	94.96	55.85	51.39	94.87	17.2	106.99	38.1	55.67	71.1	110.09	65.75
"1552825_at"	60.89	150.4	62.17	45.19	76.4	86.77	84.72	80.86	110.16	121.61	76.82	107.49	142.52	183.02	74.51	75.33	65.31	120.65	58.49
"1552826_at"	1.55	45.75	59.21	3.44	27.24	1.42	6.33	6.22	11.83	8.35	25.95	66.15	7.38	33.91	34.95	12.08	27.73	51.12	37.48
"1552827_s_at"	42.38	112.49	48.35	13.19	16.19	8.91	17.8	61.89	119.02	69.7	14.3	63.69	79.47	86.73	76.52	92.77	63.45	51.7	70.45
"1552828_at"	59.28	78.97	65.54	73.48	84.43	61.42	71.8	106.86	136.87	131.88	93.87	89.44	91.41	53.67	46.63	85.98	40.27	8.72	27.36
"1552829_at"	515.37	662.88	632.22	384.45	352.71	402.35	473.51	218.84	499.16	517.49	462.64	352.17	450.95	207.17	543.11	576.15	407.27	525.04	422.99
"1552830_at"	87.65	47.5	37.2	15.08	43.82	38.5	166.88	91.33	85.62	147.29	93.25	40.29	64.72	101.84	19.95	82.38	55.99	57.08	11.22
"1552833_at"	16.83	14.71	14.33	11.83	29.46	14.21	14.54	9.56	29.44	34.4	19.38	9.05	12.01	31	23.31	12.87	40.77	13.11	9.32
"1552834_at"	24.67	21.09	39.65	83.03	70.03	13.64	64.83	59.9	81.09	94.97	16.09	72.37	83.79	103.38	87.75	11.42	280.63	229.56	124.56
"1552835_at"	48.9	70.6	63.87	99.28	23.75	46.03	85.44	53.69	127.64	59.57	38.07	99.66	59.25	41.9	13.63	85.88	146.76	126.86	78.97
"1552836_at"	128.29	120.15	134.61	106.79	108.92	151.41	153.26	119.77	129.48	170.03	81.99	121.66	175.08	184.67	176.89	41.11	164.34	172.45	115.46
"1552837_at"	24.01	30.49	55.41	33.54	51.98	20.76	2.57	9.62	2.87	4.85	24.75	11.12	6.14	91.74	0.89	1.66	26.46	2.17	7.37
"1552839_at"	8.86	38.41	47.27	82.32	65.5	40.74	79.26	89.49	82.33	170.37	73.08	69.2	84.52	58.68	100.98	3.87	39.89	77.35	5.17
"1552841_s_at"	26.44	18.57	5.98	23.36	41.48	43.66	6.16	8.97	61.48	76.23	59.38	38.48	6.22	95.7	61.13	4.97	27.66	44.43	21.72
"1552842_at"	53.32	57.62	7.72	34.51	45.16	4.01	17.34	15.86	131.23	18.73	7.19	5.02	9.37	96.35	56.46	53.94	31.18	152.02	78.29
"1552843_at"	13.73	6.81	4.72	10.6	16.88	7.97	48.26	6.49	8.24	33.49	6.39	5.47	12.22	17.43	8.01	22.06	55.43	9.52	5.4
"1552845_at"	51.1	182.83	23.82	33.65	23.46	20.61	32.3	25.95	45.59	28.1	16.14	16.29	126.43	634.58	146.18	343.52	24.14	343.34	232.57
"1552846_s_at"	140.75	32.14	109.96	44.37	12.9	206.46	142	177.03	283.22	149.37	80.98	146.8	120.06	271.9	204.68	108.28	28.36	87.71	136.03
"1552848_a_at"	505.01	513.34	442.22	227.24	329.12	390.56	190.08	552.46	383.04	259.47	314.56	309.78	330.02	795.89	197.26	59.58	52.82	282.19	216.91
"1552849_at"	3.28	12.32	4.23	3.45	56.62	5.32	3.3	34.49	21.72	9.34	4.14	52.13	4.51	7.05	30.56	2.09	5.29	45.42	7.08
"1552851_at"	2.34	69.54	11.73	26.3	54.17	3.25	5.93	1.91	39.26	11.07	7.06	17.29	4.88	7.53	2	16.75	16.03	2.68	16.56
"1552852_a_at"	8.72	11.53	73.55	11.21	9.94	6.59	7.05	8.17	15.83	77.94	21.61	12.38	9.51	11.02	9.02	7.26	22.14	49.01	14.19
"1552853_at"	14.99	11.24	67.81	19.21	9.74	5.16	19.25	10.92	22.56	16.66	30.54	34.06	14.04	52.07	89.59	14.75	12.84	6.69	7.85
"1552854_a_at"	6.86	5.4	10.68	6.68	18.32	5.21	5.71	5.59	68	9.55	16.96	4.55	4.22	8.98	7.53	8.16	8.95	35.38	8.62
"1552856_at"	54.26	38.38	80.73	52.05	84.29	68.31	48.07	76.23	118.28	85.37	87.03	51.93	6.37	93.83	76.61	18.72	125.26	23.13	28.59
"1552857_a_at"	9.33	42.78	6.94	12.99	9.37	14.03	20.42	12.21	32.78	31.72	9.67	8.49	5.58	10.67	11.9	10.49	115.64	66.8	26.28
"1552858_at"	15.26	87.11	2.99	9.37	43.7	15.64	43.99	33.02	44.38	19.65	11.71	49.17	2.41	2.87	1.03	12.46	0.67	3.51	1.57
"1552860_at"	12.17	18.43	11.05	12.78	5.9	32.55	5.5	15.08	41.42	16.5	7.51	5.44	63.21	9.13	13.97	17.14	10.16	6.59	20.78
"1552862_at"	182.06	209.72	189.83	162.08	154.69	144.94	166.58	145.31	157.6	184.3	125.33	76.36	267.25	226.91	194.71	445.45	287.97	262.2	213.35
"1552863_a_at"	280.55	388.84	346.34	296.34	280.76	265.8	352.27	421.92	575.55	498.7	500.91	418.39	411.82	605.87	382.9	505.57	715.86	394.57	445.55
"1552865_a_at"	70.39	9.65	82.77	73.39	121.94	76.55	90.33	160.28	155.66	240.07	132.96	33.41	59.91	14.56	40.85	93.73	208.35	148.23	41.18
"1552867_at"	170.16	474.85	157.73	326.94	270.98	237.98	422.44	285.64	217.07	292.99	313.42	303.09	344.42	497.59	1094.85	728.99	592.36	620.19	592.18
"1552868_at"	53.47	13.64	16.04	28.28	50.8	108.36	87.97	69.36	144.53	96.21	54.38	55.83	19.44	19.52	44.58	126.22	199.4	28.87	26.36
"1552870_s_at"	25.63	6.39	27.87	15.68	2.17	52.64	37.12	10.05	58.63	51.92	8.38	10.8	1.85	31.27	2.66	4.51	11.67	39.09	30.64
"1552872_at"	75.14	120.27	31.51	97.54	46.15	97.01	33.13	166.2	41.24	41.21	27.42	60.9	163.77	28.31	86.04	61.18	68.93	63.86	22.25
"1552873_s_at"	112.15	154.08	89.71	32.35	45.26	146.19	159.91	47.39	368.15	242.29	186.28	117.83	188.91	105.66	228.5	116.8	248.1	319.28	160.2
"1552875_a_at"	4.42	17.04	7.84	2.53	6.41	46.79	57.7	58.94	24.75	43.2	18.6	7.36	92.74	22.28	7.83	3.91	6.86	4.29	5.99
"1552876_at"	58.93	115.7	39.11	53.97	30.3	5.21	74.25	56.21	69.97	55.14	53.9	2.99	41.68	163.58	43.22	72.12	43.97	7.99	33.1
"1552877_s_at"	120.62	176.59	67.29	42.94	69.07	52.19	89.15	128.28	165.7	64.44	40.84	111.49	182.31	233.49	23.9	92.71	19.69	54.85	56.13
"1552878_at"	35.26	5.51	10.71	4.84	61.85	14.53	18.83	18.43	2.37	3.23	7.96	32.27	36.91	33.83	7.41	6.44	14.55	21.1	71.73
"1552879_a_at"	6.32	126.56	57.42	42.43	9.19	67.63	66.52	68.25	12.08	23.6	72.57	41.67	34.7	161.28	94.83	100.66	75	161.43	173.52
"1552880_at"	85.58	24.53	35	45.19	57.94	40.85	73.64	32.3	5.12	92.81	62.35	105.45	4.62	78.55	3.42	33.62	84.55	23.58	82.98
"1552882_a_at"	16.18	8.74	18.77	10.11	5.34	15.99	39.94	10.53	25.04	18.15	44.54	54.54	4.02	49.64	74.6	28.21	121.13	83.95	80.25
"1552884_at"	119.53	18.82	117	37.06	46.71	37.15	92.52	86.45	40.86	85.29	41.6	135.26	63.79	55.83	45.69	11.42	30.2	22.31	19.61
"1552885_a_at"	243.31	201.18	148.61	29.13	47.31	138.73	46.01	273.68	429.14	381.81	97.85	86.91	94.88	249.17	129.7	233.94	256.32	253.13	96.2
"1552887_at"	68.77	34.23	74.2	57.73	116.69	105.95	165.36	88.84	323.13	108.9	164.83	101.51	86.17	203.1	80.29	165.97	280.68	208.39	138.69
"1552889_a_at"	405.98	702.09	267.67	277.19	341.41	333.61	392.98	309.65	897.52	353.58	461.04	581.38	288.42	397.67	497.77	781.98	1008.85	698.69	679.75
"1552890_a_at"	21.41	62.66	30.79	84.87	13.41	12.75	25.03	58.87	49	60.01	10.09	16.51	49.18	39.13	103.73	26.14	36.39	49.36	52.03
"1552892_at"	12.61	20.35	28.86	24.33	25.89	32.26	32.8	36.4	55.44	47.64	19.69	22.19	61.48	50.38	32.85	95.54	99.78	46.35	55.91
"1552893_at"	134.06	114.14	125.8	73.78	124.73	111.03	97.68	34.7	259.91	109.66	172.9	201.21	68.63	260.05	70.65	171.56	224.4	182.41	152.75
"1552895_a_at"	41.39	72.87	6.08	55.79	60.33	66.59	70.12	71.09	116.8	83.82	46.76	45.02	29.45	172.89	119.21	56.38	65.35	78.59	5.74
"1552897_a_at"	67.61	10.26	10.58	4.35	35.23	87.06	79.11	31.15	583.1	389.56	502.87	346.61	277.55	151.28	493.9	77.58	262.14	205.34	193
"1552898_a_at"	6.21	20.23	18.67	39.13	20.8	11.76	13.05	19.39	17.64	90.08	32.25	81.87	23.57	26.65	12.61	85.35	42.59	13.17	86.37
"1552899_at"	106.44	79.14	61.28	74.3	71.01	93.01	114.84	75.49	153.38	165.55	41.42	80.68	119.62	68.89	150.53	75.59	140.96	135.29	97.45
"1552900_a_at"	54.54	107.77	70.47	60.52	10.27	41.93	27.09	40.39	49.48	29.82	54.81	56.56	56.28	31.34	65.58	36.85	77.73	25.22	38.65
"1552902_a_at"	111.5	49.84	9.13	57.61	10.73	128.23	6.41	17.9	24.52	20.34	17.03	5.17	6.04	11.13	45.01	17.05	16.95	66.96	17.12
"1552903_at"	13.56	51.33	3.43	4.21	51.03	5.49	20.86	42.09	19.19	148.98	47.9	21.83	25.68	89.29	37.16	54.05	108.75	91.39	10.51
"1552904_at"	1.4	45.59	37.53	14.66	13.51	5.13	3.03	10.21	112.02	14.21	1.86	53.35	11.96	29.32	66.3	3.13	25.01	48.82	54.85
"1552906_at"	5.97	45.8	16.38	52.98	29.86	3.27	3.01	28.52	2.1	5.42	3.6	4.76	7.94	36.66	55.06	44.43	22.19	33.75	11.98
"1552908_at"	100.16	262.69	97.55	80.21	137.94	150.93	125.61	1038.49	111.85	182.82	125.49	378.35	309.56	25.85	38.83	32.84	53.6	6.12	4.93
"1552910_at"	45.96	7.58	83.03	61.51	33.74	41.25	34.31	10.26	13.42	10.48	17.64	4.79	80.24	58.76	70.53	135.78	10.12	104.95	21.12
"1552911_at"	6.88	101.48	6.48	4.35	16.48	7.38	12.52	57.55	70.95	7.77	72.91	30.55	52.74	83.5	5.51	5.12	20.64	6.38	4.32
"1552912_a_at"	3.6	43.64	30.55	13.86	6.41	13.41	2.15	10.06	104.26	14.05	9.21	9.25	56.45	50.43	7.62	49.49	26.86	30.43	38.87
"1552913_at"	42.57	1.13	4.15	2.52	6.24	1.43	3.54	22.86	77.43	44.84	9.12	33.95	7.81	10.91	30.42	47.43	1.7	37.5	5.94
"1552914_a_at"	18.26	16.95	8.92	28.6	17.78	8.29	9.64	11.05	14.53	30.41	22.4	18.16	25	19.8	9.51	14.14	22.97	30.59	22.81
"1552915_at"	48.55	19.65	56.88	7.58	55.37	10.96	27.49	120.14	75.62	75.48	101.79	36.91	76.07	27.17	7.42	60.36	124.81	102.25	142.43
"1552917_at"	137.45	67.51	15.38	12.48	43.52	151.76	98.97	38.05	150.54	37.69	76.14	152.81	124.74	8.89	49.46	99.57	57.27	71.64	72.95
"1552919_at"	63.3	62.5	47.48	36.86	54.39	10.46	51.73	73.36	7.22	35.41	58.6	43.81	44.93	19.12	36.39	78.86	55.74	10.46	13.11
"1552921_a_at"	185.59	165.41	248.34	184.18	148.6	241.56	144.53	199.2	230.47	339.37	230.59	237.5	227.19	1260.97	486.1	202.17	169.71	639.31	522.02
"1552922_at"	76.53	41.12	55.45	26.02	6.55	57.63	158.86	9.34	3.14	215.21	114.69	112.44	127.54	4.12	33.25	54.77	60.44	11.91	3.21
"1552923_a_at"	3.52	90	51.94	17.25	7.84	33.52	8.42	11.14	126.07	138.7	55.85	9.74	45.77	124.75	128.93	22.78	23.53	20.88	24.18
"1552924_a_at"	133.75	122.03	15.92	51.02	60.14	28.76	143.61	168.15	30.89	31.51	14.62	83.63	138.65	329.67	672.12	104.45	16.78	168.79	390.29
"1552925_at"	11.88	83.71	55.26	10.11	63.51	47.27	90.53	7.08	55.38	27.96	13.92	121.64	65.54	143.4	9.99	22.14	23.78	16.78	8.86
"1552927_at"	103.21	26.2	116.37	253.91	71.77	56.86	86.52	117.24	19.62	173.16	67.91	114.42	98.8	94.68	126.77	104.35	122.79	123.5	145.93
"1552928_s_at"	47.46	11.04	27.38	183.3	69.14	113.46	143.04	82.26	5.83	205.72	128.52	184.41	150.88	82.55	195.71	96.09	125.64	127.36	120.68
"1552929_at"	31.85	4.94	14.79	66.69	34.83	8.1	5.76	7.98	94.86	55.21	7.79	38.12	34.12	97.55	55.67	25.02	60.52	30.39	47.44
"1552930_at"	826.46	1474.22	417.47	478.23	503.19	773.17	345.74	504.75	1285.27	476.49	887.93	622.42	684.52	309.26	653.27	250.62	415.43	299.97	501.49
"1552931_a_at"	248.59	142.76	352.13	421.12	418.81	389.94	282.72	403.13	184.73	435.3	304.3	311.56	307.79	487.27	233.57	201.7	239.1	273.56	277.31
"1552932_at"	27.8	5.42	16.82	16.03	5.07	5.34	7.31	5.43	16.92	13.86	4.25	11.67	5.01	63.86	16.59	12.13	17.37	25.28	14.83
"1552933_at"	28.13	68.63	23.81	4.51	56.39	5.21	56.87	14.66	104.9	61.24	71.32	75.03	10.34	42.03	32.43	106.43	37.58	10.53	23.42
"1552935_at"	153.89	141.79	54.88	73.62	161.66	72.07	172.31	133.94	208.49	140.13	113.11	84.31	172.34	156.83	146.45	122.85	127.49	103.24	151.12
"1552937_s_at"	191.46	320.14	317.95	202.66	145.19	237.96	177.6	30.17	169.11	270.86	248.44	168.83	147.89	380.72	334.98	160.6	258.67	175.61	281.93
"1552938_at"	14.32	69.45	55.89	6.32	33.11	51.75	22.35	37.62	14.95	87.22	25.93	49.57	55.13	67.72	226.15	72.3	14.38	89.27	146.53
"1552939_at"	2.58	39.19	17.59	20.78	50.9	4.72	31.28	3.08	5.31	49.49	15.67	1.22	88.91	34.23	5.46	4.07	4.93	1.54	29.71
"1552940_at"	62.94	38.96	92.02	30.66	21.54	43.85	93.89	53	126.92	131.29	37.95	42.97	19.76	103.63	58.2	7.09	46.23	93.18	105.97
"1552942_at"	150.9	152.61	135.43	129.62	122.66	111.13	147.61	163.13	282.52	287.07	145.8	163.73	178.85	210.16	155.17	287.83	328.83	157.64	252.72
"1552943_at"	3.82	10.29	10.86	2.61	14.97	16.58	5.42	15.3	66.97	8.54	46.05	51.75	7.43	69.69	30.3	36.52	5.39	40.22	43.06
"1552944_a_at"	43.03	213.19	40.74	26.51	40.63	20.97	37.19	30.41	39.98	85.15	42.57	33.93	37.41	60.54	54.08	61.5	68.99	47.86	54.93
"1552946_at"	41.89	161.58	57.31	45.43	53.71	82.52	51.32	33.38	9.13	44.74	51.45	6.17	54.63	537.6	272.01	101.51	31.13	341.55	212.5
"1552947_x_at"	56.55	117.79	66.68	57.1	80.1	80.43	76.96	5.08	33.11	68.69	30.43	45.97	61.95	302.75	226.3	70.78	52.76	263.36	408.11
"1552948_at"	5.78	9.48	11.13	20.82	6.89	15.23	12.44	12.1	8.66	8.44	19.21	11.29	4.67	9.96	7.7	21.54	13.73	7.83	7.66
"1552950_at"	8.15	3.95	5.01	22.37	36.5	7.01	3.03	2.53	3.98	6.41	5.45	28.59	12.84	80.46	8.6	6.12	103.4	18.07	9.05
"1552952_at"	86.85	3.22	2.47	68.72	27.76	53.76	78.53	73.11	3.47	86.74	75.17	90.2	24.8	32.24	10.2	42.28	75.6	49.38	106.59
"1552953_a_at"	33.83	13.34	67.96	38.11	44.91	18.33	16.98	78.45	8.83	23.64	79.29	62.49	18.03	87.72	84.91	20.96	16.44	26.64	8.68
"1552954_at"	6.52	176.87	61.2	34.39	39.7	27.48	98.29	53.87	24.38	9.14	30.4	48.41	81.72	340.1	52.25	83.34	50.87	99.38	89.78
"1552955_at"	56.98	89	24.73	54.57	107.76	16.07	63.69	4.45	113.23	35.61	6.98	120.35	55.99	153.75	90.22	122.53	103.15	42	39.87
"1552957_at"	3.49	27.49	42	55.37	5.3	55.53	34.46	37.61	88.89	35.26	25.9	60.14	64.39	54.38	63.9	7.73	21.63	53.43	26.13
"1552960_at"	89.84	6.4	12.82	12.94	16.9	9.34	5.17	6.1	56	55.46	18.81	14.42	12.94	9.68	19.44	6.53	71.27	18.33	8.79
"1552961_at"	4.28	7.23	8.55	3.11	11.42	17.29	1.94	2.68	8.4	28.3	51.2	3	5.78	53.12	47.54	8.89	27.68	7.78	4.2
"1552964_at"	12.72	72.88	16.27	16.45	9.31	11	68.42	26.81	28.99	26.56	108.72	14.8	13.76	69.67	8	8.05	30.25	13.79	10.75
"1552965_a_at"	4.26	55.72	9.95	33.69	27.25	28.75	13.52	17.75	22.41	4.81	74.73	15.04	11.9	70.96	10.58	5.34	33.81	56.11	16.49
"1552967_at"	49.4	36.4	42.75	52.47	54.87	78.44	60.75	37.83	122.99	99.79	53.02	12.06	36.7	5.01	103	147.24	52.13	36.36	56.54
"1552969_a_at"	65.45	78.76	89.17	70.01	76.12	101.34	185.53	156.57	112.32	111.71	107.89	190.47	68.2	94.07	89.91	10.27	74.01	3.7	106.14
"1552970_s_at"	64.79	106.63	86.06	116.68	14.8	81.24	106.87	93.62	72.07	61.02	99.34	115.64	38.61	58.52	54.29	10.8	46.02	83.83	3.31
"1552971_at"	33.91	41.8	78.41	46.75	3.01	24.56	49.87	25.45	96.09	38.82	2.85	5.8	39.18	66.52	71.67	57.14	38.02	2.86	23.45
"1552972_at"	2.65	28.93	3.59	1.29	1.61	20.01	21.13	3.21	31.52	8.82	0.19	19.46	1.06	2.85	16.78	2.31	17.63	0.8	31.98
"1552973_at"	6.2	12.68	26.69	12.3	12.53	8.23	14.17	21.83	10.33	16.2	19.65	11.86	55.08	9.94	19.67	5.61	34.9	30.34	9.24
"1552974_at"	1.56	10.42	26.9	43.54	5.52	27.1	2.66	41.38	6.82	8.08	18.44	1.65	42.51	33.45	4.68	1.15	2.52	2.85	8.3
"1552975_x_at"	4.65	117.97	3.12	25.95	6.34	9.59	68.69	36.39	8.64	27.08	50.04	11.75	56.69	101.91	8.66	65.72	26.75	25.13	18.3
"1552976_at"	203.15	122.33	136.08	175.99	204.01	166.32	231.06	276.1	398.74	319.03	258.36	290.91	192.89	240.39	199.64	209.18	493.04	160.41	240.43
"1552977_a_at"	460.08	890.06	420.52	609.83	548.97	580.19	838.03	402.48	424.48	567.26	697.49	585.57	638.71	845.51	739.24	1216.96	964.42	850.79	755.58
"1552978_a_at"	478.23	439.03	538.05	1150.9	719.09	784.2	789.5	605.45	197.38	655.59	678.86	680.82	606.32	213.03	405.59	256.1	299.11	242.5	349.39
"1552979_at"	19.83	87.92	1.83	49.18	21.52	14.27	6.96	5.42	13.12	37.38	5.87	30.2	9.95	12.09	22.83	53.27	104.61	5.69	63.88
"1552980_at"	100.89	39.01	74.86	21.98	75.15	71.45	76.76	79.25	98.97	81.3	75.05	69.01	99.86	142.06	89.8	81.57	71.48	27.43	105.11
"1552982_a_at"	105.81	93.02	11.96	7.86	8.92	16.14	11.81	68.41	30.5	113.73	18.47	13.7	13.8	113.15	183.19	43.15	60.82	50.1	106.32
"1552985_at"	19.59	86.86	23.16	62.03	46.28	61.46	99.43	56.32	92.59	163.95	100.62	90.57	152.79	61.84	196.17	115.51	121.1	83.57	148.54
"1552986_at"	100.12	156.5	40.04	36.93	88.75	91.65	50.44	78.3	196.91	61.66	57.9	55.75	97.77	275.77	140.83	185.62	91.14	172.21	112.78
"1552987_a_at"	17.7	71.74	23.2	19.59	7.32	22.29	80.13	4.86	72.11	5.69	35.28	0.94	28.46	49.45	25.98	19.61	61.54	80.95	46.25
"1552988_at"	31.75	62.85	19.64	56.14	29.74	5.13	29.48	11.76	93.39	12.21	54.34	54.38	5.61	6.47	62.62	4.66	6.01	12.64	11.79
"1552990_at"	4.62	10.89	2.64	3.95	2.67	2.69	4.43	2.49	8.39	9.16	3.56	6.29	4.36	9.45	3.14	3.53	5.26	6.22	4.66
"1552991_at"	54.42	41.71	43.2	13.88	9.93	64.01	21.95	11.35	82.1	82.18	35.66	11.45	54.29	137.16	34.91	100.83	149.37	16.51	68.5
"1552993_at"	25.21	5.47	2.89	5.46	8.21	7.74	43.73	42.85	22.12	11.98	39.24	28	5.5	7.04	5.02	5.85	3.27	8.58	4.32
"1552995_at"	8.78	58.32	7.84	11.63	104.16	11.33	8.56	49.99	17.97	61.35	18.27	11.63	10.18	174.97	9.87	41.6	94.81	11.46	33.05
"1552997_a_at"	80.21	95.14	67.92	17.32	17.44	94.99	16.1	75.1	114.02	19.32	136.19	95.34	68.68	32.05	72.56	15.99	25.9	66.84	8.87
"1552998_at"	108.45	16.54	33.74	9.16	27.93	13.24	5.44	123.74	10.56	24.93	106.4	4.63	19.42	57.31	3.88	54.06	17.37	11.44	110.92
"1552999_a_at"	4.08	10.29	10.76	10.02	48.86	5.66	6.09	30.57	16.31	45.29	54.75	16.39	29.19	22.46	8.83	19.65	17.11	62.48	7.25
"1553002_at"	95.62	14.68	24.81	49.96	79.06	8.89	10.9	8.59	67.74	15.43	30.49	74.87	54.42	22.64	105.66	57.72	60.73	19.98	53.93
"1553003_at"	66.18	94.05	37.54	69.08	50.59	58.55	121.89	97.87	14	145.41	97.34	67.75	87.96	84.11	64.16	80.34	146.39	191.14	135.57
"1553004_at"	56.03	109.3	44.5	34.75	3.52	17.93	24.56	58.31	21.33	14.2	79.93	62.16	29.03	93.81	79.39	6.48	34	18.55	13.53
"1553006_at"	8.16	20.89	7.21	7.22	6.91	68.55	7.72	14.45	97.68	11.92	18.32	32.73	7.58	24.25	18.93	48.65	27.43	10.5	12.19
"1553007_a_at"	28.63	6.24	5.91	3.32	40.36	58.46	50.93	8.08	45.02	8.33	4.95	5.2	26.29	5.27	6.32	50.22	34.08	5.53	5.54
"1553009_s_at"	3.76	4.58	8.37	3.73	3.63	3.2	4.4	7.21	5.49	6.55	5.66	5.05	4.47	5.98	6.39	6.25	4.24	5	4.91
"1553011_at"	118.88	262.32	26.74	143.46	16.43	135.64	64.6	30.65	24.98	72.54	19.34	51.31	72.37	40.26	180.71	29.37	17.01	205.31	56.92
"1553013_at"	35.96	82.1	11.39	13.02	10.68	30.11	58.53	78.01	116.87	97.54	46.32	33.22	39.59	64.91	182.61	103.3	44.23	175.4	141.62
"1553015_a_at"	330.44	1284.77	305.84	185.57	302.18	504.79	194.48	209.73	629.22	212.73	417.68	280.53	206.98	1277.16	782.59	277.13	164.75	682.05	504.5
"1553016_at"	9.59	48.49	36.39	48.9	9.77	4.99	4.2	87.07	114.7	26.14	66.05	7.2	81.78	24.77	167.03	14.61	171.06	114.74	84.38
"1553019_at"	25.48	173.19	91.43	82.56	121.15	26.38	42.13	69.92	65.39	53.6	26.26	135.77	25.21	35.36	33.75	25.22	135.24	28	23.93
"1553020_at"	62.55	127.69	54.8	13.72	21.58	43.6	53.52	137.66	237.32	125.27	98.96	45.21	77.48	134.61	98.82	97.13	79.93	116.61	51.98
"1553021_s_at"	113.69	94.94	110.03	37.56	105.72	85.46	28.7	94.08	12.79	74.94	71.33	5.87	25.86	147.93	103.39	84.39	8.27	11.69	91.95
"1553022_at"	22.23	4.01	2.44	33.78	2.18	13.56	5.33	13.29	33.59	8.62	5.07	3.27	1.67	23.56	2.26	45.87	79.95	9.49	32.79
"1553023_a_at"	105.25	82.86	26.8	46.7	67.97	95.45	108.03	83.79	81.49	67.07	108.58	99.52	85.81	138.26	150.6	62.37	196.16	100.61	62.58
"1553024_at"	43.28	36.61	21.33	39.04	43.05	5.53	1.9	8.31	4.88	21.08	26.25	1.6	14.96	3.2	33.54	2.22	14.97	5.99	3.45
"1553025_at"	11.83	11.2	9.06	5.18	28.37	14.1	3.99	86.08	23.36	12.21	18.47	51.16	20.86	27.51	13.13	78.15	41.1	26.2	19.1
"1553027_a_at"	42.33	160.08	23.2	93.19	52.43	69.34	24.28	190.29	18.65	16.96	112.33	117.58	109.28	103.42	76.31	45.12	98.22	34.76	30.58
"1553028_at"	26.21	12.93	38.22	19.52	85.59	6.46	95.42	62.49	39.4	86.51	61.74	67.2	51.41	23.49	74.19	92.62	63.58	24.61	17.71
"1553030_a_at"	390.87	421.12	234.46	457.95	422.76	335.6	485.75	382.55	534.25	427.36	672.51	531.98	420.66	206.23	153.77	147.97	207.66	265.73	187.99
"1553031_at"	5.25	88.08	9.01	10.07	33.98	16.11	8.55	78.39	118.87	60.55	10.52	9.6	16.45	28.74	50.69	139.65	15.62	82.91	42.99
"1553032_at"	24.78	142.8	11.85	6.96	13.68	13.79	54.82	19.22	139.04	28.94	113.98	10.07	14.5	94	124.65	83.23	26.35	46.45	35.41
"1553033_at"	92.17	17.73	12.16	150.01	48.87	50.52	22.93	9.78	80.92	24.67	29.59	10.61	23.72	18.17	6.12	5.95	65.91	18.5	6.73
"1553034_at"	166.87	166.62	193.62	225.12	99.81	137.91	175.5	282.02	198.3	211.76	216.75	176.42	241.24	107.06	150.19	136.69	168.19	221.39	108.32
"1553036_at"	7.71	77.65	53.85	10.53	4.66	62.35	27.78	30.34	73.98	39.43	36.51	28.12	16.04	84.45	53.26	21.81	12.99	80	50.75
"1553037_a_at"	56.56	60.34	95.48	63.28	12.75	50.44	58.29	69.17	23.73	59.59	67.08	58.21	68.44	109.59	183.31	57.2	22.81	49.08	78.89
"1553039_a_at"	25.31	27.02	23.46	23.07	20.31	23.94	41.31	22.65	32.69	44.97	25.11	30.96	29.61	16.15	20.75	40.78	26.3	23.44	30.27
"1553041_at"	18.27	10.73	49.58	7.39	13.68	20.1	15.22	15.24	25.66	29.47	22.27	16.56	28.37	22.45	17.93	30.93	32.19	21.2	21.47
"1553042_a_at"	124.21	167.57	82.09	83.35	84.44	123.15	64.9	112.32	17.13	85.95	100.51	185.55	36.81	219.46	7.5	9.69	27.37	105.72	162.77
"1553043_a_at"	70.49	23.94	92.78	39.88	40.6	46.19	59.45	98.6	43.28	89.41	112.98	73.99	23.95	45.34	103.23	122.76	32.98	91.42	165.23
"1553044_at"	60.87	8.68	4.99	21.64	37.47	81.36	116.56	18.34	26.21	24.9	104.06	6.35	11.11	97.13	15.17	30.8	21.91	28.24	113.42
"1553045_at"	129.56	106.75	8.6	3.82	44.66	26.29	34.44	23.7	13.97	16.92	18.24	4.73	5	23.94	21.87	18.3	30.66	68.18	39.75
"1553046_s_at"	71.68	132.63	163.3	109.62	49.69	44.25	30.76	39.22	56.83	37.92	148.82	23.95	120.82	268.06	79.91	62.45	67.41	55.48	60.65
"1553047_at"	192.79	116.6	164.38	58.7	197.29	163.03	58.9	197.13	83	114.51	125.85	209.41	200.73	170.01	251.32	101.81	236.55	258.33	170.19
"1553048_a_at"	174.52	131.98	137.6	163.63	130.35	133.15	166.39	164.52	210.77	336.53	158.17	151.05	201.32	190.87	195.41	182.79	137.87	160.4	92.83
"1553051_s_at"	74.49	55.4	15.37	36.99	8.26	39.18	50.57	38.86	159.02	95.62	70.5	38.27	50.65	81.41	11.36	48.32	24.64	24.85	43.34
"1553052_at"	8.87	8.45	9.37	6.81	9.61	38.12	4.89	2.79	32.84	13.38	5.72	5.33	5.55	74.86	10.92	21.56	13.6	7.64	30.83
"1553053_at"	91.98	5.92	11.81	42.47	24.62	20.28	17.72	54.94	35.56	105.55	21.9	8.52	68.41	126.39	16.38	18.9	9.3	23.14	27
"1553055_a_at"	161.43	188.47	82.96	286.7	157.98	235.79	140.99	114.61	147.42	108.81	23.32	157.33	129.52	99.4	5.48	25.04	42.75	134.86	15.53
"1553057_at"	40.24	118.03	85.43	9.24	30.62	53.42	46.15	74.77	118.96	88.17	49.29	71.6	80.72	34.05	15.66	40.52	105.59	5.43	56.38
"1553058_at"	4.27	3.9	7.63	10.79	3.51	10.02	47.8	8.65	18.53	118.31	18.74	23.6	9.08	63.58	18.23	41.35	15.94	7.03	44.95
"1553059_at"	6.36	23.1	13.39	11.65	4.88	50.4	8.17	20.41	25.68	23.54	4.7	11.64	20.31	45.47	19.82	24.32	39.42	15.62	49.77
"1553060_at"	6.39	90.85	68.97	41.65	63.77	16.01	30.21	54.2	42.86	162.01	40.81	51.97	28.09	49.54	9.69	111.27	53.54	49.78	13.92
"1553061_at"	5.82	8.27	5.01	4.32	4.61	7.52	5.45	6.77	20.43	11.16	15.87	5.99	13.1	7.52	7.23	8.64	10.87	8.92	6.82
"1553062_at"	9.55	117.42	67.52	6.28	15.89	24.17	14.49	55.79	71.35	133.61	17.61	5.25	31.56	90.77	15.65	33.29	12.3	78.28	42.5
"1553063_at"	79.73	14.02	80.98	7.11	63.32	72.59	31.37	74.97	9.04	84.04	62.26	101.86	77.67	74.41	85.24	16.76	103.93	84.77	49.23
"1553064_at"	20.39	112.87	13.74	40.56	57.13	47.85	29.01	31.3	247.75	128.05	56.76	71.45	35.81	97.84	147.86	148.46	62	14.16	28.45
"1553066_at"	83.65	13.88	21.41	45.3	56.15	67.75	95.01	50.72	47.13	16.69	41.17	3.79	68.69	51.26	53.67	40.12	43.29	9.09	83.01
"1553067_a_at"	47.14	35.43	26.98	55.16	85.17	68.18	15.7	45.58	50.22	97.01	74.5	22.8	61.1	21.4	54.95	40.45	33.93	51.83	33.13
"1553069_at"	13.1	5.22	7.53	10.36	37.58	14.58	18.61	14.08	83.34	58.35	74.96	27.34	61.89	21.65	9.56	24.62	16.57	16.92	13.72
"1553070_a_at"	45.56	9.13	12.12	11.95	10.69	14.84	41.06	17.29	10.83	41.79	13.88	29.65	11.5	32.48	16.68	87.44	26.94	16.86	30.9
"1553071_a_at"	84.98	49.31	46.52	6.31	9.48	5.64	12.91	73.51	8.83	61.19	6.98	7.8	9.38	98.66	15.39	6.35	37.38	36.98	12.08
"1553072_at"	41.17	176.39	25.29	152.63	71.36	62.9	4.71	9.89	8.61	18.76	8.02	70.77	39.34	23.65	5.42	153.89	15.01	43.53	9.59
"1553074_at"	26.31	31.88	13.83	27.32	24.76	61.48	4.33	35.03	88.27	79.77	5.96	37.87	68.72	16.42	15.33	74.03	131.59	13.07	4.41
"1553075_a_at"	37.91	78.95	2.39	2.23	1.91	4.47	2.65	4.23	10.54	13.91	2.11	4	4.12	3.71	3.16	4.92	5.66	1.72	14.76
"1553076_at"	4.82	24.86	14.37	55.77	5.76	7.23	8.92	35.84	87.38	12.24	25.58	14.52	6.12	7.05	3.67	18.26	9.92	8.47	23.12
"1553077_at"	13.73	20.14	7.41	3.17	41.33	12.02	6.13	8.54	39.53	25.32	19.4	30.62	10.44	6.1	4.29	18.18	11.67	11.71	16.88
"1553078_at"	5.48	7.8	15.48	15.81	18.07	18.53	8.75	12.02	11.33	56.77	21.27	9.57	87.85	37.73	10.24	20.33	11	23.96	23.47
"1553079_at"	45.13	11.05	3.99	21.87	29.89	77.04	39.44	12.1	69.62	8.37	13.22	12.23	13.19	58.43	35.28	9.72	13.1	15.84	11.07
"1553080_at"	75.93	142.23	78.13	91.05	16.41	131.51	82.74	38.06	86.23	30	53.81	25.24	16.63	53.87	69.04	56.2	150.31	129.21	101.84
"1553081_at"	7.36	11.15	37.15	83.86	18.7	23.49	128.2	24.26	13.24	122.54	139.2	127.71	60.3	10.97	14.21	11.57	12.97	24.63	15.24
"1553082_at"	10.3	65.11	58.21	12.02	57.45	10.65	23.78	67.25	27.15	24.58	17.43	17.97	74.18	12.74	12.2	69.53	8.16	5.09	47.62
"1553083_at"	11.76	50.33	53.7	39.56	56.15	46.18	93.88	156.23	30.59	162.12	126.39	17.34	120.04	26.42	54.65	60.62	33.48	47.85	66.91
"1553084_at"	18.76	10	8.87	4.32	45.17	60.29	7.36	31.22	8.8	69.44	22.06	7.12	31.13	83.05	53.63	57.24	59.97	4.97	71.01
"1553086_at"	24.89	14.32	36.91	9.98	5.87	5.17	2.47	7.5	19.99	85.93	37.2	37.39	3.86	7.68	6.86	31.37	51.07	44.12	10.95
"1553087_at"	45.68	34.23	29.83	2.79	12.87	16.91	31.82	5.38	14.43	37.1	9.75	30.12	90.89	11.2	79.75	26.27	16.03	20.27	24.89
"1553088_a_at"	298.3	182.32	231.97	281.78	244.75	271.84	189.59	264.68	273.98	276.07	197.25	269.34	197	270.23	255.99	306.57	437.7	394.3	221.79
"1553089_a_at"	112.88	32.28	64.1	57.44	65.84	142.62	74.87	126.95	253.72	94.57	121.16	128.05	133.03	13.41	85.29	6.6	16.15	90.62	96.65
"1553093_a_at"	3.78	8.73	3.73	6.5	24.04	4.36	7.51	29.38	90.15	16.04	7.37	2.57	5.39	55.13	6.27	3.95	4.34	6.42	7.54
"1553094_at"	53.88	51.86	25.84	79.17	48.8	118.09	6.86	15.71	21.94	10.21	64.49	23.46	13.31	21.14	24.74	30.78	10.62	38.37	18.43
"1553096_s_at"	335.08	494.4	401.77	396.94	298.06	320.53	479.69	407.22	388.98	629.42	473.05	514.14	516.6	559.73	733.84	271.86	321.59	491.85	576.25
"1553099_at"	219.11	241.77	406.79	136.47	250.11	236.24	206.19	251.8	399.7	328.28	275.35	223.83	271.3	519.98	117.33	475.2	542.97	347.53	272.32
"1553101_a_at"	1223.34	932.02	1068.07	1478.29	1167.48	1120.64	950.75	954.08	733.27	684.67	783.68	919.5	1021.4	1814.87	1536.88	765.58	1021.45	1180.74	1099.58
"1553102_a_at"	381.07	225.59	620.64	130.04	339.87	281.12	185.22	359.2	169.21	268.41	273.32	303.51	283.53	6.52	123.17	196.84	11.36	151.83	65.18
"1553103_at"	2018.11	1806.69	2159.24	2064.47	2087.7	2161.41	2173.11	1925.06	2408.53	1913.03	1921.26	2016.61	2239.89	2023.02	1775.59	3916.25	2829.98	2275.68	2335.81
"1553105_s_at"	572.92	766.41	435.7	1696.18	931.63	840.53	819.09	594.88	644.25	834.53	779.99	736.18	726.99	650.3	173.75	343.77	738.35	489.62	469.97
"1553106_at"	150.24	75.28	141.74	245.54	160.18	133.98	212.56	285.68	107.31	164.66	237.14	208.15	220.78	51.7	286.14	156.69	227.67	129.93	167.47
"1553107_s_at"	233.69	85.93	132.07	112.43	171.64	167.47	154.16	234.06	176.69	148.72	240.16	236.06	183.67	206.12	350.09	344.11	495.32	237.99	317.71
"1553108_at"	139.21	98.48	163.9	190.23	198.97	171.66	283.29	286.62	130.99	191.05	251.16	279.98	235.2	13.12	275.88	181.99	291.73	155.37	244.1
"1553111_a_at"	113.48	96.49	178.94	165.43	112.11	117.91	205.23	113	82.73	131.14	176.3	187.52	144.73	67.84	108.91	41.5	29.68	66.55	63.54
"1553112_s_at"	338.13	228.43	431.83	420.18	410.68	355.23	267.46	501.18	350.95	437.02	400.39	279.57	418.65	138.51	485.96	213.04	373.8	288.15	318.98
"1553113_s_at"	446.04	284.86	560.86	492.83	465.9	517.99	363.78	704.22	289.85	312.89	454.1	492.58	383.66	312.43	751.76	316.8	242.64	357.16	447.85
"1553114_a_at"	48.09	269.75	193.41	140.14	138.48	270.5	163.81	241.96	232.73	213.04	60.71	303.12	254.43	178.26	316.54	48.85	512.96	37.62	221.1
"1553115_at"	35.32	52.03	10.15	52.17	40.57	43.57	24.21	50.64	38.64	56.66	42.64	19.02	58.27	123.03	64.05	55.41	75.47	67.74	98.13
"1553117_a_at"	639.05	350.17	810.34	475.68	514.61	535.17	425.52	750.36	364.38	594.7	503.53	497.44	513.79	1315.73	1390.1	663.66	569.91	945.16	871.78
"1553118_at"	311.91	178.99	345.4	319.48	321.84	346.77	398.78	431.8	510.75	554.69	548.59	433.47	419.42	355.75	269.07	179.08	21.85	253.31	264.9
"1553120_at"	57.62	80.16	41.14	25.1	13.41	21.11	47.64	21.69	32.35	77.12	27.97	17.58	73.78	130.29	80.62	47.44	142.51	48.09	50.62
"1553122_s_at"	66.16	109.59	86.71	127.32	122.02	156.79	102.4	116.18	106.3	62.66	123.85	117.33	115.21	85.51	105.87	62.41	90.91	51.36	83.36
"1553123_at"	68.42	46.12	55.23	151.86	41.93	34.74	109.88	60.22	204.71	58.21	86.61	8.16	31.91	282.81	93.07	96.2	118.07	101.09	173.48
"1553125_x_at"	25.26	21.26	22.99	75.17	65.99	19.83	47.38	28.45	96.63	61.1	58.24	55.06	42.49	357.44	31.14	60.42	138.05	110.6	59.84
"1553126_a_at"	32.4	38.39	53.77	4.63	8.88	22	34.68	40.62	29.62	66.06	10.54	24.17	40.29	5.48	31.51	19.07	60.94	5.93	78.11
"1553127_a_at"	4.58	59.28	43.62	12.68	52.49	5.08	9.38	8.18	64.27	5.02	44.85	4.88	7.63	7.31	12.03	85.19	30.26	127.08	15.49
"1553129_at"	108.98	21.68	108.26	38.32	92.71	33.8	69.03	136.96	69	123.71	35.18	78.77	88.38	55.95	75.89	94.59	80.87	32.47	64.92
"1553130_at"	80.64	160.15	105.03	155.96	44.55	112.99	53.48	52.95	79.9	155.94	120.51	131.75	103.13	155.46	159.72	158.82	308.91	179.98	236.9
"1553131_a_at"	163.6	80.81	112.63	118.02	159.64	25.59	62.97	105.88	187.55	87.93	25.86	85.56	148.33	50.8	215.44	181.01	190.04	163.99	241.08
"1553132_a_at"	710.27	301.22	461.77	2569.43	1185.07	1253.82	1372.79	541.12	498.11	982.65	792.65	936.76	1086.49	179.21	1171.6	1017.41	841.07	647.22	735.15
"1553133_at"	361.98	179.97	144.24	225.61	349.31	298.07	368.17	340.35	585.22	397.22	826.48	448.78	355.57	76.31	109.25	52.61	7.87	73.32	132.66
"1553134_s_at"	82.75	108.38	77.31	52.06	96.11	79.61	143.02	109.25	86.68	109.67	117.95	142.67	79.55	6.53	35.58	5.33	60.62	5.66	5.25
"1553136_at"	49.5	45.97	289.57	117.82	189.19	151.71	225.92	203.87	189.07	224.22	53.05	135.24	190.91	196.09	156.88	111.5	58.42	131.91	85.48
"1553137_s_at"	187.35	83.61	123.66	148.81	121.53	124.23	113.47	224.08	152.11	203.71	126.17	194.01	256.63	647.72	122.53	174.27	137.79	284.87	285.39
"1553138_a_at"	4	3.59	5.26	3.55	5.01	55.88	31.43	32.32	33.74	12.25	6.45	4.44	50.74	46.13	9.72	72.51	20.06	6	13.59
"1553139_s_at"	112.14	63.1	109.01	54.7	67.94	97.74	114.48	128.5	112.41	203.51	146.62	113.54	122.53	271.77	155.86	158.68	185.76	253.84	193.64
"1553140_at"	82.12	94.99	93.57	38.53	101.55	103.8	74.8	57.95	58.51	63.7	73.01	104.03	110.76	96.26	48.42	45.42	68.5	75.95	70.99
"1553141_at"	45.43	174	141.18	79.35	69.41	121.47	84.05	203.96	131.46	147.33	123.72	100.3	144.24	153.74	18.97	138.31	211.32	69.27	107.74
"1553142_at"	54.37	28.34	131.38	85.56	104.75	112.47	106.57	134.49	67.33	75.94	81.56	59.48	65.84	46.36	91.7	64.32	37.46	28.29	54.17
"1553145_at"	262	194.22	325.68	147.51	269.7	182.19	220.6	248	231.37	388.57	170.87	289.63	130.08	270.94	266.53	227.82	115.16	187.98	211.33
"1553146_at"	2.72	109.77	18.1	4.36	9.37	6.05	12.49	8.41	11.29	19.53	13.27	12.02	34.2	11.46	14.78	30.61	13.87	13.46	14.3
"1553147_at"	158.51	63.51	178.61	169.23	107.82	163.08	52.08	83.67	109.9	128.39	52.01	111.61	113.56	7.21	20.07	12.51	39.26	6.66	8.2
"1553148_a_at"	477.48	378.57	521.68	622.73	675.91	547.46	485.31	439.26	219.7	490.2	552.49	501.24	511.09	298.36	385.55	314.93	241.59	325.25	277.61
"1553150_at"	78.77	82.5	44.96	40.01	37.54	7.58	55.74	43.69	87.79	41.64	29.67	47.94	5.73	121.06	47.17	95.49	5.74	80.59	82.81
"1553151_at"	107	64.76	46.18	51.36	85.47	32.84	33.79	19.09	13.08	17.16	90.55	13.15	4.62	89.72	5.24	10.19	51.2	50.76	3.06
"1553153_at"	456.34	604.5	170.33	153.75	203.54	277.22	169.55	130.14	207.2	394.94	183.21	133.32	183.94	319.21	172.31	234.94	173.57	185.76	221.68
"1553155_x_at"	131.96	275.42	155.02	74.67	166.17	236.29	87.77	97.75	110.3	229.04	167.58	112.61	91.65	63.11	122.02	80.79	140.63	190.55	101.38
"1553156_at"	9.44	7.7	6.97	7.74	5.94	4.68	8.37	10.42	9.02	6.66	6.2	5.13	7.71	15.02	5.71	6.3	16.56	9.18	6.87
"1553157_at"	60.41	8.36	73.81	39.84	22.78	60.52	53.67	52.1	75.63	98.77	120.88	27.23	102.28	152.68	110.92	98.59	111.22	95.46	40.24
"1553158_at"	88.38	98.38	116.93	61.28	175.73	100.48	134.63	117.37	9.79	93.31	198.11	94.86	145.99	230.59	112.97	264.24	239.3	232.83	246.04
"1553159_at"	17.11	189.83	91.95	142.25	103.14	112.93	11.68	16.7	28.7	82.78	25.11	8.4	22.26	100.95	232.25	95.76	91.82	110.86	33.45
"1553162_x_at"	210.04	334.03	212.83	155.3	78.44	194.27	174.37	149.49	106.21	114.03	176.66	182.03	132.08	531.64	328.36	238.08	465.05	274.62	231.7
"1553163_at"	169.93	92.79	96.26	31.21	71.19	21.64	94	163.97	188.71	125.58	71.28	100.79	167.76	89.69	73.88	93.29	173.6	47.81	33.72
"1553165_at"	209.48	333.42	212.1	123.7	193.21	159.17	269.66	169.23	217.6	160.81	167.09	213.58	246.25	319.1	459.59	187.69	142.25	321.31	302.72
"1553166_at"	77.81	132.71	16.91	78.47	83.11	105.21	39.79	140.46	28.62	137.21	30.47	42.46	17.43	229.04	186.3	76.25	17.07	112.14	250.41
"1553167_a_at"	174.25	200.16	205.52	136.13	176.44	128.1	194.48	208.6	150.93	181.43	152	212.93	227.62	33.08	212.73	73.96	123.16	155.74	145.07
"1553168_at"	7.4	21.37	34.28	5.15	12.55	67.56	8.93	27.08	29.19	65.42	9.79	16.64	19.04	31.01	18.45	15.5	27.74	11.69	17.97
"1553169_at"	5.62	12.84	20.9	5.96	32.78	31.06	60.6	66.53	12.58	110.7	37.21	93.41	8.46	21.89	18.07	16.78	24.14	12.41	18.83
"1553171_x_at"	5.59	100.14	6.47	8.62	43.4	61.33	51.27	98.86	203.81	36	76.44	57.47	84.06	10.99	38.3	91.16	37.02	67.24	104.71
"1553172_at"	460.09	384.3	447.83	413.74	516.98	506.84	579.01	528.02	305.09	373.69	525.76	382.02	366.88	654.45	640.01	379.12	370.99	497.75	356.03
"1553174_at"	86.83	7.65	11.53	37.79	9.59	9.35	67.35	6.65	41.3	18.54	7.89	9.13	24.32	24.32	11.55	23.83	48.93	25.05	21.82
"1553175_s_at"	247.14	112.73	246.1	112.5	141.43	171.46	303.28	336.93	79.09	270.41	222.93	234.13	278.51	131.51	332.43	6.87	16.63	60.54	125.13
"1553176_at"	7.49	66.05	36.01	28.17	7.77	62.57	17.62	44.58	92.08	30.78	110.23	42.1	18.8	25.15	17.83	21.26	20.43	15.77	50.45
"1553177_at"	46.82	94.63	45.75	8.04	70.98	56	60.52	25.55	100.3	34.64	35.64	4.79	81.63	52.97	49.58	50.57	13.13	54.87	14.42
"1553178_a_at"	78.86	177.26	154.1	104.72	166.05	23.76	120.8	130.79	122.44	178.4	176.06	32.87	27.55	48.27	109.62	154.46	60.03	65.99	188.2
"1553179_at"	3.89	7.17	13.6	6.19	6.76	8.36	14.06	8.4	18.41	10.8	26.82	4.21	15.19	45.45	43.35	7.47	14.09	11.48	6.15
"1553180_at"	4.26	14.99	2.81	2.35	1.75	2.03	70.96	13.79	1.96	47.02	1.85	21.59	2.67	31.32	32.18	6.8	4.3	56.44	23.56
"1553181_at"	90.22	49.76	63.89	92.18	98.58	56.83	128.89	127.37	146.24	155.55	159.35	102.96	185.52	236	107.06	57.18	131.59	69.75	134.18
"1553183_at"	8.4	2.4	1.47	17.92	5.27	33.19	3.67	4.74	55.78	16.06	26.09	2.37	5.34	114.98	475.55	83.09	42.05	192.43	260.51
"1553185_at"	1297.06	1603.25	1044.58	1403.47	1103.4	1159.09	1103	886.67	2045.73	1211.48	2372.96	1431.05	1199.51	2385.79	2269.81	1680.3	1169.55	1989.29	2153.8
"1553186_x_at"	750.04	1108.9	888.22	1170.48	850.67	987.69	832.9	632.38	1810.06	919.33	1197.78	957.32	894.61	1349.96	1465.13	1365.61	1082.69	1203.64	1008.79
"1553188_s_at"	6.15	57.28	7.62	4.81	5.87	7.56	22.91	12.66	6.1	13.62	5.89	15.42	4.76	6.77	5.71	7.64	13.56	14.89	4.36
"1553190_s_at"	163.94	172.91	25.97	161.88	110.13	121.2	140.75	150.38	143.73	323.75	138.01	98.32	104.42	197.39	139.46	120.78	185.6	172.84	198.29
"1553191_at"	15.14	3.59	55.89	3.71	32.48	5.95	5.76	2.36	31.67	50.77	33.06	4.64	51.12	52.53	5.33	5.16	8.84	29.85	7.7
"1553192_at"	133.33	96.44	96.65	120.74	112.7	103.94	85.22	73.37	104.33	22.88	105.99	106.61	65.43	116.46	45.64	108.07	10.27	110.38	87.62
"1553193_at"	224.95	124.43	187.69	121.22	232.64	206.77	130.68	169.41	178.43	161.14	147.66	166.86	110.59	165.97	156.58	153.6	208.3	97.64	131.57
"1553194_at"	124.76	87.46	184.07	101.64	144.69	138.88	148.39	143.7	22.53	16.41	63.64	125.27	141.99	40.52	65.25	42.14	18.28	25.62	4.47
"1553196_a_at"	15.87	17.84	5.92	9.37	7.9	12.6	10.33	8.26	12.72	9.03	9.06	3.17	19.54	8.72	7.16	7.63	9.11	7.59	18.32
"1553197_at"	30.78	2.98	2.47	28.14	14.34	34.97	1.95	36.52	28.71	23.92	5.75	5.75	60.26	26.27	62.85	5.25	60.63	2.86	14.39
"1553199_at"	13.73	3.5	18.56	5.57	13.62	31.11	5.16	37.11	13.02	63.06	6.38	7.18	3.66	4.44	10.4	8.81	63.53	4.95	62.39
"1553202_at"	8	29.22	28.39	47.49	51.49	33.77	7.51	11.38	8.83	2.35	5.77	3.12	2.49	257.77	303.9	186.29	92.05	202.19	150.48
"1553204_at"	156.6	217.86	149.6	97.51	148.59	184.85	140.64	199.57	306.59	177.07	98.58	168.54	126.28	55.2	67.52	215.08	250.33	45.46	163.72
"1553205_at"	284.8	183.54	265.12	126.99	225.99	153.41	192.24	185.77	426.57	226.85	141.6	252.34	315.1	200.42	298.03	239.92	416.73	175.9	195.61
"1553207_at"	42.69	133.68	19.43	100.65	100.25	142.75	158.09	107.76	136.52	143.9	109.55	125.01	94.86	94.74	145.45	165.01	125.98	156.19	153.41
"1553208_s_at"	67.61	19.19	59.55	92.54	27.68	32.99	71.25	80.66	41.96	77.97	12.96	51.11	70.9	143.59	112.66	126.32	89.9	207.59	113.73
"1553209_at"	126.7	182.99	6.06	2.74	43.05	41.09	5.46	4.23	28.66	98.17	4.03	21.5	76.48	7.5	19.13	56.82	113.54	39.3	12.37
"1553211_at"	11.28	19.95	67.76	10.21	9.07	26.98	7.89	4.94	60.4	12.91	6.52	21.56	4.58	26.9	14.27	7.35	5.78	28.39	8.62
"1553212_at"	85.9	42.4	102.27	72.24	73.28	74.86	198.25	67.66	267.55	163.7	186.19	218.38	173.16	118	178.09	146.4	190.64	144.88	83.23
"1553213_a_at"	7.62	4.68	2.6	7.51	5.99	6.15	8.99	15.86	40.43	33.7	4.2	30.51	7.65	10.58	7.13	5.4	6.2	7.18	7.95
"1553214_a_at"	29.89	5.9	56.37	47.79	4.95	27.71	51.93	50.86	48.22	41.34	46.44	54.86	45.94	133.29	115.67	25.8	71.42	38.12	44.86
"1553215_s_at"	34.1	83.67	11.82	90.01	61.21	32.02	105.37	17.79	96.47	5.65	37.5	19.13	26.75	16.23	31.92	29.98	98.17	22.73	77.63
"1553216_at"	107.7	79.57	174.69	158.2	115.6	116.94	70.6	111.71	86.86	76.98	114.51	124.11	141.97	155.98	195.04	83.15	42.02	151.85	86.5
"1553217_s_at"	114.78	51.9	126.56	201.78	140.57	85.43	113.84	145.26	99.57	230.4	147.87	150.18	169.92	97.98	230.83	132.58	42.89	104.44	151.2
"1553218_a_at"	1199.45	833.97	982.29	1102.37	1158.91	1130.35	1151.18	1170.89	552.41	1147.19	1302.45	1097.64	1055.2	669.04	456.72	419.93	324.68	572.71	535.96
"1553219_a_at"	13.45	7.49	4.25	70.3	38.42	42.31	30.69	28.49	25.05	33.8	65.85	88.68	95.63	150.6	99.87	97.81	6.7	92.17	107.36
"1553220_at"	203.06	172.27	103.64	541.09	255.98	300.33	330.83	154.32	238.37	204	216.81	223.13	156.39	147.78	157.31	229.22	522.52	296.93	220.56
"1553221_at"	120.51	137.05	261.53	158.75	165.16	174.52	269.57	297.58	221.47	243.18	341.48	173.94	140.23	266.94	157.21	229.66	343.06	268.24	256.21
"1553222_at"	102	119.54	253.87	31.06	89.54	101.37	175.17	217.37	325.45	299.69	216.18	151.82	234.48	158.39	131.16	204.49	83.25	215.27	243.4
"1553224_at"	56.78	44.92	92.81	33.18	7.35	79.08	22.32	60.85	118.68	36.83	120.77	87.03	73.35	67.31	11.71	96.78	135.7	10.51	62.84
"1553225_s_at"	332.41	347.07	167.44	560.68	301.31	415.54	161.64	277.21	223.2	238.71	264.43	274.97	236.58	113.8	170.92	108.11	107.88	189.27	127.29
"1553226_at"	59.54	19.48	49.28	63.68	34.76	10.53	19.65	13.26	70.35	130.51	29.83	14.74	5.46	124.6	13.07	25.55	85.46	154.27	15.64
"1553227_s_at"	281.96	366.5	473.28	343.31	376.79	319.28	380.36	382.95	427.74	409.74	348.49	396.98	356.55	138.74	229.11	267.99	244.4	241.38	251.42
"1553228_at"	57.89	37.57	80.91	44.05	39.98	77.7	80.73	100.69	103.13	109.32	69.05	21.25	77.57	75.75	5.63	27.57	33.56	28.08	26.91
"1553229_at"	78.41	142.56	142.87	159.23	209.76	124.41	141.15	100.49	48.9	140.23	127.44	104.75	83.19	58.3	295.45	114.91	35.24	126.79	122.95
"1553232_at"	72.6	19.63	53.51	49.71	45.25	85.71	56.35	37.62	153.17	37.26	84.26	78.13	9.77	19.92	59.22	9.24	110.59	8.7	60.08
"1553234_at"	128.74	92.56	106.74	70.54	15.85	114.57	90.68	91.82	147.25	71.7	27.77	128.57	57.27	170.84	103.64	158.77	142.55	151.87	79.01
"1553235_at"	12.53	6.98	39.35	8.01	6.03	13.45	8.91	14.22	8.27	8.67	10.47	5.14	15.08	74.38	19.48	5.53	25.02	5.53	53.56
"1553237_x_at"	13.69	103.92	11.26	26.79	53.43	107.7	104.65	130.07	38.8	78.2	109.32	17.08	89.29	69.63	124.63	4.42	121.11	75.48	115.74
"1553238_a_at"	173.71	225.04	98.46	124.28	185.27	98.74	256.07	182.45	257.34	318.91	222.89	104.48	302.77	224.48	195.69	106.55	222.52	230.41	100.43
"1553239_at"	90.32	39.21	183.73	65.11	85.59	165.22	191.63	119.8	189.79	160.41	112.81	105.97	149.27	35.78	188.07	55.77	94.42	73.83	147.94
"1553241_at"	119.84	24.63	37.29	115.62	41.55	14.64	83.47	113.25	104.94	129.96	12.63	91.38	41.71	137.48	88.95	39.48	63.99	111.5	84.86
"1553243_at"	533.32	411.98	467	257.87	339.57	362.93	274.88	304.06	520.26	159.9	156.04	490.61	534.09	13.56	126.48	139.49	12.44	136.12	70.11
"1553244_at"	12.93	21.35	2.14	6.39	34.58	4.98	41.45	8.23	8.22	3.93	31.88	15.17	6.18	97.5	135.88	82.57	41.68	160.3	23.14
"1553246_a_at"	5.75	132.33	30.21	104.45	132.89	147.94	65.85	150.39	103.68	229.61	97.3	157.1	123.02	105.2	136.88	125.36	179.39	145.77	65.5
"1553247_a_at"	90.36	196.31	192.38	196.42	212.8	181.62	143.12	178.56	137.51	142.83	147.76	162.58	144.87	115.12	322.38	102.91	78.57	87.52	150.89
"1553248_at"	113.27	150.43	91.69	7.89	77.06	139.47	103.14	22.91	170.44	135.1	65.89	136.48	129.2	155.79	61.98	282.11	359.01	276.29	138.48
"1553249_at"	48.55	51.1	5.69	33.97	12.64	108.22	17.61	80.35	13.47	131.39	5.92	11.58	43.32	31.45	99.72	14.56	132.08	93.52	41.72
"1553252_a_at"	147.82	240.35	151.35	106.27	147.63	116.67	97.03	110.66	154.18	163.75	136.5	103.58	164.77	303.35	304.95	167.17	48.24	175.34	235.46
"1553253_at"	48.06	280.79	159.77	113.28	124.48	142.73	173.59	9.41	331.49	19.85	24.04	81.15	170.47	125.29	242.3	78.27	300.32	172.85	218.74
"1553254_at"	64.77	76.2	111.68	62.8	57.21	68.44	66.75	45.15	10.63	48.88	75.34	54.98	66.59	31.72	61.31	52.52	77.87	28.84	72.02
"1553255_at"	115.53	22.69	34.51	59.84	73.19	17.28	57.11	97.2	31.9	27.87	73.34	27.97	115.05	68.17	37.08	64.39	31.04	165.82	81.46
"1553257_at"	19.04	55.48	20.87	74.17	12.04	106.69	28.31	24.1	40.54	23.02	34.11	11.05	92.35	141.92	28.99	20.89	35.47	22.52	33.11
"1553258_at"	7.63	7.4	12.96	4.57	6.68	24.25	13.42	6.36	31.55	25.61	45.44	30.09	48.15	29.72	14.07	11.91	6.41	7.85	5.89
"1553260_s_at"	91.35	19.59	105.55	25.21	43.54	27.48	50.52	37.45	151.51	25.01	25.27	2.19	40.31	24.21	37.51	2.9	60.89	16.2	69.75
"1553261_x_at"	5.35	3.8	46.02	1.72	3.02	3.38	1.1	59.16	76.99	3.03	5.15	29.19	25.26	32.5	24.09	34.91	49.45	8.46	17.99
"1553262_a_at"	167.73	249.63	151.65	91.44	197.97	236.8	235.07	399.2	553.96	330.42	160.09	239.58	245.23	148.62	322.74	54.65	334.38	309.78	150.75
"1553263_at"	68.09	197.58	166.79	101.53	88.22	81.75	96.59	123.78	213.18	129.43	155.48	127.32	187.58	68.17	139.05	35.69	35.47	33.21	105.34
"1553264_a_at"	149.86	40.89	76.91	55.42	51.49	27.15	14.62	15.33	44.02	43.59	156.36	29.93	28.89	68.21	33	188.48	45.76	39.74	45.92
"1553265_at"	86.21	74.1	36.17	47.11	29.74	66.55	3.36	15.77	60.55	16.99	3.5	70.42	7.28	42.78	76.45	177.46	7.39	64.15	37.36
"1553266_at"	15.01	17.1	13.6	16.89	36.55	35.56	16.65	0.99	8.28	18.33	65.58	54.92	8.4	7.38	36.04	59.25	7.7	36.77	1.39
"1553267_a_at"	69.21	55.85	46.62	89.52	47.99	104.43	62.18	42.12	13.62	94.14	76.07	121.08	55.5	11.99	98.95	90.16	104.55	43.45	36.89
"1553268_at"	69.7	26.93	131.62	91.28	159.51	115.38	17.75	75.89	196.55	112.37	74.31	62.31	171.56	285.63	115.79	97.96	17.27	143.62	230.56
"1553269_at"	120.07	186.86	326.6	184.77	182.55	137.59	462	66.8	300.21	401.03	209.56	340.47	245.83	309.16	116.59	143.23	88.67	219.32	158.57
"1553271_at"	18.55	60.61	26.73	56.37	91.45	96.3	156.69	126.06	6.39	215.53	69.66	58.8	87.21	187.97	211	114.49	96.26	76.3	130.27
"1553272_at"	174.1	241.01	48.98	202.88	96.62	180.04	90.76	122.36	141.83	166.04	77.27	90.89	100.15	269.68	108.61	8.85	20.69	154.67	159.11
"1553274_a_at"	307.69	362.11	411.2	347.62	338.73	340.01	345.42	366.01	410.43	461.62	333.57	355.91	412.54	1537.76	912.69	650.28	707.05	913.83	960.12
"1553275_s_at"	491.96	351.93	219.15	187.94	306.05	347.12	174.7	611.29	607.34	379.46	268.57	304.51	321.9	94.03	68.14	120.14	147.67	51.65	75.94
"1553276_at"	2.62	11.69	47.6	3.96	26.04	5.72	5.4	5.18	37	9.23	102.5	46.65	49.76	10.65	7.32	21.71	1.64	7.79	2.28
"1553277_at"	41.8	2.41	35.68	8.46	49.84	12.88	30.3	5.67	23.59	6.09	29.35	30.93	19.69	106.96	55.21	33.46	97.52	25.08	41.93
"1553279_at"	16.55	119.03	89.22	30.13	13.56	62.42	20.73	14.47	39.54	143.63	18.79	23.38	20.35	183.18	23.29	28.47	39.68	49.2	95.23
"1553280_at"	186.73	172.96	171.65	170.69	168.87	142.91	109.08	215.72	88.86	182.78	248.26	186.43	136.98	184.58	118.18	179.78	134.03	147.18	65.84
"1553281_at"	71.41	10.31	34.21	10.41	62.95	50	7.05	113.65	31.83	25.65	39.03	57.73	14.86	15.42	35.66	6.67	169.71	50.99	75.84
"1553282_at"	7.85	42.87	33.58	10.36	9.15	49.74	45.31	119.82	43.12	38.89	15.72	11.88	40.18	9.07	11.4	55.12	13.05	20	21.09
"1553284_s_at"	45.45	156.59	18.88	46.95	57.52	62.82	81.95	96.87	55.38	120.37	126.15	105.7	62.39	92.36	154.36	81.91	172.32	89.36	101.68
"1553285_s_at"	49.96	50.82	32.19	58.98	90.05	2.47	33.67	45.67	56.82	104.41	87.65	69.03	55.82	11.6	68.59	84.72	91.07	14.26	58.91
"1553286_at"	219.18	191.66	230.32	230.14	188.51	190.29	297.94	215.59	319.36	295.23	181.07	185.21	336.01	366.77	197.44	83.63	203.44	241.68	135.39
"1553288_a_at"	97.3	25.17	55.09	52.14	29.42	62.58	147.65	60.24	151.3	133.71	50.41	90.74	48.3	167.53	111.3	70.07	97.49	72.25	71.96
"1553292_s_at"	293.72	190.57	277.12	367.27	251.77	305.19	228.47	289.35	335.2	310.29	198.82	270.21	384.81	553.89	331.56	495.49	297	447.52	364.08
"1553293_at"	5.07	16.38	12.85	29.39	28.12	80.42	35.16	39.48	43.48	42.72	5.37	55.61	6.32	13.02	23.14	3.7	16.95	16.83	66.98
"1553295_at"	30.86	4.36	30.17	35.03	16.05	12.15	18.83	53.49	51.07	2.66	3.58	33.94	1.4	8.14	171.18	1.78	3.47	19.21	54.07
"1553296_at"	7.31	4.93	3.01	4.41	22.11	3	5.5	2.59	65.35	4.82	7.95	23.91	9.18	37.32	21.48	2.61	2.84	7.53	28.39
"1553297_a_at"	265.69	281.36	532.85	235.32	216.66	331.7	484.66	485.22	399.59	531.71	468.33	453.59	337.47	182.07	158.23	275.14	466.05	338.4	404.17
"1553298_at"	44.94	54.46	50.56	22.16	15.64	3.48	55.76	3.46	20.01	48.51	74.33	53.67	14.39	44.26	2.38	96.81	5.25	34.93	30.51
"1553299_at"	86.92	102.8	145.86	33.54	60.03	111.37	10.02	41.05	16.27	46.61	18.39	11.07	47.39	4.11	82.26	8.6	25	90	110.93
"1553300_a_at"	45.23	93.28	102.28	66.46	48.13	51.5	45.97	26.24	100.61	56.24	116.18	80.62	99.43	58.88	182.04	66.84	84.85	52.42	81.71
"1553301_a_at"	69.53	141.37	90.64	36.38	113.98	9.19	158.61	84.16	77.91	107.43	112.15	29.04	89.19	99.61	7.54	81.33	58.1	59.83	8.76
"1553303_at"	16.53	17.71	14.73	11.91	99.74	9.6	25.71	26.75	24.91	41.95	27.17	13.79	19.62	22.43	22.58	51.6	100.51	71.53	17.67
"1553304_at"	178.29	172.27	88.29	84.96	157.76	162.82	121.63	118.05	188.91	109.89	141.17	43.13	74.52	183.47	95.87	188.89	301.15	159.72	263.98
"1553306_at"	22.32	171.85	86.83	29.99	56.47	43.47	22.77	47.59	44.74	19.43	96.11	49.69	169.85	115.24	11.53	49.32	44.59	38.12	72.04
"1553310_at"	7.05	16.88	54.4	11.44	24.73	13.57	2.51	12.52	6.39	39.59	9.07	22.35	45.1	13.86	13.78	39.26	37.53	54.53	33.46
"1553311_at"	62.27	9.03	20.9	67.57	81.94	37.91	42.1	7.81	33.73	8.81	61.63	43.42	39.66	1.81	117.09	41.76	52.29	27.61	72.61
"1553313_s_at"	73.99	94.98	105.81	97.25	77.41	89.55	75.64	32.1	131.87	104.6	72.49	11.85	83.43	372.3	100.14	200.24	255.02	223	251.09
"1553314_a_at"	12.82	19.95	10.77	10.89	16.93	53.23	31.79	15.39	23.67	16.78	13.89	5.89	74.88	257.09	309.61	82.9	16.56	174.56	150.37
"1553315_at"	4.74	51.65	39.03	30.21	31.53	16.37	39.86	91.34	99.57	45.99	44.51	92.83	83.88	133.69	246.01	37.32	7.8	55.28	80.17
"1553316_at"	72.48	79.4	17.77	43.07	47.7	13.63	29.07	8.75	44.02	8.06	94.67	74.13	43.2	12.47	3.95	97.16	108.15	36.27	101.26
"1553317_s_at"	53.94	2.19	30.69	38.32	3.33	14.09	38.03	20.04	73.35	35.67	30.45	24	21.83	36.14	7.34	61.72	33.34	1.87	58.65
"1553318_at"	66.6	21.76	9.68	63.94	60.72	8.09	77.27	29.28	60.6	157.09	48.82	14.38	61.61	98.6	38.33	30.38	119.13	63.62	94.69
"1553319_at"	5.16	7.52	19.12	5.95	8.73	6.45	4.26	22.06	28.12	37.85	54.2	38.63	89.11	31.17	34.36	5.2	5.03	43.73	4.5
"1553320_s_at"	4.94	8.84	23.34	16.59	0.99	34.47	43.82	4.83	2	20.25	13.67	8.89	43.96	5.55	4.62	79.17	30.79	21.52	40.63
"1553321_a_at"	120.24	78.22	157.35	70.39	103.88	91.49	92.44	186.08	219.79	177.62	808.05	301.03	377.92	126.27	108.66	68.61	136.57	40.76	85.53
"1553322_s_at"	97.09	91.95	205.21	132.09	88.6	119.03	69.23	87.09	61.45	44.07	40.75	86.06	65.83	245.69	110.02	35.52	56.01	84.06	64.29
"1553323_a_at"	148.6	186.2	107.2	113.81	83.87	158.32	158.55	124.5	254.93	199.97	140.97	100.5	93.35	70.61	185.1	270.72	173.19	144.08	140.51
"1553325_at"	82.88	146.53	37.09	55.49	23.89	76.52	77.18	109.43	180.12	28.38	73.29	35.34	39.29	7.47	14.06	57.1	30.52	22.18	115.73
"1553326_at"	8.56	23.54	69.05	21.27	75.3	20.43	45.88	1.62	65.49	12.93	22.76	61.21	8.16	63.68	34.42	28.86	81.55	41.81	31.01
"1553327_a_at"	11.65	5.01	11.7	4.94	11.83	3.94	65.79	40.07	15.29	16.02	55.97	58.87	78.5	8.19	11.31	13.46	19.71	93.48	13.74
"1553328_a_at"	437.75	110.1	179.98	14.52	167.09	80.22	94.06	57.95	148.37	59.31	156.44	120.74	163.62	54.25	5.27	59.15	19.26	15.99	7.89
"1553329_at"	5.9	54.69	65	22.66	45.74	10.82	96.88	35.06	47.71	107.89	37.32	35.23	38.4	41.21	37.53	38.61	60.21	54.65	57.57
"1553330_at"	33.74	30.77	30.74	3.39	24.22	2.34	35.99	3.69	26.35	41.17	2.5	1.77	46.94	54.27	9.61	3.36	97.88	77.94	28.59
"1553333_at"	85.85	135.21	55.05	178.84	87.2	73.16	31.28	117.23	193.35	151.8	94.72	158.94	125.53	13.86	33.68	106.36	120.56	70.17	7.17
"1553335_x_at"	87.28	86.91	96.94	29.61	55.76	74.93	95.44	80.06	119.39	149.15	66.59	45.33	98.61	85.97	87.7	57.71	134	99.31	109.29
"1553336_a_at"	81.92	67.29	64.46	133.06	66.76	146.65	31.86	93.94	10.69	136.45	91.66	77.56	103.59	102.88	72.13	10.67	17.02	32.43	49.11
"1553338_at"	178.06	99.63	97.45	277.03	148	150.32	137.6	112.71	180.07	183.75	126.91	112.82	164.96	87.09	85.11	64.64	143.09	6.06	33.77
"1553340_s_at"	14.46	148.89	16.2	11.8	10.43	8.1	7.9	10.21	27.77	29.85	16.63	9.05	14.39	128.47	17.03	11.58	20.1	90.1	97.14
"1553341_at"	49.25	28.17	29.18	29.79	18.79	22.33	58.85	6.84	22.03	15.54	11.7	6.61	23.16	109.14	18.25	68.98	18.93	9.34	10.64
"1553344_at"	4.17	2.41	6.25	14	16.31	5.35	16.44	14.16	4.93	4.92	16.48	1.25	7.02	35.17	4.81	13.75	44.08	5.6	4.65
"1553346_a_at"	14.94	9.93	44.45	25.69	9.96	14.36	11.51	75.7	12.96	22.66	21.55	83.64	111.51	90.47	13.35	43.19	44.8	11.82	27.34
"1553347_s_at"	74.93	29.58	33.99	39.02	7.7	76.59	101.37	13.13	48.28	9.93	73.49	107.79	57.16	17.22	15.41	29.41	67.92	141.91	57.87
"1553348_a_at"	359.75	381.43	374.36	664.45	470.38	575.8	445.88	401.72	347.9	455.73	362.85	399.97	467.74	284.62	473.28	511.67	380.57	596.4	404.9
"1553349_at"	997.6	1361.91	1038.56	1074.73	1157.35	995.7	1371.6	1029.66	976.66	1034.45	1037.78	1057.57	1179.03	1317.53	2033.76	653.78	553.99	1190.79	1243.31
"1553350_at"	20.57	26.15	12.83	59.7	11.08	12.7	41	25.05	27.24	36.13	20.22	48.96	178.52	22.75	26.03	101.66	36.29	13.39	84.94
"1553351_at"	42	7.44	7.11	8.75	82.14	11.88	17.39	43.63	73.8	18.86	22.95	59.52	68.49	37.54	80.25	25.68	63.71	63.58	13.36
"1553352_x_at"	71.44	50.22	33.96	134.16	79.37	73.98	15.95	16.53	27.98	122.23	36.24	73.76	83.03	68.37	86.53	103.15	26.79	20.01	110.25
"1553354_a_at"	56.6	17.99	39.11	77.2	18.04	19.9	19.38	142.18	10.22	219.29	85.46	120.85	48.76	120.14	113.68	73.38	14.14	102.33	206.44
"1553355_at"	72.43	23.33	8.78	14.38	5.47	16.44	11.63	24.68	105.97	65.72	16.56	32.75	9.31	38.62	6.69	6.44	10.17	15.54	13.63
"1553356_at"	21.3	43.7	3.43	20.27	55.58	44.04	41.99	2.11	3.79	5.22	8.78	2.32	16.5	7.88	8.39	6.12	8.31	3.68	32.99
"1553357_at"	67.69	29.46	55.35	20.3	85.61	52.51	16.4	32.75	55.63	89.9	46.61	104.04	122.11	29.68	76.54	15.94	97.9	57.9	46.48
"1553359_at"	19.22	40.44	27.73	29.9	94.87	29.94	37.45	36.1	50.44	73.61	36.61	65.7	44.5	36.2	64.76	50.83	85.36	51.05	361.72
"1553361_x_at"	24.5	52.24	30.65	40.38	30.28	29.14	155.29	35.34	70.12	46.31	31.7	32.02	48.7	70.89	273.8	63.39	59.39	37.59	222.52
"1553362_at"	6.05	1.17	10.22	35.15	4.18	2.73	1.34	13.37	89.87	4.98	24.37	1.22	36.21	5.82	1.14	9.53	55	2.87	19.27
"1553363_at"	42.17	19.32	45.93	5.66	8.53	9.13	22.63	45.24	17	9.02	3.39	6.49	7.51	9.47	3.9	13.57	26.26	59.5	7.73
"1553364_at"	21.7	60.61	4.16	42.12	6.74	28.06	37.22	8.27	10.71	5.7	19.74	76.3	32.47	102.44	3.59	62.75	16.91	12.97	65.78
"1553365_at"	9.01	7.65	8.36	64.51	9.9	103.63	61.58	48.39	44.98	16.24	10.62	60.74	90.81	59.45	142.63	42.99	14.6	20.31	26.03
"1553366_s_at"	162.17	157.87	109.22	31.09	190.47	48.51	174.82	48.7	180.22	25.27	30.02	180.3	126.91	78.52	148.56	85.45	58.44	170.2	78.79
"1553367_a_at"	32.52	81.17	31.32	19.63	11.38	81.98	69.38	39.52	171.17	106.13	69.36	38.29	92.02	153.88	142.96	41.09	127.58	99.89	41.68
"1553369_at"	6.17	23.43	9.71	46.18	11.33	9.7	5.76	8.86	18.68	18.18	8.68	17.66	10.04	15.82	14.96	25.4	12.68	11.36	34.5
"1553371_at"	14.49	70.48	12.47	64.63	64.56	24.88	77.15	75.08	174.37	13.6	4.48	69.3	20.55	76.27	6.22	72.12	105.41	26.48	34.64
"1553372_at"	10.38	37.22	54.79	71.83	61.61	6.83	59.19	33.3	96.66	33.05	8.62	70.05	14.06	16.12	21.54	12.48	113.34	91.97	105.19
"1553373_at"	81.65	35.77	37.83	77.98	58.22	39.39	66.09	45.27	129.65	72.2	59.11	41.49	84.66	123.19	54.46	158.5	138.81	58.12	63.8
"1553374_at"	51.07	48.66	12.07	40.22	36.69	7.87	6.84	29.86	59.65	74.72	9.08	10.4	7.65	41.65	16.45	63.65	6.85	37.09	41.89
"1553375_at"	59.04	10.43	8.11	43.97	36.18	8.5	10.07	10.15	14.29	133.86	61.94	26.87	85.35	9.63	67.95	8.95	58.46	7.13	4.76
"1553376_a_at"	10.08	11.02	84.53	5.44	7.41	8.22	39.45	4.07	108.32	15.68	37.72	14.05	100.33	15.68	47.67	20.14	69.84	15.82	11.53
"1553378_a_at"	74.26	8.57	21.13	65.6	64.79	28.12	21.41	14.02	84.29	25.01	39.28	33.52	7.19	3.69	9.71	66.66	49.77	34.13	38.38
"1553380_at"	7.6	11.71	47.5	1.87	6.42	20.1	3.94	38.26	5.11	6.77	3.98	12.48	3.79	42.63	3.06	4.69	9.49	8.62	3.21
"1553383_at"	70.1	4.17	19.35	5.25	3.96	6.69	5.41	4.45	14.32	7.08	6.02	4.7	7.79	5.54	59.59	3.31	91.42	3.71	27.33
"1553385_at"	6.2	12.83	54.66	7.08	9.68	4.04	7.99	11.22	64.58	10.51	13.2	25.34	9.56	26.4	10.69	7.65	37.71	11.95	22.3
"1553386_at"	13.65	61.29	84.79	67.41	38.42	24.55	31.37	102.27	66.97	24.07	42.93	111.34	42.18	118.57	161.07	114.25	28.94	99.05	111.06
"1553387_at"	112.9	105.25	70.57	94.89	173.63	63.1	252.98	51.35	88.47	52.58	133.12	81.25	106.55	129.05	133.13	19.71	44.7	12.32	135.24
"1553388_at"	14.36	67.66	54.19	3.3	34.5	37.79	14.74	5.15	70.9	102.96	10.15	5.13	6.31	78.51	15.81	53.92	136.41	18.27	5.95
"1553389_at"	122.99	141.06	58.33	59.52	106.65	110.48	125	20.93	16.96	70.66	20.28	140.21	115.66	109.18	535.69	203.15	184.7	164.97	105.12
"1553390_at"	78.13	22.98	35.73	21.09	18.74	4.74	8.57	14.98	11.91	18.08	92.1	7.62	40.3	188.2	100.62	75.92	132.78	9.14	95.95
"1553391_at"	15.87	105.99	6.09	53.65	29.4	48.25	48.27	4.34	18.04	34.49	43.57	8.92	102.41	81.44	117.01	29.59	52.38	73.85	116.66
"1553392_at"	80.71	119.68	25.64	4.58	5.09	24.4	29.2	6.88	38.62	11.59	8.55	30.95	9.59	212.58	141.85	134.23	152.74	135.21	202.8
"1553394_a_at"	85.49	93.3	104.12	95.86	62.1	71.99	41.55	74.42	149.95	100.38	144.08	50.08	69.36	1068.61	219.33	94.78	102.62	290.04	291.42
"1553395_a_at"	152.19	78.53	167.79	64.23	182.56	43.45	231.09	158.89	203.12	180.72	226.04	168.87	179.1	264.47	145.89	237.61	355.77	122.05	223.53
"1553396_a_at"	67.89	247.55	186.41	99.46	46.34	286.29	8.42	202.16	201.47	297.06	114.43	249.18	183.37	24.86	128.01	653.68	430.8	288.29	242.76
"1553397_at"	189.79	290.61	135.25	196.37	212.78	243.92	164.2	246.83	199.24	214.15	205.3	250.6	221.13	35.44	183.42	173.2	293.19	232.28	269.01
"1553398_at"	15.23	13.32	13.67	67.67	55.64	57	33.1	48.71	12.05	21.34	5.28	46.23	77.33	62.68	6.18	14.4	15.49	6.78	55.5
"1553399_a_at"	164.91	179.96	293.93	274.51	237.77	237.28	175.61	239.56	253.77	376.03	282.56	263.25	110.59	478.84	388.23	268.14	260.58	304.88	305.74
"1553400_a_at"	207.18	278.8	181.22	204.27	229.33	215.67	150.67	199.59	254.07	273.7	252.41	236.79	167.94	592.19	772.19	236.4	300.69	542.39	509.44
"1553401_at"	8.51	24.15	67.48	19.78	50.91	7.27	67.81	44.54	28.91	71.32	58.32	18.39	44.09	54.2	119.94	51.71	128.93	105.29	19.07
"1553402_a_at"	57.11	63.01	114.36	101.54	16.61	66.86	72.91	35.94	12.33	54.72	125.29	55.86	13.82	31.64	45.1	58.2	21.61	54.62	4.46
"1553403_at"	9.1	25.69	10.17	11.84	11.63	8.64	11.32	8.55	48.29	18.46	9.2	10.63	6.03	25.45	4.43	18.89	7.49	22.51	14.35
"1553405_a_at"	106.14	122.44	67.66	5.12	18.85	37.85	7.76	28.95	10.95	14.08	10	14.18	11.27	133.22	65.69	161.96	125.26	10.84	33.69
"1553407_at"	136.51	360.55	205.37	206.73	305.46	262.76	287.61	188.28	266.35	256.28	210.02	252.35	179.79	446.63	613.38	376.23	274.35	464.05	447.51
"1553409_at"	2.88	9.28	2.51	10.02	2.69	48.13	7.79	35.55	40.74	5.25	87.63	24.2	5.16	3.12	6.14	3.11	14.79	35.64	10.54
"1553410_a_at"	4.48	7.88	9.39	10.51	24.93	5.57	4.22	13.81	80.81	10.45	7.72	3.53	16.38	23.74	14.45	40.59	6.65	14.07	21.9
"1553411_s_at"	302.54	139.89	218.85	787.4	425.17	515.79	89.98	97	206.56	171.39	102.43	90.37	123.07	77.68	116.85	40.64	45.9	58.32	46.71
"1553412_at"	25.72	106.33	15.08	11.17	10.09	58.91	7.51	5.22	59.4	38.83	91.11	44.65	11.23	390.33	103.14	19.39	101.72	137.57	128.61
"1553413_at"	14.05	15.72	42.4	18.06	25.74	13.56	13.63	5.23	15.81	8.57	15.66	21.04	14.19	6.95	124.37	206.62	16.66	77.85	59.58
"1553415_at"	87.83	11.2	8.01	4.43	24.86	43.42	8.17	7.86	27.2	4.98	2.61	36.18	2.13	67.94	5.13	5.31	7.53	13.17	1.57
"1553417_at"	51.21	55.71	10.54	49.46	44.4	22.47	73.27	110.65	100.56	90.74	52.49	96.53	54.67	110.69	106.42	96.06	128.35	89.14	68.72
"1553418_a_at"	67.2	55.18	5.46	13.83	9.21	132.4	54.16	14.68	49.28	49.67	14.89	7.12	4.93	57.19	75.33	10.38	24.13	126.53	4.72
"1553420_at"	31.79	12.42	31.2	2.16	8.6	8.65	6.12	12.73	15.11	2.84	9.66	8.19	43.66	79.81	8.26	5.33	68.45	5.3	60.23
"1553422_s_at"	74.51	251.4	264.85	121.8	200.39	141.87	176.56	76.94	207.23	142.17	81.75	85.09	175.73	144.57	140.42	113.4	20.73	152.01	66.34
"1553423_a_at"	29.35	40.46	46.79	68.54	66.84	79.03	35.83	46.92	65.14	74.47	46.44	8.47	75.32	20.59	748.71	100.92	2.9	223.11	282.88
"1553424_at"	4.67	6.84	40.44	4.92	4.01	39.46	23.02	3.77	10.56	55.63	7.42	13.98	6.11	83.31	34.29	58.63	10.44	9.99	60.91
"1553425_at"	70.98	72.88	148.72	144.01	98.59	22.86	96.02	109.51	271.2	212	163.65	93.01	154.22	150.01	129.01	127.01	143.67	202.89	185.96
"1553426_at"	39.28	59	31.92	3.61	33.47	62.84	44.39	25.54	129.88	88.36	61.9	43.55	27.55	92.9	15.62	51.67	147.73	12.44	99.35
"1553427_at"	50.79	14.63	14.26	65.32	8.29	18.14	27.84	10.94	28.64	28.97	7.47	28.41	19.19	33.31	7.96	17.63	27.97	22.75	12.82
"1553428_at"	2.69	8.14	54.42	20.31	36.17	7.01	4.65	44.17	111.35	70.58	56.33	55.02	60.22	7.05	28.32	79.79	98.91	102.57	58.02
"1553429_at"	52.33	83.53	49.76	12.28	21.56	96.36	34.5	54.87	18.93	192.81	19.1	10.28	9.72	31.53	115.99	84.1	107.06	50.84	50.17
"1553430_a_at"	109.21	81.19	20.87	80.12	77.76	145.88	18.43	54.27	127.83	224.6	48.27	12.24	85.81	131.79	19.7	64.77	31.89	86.4	18.34
"1553432_s_at"	37.71	21.14	42.44	29.01	13.87	5.97	39.83	34.47	11.43	15.16	60.18	52.16	56.72	158.55	54.36	125.6	32.22	116.13	44.18
"1553433_at"	13.61	109.77	100.95	2.68	51.89	95.83	38.66	21.64	47.32	57.35	66.79	18.33	5.72	165.78	37.79	52.53	8.39	70.86	86.51
"1553434_at"	23.22	106.9	62.02	6	36.01	60.81	10.79	36.77	100.83	7.25	13.59	24.47	50.61	68.49	10.34	76.44	14.88	20.88	9.08
"1553435_at"	79.21	27.79	67.54	88.04	101.37	115.05	62.8	28.29	79.88	45.54	18.02	30.07	73.46	158.05	92.54	21.29	132.27	16.59	18.02
"1553436_at"	74.11	41.68	7.56	67.73	5.03	13.72	87.78	5.8	26.09	17.75	80.65	75.97	40.61	10.35	56.03	14.52	11.96	94.63	13.52
"1553437_at"	103.87	76.23	82.22	23.21	36.17	86.03	11.12	42.12	279.05	68.68	65.62	109.38	91.36	85.23	137.36	140.62	166.64	168.23	130.83
"1553438_at"	168.57	191.61	110.17	137.31	86.46	117.27	138.98	77.12	271.89	159.02	182.28	123.35	126.3	17.07	39.65	29.02	34.14	154.9	83.73
"1553439_at"	82.42	106.42	42.25	66.24	72.71	49.84	62.72	61.16	71.25	129.68	74.49	134.48	93.14	56.05	121.96	76.46	138.42	96.96	88.44
"1553440_at"	4.94	6.2	40.76	26.36	4.98	1.95	3.7	30.53	68.84	65.82	1.64	18.49	40.22	18.45	37.27	29.29	51.86	2.4	29.91
"1553441_at"	1.79	4.07	1.84	0.49	1.73	1.05	19.17	1.87	4.45	3.25	1.72	7.5	1.33	2.97	3.22	2.09	15.02	0.66	14.2
"1553442_a_at"	79.28	60.42	6.89	2.48	14.06	13.63	12.57	17.76	16.16	45.34	113.16	17.84	29.2	74.8	7.97	5.12	12.51	21.17	17.22
"1553443_at"	42.32	22.16	19.86	88.5	2.96	39.08	93.74	36.75	32.56	72.88	45.5	11.01	66.74	27.82	13.76	29.42	51.35	4.47	12.35
"1553444_a_at"	31.68	158.13	110.91	46.26	23.33	23.9	30.91	16.64	37.26	49.5	13.93	36.56	35.36	134.11	242.16	62.12	28.04	138.73	65.27
"1553446_at"	16.69	25.61	12.01	23.18	8.02	8.73	68.37	51.88	36.3	25.31	86.79	67.58	30.5	16.18	8.37	38.05	6.48	15.12	50.48
"1553447_at"	172.44	562.45	115.35	324.38	266.47	253.48	57.07	56.74	91.5	13.71	40.07	12.87	44.76	120.03	26.57	71.21	12.3	56.4	37.33
"1553448_at"	3.65	7.49	3.95	11.21	23.58	2.68	6.06	5.91	7.91	7.62	9.43	3.86	3.93	5.58	6.07	8.88	4.07	3.48	7.03
"1553449_at"	20.18	89.84	3.73	3.79	7.12	42.29	29.86	14.89	12.43	8.18	6.11	9.8	3.58	121.05	56.16	4.89	5.98	4.93	63.65
"1553450_s_at"	18.32	112.87	11.02	54.76	102.19	88.18	34.81	53.82	15.31	9.53	70.92	7.36	31.63	120.46	61.61	21.03	86.12	21.09	34.89
"1553451_at"	6.15	4.25	3.04	4.98	26.87	8	10.45	6.43	11.27	26.92	5	6.13	66.08	34.68	7.43	14.58	10.32	5.62	4.97
"1553452_at"	74.52	95.11	31.83	38.93	43.72	44.02	29.1	30.31	141.44	141.63	69.46	25.27	98.78	86.1	84.9	503.39	127.66	170.9	123.77
"1553453_at"	97.16	79.67	80.85	27.81	66.58	127.75	185.91	120.39	158.37	105.79	102.44	15.02	160.72	101.12	186.65	162.41	168.06	120.11	87.45
"1553454_at"	15.79	3.56	5.94	32.36	2.33	8.95	21.47	7.75	6	22.59	23.23	4.04	39.43	74.64	14.2	8.06	68.9	9.43	11.05
"1553456_at"	33.89	92.48	60.26	19.3	10.66	37.5	13.81	21.56	29.06	148.11	100.3	7.09	36.8	64.25	55.28	37.56	36.88	44.63	25.3
"1553457_at"	12.71	10.53	10.06	7.14	8.62	7.85	8.62	13.49	10.63	13.41	10.37	8.71	8.76	25.67	11.13	21.02	15.24	18.78	12.73
"1553458_at"	63.39	17.08	84.68	38.8	105.5	24.05	86.95	97.55	286.06	122.94	166.29	38.99	84.24	108.25	111.25	60.72	144.94	60.89	184.17
"1553459_at"	4.91	11.74	4.97	5.9	14.26	10.5	20.05	10.3	8.82	15.49	6.42	7.45	6.07	148.29	73.95	12.94	10.4	120.52	30.49
"1553460_at"	5.18	15.87	7.8	7.29	5.71	38.16	18.37	5.78	17.01	21.59	7.55	12.07	7.25	10.02	4.53	15.84	8.04	9.48	26.51
"1553461_at"	19.29	50.9	25.64	13.52	35	38.05	35.51	13.63	54.09	39.61	54.52	50.18	54.32	115.41	23.18	75.57	86.72	58.5	14.51
"1553462_at"	40.64	78.99	10.17	37.86	28.43	41.31	25.5	26.9	106.98	38.47	33.52	3.56	9.19	72.94	12.06	38.93	61.19	80.15	24.99
"1553464_at"	31.59	22.58	13.95	29.07	20.68	39.72	129.47	113.11	51.29	142.53	28.77	51.68	203.48	77.66	12.18	11.37	25.74	30.72	90.11
"1553465_a_at"	5.8	31.12	7.13	19.8	6.39	8.84	15.34	15.03	9.22	5.45	3.71	5.13	3.86	41.6	11.04	9.53	10.53	8.72	42.55
"1553466_at"	94.48	148.94	64.6	39.1	51.77	78.08	138.77	96	166.56	70.97	65.88	112.13	108.92	5.01	127.29	65.31	107.04	97.93	120.34
"1553467_at"	38.9	4.67	11.76	9.1	8.91	77.7	15.42	46.35	68.57	79.43	17.33	7.64	10.36	144.4	11.66	4.85	30.32	67.68	89.3
"1553468_at"	35.01	80.51	2.31	6.78	50.29	66.04	9.31	12.96	51.64	35.83	31.58	11.5	70.7	53.47	83.17	7.39	22.09	75.02	8.08
"1553470_at"	38.32	82.59	13.92	8.3	13.15	11.53	4.88	2.94	78.61	9.38	4.18	6.65	3.52	4.4	12.23	16.36	33.49	64.09	4.06
"1553471_at"	21.89	12.73	46.08	7.72	56.42	9.63	48.79	26.83	84.67	66.07	37.38	78.92	82.02	11.34	60.86	44.38	48.45	83.1	90.04
"1553472_at"	43	13.06	8.73	71.58	45.3	15.71	41.12	71.37	140.32	96.87	75.24	8.68	65.55	124.22	87.4	64.45	22.95	109.35	38.65
"1553474_at"	151.64	82.02	103.19	73.21	83.31	77.23	134.3	53.14	55.46	88.99	32.07	125.27	63.22	76.43	3.59	100.37	84.1	16.72	42.34
"1553475_at"	4.57	26.93	5.88	5.72	11.55	12.52	13.35	6.58	14.03	5.91	22.13	9.16	9.42	16.2	50.94	16.22	19.3	10.8	13.72
"1553478_at"	106.87	30.8	56.4	33.31	44.74	14.86	25.01	11.71	58.96	52.27	42.33	109.07	61.95	153.7	49.36	45.25	16.9	160.59	117.16
"1553479_at"	43.92	26.64	13.3	27.12	38.24	27.38	55.72	8.45	30.88	37.84	62.69	69.45	82.32	605.48	252.76	38.52	116.87	137.21	269.65
"1553482_at"	2.57	4.78	10.06	5.29	4.48	7.26	3.61	3.59	6.44	24.61	17.39	7.65	5.45	19.15	11.48	10.24	15.92	3.66	4.41
"1553483_at"	37.05	16.51	11.3	13.97	16.05	18.98	25.39	15.25	21.56	34.89	9.18	13.82	57.8	15.32	19.63	19.01	31.45	73.37	134.42
"1553484_at"	1.86	35.03	9.39	5.19	43.02	18.67	9.63	4.79	17.24	37.01	15.55	2.64	39.68	9.47	48.8	53.31	105.86	112.4	45.68
"1553485_at"	13.34	94.5	93.21	60.15	5.61	53.01	68.81	68.73	78.06	174.77	111.92	58.09	79.93	80.4	121.47	4.44	110.97	143.73	112.25
"1553486_a_at"	58.64	54.61	24.69	32.94	9.35	6.41	10.25	5.1	60.53	11.31	57.88	47.36	11.27	11.88	60.92	13.36	27.2	79.72	21.29
"1553488_at"	5.8	7.34	25.37	8.46	9.83	6.6	4.19	10.59	22.9	14.13	7.94	8.5	21.37	67.35	8.69	31.1	15.54	7.88	13.2
"1553489_a_at"	32.14	19.79	15.36	10.53	4.58	4.71	11.59	14.08	15.73	27.45	14.11	12.27	11.63	5.67	11.98	4.26	17.59	4.97	6.12
"1553491_at"	128.27	9.04	58.94	72.96	87.36	58.86	99.49	63.49	104.11	86.31	82.67	77.19	103.97	91.38	116.12	127.99	46.28	195.28	120.1
"1553492_a_at"	13.54	56.51	48.85	44.83	20.48	75.16	15.93	48.01	45.91	18.16	6.75	41.21	45.26	19.13	8.21	7.55	32.32	56.52	26.56
"1553493_a_at"	84.86	153.69	114.07	54.45	56.33	110.11	108.92	81.13	232.51	114.76	122.93	83.34	75.05	125.1	193.94	151.45	125.92	23.79	99.4
"1553494_at"	3.91	18.75	21.89	21.04	8.93	18.55	57.86	49.83	5.89	37.48	4.26	6.89	7.33	12.97	89.3	27.86	2.68	33.23	17.4
"1553497_at"	8.64	7.64	3.72	8.72	5.9	5.87	7.58	5.99	5.94	14.13	3.22	4.24	15.09	11.96	13.39	7.35	18.87	11.42	60.34
"1553498_at"	75.42	91.23	32.67	30.85	47.71	84.8	78.48	100.02	159.04	81.33	67.71	72.49	33.22	19.78	106.65	18.13	96.64	66	47.69
"1553499_s_at"	88.85	34.27	235.53	26.74	129.52	98.82	109.73	137.35	302.29	190.88	175.62	153.82	114.66	177.63	190.85	249.69	207.25	163.12	227.11
"1553500_at"	91.49	20.33	257.86	9.16	61.76	87.57	40.28	35.51	14.63	16.76	19.76	31.74	10.78	10.34	59.9	8.16	11.87	33.51	17.08
"1553502_a_at"	19.33	79.13	12.75	38.37	33.99	8.08	79.84	52.66	8.3	52.01	6.92	58.22	3.78	119.38	96.18	17.64	30.14	70.12	37.08
"1553504_at"	7.59	36.05	39.49	40.85	38.03	25.57	6.75	45.45	80.5	40	32.49	34.67	33.6	99.24	14.08	103.27	62.62	54.51	38.76
"1553505_at"	19.16	9.52	6.91	64.85	10.16	28.56	17.6	77.51	159.27	115.08	66.46	34.31	99.22	13.78	59.12	44.31	86.89	8.7	11.88
"1553506_at"	10.82	56.41	33.9	36.17	61.8	3.31	33.17	62.56	158.79	79.51	57.5	31.51	49.66	16.01	6.59	87.06	46.27	68.67	29.14
"1553507_a_at"	99.66	144.29	110.37	133.2	82.66	86.16	79.44	100.06	212.04	132.65	99.61	119.45	110.6	147.64	112.15	112.18	168.11	102.31	138.47
"1553508_at"	51.24	27.57	53.49	35.63	32.48	3.93	55.03	58.33	101.98	16.59	60.15	23.21	32.2	127.43	128.08	48.27	140.82	91.89	82.93
"1553510_s_at"	349.95	203.49	251.82	480.29	416.11	473.53	423.38	394.75	234.55	452.58	383.94	476.61	371.08	274.45	275.92	380.96	711.59	467.76	424.25
"1553511_at"	185.04	49.75	153.82	190.8	35.34	145.87	88.19	169.63	254.84	122.63	148.74	170.84	186.51	403.97	39.66	82.23	164.78	147.32	39.47
"1553512_at"	7.54	83.43	11.76	17.54	10.69	11.73	11.88	8.6	123.45	8.21	62.74	23.27	44.91	65.34	14.12	17.64	16.55	43.96	10.83
"1553513_at"	30.78	86.13	3.63	10.44	33.98	48.03	34.54	17.97	68.34	16.24	36.09	66.66	12.84	48.89	2.27	21.96	137.26	32.25	78.75
"1553514_a_at"	107.9	102.77	61.04	54.23	66.37	44.41	96.55	89.26	86.38	102.23	34.35	58.44	150.72	47.33	22.26	84.52	75.87	79.91	59.71
"1553515_at"	14.28	30.51	16.28	8.43	25.85	8.89	16.78	10.1	13.81	15.03	37.23	20.37	66.45	29.37	11.02	89.67	64.3	38.08	19.83
"1553517_at"	18.5	8.05	75.04	11.54	5.78	16.01	16.63	17.53	29.81	11.83	20.8	15.66	46.72	22.07	37.06	12.43	12.91	19.14	11.29
"1553518_at"	18.16	38	13.73	40.29	15.42	38.54	35.77	31.91	102.57	37.33	19.66	15.24	28.13	16.63	10.47	14.27	73.89	74.82	93.11
"1553519_at"	9.61	11.8	2.05	36.11	49.42	23.93	22.78	20.25	16.22	7.65	4.34	42.87	40.65	10.46	1.84	98.22	6.75	15.96	5.11
"1553521_at"	47.34	56.54	46.86	4.28	8.64	66.08	33.51	46.59	55.06	17.55	74.74	14.39	32.17	35.08	14.35	34.63	14.8	6.5	30.62
"1553523_at"	25.3	38.11	32.81	44.41	11.42	10.84	125.28	49.93	68.79	7.99	13.02	12.76	9.96	90.56	5.37	33.29	18.46	4.02	49.72
"1553524_at"	48.46	21.04	5.85	14.82	7.96	6.16	51.34	41.63	3.52	38.12	24.72	7.71	31.09	11.96	80.57	27.99	7.65	39.85	41.79
"1553525_at"	11.96	144.44	84.67	80.09	52.29	15.87	80.16	117.4	13.67	27.51	33.01	10.6	32.51	121.32	106.06	87.95	100.3	162.49	10.67
"1553526_at"	69.35	182.3	12.07	53.49	4.45	115.44	159.78	107.24	172.46	152.97	23.69	95.31	39.89	102.33	14	193.24	154.41	139.6	31.15
"1553527_at"	102.25	138.57	75.05	507.31	242.25	202.44	106.63	198.38	42.51	137.29	123.34	128.71	110.32	61.7	69.26	78.1	176.36	126.92	17.21
"1553528_a_at"	218.18	258.09	239.16	183.85	196.03	251.83	190.58	178.3	173.64	250.97	227.07	147.41	156.79	429.53	321.68	183.63	96.79	351.47	272.86
"1553529_at"	66.52	7.46	3.84	46.77	15.14	12.49	63.29	33.93	7.59	79.9	23.93	16.22	57.96	24.64	86.06	46.27	69.33	145.82	11.17
"1553530_a_at"	4062.45	1876.54	5332.09	4140.76	4328.32	4099.41	3225.69	5007.64	1461.04	3935.28	4222.75	3993.32	4187.82	1905.17	2758.51	2591.13	2284.67	2406.93	2363.43
"1553531_at"	55.95	11.17	45.06	7.53	18.72	81.3	9.6	8.67	33.29	20.18	29.29	55.28	9.34	13.1	13.68	57.32	90.39	10.55	9.18
"1553532_a_at"	18.25	25.46	52.82	15.79	15.31	54.28	21.03	13.95	27.38	36.39	13.53	18.36	20.7	17.64	58.18	20.77	26.34	80.03	19.21
"1553533_at"	58.97	147.76	42.04	97.79	73.41	93.44	137.71	125.84	183.22	182.18	159.59	92.95	112.93	165.02	243.3	154.33	190.86	151.09	179.14
"1553534_at"	20.85	134.08	28.72	57.19	42.9	18.03	84.25	84.34	81	65.13	93.06	53.53	103.67	54.31	37.09	105.98	181.44	37.26	83.96
"1553535_a_at"	260.17	372.01	153.64	557.54	322.98	387.34	294.41	355.8	446.39	597.59	319.8	378.32	345.3	264.13	635.02	627.74	594.15	502.66	553.49
"1553536_at"	41.88	8.8	53.93	84.23	65.75	69.4	126.93	77.84	76.26	98.61	48.58	69.06	125.28	66.58	42.41	36.58	103.8	35.79	83.4
"1553537_at"	7.05	20.03	5.03	6.99	11.11	7.92	11.09	9.72	8.02	15.95	9.94	5.17	21.98	9.14	4.58	5	7.6	5.61	5.74
"1553538_s_at"	54541.77	83501.89	62726.96	44344.32	46519.04	53015.34	48358.06	51649.04	100732.38	53826.98	52202.73	53684.46	49248.04	59939.4	68570.18	61448.31	79989.12	68446.13	56618.21
"1553539_at"	42.4	12.76	7.18	21.81	15.9	18.46	19.73	15.64	13.67	16.81	36.53	21.1	18.07	18.04	19.17	19.18	13.23	101.2	13.78
"1553540_a_at"	142.76	118.42	45.3	52.23	162.73	199.37	149.3	72.4	243.63	151.39	103.26	136.8	133.14	171.4	304.61	194.57	299.25	279.53	268.13
"1553541_at"	46.43	16.55	46.28	20.08	12.04	70.59	65.7	8.88	11.62	50.9	26.08	46.49	56.42	6.01	26.2	62.29	15.9	33.87	14.98
"1553542_at"	163.23	285.85	180.97	325.56	184.14	263.64	210.85	205.36	338.46	295.21	243.76	270.7	318.12	202.21	206.17	270.23	165.99	250.63	227.38
"1553544_at"	11.37	10.72	19.44	112.68	45.99	17.83	18.35	50.26	100.95	20.25	84.42	54.02	17.31	51.28	23.76	24.74	183.47	22.13	77.57
"1553545_at"	11.06	26.78	11.44	107.91	74.16	112.93	38.11	20.94	20.53	298.88	86.77	78.1	142.46	7.25	14.94	6.75	11.49	10.68	9.16
"1553546_at"	13.42	28.86	2.33	11.67	2.73	26.65	7.19	29.94	12.3	9.27	4.96	3.05	2.62	1.8	2.86	4.74	2.63	2.31	3.69
"1553547_at"	21.55	26.46	35.39	27.14	84.32	40.48	29.49	61.35	41.95	54.11	25.81	31.8	58.13	127.53	70.47	96.18	96.76	118.66	76.87
"1553549_at"	33.09	61.87	12.43	69.26	45.74	11.96	49.37	30.33	24.91	28.6	74.38	9.71	44.96	38.87	89.36	40.36	94.3	6.94	28.59
"1553550_at"	6.19	18.03	12.54	43.08	13.07	15.28	6.02	3.25	20.09	106.4	12.11	13.66	64.07	49.9	104.84	28.76	4.55	17.3	27.52
"1553551_s_at"	47581.38	62814.54	52703.68	39383.77	43424.92	48086.98	28516.12	42868.05	91448.96	40070.81	42235.7	45551.41	36089.43	57729.9	63866.35	54265.15	69733.22	61933.75	49090.4
"1553552_at"	83.66	8.07	7.59	8.95	13.02	18.29	5.09	9.43	18.39	34.5	11.31	38.26	8.7	23.84	21.96	44.59	26.16	13.11	11.92
"1553553_at"	59.33	112.24	57.77	8.4	52.16	87.8	41.7	28.99	193.62	48.29	65.24	26.76	105.19	27.12	116.25	90.22	24.63	10.17	89.5
"1553555_at"	182.22	90.53	164.02	65.56	148.15	126.06	25.89	39	37.2	36.05	23.19	23.49	186.43	66.43	128.54	27.55	54.17	103.91	199.93
"1553556_at"	5.22	69.2	28.04	49.54	59.79	8.11	92.1	35.03	59.83	46.13	40.87	36.96	3.45	17.67	66.86	29.19	24.29	94.6	57.38
"1553558_at"	32.31	35.15	12.24	33.94	53.91	44.32	8.44	13.88	11.08	7.21	51.85	5.75	64.16	23.67	73.78	9.33	16.06	28.67	54.79
"1553559_at"	11.42	9.99	81.6	51.28	9.15	10.66	26.8	41.33	20.92	12.03	39.44	42.17	88.32	29.59	69.2	28.94	31.67	22.52	86.91
"1553560_at"	8.79	6.52	21.98	16.33	21.75	7.48	29.16	23.85	9.58	39.48	11.82	29.34	3.84	122.06	89.38	11.01	11.84	9.95	9.47
"1553561_at"	63.79	81.32	39.28	41.98	19.12	51.42	25.93	54.96	78.4	36.63	70.85	31.64	39.81	120.93	38.36	58.83	98.19	113.09	46.69
"1553562_at"	77.13	138.93	78.2	72.43	78.62	19.22	70.28	71.75	48.91	58.5	53.92	61.24	52.92	104.73	80.44	36.23	223.72	81.67	81.09
"1553564_at"	102.13	107.97	77.81	126.7	84.34	155.61	126.1	147.06	124.85	311.77	114.15	149.14	180.2	229.99	116.66	42.49	27.93	167.66	162.06
"1553565_s_at"	12.21	18.14	80.7	72.6	37.8	37.71	58.16	56.31	19.16	133.05	74.16	54.88	131.07	16.68	6.25	6.59	15.3	10.7	30.44
"1553566_at"	85.15	57.97	56.56	45.73	86.12	53.57	76.47	32.39	85.31	31.54	71.14	89.69	81.39	105.62	14.45	12.97	25.38	14.2	52.63
"1553567_s_at"	42362.85	58710.76	49348.63	36609.76	39885.55	42516.01	37670.79	40988.84	83105.38	40559.45	39392.32	43144.42	39806.12	54739.27	56205.78	53117	64180.12	51046.42	44181
"1553568_a_at"	166.2	129.19	173.56	138.3	140.58	120.09	199.58	129.39	30.89	82.76	205.36	123.11	159.35	163.97	45.92	342.03	253.86	235.93	212.59
"1553569_at"	49902.13	67131.89	61080.61	43743.51	49571.63	55477.12	50118.1	47914.97	101122.64	54488.21	46539.85	54087.71	53675.06	54986.54	64936.93	59602.37	82690.51	70698.26	57072.29
"1553570_x_at"	54764.06	75713.51	62611.55	43973.79	49180.39	55093.3	49808.09	49482.43	100908.47	56539.48	50427.25	55111.75	53303.8	68075.73	67690.07	62138.21	81531.62	71915.93	59146.59
"1553572_a_at"	9.67	67.54	113.72	10.8	27.68	37.03	28.23	111.41	40.89	52.91	109.48	64.91	129.2	27.82	58.48	24.88	37.98	11.47	34.63
"1553573_s_at"	11.04	17.29	34.2	11.13	3.11	5.85	10.68	9.29	15.43	15.43	35.65	4.65	15.05	13.1	10.59	13.11	4.59	11.52	21.96
"1553574_at"	45.14	74.61	43.19	29.46	25.97	74.02	54.44	105.68	84.56	43.44	35.94	41.86	40.97	3.57	54.46	48.15	7.8	80.59	62.34
"1553575_at"	537.99	511.67	822.27	663.02	756.82	712.95	1020.37	474.59	1370.97	690.54	823.24	1005.08	962.85	522.84	809.75	376	447.77	853.35	517.67
"1553579_a_at"	43.8	22.61	2.98	37.87	4.39	5.75	6.06	1.35	11.61	8.27	43.03	19.57	44.5	58.18	34.97	4.29	5.68	54.49	23.8
"1553581_s_at"	1111.57	1144.15	1558.25	902.47	1185.14	1177.01	1305.42	1396.48	1974.84	1035.85	1212.77	1341.45	1127.77	1101.42	1533.63	916.2	783.9	1112.74	1046.23
"1553582_a_at"	34.2	84.98	53.01	43.74	5.57	43.39	6.71	45.41	86.71	42.43	76.53	59.52	30.31	229.17	1208.18	136.58	63.19	313.77	386.95
"1553583_a_at"	134.31	87.73	92.96	188.56	92.9	101.02	15.11	121.87	193.05	179.94	82.18	81.68	125.23	123.88	132.39	136.56	222.57	167.99	132.29
"1553584_at"	12.71	23.55	13.13	108.83	11.22	48.77	20.64	9.37	19.93	23.25	21.22	14.47	10	41.08	12.14	22.12	11.96	10.9	18.61
"1553585_a_at"	56.13	6.51	25.59	26.01	75.21	16.83	60.02	35.76	87.11	56.63	64.99	70.26	4.71	52.69	59.74	97.81	81.48	59.88	77.25
"1553586_at"	36.58	53.3	25.66	63.61	57.98	21.24	29.65	116.88	123.92	53.66	85.83	15.55	21.64	25.7	32.6	37.84	152.03	47.66	41.4
"1553587_a_at"	424.51	274.77	464.11	769.47	443.88	495.82	368.65	377.97	206.3	290.46	343.09	338.78	382.28	250.87	878.68	450.84	409.95	500.84	441.78
"1553588_at"	57368.39	77807.28	69866.65	49946.46	50027.22	57409.18	52752.86	54112.35	102963.07	53830.56	50705.59	59594.21	53561.27	83774.95	68126.09	67729.47	85720.24	71659.08	58082.12
"1553589_a_at"	450.38	249.56	438.87	234.47	289.38	338.47	1761.43	550.3	303.11	996.83	315.81	886.36	919.26	187.65	184.03	330.21	331.07	220.87	183.82
"1553590_at"	65.11	20.11	15.4	14.02	9.38	54.33	14.5	66.55	37.6	21.96	11.63	11	26.43	29.86	20.73	17.03	35.53	104.05	24.53
"1553591_at"	23.18	109.22	9.79	26.02	18.81	9.89	13.9	13.18	10.14	112.68	16.6	7.55	17.69	8.24	13.94	29.15	17.09	35.69	9.65
"1553592_x_at"	24.26	17.36	65.29	5.54	5.47	10.27	99.06	10.55	21.56	18.07	39.43	33.77	19.66	26.09	33.25	44.56	75.79	46.37	87.64
"1553593_a_at"	10.37	25.76	5.13	11.74	79.57	14.39	18.08	43.71	98.5	9.57	4.82	5.05	13.22	614.95	9.1	5.84	44.92	198.37	226.5
"1553594_a_at"	284.44	293.31	248.58	161.39	150.2	295.93	311.44	264.67	466.39	369.09	361.16	223.07	263.89	200.55	202.76	283.46	523.48	178.8	281.05
"1553599_a_at"	62.98	93.93	116.52	85.66	117.29	95.45	86.89	22.28	48	118.47	20.43	39.42	35.99	106.89	37.71	188.43	217.95	157.97	145.27
"1553600_at"	23.85	19.25	83.67	14.96	19.63	35.61	6.54	59.84	54.24	98.63	83.98	80.82	33.33	270.51	194.26	39.99	98.62	135.01	40.44
"1553601_a_at"	42.57	68.89	36.71	6.33	40.54	4.73	10.19	34.2	163.33	73.04	4.86	7.45	2.69	232.8	80.74	7	8.09	91.53	112.26
"1553602_at"	91.21	234.92	133.11	119.99	130.85	134.67	137.53	66.57	183.05	150.55	118.38	97.03	98.89	597.25	285.11	7447.81	1941.47	2174.6	2316.83
"1553603_s_at"	292.59	202.5	268.75	208.45	282.46	256.48	305.41	305.28	150.68	380.8	216.28	305.88	323.88	649.13	500.35	353.53	552.35	569.55	574.83
"1553604_at"	8.92	15.64	46.65	0.59	1.96	14.06	9.31	2.35	47.81	3.85	14.58	18.63	1.12	43.88	210.3	37.76	4.4	105.54	71.23
"1553605_a_at"	1.05	0.97	1.44	4.49	9.09	23.87	30.38	1.36	7.3	4.8	31.49	15.75	12.84	27.96	533.47	89.03	60.49	165.09	116.83
"1553607_at"	7.25	3.42	30.02	2.3	3.57	25.04	30.25	3.52	55.04	48.39	45.02	35.38	10.64	6.79	26.01	14.79	7.32	2.24	24.59
"1553608_a_at"	36.35	46.19	3.83	12.96	3.98	40.95	34.62	7.38	17.79	57.79	7.28	32.05	15.97	9.3	15.68	18.56	8.99	9.43	35.01
"1553611_s_at"	66.22	196.97	126.95	38.24	61.39	74.93	113.71	114.67	98.7	184.21	221.68	97.86	116.2	227.81	178.04	152.42	265.63	201.16	140.57
"1553612_at"	246.19	242.55	212.62	123.18	159.8	198.95	185	147.95	262.89	181.47	155.94	170.6	195.78	242.11	258.98	259.16	215.92	186.73	308.41
"1553613_s_at"	586.84	234.45	587.47	95.7	263.88	274.04	203.14	737.72	802.13	389.14	374.48	518.14	374.54	64.36	197.94	145	123.52	162.25	230.3
"1553614_a_at"	10.48	82.2	49.48	137.5	36.11	98.75	71.12	148.45	149.73	74.96	188.66	42.75	117.53	68.27	3.75	4.47	18.57	9.98	42.98
"1553618_at"	6.23	142.13	93.43	6.77	8.82	21.26	11.5	58.86	6.66	7.32	57.48	5.16	65.42	24.77	9.09	29.06	17.82	8.45	9.54
"1553619_a_at"	55.37	77.2	74.07	40.55	4.85	76.21	13.02	22.82	126.59	119.17	16.82	9.32	8.46	12.04	80.06	32.82	150.37	52.36	8.78
"1553620_at"	4.64	21.26	7.21	2.09	3.66	5.25	9.39	3.47	15.41	5.39	6.59	5.81	18.03	9.4	3.47	3.49	6.11	2.79	9.83
"1553622_a_at"	2.53	3.45	38.01	32.68	56.05	1.87	7.82	4.87	8.03	5.26	15	20.17	4.91	6.1	15.88	361.23	974.92	263.99	274.46
"1553623_at"	61.7	70.82	33.99	37.68	56.25	36.56	66.41	32.33	11.04	79.91	21.3	7.18	52.07	50.5	11.53	79.78	23.71	85.28	43.87
"1553625_at"	53.75	65.61	72.55	40.57	110.47	45.08	88.62	61.56	156.84	74.52	117.75	68.85	56.36	3.46	103.12	85.69	4.1	2.28	32.52
"1553626_a_at"	99.38	69.42	49.49	46.23	105.92	37.37	63.16	39.58	42.55	117.88	34.78	58.54	87.17	73.34	89.26	78.28	25.09	38.74	47.36
"1553627_s_at"	57.71	152.9	113.66	80.01	109.33	135.6	195.64	37.72	187.02	22.89	52.56	95.37	110.13	7.44	262.17	106.31	119.31	145.8	85.85
"1553629_a_at"	6.6	21.05	10.05	8.48	9.37	9.25	11.59	10.38	17.42	17.29	16.3	11.75	20.59	8.14	9.24	15.64	17.13	6.18	15.74
"1553630_at"	76.12	15.32	181.65	34.75	124.41	69.68	193.88	63.73	13.06	11.63	10.82	11.33	118.54	44.57	7.94	66.48	70.36	8.92	109.44
"1553633_s_at"	31.83	49.06	56.45	63.78	87.77	35.71	69.6	85.85	166.19	95.97	105.31	134.85	61.49	38.88	134.21	94.71	47.77	24.83	43.49
"1553634_a_at"	8.67	164.14	128.92	32.04	52.19	59.18	73.77	47.35	122.69	146.36	66.32	75.27	88.77	180.47	203.35	156.66	46.9	141.87	143.66
"1553635_s_at"	9.21	10.88	73.07	4.03	106.7	52.13	7.27	66.38	98.43	61.03	5.42	57.82	7.69	28.64	4.84	18.24	8.31	55.48	11.14
"1553636_at"	7.96	7.78	3.83	7.87	4.04	1.92	5.51	5.36	13.63	5.15	7.88	2.7	8.04	26.19	3.52	12.52	5.47	9.84	12.26
"1553637_s_at"	77.51	58.76	89.94	62.62	80.32	48.17	102.64	13.74	71.86	203.43	121.79	68.69	69.63	64.15	9.51	115.37	39.16	104.74	46.33
"1553639_a_at"	218.01	242.81	240.69	96.92	152.22	268.5	163.21	174.84	151.19	21.34	98.95	108.14	73.92	325.77	302.22	158.64	16.82	159.79	248.71
"1553640_at"	29.1	112.7	27.55	11.77	102.66	35.36	68.66	76.5	224.99	21.8	38.4	50.54	116.57	204.22	131.3	42.74	75.58	127.98	147.98
"1553641_a_at"	53.53	23.07	18.86	41.5	23.63	48.83	49.83	35.21	96.74	56.02	91.19	30.92	16.39	101.81	23.51	103.93	29.98	53.33	24.33
"1553642_at"	35.44	43.74	12.05	41.99	70.95	108.41	89.52	36.69	212.5	92.78	182.07	51.3	36.46	131.04	24.5	34.89	57.43	106.4	32.25
"1553644_at"	69.37	152.96	29.91	90.75	22.5	15.44	93.63	69.17	137.38	144.61	80.62	94.86	172.86	119.99	155.98	148.12	154.35	268.17	148.92
"1553645_at"	38.27	11.18	6.47	16.54	5.42	26.27	35.07	7.07	35.03	87.87	18.5	64.34	36.67	30.47	5.13	40.53	50.87	68.55	24.13
"1553646_at"	101.23	60.46	62.94	117.27	51.9	77.01	125.31	89.01	95.26	102.15	126.41	64.54	66.68	171.9	1.27	41.37	103.8	72.92	83.38
"1553647_at"	174.09	250.47	111.36	414.25	261.39	223.98	294.78	304.02	289.65	225.98	252.21	196.34	266.18	221.28	145.02	179.26	263.62	200.82	223.82
"1553651_at"	3.42	7.46	3.82	16.13	7.43	2.61	14.22	71.13	34.47	3.45	4.02	28.74	15.52	100.05	3.04	5.38	4.8	7.11	46.7
"1553652_a_at"	62.8	33.08	27.14	48.22	5.95	67.6	4.36	37.55	2.96	37.89	3.84	64.44	10.52	98.08	9.79	72.05	96.87	59.74	68.11
"1553654_at"	60.58	87.64	8.48	9.49	1.86	36.55	10.67	4.37	7.23	3.54	14.48	3.31	21.96	72.21	11.08	2.82	51.29	6.89	64.18
"1553655_at"	28.73	114.93	15.98	24.34	7.83	37.55	41.86	2.23	61.49	48.32	124.9	41.32	5.86	78.53	49.39	37.51	59.82	70.74	11.46
"1553656_at"	71.94	82.51	19.85	106.81	28.44	15.53	110.23	28.6	48.71	31.81	117.34	29.1	35.02	179	20.64	22.42	34.82	18.08	20.07
"1553657_at"	67.03	117.5	88.35	88.69	83.34	63.81	113.48	65.97	165.03	187.09	85.37	49.76	123.31	242.62	182.17	167.42	171.19	102.21	111.92
"1553658_at"	77.13	67.03	91.85	55.39	27.55	44.15	12.76	37.76	155.96	140.38	61.36	19.86	86.8	133.62	81.1	9.77	96.3	6.76	14.39
"1553660_at"	36.28	12.25	8.74	16.49	41.01	18.93	48.44	19.72	119.51	90.05	4.49	37.09	23.28	59.79	54.65	86.5	15.29	89.41	12.61
"1553661_a_at"	28.92	52.45	43.81	49.24	24.2	8.28	54.42	12.69	121.42	60.38	27.41	98.46	19.07	70.74	54.91	47.16	46.25	129.55	118.23
"1553663_a_at"	25.64	22.56	22.81	24.64	47.25	16.62	22.67	18.7	77.22	33.68	23.51	11.61	16.26	176.19	47.93	26.21	26.64	58.13	22.96
"1553666_at"	30.05	56.57	97.59	39.71	96.22	47.14	42.44	108.58	129.14	108.22	84.04	46.15	67.06	194.67	150.73	171.64	152.23	83.52	189.34
"1553668_at"	207.63	157.75	328.31	298.78	213.35	280.3	331.52	256.71	164.92	349.6	264.07	300.4	363.69	218.93	221.64	436.57	510.45	290.79	265.66
"1553670_at"	80.16	17.63	42.63	52.96	95.22	58.26	22.11	75.99	31.72	71.58	88.44	73.46	10.91	242.09	150.57	81.8	101.19	86.39	76.85
"1553672_at"	119.77	135.03	133.71	202.02	163.66	108.61	112.81	83.57	225.48	150.4	111.43	173.41	115.25	150.85	304	213.43	12.18	150.5	134.92
"1553673_at"	6.23	100.44	3.46	91.03	80.33	93.42	69.67	33.76	53.97	8.4	69.86	54.91	48.32	17.61	37.3	23.09	96.67	73.08	15.48
"1553674_at"	10.41	103.13	37.73	65.25	48.84	31.89	49.67	31.36	95.8	71.46	104.34	42.02	52.14	83.26	56.51	26.4	28.48	90.74	56.36
"1553675_at"	22.78	19.1	43.55	58.24	32.21	126.36	6.84	28.56	15.36	32.56	67.67	15.11	4.26	75.93	51.76	117.8	56.66	154.3	116.73
"1553677_a_at"	1091.4	719.29	1728.04	904.57	923.41	981.32	1173.56	935.4	1033.22	877.56	1388.77	1092.26	1055.29	964.42	923.27	1605	1869.76	1266.23	1012.63
"1553678_a_at"	4490.31	2426.16	6043.06	5123.57	4636.26	4591.06	3722.2	5525.92	2032.48	3863.66	4184.89	4279.31	4383.83	2196.85	3511.94	3675.76	3677.79	2915.69	2985.92
"1553679_s_at"	192.16	114.43	141.01	245.09	138.97	154.86	139.11	154.23	58.58	83.42	137.68	164.5	133.69	26.14	142.33	145.38	225.48	153.53	145.14
"1553681_a_at"	167.83	152.84	269.72	133.96	224.01	164.37	210.56	211.42	249.77	252.56	307.18	220.27	195.93	147.66	128.49	278.12	279.43	194.2	274.97
"1553682_at"	9.68	109.17	22.07	45.86	67.35	16.9	44.85	50.53	8.59	66.2	45.02	31.56	39.97	6.69	82.53	42.9	8.25	40.88	59.47
"1553683_s_at"	162.14	76.02	94.44	145.68	132.79	93.43	55.16	159.01	168.22	131.31	93.16	77.62	139.52	12.64	68	98.83	101.61	213.32	118.85
"1553684_at"	241.41	166.6	154.38	102.24	149.64	115.69	103.07	114.36	189.54	227.24	88.14	116.7	199.8	205.12	326.14	195.4	156.32	250.26	302
"1553685_s_at"	400.87	378.44	408.63	605.07	394.42	415.07	465.12	370.27	241.33	495.54	405.07	372.91	352.1	359.55	347.04	308.15	254.85	335.8	410.36
"1553686_at"	68.59	53.67	47.18	117.12	10.79	63.58	73.27	40	30.26	106.65	54.47	25.02	86.33	104.53	218.23	17.44	130.57	98.58	65.34
"1553688_at"	63.18	192.83	49.19	83.05	158.66	35.04	79.09	28.67	177.95	29.36	103.93	73.33	40.02	183.92	153.69	48.37	24.34	130.29	172
"1553689_s_at"	365.78	307.95	253.15	336.64	327.99	417.63	431.84	307.32	230.42	263.35	315.39	269.56	347.58	367.48	321.42	417.8	348.09	322.26	362.08
"1553690_at"	79.95	63.57	131.64	83.37	75.08	83.57	138.13	121.07	128.9	85.17	220.4	108.88	115.22	182.07	201.81	80.21	148.25	215.56	238.34
"1553691_at"	83.02	34.35	14.7	171.27	96.63	105.13	175.41	147.55	41.51	249.76	193.47	163.75	164.92	41.06	19.06	4.28	50.17	26.66	2.91
"1553693_s_at"	716.24	929.72	684.06	832.03	842.48	826.78	1223.78	846.57	1233.15	1034.41	953.87	1061.66	748.22	500.88	676.4	498.3	489.84	398.85	551.24
"1553694_a_at"	749.87	646.91	625.02	1428.39	954.27	956.94	953.95	865.22	591.05	863.12	884	963.64	882.38	336.67	697.1	527.61	781.98	558.84	362.53
"1553695_a_at"	248.05	181.37	151.18	227.17	131.3	152.48	176.39	107.06	44.24	181.36	156.22	214.66	197.63	79.21	90.61	101.91	85.44	116.03	13.36
"1553696_s_at"	199.91	304.7	261.62	210.93	259.85	271.99	215.51	239.38	254.32	193.48	189.39	301.71	236.59	378.02	360.42	219.91	277.72	219.37	272.82
"1553697_at"	62.75	109.61	48.36	47	39.26	75.71	46.15	44.35	40.98	46.97	99.64	7.98	63.09	106.62	68.85	37.37	9.05	85.5	25.21
"1553698_a_at"	33.75	5.27	6.35	74.11	61.55	35.7	70.87	71.73	3.67	2.92	26.83	69.26	41.55	62.34	32.58	2.3	4.82	23.52	14.25
"1553701_a_at"	11.11	48.95	25.15	62.84	27.94	21.99	26.59	24.97	27.09	37.4	21.45	27.38	28.46	42	35.91	39.43	54.95	29.73	17.77
"1553702_at"	59.75	74.6	84.38	48.11	38.59	42.71	108.06	49.85	88.45	128.21	123.58	79.52	106.81	28.79	63.06	113.94	218.57	122.65	98.38
"1553703_at"	2121.22	2804.93	2656.83	1724.59	2186.92	2149	1842.81	1978.36	2790.9	1909.68	1907.05	1881.83	1778.71	4383.28	2519.93	2221.02	2271.4	3233.05	2995.88
"1553704_x_at"	2235.33	2782.56	2196	1326.24	1993.88	2027.37	1580.54	1435.82	2629.53	1956.82	1680.26	1449.06	1475.67	4223.2	2484.46	1952.71	1802.09	2599.61	2338.13
"1553705_a_at"	57.56	137.74	114.54	90.72	50.36	84.28	175.88	127.75	904.53	629.68	783.06	592.36	429.99	99.35	96.18	222.85	269.97	279.32	275.66
"1553706_at"	116.78	4.61	37.86	20.77	40.67	27.85	44.48	65.06	19.63	35.03	88.91	67.14	93.6	4.47	5.62	58.39	5.73	10.4	8.44
"1553708_at"	52.63	17.89	18.98	29.08	56.58	4.37	59.81	94.95	92.43	112.39	45.04	35.92	82.15	31.87	8.4	48.54	69.3	50.57	50.77
"1553709_a_at"	1121.91	816.98	1025.78	1133.21	1140.01	1014.67	977.1	911.42	897.8	1246.46	1250.45	1174.01	1144.04	1297.47	1605.86	663.19	452.31	929.97	875.35
"1553710_at"	101.8	166.64	140.66	108.6	111.33	94.38	96.87	76.07	94.07	94.82	91.49	92.7	104.55	131.56	129.29	139.7	69.25	46.6	94.9
"1553711_a_at"	155.69	162.48	186.88	153.31	187.49	205.95	200.06	102.44	153.33	190.06	204.65	193.52	195.52	140.88	257.27	184.55	152.25	160.32	194.15
"1553713_a_at"	15.27	84.19	65.1	41.21	14.83	19.18	19.44	156.6	131.85	32.31	46.33	54.29	19.93	1346.89	217.6	78.13	10.65	412.32	495.57
"1553715_s_at"	591.81	904.75	576.92	556.79	669.36	712.07	658.19	564.38	1068.07	881.03	547.26	598.65	591.61	1142	1616.94	1524.28	3722.11	1868.08	1879.47
"1553717_at"	62.79	81.81	139.62	55.64	64.55	89.95	88.64	73.42	27.09	41.63	17.02	66.75	55.56	204.25	151.27	105.82	41.78	187.82	112.07
"1553718_at"	857.33	872.3	1023.38	864.42	847.48	982.3	1121.73	1152	1471.13	1610.86	1223.41	1065.92	1162.39	1135.56	1122.37	928.08	1367.29	1137.75	1181.53
"1553719_s_at"	367.57	256.26	345.33	363.27	319.16	300.93	327.49	499.16	314.85	342.89	390.27	368.21	333.17	696.35	458.01	268.13	158.66	300.03	370.79
"1553720_a_at"	30.53	62.64	18.73	16.79	14.88	15.17	7.6	23.82	23.25	18.41	10.79	8.7	12.48	22.51	29.37	8.21	24.58	17.52	18.13
"1553721_at"	34.39	20.34	17.63	20.36	45.8	36.51	5.18	78.59	51.47	25.96	33.1	4.44	19.85	55.41	5.08	29.37	41.34	48.01	133.3
"1553722_s_at"	16.29	61.87	30.65	82.13	2.47	75.48	36.41	5.32	41.66	26.98	21.06	64.2	58.65	154.14	56.41	33.72	34.44	47.65	93.88
"1553723_at"	9.38	36.57	19.33	51.17	7.49	4.67	63.82	64.35	18.25	13.91	20.73	62.81	36.41	20.09	65.1	18.26	56.97	76.49	52.97
"1553725_s_at"	544.53	294.41	407.92	453.43	336.94	438.19	395.08	413.17	282.1	634.46	425.42	451.23	506.57	250.09	288.51	212.58	186.61	368.97	265.15
"1553726_s_at"	93.61	71.41	78.7	86.49	60.35	47.61	88.97	106.71	152.83	63.96	144.87	107.98	85.03	36.51	263.19	52.18	63.08	69.22	109.39
"1553727_at"	38.45	41.72	15.09	8.34	23.16	25.58	35.44	43.83	50.74	77.87	33.55	7.78	81.16	31.58	11.94	23.06	219.07	35.89	56.7
"1553728_at"	56.58	44.02	49.62	27.28	22.89	54	50.76	44.1	82.14	63.16	54.36	48.45	72.77	47.67	57.13	54.76	34.74	44.94	48.81
"1553729_s_at"	84.89	21.17	55.9	27.22	8.11	26.32	27.48	89.56	55.59	7.81	15.42	62.15	29.47	5.91	67.92	14.53	23.97	41.21	14.43
"1553730_x_at"	49.8	53.9	127.04	110.54	225.87	146.97	51.92	189.29	35.55	232.97	230.16	154.48	155.53	70.24	29.26	106.17	272.65	127.23	81.61
"1553732_s_at"	98.58	198.83	34.31	12.98	26.14	116.9	168.92	165.9	147.18	45.33	116.57	148.73	14.46	254.86	157.03	284.51	518.02	268.66	243.9
"1553734_at"	27.3	9.57	14.89	50.58	55.9	66.61	88.29	67.05	65.29	125.73	116.54	14.57	99.55	267.73	229.62	38.1	63.37	190.85	108.96
"1553736_at"	3.18	37.29	6.31	50.45	61.33	24.64	72.79	37.52	82.45	19.12	87.64	56.57	76.47	154.19	7.62	72.78	54.76	102.02	62.77
"1553739_at"	38.86	29.32	5.41	1.67	1.82	14.09	12.76	1.99	4.07	4.06	3.5	1.93	2.25	3.84	5.59	12.86	4.71	2.32	19.09
"1553740_a_at"	8.45	36.48	21.3	12.02	18.04	14.59	28.05	46.36	50.7	105.54	11.52	100.36	17.57	20.46	115.87	131.51	63.19	16.42	67.87
"1553741_at"	7.19	53.62	20.83	12.77	4.8	9.06	3.34	3.78	51.89	9.72	10.7	7.99	8.63	24.48	111.64	65.48	21.15	13.05	13.97
"1553743_at"	197.94	183.62	341.2	328.56	243.11	258.89	196.81	436	200.53	339.92	189.67	215.23	306.36	486.26	652.15	196.67	191.31	414.92	325.02
"1553746_a_at"	34.12	32.5	61.53	8.26	26.14	58.05	2.2	21.18	5.61	107.23	8.97	16.9	31.07	105.98	5.79	64.43	73.44	62.26	8.07
"1553747_at"	48.67	9.64	55.05	4.43	14.03	26.16	57.27	36.97	88.41	40.05	55.01	4.79	60.66	33.43	14.52	24.24	19.46	15.4	43.4
"1553749_at"	69.37	128.38	84.89	158.78	183.15	112.81	124.66	126.47	67.8	104.71	157.04	160.92	239.03	85.62	85.28	79.3	55.55	119.28	77.14
"1553750_a_at"	132.43	183.07	247.69	263.5	153.76	204.84	316.77	249.52	146.48	273.64	263.36	192.17	286.13	292.15	203.05	130.27	214.86	280.67	260.59
"1553752_at"	5.59	14.09	6.16	5.97	4.8	4.91	6.29	5.78	7.48	9.32	6.38	4.97	5.05	6.77	10.05	7.04	7.66	7.16	6.59
"1553755_at"	20.78	16.7	18.8	8.44	41.48	9.47	10.94	10.62	17.14	19.56	13.79	34.93	13.86	18.02	21.82	24.29	15.52	35.77	22.17
"1553756_at"	9.78	33.63	8.54	6.7	77.18	10.35	22.59	48.02	81.36	74.12	14.35	9.02	20.23	13.38	10.85	24.32	156.54	22.76	18.57
"1553757_at"	12.28	16.5	10.4	26.06	60.38	54.97	7.59	6.46	112.17	24.84	11.57	15.19	5.95	17.19	10.71	13.21	15.18	12.84	87.48
"1553759_at"	104.28	81.03	99.18	131.45	44.58	90.67	64.23	142.16	135.8	58.42	51.36	98.3	38.14	103.37	199.6	86.54	100.57	90.77	103.25
"1553761_at"	101.83	13.64	11.82	10.48	10.86	10.79	16.15	55.01	24.09	19.76	7.13	11.67	5.72	39.71	41.35	15.27	14.27	9.59	22.33
"1553764_a_at"	681.7	400.07	683.71	426.37	635.32	536.05	258.25	491.21	274	487.75	367.11	371.72	383.73	277.18	169.01	147.03	127.75	171.8	157.24
"1553765_a_at"	5.03	61	21.77	1.34	2.93	15.58	5.14	54.56	3.17	17.69	28.47	14.57	23.09	11.79	172.09	24.68	20.73	5.7	55.22
"1553768_a_at"	112.69	83.87	59.69	107.48	89.77	87.62	117.37	108.62	52.94	134.35	126.68	102.58	137.02	120.43	172.28	42.68	20.66	147.1	35.53
"1553769_at"	8.02	9.3	14.27	7.19	4.09	5.4	11.11	15.52	27.69	43.31	12.17	8.72	6.81	69.11	15.32	49.6	23.54	6.83	12.34
"1553770_a_at"	88.42	258.05	15.4	7.96	109.48	144.81	25.3	179.3	60.37	253.73	22.87	13.34	23.42	141.17	12.47	118.91	116.96	30.62	112.39
"1553772_at"	141.6	232.8	142.12	124.06	161.27	162	244.41	177.04	220.11	188.93	183.62	162.76	176.45	47.92	159.99	147.43	154.7	122.52	120.17
"1553775_at"	254.36	249.13	151.75	230.44	136.99	98.69	179.81	225.91	231.26	233.91	191.49	110.29	154.64	123.23	92.02	224.66	386.72	236.87	182.61
"1553776_at"	26.32	23.75	1.93	1.79	0.72	5.99	2.2	2.24	14.35	2.15	33.49	5.66	4.62	2.46	12.93	4.43	2.53	16.01	2.15
"1553778_at"	125.85	204.63	92.99	93.61	156.09	80.14	161.72	97.13	62.06	208.87	168.37	145.77	75.47	215.04	155.02	127.96	254.76	30.3	122.36
"1553780_at"	154.59	110.88	189.72	48.42	149.44	78.5	101.96	119.78	156.46	180.38	157.54	129.48	140.41	232.15	344.02	176.93	124.15	280.69	325.15
"1553781_at"	28.98	6.88	42.96	26.05	61.04	26.53	25.79	43.94	6.06	1.89	47.51	0.84	18.72	42.56	2.78	1.28	37.74	41.69	25.69
"1553785_at"	33.43	9.95	89.27	6.29	63.63	11.07	11.87	65.04	108.3	15.83	65.65	14.69	63.33	195.26	16.43	65.99	16.87	25.58	70.07
"1553787_at"	120.82	127.73	135.51	109.92	93.62	83.09	99.03	103.73	158.4	93.07	179.01	74.04	99.81	142.93	116.54	95.68	15.06	109.74	83.53
"1553789_a_at"	26.53	18.48	14.83	33.73	30.62	10.1	22.89	26.49	22.48	17.08	17.12	9.9	8.66	128.92	83.19	46.04	76.71	41.69	76.1
"1553792_at"	24.43	30.25	46.14	50.21	3.81	36.58	6.25	46.65	36.84	51.76	11.08	55.68	60.7	3.02	18.06	4.54	0.41	35.66	10.56
"1553793_a_at"	63.39	176.18	96.67	94.11	69.11	92.54	109.87	79.68	30.13	67.89	60.63	66.31	88.37	200.9	57.83	83.25	204.48	128.25	114.42
"1553794_at"	7.23	68.72	58.28	20.35	15.42	11.69	47.01	86.31	115.58	51.61	85.96	63.83	66.81	37.92	71.41	67.82	23.67	93.97	35.29
"1553796_at"	82.44	18.19	26.33	40.3	34.69	27.81	8.1	3.89	32.74	74.72	6.25	4.67	10.12	41.66	27.01	13.5	19.16	11.65	72.42
"1553797_a_at"	25.71	5.3	12.51	15.54	1.27	11.28	20.96	48.75	84.27	119.1	18.77	51.88	53.72	8.92	5.68	5.72	80.93	24.3	37.36
"1553798_a_at"	54.36	93.58	46.4	41.71	90.1	10.02	77.65	44.48	90.99	62.91	61.33	56.67	83.15	200.66	77.51	16.9	7.27	145.47	73.93
"1553799_at"	5.22	46.69	26.97	11.63	6.4	42.08	49.54	49.34	39.4	6.33	34.93	24.87	3.69	29.78	33.2	31.65	35.72	66.88	5
"1553801_a_at"	186.64	63.36	207.84	210.69	220.49	217.76	290.47	302.31	196.34	168.35	277.12	312.53	290.19	8.31	135.24	112.27	226.62	70.88	74.98
"1553802_a_at"	16.28	23.11	66.88	23.98	10.87	60.94	27.02	14.83	32.45	150.93	15.49	142.08	42.3	17.83	35.8	73.85	65	87.05	27.87
"1553803_at"	206.53	431.36	292.63	223.35	268.9	445.07	63.9	391.93	371.22	481.06	699.57	298.65	371.62	304.35	179.99	275.29	490.11	263.55	342.46
"1553804_a_at"	13.82	43.97	31.32	48.54	61.54	10.91	101.51	78.22	23.79	109.25	17.53	59.91	16.86	24.49	19.51	89.27	322.47	81.14	64.35
"1553805_at"	74.35	97.7	97.46	97.59	114.24	121.99	188.54	165.07	250.82	165.7	192.23	148.1	139.91	145.3	193.22	176.69	190.02	62.41	89.76
"1553808_a_at"	10.04	6.35	11.75	3.05	8.04	7.19	14.21	47.89	68.37	13.41	8.46	21.56	10.6	25.24	47.98	27.18	33.2	6.33	20.17
"1553809_a_at"	48.95	58.88	96.93	74.51	40.81	79.63	73.31	64.87	263.24	127.62	114.34	86.58	60.68	90.96	49.79	124.71	86.06	90.48	84.32
"1553810_a_at"	46.61	3.33	72.08	101.78	64.87	88.48	104.22	33.43	103.8	81.04	52.67	37.61	72.06	152.56	120.95	32.58	75.18	70.47	157.68
"1553811_at"	61.12	47.68	14.89	28.75	7.63	51.49	4.98	4.05	147.4	17.76	32.81	5.89	79.46	85.96	52.15	141.52	38.01	60.95	52.9
"1553812_at"	5.53	86.26	59.66	13.21	16.57	14.44	11.74	6.08	11.85	24.55	17.37	5.41	10.94	62.55	73.59	17.92	135.34	6.6	6.51
"1553813_s_at"	16.76	4.32	9.76	11.05	44.43	16.42	38.6	5.23	34.4	66.02	108.66	17.06	12.12	24.63	182.74	10.3	24.81	167.47	74.49
"1553815_a_at"	100.18	155.59	160.56	76.49	144.91	77.89	82.11	135.55	167.72	203.22	120.46	173.25	173.61	68.12	346.37	175.26	197.52	253.02	175.76
"1553817_at"	14.47	8.91	9.55	22.4	40.22	2.13	3.43	72.64	21.42	34.45	38.72	2.86	6.58	60.65	3.73	5.47	68.84	20.37	3.98
"1553818_x_at"	6.88	14.14	27.6	8.88	4.37	8.08	51.19	4.35	19.4	5.27	5.93	9.72	5.23	5.28	6.32	5.78	12.94	8.28	11.13
"1553821_at"	158.37	32.66	110.85	59.65	39.85	65.53	100.09	88.16	111.95	67.2	75.41	34.99	124.53	156.69	12.92	65.55	74.87	105.47	124.08
"1553822_at"	6.61	8.22	11.67	1.76	11.32	5.32	2.66	4.53	32.84	9.92	2.9	2.3	20.98	24.56	29.48	1.45	41.77	11.02	3.83
"1553823_a_at"	31.1	117.92	7.92	62.85	32.84	49.7	93.16	73.84	57.3	57.86	59.52	21.18	74.75	200.9	93.28	89.47	70.13	95.57	163.01
"1553826_a_at"	204.66	187.16	29.3	58.73	101.8	133.91	157.17	28.89	179.63	94.57	195.06	36.98	127.84	160.03	167.86	171.87	209.93	36.99	146.66
"1553828_at"	71.19	87.54	104.43	251.05	190.65	176.78	62.54	56.78	193.56	137.65	62.63	42.93	107.5	122.03	70.31	34.85	91.77	77.74	129.08
"1553829_at"	39.4	5.92	49.51	120.69	99.69	15.54	92.4	5.35	29.25	16.85	17.58	35.03	10.05	3.01	6.54	3.6	11.89	10.09	5.58
"1553830_s_at"	3.17	7.26	22.34	2.36	10.09	2.32	2.13	2.61	3.84	3.96	6.09	4.24	5.62	8.99	40.73	284.91	581.82	247.32	259.87
"1553831_at"	158.41	30.71	91.64	135.74	88.23	158.3	124.73	154.79	161.53	131.68	176.51	88.52	104.98	26.17	57.1	162.54	120.42	119.57	76.57
"1553832_at"	41.05	33.19	105.69	15.56	41.56	56.18	111.76	67.81	50.44	85.7	103.36	94.23	37.57	25.69	132.75	144.08	128.43	66.31	52.87
"1553834_at"	52.88	6.75	32.92	44.68	58.27	1.39	41.91	18.34	36.59	73.08	38.05	22.08	27.49	24.7	39.36	25.69	43.92	31.46	12.56
"1553835_a_at"	4.12	8.09	1.68	1.86	12.69	26.4	4.52	3.37	11.8	7.33	5.45	12.54	2.67	4.39	35.14	39.87	11.26	20.12	6.98
"1553837_at"	9.08	18.25	8.44	8.69	4.98	6.93	6.42	8.98	11.15	11.41	8.93	8.83	8.75	10	13.21	24.82	26.59	8.82	12.17
"1553838_at"	11.84	45.42	3.7	13.25	2.45	24.49	8.88	22.67	18.68	29.01	10.25	9.61	5.9	4.43	3.8	10.97	9.25	88.35	11.38
"1553839_at"	27.6	24.59	19.5	30.59	117.32	84.11	81.12	79.74	136.22	200.13	20.58	143.67	91.93	50.54	65.89	71.24	349.46	69.66	72.38
"1553840_a_at"	72.82	35.67	101.31	84.13	21.84	73.34	92.87	86.58	140.74	199.11	26.05	17.17	74.04	188.31	133	84.86	170.75	95.29	55.44
"1553842_at"	63.44	136.62	3.74	13.63	5.65	6.28	30.04	37.64	73.33	27.89	5.28	35.39	78.92	17.17	83.66	23.62	107.7	10.58	5.16
"1553843_at"	24.42	21.33	76.44	35.39	13.2	22.71	38.87	37.31	134.64	29.55	155.24	48.68	94.53	32.85	21.36	21.36	16.6	13.87	17.1
"1553844_a_at"	11.65	9.42	47.35	7.05	9.99	19.11	9.49	50.17	11.63	11.05	15.66	16.43	19.22	28.88	11.45	10.4	7.75	8.18	86.98
"1553845_x_at"	185.52	251.21	69.32	163.23	173.97	134.51	69.61	63.18	184.31	181.5	272.13	150.79	81.64	371.8	150.45	231.35	110.98	149.29	267.21
"1553846_at"	14.82	23.51	35.75	17.57	7.75	7.79	8.54	24.09	51.11	13.58	16.49	12.6	17.59	10.42	44.04	8.15	11.16	9.34	10.01
"1553847_a_at"	46.37	88.47	63.63	8.7	28.31	20.38	26.29	99.84	26.08	76.82	116.15	15.08	69.03	162.41	109.76	108.19	128.15	34.69	39.59
"1553849_at"	29.77	37.85	6.84	30.83	40.56	7.18	7.62	65.5	108.2	24.26	35.36	53.13	55.89	10.14	8.33	34.38	58.91	89.14	51.87
"1553850_at"	77.39	80.52	42.84	21.03	13.02	7.47	31.43	18.37	18.45	83.15	35.41	22.41	10.42	65.87	103.1	7.31	63.41	124.14	40.02
"1553851_at"	23.79	8.62	2.18	13.06	13.73	2.12	3.9	4.03	2.97	8.33	1.92	29.53	1.4	10.48	2.13	3.11	445.45	159.07	132.88
"1553852_at"	56.55	27.06	40.68	172.93	136.41	65.64	118.62	99.88	58.83	181.57	79.75	53.25	121.69	15.48	188.17	208.04	220.21	103.55	57.28
"1553856_s_at"	96.5	99.81	182.53	14.48	125.85	120.15	59.83	70.07	217.64	160.74	140.65	75.28	132.12	54.16	11.22	237.71	10.43	21.73	107.01
"1553857_at"	232.17	159.26	91.41	196.71	130.31	135.59	176.22	172.89	208.24	196.03	192.77	58.66	108.15	18.29	143.25	66.13	163.72	25.25	199.58
"1553858_at"	298.37	251.64	314.45	132.96	189.54	70.17	341.76	269.94	209.6	339.99	286.62	312.19	161.73	346	358.63	258.22	165.19	198.96	216.24
"1553859_at"	130.22	103.62	65.63	55.03	49.09	69.98	64.64	38.17	49.25	120.11	22.41	71.55	60.28	29.93	54.26	93.88	110.44	74.21	114.41
"1553860_at"	6.37	10.93	6.39	6.24	8.54	6.71	5.77	5.95	19.27	38.68	8.48	6.12	16.79	18.33	7.8	9.38	11.13	7.21	11.62
"1553861_at"	5.07	34.89	26.1	57.4	43.94	1.98	98.49	51.11	93.89	169.79	100.95	70.24	82.57	110.98	104.23	131.62	140.85	54.81	106.67
"1553863_at"	49.85	252.39	88.02	44.22	114.01	21.02	91.47	137.9	171.85	53.78	21.29	118.33	108.06	250.34	89.51	73.79	98.53	92.08	82.38
"1553864_at"	7.77	12.64	3.63	4.16	3.71	32.58	5.83	42.85	7.76	49.72	6.25	62.73	8.43	15.49	146.22	54.85	9.4	56.54	4.89
"1553865_a_at"	45.78	66.87	12.69	50.35	13.75	138.05	193.43	60.11	214.11	85.02	104.66	15.05	83.95	240.55	247.6	222.56	113.81	109.43	194.12
"1553868_a_at"	27.62	2.27	52.56	33.33	32.06	35.51	45.68	37.58	52.98	84.9	0.6	19.02	25.89	16.55	73.98	9.39	11.82	3.25	14.41
"1553869_at"	102.95	57.03	5.61	98.92	4.22	2.45	45.59	25.46	80.29	73.21	56.94	8.42	6.74	28.91	59.65	11.67	70.15	11.72	95.41
"1553871_at"	25.53	249.6	115.73	135.9	67.43	53.16	171.75	219.42	84.21	24.56	105.94	98.47	219.04	136.2	38.67	210.45	217.85	104.16	119.71
"1553872_at"	175.13	212.14	201.55	151.55	90.75	71.5	146.69	78.6	227.19	237.94	113.16	74.28	105.54	252.78	211.97	229.18	233.99	215.54	200.32
"1553873_at"	1.99	8.71	5.95	2.95	4.19	1.99	14.65	20.61	7.9	10.84	6.68	6.29	7.2	4.38	39.06	4.28	63.91	83.29	43.34
"1553874_a_at"	6.02	5.71	4.3	5.4	4.95	3.33	48.77	3.29	4.45	8.42	4.41	3.82	4.83	7.31	5.05	6.21	12.16	6.09	4.82
"1553875_s_at"	28.75	64.93	55.46	47.23	33.38	86.01	36.02	31.53	93.49	73.18	145.11	38.76	35.73	27.8	48.92	18.99	88.11	29.83	49.3
"1553876_at"	4.89	14.52	14.4	34.14	26.77	44.3	28.07	3.92	70.29	33.39	21.31	52.19	29.04	57.29	46.71	4.74	19.9	7.05	28.25
"1553878_at"	20.97	82.27	53.76	10.72	8.83	3.76	8.67	22.57	77.17	90.77	81.2	33.77	79.14	121	81.41	24.74	7.65	10.8	44.36
"1553879_a_at"	88.27	125.04	46.45	32.97	64.72	64.98	77.76	49.55	74.71	59.21	58.7	73.38	38.35	57.42	78.08	49.73	58.81	159.19	38.15
"1553880_at"	44.98	16.26	9.99	11.69	17.58	34.85	11.41	11.42	65.71	59.63	9.42	9.9	12.22	115.82	89.48	8.07	31.4	163.41	125.7
"1553881_at"	33.71	151.65	109.37	138.76	136.33	56.66	36.1	113.53	85.15	119.08	92.35	99.39	117.94	129.1	140.87	94.3	49.33	109.86	161.42
"1553882_at"	4.35	52.77	6.57	4.92	21.68	26.54	44.41	9.81	8.61	28.51	11.4	4.03	41.33	104.25	5.37	12.7	44.6	16.07	17.93
"1553883_at"	16.96	3.41	19.81	56.74	0.95	74.93	29.11	8.74	51.24	55.65	36.96	5	43.71	77.34	23.08	29.75	53.51	11.47	80.81
"1553885_x_at"	57.52	7.65	44.44	20.84	25.03	1.62	3.61	43.45	45.4	1.77	1.44	0.8	16.4	69.76	55.37	11.52	83.34	73.72	51.11
"1553886_at"	1.52	55.21	55	4.85	23.69	1.92	2.43	3.18	12.78	3.58	3.43	4.9	16.95	3.24	5.1	6.3	16.58	9.36	29.62
"1553887_at"	30.42	87.6	74.73	23.7	71	9.6	35.52	35.77	109.81	38.92	62.3	43	48.95	57.64	100.49	72.35	19.53	47.64	15.85
"1553888_at"	10.24	132.29	15.79	13.26	11.87	75.34	5.37	12.4	104.23	23.91	56.53	14.38	22.27	21.46	73.62	14.76	99.92	30.1	10.65
"1553889_at"	3.82	52.47	5	4.28	4.69	9.12	17.47	33.48	20.25	15.49	14.77	83.81	15.52	28.4	17.46	6.31	11.74	86.29	12.14
"1553890_s_at"	187.79	230.82	127.95	250.56	195.6	157.31	36.21	175.66	128.1	156.7	179.53	125.14	136.16	202.49	216.12	146.5	117.42	255.45	31.81
"1553891_at"	74.95	110.27	40.49	188.74	12.27	73.93	25.29	135.84	37.99	83.5	59.8	109.81	140.85	49.68	117.38	62.79	176.47	131.27	16.09
"1553893_at"	71.56	102.39	29.45	54.21	7.27	49.36	58.86	88.12	211.41	91.79	66.32	79.6	80.92	25.99	31.48	35.51	169.42	28.03	15.35
"1553894_at"	125.22	133.7	169.25	160.47	168.23	231.66	175.93	213.55	134.04	139.35	130.1	214.98	163.81	166.78	103.04	55.59	24.74	123.93	109.75
"1553895_at"	35.67	19.99	18.43	20.82	29.04	49.66	23.94	13.67	136.13	49.51	18.49	9.94	57.14	78.06	64.85	53.83	30.98	26.26	63.86
"1553898_a_at"	24.76	8.09	2.67	2.65	6.38	3.33	29.65	32.18	11.05	5.54	5.9	4.18	12.28	14.96	8.59	22.52	11.37	20.87	46.7
"1553900_s_at"	31.23	98.43	17.62	83.82	23.36	72.04	25.62	91.3	47	119.21	119.26	101.05	19.13	176.44	85.39	83.04	109.24	76.38	71.07
"1553901_x_at"	142.85	239.66	139.3	213.18	192.13	190.3	59.41	201.14	105.08	153.82	105.08	157.31	113.06	304.11	245	228.39	162.82	215.53	254.01
"1553905_at"	68.32	125.85	6.74	25.6	4.34	43.27	8.12	35.21	65.2	94.33	32.2	10.05	21.22	34.89	72.08	33.88	102.17	34.56	48.04
"1553906_s_at"	888.19	435.82	988.92	591.2	783.99	778.35	735.67	808.61	1109.36	901	1305.35	649.98	872.9	579.85	264.51	1534.05	1183.2	603.07	577.13
"1553907_a_at"	55.7	101	5.84	7.69	16.77	11.18	7.06	3.42	15.45	15.94	7.09	6.25	10.32	61.47	56.49	15.1	24.85	40.04	24.01
"1553909_x_at"	311.37	554.12	241.07	219.89	257.41	230.74	267.48	281.73	467.53	478.43	317.89	299.16	373.21	483.35	443.25	435.09	333.59	401.59	382.83
"1553910_at"	27.76	55.92	5.63	46.97	37.6	33.94	5.08	17.21	32.04	135.42	132.59	112.17	86.75	16.16	13.67	79.24	117.6	84.25	65.04
"1553911_at"	167.21	282.6	97.12	107.15	62.92	122.83	54.94	65.59	221.48	105.41	55.9	125.55	93.22	32.39	27.4	3.32	32.61	22.2	124.99
"1553912_at"	46.57	5.3	4.47	4.17	29.4	23.97	4.63	10.93	30.21	14.07	48.59	5.16	25.42	43.82	80.07	35	64.27	18.37	2.91
"1553914_at"	20.79	6.58	17.15	36.92	11.66	16.72	23.53	27.92	27.25	87.12	57.26	22.75	23.76	96.91	24.79	17.87	8.96	18.22	84.54
"1553915_at"	44.7	32.6	7.11	3.86	8.89	2.35	4.38	2.47	1.92	24.47	8.09	69.37	21.42	43.22	2.1	3.03	4.04	44.33	47.96
"1553917_at"	19.77	116.2	44.26	157.69	129.87	59.69	206.66	95.33	42.62	167.09	173.24	116.42	97.87	20.94	97.46	94.41	89.34	64.12	89.84
"1553918_at"	33.5	158.99	28.03	109.32	24.78	54.57	20.56	46.75	130.33	162.99	61.17	24.45	8.52	106.95	90.02	81.88	109.52	113.34	57.71
"1553919_at"	77.11	78.85	6.03	8.49	11.9	9.74	93.44	7.71	60.88	101.05	9.75	13.29	13.05	34.79	68.48	99.37	73.89	18.13	89.58
"1553920_at"	58.49	77.08	89.54	41.5	82.16	52.59	20.72	57.47	40.1	62.53	5.62	36.33	19.72	30.45	78.13	83.55	17.86	18.05	5.43
"1553923_at"	102.62	127.99	20.92	39.69	71.92	34.83	60.59	25.71	70.15	77.93	62.38	14.35	44.28	37.45	89.02	49.6	106.69	99.02	92.92
"1553924_at"	2.67	10.73	4.08	2.28	6.8	3.74	6.71	7.05	6.38	5.72	2.98	2.6	4.43	4.99	2.64	2.96	4.53	3.16	7.8
"1553927_at"	37.1	9.41	22.85	9.82	10.02	6.71	18.94	11.08	11.61	104.62	12.36	70.26	23.6	27.61	10.1	18.41	46.37	8.14	55.98
"1553928_at"	402.15	263.02	371.08	365.07	420.02	327.97	720.94	496.78	421.02	510.16	603.94	586.37	480.55	267.16	362.04	572.29	809.27	383.4	292.04
"1553929_at"	6.4	255.46	11.56	5.08	6.75	10.34	8.6	15.23	19.91	23.2	11.1	8.47	12.59	10.17	7.14	5.97	8.48	14.75	9.43
"1553930_at"	12.57	83.26	4.89	19.82	36.78	27.7	13.69	7.43	16.41	87.76	36.44	13.9	18.88	9.24	24.65	44.72	37.46	49.58	15.44
"1553931_at"	38.53	38.07	83.62	18.61	35.06	46.79	15.11	80.66	13.08	46.35	78.46	22.76	70.28	11.92	5.62	64.4	9.48	85.63	24.33
"1553934_at"	2.82	41.17	28.81	10.81	26.84	7.82	5.02	7.49	64.42	6.15	2.47	5.07	9.97	5.6	25.69	19.33	10.25	30.24	12.94
"1553935_at"	3.08	7.12	3.33	27.57	2.66	5.76	4.65	23.21	55.84	39.79	16.6	2.58	29.24	45.8	3.85	8.44	7.27	40.63	63.92
"1553936_a_at"	89.98	38.46	94.41	66.28	55.96	52.35	101.1	12.09	138.01	43.09	18.05	63.25	20.03	99.54	23.12	61.83	61.96	48.21	64.31
"1553938_a_at"	6.05	119.48	29.6	47.91	2.47	29.19	33.1	52.14	85.98	23.1	17.13	11.75	12.89	82.22	132.24	106.18	161.98	118.06	123.67
"1553940_a_at"	32.83	3.77	110.69	192.4	131.89	88.77	133.7	126.57	198.02	103.81	128.64	179.68	117.12	98.07	111.07	98.27	163.88	126.33	56.37
"1553943_at"	54.37	38.74	118.82	71.88	105.96	19.56	95.6	14.14	47.54	238.67	126.7	169.03	24.7	197.33	17.31	78.87	122.75	121.27	27.76
"1553944_at"	35.35	12.58	25.97	4.27	3.19	7.61	9	6.81	48.51	5.75	4.67	3.52	11.13	88.87	20.88	5.07	44.36	3.89	70.01
"1553945_at"	25.05	123.52	89.4	71.81	65.4	56.01	23.95	27.23	108.6	65.14	18.14	78.38	86.32	29.34	21.62	25.24	100.36	130.8	113.86
"1553946_at"	17.52	7.19	5.99	15.49	4.9	7.56	39.19	13.25	43.88	17.99	19.52	57.82	13.34	27.79	10.32	12.73	75.2	17.59	13.2
"1553947_at"	200.5	78.51	151.29	195.28	137.04	136.03	173.04	157.21	53.3	217.36	169.63	117.13	105.83	62.46	135.31	100.03	84.64	115.83	66.16
"1553949_at"	5.11	9.4	9.46	13.78	4.91	16.01	12.06	8.05	30.67	12.72	12.72	8.09	7.53	9.11	6.57	7.32	10.16	8.48	7.26
"1553952_at"	125.48	115.7	52.6	77.57	163.3	203.8	216.95	173.44	240.77	15.81	134.52	225.52	83.17	38.69	164.19	16.64	111.82	108.23	112.85
"1553954_at"	518.59	639.06	692.24	1337.1	889.28	980.48	1404.45	842.51	637.93	1124.43	872.36	1049.15	1108.37	360.68	504.09	780.69	1068.42	703.46	770.77
"1553955_at"	1459.33	1233.78	1349.63	1367.75	1452.65	1403.1	1792.07	1719.58	2524.69	1929.64	1951.1	2130.26	1893.89	1768.44	2644.59	1467.57	818.05	1522.69	1664.43
"1553956_at"	427.63	364.15	614.9	596.07	719.7	729.5	548.71	505.61	487.29	625.81	647.75	591.66	515.95	340.08	697.06	351.2	218.33	322.88	439.62
"1553957_at"	375.99	653.22	501	395.12	421.1	413.93	269.12	295	230.45	390.91	408.53	317.25	310.59	372.78	291.71	293.46	55.33	221.99	216.26
"1553959_a_at"	689.98	802.66	639.64	755.54	720.99	580.68	1018.42	962.38	1025.99	1189.18	1094.32	948.59	991.23	704.97	1322.48	1957.89	1790.25	1354.6	1378.19
"1553960_at"	944.32	910.55	1145.39	568.8	967.91	902.66	713.43	942.3	902.93	503.59	699.63	754.39	627.38	285.59	333.79	402.01	482.18	337.86	373.56
"1553961_s_at"	579.19	562	600.44	203.17	450.06	419.15	302.25	475.1	341.15	237.72	435.55	313.91	390.89	120.37	157.27	247.54	299.59	295.31	225.64
"1553962_s_at"	721.44	347.25	246.45	731.99	442.37	527.75	821.57	896.88	220.67	997.99	661.79	730.43	809.46	103	331.06	248.56	239.9	297.23	247.51
"1553963_at"	3.03	1.87	6.59	3.47	1.12	8.94	1.03	2.38	23.03	4.15	0.92	5.81	4.36	7.32	1.63	3.56	4.77	7.24	4.55
"1553965_x_at"	17.54	6.46	4.16	21.76	33.21	33.95	13.59	7.4	5.59	24.79	7.32	5.52	23.37	5.68	9.63	7.72	27.21	13.93	5.06
"1553967_at"	119.03	71.99	51.57	83.06	106.46	195.78	127.1	143	208.97	69.33	159.23	131.59	107.29	187.41	106.71	109.75	129.72	189.48	200.95
"1553968_a_at"	335.6	441.65	215.55	256.82	215.53	338.48	431.47	387.51	593.91	465.53	591.59	330.96	573.13	367.1	443.3	537.39	645.51	412.46	414.68
"1553970_s_at"	12.99	20.77	106.16	6.53	72.32	72.86	6.78	12.13	20.67	11.83	7.32	27.98	18.76	796.5	8896.97	1181.57	17.58	2998.07	3023.87
"1553971_a_at"	345.73	446.44	337.04	405.97	391.82	428.51	227.15	322.06	372.77	325.42	380.76	301.6	332.98	295.36	290.28	169.53	119.78	418.6	242.28
"1553972_a_at"	942.64	1024.99	438.91	529.69	523.62	527.54	1291.93	269.19	1368.45	827.62	935.31	887.83	1016.52	660.65	1326.8	1436.63	2197.92	1294.98	1220.92
"1553973_a_at"	63.62	82.33	42.11	61.76	6.67	81.31	81.13	149.11	218.52	183.37	110.62	107.1	103.39	83.55	212.38	75.85	107.99	91.98	135.63
"1553974_at"	876	777.63	1029	878.68	1057.99	953.02	997.52	816.77	800.05	860.12	969.28	913.37	1102.96	519.01	924.72	762.89	687.28	686.03	704.19
"1553976_a_at"	818.71	633.96	831.86	859.97	674.73	696.6	934.64	779.9	696.46	1240.18	1126.33	911.65	1049.78	916.38	803.54	1149.74	1117.8	913.67	900.35
"1553977_a_at"	670.34	1026.97	531.49	1436.74	994.5	1042.59	1110.45	925.97	859.78	1343.36	872.68	1107.06	1056	11.24	53.33	240.45	935.5	261.5	328.04
"1553978_at"	779.64	739.1	557.19	946.72	675.67	786.74	644.98	624.79	445.02	820.01	775.22	798.49	571.67	400.49	478.1	339.19	876.55	527.8	543.97
"1553979_at"	2169.42	2168.27	2168.39	2372.38	2817.46	2429.02	3185.14	2860.68	5154.72	3128.31	3346.73	3557.55	2911.61	6243.14	3987.6	2408.02	1538.53	3643.33	4015.14
"1553982_a_at"	60.41	161.25	188.94	228.22	200.85	244.75	78.58	165.03	221.21	131.71	223.72	216.03	151.15	49.16	143.6	82.4	39.28	65.85	108.38
"1553983_at"	136.41	327.32	184.9	200.86	241.13	177.34	324.26	265.88	278.93	187.88	270.88	256.14	259.77	316.61	325.97	280.33	216.24	327.58	357.68
"1553984_s_at"	707.52	909.27	767.38	841.75	885.39	835.3	1017.23	971.86	953.34	1212.28	1099.72	887.21	974.53	1385.11	1252.43	1029.31	1388.45	1205.09	1293.72
"1553986_at"	2224.5	3911.2	1479.39	2161.55	1971.55	2154.82	2673.34	2204.54	3957.48	1819.95	1746.46	2289.81	2099.87	1624.17	2178.64	5093.82	4088.81	2494.57	2631.71
"1553987_at"	730.57	800.39	846.25	977.57	888.48	913.27	1025.36	842.45	673.98	880.17	1130.15	965.38	958.85	755.42	990.55	764.17	519.26	770.83	923.59
"1553989_a_at"	139.52	331.42	150.32	118.04	127.91	159.9	98.37	23.96	103.7	22.99	16.22	57.98	43.7	22.35	84.05	113.34	112.36	23.47	27.17
"1553990_at"	166.74	321.39	126	161.07	118.44	130.63	174.28	62.5	279.92	244.23	248.46	176.29	148.85	772.85	302.87	383.51	323.49	459.1	387.76
"1553991_s_at"	217.45	46.66	172.66	307.57	256.18	253.32	216.11	263.25	120.83	223.24	195.63	226.13	236	109.41	362.19	160.94	142.44	116.71	182.87
"1553992_s_at"	594.2	280.98	638.71	537.07	504.32	513.17	336.92	288.24	566.68	609.94	398.33	368	393.37	685.99	711.86	530.48	607.92	892.58	773.49
"1553993_s_at"	1186.09	1191.11	982.04	921.88	959.14	1065.16	1078.67	1074.22	1337.46	1217.53	1087.51	1062.86	954.13	2142.84	2700.17	1804.96	2083.25	2528.69	2432.93
"1553994_at"	254.09	153.39	264.5	88.17	127.22	101.14	130.23	190.92	104.53	69.1	138.39	102.67	143.71	79.11	29.81	40.34	38.87	45.16	42.64
"1553995_a_at"	274.72	143.33	279.48	122.39	185.31	270.37	142.52	210.35	148.09	121.07	61.48	173.81	150.22	6.37	10.77	52.73	11.82	25.86	25.6
"1553997_a_at"	215.48	221.45	21.12	200.18	199.95	190.53	338.98	362.23	346.02	557.35	264.57	304.43	376.54	841.33	275.77	126.48	219.65	368.64	340.94
"1553998_at"	429.49	582.47	456.84	394.44	512.85	472.72	474.65	435.01	566.05	664.8	664.69	608.18	612.05	103.47	84.4	30.13	65.56	51.9	100.2
"1554001_at"	90.51	167.54	169.05	84.57	103.35	90.04	191.72	63.47	137.77	90.03	93.06	140.9	80.67	83.69	67.14	167.65	218.62	150.18	75.75
"1554003_at"	701.78	500.53	414.55	736.49	577.37	418.46	338.8	354.07	537.01	609.11	307.29	439.3	296.61	1534.51	351.89	251.24	258.84	452.68	458.46
"1554004_a_at"	188.58	298.42	181.03	257.96	191.83	263.95	152.85	181.73	135.55	159.83	164.9	100.58	144.71	648.25	141.55	169.64	39.69	341.04	339.46
"1554006_a_at"	263.02	402.01	162.04	492.15	325.11	275.48	278.8	215.96	443.59	248.06	244.46	231.1	231.79	375.43	501.1	375.47	960.04	657.94	377.19
"1554007_at"	5455.37	3247.39	4446.5	3678.04	3685.99	4221.79	1928.61	1834.19	1570.04	1747.9	1892.54	2037.52	2562.8	2797.04	832.63	361.19	61.7	790.52	1089.83
"1554008_at"	148.32	114.89	182.72	517.02	262.72	262.03	224.46	289.73	259.91	302.48	276.4	258.49	376.68	183.67	136.49	157.9	306	107.33	156.48
"1554010_at"	287.83	143.17	223.77	231.75	177.56	160.99	203.62	198.67	180.31	149.78	333.86	180.12	251.35	390.32	333.13	132.73	186.13	240.01	238.72
"1554012_at"	121.61	5.93	162.36	44.9	45.51	125.19	115.37	347.57	41.76	81.08	178.73	269.34	150.29	3.01	29.8	56.36	33.77	33.22	50.5
"1554014_at"	415.53	379.33	531.56	498.72	668.46	568.41	933.07	491.72	493.15	578.65	369.72	714.44	653.55	359.75	220.67	535.33	595.79	420.37	483.3
"1554015_a_at"	331.07	223.86	365.63	453.79	459.38	338.61	645.53	283.85	153.18	429.48	351.82	506.98	534.67	234.96	113.5	281.01	320.95	288.41	303.65
"1554016_a_at"	304.94	468.91	179.13	191.04	253.06	246.83	253.34	312.74	338.56	49.98	197.78	216.22	198.81	356.45	323.36	302.23	245.4	262.27	224.45
"1554017_at"	143.34	215.66	130.2	143.07	203.75	169.04	191.36	125	138.7	146.84	172.67	74.01	171.68	264.74	37.36	155.56	137.25	77.64	142.18
"1554018_at"	77.61	50.25	132.84	74.27	121.02	83.22	212.21	385.44	112.02	143.52	520.48	222.48	256.93	119.22	120.4	1267.68	556.47	429.36	543.72
"1554019_s_at"	103.03	95.75	126.8	94.32	114.98	89.93	99.47	115.65	80.85	108.03	108.62	78.02	131.58	249.95	214.21	49.29	49.03	116.36	125.46
"1554020_at"	100.23	111.49	91.97	129.32	143.19	84.21	450.07	514.35	339.26	267.98	425.13	398.45	418.15	657.7	302.06	199.61	253.61	299.95	405.21
"1554021_a_at"	1505.04	1305.17	1925.52	1621.49	1466.94	1825.05	1318.25	1485.21	2175.4	1414.12	1497.63	1521.59	1389.7	3242.9	1643.69	1455.21	1457.75	2042.13	2314.16
"1554022_at"	11.19	10.43	6.75	3.22	34.76	2.28	15.33	3.02	54.24	5.71	16.05	2.9	31.47	48.29	23.22	70.39	10.32	17.76	7.23
"1554023_s_at"	31.02	190.13	82.98	119.75	125.49	154.92	92.49	115.75	209.23	73.61	58.71	98.24	109.22	26.63	169.68	71.3	176.97	142.27	146.82
"1554026_a_at"	148.67	7.77	118.35	194.27	130.3	95.51	147.3	170.1	193.61	164.92	146.56	192.74	101.41	121.37	234.17	238.72	250.64	190.18	164.3
"1554027_a_at"	479.54	423.92	239.15	2048.83	1067.69	1112.13	1589.12	636.53	301.41	488.12	528.21	832.54	824	86.6	1241.91	1063.13	1986.92	852.89	975.84
"1554029_a_at"	182.77	188.89	207.93	400.45	259.26	280.84	341.92	244.93	118.69	272.21	275.39	222.76	254.43	165.93	249.39	266.51	667.17	116.38	256.53
"1554030_at"	10.34	92.92	58.61	23.7	63.44	28.93	58.68	97.07	18.79	46.67	43.05	58.76	50.51	50.81	99.34	173.48	21.57	95.1	60.64
"1554032_at"	61.84	10.15	5.62	6.42	16.47	9.21	71.86	46	23.98	30.6	7.18	8.02	6.23	14.37	82.43	9.74	5.24	3.61	7.81
"1554033_at"	13.78	10.14	11.74	19.26	24.39	17.62	7.23	5.49	111.07	9.28	35.95	19.35	19.31	14.42	4.52	10.01	25.35	13.19	9.21
"1554034_a_at"	5.57	33.06	10.88	8.67	26.14	2.21	34.84	36.2	111.59	13.26	65.97	55.3	73.89	42.49	30.91	7.29	42.42	100.43	67.42
"1554036_at"	136.91	74.95	42.8	352.74	211.58	250.34	118.39	160.02	170.84	172.85	187.79	241.42	245.91	73.1	37.1	34.01	5.73	59.77	82.23
"1554037_a_at"	100.1	95.61	10.35	287.64	160.22	174.03	89.45	161.46	117.05	211.92	158.16	78.2	136.54	118.21	123.86	14.85	90.34	86.26	107.98
"1554038_at"	48.55	143.53	118.14	210.77	131.2	139.2	133.97	89.5	211.84	198.26	95.71	77.01	164.58	79.24	162.53	89.54	242.04	137.43	70.76
"1554039_at"	147.43	54.47	122.78	208.14	177.64	137.19	143.19	225.5	196.9	103.91	186.03	186.67	211.29	174.3	307.69	318.94	322.13	297.13	168.99
"1554041_at"	64.13	47.99	38.49	42.26	32.87	34.13	41.15	22.22	16.81	83.83	17.07	45.35	19.38	9.65	11.08	62.61	69.21	58.44	22.46
"1554042_s_at"	56.27	45.42	33.81	160.85	101.58	79.82	149.2	149.2	42.77	120.61	147.88	135.6	128.95	232.25	226.51	160.97	54.94	50.76	189.62
"1554043_a_at"	178.99	218.39	122.67	198.21	100.66	200.54	167.63	158.97	236.75	180.63	250.67	210.24	113.6	455.22	437.01	321.33	292.71	347.53	375.38
"1554044_a_at"	149.14	139.79	104.39	110.47	59.64	95.42	141.13	124.85	220.6	193.69	165.59	118.33	45.56	150.19	14.44	173.11	115.35	37.71	73.82
"1554045_at"	154.85	149.1	166.35	120.48	106.88	127.57	205.29	140.67	159.66	52.57	202.56	208.89	217.78	219.7	147.22	131.29	172.79	26.73	130.28
"1554047_at"	36.46	50.18	62.44	83.96	92.13	87.04	75.25	7.55	18.61	22.65	98.47	120.68	51.13	104.5	38.92	83.56	187.51	56.35	73.15
"1554049_s_at"	37.76	26.53	14.28	131.69	106.01	101.98	93.71	116.85	126.58	141.58	146.85	120.52	76.27	126.21	14.85	117.77	121.44	43.54	72.71
"1554050_at"	119.38	34.79	156.43	91.23	112.27	135.05	93.16	230.93	351.01	361.5	309.55	276.34	257.94	197.01	276.36	253.64	434.35	329.03	268.89
"1554052_at"	191.08	174.49	122.9	291.62	208.77	219.3	255.98	202.09	138.98	245.96	247.27	194.24	223.07	293.21	265	139.21	111.2	183.16	174.09
"1554053_at"	97.28	147.84	157.58	170.8	179.92	156.7	121.3	147.65	146.53	178.32	121.74	93.98	121.18	61.01	77.45	142.36	172.15	45.34	135.74
"1554057_at"	546.07	544.91	365.2	463.99	411.37	343.4	373.43	386.06	386.4	649.09	484.58	502.76	484.63	849.79	579.65	161.95	376.1	523.2	596.44
"1554059_at"	49.35	121.15	125.62	130.83	156.73	92.27	197.13	128.86	120.52	302.45	292.02	172.01	97.53	122.44	127.74	231.24	117.74	186.45	228.97
"1554060_s_at"	128.82	169.9	169.88	64.25	130.3	96.21	179.12	97.65	186.03	317.12	232.55	281.95	181.53	344.51	136.28	75.63	43.84	208.52	131.14
"1554062_at"	20.12	69.08	61.73	46.92	77.55	31.54	74.12	65.91	72.57	51.38	131.29	33.23	63.69	22.46	89.28	376.81	103.36	144.34	100.79
"1554063_at"	16.96	13.58	98.6	84.1	106.1	179.15	28.72	73.11	179.35	181.46	114.09	103.2	108.18	383.69	350.26	158.24	150.27	264.25	364.61
"1554065_at"	24.56	127.82	21.19	16.27	80.2	20.44	32.23	108.32	39.2	30.16	165.3	111.17	125.24	130.12	54.95	22.74	85.13	29.31	29.34
"1554067_at"	179.2	233.52	416.4	538.74	532.55	440.82	413.69	604.91	249.27	331.14	512.42	554.22	235.59	266.46	904.94	293.68	148.95	488.39	560.21
"1554068_s_at"	79.7	124.09	108.33	86	101.65	132.77	62.72	109.42	91.6	49.44	124.35	23.43	114.51	187.09	200.19	118.1	28.4	139.82	123.5
"1554069_at"	14.53	48.82	12.78	10.3	17.71	71.24	12.01	23.85	48.02	18.82	16.84	9.91	40.69	84.29	60.58	41.13	25.86	17.61	18.59
"1554071_at"	33.28	97.97	33.44	15.03	30.77	4.48	16.5	2.37	73.6	35.48	78.44	81.2	3.19	6.22	6.35	3.98	4.11	26.5	5.37
"1554072_s_at"	85.37	107.66	82.38	72.63	60.98	17.86	48.67	2.26	52.39	131.73	158.66	92.43	78.19	4.68	5.75	2.9	10.73	28.74	26.15
"1554074_s_at"	196.57	27.46	228.43	81.95	72.29	79.33	222.97	181.36	98.04	228.16	113.98	104.9	35.98	235.39	147.9	247.67	123.35	155.35	157.9
"1554076_s_at"	219.67	219.11	126.33	164.09	276.63	165.63	252.43	208.72	233.34	299.15	170.33	169.03	190.14	186.35	197.31	248.39	336.72	126.04	152.08
"1554077_a_at"	149.08	388.24	389.74	271.2	363.72	372.25	309.12	274.45	195.1	334.82	296.34	275.64	315.98	151.34	224.44	385.11	453.66	345.21	317.02
"1554078_s_at"	1810.61	1812.66	921.88	2272.95	1901.07	1878.55	1659.13	1740.1	2085.25	2110.11	1592.58	1883.07	1673.9	4347.1	4056.36	2125.03	2574.35	3715.2	3305.99
"1554079_at"	368.92	307.86	465.99	420.46	401.55	360.17	419.08	981.19	654.69	755.04	606.14	669.58	715.14	583	834.29	546.69	1110.33	752.91	757.34
"1554080_at"	266.85	147.79	287.93	488.42	414.95	381.78	275.82	332.73	238.15	329.27	227.25	233.54	312.08	236.54	141.44	289.75	608.11	301.65	307.01
"1554082_a_at"	450.73	540.63	446.85	529.68	493.49	448.37	531.8	587	653.46	654.66	518.01	580.78	637.49	332.95	1082.57	577.16	572.25	513.13	560.18
"1554084_a_at"	795.08	1152.28	664.9	567.7	854.65	809.52	844.42	806.32	1301.23	898.58	727.23	591.29	846.42	434.3	1343.91	1072.62	737.19	878.81	888.44
"1554085_at"	231.93	207.82	191.98	175.98	224.53	203.66	204.96	228	244.57	222.54	230.91	207.18	210.39	480.48	373.71	188.05	147.06	225.15	266.12
"1554086_at"	47.32	66.53	62.26	30	67.33	81.27	63.62	94.98	48.92	43.7	56.87	57.24	79.87	467.98	220.68	109.82	144.6	116.88	201.82
"1554089_s_at"	3066.94	1904.27	3785.34	3027.33	3275.08	3016.92	1802.68	2249.66	1595.86	2068.28	2083.31	1757.76	2493.52	1110.35	740.21	1659.98	1495.27	1286.75	1283.71
"1554091_a_at"	210.81	348.87	209.15	146.96	282.26	162.25	192.67	115.97	268.43	252.89	205.25	207.4	197.77	50.84	142.99	178.64	310.57	226.27	209.19
"1554093_a_at"	836.92	942.63	973.84	993.94	711.3	935.07	798.2	830.3	711.02	874.3	901.2	848.06	837.38	589.96	604.21	869.29	1032.3	682.21	809.85
"1554094_at"	163.29	170.07	108.25	147.62	98.7	130.33	187.89	137.82	73.94	288.16	164.16	150.27	149.16	140.46	169.67	243.91	270.95	148.63	101.06
"1554095_at"	81.56	159.02	97.45	163.57	129.07	79.86	148.26	162.16	241.4	119.35	164.96	114.59	198.36	500.07	138.33	222.28	243.79	318.19	272.9
"1554096_a_at"	33.42	54.96	101.44	76.83	51.44	5.2	43.32	70.35	59.95	46.61	72.61	86.47	31.64	126.91	81.49	76.83	115.03	131.61	120.28
"1554097_a_at"	127.35	72.01	145.72	157.65	149.89	157.71	131.37	163.67	209.87	228.31	113.53	129.55	120.69	228.31	20.81	51.07	92.56	15.45	118.3
"1554098_at"	68.79	89.87	122.4	106.9	125.89	138.84	103.55	161.68	35.1	110.59	144.64	161.08	75	90.01	123.93	210.84	178.47	187.25	148.47
"1554099_a_at"	217.18	357.39	322.16	236.4	246.12	249.6	231.74	307.31	176.65	309.6	285.92	281.35	277.19	93.98	242.24	276.94	372.21	258.38	288.08
"1554101_a_at"	7.14	102.19	70.14	149.39	81.89	91.75	245.05	176.75	268.1	280.66	443.21	246.61	332.06	8.04	126.94	71.8	146.87	109.19	156.21
"1554102_a_at"	115.79	237.05	176.43	216.75	213.87	180.55	352.74	476.17	284.99	496.85	737.29	393.66	475.06	337.04	113.97	188.38	246.58	204.57	217.78
"1554103_at"	129.76	114.88	159.09	161.18	130.73	169.34	95.98	152.34	127.93	104.62	109.69	118.1	124.04	143.41	27.07	94.78	179.69	25.03	116.79
"1554105_at"	707.15	811.7	589.31	524.43	507.78	480.15	719.31	615.81	403.95	677.19	591.32	535.57	507.46	1065.77	699.76	480.39	253.75	675.11	666.41
"1554106_at"	888.27	864.23	966.83	918.73	864.12	888.87	973	608.15	942.78	793.31	779.26	832.54	774.94	446.38	810.47	1782.19	1440.08	879.39	953.79
"1554108_at"	103.41	113.14	111	116.73	127.7	112.26	128.29	100.15	75.96	106.17	158.18	101.47	97.59	60.72	60.89	54.16	47.37	65.87	87
"1554110_at"	149.63	27.6	17.56	20.66	59.41	60.15	79.31	99.49	29.86	36.93	20.79	54.28	17.61	535.63	256.5	200.22	167.73	261.12	230.64
"1554112_a_at"	239.68	194.18	258.95	258.54	266.53	262.98	263.05	214.19	135.36	270.93	267.04	260.15	186.95	180.46	280.76	270.78	460.98	206.4	450.18
"1554113_a_at"	27.54	25.64	4.83	209.63	74.55	120.11	44.37	74.59	152.04	67.03	36.67	34.35	28.9	289.99	253.33	57.91	95.85	172.49	122.54
"1554114_s_at"	9	76.57	13.08	74.2	57.79	31.77	56.96	22.43	51.92	19.15	56.58	57.68	53.02	18.06	149.72	59.67	66.9	65.82	99.51
"1554115_at"	10.24	72.13	67.05	98.5	64.37	78.53	169.86	38.1	231.57	115.16	139.29	110.67	118.66	152.32	119.14	143.36	108.9	95.93	117.96
"1554116_s_at"	104.51	276.78	173.86	170.16	192.02	186.24	220.54	122.36	258.64	141.09	172.58	240.18	220.04	149.72	121.69	213.41	41.05	131.87	168.63
"1554117_at"	262.42	350.17	78.44	71.05	256.46	158.42	37.13	369.66	59.37	118.41	40.88	241.29	146.91	101.4	52.45	270.23	32.27	37.94	60.44
"1554119_at"	114.91	192.9	89.04	68.72	63	105.54	121.03	85.75	130.21	117.06	85.72	133.83	21.56	198.17	109.99	69.13	150.94	88.7	166.09
"1554121_at"	29.87	7.55	56.29	70.85	2.9	19.47	3.16	8.52	3.85	5.93	4.52	14.65	3.48	10.82	30.03	13.9	11.28	24.78	2.58
"1554122_a_at"	101.9	121.4	157.4	87.91	79.54	118.03	174.1	124.51	99.49	33.84	151.33	124.8	148.18	128.96	241.76	120.36	169.64	210.48	204.41
"1554125_a_at"	26.29	7.12	6.55	32.62	18.04	61.52	44.86	33.86	56.28	41.99	7.83	34.05	50.16	63.19	32.68	37.07	47.52	16.66	32.28
"1554126_at"	773.6	475	768.66	571.29	522.13	699.67	750.04	775.51	601.65	827.8	554.15	688.27	784.56	55.05	231.79	201.64	220.84	69.88	196.53
"1554127_s_at"	672.13	293.23	787.85	268.8	467.43	501.8	409.98	578.7	371.13	553.17	368.29	421.38	619.93	17.16	22.26	24.94	89.44	87.17	28.57
"1554128_at"	12.19	22.26	8.16	7.89	6.34	17.92	10.1	9.61	24.32	13.38	8.9	13.34	23.52	63.56	7.86	8.06	8.97	39.32	17.22
"1554129_a_at"	111.79	115.7	14.04	7.28	12.56	44.47	22.41	14.8	30.22	55.56	17.62	9.14	16.06	32.72	38.98	45.23	52.95	31.58	76.21
"1554131_at"	35.91	3.37	17.85	1.14	27.12	2.75	19.33	2.15	38.91	18.6	4.93	24.77	2.87	30.31	24.3	11.97	3.21	2.59	6.44
"1554132_a_at"	161.74	126.76	208.08	173.4	137.47	153.92	127.51	138.5	57.45	125.55	126.41	200.04	107.19	107.55	164.92	136.08	113.7	66.16	99.18
"1554133_at"	20.74	8.43	62.71	28.48	45.89	25.95	80.54	59.89	5.98	60.66	6.7	53.46	12.91	27.43	101.94	19.18	13.86	71.19	32.39
"1554140_at"	51.21	33.94	71.35	53.91	27.02	81.28	114.9	116.31	61.53	104.12	113.52	59.27	67.75	78.58	11.74	87.67	95.39	67.5	61.96
"1554141_s_at"	39.67	19.24	56.35	6.22	19.74	78.41	93.28	64.48	103.97	25.9	55.45	55.45	16.1	54.07	51.35	16.52	23.4	49	18.78
"1554142_at"	22.16	1.39	4.46	11.12	2.62	29.54	3.79	26.96	40.89	53.42	21.58	26.69	34.24	65.16	42.79	2.17	1.64	10.35	18.41
"1554143_a_at"	101.84	103.58	54.42	92.29	105.13	127.03	177.09	93.59	117.1	60.6	210.62	94.95	100.52	46.45	79.12	81.86	71.56	88.1	52.04
"1554145_a_at"	447.51	398.97	419.94	650.94	597.94	636.21	734.13	742.99	485.23	835.57	736.25	643.49	742.54	675.09	809.82	444.01	278.1	539.3	592.63
"1554147_s_at"	121.3	100.38	223.95	113.75	111.63	77.82	232.63	128.96	167	467.37	144.79	193.27	195.75	1312.18	475.2	168.4	219.47	605.69	597.4
"1554148_a_at"	574.37	358.04	531.4	984	620.77	663.48	903.09	617.56	564.53	600.98	848.61	746.67	704.37	396.07	1090.79	1279.3	1189.04	924.36	1123.03
"1554149_at"	2222.83	1418.49	2464.22	2080.93	1925.52	1886.07	1714.49	2440.28	2253.35	2155.39	1801.27	1857.88	1960.16	1916.71	1958.85	1764.68	1978.63	2020.86	1995.91
"1554151_at"	183.98	202.21	237.75	205.13	134.9	173.77	186.63	277.09	468.12	259.02	169.38	210.24	258.04	212.26	169.64	169.59	378.05	282.73	269.05
"1554152_a_at"	46.32	201.07	67.85	179.58	119.03	151.01	117.62	75.22	129.59	180.29	142.24	88.35	121.53	74.83	144.77	94.72	270.27	112.57	141.49
"1554153_a_at"	531.22	437.64	547.26	450.23	540.92	576.17	559.32	464.51	375.23	541.63	459.15	523.63	543.03	664.86	553.77	585	695.3	622.82	629.48
"1554154_at"	886.51	792.07	1144.08	962.08	706.84	752.21	892.9	552.25	715.61	956.68	1014.04	789.24	870.25	596.72	657.52	848.32	558.13	883.13	607.46
"1554155_at"	444.97	324.99	449.22	323.97	352.08	281.39	400.01	308.42	379.33	233.77	263.87	336.31	354.39	660.04	393.4	546.48	328.05	626.5	498.1
"1554156_a_at"	5.46	10.27	5.84	8.27	14.82	1.75	2.59	2.49	3.96	68.34	24.37	5.93	9.79	50.79	6.42	6.38	49.25	44.61	2.96
"1554157_a_at"	48.15	40.69	108.06	78.3	95.08	59.15	72.99	23.24	170.98	174.89	76.36	75.07	93.13	139.44	10.29	23.89	135.26	66.33	32.18
"1554158_at"	38.68	12.1	29.22	47.82	31.97	32.58	5.82	12.54	13.34	48.84	71.23	11.88	3.82	4.54	7.89	9.66	13.61	3.73	43.25
"1554159_a_at"	269.42	27.88	301.9	373.92	284.18	221.14	321.19	232.96	171.54	332.36	288.81	190.19	347.93	10.68	6.27	62.29	114.91	120.82	10.73
"1554160_a_at"	264.52	296.55	316.88	217.12	144.27	249.67	264.13	129.25	269.29	336.45	263.79	280.62	267.6	386.98	148.7	258.4	199.36	280.69	297.64
"1554161_at"	477.07	460.32	463.66	435.29	441.5	525.32	727.33	550.82	754.6	736.36	632.62	786.06	571.51	334.79	265.32	330.45	526.37	295.63	300.43
"1554163_at"	47.86	8.63	79.13	14.57	95.29	92.07	122.44	64.55	65.17	43.97	133.18	47.54	14.27	41.8	77.24	62.44	99.89	23.58	70.93
"1554165_at"	6.1	4.92	11.56	30.14	6.53	5.72	13.8	61	4.5	61.48	4.15	3.46	3.67	35.72	4.79	6.82	25.72	10.27	48.56
"1554167_a_at"	1464.31	1112.88	1694	1876.65	1539.82	1626.42	1592.78	1550.06	1052.35	1886.07	1599.29	1764.98	1286.43	1258.85	719.06	1298.53	931.52	1172.14	989.83
"1554168_a_at"	430.91	363.53	797.32	396.49	506.53	404.51	545.71	623.7	657.41	399.58	524.82	613.65	585.6	398.6	648.77	1038.7	1000.2	581.64	711.21
"1554170_a_at"	316.31	268.9	334.74	220.74	234.68	304.56	530.65	247.58	338.5	467.57	319.77	245.43	334.16	212.38	307.34	314.9	347.28	301.83	273.91
"1554171_at"	210.57	237.11	165.73	190.67	179.71	203.69	224.7	174.65	227	190.59	214.03	240.47	167.7	300.82	446.3	107.2	39.27	100.34	186.62
"1554172_a_at"	85.47	146.39	137.17	110.47	112.45	137.1	97.14	115.98	242.62	152.23	148.5	116.94	108.72	156.53	333.26	128.96	94.68	134.4	213.06
"1554173_at"	22.74	37.75	114.84	45.42	25.49	55.24	37.34	44.01	144.72	67.89	48.27	114.05	41.95	161.18	47.34	68.91	179.18	106.96	222.81
"1554175_at"	89.3	33.01	20.92	60.79	97.82	100.04	96.49	43.21	118.86	209.75	112.73	27.11	87.11	104.89	35.78	72.04	220.89	23.48	101.29
"1554176_a_at"	78.13	89.78	91.7	96.32	124.25	114.29	142.07	142.63	68.23	60.67	99.1	118.94	124.75	82.14	173.89	35.78	77.61	67.73	89.38
"1554177_a_at"	313.45	475.55	382.33	486.27	301.7	470.28	580.41	415.4	630.67	471.51	469.18	404.11	378.47	331.69	540.17	217.51	372.87	308.22	234.28
"1554178_a_at"	400.84	365.78	636.75	361.58	590.94	511.71	602.7	377.64	376.8	357.43	381.86	404.62	378.68	306.79	779.95	776.56	535.05	507.01	645.15
"1554179_s_at"	252.05	169.21	298.59	129.99	241.25	297.87	237.9	398.15	411.23	423.46	310.59	268.45	210.67	134.73	439.6	232.88	143.23	320.81	308.5
"1554181_at"	18.34	32.17	8.6	3.41	32.3	61.68	5.91	14.31	117.45	28.92	29.1	15.53	85.9	27.48	34.44	9.4	77.56	26.37	20.8
"1554182_at"	82.28	167.86	85.83	50.33	109.26	87.6	67.71	55.04	199.77	172.24	64.13	101.67	68.48	58.55	170.95	336.93	93.48	146.62	130.29
"1554183_s_at"	114.96	152.03	94.03	24.15	51.14	129.05	176.56	40.07	320.85	217	105.4	138.69	141.84	205.18	214.09	254.6	259.19	144.59	246.79
"1554185_at"	61.95	65.81	107.62	90.45	84.62	111.11	100.6	71.03	46.74	116.92	77.19	97.17	127.22	253.48	138.96	153.37	5.66	152.59	112.18
"1554187_at"	47.7	54.57	50.98	14.83	46.04	34.14	65.01	64.07	10.81	21.36	15.37	12.02	64.51	212.31	75.7	15.12	140.08	81.22	56.63
"1554188_at"	123	98.4	131.71	24.66	83.35	91.45	25.62	38.97	85.43	42.57	70.41	17.17	37.13	355.75	209.13	48.79	42.49	36.7	35.64
"1554190_s_at"	115.82	76.21	78.58	71	82.46	123.65	219.81	112.82	22.55	75.23	127.72	153.84	78.2	7.68	124.06	235.28	122.24	91.18	115.24
"1554192_s_at"	31.38	192.33	71.88	194.96	165.54	124.05	255.54	102.89	216.37	189.95	299.51	237.46	256.53	175.9	251.24	121.68	336.7	135.54	160.29
"1554193_s_at"	57.83	118.38	72.64	122.08	50.63	110.18	152.66	106.84	135.79	163.25	134.05	110.09	172.32	208.66	99.56	92.29	132.07	112.29	95.04
"1554194_at"	4.02	11.57	5.21	9.36	55.08	4.77	6.64	9.86	25.2	76.76	10.79	16.36	17.06	23.68	11.37	12.27	14.2	9.56	16.53
"1554195_a_at"	30.24	145.78	7.2	24.12	22.01	49.58	33.63	296.86	35.7	16.52	14.9	161.68	88.93	88.31	10.33	36.84	44.43	24.07	76.51
"1554196_at"	4.89	4.76	3.81	23.98	2.38	2.5	2.38	12.33	6.77	4.56	2.38	4.2	23.18	50.18	7.17	2.75	5	4.57	17.34
"1554198_at"	123.65	13.73	11.56	59.47	11.46	64.42	14.92	112.02	240.57	81.68	53.71	84.76	34.84	139.68	16.54	144.77	32.58	20.5	11.61
"1554199_at"	6.71	69.24	43.86	40.04	4.35	21.33	10.74	6.34	56.1	55.89	17.96	21.56	4.17	67.55	98.4	7.11	4.45	57.28	47.35
"1554201_at"	49.44	39	167.5	21.09	80.1	28.74	115.09	60.61	121.49	72.98	174.28	182.37	91	198.96	34.47	45.32	149	109.52	135
"1554202_x_at"	206.69	267.9	213.7	184.38	211.03	193.66	160	220.88	693.83	346.83	446.6	219.21	319.28	237.24	181.38	236.22	318.8	395.28	321.76
"1554203_at"	38.1	89.82	110.19	38.95	47.46	91.2	51.17	48.08	162.06	38.32	104.9	4.92	54.62	60.79	6.14	89.37	142.77	73.44	14.24
"1554205_s_at"	107.93	92.64	138.87	100.06	88.2	82.23	93.61	116.97	87.64	157.77	88.31	154.02	149.87	273.57	122.24	105.78	99.18	89.07	140.16
"1554206_at"	19.89	11.9	12.16	3.44	12.99	9.37	26.13	108.02	37.28	29.01	16.62	33.93	37.69	10.45	39.38	15.49	22.4	9.09	5.12
"1554208_at"	168.04	316.8	206.77	169.95	106.67	151.34	240.06	245.03	380.02	326.38	250.17	306.66	242.16	298.12	221.73	228.2	321.56	345.25	257.53
"1554210_at"	4.1	59.66	11.08	7.77	4.49	4.61	16.82	4.74	9.83	18.67	5.95	4.05	34.57	8.78	53.14	7.24	13.12	4.47	19.79
"1554212_s_at"	71.59	95.45	126.65	18.88	67.47	153.7	26.65	168.85	144.8	138.36	97.33	67.26	128.87	38.04	26.97	90.78	44.81	105.27	190.79
"1554213_at"	249.08	351.92	245.68	348.93	279.8	206.25	105.06	430.84	407.95	392.64	284.07	240.95	343.59	745.44	194.98	233.75	318.38	342.58	397.57
"1554214_at"	46.73	24.35	69.13	40.86	9.98	73.4	43.36	7.03	23.77	67.02	9.77	81.74	13.33	32.12	29.17	16.21	37.58	37.03	32.89
"1554216_at"	23.01	5.45	32.31	25.41	24.72	36.73	10.92	5.64	3.15	3.4	28.45	85.1	3.71	29.1	93.98	74.61	34.29	72.75	76.11
"1554217_a_at"	72.38	101.57	106.38	138.66	48.89	109.62	126.35	51.04	81.85	73.71	97.35	128.55	106.28	183.89	89.43	114.92	136.24	143.1	132.48
"1554219_at"	61.09	155.81	21.86	48.36	115.35	117.53	143.2	42.28	226.84	61.83	126.67	186.64	40.78	34.46	158.64	170.79	191.9	44.67	208.72
"1554220_a_at"	92.74	48.11	59.77	76.3	77.95	157.1	86.17	79.88	235.64	187.93	129.64	64.67	84.84	92.9	66.29	123.89	187.74	65.46	7.83
"1554222_at"	111.95	47.83	26.17	90.31	35.33	146.55	57.4	69.91	164.47	155.02	44.33	80.63	134.43	264.36	150.37	80.92	95.78	192.82	271.53
"1554224_at"	15.34	9.72	70.83	15.54	21.02	11.1	28.4	52.55	22.73	17.85	48.24	50.69	10.45	11.45	7.93	22.1	125.7	6.34	17.2
"1554225_a_at"	10.03	42.06	58.65	66.92	61.67	62.86	53.92	33.64	33.73	38.18	18.3	6.75	3.39	32.08	13.12	37.09	5.83	3.63	7.28
"1554228_a_at"	58.98	147.55	24.01	24.51	16.39	5.82	22.43	58.07	24.47	21.86	15.07	14.33	23.59	20.09	182.94	28.58	39.31	95.5	19.46
"1554229_at"	265.74	278.16	407.91	218.16	232.87	322.87	276.17	265.56	217	209.76	259.04	317.55	244.37	261.05	236.47	276.06	297.09	152.39	272.26
"1554231_a_at"	58.63	187.91	32.11	96.41	5.08	131.23	70.45	15.98	250.41	193.54	43.46	97.42	16.37	88.43	10.09	162.63	37.49	130.46	52.94
"1554232_a_at"	8.83	90.3	10.86	8.11	5.97	3.67	18.81	78.9	41.76	70.92	11.35	56.06	6.26	39.88	12.64	17.48	91.45	29.97	42.35
"1554233_at"	46.74	59.9	35.02	31.65	36.42	44.15	39.35	71.06	53.06	67.71	8.79	24.85	52.06	10.4	14.28	45.17	36.19	43.5	36.24
"1554234_at"	87.24	123.97	40.27	52.35	11.92	99.58	9.53	47.03	165.07	22.88	79.73	79.33	49.49	231.58	59.64	13.48	32.08	92.41	100.44
"1554235_at"	34.19	6.58	27.06	20.42	16.24	4.2	3.55	76.98	42.48	96.75	8.5	2.63	2.37	104.16	2.6	50.54	20.57	12.2	14.21
"1554237_at"	67.05	107.87	95.05	43.26	71.49	54.64	107.21	143.51	144.62	132.57	134.07	127.89	140.63	115.48	141.26	128.18	54.61	70.37	77.81
"1554239_s_at"	476.02	432.85	390.91	354.08	405.86	355.4	672.9	490.26	492.51	544.01	384.37	502.45	458.23	960.5	618.76	473.33	455.56	602.41	492.45
"1554240_a_at"	210.27	11.85	279.38	87.05	164.22	164.78	183.36	186.9	175.29	97.05	131.55	156.63	208.15	178.27	61.52	165.12	85.38	105.78	90.45
"1554241_at"	5211.4	3487.8	5313.92	4997.43	4053.58	4411.93	4651.04	3450.33	5255.25	3613.64	3799.58	4186.46	4515.16	5003.86	4978.29	3092.41	3466.91	5038.93	4035.83
"1554242_a_at"	1646.66	579.37	1733.15	601.83	1059.48	1053.93	430.51	415.93	254.33	931.81	464.36	573.7	655.03	906.89	180.6	80.86	10.16	260.38	286.18
"1554245_x_at"	46.43	343.83	217.85	304.86	224.74	316.11	328.99	265.42	565.26	471.02	355.24	336.54	436.69	112.29	290.54	514.29	799.81	341.82	387.16
"1554246_at"	382.71	353.11	82.36	341.27	306.34	210.17	286.28	190.99	174.6	491.16	287.02	253.9	249.33	143.79	346.43	317.45	485.32	227.98	272.59
"1554248_at"	195.11	343.31	182.61	141.58	300.79	238.41	234	423.27	373.96	550.67	341.55	283.95	244.93	228.03	329.09	174.91	276.25	158.08	225.4
"1554249_a_at"	292.48	275.58	394.44	404.06	324.76	392.04	393.64	254.66	402.6	309.93	346.8	301.53	356.09	406.13	514.24	417.47	607.26	503.68	505.97
"1554250_s_at"	388.09	563.14	418.42	278.87	411.91	398.24	604.61	524.39	830.05	590.08	429.66	473.62	461.43	568.28	292.09	483.5	135.72	346.84	317.96
"1554251_at"	437.69	611.79	417.68	397.75	416.04	378.19	474.33	327.02	334.29	170.42	361.8	332.01	331.8	476.91	813.19	292.85	238.61	396.89	498.31
"1554252_a_at"	3.97	49.65	83.15	49.32	48.1	67.58	38.74	31	9.18	91.98	53.66	28.08	4.87	57.83	79.51	96.92	34.66	70.56	2.97
"1554253_a_at"	101.64	99.26	58.84	20.2	107.93	94.72	74.6	120.96	157.31	184.13	84.25	123.96	26.92	126.88	63.96	158.37	227.35	125.88	16.42
"1554256_a_at"	78.41	78.08	106.21	62.25	100.19	16.55	27.82	34.49	141.78	121.48	62.51	65.51	119.51	11.12	95.68	129.97	22.85	64.09	117.54
"1554258_a_at"	93	102.35	135.09	98.49	76.46	107.65	168.8	139.94	211.5	215.14	141.73	204.82	81.3	156.56	183.17	154.35	154.06	79.6	129.63
"1554259_at"	16.7	24.12	23.05	20.29	33.64	19.83	24.91	26.91	41.48	26.66	39.91	14.02	19.04	19.88	18.57	16.45	21.8	23.37	13.57
"1554260_a_at"	506.79	417.32	384.79	428.33	380.59	347.29	407.8	430.23	253.43	655.78	472.18	542.02	469.62	300.34	581.39	398.97	294.97	454.25	384.71
"1554261_at"	17.95	18.1	67.11	49.99	17.53	4.36	8.74	10.77	11.62	5.62	35.18	11.36	4.38	8.31	48.91	4.3	31.02	4.24	7.59
"1554262_s_at"	11.81	70.06	101.64	56.65	7.69	12.35	46.44	41.07	65.97	16.23	65.11	71.58	72.34	152.88	17.97	21.41	110.8	10.12	54.34
"1554264_at"	12.89	3.85	43.78	15.94	44.05	51.03	67.58	12.59	52.13	54.76	88.54	57.55	53.05	152.77	79.07	72.25	58.91	163.18	111.62
"1554266_at"	124.73	8.39	82.88	32.76	53.46	17.35	63.95	108.77	137.63	9.48	53.01	72.55	39.91	102.55	37.26	11.28	28.04	132.68	100.95
"1554268_at"	113.2	119.75	86.64	104.39	117.3	107.65	30.29	102.07	171.28	161.74	131.64	66.97	99.38	157.45	92.15	169.54	158.52	175.17	85.42
"1554271_a_at"	112.19	108.21	60.23	117.46	86.9	120.36	111.89	167.97	85.84	110.37	110.08	57.78	108.5	845.29	319.04	129.79	130.1	334.6	410.38
"1554272_at"	13.46	58.6	1.46	23.86	4.36	22.93	37.88	10.22	4.14	1.7	31.45	62	16.38	8.21	21.87	1.42	14.6	26.06	4.38
"1554273_a_at"	154.94	55.96	95.61	96.43	53.2	56.72	124.24	8.2	38.85	24.35	59.63	43.78	22.3	139.12	2.44	34.34	145.01	38.26	7.23
"1554274_a_at"	80.41	127.83	100.84	103.05	108.81	46.15	45.29	65.38	112.54	114.85	108.58	82.5	32.15	221.63	168.56	75.48	211.21	57.08	169.3
"1554276_at"	4.11	34.99	3.13	6.59	8.62	5.86	29.6	6.58	12.83	6.34	15.68	4.31	41.95	88.89	71.71	95.03	17.71	41.36	17.9
"1554277_s_at"	6.36	6.02	6.85	46.02	15.97	6.81	3.59	3.81	6.72	18.14	5.06	4.37	3.92	13.27	85.1	3.6	10.97	33.49	5.45
"1554279_a_at"	49.96	57.8	118.73	94.53	43.88	104.43	133.07	84.23	42.59	29.41	50.21	57.34	32.88	156.44	133.57	9.44	101.64	131.42	93.64
"1554280_a_at"	59.7	129.08	36.05	62.13	62.15	56.06	84.1	67.29	207.12	121.99	44.99	68.16	64.8	108.3	44.74	108.46	119.69	108.78	79.95
"1554281_at"	31.69	116.39	49.68	25.32	53.1	10.23	28.55	15.39	92.39	25.68	33.24	32.84	42.81	78.69	5.4	1.92	68.74	2.91	22.96
"1554283_at"	83.37	16.13	54.67	105.2	76.8	60.9	62	119.99	129.25	96.6	91.59	80.16	68.43	133.52	188.9	85.28	124.24	122.25	131.09
"1554285_at"	104.92	191.93	85.55	116.7	94.74	83.41	178.79	131.79	158.35	37.55	80.41	149.17	203.79	72.78	136.49	104.14	128.73	27.39	44.28
"1554286_at"	64.48	121.7	91.59	39.03	135.44	64.6	193.43	87.5	272.28	163.96	108.13	15.64	60.12	95.7	132.24	77.43	67.24	81.98	51.75
"1554287_at"	214.79	254.53	147.03	177.11	125.81	159.73	117.37	62.68	173.7	163.65	110.84	161.22	131.54	23.47	265.71	86.4	98.57	111.98	144.11
"1554288_at"	20.69	60.05	4.91	10.29	9.65	37.99	6.62	8.31	86.49	6.48	6.46	92.03	3.43	42.73	38.37	3.09	47.03	12.14	12.97
"1554290_at"	156.35	148.95	74.51	161.39	109.67	102.9	122.34	153.91	103.39	192.57	88.11	72.46	148.79	236.43	52.64	85.12	133.46	128.93	135.89
"1554291_at"	18.32	70.47	69.88	38.41	49.1	49.43	84.95	12.97	62.49	352.91	71.67	105.94	121.07	83.61	42.62	77.42	96.18	78.53	31.98
"1554292_a_at"	94.61	44.53	80.92	104.34	96.78	76.46	93.99	74.59	74.41	503.47	11.82	153.41	100.97	17.39	55.7	42.02	71.47	56.36	74.1
"1554293_at"	118.76	7.53	87.58	79	87.39	129.45	73.87	59.67	127.6	19.64	99.94	27.84	71.66	182.92	72.77	114.04	69.43	150.44	61.91
"1554294_s_at"	26.08	12.26	47.4	63.56	80.1	45.27	8	2.72	27.48	9.56	30.76	25.82	60.98	39.34	48.17	3.31	12.23	11.95	9.37
"1554295_x_at"	72.87	13.91	13.07	115.7	149.17	84.91	18.46	56.25	128.44	96.06	80.67	100.73	61.46	210.84	59.11	93.69	129.86	188.73	142.3
"1554296_at"	2.46	4.58	3.83	33.73	68.7	1.16	3.72	4.72	6.54	22.23	24.26	1.48	3.5	81.69	63.98	43.51	4.24	12.59	9.76
"1554298_a_at"	1.57	2.45	34.58	1.27	11.87	1.8	25.85	28.51	31.76	4.26	11.78	32.2	11.81	13.15	175.62	19.93	58.72	28.39	95.65
"1554299_at"	97.77	94.06	55.23	52.88	89.56	38.63	16.36	138.65	70.8	84.69	16.71	15.28	9.63	89.11	17.97	18.24	13.05	12.39	42.83
"1554300_a_at"	28.48	24.43	113.95	95.56	147.77	17.63	11.89	19.43	74.87	39.05	16.22	70.97	10.02	91.18	21.4	17.65	8.74	15.71	16.86
"1554301_at"	1.32	2.56	1.8	13.72	5.16	24.16	2.07	12.9	18.11	72.11	5.07	4.18	3.09	4.14	1.82	5.95	5.67	12.02	13.61
"1554302_s_at"	63.86	70.83	54.28	10.67	34.34	24.1	4.6	22.15	112.05	95.62	49.64	21.32	38.77	12.24	65.52	31.05	106.66	54.78	4.09
"1554303_at"	14.37	31.9	5.18	66.52	10.63	93.7	30.66	67.33	15.1	98.88	81.4	72.35	59.66	15.26	27.16	33.57	61.81	50.51	22.49
"1554305_at"	35.9	61.76	79.09	70.59	23.11	32.79	72.08	94.84	48.65	91.98	110.2	6.81	32.04	109.83	70.35	35.99	25.18	65.59	32
"1554306_at"	160.65	243.27	157.26	164.74	120.52	199.26	178.11	211.77	184.61	239.76	241.32	154.06	233.48	38.82	120.91	117.89	53.16	17.87	29.17
"1554307_at"	114.32	27.87	43.76	27.44	84.53	52.96	77.35	113.15	134.24	139.53	231.7	105.65	99.74	86.55	60.47	11.38	42.29	6.13	5.65
"1554308_s_at"	3.56	6.07	3.66	2.15	53.38	13.67	3.36	9.36	4.09	4.64	36.71	3.51	7.24	24.53	8.39	60.79	6.51	10.29	8.74
"1554309_at"	41.95	38.84	7.78	73.54	60.09	40.45	66.15	100.38	5.24	87.37	105.73	69.11	112.45	24.21	82.69	10.37	121.15	135.28	118.75
"1554310_a_at"	100.24	153.3	82.44	82.22	137.31	102.8	169.98	184.27	102.93	131.38	63.22	14.93	101.58	71.97	157.99	150.35	164.22	112.72	130.62
"1554311_a_at"	18.96	6.19	13.7	52.05	32.43	21.48	2.7	39.2	3.56	41.3	75.5	35.22	13.95	96.18	4.95	46.71	7.65	4.97	50.31
"1554312_at"	122.82	199.69	187.55	127.29	185.8	150.73	263.76	222.24	369.33	193.3	222.91	183.44	205.63	145.28	174.08	320.65	150.12	227.3	159.51
"1554314_at"	36.08	4.5	24.19	29.14	45.5	43.61	32.53	60.51	89.89	5.62	4.52	39.12	67.63	41.35	49.52	53.33	62.44	51.2	48.94
"1554316_at"	236.53	410.82	171.71	239.49	152.06	166.44	239.05	181.98	291.09	242.53	205.07	182.68	274.98	554.09	319.98	245.71	346.81	339.72	387.12
"1554317_s_at"	51.09	124.03	130.55	194.15	83.2	168.11	193.84	138.84	254.91	242.27	145.43	198.85	191.47	312.99	178.53	227.01	235.58	203.25	151.52
"1554318_at"	102.65	187.34	81.19	79.49	73.27	94.92	156.26	140.73	225.76	130.57	136.73	121.1	161.45	209.49	104.97	204.42	310.61	168.48	144.71
"1554319_at"	5.84	53.73	26.07	21.74	2.3	8.31	4.85	42.67	75.58	13.8	2.62	5.73	67.53	44.82	79.51	13.26	2.15	83.43	4.22
"1554321_a_at"	213.67	94.93	99.3	129.57	94.03	209.87	201.33	181.47	148.05	142.5	165.15	124.88	179.97	142.23	19.72	63.64	211.92	206.8	150.74
"1554322_a_at"	54.28	163.04	114.77	121.49	77.96	57.55	35.53	32.1	132.85	236.68	62.02	102	81.48	99.75	110.02	98.16	162.77	35.18	42.16
"1554324_s_at"	97.24	72.22	64.66	112.66	115.47	121.34	80.09	79.06	57.72	20.55	94.64	120.15	60.61	139.81	124.24	71.9	134.35	206.9	120.24
"1554325_at"	3.2	85.4	3.38	5.5	3.89	2.72	6.91	9.04	11.05	14.11	32.43	4.04	41.22	7.59	8.42	13.55	12.87	6.08	55.69
"1554327_a_at"	427.33	457.58	112.76	884.19	494.48	402.51	910	656	285.24	1162.65	864.79	799.15	734.81	93.5	124.21	430.05	797.09	316.34	294.79
"1554328_at"	21.72	58.62	46.79	44.98	33.68	9.26	73.53	49.26	85.24	62.72	46.69	43.82	52.97	42.98	68.11	6.21	31.16	2.83	23.18
"1554329_x_at"	10.77	16.03	26.58	17.9	16.31	47.75	63.02	33.16	55.24	71.52	39.2	50.62	83.63	56.73	17.86	11.54	49.71	16.15	74.66
"1554331_a_at"	95.07	97.61	92.5	8.85	51.02	78.82	128.92	73.09	149.54	129.84	131.35	53.18	190.8	65.36	126.71	10.13	56.45	4.28	118.88
"1554332_a_at"	8.72	183.35	263.02	102.1	70.53	168.18	158.7	78.87	208.53	75.67	92.3	332.34	142.82	452.73	140.58	143.84	256.98	162.8	224.11
"1554333_at"	268.46	261.81	120.86	810.89	465.99	488.5	323.04	191.42	247.01	184.52	317.65	234.99	221.72	162.36	62.57	20.12	9.71	7.89	45.86
"1554334_a_at"	823.41	996.81	502.86	2015	1159.98	1187.06	1066.25	719.19	767.1	697.14	969.12	896.01	773.15	405.12	195.27	156.19	65.44	165.09	191.3
"1554335_at"	9.21	16.93	8.08	87.32	16.67	60	93.79	54.99	47.1	69.32	32.04	78.42	61.69	23.31	10.24	103.82	85.48	64.75	48.22
"1554337_at"	5.07	21.05	3.48	5.48	4.39	6.24	9.25	4.27	5.89	24.79	30.92	3.96	20.28	8.1	76.94	20.78	20.27	10.91	25
"1554339_a_at"	200.58	219.64	209.84	423.08	292.18	338.8	365.75	249.11	119.98	163.09	363.9	250.29	259.63	86.22	76.44	113.82	95.37	63.32	63.68
"1554340_a_at"	24.72	24.47	6.88	6.19	3.12	3.23	5.24	4.75	72.66	9.16	6.27	4.74	12.74	9.69	92.98	15.65	7.65	6.5	8.33
"1554341_a_at"	356.68	266.44	336.06	291.3	311.03	380.07	319.44	251.27	183.97	327.34	264.13	254.91	300.15	265.5	170.48	180.63	239.71	171.25	185.76
"1554342_s_at"	559.54	240.21	781.14	410.35	590.36	445.91	506.89	456.29	453.8	364.42	443.69	374.06	544.03	366.98	259.44	384.94	363.46	491.73	454.78
"1554343_a_at"	3.73	21.47	109.89	14.85	30.62	69.59	10.04	65.93	83.12	80.41	12.65	77.65	54.17	3.5	22.68	191.63	6.67	107.47	34.9
"1554344_s_at"	500.69	723.61	327.03	468.21	441.12	441.62	436.65	743.04	825.93	628.71	653.51	741.11	506.85	801.66	643.26	587.26	512.92	533.6	744.12
"1554345_a_at"	226.33	280.46	368.65	377.35	363.77	349.82	309.07	359.41	207.21	206.74	271.16	313.29	299.96	188.01	219.57	177.08	216.23	153.73	122.81
"1554346_at"	29.26	28.27	27.29	14.05	46.79	56.13	46.28	92.04	47.37	32.53	29.28	31.38	19.28	132.45	193.65	43.26	28.18	200.85	69.16
"1554348_s_at"	187.59	123.32	41.44	120.11	122.12	127.95	111.46	112.75	43.33	203.89	145.55	136.18	145.62	189.25	218.24	297.63	263.85	239.53	220.75
"1554349_at"	55.73	52.21	13.29	42.74	13.78	8.6	9.36	20.33	22.71	9.3	10.66	11.71	7.28	78.11	8.69	13.49	26.85	10.13	55.92
"1554351_a_at"	714.21	324.33	695.18	789.17	663.79	717.21	614.08	543.69	377.72	588.11	613.55	564.88	680.55	1113.31	677.77	518.23	690.31	622.59	637.18
"1554352_s_at"	389.26	211.22	514.35	446.72	387.59	385.93	456.75	588.56	636.95	639.35	348.41	442.01	469.21	473.05	359.55	516.61	574.81	479.09	506.13
"1554354_at"	1.77	50.77	34.29	24.9	33.47	5.34	3.31	16.1	5.37	5.6	37.85	0.98	3.43	42.72	44.07	17.37	23.26	3.89	2.65
"1554355_a_at"	6.07	4.58	3.02	29.31	62.42	28.84	95.71	63.77	63.1	17.39	5.23	28.22	53.65	125.72	1.41	7.76	6.07	78.59	7.62
"1554356_at"	8.64	20.47	60.05	6.82	9.9	41.98	38.07	35.01	15.83	98.73	22.69	15.13	50.06	362.29	207.48	16.55	10.31	174.71	161.17
"1554360_at"	30.89	15.51	114.78	2.86	56.7	82	80.89	103.49	7.58	99.76	21.23	63.27	14.87	221.32	34.86	84.03	4.05	57.33	152.79
"1554362_at"	24.67	44.54	82.87	17.57	6	20.03	6.87	34.85	12.03	11.35	8.57	33.86	8.91	6.43	22.22	2.32	89.84	32	7.47
"1554364_at"	6.52	35.66	10.4	7.32	32.58	5.64	42.45	59.52	9.3	70.74	7.4	54.85	46.64	113.91	78.34	69.98	206.81	193.18	117.33
"1554365_a_at"	690.32	479.38	762.13	901.35	790.22	849.11	624.41	762.2	578.43	647.4	644.53	672.52	838.51	1413.58	1689.22	777.72	840.81	1111.12	1090.51
"1554367_at"	82.31	278.32	129.03	123.53	115.14	102.6	164.46	141.03	219.35	231.82	144.25	232.75	109.05	232.95	120.65	214.14	13.07	177.63	157.38
"1554368_at"	56.41	9.93	13.91	28.28	42.42	6.62	1.64	5.25	40.16	10.2	26.33	2.62	3.06	54.46	4.84	5.42	6.88	12.56	63.87
"1554371_at"	46.17	142.98	71.85	7.47	71.16	37.01	11.35	11.45	19.11	15.75	51.06	5.32	30.76	16.01	61.22	55.17	28.04	10.54	127.39
"1554372_at"	121.77	124.88	60.65	19.02	58.78	82.34	106.29	34.14	206.59	138.54	100.34	124.71	169.27	138.87	45.25	64.2	229.05	35.32	107.8
"1554374_at"	6.51	33.25	22.04	7.55	18.43	16.5	12.07	12.44	14.82	150.29	8.93	15.5	43.64	16.33	13.36	19.55	15.11	23.21	15.78
"1554375_a_at"	23.6	46.31	65.64	10.12	4.38	7.02	35.61	5.1	52.05	33.23	7.39	9.32	9.3	48.34	26.79	5.3	9.64	7.06	8.54
"1554376_s_at"	77.24	42.86	7.49	26.09	58.41	34.11	81.14	84.74	10.39	43.11	76.86	33.93	114.36	64.33	61.85	111.25	195.2	7.48	40
"1554377_a_at"	13.08	48.93	15.49	9.46	4.1	5.54	15.48	5.2	33.2	11.54	13.93	20.18	19.01	18.71	25.18	11.5	56.6	12.87	15.51
"1554378_a_at"	26.34	21.11	85.25	18.04	11.71	2.57	6.05	2.19	3.35	4.22	6.79	34.56	2.48	52.68	7.98	11.55	14.19	29.88	11.32
"1554379_a_at"	9.78	143.23	7.78	32.59	16.66	114.97	52.63	31.92	11.16	16.96	27.93	26.58	44.86	95.07	147.65	87.39	26.09	12.22	24.93
"1554380_at"	47.44	8.19	21.48	72.72	46.1	12.98	76.42	11.5	124.21	25.4	7.3	11.08	20.35	151.82	109.79	46.29	10.55	57	25.82
"1554382_at"	12.06	38.54	70.63	62.93	12.49	34.94	60.99	48.3	126.57	20.24	19.09	101.15	32.23	107.64	127.46	64.92	31.66	37.32	35.59
"1554383_a_at"	73.35	25.31	4.11	10.95	40.04	73.04	12.43	42.96	22.22	20.84	14.87	17.31	24.58	17.88	20.27	17.72	12.86	8.26	10.04
"1554384_at"	15.48	92.09	53.56	31.89	16.46	31.44	2.36	7.75	4.42	55.68	5.34	5.45	15.93	6.67	33.49	36.83	82.6	40.01	58.91
"1554385_a_at"	23.72	44.71	79.2	65.67	16.34	26.98	99.12	25.91	127.66	67.38	18.56	33.5	53.8	20.81	155.07	35.93	95.74	78.31	42.64
"1554386_at"	5.21	14.51	8.5	4.35	7	17.68	7.95	16.7	9.95	53.54	28.46	16.24	4.89	16.25	5.61	15.15	23.26	9.66	6.33
"1554388_at"	260.34	263.92	283.59	263.66	200.97	317.09	227.22	180.07	347.84	278.06	269.78	238.27	175.87	398.28	403.38	440.49	488.39	469.51	414.64
"1554390_s_at"	368.79	180.01	272.07	852.37	499.12	428.12	527.45	489.12	276.46	409.82	521.71	433.95	366.49	369.78	729.46	463.19	391.16	561.48	442.72
"1554391_at"	45.07	142.39	42.01	55.36	11.91	40.17	17.66	15.98	45.28	40.41	127.78	114.86	107.45	102.5	22.66	80.88	179.67	114.62	55.26
"1554393_a_at"	85.15	19.69	103.13	98.45	79.89	96.57	92.88	155.66	31.99	167.88	157.7	122.35	144.76	82.35	14.77	80.35	130.84	108.68	17.45
"1554394_at"	64.41	12.12	32.99	39.8	11.52	59.24	17.9	22.94	118.89	82.63	31.6	12.87	11.91	13.91	93.92	33.43	17.19	76.47	19.07
"1554396_at"	80.18	164.78	160.68	92.01	165.73	70.5	24.1	181.34	153.99	107.28	166.85	174.37	192.34	125.15	268.53	110.56	126.74	167.84	179.25
"1554397_s_at"	396.2	490.97	357.06	820.44	734.3	587.88	636.09	509.52	198.42	588.49	579.99	493.52	623.65	193.05	280.21	239.89	257.51	106.8	178.74
"1554398_at"	38.13	9.88	87.74	8.75	27.93	4.11	9.63	12.06	73.66	8.95	7.36	35.26	12.65	316.76	29.48	69.46	33.42	17.86	77.96
"1554400_at"	41.56	87.33	48.23	35.91	81.56	45.64	52.25	111.95	34.4	89.51	92.35	78.07	22.61	126.56	69.32	76.95	29.44	22.11	14.32
"1554401_a_at"	23.71	6.85	4.53	9.39	3.56	7.34	4.93	4.94	15.36	34.33	5.96	8.75	28.9	46.11	3.82	6.41	5.01	36.18	4.61
"1554403_a_at"	8.94	10.5	12.02	1.63	4.16	36.23	2.46	31.67	18.95	9.98	3.45	39.56	2.21	61.4	8.85	19.31	18.47	30.78	39.76
"1554404_a_at"	4.98	8.47	4.66	3.82	5.98	4.9	5.04	5.11	7.42	10.46	7.28	5.36	6.42	8.13	5.29	16.97	6.77	7.04	7.36
"1554405_a_at"	77.52	52.32	126.7	617.5	238.66	202.87	77.93	8.48	76.3	41.48	39.43	47.28	27.56	71.19	60.06	94.75	15.89	107.56	5.99
"1554406_a_at"	123.89	132.32	249.44	124.96	155.24	229.83	275.17	250	121.71	59.34	242.2	172.1	209.26	127.82	664.88	237.76	225.18	287.5	301.19
"1554408_a_at"	68.58	158.21	178	196.76	218.2	80.21	337.55	210.83	257.17	388.99	332.28	241.37	278.28	720.45	679.7	391.46	357.46	672.43	589.83
"1554409_at"	2.25	97.69	49.58	14.5	19.4	33.57	13.93	28.61	4.85	5.37	47.71	49.25	17.14	47.54	4.16	6.29	61.42	3.41	3.53
"1554410_a_at"	411.07	419.21	260.73	535.58	326.2	335.29	430.79	357.01	388.19	285.55	353.12	346.74	303.12	259.29	377.86	283.31	436.75	364.82	241.65
"1554411_at"	190.02	254.26	454.91	471.86	347.71	303.52	292.55	378.24	158.33	455.43	373.05	275.43	287.3	175.34	166.17	124.76	161.38	191.78	141.25
"1554413_s_at"	19.22	134.47	112.24	8.76	37.82	18.68	38.62	5.28	5.29	12.47	34.61	5.26	6.48	16.07	43.1	51.7	12.69	30.64	72.1
"1554414_a_at"	341.19	210.36	393.11	574.62	493.16	445.67	395.18	520.94	182.74	450.12	302.2	394.23	293.42	324.74	655.26	333.39	405.94	430.75	387.22
"1554415_at"	347.63	233.04	203.34	184.86	198.88	259.02	142.84	219.08	346.05	214.61	174.12	249.57	205.17	133.23	185.28	185.3	292.23	245.26	232.54
"1554417_s_at"	167.07	224.82	176.48	425.53	278.59	293.61	281.09	185.14	128.65	410.58	251.7	247.74	398.84	331.53	211.99	184.83	170.73	280.33	216.29
"1554418_s_at"	341.84	198.46	389.54	784.39	380.74	435.73	126.74	262.85	241.55	154.42	100.19	127.47	122.1	45.2	74.57	7.05	28.5	62.86	51.38
"1554419_x_at"	54.98	138.81	125.08	6.23	67.63	7.09	109.77	15.32	105.86	81.39	123.39	11.62	89.76	28.23	255.19	134.82	27.12	133.59	182.75
"1554420_at"	577.87	128.98	398.04	410.95	468.73	518.64	1020.45	1304.86	1152.83	1383.62	806.51	1135.14	1299.78	189.51	157.35	33.45	78.71	212.21	101.63
"1554423_a_at"	2528.87	2479.61	2716.08	2176.52	2190.74	2210.66	1747.8	1900.48	1383.49	2557	2153.52	2401.47	2137.83	1403.9	1408.98	2674.22	2419.27	1605.78	1719.12
"1554424_at"	91.29	69.74	77.28	181.04	79.62	122.04	112.14	128.7	56.47	130.98	116.93	154.01	124.15	63.38	118.49	21.5	78.26	36.33	99
"1554428_s_at"	36.36	182.78	147.2	173.6	155.88	182.17	189.1	243.49	296.62	234.91	133.56	162.14	235.35	222.63	204.03	296.08	276.75	375.09	95.41
"1554429_a_at"	257.69	280.99	266.25	158.84	200.72	231.23	171.83	274.74	502.03	372.65	292.38	344.34	226.59	414.07	372.07	393.41	876.29	406.04	394.2
"1554430_at"	71.63	198.73	156.59	110.57	223.96	254.22	151.74	45.8	54.5	129.87	162.36	92.37	153.2	177.26	71.37	44.18	280.14	54.67	70.09
"1554432_x_at"	304.2	288.76	332.77	254.45	378.45	354.45	339.42	260.65	445.17	362.42	330.77	327.34	241.68	353.22	396.26	384.84	436.35	589.85	229.19
"1554433_a_at"	452.94	392.61	568.72	835.69	647.98	703.76	794.71	894.24	605.85	1218.68	769.34	764.36	1059.33	550.89	1123.99	546.74	753.96	919.05	1006.68
"1554436_a_at"	559.52	207.63	116.17	1336.47	760.94	742.8	83.52	35.26	133.16	178.33	105.83	113.67	134.37	54.69	4.67	93.83	117.15	35.28	53.29
"1554438_at"	223.32	243.47	207.31	717.83	372.63	390.63	334.86	262.01	462.88	376.13	227.47	309.9	347.66	197.33	236.71	118.83	97.33	119.14	208.69
"1554440_at"	28.62	112.37	3.84	3.81	35.71	5.89	11.07	23.26	120.38	66.23	13.12	25.03	4.83	91.75	81.93	50.71	20.24	9.95	102.1
"1554441_a_at"	603.17	434.29	596.81	701.43	481.45	443.8	594.26	407.82	406.02	628.46	480.91	447.75	513.07	464.38	396.1	219.58	409.44	344.3	346.25
"1554442_at"	51.82	353.79	219.43	156.64	242.71	143.12	398.95	228.24	446.21	118.01	45.03	210.75	172.1	510.24	384	326.97	290.44	508.97	395.72
"1554443_s_at"	17.79	58.76	35.26	38.12	10.57	52.76	12.52	101.71	10.33	115.26	11.21	7.91	5.67	133.58	53.15	59.35	51.88	43.07	59.74
"1554444_s_at"	230.35	219	256.2	229.6	199.13	245.63	244.19	267.29	376.5	314.97	343.72	237.83	306.71	240.87	333.91	342.6	465.91	218.33	195.29
"1554445_at"	121.96	104.45	134.33	130.73	127.89	121.23	191.92	105.36	24.29	181.34	61.07	110.47	201.03	140.97	266.68	69.07	53.52	156.92	77.32
"1554447_at"	367.01	320.65	431.52	355.7	296.01	403.15	298.11	260.24	410.03	362.76	254.33	264.31	370.18	342.01	545.56	422.23	287.35	431.39	400.62
"1554448_at"	140.46	242.09	217.76	189.8	165.69	173.57	165.22	155.05	168.24	141.05	164.73	134.62	138.06	240.07	325.4	177.52	74.42	165.18	185.63
"1554449_at"	112.37	68.79	91.78	161.96	139.56	118.7	105.42	117.22	82.47	107.75	212.38	190.68	158.03	61.13	160.4	39.59	18.12	60.54	107.58
"1554450_s_at"	348	353.98	304.84	709.84	450.67	370.85	414.95	456.45	290.97	488.47	463.12	400.66	499.97	184.87	341.64	157.52	131.63	209.23	132.46
"1554451_s_at"	538.46	401.23	306.26	711.15	438.12	409.68	382.39	270.03	117.83	491.58	454.67	408.93	421.58	340.17	561.84	206.54	128.41	323.14	259.64
"1554452_a_at"	295.02	471.43	344.92	294.22	293.59	238.62	452.53	283.97	206.97	697.9	524.73	404.13	407.43	9821.83	5283.79	1890.44	3070.57	5580.72	5100.75
"1554453_at"	137.7	126.77	104.59	136.46	63.77	65.12	114.84	138.81	134.48	113.17	109.35	98.26	73.73	103.34	115.01	73.83	142.12	104.73	84.26
"1554455_at"	491.08	577.72	653.79	800.74	882.64	868.05	546.64	567.03	991.6	376.63	719.99	654.96	631.86	623.85	247.08	463.22	432.09	395.49	529.85
"1554456_a_at"	690.85	594.19	457.71	828.68	730.12	578.89	592.86	624.44	440.9	526.19	760.48	698.6	601.18	579.64	291.1	410.79	297.88	382.35	617.98
"1554459_s_at"	4.53	141.52	8.45	44.4	9.13	27.95	54.12	5.28	53.72	33.97	33.21	53.18	3.19	14.82	159.11	10.33	4.6	8.7	20.34
"1554460_at"	51.59	55.11	38.9	17.01	0.85	72.38	37.12	28.45	44.21	2.49	15.05	23.89	9.42	58.78	3.13	3.9	3.03	43.08	36.03
"1554462_a_at"	968.17	710.36	1007.96	1718.21	1397.39	1224.73	1991.53	1503.31	868.4	1305.63	1545.53	1503.35	1623.64	432.03	245.44	1280.13	2086.24	980.9	961.01
"1554464_a_at"	1392.81	875.65	1418.41	899.52	1001.6	865.69	911.78	1187.92	415.63	1073.68	832.8	984.8	882.3	131.63	203.15	390.37	538.49	276.93	234.07
"1554465_s_at"	247.82	199.15	260.78	261.27	229.11	244.82	300.15	303.17	206.68	289.88	333.99	235.28	294.72	197.91	357.02	243.48	278.42	164.7	224.94
"1554466_a_at"	436.4	424.3	212.24	349.49	300.92	329.14	402.37	407.23	169.4	532.14	350.06	458.89	422.23	670.15	529.96	522.89	712.3	614.83	598.71
"1554468_s_at"	106.77	8.8	62.47	109.71	98.99	134.27	112.1	44.62	13.07	72.49	109.67	148.86	92.41	134.67	109.97	15.59	23.31	112.06	15.82
"1554469_at"	111.26	58.76	111.45	126.26	132.27	132.99	139.8	87.7	116.01	169.05	128.83	75.01	93.54	53.87	136.37	108.84	88.71	97.19	126.04
"1554470_s_at"	325.33	315.62	387.04	372.5	309.58	354.28	520.83	433.23	379.07	596.86	489.81	515.71	502.38	469.65	371.92	421.81	347.12	375.39	280.6
"1554471_a_at"	528.57	318.4	534.85	516.11	532.52	447.2	482.07	614.96	412.42	507.13	653.82	535.21	529.35	409.22	302.25	265.7	375.93	439.22	304.86
"1554472_a_at"	132.8	297.4	251.33	231.77	179.26	221.9	284.81	134.24	247.12	111.76	226.58	204.04	145.41	322.3	692	409.87	238.2	282.93	330.1
"1554473_at"	168.31	157.23	244.29	49.45	178.87	201.45	259.71	255.54	241.89	303.03	153.97	229.4	224.3	569.46	859.2	380.37	317.64	524.67	579.18
"1554474_a_at"	1507.39	521.73	1644.16	942.32	1222.28	1134.19	1034.42	2570.94	710.34	904.77	942.27	1239.24	1408.45	185.31	1146.84	397.71	199.38	559.25	488.34
"1554475_a_at"	5.53	126.7	120.16	106.48	132.16	143.08	123.1	153.52	244.54	251.79	28.58	207.89	76.45	136.25	134.85	105.24	313.25	38.94	157.91
"1554476_x_at"	94.3	138.39	156.59	157.88	160.3	143.31	101.69	125.25	176.32	58.85	170.37	92.19	137.16	111.33	253	196.48	210.36	135.76	188.18
"1554478_a_at"	109.44	129.3	90.54	78.68	40.5	56.64	130.04	56.23	29.4	110.81	143.13	87.74	131.22	3.51	154.94	168.91	267.4	129.49	119.27
"1554479_a_at"	476.17	395.54	627.01	502.73	658.29	537.51	686.9	653.95	629.86	704.88	801.38	667.44	559.4	751.12	736.38	1192.78	759.22	906.4	974.23
"1554480_a_at"	923.87	684.83	935.02	655.43	723.34	837.9	984.44	1194.6	1059.41	763.65	690.58	926.24	934.62	1023.88	1462.36	1338.37	642.74	1263.81	1114.12
"1554481_a_at"	93.95	79.95	153.22	106.54	79.03	141.26	140.84	101.94	96.07	182.79	130.84	86.8	108.35	83.11	208.93	182.33	172.03	71.08	148.77
"1554482_a_at"	851.36	831.46	672.46	2697.14	1533.02	1535.94	1675.54	977.18	745.29	1275.1	1192.01	1229.37	1177	488.24	764.35	4492.06	4606.38	2322.19	2048.81
"1554483_at"	201.9	171.82	202.67	92.32	193.56	217.93	186.68	234.14	68.31	331.26	261.69	231.53	263.02	242.54	111.88	131.1	255.49	225.07	227.1
"1554485_s_at"	67.99	12.48	342.33	35.61	89.7	134.88	48.37	11.33	24.17	16.52	5.64	5.91	10.14	20.48	5.98	101.44	7.9	14.77	11.57
"1554486_a_at"	3.13	58.72	45.83	49.65	48.3	27.84	52.09	63.5	62.57	31.49	12.98	39.5	61.26	71.58	58.35	92.83	78.33	56.32	78.24
"1554487_a_at"	150.2	225.29	110.19	114.2	106.56	114.57	133.56	132.45	109.79	122.82	96.26	36.06	122.51	221.53	104.99	74.24	182.43	182.47	130.46
"1554488_at"	108.57	55.28	111.43	173.47	128.74	114.43	158.86	184.14	158.04	140.8	51.36	89.05	85.91	102.38	240.78	209.1	252.54	150.16	182.17
"1554489_a_at"	313.31	295.79	446.79	646.42	494.03	632.96	521.52	523.05	351.94	374.17	457.31	505.55	509.03	667.99	793.94	371.01	598.84	593.29	715.09
"1554491_a_at"	5.08	66.54	48.31	2.58	9.49	10.19	13.18	85.69	8.1	15.52	18.39	96.29	8.76	18.65	7.37	30.09	13.22	63.42	16.69
"1554492_at"	51.51	81.54	18.91	17.22	4.86	6.25	14.89	4.73	6.28	25.55	17.66	3.05	6.97	40.3	35.04	31.3	33.47	37.51	27.57
"1554493_s_at"	140.07	234.65	144.16	197.99	133.01	144.94	238.1	78.02	34.47	224.39	130.52	176.11	187.01	241.37	177.66	130.17	86.67	168.92	176.82
"1554494_at"	63.91	67.45	4.17	36.95	6.79	9.21	61.1	4.87	90.83	41.54	63.03	1.52	36.25	26.45	20.82	3.7	36.9	4.71	8.65
"1554495_s_at"	14.18	76.92	32.7	37.41	66.13	25.94	42.49	57.34	77.64	31.8	128.26	80.59	55.86	99.51	47.62	42.88	130.12	23.05	75.82
"1554496_at"	94.21	84.44	72.6	77.31	60.75	45.22	10.54	87.74	154.55	123.05	41.49	125.16	42.14	123.32	137	17.86	21.33	76.6	71.94
"1554499_s_at"	30.87	13.92	3.56	173.06	97.74	81.06	121.57	44.64	9.43	170.9	122.97	56.67	143.86	18.85	9.07	98.03	13.66	101.9	81.23
"1554500_a_at"	6.2	97.51	62.05	5.34	9.78	65.51	29.26	46.45	81.56	89.34	5.66	46.54	37.21	104.01	136.89	80.6	75.91	59.73	69.24
"1554501_at"	231.15	485.18	204.71	177.61	268.57	303.37	285.23	257.1	315.97	269.88	315.38	218.63	279.21	549.27	307.35	337.54	295.38	328.06	300.9
"1554503_a_at"	73.94	45.97	69.3	75.47	67.75	106.19	87.98	59.03	84.25	59.07	75.16	56.42	76.41	87.75	14.77	9.32	74.54	61.11	10.05
"1554504_at"	44.65	2.03	59.49	3.81	22.24	35.66	16.42	26.35	111.59	56.35	10.11	10.77	59.61	35.65	2	0.81	31.58	17.83	1.53
"1554506_x_at"	1.47	2.89	30.33	64.3	49.46	30.9	40.65	12.44	6.48	98.94	28.98	43.64	63.27	37.64	16.47	5.41	83.66	3.58	3.84
"1554507_at"	42.13	58.53	72.78	2.83	45.92	7.66	49.44	30.76	8.79	25.34	4.43	48.35	4.91	45.88	35.66	25.5	11.34	10.52	24.22
"1554508_at"	67.66	67.06	111.73	81.06	51.07	13.31	169.89	144.46	148.31	154.64	96.92	175.39	149.79	11.71	76.14	42.55	23.86	38.38	41.99
"1554509_a_at"	258.06	327.71	227.3	370.25	304.71	304.37	486.94	280.52	183.52	249.89	273.13	352.75	358.71	281.68	116.45	787.48	702.43	438.61	463.52
"1554510_s_at"	1361.87	1279.94	1434.31	3077.66	1950.94	1668.42	1323.99	1125.25	931.12	2010.89	1633.11	1168.02	1220.52	741.87	1218.85	1063.11	1536.47	1140.8	1132.39
"1554511_at"	22.23	19.21	44.12	11.97	5.9	16.56	55.24	97.57	29.05	24.41	16.35	17.67	40.86	27.27	50.25	10.46	11.6	18.03	24.73
"1554512_a_at"	121.72	56.75	125.59	47.84	87.76	92.52	84.76	89.68	165.61	70.7	46.44	50.4	39.39	128.86	132.45	83.55	230.96	181.56	166.79
"1554513_s_at"	129.23	150.5	139	47.13	68.15	157.36	193.18	98.52	28.03	102.92	23.89	102.61	95.86	327.1	157.57	197.46	380.76	226.97	230.28
"1554514_at"	47.17	109.76	19.56	14.84	10.27	12.75	10.03	26.3	52.44	113.82	90.61	63.35	23.31	19.35	58.74	342.29	100.87	132.42	86.8
"1554516_at"	168.81	203.61	202	74.96	137.76	248.21	230.11	312.6	413.16	521.88	296.15	222.49	270.02	431.13	278.25	348.97	427.55	296.11	258.82
"1554517_x_at"	180.23	213.31	36.17	202.79	236.88	208.87	79.91	53.05	315.8	333.54	202.8	348.66	278.45	210.07	329.85	106.52	318.25	256.01	269.53
"1554518_at"	122.79	195.86	95.35	293.47	143.68	149.61	96.32	209.57	240.48	264.78	173.46	192.59	144.15	130.65	119.33	141.29	179.05	194.85	157.85
"1554519_at"	32.66	87.97	87.49	27.89	35.71	70.36	94.49	42.83	103.75	32.67	62.52	108.81	62.79	87.38	106.21	110.39	71.33	62.46	10.06
"1554520_at"	153.88	162.74	220.13	167.57	179.33	144.38	151.84	176.72	167.84	206.46	179.74	232.74	207.08	167.19	210.11	128.45	5.17	174.29	193.97
"1554522_at"	92.84	138.18	87.37	88.04	126.77	110.78	186.08	90.63	106.62	164.89	88.42	118.56	112.65	145.78	264.97	114.88	70.14	137.68	103.88
"1554523_a_at"	143.62	147.29	82.63	158.56	172.05	130.36	201.15	192.23	256.16	145.83	209.36	244.99	169.69	269.42	184.45	17.3	168.52	110.88	134.75
"1554524_a_at"	2.26	30.34	24.85	3.72	18.1	6.28	24.27	1.5	13.7	31.58	4.95	19.59	4.79	5.2	7.03	8.46	10.26	8.63	12.54
"1554526_at"	4.65	4.92	21	1.35	1.53	2.66	22.45	5.46	1.48	5.32	15.34	34.29	1.94	3.47	2.21	3.41	40.47	6.7	4.32
"1554528_at"	109.74	191.48	268.72	137.67	138.43	141.01	295.18	31.66	185.46	258.64	121.09	234.98	275.2	1054.78	443.58	102	66.05	444.35	512.99
"1554530_at"	150.63	66.27	112.61	2.15	21.73	60.06	446.28	7.44	67.32	173.45	6.11	223.4	245.82	10.8	34.77	10.73	22.68	11.33	6.42
"1554531_at"	157.33	262.1	67.77	164.3	175.99	38.4	205.05	55.28	41.71	136	123.23	189.57	59.25	13.5	20.61	47.03	29.58	23.4	50.82
"1554533_at"	45.9	39.84	34.16	25.53	36.47	3.26	84.39	25.09	48.33	67.45	63.95	41.84	27.4	31.27	46.4	64.23	7.56	22.27	6.18
"1554534_at"	30.71	103.81	13.63	69.04	62.3	93.73	76.96	71.9	7.14	99.81	72.66	55.41	91	115.65	79.7	61.19	80.85	11.94	23.66
"1554536_at"	1.17	123.6	43.3	57.39	49.25	21.95	7.4	7.02	3.33	5.58	12.32	3.33	9.6	11.35	34.36	2.19	8.95	3.88	3.64
"1554537_at"	66.85	109.31	94.14	84.55	121.46	88.18	90.22	50.17	89.6	125.06	97.16	77.82	92.81	118.82	105.78	96.71	104.26	208.11	64.94
"1554538_at"	79.73	233.11	160.53	128.89	147.72	140.28	141.19	180.51	191.92	158.13	182.55	154.39	144.01	171.14	136.82	126.42	141.23	114.94	130.86
"1554539_a_at"	156.57	65.34	30.21	89.18	135.91	55.61	90.64	29.08	34.37	95.45	118.47	64.13	58.29	54.32	210.37	76.49	125.61	91.32	50.01
"1554540_at"	2.28	1.64	4.1	3.18	28.19	34.18	1.54	3.36	4.67	2.47	35.54	1.13	1.44	25.57	43.92	21.83	1.71	3.98	2
"1554541_a_at"	103.67	193.36	49.23	31.76	38.74	15.57	11.28	22.69	48.99	46.18	78.71	6.12	10.31	36.82	65.08	46.82	129.81	22.52	18.65
"1554542_at"	106.93	212.19	123.07	22.77	58.06	73.46	139.23	49.42	127.88	38.07	12.4	43.66	100.63	329.42	269.65	84.98	183.46	139.2	272.28
"1554543_at"	265.98	338.48	163.85	239.85	271.83	248.38	304.12	261.54	395.28	332.18	340.88	222.87	258.05	370.16	473.11	277.61	212.16	346.34	296.69
"1554544_a_at"	601.84	724.33	760.44	397.53	500.05	445.23	1284.4	789.52	325.08	917.68	320.94	820.59	796.55	165.37	394.2	530.51	510.65	245.61	300.77
"1554545_at"	81.91	13.92	77.25	42.96	59.08	12.98	59.03	71.12	162.77	70.67	109.13	27.87	85	120.8	82.23	71.85	100.43	89.12	32.82
"1554547_at"	1062.14	1101.25	1507.22	521.95	1158.14	1152.44	3919.99	1309.77	1929.87	3869.47	2796.5	2929.12	2711.28	137.02	312.76	1609.52	1008.96	679.14	684.28
"1554549_a_at"	103.53	106.73	69.27	115.2	142.07	109.54	107.79	124.37	265.18	165.23	189.24	123.84	104.86	98.11	157.07	108.05	55.46	75.72	163.81
"1554550_at"	2.75	44.63	1.15	2.68	2.25	24.55	23.9	12.41	4.17	74.3	26.33	38.34	27.93	38.85	49.58	5.17	36.77	36.04	30.95
"1554553_s_at"	320.51	494.94	313.22	457.22	458.35	287.29	478.01	375.71	419.97	639.17	576.7	478.29	521	363.96	436.4	299.28	557.1	457.98	449.48
"1554554_at"	21.08	25.84	9.07	53.87	10.39	24.06	6.11	24.59	16.61	11.84	9.44	8.1	20.32	61.56	11.45	13.61	10.26	14.21	12
"1554555_a_at"	369.61	430.19	369.71	614.33	411.86	360.87	403.77	385.9	596.99	391.31	616.64	522.59	451.43	407.58	457.11	447.17	316.92	419.93	450.37
"1554556_a_at"	134.92	184.55	98.68	218.84	237.11	125.8	202.43	133.22	296.25	281.05	277.31	282.45	225.82	106.22	139.48	367.84	652	306.19	274.82
"1554557_at"	131.84	137.11	80.62	363.25	213.2	195.04	405.17	304.74	367.3	206.41	253.21	224.24	302.15	115.32	173.84	277.82	491.25	195.91	298.53
"1554558_at"	83.9	125.61	96.23	92.02	56.73	95.35	131.51	41.79	41.78	65.97	36.71	102.49	70.94	25.61	118.24	119.05	156.06	64.3	100.58
"1554559_at"	15.45	17.55	28.46	9.45	29.36	16.17	68.9	36.14	28.58	59.88	66.19	32.75	27.9	147.32	31.81	16.93	72.89	16.71	78.99
"1554560_at"	5.77	38.7	3.85	48.08	16.1	4.18	34.65	8.63	9.61	54.97	11.48	9.31	28.27	104.14	2.69	123.62	14.38	8.64	5.68
"1554564_a_at"	113.09	188.04	216.62	80.96	108.6	152.82	191.78	84.18	171.84	179.46	84.12	142.29	162.37	297.84	164.17	116.45	264.81	369.73	246.52
"1554565_x_at"	199.04	286.46	268.93	112.91	164.63	238.92	235.73	159.4	407.88	278.17	169.99	176.08	311.81	755.29	329.92	469.89	595.4	391.71	442.39
"1554566_at"	47.2	60.66	22.65	24.03	101.79	25.79	49.02	25.9	34.93	10.92	24.62	106.72	28.61	156.81	56.52	134.17	47.37	166.84	96.92
"1554568_at"	16.07	17.96	6.05	64.17	59.19	29.27	30.33	42.25	56.75	44.78	60.58	25.35	60.3	68.16	36.16	5.71	101.41	36.22	5.06
"1554569_a_at"	226.65	139.1	160.38	18.55	49.91	111.26	165.56	80.12	137.76	223.31	157.82	160.89	191.02	44	8.16	90.69	23.62	161.29	81.08
"1554571_at"	123.09	31.1	149.6	33.57	59.81	71.49	120.23	66.45	149.55	10.27	180.96	67.44	79.05	85.48	5.47	69.39	43.73	15.68	54.98
"1554572_a_at"	596.04	657.72	610.54	661.76	587.18	770.55	955.27	641.53	650.75	633.73	758.65	769.49	853.28	1396.04	320.56	530.07	374.4	647.5	566.65
"1554574_a_at"	1393.18	815.55	924.53	1318.24	1031.38	1006.01	1074.71	1087.71	802.01	1725.99	1021.65	958.75	1277.5	445.61	607.87	1186.78	1394.3	727.05	720.14
"1554575_a_at"	134.42	175.23	129.8	234.36	199.98	129.05	171.6	195.72	32.94	133.96	229.32	31.2	227.24	170.43	293.53	107.92	188.28	112.77	31.42
"1554576_a_at"	17.59	84.38	24.23	108.37	67.88	19.07	96.88	93.38	27.6	93.78	19.43	44.47	23.15	178.94	110.7	18.27	30.84	60.64	12.74
"1554577_a_at"	1639.67	961.3	1570.86	2673.05	1835.16	1929.83	1459.89	1536.25	657.29	1618.24	1703.92	1623.84	1667.61	1446.09	2186.81	1849.34	1552.45	1922.95	2059.5
"1554578_at"	99.93	18.76	117.64	22.63	98.37	110.19	155.96	101.23	25.65	89.98	77.95	161.37	216.89	173.92	30.6	113.6	174.24	90.56	182.86
"1554579_a_at"	10.99	118.97	32.22	5.47	47.05	35.65	94.51	20.47	78.33	107.83	210.61	111.57	55.05	189.17	118.8	155.45	133.68	92.63	143.9
"1554580_a_at"	168.41	137.02	72.08	150.15	102.82	221.68	221.28	94.62	158.05	144.58	133.08	163.28	135.69	115.9	104.52	330.18	79.74	154.3	106.92
"1554582_a_at"	152.43	167.2	158.02	97.81	141.32	110.15	285.86	185.59	104.91	186.59	189.6	121.28	172.94	140.25	170.55	58.34	258.1	129.42	115.19
"1554583_a_at"	23.94	18.98	13.77	70.2	59.2	12.51	103.02	23.92	30.76	22.42	8.71	23.91	21.14	82.76	49.63	25.59	24.18	38.32	10.98
"1554584_at"	14.19	22.91	25.88	11.68	33.63	58.03	40.94	48.1	278.25	74.04	10.24	37.33	4.98	14.58	7.58	21.89	19.27	17.39	19.76
"1554586_a_at"	223.18	203.25	13.23	13.75	124.53	12.54	77.02	77.32	29.09	67.74	131.07	126.07	55.62	24.43	51.41	178.55	60.89	19.9	190.28
"1554588_a_at"	233.72	163.46	396.32	200.52	258	277.23	374.36	231.89	298.44	213.11	352.12	327.87	274.37	453.42	393.69	141.42	131.53	233.98	227.68
"1554589_at"	71.98	349.06	144.24	134.23	154.44	63.47	207.52	173.78	55.19	213.49	187.31	6.68	130.36	133.48	240.35	168.01	195.5	181.41	77.12
"1554591_at"	1311.18	1641.01	495.73	1537.9	1343.43	1329.25	655.84	121.47	219.02	220.34	211.58	228.22	382.65	168.06	138.34	289.53	113.46	167.36	149.43
"1554592_a_at"	45.5	67.53	57.86	3.49	36.69	41.2	27.69	6.85	101.55	39.57	6.33	67.16	2.2	67.14	7.79	23.22	50.92	17.5	2.93
"1554593_s_at"	114.8	62.62	45.28	4.23	28.54	88.8	68.3	3.69	4.89	30.76	19.96	6.84	23.07	70.41	2.23	7.53	2.96	62.49	2.42
"1554594_at"	5.11	11.83	21.06	63.86	9.68	66.63	90.62	63.52	9.8	54.45	63.85	74.37	61.06	77.58	54.86	44.05	83.24	26.12	70.18
"1554595_at"	1233.84	1416.23	988.57	1204.21	1274.62	1162.11	1163.17	1003.23	1875.97	1549.83	1142.02	1208.74	1265.26	2079.67	1582.56	1058.36	1234.05	1467.49	1386.59
"1554597_at"	911.82	951.61	759.57	1095.49	931.99	849.61	1026.79	722.84	1084.44	1151.78	1101.1	1042.33	837.99	687.71	1106.63	769.72	1154.32	872.78	898.46
"1554599_x_at"	877.6	1014.62	835.99	1062.49	905.09	796.66	903.9	690.98	914.99	1184.23	967.19	801.66	939.91	740.22	1011.19	742.93	1079.41	763.69	913.28
"1554600_s_at"	1297.87	906.41	1270.85	1011.31	1022.18	1146.5	641.4	897.46	768.43	717.89	1119.88	971.78	1004.32	521.85	258.95	341.49	246.72	280.93	276.27
"1554601_at"	30.28	59.11	8.06	55.27	5.3	28.55	48.57	37.87	37.73	41.4	8.35	86.62	38.41	51.05	304.62	136.99	53.73	107.64	175.34
"1554602_at"	276.63	181.16	156.75	453.3	298.41	208.78	226.57	279.7	250.65	309.75	220.42	281.71	234.17	1090.41	409.09	258.32	207.9	618.63	550.4
"1554604_at"	13.58	196.6	157.32	36.38	2.4	10.58	78.22	32.36	53.74	18.27	35.52	26.71	15.47	65.4	105.11	98.29	64.72	14.53	47.71
"1554606_at"	203.69	130.39	277.98	244.14	199.79	200.8	252.29	304.14	78.98	262.74	224.07	216.33	207.68	147.24	133.23	136.85	105.16	160.87	105.24
"1554607_at"	72.65	90.89	87.39	48.48	67.19	68.53	87.27	59.83	139.59	122.23	150.5	80.2	42.76	100.93	114.22	12.06	75.54	114.18	97.51
"1554608_at"	176.54	436.11	377.31	356.98	411.13	259.43	169.67	161.95	364.22	306.76	294.89	320.07	214.62	241.38	1152.56	912.75	330.02	595.06	718.17
"1554609_at"	323.57	213.36	424.32	285.77	312.55	428	244.42	214.18	199.2	287.47	222.88	233.42	262.27	228.97	272.46	314.43	207.85	232.36	231.82
"1554610_at"	34.71	22.85	53.49	99.62	41.92	65.34	23.28	113.65	65.1	104.63	17.45	79.41	19.14	60.85	55.17	28.84	28.49	93.07	22.08
"1554612_at"	38.11	72.44	4.92	6.07	20.8	48.15	5.38	38.21	38.33	6.52	88.62	27.79	46.43	23	12.31	4.88	57.62	57.64	52.5
"1554613_a_at"	15.73	47.44	15.64	98.01	18.13	31.2	79.63	34.89	155.37	54.04	20.09	49.87	45.45	221.32	186.73	47.97	50.31	93.5	43.48
"1554614_a_at"	326.3	201.38	526.97	360.19	331.27	268.22	296.58	286.17	161.72	402.72	364.33	308.6	320.08	235.6	116.1	85.88	75.01	243.9	162.32
"1554615_at"	12.7	26.05	6.33	10.75	10.23	8.07	37.92	55.71	63.52	14.77	26.88	35.08	12.02	69.97	11.61	10.28	8.16	19.18	57.12
"1554616_at"	124.08	172.88	100.94	104.26	97.76	117.6	141.48	94.56	285.6	290.68	145.8	181.57	136.38	126.11	94.49	203.31	207.88	184.49	269.69
"1554618_at"	11.4	93.88	8.36	156.86	35.53	107.12	112.17	11.19	45.63	184.57	69.03	27.53	24.42	141.43	214.69	130.53	252.41	197.28	153.46
"1554619_at"	49.72	16.82	88.33	44.6	50.68	40.66	65.09	79.41	35.64	87.41	45.59	86.99	35.99	5.26	42.81	21.48	4.47	1.92	43.44
"1554621_at"	5.03	52.05	67	49.82	38.58	57.29	7.59	100.52	113.79	54.03	51.59	40.51	73.36	38.57	110.05	6.43	60.63	39.32	38.2
"1554623_x_at"	14.89	108.02	64.23	44.27	48.72	12.2	44.68	40.35	32.74	85.49	46.35	7.7	61.9	124.56	43.8	27.72	45.85	94.62	64.43
"1554624_a_at"	37.94	21.68	4.42	21.8	17.56	77.57	93	45.81	16.38	54.71	34.89	34.31	16.35	9.39	40.05	49.91	150.11	13.61	73.51
"1554625_at"	137.83	248.78	226.8	185.66	200.3	241.36	289.64	224.6	290.29	278.67	224.31	182.88	290.62	331.72	321.35	301.99	152.57	143.6	323.28
"1554627_a_at"	737.42	395.03	720.18	839.33	734.39	710.28	691.29	718.95	598.89	803.34	560.09	617.36	803.43	520.18	452.85	354.37	544.19	552.42	488.79
"1554628_at"	425.56	430.96	375.97	406.75	364.4	362.54	364.14	391.6	493.59	371.9	675.03	442.24	428.32	703.21	472.97	583.45	247.65	608.64	448.06
"1554629_at"	183.29	58.81	220.64	5.46	86.18	70.35	128.03	93.49	73.79	166.78	79.69	155.02	84.79	225.59	121.93	16.29	88.28	139.95	98.82
"1554631_at"	57.3	114.58	73.61	61.93	70.61	74.69	104.27	85.35	249.48	110.11	83.98	79.32	142.18	87	120.16	176.48	122.43	56.41	85.33
"1554633_a_at"	8.36	8.3	6.34	17.38	6.81	86.72	64.26	10.35	149.81	40.37	61.3	49.84	74.03	62.38	50.45	122.94	85.45	42.67	6.94
"1554634_at"	28.42	1.76	19.25	42.3	29.62	3.49	8.25	3.12	58.71	20.55	4.01	25.33	18.35	10.82	46.81	16.82	116.09	85.74	45.41
"1554635_a_at"	21.28	27.89	15.29	20.32	20.4	10.59	39.15	7.84	40.68	35.21	49.96	18.27	21.35	44.68	16.49	29.28	51.2	36.39	17.74
"1554636_at"	296.85	342.72	174.88	352.99	343.45	291.62	155.81	177.57	98.34	127.54	110.93	157.14	123.69	19.66	97.34	50.33	29.44	77.86	111.79
"1554637_a_at"	563.01	502.88	396.04	533.2	474.74	523.84	749.09	589.2	548.02	600.53	568.83	532.11	589.8	1607.06	1819.9	559.38	486.21	1365.96	1066.56
"1554638_at"	503.18	722.68	405.28	757.94	541.4	672.25	925.17	648.14	585.98	544.2	615.29	552.69	617.42	362.04	901.06	531.33	284.66	550.21	636.49
"1554640_at"	44.87	4.62	75.76	1.74	79.63	5.14	39.15	22.46	3.82	6.33	33.96	15.18	75.56	93.78	193.75	6.5	78.37	130.19	119.19
"1554641_a_at"	108.75	114.65	56.02	13.57	14.79	108.44	67.03	147.83	62.62	28.21	81.11	25.54	35.46	22.33	75.75	69.95	38.11	48.6	98.22
"1554642_at"	71.81	59.93	95.96	13.82	34.55	43.91	115.43	66.34	175.88	178.73	165.75	93.53	121.47	184.26	70.65	68.56	93.05	95.98	77.3
"1554643_at"	90.13	66.52	68.79	6.79	50.68	10.16	75.36	34.48	5.3	30.5	18.3	33.46	5.52	35.67	80.72	49.19	329.58	17.62	87.75
"1554646_at"	58.49	111.63	38.73	82.33	10.49	56.91	115.44	130.81	232.86	137.92	26.6	89.56	89.02	44.65	30.4	143.88	270.58	166.52	182.84
"1554648_a_at"	343.72	259.98	241.29	505.57	357.86	413.37	165.09	123.63	230.37	140.87	191.03	137.78	170.14	102.14	89.63	68.97	134.79	59.56	18.8
"1554649_at"	86.92	4.56	59.01	48.3	120.4	14.54	96.84	70.97	121.02	124.71	81.52	21.91	82.21	95.54	63.51	83.14	6.46	23.75	29.23
"1554650_a_at"	133.1	14.35	11.37	12.39	9.04	12.45	23.21	18.5	33.72	16.21	54.56	22.67	26.77	38.45	16.87	23.32	43.89	110.92	23.97
"1554652_s_at"	92.38	12.35	48.68	60.15	39.17	11.03	39.33	57.08	153.15	10.4	11.66	50.45	58.78	9.88	13.61	16.82	133.73	14.4	7.46
"1554655_a_at"	7.4	22.18	31.84	10.01	5.29	5.22	7.74	4.57	8.67	24.1	16.49	42.91	15.16	6.88	7.43	7.62	27.8	10.35	22.04
"1554657_a_at"	46.68	127.13	85.6	42.37	77.62	91.89	18.71	118.9	82.16	133.32	63.93	79.2	80.89	75.6	34.87	34.69	98.62	53.41	7.84
"1554659_at"	149.56	151.57	108.4	65.36	112.34	74.56	90.9	27.99	150.66	198.46	92.11	101.61	97.07	237.66	59.47	191.42	75.99	244.51	122.69
"1554660_a_at"	105.01	59.22	129.23	129.95	134.03	83.47	112.55	49.35	186.26	92.85	95.4	102.17	178.27	108.02	129.65	12.79	156.65	107.93	106.99
"1554661_s_at"	139.23	269.12	139.34	302.66	286.14	247.44	361.51	312.16	362.4	422.69	299.44	325.85	404.18	276.32	362.46	428.49	377.3	313.49	369.01
"1554662_at"	9.97	9.89	13.56	5.51	11.97	11.59	15.22	6.65	11.52	43.28	6.92	17.55	13.51	32.19	12.53	14.61	18.8	31.09	33.45
"1554663_a_at"	53.42	1413.73	110.42	21.58	267.57	224.24	39.37	34.13	535.83	893.94	89.12	260.38	296.53	31.33	80.73	2.89	16.58	3.26	41.35
"1554664_at"	10.81	22.16	8.19	4.12	7.78	8.83	20.36	9.58	21.81	10.02	49.25	18.8	8.36	17.75	53.13	121.19	106.88	110.02	40.73
"1554665_at"	103.59	108.33	75.9	87.47	54.94	73.84	125.73	77.72	96.17	47.42	21.37	14.53	95.67	162.23	27.2	57.25	68.43	145.38	67.23
"1554666_at"	35.11	30.68	18.23	49.38	60.84	132.69	132.73	55.93	70.39	53.35	28.78	88.22	35.27	12.36	159.99	68.37	34.79	16.81	13.46
"1554667_s_at"	795.2	841.34	1377.36	963.96	802.24	916.26	543.99	735.8	671.31	653.15	588.46	680.93	698.08	482.85	472.35	450.72	808.45	531.86	503.95
"1554668_a_at"	4.21	6.93	21.27	4.01	19.11	9.03	11.67	67.1	10.86	28.1	13.52	17.02	9.33	18.98	5.5	8.82	7.55	8.81	6.54
"1554670_at"	336.78	422.91	220.91	415.68	345.51	331.24	464.3	358.65	323.8	403.62	403.48	369.23	330.36	312.52	357.42	391.96	404.45	300.38	310.68
"1554671_a_at"	155.15	249.06	117.69	149.81	108.59	107.73	183.37	145.56	234.91	301.15	111.11	132.84	98.1	430.12	389.68	149.94	241.81	285.67	296.15
"1554672_at"	23.11	55.51	91.49	51.51	52.89	44.48	104.63	60.35	65	64.57	91.6	53.62	39.32	145.38	99.26	123.22	102.38	110.48	40.87
"1554675_a_at"	79.09	103.26	123.73	58.58	104.74	91.46	53.4	10.01	83.24	71.97	5.76	44.8	21.19	707.49	55.6	19.34	35.22	156.59	163.47
"1554676_at"	268.81	107.06	432.74	196.84	152.35	272.97	403.44	545.84	132.24	256.31	227.2	365.93	293.92	84.03	98.94	130.06	77.57	142.14	39.18
"1554677_s_at"	79.21	78.15	92.86	48.79	73.37	19.82	56.62	138.56	8.94	166.64	145.85	160.22	122.7	14.3	102.2	169.7	262.49	172.67	190.78
"1554678_s_at"	2519.53	2081.13	2739.52	4392.34	3372.51	3410.65	2441.28	3114.11	2040.61	3072.34	2842.01	2772.17	2686.41	2153.76	2808.83	1176.72	773.05	1637.29	2229.59
"1554679_a_at"	745.68	280.62	1018.19	848.67	848.81	791.59	514.54	941.91	183.8	510.38	497.2	631.21	667.09	2001.69	2846.38	558.15	165.12	1448.49	1574.55
"1554680_s_at"	110.76	106.58	97.8	68.08	64.48	9.19	62.82	139.61	42.39	116.75	55.67	84.22	108.21	132.26	91.59	107.41	161.55	26.11	163.91
"1554681_a_at"	8.99	8.37	8.64	6.03	6.29	6.79	6.17	7.18	21.06	10.98	42.56	6.41	9.44	41.88	8.18	8.07	19.36	7.75	9.08
"1554683_a_at"	68.45	190.3	19.26	125.37	72.72	37.53	23.42	13.69	30.74	81.95	55.85	29.87	62.1	27.95	167.31	18.36	161.81	75.55	42.17
"1554685_a_at"	10.07	17.81	14.39	12.18	102.64	15.34	36.02	17.7	8.73	22.66	7.18	16.12	16.96	42.3	7.74	37.47	40.8	43.67	14.43
"1554686_at"	63.88	88.01	3.1	65.69	77.49	64	109.54	47.62	8.99	70.42	78.65	64	33	38.03	55.23	71.42	15.49	59.14	2.31
"1554689_a_at"	8.13	123.29	54.58	304.76	229.07	225.38	39.72	134.74	149.97	142.01	6.19	13.12	45.84	136.39	203.41	30.46	377.54	178.5	208.95
"1554690_a_at"	1111.22	647.6	1120.15	516.51	608.07	683.58	399.24	539.23	571.71	257.23	453.39	425.03	425.19	148.51	138.28	1347.78	1204.49	436.49	466
"1554691_a_at"	1358.61	1092.19	530.92	1650.12	1408.74	1258.24	1009.03	1030.8	850.46	1266.53	1103.55	988.18	1247.93	444.21	661.78	859.37	1074.85	834.17	783.68
"1554692_at"	74.91	99.7	65.52	41.14	41.27	61.2	82.3	58.19	95.67	110.16	34.27	67.84	37.71	78.21	72.76	68.66	140.32	103.42	123.89
"1554694_at"	33.28	9.03	13.53	7.49	10.77	4.26	3.69	47.39	7.75	22.34	30.25	11.78	4.26	107.22	24.37	4.26	10.57	7.58	8.29
"1554696_s_at"	147.44	150.62	203.33	188.3	183.43	174.5	216.81	218.72	218.31	160.33	281.64	236.29	186.86	2030.72	890.12	134.39	54.5	792.35	934.22
"1554697_at"	21.74	19.81	15.79	126.9	46.16	26	30.75	186.39	42.33	10	63.39	57.4	80.17	115.41	15.98	66.82	47.78	82.3	78.27
"1554699_at"	19.7	72.38	13.68	34.95	55.35	53.06	54.44	68.14	43.7	18.29	14.38	20.35	10.85	151.1	58.16	41.78	75.14	43.87	81.7
"1554700_at"	33.59	3.48	34.74	27.12	40.67	31.03	2.85	58.28	11.91	12.87	24.55	15.64	95.99	15.25	16.12	16.25	23.59	30.02	25.57
"1554701_a_at"	235.48	486.26	175.29	221.67	292.4	271.29	277.91	325.48	377.34	386.21	330.29	264.77	268.29	203.59	365.37	262.82	391.63	336.69	366.74
"1554702_at"	45.06	5.47	22	8.83	5.85	8.87	27.62	4.8	8.33	25.53	59.86	30.82	70.66	16.05	7.74	9.35	37.03	107.45	38.42
"1554703_at"	596.04	818.25	555.88	296.7	524.69	567.98	770.94	854.79	940.02	671.66	1175.7	1017.37	836.41	2119.2	826.68	601.45	507.15	891.96	918.25
"1554704_at"	102	84.71	86.46	103.66	103.91	85.43	104.99	119.7	77.94	36.11	46.73	144.46	137.39	153.5	81.61	123.6	117.99	111.27	65.54
"1554705_at"	33.79	51.54	6.07	6.68	10.34	10.99	12.89	20.76	9.43	9.53	7.4	7.35	30.8	9.61	19.88	16.59	29.97	20.89	39.01
"1554706_at"	45.74	5.85	5.56	2.58	13.02	17.22	20.17	8.6	44.74	1.9	21.3	31.5	52.38	9.72	24.71	18.41	1.23	2.33	1.12
"1554707_at"	41.12	106.6	16.09	62.55	16.43	15.42	31.11	17.38	76.98	81.2	60.53	7.78	10.15	22.1	7.56	41.07	21.06	41.76	9.56
"1554708_s_at"	89.98	86.74	26.77	133.64	166.92	100.37	129.4	42.82	124.73	146.83	107.1	64.23	73.06	131.14	10.7	10.34	22.83	87.79	139.53
"1554710_at"	103.68	240.68	73.54	99.51	85.17	74.68	59.68	121.92	198.64	138.6	53.72	105.09	136.97	130.48	21.48	30.87	142.74	12.46	66.84
"1554711_at"	13.39	8.11	21.47	11.39	15.73	5.57	6.06	10.21	24.63	19.46	9.08	6.59	10.45	30.77	10.5	105.15	22.27	44.48	18.76
"1554712_a_at"	122.21	211.97	205.87	59.41	205.13	87.69	58.2	140	197.4	136.98	245.62	168.67	170.85	304.02	1039.74	199.65	62.62	447.87	405.14
"1554714_at"	6.11	6.07	5.37	3.85	4.3	7.34	7.44	7.76	10.96	9.6	8.13	3.66	4.04	6.91	9.95	4.66	11.87	4.05	4.45
"1554715_at"	14.47	10.27	31.32	26.01	9.91	14.93	22.31	7.76	35.77	45.42	10.61	25.89	9.79	21.56	54.94	17.48	9.42	10.95	22.32
"1554716_s_at"	4	8.21	14.1	11.7	40.11	59.24	18.56	16.47	25.64	9.23	12.29	11.6	101.39	18.33	111.18	14.97	65.49	87.35	31.63
"1554717_a_at"	236.53	138.64	177.84	194.85	160.24	165.67	193.61	192.2	140.22	399.21	297.31	206.34	242.32	20.55	49.54	98.7	78.09	131.05	64.51
"1554719_at"	63.94	8.79	49.53	3.65	66.26	35.72	33.43	16.65	12.02	142.15	3.94	41.16	45.66	89.84	41.54	16.19	90.09	71.29	56.41
"1554721_a_at"	476.36	518.46	571.31	440.44	440.06	443.62	428.35	401.12	360.14	658.86	613.04	550.75	527.49	652.67	1113.6	731.67	904.34	670.32	764.44
"1554722_at"	5.39	30.45	4.97	30.87	2.97	6.72	5.36	3.33	7.45	8.72	3.85	10.57	6.36	5.75	16.4	3.96	7.02	9.87	9.85
"1554723_x_at"	38.2	60.78	4.23	32.41	35.11	25.29	11.29	21.1	1.4	36.34	4.39	1.29	1.53	6.6	46.92	10	1.37	68.89	2.6
"1554724_at"	9.63	39.77	15.91	4.99	8.73	3.99	50.12	2.43	50.1	2.85	46.55	23.11	3.2	52.11	9.64	59.39	15.04	25.26	8.23
"1554725_at"	7.76	5.64	7.57	3.49	3.68	3.72	3.41	5.47	97.02	4.47	2.35	6.12	29.92	4.47	4.08	4.4	3.57	8.92	3.26
"1554726_at"	468.69	190.8	254.04	470.66	458.88	449.42	293.15	319.19	142.16	319.98	363.6	296.86	316.1	42.34	4.78	40.63	52.5	6.74	44.12
"1554728_at"	11.46	3.68	65.46	9.71	24.51	36.78	65.53	19.62	133.69	12.48	60.87	11.12	12.75	11.69	7.19	5.98	23.6	11.76	14.93
"1554730_at"	40.97	183.62	40.07	17.96	65.77	102.62	105.2	132.43	117	182.99	105.06	109.35	145.73	229.05	115.87	103.65	97.6	177.13	154.81
"1554732_at"	25.97	47.12	106.79	60.88	53.79	65.06	110.49	72.61	130.16	188.85	38.16	56.47	105.3	57.8	57.35	114.18	102.98	111.49	86.37
"1554733_at"	65.02	2.64	37.09	50.86	6.06	44.82	56.16	68.54	76.28	43.48	6.3	7.38	66.43	14.27	109.43	33.68	15.47	122.51	5.9
"1554735_a_at"	11.05	17.51	11.97	14.11	20.65	13.96	14.76	19.98	28.96	34.4	23.62	14.01	10.36	71.32	13.92	42.15	18.99	22.77	17.07
"1554736_at"	12.43	109.27	18.24	10.73	49.07	9.7	70.87	47.26	25.08	34.35	30.78	56.21	17.47	11.82	26.04	27.08	18.74	5.13	54.06
"1554737_at"	98.37	83.96	25.34	76.75	90.33	10.9	72.37	79.9	184.17	132.96	68.12	69.72	82.39	50.44	92.28	30.27	49.17	71.96	31.35
"1554739_at"	62.35	81.43	34.6	64.87	31.05	60.64	110.44	52.39	32.71	81.79	75.18	69.89	79.17	55.64	43.19	52.16	83.22	50.75	36.11
"1554740_a_at"	346.41	342.15	290.63	584.83	423.86	572.76	514.62	338.16	230.21	523.46	443.46	357.8	429.12	278.9	394.77	171.43	306.35	251.37	347.05
"1554741_s_at"	1062.27	695.2	2554.12	1004.59	1260.2	1225.67	1047.38	1600.27	832.41	707.52	716.08	1022.72	1004.63	119.38	244.88	363.68	553.99	243.73	424.8
"1554742_at"	7.31	132.89	85.36	46.87	59.49	20.11	57.28	47.59	17.51	129.19	9.83	109.65	121.23	116.04	88.39	63.75	44.48	150.32	92.3
"1554743_x_at"	39.61	111.51	70.37	65.63	95.21	43.83	132.01	50.27	44.26	123.04	97.05	104.39	90.35	261.07	126.63	39.66	69.3	109.33	173.43
"1554744_at"	39.77	18.24	28.98	28.85	29.3	27.74	42.04	15.4	23.46	11.61	27.73	6.89	46.4	72.41	9.57	44.1	43.71	18.72	53.82
"1554745_at"	15.85	23.15	12.79	13.63	10.91	14.23	13.06	96.09	155.69	29.95	19.68	12.67	20.19	42.3	53.34	49.07	26.1	24.58	16.43
"1554747_a_at"	1658.37	1060.36	1666.63	2249.18	1833.95	1603.24	1870.35	1893.41	780.69	1960.37	1768	1750.88	1643.08	587.74	335.13	1139.94	1653.37	856.77	743.02
"1554748_at"	153.69	17.24	82	27.35	67.47	75.46	26.6	104.59	11.39	59.23	22.88	23.31	26.17	12.63	360.89	70.05	46.42	197.73	123.66
"1554749_s_at"	19.37	32.44	112.6	61.68	44.15	56.82	81.82	97.18	178.09	93.59	79.77	64.35	84.9	28.3	85.09	33.63	46.09	193.16	99.56
"1554751_at"	8.91	28.92	4.84	36.36	16.25	17.24	45.17	6.43	57.67	35.38	40.99	41.74	2.77	24.84	28.23	110.85	186.05	71	57.77
"1554752_a_at"	33.32	13.51	9.97	13.31	11.37	14.95	12.94	19.76	21.65	38.27	13.18	30.61	17.74	10.68	48.2	102.41	90.79	83.6	38.79
"1554755_a_at"	31.37	96.53	45.81	40.37	16.98	85.12	89.76	71.23	123.96	80.6	44.71	58.7	54.83	124.06	62.36	223.7	163.71	87.41	99.82
"1554757_a_at"	696.37	349.8	396.72	872.36	566.27	609.51	357.14	413.22	291.49	396.63	385.8	350.77	415.59	144.21	110.81	217.12	323	176.18	193.88
"1554758_a_at"	20.3	113	33.45	62.63	9.69	109.85	12.4	48.9	16.28	48.96	9.53	49.23	111.89	9.89	104.56	21.36	25.97	22.94	10.51
"1554759_at"	8.98	14.56	12.28	8.9	21.1	21.53	29.61	12.39	19.92	84.93	13.44	10.84	10.52	42.81	19.24	15.36	18.96	10.05	22.78
"1554761_a_at"	122.84	148.91	124.2	201.15	127.26	113.76	197.36	145.41	68.12	162.03	119.62	107.14	186	130.43	86.16	52.93	120.45	25.08	123.79
"1554762_a_at"	448.11	503.31	523.65	526.94	520.78	390.86	351.64	403.45	292.19	448.18	464.83	313.93	349.31	18.79	158.83	432.66	312.66	170.19	197.36
"1554763_at"	24.55	64.58	4.75	6.26	8.67	10.54	7.14	7.63	16.89	18.91	4.14	9.99	11.84	112.78	11.56	14.46	70.2	6.3	4.75
"1554764_a_at"	7.57	11.77	0.73	1.14	2.81	13.93	41	15.9	14.15	4.08	27.33	3.07	3.62	50.45	3.35	28.77	11.55	9.58	2.12
"1554765_a_at"	2.92	101.76	17.19	6.2	37.35	36.46	45.19	20.12	5.13	8.39	38.35	6.43	75.41	6.58	62.64	21.2	19.02	5.6	15.53
"1554766_s_at"	45.02	36.76	58	26.87	2.29	7.22	45.38	105.53	100.83	56.45	3.49	37.61	3.48	108.43	50.43	7.39	75.24	82.12	50.91
"1554767_s_at"	481.69	423.78	741.51	559.37	561.76	554	460.88	695.48	270.28	446.46	421.55	497.64	422.95	667.69	338.75	254.01	310.51	430.87	320.94
"1554768_a_at"	126.75	152.72	176.35	141.67	147.47	252.94	177.77	195.15	168.41	261.92	154.54	182.82	195.74	1425.77	786.61	120.37	72.02	879.08	833.92
"1554769_at"	161.16	251.34	197.86	152.8	224.06	232.9	243.54	134.86	228.51	193.39	181.22	236.55	173.06	763.25	289.82	182.27	150.28	372.16	309.35
"1554770_x_at"	227.17	426.68	208.6	235.35	172.69	225.67	197.45	192.85	236.65	206.43	209.72	269.73	218.33	682.78	273.41	145.37	210.99	382.22	318.87
"1554771_at"	193.44	324.68	80.1	92.99	148.94	162.75	25.93	61.58	19.35	10.66	142.02	12.77	79.25	308.88	7.68	31.89	8.42	106.81	95.76
"1554772_at"	73.33	105.08	74.62	36.42	50.51	73.5	87.84	117.68	177.41	121.85	73.86	50.93	85.69	11.41	98.93	107.46	126.56	72	77.88
"1554773_at"	15.56	13.55	9.71	3.68	8.19	4.3	5.48	11.67	67.81	40.15	4.47	11.64	7.2	7.27	4.67	12.11	6.76	6.69	9.06
"1554774_at"	90.84	95.29	50.05	138.78	54.47	175.15	102.93	121.89	169.39	212.83	137.53	102.25	140.32	45.68	52.59	63.81	144.95	90.68	10.78
"1554776_at"	7.17	8.21	10.68	3.12	19.61	4.18	17.25	25.42	12.58	58.26	15.02	5.17	55.17	8.86	39.91	13.93	70.07	13.4	15.92
"1554777_at"	56.77	89.5	26.72	33.08	38.18	77.99	33.63	55.94	72.57	5.42	4.64	28.84	34.06	6.52	6.99	25.77	22.28	58.34	28.6
"1554778_at"	40.53	36.47	15.18	25.52	26.48	16.4	26.27	13.87	1.2	26.55	38.29	37	30.36	6.87	3.75	41.81	44.04	16.11	3.39
"1554779_s_at"	78.82	87.29	42.56	9.6	4.31	20.41	79.59	31.15	97.82	5.08	11.31	5.73	4.39	109.24	9.29	63.18	54.26	67.3	11.3
"1554780_a_at"	144.16	173.74	203.35	185.42	99.14	113.66	186.29	192.86	132.11	59.47	130.33	149.65	117.44	470.12	332.49	206.82	220.97	289.27	267.66
"1554781_at"	119.96	140.7	177.09	131.59	190.41	187.14	131.22	147.22	252.63	129.09	98.33	124.43	137.36	153.86	121.79	60.61	39.05	67.23	70.78
"1554782_at"	22.65	19.02	6.49	25.29	17.52	21.14	60.85	20.15	26.41	11.76	48.67	20.74	23.9	22.32	25.64	18.33	23.62	21.01	22.47
"1554783_s_at"	12.71	8.24	14.19	31.35	41.25	89.69	4.73	11.12	76.78	8.09	57.37	4.48	29.47	67.36	62.79	5.69	7	84.37	74.46
"1554784_at"	141.26	45.46	74.6	23.9	106.24	84.81	98.96	64.09	54.72	83.68	87.76	64.33	59.62	60.26	146.29	17.48	48.19	132.71	81.93
"1554785_at"	23.17	3.08	6.12	2.8	37.75	27.11	62.32	48.2	4.46	70.98	27.37	19.7	59.39	77.37	19.39	11	27.88	29.06	24.35
"1554786_at"	62.86	73.25	50.86	55.48	65.78	47.32	25.03	36.96	40.63	110.63	42.11	87.34	64.15	58.94	86.2	115.61	73.79	99.85	2.36
"1554787_at"	14.45	7.04	36.21	20.41	18.24	44.42	12.93	14.29	29.18	84.25	15.45	3.65	11.5	18.29	38.52	47.95	19.35	42.84	10.31
"1554789_a_at"	1206.71	1924.82	1154.58	1713.16	1262.05	1270.97	686.86	1013.71	1159.26	1058.36	1265.67	1011.66	1204.77	271.13	265.53	106.67	106.46	180.2	125.46
"1554790_at"	7.83	56.04	72.71	8.66	6.46	29.13	14.75	28.39	6.16	51.29	37.25	12.35	6.07	5.16	5.29	11.48	16.15	60.08	10.54
"1554791_a_at"	184.23	84.41	261.62	129.5	198.73	135.91	160.84	146.41	153.35	156.57	146.42	141.62	140.04	68.02	61.3	159.12	405.93	178.17	157.52
"1554793_at"	21.71	61.78	71.46	66.04	23.67	22.96	58.19	36.31	11.91	31.71	43.56	67.63	56.7	84.46	23.45	26.55	109.57	28.64	69.54
"1554794_a_at"	129.04	151.73	121.7	239.39	198.28	125.23	186.85	147.66	153.5	274.68	133.71	145.29	118.86	195.66	164.14	127.13	170.46	119.97	132.9
"1554795_a_at"	356.12	334.66	545.46	115.7	377.98	347.12	134.56	357.99	226.79	114.52	191.53	224.33	181.31	175.89	232.64	317.25	300.49	193.99	207.83
"1554796_at"	5.71	43.7	35.28	35.92	89.59	52.69	119.41	98.53	28.82	27.42	93.67	12.2	140.26	80.41	12.54	23.11	52.96	7.6	65.96
"1554797_at"	99.57	122.39	53.58	300.81	214.29	250.48	3.73	75.91	81.83	40.39	42.09	19.95	46.64	91.22	28.16	57.79	73.24	88.7	48.38
"1554798_at"	156.72	31.52	192.49	95.05	111.33	37.64	138.09	79.55	80.8	178.82	48.96	122.78	38.37	60.41	19.88	41.49	11.96	24.81	9.72
"1554800_at"	103.39	70.23	84.91	116.68	98.21	76.66	83.35	96.4	159.72	131.82	111.26	104.71	42.88	223.75	161.75	73.08	73.24	128.46	172.05
"1554801_at"	127.37	69.36	90.93	45.55	44.33	51.86	20.06	97.9	24.41	8.38	18.94	101.74	47.5	32.69	131.13	79.59	112.98	131.35	16.18
"1554803_s_at"	16.95	12.2	36.54	13.51	70.55	12.93	224.25	16.39	76.4	19.7	34.83	24.31	22.79	50.24	79.38	96.15	121.87	73.42	15.31
"1554804_a_at"	242.09	97.62	344.16	173.61	165.81	147.2	292.55	103.46	383.54	138.33	239.03	182.8	133.57	337.29	217.7	135.83	233.87	21.52	125.69
"1554805_at"	120.06	124.03	82.73	66.17	134.95	121.9	111.68	142.23	196.46	87.53	98.27	120.06	167.41	167.3	177.67	152.36	166.05	192.95	90.24
"1554806_a_at"	1049.63	863.56	1515.02	1439.66	1475.05	1180.86	1267.78	1242.2	805.18	1487.52	1079.09	1237.82	1211.88	350.66	850.11	686.28	495.88	439.23	588.04
"1554807_a_at"	446.49	373.04	460.83	600.99	489.26	651.87	301.34	392.14	351.9	298.13	466.73	501.45	553.32	246.64	356.7	484.03	699.97	554.07	383.18
"1554808_at"	114.08	89.68	78.65	95.27	22.67	40.1	68.98	82.56	9.11	73.67	30.08	53.95	92.34	16.32	119.94	64.61	12.35	74.67	10.56
"1554809_at"	290.89	432.65	191.41	170.46	155.32	118.94	304.39	314.46	620.06	322.82	234.33	318.11	327.46	217.4	131.46	255.83	352.86	310.78	191.8
"1554810_at"	13.2	6.22	37.39	47.77	63.22	76.02	5.35	3.97	8.48	60.26	10.54	6.27	33.54	112.49	22.23	19.49	76.12	28.12	53.43
"1554812_at"	59.38	74.52	14.35	51.2	23.87	42.67	16.99	45.56	66.62	108.13	10.49	41.37	13.22	76.89	45.25	15.84	26.1	6.35	27.68
"1554813_at"	60.36	143.49	11.35	48.57	74.6	72.89	80.82	92.06	149.69	61.74	89.33	72.34	100.67	117.61	80.82	63.7	84.05	81.22	92.23
"1554814_at"	14.52	15.89	16.08	12.74	138.89	32.62	31.74	32.2	45.08	18.61	35.15	8.77	12.69	105.79	15.49	31.68	29.03	108.03	18.35
"1554816_at"	58.66	2.44	8.44	61.55	33.39	43.56	32.22	30.23	2.98	52.03	63.27	22.23	39.38	97.43	78.32	62.53	37.69	63.88	45.28
"1554818_s_at"	89.47	49.33	69.92	122.36	18.05	10.25	136.84	15.93	28.93	24.99	47.51	67.95	63.45	128.32	19.39	43.88	17.83	88.91	58.76
"1554819_a_at"	101.78	35.11	150.98	17.38	15.56	35.77	26.79	117.51	18.76	88.09	27.36	32.77	26.81	26.42	62.38	48.13	126.14	47.24	19.42
"1554820_at"	94.06	5.73	30.6	6.91	4.61	61.25	3.89	21.07	7.38	30.83	14.78	73.99	22.92	14.42	3.03	4.59	46.74	5.03	41.62
"1554821_a_at"	127.53	126.07	133.37	103.23	85.23	163.35	174.39	166.52	39.8	268.21	229.79	188.34	145.1	218.85	423.64	243	161.13	387.71	271.13
"1554822_at"	7.24	13.28	120.01	34.1	77.45	41.56	92.79	16.43	76.97	25.31	8.74	76.57	52.76	134.85	96.68	29.49	117.38	57.46	143.52
"1554824_at"	125.17	212.43	217.22	146.6	184.32	169.36	170.11	169.95	167.54	187.26	205.52	153.8	171.34	339.47	175.23	125.08	111.13	202.96	221.05
"1554825_at"	7.12	10.61	27.32	18.79	37.65	49.86	20.87	7.56	45.89	82.83	3.78	3.9	4.42	81.38	8.24	13.31	14.31	6.08	19.77
"1554826_at"	88.28	53.69	117.11	33.85	38.87	71.8	42.91	21.97	15.84	117.23	45.4	51.87	13.13	48.26	130.57	167.01	39.31	82.86	10.86
"1554827_a_at"	14.57	12.96	10.65	13.55	11.92	19.98	12.72	11.83	32.63	10.08	12.68	11.55	13.32	38.1	81.45	15.14	70.19	31.29	18.03
"1554828_at"	14.82	10.55	66.8	40.69	64.46	32.41	33.99	35.22	36.35	106.08	38.66	9.03	54.21	102.51	43.56	63.29	70.07	55.71	51.32
"1554830_a_at"	111.2	50.63	55.73	83.09	85.19	83.44	54.38	114.68	113.76	55.09	23.41	100.74	98.6	74.83	484.8	85.58	42.55	198.14	227.68
"1554831_x_at"	29.13	72.87	79.13	17	33.81	45.71	18.77	4.39	110.17	69.7	57.25	33.5	29.14	35.58	1.95	27.97	5.25	11.61	22.5
"1554833_at"	92.87	71.65	79.04	101.63	120.74	105.5	168.65	156.71	103.12	256.88	51.89	160.95	194.79	773.99	20.33	14.54	102.52	328.65	312.28
"1554834_a_at"	232.56	112.42	184.97	163.08	138.6	210.89	113.24	210.41	99.3	155.23	98.59	130.25	128.36	109.68	182.5	134.69	28.77	48.63	27.78
"1554835_a_at"	151.32	91.32	45.97	472.11	324.95	227.16	113.79	238.27	123.68	143.23	148.03	185.79	128.01	282.53	1445.04	256.51	133.63	505.52	419.66
"1554836_at"	30.78	16.99	61.55	10.58	57.76	74.86	46.82	55.62	28.6	10.4	52.97	10.91	33.58	47.93	20.57	47.82	64.18	5.64	78.95
"1554837_a_at"	36.16	128.38	41.33	51.09	34.36	83.73	58.3	120.98	121.95	94.9	112.62	50.15	85.33	34.75	98.94	109.96	50.05	45.09	84.68
"1554839_at"	61.74	193.95	108.79	102.38	133.47	157.51	112.42	133.76	178.67	161.53	130	112.76	142.62	326.02	113.28	183.26	169.13	102.75	125.94
"1554840_at"	163.23	199.91	72.18	138.49	128	177.88	193.53	137.24	161.41	171.39	184.55	138.91	130.85	82.29	235.42	174.34	66.3	119.31	96.58
"1554841_at"	9.58	51.42	72.76	121.65	88.13	65.27	85.49	113.46	92.89	124.8	132.41	69.87	128.25	14.71	203.58	61.58	70.19	163.2	80.95
"1554842_at"	67.13	298.8	93.8	123.52	143.31	137.8	52.15	149.06	219.27	90.24	61.01	98.24	253.61	135.1	163.5	163.5	262.11	163.69	128.67
"1554844_at"	38.61	119.98	7.37	5.13	1.94	81.41	98.56	13.46	21.58	34.48	8.93	53.46	10.06	114.45	43.37	3.31	83.74	69.1	63.84
"1554846_at"	17.56	53.58	38.88	32.95	48.82	45.49	23.22	13.85	3.19	11.71	34.12	7.11	36.8	10.67	52.53	19.97	48.39	18.02	64.05
"1554847_at"	73.03	138.71	84.97	59.25	42.89	92.58	55.56	7.9	47.3	45.35	101.24	37.37	5.94	27.8	106.32	84.52	207.88	171.23	16.93
"1554849_at"	14.35	18.79	10.83	4.51	7.14	12.31	10.25	6.48	17	23.44	26.26	62.65	50.11	7.22	133.35	6.21	68.79	25.26	4.87
"1554850_at"	5.69	25.05	52.11	53.94	74.77	40.02	81.84	67.95	41.22	61.19	7.2	12.99	32.06	56.35	94.34	119.3	92.55	70.51	18.78
"1554852_a_at"	154.23	120.93	74.87	34.23	63.44	73.73	88.5	145.17	115.59	100.25	108.2	89.16	191.95	229.01	102.67	51.12	197.01	130.04	160.3
"1554853_at"	9.48	2.9	10.05	2.56	3.43	5.14	3.51	7.85	3.73	5.49	9.37	8.78	4.21	62.29	6.53	12.21	3.3	6.97	8
"1554855_at"	12.04	6.97	10.37	11.27	2.87	8.5	13.31	4.29	22.9	17.44	19.59	6.48	15.63	13.57	4.98	9.38	14.19	7.16	10.26
"1554857_at"	18.45	16.37	116.15	19.66	53.52	75.69	110.36	81.93	40.34	45.93	14.54	105.42	96.43	184.28	152.32	218.01	109.74	82.36	152.32
"1554860_at"	102.29	111.64	128.22	73.15	79.21	120.48	94.36	110.67	197.89	117.83	136.59	94.82	111.08	228.35	161.09	97.02	145.82	163.21	125.15
"1554862_at"	11.11	10.26	11.77	3.45	12.38	3.43	5.36	67.38	84.32	15.6	7.46	5.91	71.81	8.19	31.55	12.56	3.07	47.15	8.35
"1554863_s_at"	34.68	8.51	6.17	9.32	10.28	22.66	8.22	6.42	13.79	102.76	14.5	6.2	12.74	92.01	8.28	14.68	15.98	12.41	12.21
"1554864_a_at"	19.09	73.88	11.3	103.2	42.3	56.97	120.12	34.36	20.59	123.52	61.46	18.6	57.32	16.41	46.57	134.57	132.51	43.41	80.78
"1554865_at"	2.36	35.89	8.37	9.72	6.21	2.44	12.89	40.48	10.19	37.95	26.94	5.45	6.82	2.82	45.87	6.57	4.83	4.56	3.95
"1554866_at"	50.41	81.13	15.56	43.52	2.64	43.28	11.83	30.49	39.73	37.19	17.2	28.32	26.08	39.51	13.52	15.53	62.73	13.67	33.12
"1554867_a_at"	40.97	92.68	217.5	62	68.55	68.06	187.01	577.92	151	174.98	169.89	298.85	338.8	37.07	5.04	194.77	1381.7	223.21	272.01
"1554868_s_at"	4664.19	2488.52	3680.47	4627.31	3650.37	3997.48	2923.52	3006.35	1461.06	3775.25	3030.98	2983.64	3764.92	3100.39	2260.85	1449.67	2114.15	2312.84	2175.24
"1554869_at"	121.25	196.29	177.82	138.6	137.44	207.29	157.11	82.45	241.66	351.83	156.43	111.01	136.52	210.5	129.03	198.79	260.36	145.12	93.14
"1554871_at"	51.28	39.37	2.61	22.82	3.17	3.1	33.09	9.59	37.3	31.2	45.48	0.76	31.83	44.02	45.71	7.07	48.2	19.6	1.32
"1554872_a_at"	181.7	11.31	302.99	94.34	136.65	168.75	120.66	21.86	102.66	191.72	83.75	75.74	24.85	14.6	29.64	24.68	6.1	131.61	94.44
"1554873_at"	82.3	41.66	102.54	113.02	126.31	69.99	102.72	78.02	61.7	60.17	119.98	71.76	91.05	204.85	341.09	189.13	91.16	173.33	141.39
"1554874_at"	23.03	39.92	6.63	17.43	6.34	6.24	53.69	7.45	11.07	65.45	3.12	8.14	41.8	26.51	13.16	12.89	20.19	6.5	16.4
"1554875_at"	5.23	29.95	3.63	44.15	10.28	3.34	6.79	1.67	13.23	57.99	3.39	9.85	6.91	18.26	5.2	44.16	14.92	19.1	41.99
"1554876_a_at"	71.81	60.99	30.89	38.63	21.12	47.5	60.46	15.16	82.67	9.55	49.57	31.93	49.65	147.48	51.12	8.94	69.36	68.37	66.11
"1554878_a_at"	311.74	182.61	363.85	789.24	422.86	620.16	336.38	476.94	110.79	284.88	308.75	366.26	349.54	128.32	223.63	106.7	37.43	164.77	133.03
"1554880_at"	101.21	92.69	68.59	30.51	114.95	42.55	80.23	68.56	77.05	183.52	46.28	35.5	42.07	41.87	51.82	41.18	139.32	45.46	32.92
"1554882_at"	2.59	6.46	3.63	29.75	30.51	9.79	6.58	8.19	27.87	99.55	6.46	53.78	12.13	31.37	58.98	14.91	50.37	70.42	59.11
"1554883_a_at"	117.46	124.09	159.52	186.52	155.51	120.36	129.24	111.82	119.47	238.87	241.34	186.25	174.34	120.9	217.46	65.6	111.81	104.36	94.82
"1554884_at"	7.79	5.98	3.22	21.02	11	59.84	43	1.61	7.79	18.03	1.58	4.79	21.18	38.44	44.93	4.74	37.77	6.3	4.05
"1554885_a_at"	191.76	245.72	167.27	103.46	125.79	170.98	300.34	80.94	89.26	186.96	168.37	182.78	209.84	313.05	161.87	70.95	88.37	208.35	179.54
"1554886_a_at"	105.08	121.09	25.88	17.06	38.47	20.44	69.5	50.23	34.27	133.23	23.65	24.78	83.16	171.17	61.12	65.78	23.33	17.55	14.71
"1554887_at"	8.91	65.15	20	4.54	52.54	5.2	5.55	46.61	22.28	57.28	7.05	33.11	36.03	96.88	21.72	24.26	10.43	39.32	8.86
"1554889_at"	105.43	94.96	111.74	165.8	146.79	110.87	237.03	185.02	185.44	308.44	164.66	182.41	194.25	167.82	212.57	133.08	106.47	164.14	132.77
"1554890_a_at"	340.49	281	303.55	472.95	397.63	358.49	604.19	604.98	181.58	521.53	629.73	453.11	395.71	796.2	864.64	293.54	385.92	737.06	626.97
"1554891_at"	14.52	11.46	15.04	12.99	6.65	11.16	13.1	22.05	13.81	11.03	5.29	6.19	9.84	52.44	12.57	21.95	28.62	14.06	8.46
"1554892_a_at"	17.52	42	63.21	34.87	33.99	16.02	64.8	50.06	189.67	121.24	32.25	64.83	56.08	68.83	12.21	8.98	93.82	24.55	28.9
"1554894_a_at"	233.16	341.78	351.92	419.54	421.21	279.53	249.29	329.61	216.48	246.8	282.53	331.19	254.67	149.15	517.61	242.84	343.28	343.88	302.02
"1554895_a_at"	88.74	17.71	44.08	204.54	76.86	15.7	55.57	7.03	13.19	12.64	63.04	7.22	8.92	34.5	17.18	160.51	13.62	26.47	10.05
"1554897_s_at"	40.08	96.54	93.73	230.41	135.78	113.94	18.75	28.14	55.26	54.66	40.83	5.93	81.36	172.35	161.05	56.81	61.73	103.19	90.45
"1554899_s_at"	221.47	143.85	590.24	220.44	285.75	246.13	381.43	355.24	137.97	230.07	385.8	355.18	390.52	115.5	46.48	149.98	171.72	159.88	110.84
"1554901_at"	55.89	2.81	20.43	60.77	5.87	5.85	69.25	27.03	18.93	42.02	45.27	50.76	72.64	12.95	38.76	29.14	56.72	75.44	7.33
"1554903_at"	55.92	42.5	49.73	14.49	83.49	117.32	119.19	55.11	174.82	55.65	108.24	114.37	83.34	169.84	40.84	182.82	284.51	112.24	114.27
"1554905_x_at"	185.89	21	175.16	115.62	124.29	157.59	177.74	193.44	285.46	172	148.06	191.62	95.99	157.04	64.18	182.01	261.96	143.76	149.96
"1554906_a_at"	113.05	21.43	96.72	51.96	74.81	48.03	103.72	46.5	82.4	81.25	109.01	68.7	82.9	55.01	35.34	103.68	40.79	121.04	63.29
"1554907_a_at"	42.77	53.82	139.55	35.56	118.71	58.7	73.49	28.1	25.69	119.46	41.67	51.68	102.09	21.38	83.05	13.1	113.78	16.24	46.51
"1554908_at"	26.27	87.14	58.19	4.42	3.78	69.36	30.66	24.95	3.94	26.86	9.66	56.51	26.59	17.03	4.88	3.49	4.15	7	12.15
"1554909_at"	15.29	13.84	19.16	7.17	48.12	8.2	62.61	59.68	18.99	126.32	68.67	12.35	3.84	43.12	66.84	5.64	84.01	17.72	68.39
"1554910_at"	5.28	17.59	70.37	83.94	67.38	39.71	75.75	41.84	3.97	82.97	52.93	76.81	35.38	78.99	96.76	97.87	55.43	75.79	54.65
"1554911_at"	20.8	125.41	8.55	32.86	45.01	30.2	69.76	19.01	17.26	85.63	14.69	10.44	53.21	142.49	13.6	123.25	283.92	78.11	78.4
"1554912_at"	6.85	33	3.71	11.8	3.84	2.75	8.6	1.54	10.97	5.36	5.95	4.97	2.19	7.16	143.4	44.07	8.67	21.38	8.84
"1554914_at"	113.41	107.86	20.81	156.44	72.78	167.26	96.37	85.5	119.77	91.03	39.73	57.28	36.69	37.9	24.04	74.61	103.35	27.46	74.47
"1554915_a_at"	218.63	181.07	334.11	515.51	443.65	387.69	428.47	374.47	297	223.14	285.77	344.44	247.72	283.03	461.23	355.71	293.07	303.44	274.71
"1554916_a_at"	40.76	86.59	105.96	13.46	33.26	51.73	94.77	20.98	66.09	22.47	21.16	65.65	63.6	128.33	102.63	84.98	196.69	123.4	82.79
"1554918_a_at"	902.24	571.3	412.42	3332.89	1687.2	1444.3	4909.58	2281.83	2704.27	3131.59	3333.1	3458.62	3526.07	8.22	44.03	977.09	1065.27	431.03	428.71
"1554919_s_at"	2074.42	2351.63	867.18	1195.19	1514.33	1579.83	1994.2	1031.43	1822.36	2025.26	1698.6	1473.31	2029.87	212.27	148.69	436.53	641.41	286.28	271.03
"1554920_at"	1.86	3.06	6.31	13.87	0.73	1.31	11.77	24.78	51.1	57.14	0.43	0.69	1.92	2.22	6.41	6.8	0.94	3.16	19.8
"1554921_a_at"	44.47	48.51	44.17	14.2	6.8	9.58	66.42	34.51	74.73	32.4	10.17	28.34	6.37	41.27	6.02	7.98	109.16	66.6	88.83
"1554922_at"	56.38	76.79	25.21	78.16	20.63	73.27	63.01	69.03	93.97	63.4	86.5	58.09	128.64	46.96	3.49	16.7	29.27	72.32	68.49
"1554923_at"	10.13	11.46	5.81	9.09	4.94	2.94	20.84	9.02	14.34	7.23	8.91	9.56	11.1	177.82	28.17	10.25	12.17	6.05	12.59
"1554927_at"	80.92	42.53	7.85	8.46	9.55	14.31	126.36	61.89	154.91	155.32	32.01	88.49	11.37	18.15	87.68	9.84	19.16	17.34	76.12
"1554929_at"	33.88	33.82	33.57	72.93	42.11	33.26	36.32	50.5	69.5	17.25	38.08	14.08	62.78	79.64	57.81	55.75	69.21	38.67	16.88
"1554930_a_at"	262.01	102.56	323.88	248.28	267.74	292.6	282.31	385.1	227.41	296.14	316.53	285.95	298.33	202.23	334.91	228.91	161.74	316.2	267.99
"1554931_at"	71.54	55.05	15.51	18.76	51.31	56.95	71.11	30.94	25.01	52.09	65.24	48.47	45.46	124.88	118.36	8.43	24.93	95.71	33.19
"1554932_at"	6.5	9.92	8.69	6.59	3.56	3.93	3.27	7.14	10.11	4.11	6.75	15.23	4.05	8.26	10.27	6.49	4.75	4.48	7.14
"1554933_at"	64.85	173.55	71.82	53.96	99	100.01	79.89	62.13	222.09	11.16	67.89	57.33	92.09	1864.17	688.85	217.53	72.33	644.58	820.21
"1554934_at"	36.54	31.23	70.33	67.16	59.06	35.25	83.02	59.17	20.16	88.8	54.97	24.02	125.91	5.27	126.25	157.91	52.48	97.96	125.67
"1554937_x_at"	21.55	61.88	8.09	72.7	98.93	60.96	24.63	13	140.2	14.02	27.09	87.6	48.11	161.48	22.68	18.36	129.37	60.55	46.66
"1554938_a_at"	18.7	36.93	66.51	42.65	138.42	24.56	8.88	27.3	39.92	12.14	26.71	26.53	25.3	21.72	78.99	41.49	25.88	26.25	56.98
"1554940_a_at"	15.86	42.44	28.65	15.32	62.36	23.26	10.11	62.72	122.43	22.4	35.53	15.39	11.55	8.83	73.35	77.02	13.61	11.52	58.77
"1554941_at"	31.56	23.87	39.52	28.33	14.47	14.55	7.14	46.59	17.81	60.07	25.75	34.91	2.8	9.4	47.22	37.58	39.32	23.08	24.78
"1554942_a_at"	149.25	56.69	81.97	37.38	49.41	48.16	20.6	108.7	94.2	18.73	31.38	103.08	133.12	234	92.11	95.06	27.07	117.52	107.52
"1554943_at"	124.1	118.88	65.57	61.54	72.69	73.39	151.66	112.68	204.3	128.25	176.82	144.52	84.43	162.86	212.11	101.18	120.36	127.55	131.66
"1554945_x_at"	112.43	107.81	111.05	82.39	90	102.27	91.72	154.48	109.09	119	136.8	88.13	129.75	103.07	177.5	132.72	80.72	50.73	83.48
"1554946_at"	6.65	41.8	76.48	57.42	59.47	56.92	70.24	16.19	21.4	39.26	28.14	16.9	6.36	8.07	103.11	96.75	118.14	64.79	73.09
"1554947_at"	63.56	76.89	56.21	26.17	117.07	43.2	45.61	63.63	104.58	18.22	3.88	7.01	38.3	205.17	86.32	84.28	11.53	73.79	67.41
"1554948_at"	268.42	247.47	62.05	173.14	126.92	180.84	384.33	182.12	223.8	241.1	287.78	218.22	255.79	959.57	294.41	490.67	384.94	441.01	613.59
"1554949_at"	105.39	116.59	84.62	47.45	50.64	74.18	99.87	115.93	19.44	130.83	70.58	58.4	111.75	136.69	269.66	98.61	193.59	251.76	100.59
"1554950_at"	79.83	25.1	77.99	68.18	16.43	81.93	101.74	60.13	123.46	190.03	170.49	80.63	145.56	28.48	58.06	153.75	103.95	104.14	52.03
"1554951_at"	69.85	74.36	6.51	72.55	37.51	22.96	29.36	50.38	84.99	109.7	63.66	59.65	35.46	14.84	20.17	18.9	4.65	75.29	10.97
"1554952_s_at"	13.72	26.8	4.28	10.28	13.08	118.12	10.44	9.49	124.82	18.46	34.19	44.76	62.61	14	26.78	9.67	18.88	9.56	30.5
"1554953_a_at"	21.49	13.87	11.7	15.55	12.67	34.66	6.92	20.81	44.46	118.54	41.25	56.85	25.26	11.98	22.68	10.43	25.94	27.18	9.55
"1554954_at"	67.39	9.93	6.68	11.31	9.17	19.05	12.07	21.4	63.43	30.79	13.84	110.8	51.07	10.48	53.27	26.45	28.17	32.6	73.98
"1554957_at"	52.79	51.5	46.33	31.83	13.51	84.09	113.46	45.9	57.25	86.64	38.5	2.8	54.21	70.35	103.04	95.41	108.84	62.75	84.01
"1554958_at"	15.44	8.86	74.45	81.03	50.6	93.36	22.82	7.17	28.33	59.21	18.32	109.53	7.09	92.51	43.46	5.52	25.08	6.75	39.59
"1554960_at"	68.5	26.05	56.21	27.93	37.43	50.44	14.96	30.57	12.18	12.56	4.95	39.88	38.75	7.62	72.1	10.25	52.06	10.54	73.35
"1554961_at"	8.86	10.41	10.47	6.71	5.6	5.33	6.13	7.1	7.28	8.72	9.57	6.32	5.86	22.93	16	38.04	23.83	8.68	6.63
"1554962_a_at"	45.42	42.65	173.75	44.69	16.75	14.67	21.12	71.25	18.66	117.35	27.04	17.26	28.32	35.82	71.92	163.49	50.17	31.14	18.07
"1554963_at"	127.28	207.19	59.48	69.91	65.1	122.33	35.92	51.72	33.16	130.03	81.81	63.88	42.63	49.74	102.86	75.7	151.71	23.39	56.08
"1554964_x_at"	44.79	89.84	94.53	13.8	61.29	74.84	41.2	65.82	46.04	33.93	12.52	77.78	13.81	97.19	88.77	111.44	72.82	63.34	83.32
"1554965_at"	73.29	104.02	7.7	14.23	15.31	98.46	60.75	60.19	97.09	132.12	45.9	26.94	90.55	8.42	96.54	16.5	63.75	106.89	37.95
"1554966_a_at"	3622.32	1394.42	3286.43	933.64	1956.55	1967.74	1075.59	3184.83	1237.47	1196.49	1225.03	1684.02	1729.07	41.27	37.68	320.1	187.51	58.21	165.35
"1554967_at"	10.01	16.8	64.54	9.07	30.35	5.32	66.8	9.01	22.22	33.15	59.58	33.58	24.18	142.09	103.16	87.96	58.57	102.24	12.32
"1554969_x_at"	77.81	31.97	81.63	35.82	21.94	82.13	75.43	10.63	225.41	25.01	102.17	89.66	102.54	239.7	15.77	126.14	125.82	112.4	172.78
"1554970_at"	8.24	8.27	17.06	3.29	3.55	4.49	7.53	5.27	30.51	8.64	29.41	6.04	3.94	49.46	50.66	10.91	6.37	6.81	13.63
"1554971_at"	68.04	94.34	4.26	72.52	4.38	103.97	64.25	29.34	212.74	50.07	89.99	93.48	6.34	9.93	119.53	9.09	48.7	66.38	89.59
"1554972_at"	123.93	284.34	11.3	96.22	105.16	117.43	96.02	63.93	209.05	102.69	159.75	70.07	127.25	79.29	196.7	89.03	79.63	90.21	54.04
"1554973_a_at"	40.12	268.02	45.47	143.54	125.18	135.01	20.55	128.03	22.62	222	15.21	97.16	104.71	164.28	108.75	60.74	179.05	194.59	116.88
"1554974_at"	10.52	8.03	18.44	13.59	7.89	8.52	12.67	12.47	29.96	11.82	17.05	78.58	14.39	12.97	48.33	16.43	15.07	20.67	38.44
"1554976_a_at"	21.55	10.28	8.34	8.51	51.69	7.01	6.12	4.73	7.51	6.98	4.73	10.74	48.66	63.62	84.45	13.08	19	6.37	1.76
"1554977_at"	142.55	163.84	151.6	87.28	120.42	109.82	214.8	168.68	191.84	176.98	170.1	146.85	119.52	318.97	250.38	83.27	157.27	217.64	128.09
"1554978_at"	65.94	24.34	92	14.61	72.56	17.65	97.63	7.27	20.52	36.31	36.91	18.25	67.28	51.32	95.62	20.85	134.68	46.84	65.01
"1554980_a_at"	709.16	519.36	590.73	399.74	626.85	574.6	418.36	758.18	1019.05	738.63	646.54	707.84	739.07	258.15	181.94	246.34	399.37	249.24	226.73
"1554981_at"	15.02	4.42	2.47	17.7	1.26	17.33	2.15	1.4	4.61	28.33	3.24	2.93	33.63	18.02	7.39	2.06	6.68	33.78	1.5
"1554982_a_at"	6.43	76.59	39.29	2.21	7.9	4.21	30.23	33.16	33.94	29.47	13.89	27.61	2.22	57.7	8.71	2.12	4.16	9.4	23.96
"1554983_at"	6.57	46.43	66.93	44.81	79.76	57	85.54	42.79	72.72	88.44	69.56	62.45	100.92	67.53	39.39	16.7	18.25	45.26	54.92
"1554984_a_at"	135.71	104.93	30.42	20.9	55.24	14.55	26.13	25.07	43.19	165.21	85.24	7	27.94	139.87	41.26	145.74	138.42	170.71	88.33
"1554985_at"	126.28	184.5	191.2	166.83	231.45	180.52	209.53	183.53	192.65	203.99	210.13	176.49	203.97	151.94	187.45	146.81	187.25	267.04	239.59
"1554986_a_at"	226.83	210.02	98.44	273.87	157.81	168.98	181.22	130.19	128.17	243.66	192.57	216.89	172.97	57.61	108.53	166.43	201.52	107.82	143.24
"1554987_at"	7.65	60.87	11.69	61.99	60.06	21.62	125.53	118	141.79	154.1	92.38	103.15	111.03	155.27	107.92	64.95	155.17	165.71	128.19
"1554988_at"	18.11	7.99	34.85	34.79	3.76	14.46	7.04	22.12	35.42	19.45	1.85	8.66	10.22	40.88	28.06	3.05	14.61	64.44	24.31
"1554989_at"	106.51	14.37	27.42	10.65	6.62	64.63	87.7	80.43	66.92	56.04	32.46	25.89	87.12	27.53	138.59	175.01	10.79	113.26	19.73
"1554992_at"	12.35	71.25	78.88	70.37	49	20.02	7.39	48.71	35.26	76.05	113.72	21.96	37.86	22.42	60.33	99.53	193.46	63.65	84.96
"1554994_at"	21.01	22.1	4.68	25.11	57.81	6.07	4.78	3.88	45.39	73.71	46.58	32.98	35.7	24.59	33.58	103.45	35.25	8.21	65.88
"1554996_at"	41.7	6.67	7.29	6.23	2.04	4.48	5.42	4.06	4.64	38.67	56.4	2.42	3.93	13.17	6.42	10.25	7.52	3.5	33.38
"1554997_a_at"	825.96	408.27	1147.89	2172.61	1171.36	1147.9	445.4	1115.83	921.31	577.79	392.09	734.15	635.72	45.4	6.37	70.51	46.84	50.46	45.62
"1554999_at"	44.15	7.89	55.11	4.65	26.65	6.16	49.87	69.48	5.79	78.63	4.94	21.85	66.12	207.48	55.7	30.78	5.54	95.39	34.17
"1555000_at"	17.37	101.95	45.48	17.13	30.78	57.04	16.03	3.21	36.4	72.26	13.8	26.13	67.95	17.97	43.44	12.57	32.82	73.47	87.77
"1555001_at"	9.74	33.17	70.93	16.86	25.67	33.31	57.06	54.77	95.79	79.56	68.75	45.97	58.9	24.93	44.25	41.32	32.45	63.32	84.66
"1555002_at"	8.48	65.07	38.24	62.8	16.33	3.2	16.06	52.19	28.25	71.67	13	5.11	44.73	90.04	27.65	9.62	21.82	95.34	17.6
"1555003_at"	17.45	4.63	5.46	4.17	59.36	7.76	6.68	4.75	12.96	34.49	65.53	19.79	7.03	157.65	26.76	37.64	20.08	28.3	56.11
"1555004_a_at"	70.06	108.27	72.13	51.78	63.42	96.8	68.82	94.02	106.1	136.88	103.24	56.04	91.67	381.14	163.82	129.79	185.67	243.49	207.45
"1555006_at"	6.28	22.56	45.6	5.88	9.39	12.24	9.84	15.56	10.32	19.17	7.96	58.46	6.53	5.9	17.71	51.14	24.26	21.19	15.88
"1555007_s_at"	69.91	76.54	119.47	53.13	96.71	55.55	116.61	128.06	207.86	147.41	84.31	121.47	141.54	167.91	108.2	152.01	184.96	23.56	96.46
"1555009_a_at"	95.35	78.42	82.84	164.3	144.8	109.7	157.72	99.71	91.16	128.5	120.47	78.21	93.31	68.31	83.74	93.05	42.74	198.04	100.72
"1555011_at"	61.89	20.16	7.43	47.81	24.26	25.22	58.11	4.43	65.96	47.66	49.05	9.35	24.31	8.09	40.48	24.39	10.8	83.54	23.64
"1555014_x_at"	190.63	256.47	173.03	163.48	189.19	158.24	117.56	192.2	286.74	212.94	77.01	75.73	162.56	564.81	523.09	248.3	174.19	403.07	374.82
"1555015_a_at"	122.91	217.35	146.94	263.61	256.12	202.16	180.55	191.59	162.32	260.6	267.54	223.84	188.73	148.73	132.8	151.48	32.53	212.74	228.65
"1555016_at"	116.41	135.28	12.58	36.82	24.65	49.59	64.56	126.78	204.2	192.29	27.72	91.59	77.78	49.91	29.86	110.29	86.33	185.47	165.05
"1555018_at"	8.25	143.45	50.28	23.99	11.53	2.26	31.09	34.46	136.86	33.87	48.04	2.86	9.49	51.33	64.33	6.03	6.55	3.3	30.4
"1555019_at"	8.6	65.95	43.55	17.93	42.7	31.63	14.43	14.66	69.44	12.69	85.7	13.37	9.34	146.51	45.71	17.49	78.72	105.8	96.26
"1555020_a_at"	26.51	26.35	119.06	11.26	90.85	158.35	13.02	17.34	97.6	160.81	24.25	24.77	120.33	58.35	76.01	76.32	42.07	91.53	158.45
"1555021_a_at"	140.47	136.07	90.78	114.2	115.72	33.58	205.56	165.76	99.95	156.9	155.91	120.37	210.62	144.93	150.76	156.91	147.32	126.88	167.64
"1555022_at"	45.26	29.3	45.54	56.12	33.76	11.13	45.11	69.69	39.95	8.67	62.22	62.87	107.95	120.02	192.11	20.65	49.45	111.47	87.78
"1555024_at"	44.28	88.3	41.9	6.85	51.83	2.05	69.43	67.45	113.33	60.33	83.8	24.6	59.8	47.06	109.77	12.87	77.24	34.53	36.86
"1555025_at"	35.15	68	94.65	36.02	24.58	24.53	59.95	24.03	38.7	69.12	51.22	44.45	41.45	55.49	17.72	14.81	15.08	56.66	10.41
"1555027_at"	11.17	9.66	24.5	24.57	75.02	4.28	4.36	2.82	8.77	15.62	5.94	17.48	19.4	77.36	8.79	9.07	8.26	10.93	22.29
"1555028_at"	8.51	20.58	5.61	7.2	71.28	19.54	66.18	75.39	21.5	62.84	68.72	56.99	39.71	5.87	8.19	38.95	20.74	51.6	57.11
"1555031_at"	10.79	10.51	3.87	5.48	7.45	6.47	8.2	4.29	58.53	57.57	6.3	11.9	7.86	39.59	14.1	80.83	9.26	9.62	51.35
"1555032_at"	64	141.19	44.14	41.29	42.92	9.48	17.57	12.82	185.42	107.64	62.48	70.35	71.43	94.8	32.02	102.64	18.5	12.99	16.25
"1555033_a_at"	5.94	4.71	9.61	41.68	4.27	2.86	4.63	4.37	54.6	13.56	4.55	3.73	4.52	47.27	59.2	6.02	5.67	9.27	5.57
"1555034_at"	41.6	29.07	79.55	3.76	46.48	48.97	44.95	10.09	87.23	95.18	27.5	78.31	63.37	129.91	11.53	40.08	34.56	29.82	10.17
"1555035_a_at"	9.75	6.71	8.42	5.35	4.03	4.46	6.42	5.38	10.16	18.25	12.21	5.4	9.96	8.81	6.01	18.2	9.22	7.11	19.44
"1555037_a_at"	9741.58	11806.79	7588.26	18504.59	15814.24	15185.27	16791.49	10545.95	10657.1	11704.14	14169.75	13495.68	12435.32	620.05	2658.67	6145.69	17476.52	5831.36	5942.32
"1555038_at"	6.61	5.45	72.89	14.72	39.34	37.25	6.71	3.17	7.36	10.6	47.95	5.94	7.19	192.19	3.14	6.04	21.4	14.48	46.19
"1555039_a_at"	455.37	302.2	224.38	1689.41	713.05	783.85	2104.23	1072.11	987.05	1599.29	1750.96	1427.09	1496.92	6.45	24.66	467.17	575.82	134.22	171.02
"1555040_at"	26.81	8.27	69.21	33.95	54.41	8.89	24.95	62.24	71.05	49.83	64.82	6.37	20.49	89.48	68.72	13.34	15.35	54.72	82.11
"1555041_a_at"	831.83	993.66	744.16	884.25	752.52	648.16	660	743.35	621.17	949.39	1071.12	790.94	761.87	458.96	441.27	669.54	946.67	603.6	491.4
"1555042_at"	32.13	80.57	35.62	100.08	72.36	124.75	57.91	103.69	143.41	111.91	80.13	60.36	113.5	108.61	59.44	141.58	138.46	123.14	39.96
"1555043_at"	64.77	112.25	33.79	32.74	40.72	9.71	58.41	23.4	69.95	18.49	5.17	2.77	12.01	7.6	24.85	85.44	174.68	86.79	9.49
"1555044_a_at"	7.88	6.16	7.15	5.38	12.1	15.59	47.34	4.8	19.58	9.1	7.38	49.72	11.26	6.18	10.58	11.76	7.36	16.92	11.97
"1555046_at"	2.04	56.04	1.03	14.65	4.99	16.79	29.81	16.14	7.28	5.38	42.47	17.93	28.63	160.27	18.41	37.21	8.56	35.42	21.54
"1555048_a_at"	7.91	7.77	11.8	36.21	8.84	5.73	30.9	7.69	21.59	20.16	13.4	13.54	20.32	7.24	17.58	56.74	5.64	9.83	61.28
"1555049_at"	77.04	160.62	58.51	9.84	10.52	66.06	37.42	69.43	174.39	81.06	69.38	36.15	37.47	109.85	19.02	17.63	82.92	87.01	137.96
"1555051_at"	67.28	32.12	54.63	17.46	29.95	9.43	34.09	38.2	54.17	54.3	62.95	45.34	74	18.84	12.22	53.06	117.87	46.18	51.64
"1555052_a_at"	41.37	54.3	104.31	72.8	74.68	61.08	35.04	50.4	145.3	121.27	108.21	42.48	64.78	15.88	28.54	14.95	216.2	108.61	48.59
"1555053_at"	112.82	147.44	43.62	75.5	20.16	91.66	61.6	79.85	117.54	126.98	60.74	41.18	125.92	106.48	52.46	66.32	142.23	76.67	108.86
"1555055_at"	1.86	19.06	1.18	20.24	22.93	25.7	35.43	7.88	39.1	11.57	25.67	40.15	18.87	8.76	45.44	29.66	10.11	85.28	39.49
"1555056_at"	97.77	13.71	101.89	90.28	41.52	18.27	134.69	83.94	53.38	217.02	18.02	96.59	113.17	107.91	132.14	105.19	44.04	10.62	96.25
"1555057_at"	68.07	72.95	62.6	27.69	54.49	83.8	98.48	64.66	56.49	76.69	62.55	71.18	94.49	72.63	92.75	42.04	13.3	42.16	133.45
"1555058_a_at"	366.4	323.2	658.85	533.15	377.57	396.51	393.67	305.94	348.89	224.32	357.15	288.87	315.66	1071.53	1088.4	2299.79	2433.62	1346.44	1202.93
"1555059_at"	43.35	40.49	5.01	19.14	3.84	19	2.46	8.18	14.26	35.37	5.17	48.98	25.87	86.23	5.59	99.26	48.6	55.94	5.67
"1555060_a_at"	6.63	19.59	15.78	5.79	10.68	60.36	26.52	13.07	12.65	10.71	31.35	7.33	11.42	15.98	12.62	14.38	25.76	10.41	17
"1555062_s_at"	4.23	99.54	87.72	66.71	17.27	71.52	67.08	54.07	17.23	110.93	19.59	61.08	14.22	195.6	81.82	64.59	7.3	21.01	31.33
"1555063_at"	205.4	241.89	141.59	137.46	151.66	158.5	89.48	161.4	238.19	142.34	112.86	228.42	217.95	164.33	167.19	305.69	337.97	164.12	268.44
"1555065_x_at"	115.73	322.18	131.45	121.69	136.88	239.75	101.48	146.89	309.45	136.12	120.42	152.6	93.92	144.77	107.74	382.83	397.46	208.46	263.2
"1555068_at"	17.09	7.48	5.23	46.58	78.33	64.04	42.42	35.57	103	22.53	56.83	10.53	40.28	9.57	77.59	38.7	83.08	44.69	78.68
"1555071_at"	43.22	85.63	1.86	6.31	18.76	24.69	25.99	6.88	39.39	60.81	20.52	7.66	68.45	89.03	29.11	33.35	46.62	6.93	1.89
"1555073_at"	7.04	2.98	41.29	8.25	13.13	23.49	4.22	46.46	102.31	16.37	56.3	35.37	3.86	3.54	6.62	36.35	133.28	33.59	38.67
"1555074_a_at"	84.6	97.24	101.91	41.56	60.65	73.28	78.77	25.65	51.65	105.99	84.51	49.95	8.73	1047.01	264.82	79.05	69.23	275.84	368.36
"1555076_at"	121.23	40.1	70.5	63.97	40.53	21.91	73.61	22.39	104.4	73.11	121.36	105.87	16.37	139.59	31.36	86.52	167.58	74.72	75.73
"1555078_at"	127.97	272.84	80.98	105.96	166.43	146.41	194.55	165.9	171.96	362.65	180.04	150.97	196.21	344.85	165.92	172.57	228.89	265.66	155.27
"1555079_at"	9.5	8.62	8.93	4.72	20.64	39.67	52.39	2.01	6.41	9.38	83.59	7.99	14.18	4.89	34.22	5.08	13.85	4.63	6.92
"1555082_a_at"	91.22	194.68	187.21	141.13	142.49	121.21	99.76	82.42	155.07	204.71	156.34	173.31	136.36	106.05	464.82	85.44	177.98	193.18	201.53
"1555083_at"	40.92	39.54	117.69	106.85	102.38	41.95	83.48	101.31	189.09	181.65	174.57	98.97	63.48	34.43	224.33	238.49	234.33	244.68	167.26
"1555084_at"	108.12	22.15	60.47	52.62	71.34	71.73	16.22	53.46	14.37	101.92	21	72.31	22.72	20.13	51.92	24.39	67.87	34.66	22.11
"1555085_at"	19.37	80.34	54.47	53.04	35.79	63.09	56.96	27.23	17.27	105.75	5.75	73.12	32.64	84.78	19.45	43.73	10.74	119.91	68.55
"1555086_at"	492.64	699.38	217.7	220.06	280.87	365.7	327.35	401.88	183.38	294.94	374.57	323.89	252.12	1062.62	425.97	349.09	171.85	522.07	508.64
"1555088_x_at"	423.15	541.01	438.41	218.64	441.51	492.15	481.45	450.13	295.09	492.28	389.77	322.69	441.29	839.01	535.29	378.34	194.42	504.2	538.45
"1555090_x_at"	140.81	16.9	80.1	106.73	41.58	78.41	272	120.02	156.2	66.06	123.52	193.37	105.38	166.81	59.65	76.82	33.92	15.27	113.46
"1555091_at"	5.93	28.65	56.07	23.27	60.07	7.02	55.69	36.98	21.66	49.9	67.28	14.45	14.99	18.68	20.91	149.09	38.99	82.55	23.4
"1555092_at"	38.6	82.63	36.21	73.87	75.9	119.32	102.66	88.08	190.14	171.28	120.47	74.83	55.5	143.54	160.61	80.85	157.67	90.57	98.47
"1555095_at"	76.74	78.89	49.13	21.68	4.47	28.94	62.38	14.43	14.95	118.68	81.06	47.35	69.57	36.9	59.64	143.47	12.78	77.42	7.19
"1555096_at"	150.38	109.64	61.76	110	116.85	147.82	130.41	53.7	129.69	208.26	85.32	134.38	102.56	71.01	23.16	18.39	88.38	124.1	62.64
"1555097_a_at"	102.89	284.27	283.8	41.92	162.95	120.58	44.28	42.95	68.36	116.3	2.01	56.04	35.53	72.27	104.14	55.29	75.84	57.39	73.9
"1555098_a_at"	232.69	141.78	108.5	127.27	134.48	130.88	155.8	118.62	169.87	166.27	134.1	137.17	169.6	98.52	19.22	16.09	91.31	116.76	84.14
"1555099_at"	26.75	128.12	37.64	38.73	3.59	54.28	7.27	5.89	10.93	23.77	12.38	59.48	9.12	149.22	10.4	8.11	62.55	71.53	22.32
"1555100_at"	70.5	74.29	53.85	81.86	83.45	35.94	94.69	65.43	66.39	157.35	89.62	88.47	88.35	67.78	119.67	44.49	114.96	83.85	137.26
"1555102_at"	22.92	2.29	43.83	12.44	3.22	26.94	17.98	19.57	22.89	3.1	0.87	0.64	10.52	43.14	20.32	1.34	7.02	29.35	16.97
"1555103_s_at"	45.86	4.04	104.2	37.98	3.51	4.64	37.28	68.92	20.32	55.08	74.73	17.27	39.17	32.71	3.1	2.6	62.86	6.87	8.74
"1555105_a_at"	412.28	392.68	599.31	393.28	412.57	286.67	355.4	300.09	353.29	312.36	271.31	367.03	327.88	470.35	205.82	466.95	581.96	496.84	433.05
"1555106_a_at"	209.08	95.92	161.41	287.74	169.21	254.21	213.02	212.4	54.95	216.49	219.06	183.32	194.1	206.01	245.44	172.27	33.66	143.45	161.19
"1555107_a_at"	200.99	120.63	124	227.64	235.34	264.92	225.99	229.46	252.25	358.27	351.67	275.7	289.69	91.75	453.8	123.55	161.83	121.09	196.54
"1555108_at"	34.2	45.61	43.81	61.4	71.07	47.41	96.02	52.25	64.4	78.37	48.42	67.97	50.13	65.72	48.29	6.15	56.08	83.84	67.52
"1555110_a_at"	50.05	8.89	22.26	12.05	17.01	12.5	38.39	8.9	108.05	13.22	8.77	8.54	70.14	20.32	46.21	12.72	23.94	75.95	60.97
"1555111_at"	5.66	5.05	2.52	1.74	1.31	3.07	1.67	0.93	30.17	2.93	17.09	8.93	5.05	3.88	10.52	1.12	1.55	1.47	1.13
"1555112_a_at"	99.79	110.87	317.32	91.52	135.82	183.86	92.62	113.71	206.73	104.37	112.78	123.86	144.48	10.91	86.08	59.08	41.43	78.2	100.69
"1555113_at"	25.37	43.55	107.94	43.64	46.99	77.39	9.42	55.77	73.09	97.77	104.33	38.82	123.51	65.66	88.67	101.06	10	44.69	97.85
"1555114_at"	32.44	120.68	59.06	5.61	38.97	48.45	47.9	29.95	63.12	65.74	90.53	41.45	45.47	104.26	55.5	36.46	40.86	95.81	44.24
"1555116_s_at"	5.27	10.88	45.57	6.17	25.25	10.53	16.79	8.45	47.98	31.52	9.62	2.6	15	13.91	4.05	42.85	31.91	41.52	8.79
"1555117_at"	44.14	13.59	8.86	34.21	7.77	22.47	6.52	11.96	35.41	41.8	6.64	63.99	37.19	74.88	5.95	88.2	14	13.79	90.62
"1555118_at"	82.16	69.09	27.45	263.04	113.72	152.46	58.38	27.02	71.31	45.49	50.74	38.58	115.86	16.31	53.77	60.84	75.72	114.17	61.82
"1555120_at"	95.06	5.64	20.18	5.08	17.49	34.87	42.75	50.73	6.47	30.36	11.8	4.69	23.52	87.12	57.89	99.83	53.13	9.57	35.69
"1555122_at"	52.24	104.75	119.93	113.82	97.41	91.36	95.96	55.85	81.15	121.24	149.53	95.74	93.09	65.53	104.58	42.11	83.14	88.52	87.06
"1555123_at"	66.31	92.55	71.5	8.02	41.48	68.41	68.54	85.24	138.36	110.74	11.87	5.25	113.31	367.18	62.59	31.09	108.01	141.64	151.16
"1555124_at"	77.35	91.24	112.62	89.55	49.62	52.73	96.93	43.36	167.37	100.6	88.79	73.95	65.31	121.45	97.51	70.26	14.97	102.09	95.13
"1555125_at"	240.42	282.86	318.91	329.64	301.33	237.91	372.03	285.28	264.86	277.85	381.95	301.13	262.06	347.59	417.72	339.22	298.96	458.53	452.55
"1555127_at"	2.59	59.33	92.14	4.92	49.98	6.36	29.61	2.93	78.88	85.73	6.63	18.26	71.04	106.89	52.45	64.39	80.95	17.81	48.18
"1555129_at"	111.58	22.49	57.07	101.18	55.55	82.96	90.14	78.62	81.99	195.21	41.23	101.02	53.65	99.77	57.07	124.35	113.11	114.91	67.98
"1555130_at"	18.49	13.05	20.89	36.54	24.14	6.65	20.61	18.01	21.39	8.75	4.47	6.68	67.65	103.9	9.69	24.79	56.97	13.8	16.82
"1555131_a_at"	180.75	269.37	340.85	132.17	187.37	177.9	202	212.26	232.76	165.32	179.36	191.6	171.68	280.53	289.64	106.02	98.07	189.9	146.41
"1555132_at"	27.71	7.51	104.75	67.58	18.91	92.68	59.32	23.48	181.01	96.42	60.99	21.01	10.5	173.71	46.78	58.42	32.63	92.04	65.57
"1555133_at"	3.06	103.52	1.66	15.27	2.3	2.73	49.91	39.8	39.03	16.51	42.99	62.77	33.7	11.91	108.38	22.5	44.59	75.02	50.32
"1555135_at"	4.09	84.69	10.03	21.37	23.73	90.36	117.09	6.98	121.48	6.31	51.67	12.49	15.61	34.32	93.95	4.16	19.53	35.02	69.67
"1555136_at"	62.96	79.64	57.29	41.5	42.87	52.38	62.69	56.08	56.67	20.63	81.71	37.24	61.99	116.63	221.02	47.56	28.15	64.59	51.49
"1555137_a_at"	185.46	13.1	191.25	97.64	74.21	59.78	113.45	211.57	143.66	68.48	41.2	173.35	75.94	253.95	211.36	108.27	178.52	248.39	155.01
"1555139_a_at"	25.43	164.33	69.6	7.96	23.85	38.4	28.37	85.04	121.6	103.03	34.74	111.83	142.75	71.73	162.5	4.47	6.77	118.71	91.47
"1555140_a_at"	273.85	195.83	140.78	302.09	201.08	174.5	220.49	192.84	201.75	166.85	142.81	125.46	146.31	119.74	89.25	44.3	164.51	43.79	87.64
"1555141_a_at"	56.18	51.63	32.34	49.97	36.4	39.34	96.75	58.81	39.23	94.64	45.96	30.67	19.7	78.29	56.36	42.98	21.58	49.57	101.53
"1555142_at"	2.38	6.32	2.59	2.9	4.37	12.43	4.37	18.02	10.07	11.47	5.5	5.06	7.07	6.99	2.84	3.14	15.65	10.21	3.42
"1555144_at"	37.34	80.89	89.15	33.23	81.82	58.69	72.65	3.14	93.13	49.66	38.6	71.16	85.99	97.92	171.71	88.09	119.88	83.31	92.86
"1555145_at"	113.61	104.03	121.58	48.14	32.03	86.1	74.59	98.44	152.32	151.69	66.6	15.45	124.86	71.48	41.67	171.75	61.72	122.96	26.23
"1555146_at"	142.19	41.35	61.81	167.37	112.68	83.69	151.86	59.95	3.87	108.62	88.03	39.3	116.49	3.83	205.74	87.11	102.08	143.81	96.47
"1555148_a_at"	7.24	47.1	25.17	8.64	32.87	2.71	42.78	6.7	57.29	5.19	6.26	9.2	3.51	38.93	49.08	6.55	18.67	11.94	3.45
"1555151_s_at"	26.6	86.87	50.69	77.58	84.32	113.72	42.75	73.87	24.63	37.33	8.32	60.34	83.34	80.78	99.89	69.18	10.81	9.95	92.24
"1555153_s_at"	37.81	149.92	145.64	78.93	61.48	106.31	81.78	73.46	29.34	93.36	114.28	95.07	124.59	38.56	39.27	95.24	125.11	72.46	42.15
"1555154_a_at"	138.11	194.84	202.31	108.22	102.73	122.88	102.36	138.55	54.64	203.55	113.65	153.29	131.45	245.44	150.73	142.7	70.76	288.45	102.09
"1555155_at"	116.67	87.74	21.2	149.57	167.3	81.05	104.68	74.18	49.12	140.61	29.31	175.88	200.76	350.84	123.82	263.48	277.54	146.07	234.59
"1555157_at"	108.61	17.87	41.24	105.65	23.25	113.31	76.06	23.17	97.46	19.2	9.17	52.54	21.96	27.99	110.26	118.98	131.08	90.85	143.6
"1555158_at"	46.09	48.67	11.48	34.31	52.39	39.71	12.73	75.65	48.3	37.89	79.57	64.35	14.38	92.8	74.86	100.17	42.04	158.8	93.65
"1555159_at"	59.62	23.65	96.94	68.67	135.64	33.56	95.8	108.34	216.61	94.59	123.27	78.08	83.13	105.55	57.12	129.93	115.54	118.77	73.38
"1555162_at"	7.8	5.86	13.87	11.68	10.95	11.64	76.25	5.33	17.94	15.01	23.28	66.84	15.02	20.12	6.87	8.83	23.47	6.21	13.92
"1555163_at"	77.26	99.55	76.17	80.92	73.89	80.07	47.54	78.03	90.58	113.77	100.58	89.64	80.07	171.8	84.02	80.02	104.81	66.71	111.06
"1555164_at"	17.63	57.52	5.78	5.53	10.26	14.49	47.12	17.27	32.29	13	69.58	20.95	75.56	120.03	50.18	33.21	11.98	7.15	124.33
"1555165_a_at"	21.74	25.37	27.35	67.79	18.55	63.93	120.97	31.81	21.42	76.05	23.38	78.41	103.52	13.42	15.3	20.22	108.75	73.34	25.1
"1555166_a_at"	5.62	84.27	64.55	62.09	100.61	65.07	160.5	55.8	67.33	79.27	71.95	69.94	80.26	128.55	57.72	11.07	15.97	7.52	42.96
"1555167_s_at"	517.14	203.35	342.03	1064.58	623.54	682.27	524.16	400.92	217.09	407.29	404.08	326.85	338.64	107.98	212.42	1152.32	389.08	396.53	451.61
"1555168_a_at"	81.44	30.64	75.63	36.99	109.27	101.62	161.51	110.83	159.1	106.18	99.59	77.94	91.64	177.14	127.24	121.87	66.51	177.83	81.93
"1555169_at"	57.02	109.32	41.86	2.49	17.6	12.04	60.57	8.74	81.51	82.79	53.12	54.73	17.87	124.3	7.3	10.33	2.26	122.15	37.3
"1555171_at"	13.84	9.36	32.98	5.01	3.93	6.52	2.22	5.55	4.83	7.27	2.13	4.92	4.68	9.73	5.33	12.68	13.75	83.56	4.93
"1555173_at"	140.32	358.92	159.18	283.24	220.35	204.52	522.79	366.95	691.16	430.28	533.35	548.4	590.08	151.18	234.95	1959.51	794.01	781.88	753.45
"1555174_at"	33.83	7.37	5.29	2.77	6.08	12.03	7.72	3.71	10.64	44.6	9.18	29.61	19.67	25.88	67.21	9.51	59.93	8	32.45
"1555175_a_at"	120.71	70.27	115.17	148.54	69.36	103.07	131.63	117.04	176.97	192.84	122.73	128.78	117.13	75.36	152.12	72.13	106.57	88.61	22.55
"1555176_at"	49.94	67.6	4.23	45.58	34.57	73.71	16.39	62.38	109.8	186.18	32.43	39.54	76.94	142.02	96.4	15.52	66.64	11.98	60.42
"1555177_at"	57.51	61.13	15.27	79.4	23.43	26.18	29.12	46.76	28.91	112.07	60.76	78.86	32.48	112.92	73.48	26.89	98.88	17.4	35.44
"1555179_at"	6.9	64.17	36.89	14.57	7.97	3.41	4.14	6.66	17.73	61.53	13.76	37.49	22.68	13.67	44.04	31.4	53.85	13.89	9.01
"1555180_at"	13.09	7.12	66.03	4.53	46.78	34.14	101.05	92.86	48.74	26.01	89.83	41.33	76.12	80.68	36	21.18	23.06	19.49	68.93
"1555181_a_at"	90.7	293.03	236.2	453.05	291.26	219.04	220.96	140.52	336.56	344.65	188.32	231.23	311.85	451.84	289.99	314.33	367.71	357.12	226.29
"1555183_at"	30.98	11.85	51.29	45.16	31.78	60.18	6.76	25.06	25.44	18.47	7.1	7.21	65.71	15.47	76.33	56.66	12.61	35.78	14.79
"1555185_x_at"	115.66	93.9	131.12	136.45	95.05	164.64	121.8	52.69	21.53	98.75	18.93	12.18	208.4	248.09	29.38	21.2	26.11	59.5	116.82
"1555186_at"	4.11	13.75	6.91	10.81	2.3	6.41	2.98	7.03	4.16	5.95	2.08	67.08	45.7	82.38	3.12	12.68	28.72	5.35	26.89
"1555187_at"	76.67	90.75	56.09	51.83	7.23	72.89	51.75	114.71	86.25	126.13	137.61	11.33	45.27	72.81	48.7	68.62	69.7	90.99	35.02
"1555188_at"	15.44	88.67	45	8.9	11.96	25.13	42.62	9.25	95.45	154.54	90.42	82.4	14.97	34.84	62.45	13.61	55.99	23.84	125.3
"1555189_a_at"	23.91	5.33	2.93	29.82	27.9	14.04	6.04	5.46	4.94	7.33	9.66	4.47	11.56	8.4	52.53	9.79	3.86	7.16	4.75
"1555191_a_at"	107.89	5.2	45.14	59.4	38	53.83	54.84	127.07	50.08	72.09	26.7	17.54	83.31	39.94	9.05	53.81	62.22	46.44	81.22
"1555192_at"	83.75	130.19	94.79	106.25	101.12	42.96	157.38	59.05	101.8	102.78	112.86	99.75	155.29	208.55	127.79	117.61	101.66	174.17	94.17
"1555193_a_at"	320.87	236.72	378.92	350.15	291.43	328.42	461.53	477.65	293.61	378.36	329.85	417.15	391.52	343.21	212.88	312.2	266.44	296.19	327.88
"1555194_at"	94.39	168.63	100.24	120.42	96.42	75.42	109.91	104	193.32	172.94	81.16	60.54	115.59	144.06	216.8	145.85	134.63	94.9	122.02
"1555195_at"	29.66	6.95	56.44	24.93	6.83	10.57	14.09	3.66	4.58	13.22	23.48	15.43	12.11	69.87	64.51	5.71	24.96	49.8	33.7
"1555196_at"	12.88	7.9	9.13	70	52.93	32.97	71.08	20.08	164.59	92.03	20.79	23.3	84.7	35.15	64.25	76.91	16.44	22.25	45.81
"1555197_a_at"	7.98	6.56	4.03	4.56	6.15	6.66	8.77	7.03	7.06	14.13	7.14	5.26	4.7	25.59	6.45	18.1	27.11	30.31	19.57
"1555198_x_at"	66.95	66.56	66.27	42.58	28.21	77.19	123.15	131.74	97.68	191.21	74.73	84.86	27.53	134.95	114.89	55.99	140.64	138.37	107.2
"1555199_at"	85.5	207.14	76.37	82.72	76.53	78.77	167.01	97.95	126.95	151.48	110.77	109.02	101.92	83.57	99.26	121.27	50.36	68.35	73.04
"1555201_a_at"	170.67	192.14	187.35	346.74	218.63	270.88	303.42	357.83	278.34	357.1	266.77	249.15	326.34	223.49	285.24	275.49	173.18	342.31	295.19
"1555202_a_at"	99.99	134.09	238.16	328.79	237.23	247.75	353.46	210.36	78.2	255.3	347.84	318.23	300.15	239	194.01	158.18	291.86	304.04	181.9
"1555203_s_at"	644.64	437.35	189.5	2407.61	951.88	1041.03	2103.06	1055.19	499.74	2013.33	1339.48	1421.33	1541.66	72.78	19.08	345.62	398.87	177.13	198.1
"1555204_at"	40.03	9.43	6.16	4.52	6.85	5.68	12.08	6.3	9.43	11.38	3.82	10.98	5.51	15.9	8.49	12.01	4.66	6.42	4.72
"1555205_at"	109.97	104.33	84.53	90.46	35.94	58.73	103.45	116.6	113.62	115.17	148.75	93.77	98.19	66.14	57.17	47.61	66.57	96.75	150.16
"1555206_at"	77.18	136.32	101.29	79.03	64.66	74.53	73.35	121.4	166.17	162.87	161.53	92.34	91.85	70.99	82.48	191.94	153.82	157.29	109.58
"1555209_at"	13.28	95.51	21.44	17.97	54.05	11.95	116.53	38.15	45.84	30.06	115.1	64.18	17.06	76.68	12.95	160.9	170.53	21.77	39.29
"1555210_at"	84.32	184.1	82.72	26.23	104.12	73.78	124.61	13.67	14.72	14.4	59.93	72.56	147.48	46.47	9.13	77.33	81.36	68.05	15.42
"1555212_at"	18.73	77.52	36.43	16.12	85.48	89.75	59.19	82.52	132.17	101.78	86.77	38.04	90.19	16.22	19.17	85.54	105.06	62.46	15.8
"1555213_a_at"	45.16	12.26	8.77	6.33	30.27	14.82	7.57	12.17	20.51	18.86	7.09	11.58	12.27	24.75	96.16	87.25	13.64	12.22	12.47
"1555214_a_at"	81.14	4.72	49.32	26.99	31.43	28.42	6.04	28.81	10.05	52.32	19.36	24.05	5.98	74.21	209.13	11.78	14.82	14.45	65.32
"1555215_a_at"	19.26	93.18	65.88	88.95	45.68	99.12	44.95	45.41	182.16	55.39	83.09	32.29	21.82	28.41	42.55	44.73	196.36	103.72	119.38
"1555216_a_at"	681.85	581.94	683.08	170.94	475.69	395.5	680.15	337.74	288.23	275.3	287.48	381.21	416.91	315.25	101.96	1104.54	1025.97	516.79	546.72
"1555217_at"	33.13	118.76	47.94	78.03	86.29	26.31	45.88	25.67	161.68	102.02	42.02	37.51	53.08	132.53	53.77	72.42	73.21	53.52	94.46
"1555219_at"	54.59	64.13	11.76	10.16	113.05	50.17	8.04	21.2	14.43	24.95	13.19	13.09	14.74	101.04	31.47	99.66	178.13	46.76	94.33
"1555220_a_at"	4.71	6.22	5.53	4.11	6.5	11.83	6.41	4.99	9.66	21.23	12.15	9.42	9.11	8.23	12.35	5.61	12.26	13.83	6.21
"1555221_at"	7.23	96.9	40.88	4.54	10.72	4.07	16.44	4.63	4.08	5.42	16.1	13.84	24.93	53.27	11.73	10.32	8	8.8	60.4
"1555222_a_at"	125.59	32.65	156.09	160.14	29.56	154.3	129.88	202.99	36.3	282.49	258.88	198.15	236.43	199.37	129.17	202.47	314.21	239.64	77.37
"1555224_at"	4.01	15.42	6.47	5.66	21.65	2.8	5.93	8.01	58	4.46	4.18	7.73	7.08	7.17	3.02	6.29	6.73	7.61	6.42
"1555225_at"	75.2	133.57	52.28	162.01	128.28	79.08	89.06	100.72	39.4	77.47	157.53	83.63	123.95	148.81	141.2	120.52	320.89	146.03	234.24
"1555226_s_at"	2802.9	2106.41	2514.22	3902.65	3220.02	2916.24	3499.27	3218.91	2114.81	4347.69	3517.62	3510.12	3682.4	2434.73	1855.65	2031.11	3206.73	2461.77	2328.82
"1555227_a_at"	6.65	4.26	54.28	33.8	44.04	27.88	60.1	60.48	24.71	10.58	65.17	14.13	68.12	8.91	2.88	30.01	44.62	26.89	25.98
"1555229_a_at"	1089.69	122.34	1363.06	393.46	843.46	886.05	822.79	1387.45	151.91	680.78	668.58	900.49	988.83	71.23	3.54	48.82	11.18	13.52	8.94
"1555230_a_at"	64.53	5.03	75.53	3.37	19.56	7.14	8.5	3.44	5.86	28.39	4.02	27.77	46	33.46	5.84	4.89	5	10.24	33.73
"1555231_a_at"	28	12.49	24.18	37.38	23.05	27.56	35.91	17.7	55.07	11.11	70.93	73.68	71.11	75.23	125.47	120.42	7.64	127.35	115.15
"1555233_at"	253.02	38.76	446.5	195.91	241.14	318.53	222.26	284.25	139.64	211.05	109.59	143.63	219.68	69.53	172.12	151.81	200.14	167.47	138.19
"1555234_a_at"	164.19	147.21	198.93	239.36	164.33	315.87	206.57	247.04	231.5	244.44	262.28	202.34	222.4	48.22	158.04	157.03	147.94	266.08	213.14
"1555235_s_at"	7.46	12.71	39.55	32.6	18.26	61.68	73.17	44.13	12.31	45.04	5.65	7.76	4.59	40.04	16.19	51.13	132.53	73.98	45.02
"1555236_a_at"	351.49	94.2	52.48	25249.66	14678.42	13915.89	471.82	7666.94	377.59	716.79	1353.97	2984.08	2979.83	19.43	22.24	327.3	380.79	112.94	202.89
"1555237_at"	6.73	85.36	25.18	53.83	15.17	45.8	39.42	9.88	26.11	29.14	105.11	43.05	12.37	10.76	6.04	60.38	122.32	12.84	12.75
"1555238_at"	190.17	354.94	163.82	178.26	119.67	171.17	213.92	225.36	159.13	277.22	166.07	128.6	218.05	1153.59	289.87	301.5	255.26	441.9	505.41
"1555240_s_at"	154.51	15.89	218.5	156.98	129.85	148.43	165.65	197.8	95.6	98	180.6	152.88	144.21	56.03	14.66	72.75	124.37	40.83	86.45
"1555241_at"	235.96	405.74	357.71	290.14	350.54	242.03	227.65	283.65	430.69	320.83	236.47	298.98	244.54	594.84	938.56	447.8	317.17	762.04	692.05
"1555243_x_at"	273.93	350.26	269.66	377.49	414.72	441.6	214.61	331.61	360.71	238.31	220.98	372.48	331.21	892.66	1010.78	655.37	405.68	734.57	790.47
"1555244_at"	28.99	3.64	63.89	41.91	17.51	61.62	66.92	69.24	4.9	53.12	9.49	2.13	44.52	39.13	5.93	39.75	25.13	8.46	11.76
"1555245_s_at"	5.38	10.38	37.17	37.83	26.69	47.24	10.68	57.8	39.11	52.51	56.48	13.23	12.47	108.36	60.73	6.83	29.12	5.91	7.72
"1555246_a_at"	27.93	60.06	37.73	34.6	64.73	2.31	24.13	5.96	43.49	50.91	17.14	2.31	58.34	18.98	24.27	33.72	18.19	43.02	3.73
"1555247_a_at"	167.46	185.02	202.06	233.16	164.26	226.16	243.9	184.3	135.54	312.53	220.5	157.05	240.09	178.17	253.9	334.26	448.83	296.67	220.91
"1555248_a_at"	140.44	98.8	136.96	211.57	139.9	156.89	125.66	124.16	109.02	180.7	234.66	195.15	80.82	186.66	171.85	115.38	222.41	130.6	165.48
"1555250_a_at"	225.77	223.52	151.85	221.99	192.58	253.28	545.96	257.03	337.59	403.16	427.6	345.91	390.99	52.31	152.32	153.91	116.93	141.21	157.31
"1555251_a_at"	9.86	23.48	16.05	12.56	18.71	9.28	8.62	10.94	24.98	24.7	76.91	6.01	37.65	24.35	10.76	12.84	33.13	22.67	11.73
"1555252_a_at"	21.83	9.75	14.14	13.45	4.77	11.07	8.3	11.73	23.39	53.81	23.82	10.99	54.66	21.84	9.71	8.36	21.93	79.96	37
"1555253_at"	11.75	21.57	4.24	20.5	15.16	2.14	27.92	1.67	48.8	2.92	1.83	16.55	32.09	2.91	35.63	20.43	3.17	5.95	10.38
"1555255_a_at"	359.03	339.22	150.88	411.99	312.71	333.37	357.22	243.65	189.87	696.22	375.95	362.74	391.28	252.15	695.96	262.5	228.08	431.68	554.39
"1555256_at"	4.29	40.49	8.3	8.99	14	7.1	8.56	17.66	14.68	49.86	92.86	3.03	84.29	54.26	25.26	11.93	23.48	8.85	10.81
"1555257_a_at"	13.27	7.59	11.95	32.74	49.95	46.13	13.11	60.38	5.16	19.49	10.71	30.49	83.37	86.52	66.38	33.64	98.97	64.92	64.48
"1555259_at"	303.93	228.68	303.32	185.87	292.49	221.48	159.45	585.78	288.13	269.15	329.07	396.47	329.25	134.43	333.45	178.44	155.13	263.95	208.09
"1555261_at"	190.01	114.39	168.93	109.62	99.85	145.52	169.2	83.7	270.77	142	172.77	190.73	168.05	154.95	315.12	250.6	237.33	240.02	170.85
"1555262_a_at"	69.39	53.79	14.16	11.63	24.69	54.65	33.98	25.14	20.24	84.02	56.68	117.28	28.98	12.55	13.18	53.55	23.09	29.56	69.4
"1555263_at"	29.98	30.05	5.37	28.25	52.68	7.29	15.68	3.54	32.7	117.51	21.23	27.23	24.34	28.73	3.03	8.3	8.83	8.59	13.21
"1555264_a_at"	139.64	65.16	78.27	74.3	89.33	70.06	60.09	42.46	26.92	134.88	50.93	54.74	22.48	61.81	81.62	109.76	61.59	48.8	118.02
"1555265_at"	14.81	6.94	83.92	3.74	12.42	71.77	4.25	64.16	17.98	29.15	4.27	5.26	22.75	11.54	5.34	10.86	17.94	48.42	17.84
"1555266_a_at"	119.22	64.93	113.04	183.15	131.83	163.31	102.84	144.31	37.48	194.31	175.84	162.84	153.52	275.01	195.06	126.8	109.28	233.75	222.04
"1555267_at"	153.98	79.51	110.89	115.85	63.64	111.11	60.83	117.45	96.22	100.25	110.85	95.32	148.44	202.89	6.27	99.79	231.47	138.6	52.29
"1555268_a_at"	402.36	346.53	326.68	284.14	328.18	371.5	273.53	511.19	364.32	384.66	352.95	347.39	264.28	749.52	310.63	366.76	416.3	546.28	544.03
"1555269_a_at"	232.52	154.3	49.53	309.2	274.99	325.3	177.99	318.39	126.56	358.67	171.85	260.99	275.15	203.58	125.91	10.49	83.85	201.06	88.75
"1555270_a_at"	614.09	691.45	660.87	409.45	498.35	433.33	420.8	389.53	215.7	365.79	294.4	457.09	473.88	10.45	267.11	493.9	508.91	410.05	367.44
"1555271_a_at"	5.41	116.32	88.22	68.66	97	108.44	21.65	143.23	143.33	157	38.05	117.8	110.29	101.04	38.44	12.98	58.93	61.03	18.78
"1555272_at"	163.31	208.83	238.23	228.24	198.79	292.04	214.41	205.09	255.48	221.44	206.2	252.91	254.93	461.62	443.39	250.48	278.45	358.53	299.42
"1555273_at"	117.91	97.99	93.87	80.63	113.67	97.32	58.49	68.96	192.69	20.62	14.58	60.92	53.59	139.36	52.1	69.79	97.26	108.45	73.72
"1555274_a_at"	252.73	376.86	221.11	483.82	382.4	381.15	485.22	508.02	358.07	366.96	281.09	304.72	423.3	291.09	711.89	413.52	531.82	551.69	424.66
"1555275_a_at"	38.45	24.2	62.43	39.49	6.97	10.76	26.71	66.32	99.22	56.48	25.3	11.02	76.53	81.86	2.46	149.67	126.11	90.95	25.63
"1555277_a_at"	76.59	17.62	96.4	50.44	65.62	56.9	53.86	86.72	33.16	92.03	50.04	45.97	66.22	190.54	135.1	121.49	51.44	253.91	123.67
"1555278_a_at"	1064.51	1181.27	1088.48	1238.04	1211.89	1185.27	1149.54	1119.84	769.41	1456.54	1148.13	1086.48	1321.8	3262.2	1958.95	1385.07	1461.58	2234.05	2062.78
"1555279_at"	154.98	188.88	146.94	227.65	197.54	194.54	184.99	187.61	115.72	210.99	183.01	142.11	195.53	605.39	651.65	187.08	120.26	458.48	623.63
"1555281_x_at"	216.64	233.75	228.59	243.01	210.04	251.66	186.05	133.1	125.96	200.19	150.91	196.03	167.48	681.28	705.94	209.6	185.1	521.11	584.44
"1555282_a_at"	213.69	32.26	121.31	18.88	26.48	93.73	64.28	117.21	42.45	14.58	10.84	11.18	13.52	115.69	126.36	12.02	12.04	12.84	15.82
"1555284_at"	13.27	90.44	114.17	25.35	83.9	51.86	73.85	59.88	71.84	16.96	83.47	31	31.86	65.43	100.68	76.94	109.46	122.3	83.51
"1555286_at"	9.67	32.05	49.07	29.72	6.39	12.23	33.67	11.97	70.73	104.67	34.88	3.64	9.55	12.94	19.88	14.34	110.58	87.33	11.05
"1555288_s_at"	242.48	375.85	342.36	267.66	286.23	269.6	274.81	192.73	248.47	261.85	289.76	230.12	161.62	534.18	422	313.9	414.67	356.53	376.44
"1555289_at"	124.18	124.16	22.24	40.1	116.6	95.62	237.32	61.68	229.69	208.32	174.02	131.83	67.86	154.06	106.98	111.8	120.02	108.4	58
"1555291_at"	3.94	101.95	67.07	35.75	69.26	29.55	21.6	61.75	138.78	48.81	79.23	29.08	47.03	8.42	47.29	93.69	70.59	44.39	77.83
"1555292_at"	11.71	6.72	63.11	12.87	44.49	19.77	77.82	9.36	71.52	94.14	35.16	12.62	48.04	109.69	128.69	78.79	123.41	126.88	61.38
"1555294_a_at"	121.05	54.97	149.33	104.7	63.59	78.08	50.45	99.15	20.93	15.81	33.52	125.95	78.2	14.12	77.52	27.18	156.91	30.16	53.9
"1555298_a_at"	19.49	140.47	6.93	3.78	26.32	53.57	8.44	6.4	8.18	50.66	54.75	6.37	6.7	43.1	104.95	40.6	60.16	9.36	23.87
"1555299_s_at"	85.16	2.06	38.59	49.27	67.56	12.32	12.64	61.65	10.81	9.26	11.66	22.33	2.95	4.29	2	11.06	18.17	27.32	74.33
"1555300_a_at"	10.37	7.71	48.74	79.37	100.54	86.01	198.07	93.45	152.82	96.03	71.07	61.51	81.46	68.67	98.29	151.52	14.06	167.17	111.44
"1555301_a_at"	38.47	112.23	99.98	128.83	107.75	102.54	219.63	141.34	256.77	99.09	126.27	82.63	152.78	369.69	148.81	188.15	292.99	278.65	244.58
"1555303_at"	151.43	244.44	240.12	238.25	188.2	256.01	313.33	190.57	198.68	199.01	216.05	413.39	224.53	642.61	1224.34	510.68	160.05	605.94	726.79
"1555304_a_at"	35.58	116.92	9.43	59.86	45.62	69.13	23.57	4.03	14.13	13.24	13.66	64.91	56.7	240.01	150.47	29.87	126.06	45.71	96.47
"1555305_at"	70.03	67.32	30.82	43.26	33.11	58.89	85.11	63.09	103.52	136.84	78.19	92.43	36.78	55.78	99.84	62.46	95.87	12.28	71.04
"1555306_a_at"	154.4	191.66	214.42	175.06	204.37	132.04	276.2	236.99	326.56	210.77	218.42	191.02	243.78	294	249.91	201.57	189.81	197.18	166.73
"1555307_at"	6.18	13.27	20.37	23.89	17.77	42	7.61	64.34	7.82	7.59	66.2	18.77	61.68	152.58	126.61	39.83	83.18	62.23	59.38
"1555308_at"	91.53	18.72	104.1	17.29	130.99	62.7	116.5	10.16	81.18	152.41	31.8	28.67	11.77	75.48	109.71	81.37	24.15	123.37	102.79
"1555309_a_at"	16.45	22.21	9.2	55.79	4.99	22.05	83.64	16.74	38.2	24.79	10.48	37.32	22.34	18.04	10	10.58	19.6	30.23	75.84
"1555310_a_at"	409.29	577.67	475.95	478.02	445.53	481.31	435.65	262.3	470.71	502.06	459.15	346.09	386.53	103.14	417.68	103.55	165.61	297.16	269.24
"1555311_at"	255.28	451.15	253.01	143.43	255.37	228.17	398.82	190.33	530.93	255.95	152.97	350.09	268.3	398.92	184.44	406.64	538.76	474.48	442.88
"1555313_a_at"	59.62	55.11	42.44	29.88	52.62	59.3	28.53	18.09	37.16	58.1	86.95	34.81	30.61	6.15	19.17	17.48	44.12	3.56	87.4
"1555314_at"	52.58	6.4	29.26	47.04	25.81	6.77	3.04	18.18	102.36	54.52	37.39	103.28	13.02	57.5	3.89	53.56	16.58	38.42	44.2
"1555315_a_at"	4.18	16.19	41.08	9.36	10.22	9.59	6.61	12.38	13.42	34.11	10.05	9.72	6.12	8.17	13.9	8.99	17.33	10.03	4.56
"1555316_a_at"	61.21	18.73	87.54	5.23	30.76	6.72	5.34	41.56	117.58	66.38	86.11	8.38	24.39	93.26	95.85	14.28	57.06	62.42	72.79
"1555317_at"	58.13	52.34	119.88	75.31	68.79	100.27	91.02	101.67	58.86	63.89	122.39	84.9	53.56	275.39	390.1	193.77	162.64	184.12	267.73
"1555318_at"	180.88	72.96	235.19	34.77	119.41	122.84	191.55	181.85	85.06	57.04	64.28	148.66	137.83	72.82	34.84	95.83	71.55	2.34	51.97
"1555319_at"	86.65	109.88	52.72	71.23	113.87	78.22	96.25	115.24	109.58	80.48	108.48	71.34	147.62	146.67	97.7	92.65	47.36	99.62	97.54
"1555320_a_at"	8.05	4.58	65.33	35.36	52.84	78.49	24.87	53.13	161.51	102.06	50.45	64.87	47.11	79	84.16	101.94	206.6	100.29	116.18
"1555321_at"	60.9	54.61	150.42	82.27	81.49	107.18	22.95	44.35	135.13	100.75	26.75	75.84	55.12	174.12	124.61	101.61	31.52	165.56	93.42
"1555322_at"	12.63	92.47	10	22.14	55.46	14.35	28.61	8.17	115.74	85.38	39.61	26.35	92.44	33.9	3.73	17.96	102.29	127.46	52.29
"1555323_at"	132.26	160.4	93.78	126.72	105.26	167.98	147.22	195.38	221.53	120.72	178	165.12	137.27	362.78	269.79	188.11	184.81	133.61	104.87
"1555324_at"	86.16	151.5	105.39	52.38	9.2	50.97	59.39	7.19	122.9	28.69	59.69	5.25	63.52	31.68	112.03	62.15	32.17	70.25	47.75
"1555325_s_at"	216.16	165.68	180.79	276.37	265.6	248.14	380.45	258.97	234.96	246.41	218.95	316.22	238.33	195.28	230.72	20.46	46.61	131.64	113.78
"1555326_a_at"	502.41	371.38	434.19	863.9	683.87	611.61	911.87	1034.37	500.5	1040.15	1226.8	979.73	1008.78	222.43	243.6	332.56	447.96	303.42	296.75
"1555330_at"	290.2	312.68	122.51	324.66	168.58	259.32	273.84	171.71	58.57	194.4	147.12	208.86	241.33	71.62	89.71	142.44	59.57	131.45	108.09
"1555332_at"	6.1	47.14	33.7	6.59	2.43	41.55	9.21	5.85	3.35	16.61	23.56	106.33	13.71	11.97	12.59	87.69	23.05	77.32	7.74
"1555334_s_at"	449.41	237.35	500.93	823	621.38	631.93	542.89	577.96	494.59	616.87	771.42	536.01	723.41	114.62	232.41	222.69	300.83	142.18	132.94
"1555335_at"	2.32	3.07	51.61	5.78	7.64	10.57	3.56	2.09	6.62	15.45	5.19	3.35	26.44	20.65	13.38	10.51	9.72	28.64	7.07
"1555336_a_at"	87.43	115.51	43.25	13.74	47.29	54.32	8.32	18.2	26.84	62.86	24.02	68.44	60.27	82.47	81.04	19.52	19.65	36.44	77.11
"1555337_a_at"	141.11	120.14	59.27	342.17	197.92	208.47	216.61	232.83	20.59	278.88	287.89	252.87	249.65	204.64	204.74	98.77	125.04	49.52	159.21
"1555338_s_at"	102.72	60.6	54.56	20.32	11.6	7.54	18.73	29.39	30.22	12.67	12.54	9.22	24.77	110.61	17.41	17.29	80.31	6.58	95.89
"1555339_at"	40.01	45.25	28.09	41.2	52.44	74.02	38.69	68.52	23.25	46.52	6.8	98.75	9.88	8.27	26.34	24.84	7.8	15.65	5.9
"1555340_x_at"	10.53	6.4	6.07	52.27	5.66	65.16	39.51	37.31	27.86	14.48	59.75	15.2	60.03	17.95	21.62	81.86	8.94	57.27	65.62
"1555341_at"	16.62	1.81	7.34	1.73	8.1	33.93	3.81	11	67.98	2.99	4.48	1.69	19.61	8.37	3.98	3.16	53.01	46.92	8.33
"1555342_a_at"	85.12	7.96	4.86	8.32	20.02	14.17	11.71	13.59	8.18	60.73	15.21	11.09	9.06	19.51	33.68	11.54	99.59	13.61	12.2
"1555343_at"	16.83	21.37	16.62	12.76	14.9	16.97	44.71	25.35	100.08	36.16	26.39	13.74	7.8	9.23	20.84	10.57	34.24	11.64	18.71
"1555344_at"	35.85	4.14	22.8	2.41	31.48	30.87	49.36	21.89	5.48	30.59	19.49	20.54	19.53	37.88	6.68	5.81	81.57	41.79	19.4
"1555345_at"	38.83	12.89	25.47	4.78	2.86	3.08	10.14	8.64	40.53	8.8	48.38	61.21	52.06	8.88	21.01	116.89	257.69	110.94	87
"1555346_at"	5.62	46.93	7.23	8.05	39.74	46.38	5.11	25.39	72.98	81.21	7.8	3.77	5.79	8.41	5.8	29.13	8.89	8.61	42.73
"1555347_at"	112.4	68.17	51.82	166.61	111.03	121.54	230.11	111.02	70.29	152.1	184.72	108.97	128.48	261.02	230.09	115.55	371.81	131.03	187.51
"1555348_at"	147.92	134.93	91.9	137.53	174.18	97.7	129.63	75.58	106.68	143.86	62.25	199.17	199.98	289.81	225.52	234.62	57.06	230.11	149.44
"1555349_a_at"	258.15	30.2	320.61	153.51	128.37	202.34	288.31	221.89	226.71	196.79	265.13	229.96	226.94	26.69	78.14	49.06	9.78	8.09	24.83
"1555350_at"	165.62	47	172.92	163.06	119.46	96.36	141.29	109.1	170.78	89.39	96.28	94.85	154.99	71.62	123.11	78	119.73	89.55	109.17
"1555351_s_at"	116.75	198.91	130.12	271.33	186.11	140.75	165.08	119.23	139.94	276.6	179.82	265	246.88	191.27	279.43	184.22	231.04	148.48	184.67
"1555352_at"	55.97	60.59	46.3	4.93	37.87	4.01	47.46	72.32	22.48	83.35	58.21	26.28	17.11	13.07	5.53	8.74	70.98	25.13	7.62
"1555353_at"	9.64	113.54	31.78	25.23	73.61	15.98	63.16	37.58	9.73	38.49	9.73	20	8.04	58.31	65.75	36.49	107.42	14.06	90.23
"1555355_a_at"	96.61	70.05	3.57	81.97	136.19	149.13	102.12	50.74	85.89	59.36	78.68	101.82	129.1	125.57	38.76	139.58	155.08	102.88	32.61
"1555356_a_at"	36	11.1	40.02	75.3	8.31	26.67	76.8	8.46	8.61	61.33	30.7	6.21	113.73	14.21	13.88	58.16	54.78	98.86	59.71
"1555357_at"	46.03	13.18	22.9	30.69	2.33	47.16	18.66	20.55	39.11	13.46	26.83	3.2	56.17	4.55	2.41	9.3	16.98	62.81	34.75
"1555358_a_at"	239.41	93.14	268.4	263.61	91.19	252.66	307.71	204.51	70.86	290.12	293.54	181.97	298.9	25.82	138.16	212.65	460.59	175.03	153.36
"1555359_at"	122.46	55.58	169.13	156.1	159.47	87.37	22.15	129	142.37	102.78	197.58	222.92	204.98	192.87	196.9	208.68	380.5	363.21	61.04
"1555360_a_at"	341.58	263.82	288.45	410.72	373.7	398.02	371.48	406.76	316.5	464.71	459.87	382.08	318.56	254.63	649.3	246.98	469.59	317.84	435.17
"1555363_s_at"	534.56	523.58	534.9	330.33	427.56	484.89	386.84	320.83	444.79	550.78	391.55	444.99	385.49	623.22	679.17	477.98	92.58	564.91	452.75
"1555364_at"	23.5	4.86	42.12	11.52	0.68	0.7	13	68.03	20.1	1.74	44.71	39.74	32.29	35.57	5.94	27.17	11.56	18.76	28.88
"1555365_x_at"	31.76	42.58	6.21	20.23	46.51	23.54	64.85	82.23	17.94	105.48	4.04	34.49	24.34	73.3	13.81	46.54	44	69.49	6.8
"1555366_at"	9.53	81.41	6.44	7.9	5.24	46.17	99.9	11.81	19.38	17.1	82.39	58.85	34.32	3.99	5.62	6.18	110.73	23.76	6.46
"1555367_at"	113.84	50.44	12.49	29.75	41.56	37.57	54.34	11.46	68.43	57.5	40.66	58.87	70.59	126.18	69.56	100.87	63	95.78	10.85
"1555368_x_at"	86.29	63.16	68.34	53.7	45.38	112.21	62.07	62.91	187.29	132	76.23	85.67	146.65	113.81	37.85	194.59	29.91	140.52	123.15
"1555369_at"	8.19	27.93	71.81	18.86	12.88	69.41	58.83	10.74	16.04	21.61	8.21	10.66	6.09	7.23	11.17	125.2	115.61	15.37	23.35
"1555370_a_at"	561.56	451.24	483.99	347.78	447	439.61	239.6	233.74	794.12	424.79	490.96	431.82	334.26	999.95	1205.89	2016.83	1312.06	1322.3	1242.07
"1555371_at"	5.62	9.63	6.44	7.11	10.21	6.23	50.13	10.44	32.62	19.55	9.23	14.55	6.68	7.49	8.45	10.64	7.32	13.84	13.15
"1555372_at"	680.77	1156.27	670.12	565.77	741.92	597.69	722.72	865.68	809.55	823.53	785.52	828.51	846.94	1193.59	1494.26	851.78	843.31	1083.26	1086.5
"1555373_at"	49.69	43.36	215.98	68.31	76.09	124.21	58.88	81.59	134.85	105.42	77.82	87.16	105.87	173.85	176.29	162.91	122.2	160.96	142.07
"1555374_at"	338.1	291.22	329.76	197.38	213.59	303.69	415.22	299.75	614.68	432.62	415.87	306.89	209.32	352.81	248.28	485.12	410.08	459.53	502.29
"1555375_at"	33.67	38.24	4.03	27.47	40.22	2.09	3.07	31	19.5	35.13	40.3	15.79	27.55	15.66	55.74	26.7	17.58	72.3	43.07
"1555377_at"	31.8	76.11	15.06	38.21	41.84	16.33	146.4	13.69	145.74	22.85	24	78.66	17.9	5.96	27.07	108.74	20.53	26.82	71.58
"1555378_at"	30.5	60.22	39.61	16.5	117.82	65.03	41.29	25.61	16.19	27.14	26.2	35.51	65.14	21.66	24.3	16.46	70.37	143.95	21.81
"1555379_at"	10.95	12.39	10.22	4.61	37.58	5.8	50.85	11.26	151.58	15.71	10.2	3.25	13.6	21.71	7.88	10.21	20.17	15.78	46.05
"1555380_at"	206.8	133.24	131.97	139.37	139.19	105.93	154.7	137.96	233.41	377.67	167.06	196.56	116.26	88.72	72.51	166.08	210.94	172.54	131.05
"1555382_at"	21.39	77.58	41.78	78.44	38.77	67.62	27.47	16.76	62.72	42.82	22.17	3.86	4.54	41.54	98.38	91.28	31.38	21.35	4
"1555383_a_at"	68.29	112.92	64.59	245.12	162.54	158.6	7.12	60.58	25.57	13.13	10.74	15.42	87.61	80.65	85.09	13.12	14.76	123.35	101.84
"1555384_a_at"	372.5	446.78	357.46	690.03	496.37	476.02	721	408.01	320.45	518.11	460.91	406.44	337.7	302.02	365.29	590.97	956.56	392.11	299.09
"1555385_at"	99.88	54.39	98.66	3.21	9.73	127.94	96.05	139.28	157.7	92.94	100.02	96.37	51.91	111.37	7.38	213.45	127.74	185.27	163.91
"1555387_at"	119.87	163.1	65.74	57.36	97.64	82.01	160.89	84.18	123.87	204.62	72.55	142.07	105.09	69.95	114.79	181.81	147.26	90.36	110.15
"1555388_s_at"	328.83	292.24	251.5	305.35	263.51	390.18	319.42	251.43	383.08	272.77	321.96	301.34	338.03	150.96	392.57	244.92	398.09	235.78	234.28
"1555390_at"	84.25	171.96	62.81	131.9	131.33	132.45	185.43	98.8	13.37	101.13	104.82	74.18	102.9	263.15	171.34	142.43	128.4	152.61	121.41
"1555391_a_at"	58.02	127.01	140.12	81.17	129.61	85.99	59.1	53.77	63.24	99.19	78.53	79.87	115.01	76.89	70.76	75.35	5.21	32.62	25.25
"1555392_at"	353.41	588.05	241.97	154.53	345.26	314.77	65.39	372.49	706.31	197.67	246.66	194.48	287.34	64.02	89.41	182.71	119.27	49.05	157.32
"1555393_s_at"	114.67	118.85	153.36	78.32	37.95	176.85	115.09	143.79	137.59	117.16	77.01	85.57	156.47	50.78	119.3	169.54	27.87	167.64	156.47
"1555394_at"	4.25	81.27	18.29	2.11	4.93	45.5	34.24	44.66	70	11.48	2.79	6.48	38.29	23.48	27.05	6.84	7.12	9.52	37.54
"1555395_at"	10.62	22.47	8.12	37.83	50.84	109.38	16.85	18.18	46.16	136.77	91.18	39.9	7.35	22.41	34.38	113.01	62.1	97.1	63.68
"1555396_s_at"	3.17	5.61	17.26	9.27	2.49	21.76	5.62	12.46	14.69	41.53	11.94	10.47	14.63	22.79	13.39	12.22	19.76	14.65	12.98
"1555397_at"	7.89	50.61	13.76	32.14	2.72	35.05	7.8	13.22	11.78	10.46	7.14	25.05	26.46	79.85	16.09	4.65	39.01	67.59	3.1
"1555399_a_at"	56.4	67.57	26.32	201.36	120.26	219.87	165.9	135.88	59.17	182.34	69.82	161.58	113.42	212.47	71.26	145.42	271.99	111.55	31.78
"1555400_at"	30.93	24.02	6.7	28.35	76.62	19.48	2.5	6.91	10.42	53.39	49.69	73.56	55.31	7.33	41.37	48.58	42.75	10.86	34.7
"1555401_at"	16.95	61.83	57.37	4.78	12.69	6.95	48.41	23.85	31.59	17.64	57.95	62.1	67.92	94.23	11.39	91.24	101.84	18.26	41.49
"1555403_a_at"	8.79	14.22	80.89	78.67	30.87	45.17	12.55	95.08	84.46	103.25	13.77	57.3	47.99	22.48	48.09	73.34	40.14	58.13	82.93
"1555404_a_at"	272.25	334.16	160.31	556.68	307.8	352.48	21.86	22.29	24.67	46.76	60.21	47.96	14.62	12.09	25.99	34.99	92.16	41.14	24.16
"1555405_at"	7.13	9.25	65	97.72	37.97	28.35	99.82	52.22	87.84	123.44	9.64	71.44	88.83	54.36	82.55	6.67	86.66	76.8	7.09
"1555407_s_at"	7.85	132.31	33.57	36.27	64.03	5.61	60.33	42.84	41.04	102.39	64.26	6.84	56.89	171.8	126.49	91.65	131.69	59.78	146.55
"1555408_at"	66.73	212.56	76.41	148.82	107.69	59.99	106.69	67.88	160.88	141.06	77.02	130.26	95.83	142.57	115.94	278.67	573.35	321.63	107.99
"1555409_a_at"	6.28	74.61	46.1	93.62	83.63	9.75	34.55	74.59	48.43	85.56	64.12	7.29	66.86	183.75	67.04	202.01	139.74	168.8	133.68
"1555410_at"	60.64	88.55	62.8	122.01	105.12	25.44	15.57	66.44	152.24	116.75	57.39	83.32	35.57	95.84	161.86	105.03	224.91	74.15	113.96
"1555411_a_at"	3617.05	2088.33	2278.55	3314.62	2908.23	2887.47	2900.45	3583.18	5225.56	3750.15	3313.75	3456.43	3464.67	6699.18	5321.14	2408.48	1837.54	4062.04	3603.84
"1555412_at"	64.51	2.78	240.01	8.82	43.14	97.34	53.26	2.54	95.37	34.9	4.2	24.18	48.07	2.74	3.99	5.41	5.9	2	3.87
"1555413_s_at"	75.76	38.55	31.6	39.43	14.02	6.16	20.18	7.12	17.42	48.81	11.03	6.19	38.91	66.05	7.76	108.99	19.89	48.96	11.39
"1555415_at"	5.63	9.92	12.66	24.5	8.07	19.08	19.45	34.2	112.67	114.73	12.8	69.22	36.15	115.31	9.71	85.35	82.5	135.98	10.86
"1555416_a_at"	1395.16	2184.15	478.61	102.14	868.94	832.55	1223.24	334.46	443.29	679.89	1338.35	870.79	1084.43	15.05	41.74	35.84	152.96	29.88	18.79
"1555417_a_at"	27.85	4.6	19.22	26.56	75.04	22.05	10.29	17.73	17.61	57.84	39.62	23.21	29.83	15.21	78.23	5.59	17.53	14.73	50.14
"1555419_a_at"	4107.83	4133.28	2928.99	9403.96	6001.78	5817.02	5236.11	3659.63	2368.09	5568.7	5326.89	4684.32	4676.02	681.66	956.83	4550.62	6501.55	2579.15	2285.13
"1555420_a_at"	399.36	425.45	358.47	216.6	308.84	262.68	311.07	528.48	301.73	421.09	274.08	304.23	348.59	382.29	401	219.69	154.66	233.05	277.2
"1555421_at"	72.43	17.83	3.69	55.22	82.6	45.06	96.49	73.1	17.71	9.24	104.03	35.5	108.49	40.86	73.27	27.14	98.4	25.63	25.39
"1555423_at"	41.58	46.43	8.72	20.46	59.59	44.21	57.07	27.54	21.85	26.71	14.47	17.78	20.12	25.74	145.28	72.66	25.88	76.72	66.49
"1555425_x_at"	81.56	32.97	46.39	30.8	75.25	89.02	75.68	28.92	15.96	36.12	81.87	49.06	70.29	133.3	214.68	155.4	110.09	90.8	80.59
"1555426_a_at"	14.19	35.82	214.13	35.05	44.16	33.53	170.28	16.33	22.44	150.01	141.33	66.83	142.9	16.98	15.03	36.83	12.34	23.6	12.41
"1555427_s_at"	348.34	239.81	358.08	520.38	370.13	459.9	450.71	507.86	208.96	519.6	620.95	518.01	434.6	1009.3	533.75	174.86	158.13	466.49	443.38
"1555429_at"	154.83	139.47	107.35	113.17	102.53	127.34	208.32	126.72	112.31	106.09	150.03	154.06	140.78	239.95	191.19	151.16	247.61	162.13	199.93
"1555430_at"	47.3	16.98	8.64	33.46	56.6	27.72	33.8	26.03	26.28	47.74	5.65	3.2	7.16	12.17	3.34	11.19	5.67	4.92	3.9
"1555431_a_at"	90.51	38.38	28.38	7.52	40.15	5.2	71.04	1.84	3.88	11.66	12.22	18.8	4.85	33.91	5.68	1.9	42.52	11.83	4.7
"1555433_at"	85.58	52.5	2.84	22.07	2.56	58.18	44.57	42.82	4.07	69.68	41.56	47.24	41.78	29.3	28.6	8.79	48.63	66.49	42.6
"1555434_a_at"	132.74	7.97	45.54	236.29	153.78	135.35	127.25	137.33	101.57	226.48	78.12	170.28	161.09	52.76	143.48	94.11	235.27	170.17	66.2
"1555435_at"	54.8	62.03	50.39	30.21	32.26	34.81	82.45	34.52	48.13	47.8	47.74	66.21	26.02	7.24	6.01	40	69.32	10.34	5.88
"1555436_a_at"	341.53	499.75	302.64	266.32	307.3	390.31	256.64	302.71	534.19	354.88	340	213.83	273.54	147.88	347.4	639.88	782.16	319.84	344.1
"1555437_at"	101.37	126.21	122.67	139.5	141.73	154.47	98.56	147.85	190.78	183.7	170.11	135.89	104.22	208.62	209.81	134	189.05	125.4	120.21
"1555439_at"	195.06	216.35	254.07	300.39	204.3	273.96	294.19	241.66	151.71	203.19	225.09	334.38	204.06	392.14	578.6	226.77	146.84	421.55	394.61
"1555441_at"	68.98	66.87	33.3	104.48	14.05	44.1	63.02	83.47	79.35	51.95	61.68	94.15	78.71	84.98	11.44	14.61	71.58	14.06	12.4
"1555443_at"	9.13	14.13	19.42	18.89	11.29	68.68	27.63	52.6	19.13	17.2	12.17	13.34	49.55	21.21	39.29	120.81	39.62	50.4	50.78
"1555444_a_at"	20.46	65.41	46.66	7.41	1.37	2.61	33.5	2.27	13.57	22.47	11.07	3.88	3.92	52.94	4.58	2.07	104.39	41.88	69.44
"1555445_at"	3.07	18.58	3.13	9.79	4.41	54.49	46.99	15.06	8.96	20.94	13.96	4.46	3.66	18.24	4.3	15.1	10.33	13.23	12.43
"1555446_s_at"	312.07	321.75	256.71	258.51	237.02	237.47	256.7	225.64	275.06	260.67	294.15	233.71	177.15	372.57	345.72	514.66	344.51	344.92	267.26
"1555447_at"	61.56	21.76	131.27	86.08	42.23	51.32	174.7	135.46	228.61	178.01	71.86	146.75	132.35	153.03	124.45	218.59	359.92	109.54	149.16
"1555448_at"	72.17	73.37	53.55	74.67	110.67	116.72	107.13	69.38	33.71	130.59	82.17	108.67	71.45	69	48.55	120.85	122.91	82.82	89.16
"1555450_a_at"	145.39	113.21	331.44	273.11	216.36	173.87	210.21	246.25	126	217.89	175.04	224.55	247.19	123.77	251.41	193.42	219.68	200.92	189.49
"1555452_at"	319.98	172.01	126.87	169.41	145.58	153.16	175.69	141.42	387.64	322.88	255.34	179.44	165.77	426.69	108.42	240.32	298.39	368.42	241.05
"1555454_at"	18.44	6.69	42.22	2.34	41.48	7.62	6.18	2.67	112.66	6.16	37.45	5.66	2.33	10.13	61.58	66.39	34.05	13.08	68.11
"1555456_at"	20.6	60.14	2.25	21.4	3.41	29.21	24.8	45.87	126.11	58.02	14.48	11.49	3.43	6.07	10.86	61.33	19.84	8.35	7.76
"1555457_at"	4.51	7.83	6.1	4.96	3.73	13.42	8.34	8.16	13.35	6.41	4.12	5	6.76	17.53	8.7	4.33	11.01	6.53	12.06
"1555460_a_at"	1478.16	1479.55	700.39	5681.02	2867.09	2523.24	2571.63	1704.98	857.83	2851.96	3213.29	2334.1	2933.43	711.51	461.45	1319.55	3526.6	1469.73	1235.77
"1555461_at"	292.35	255.81	241.77	346.82	343.04	267.6	370.56	319.68	384.47	345.88	391.19	379.76	426.3	343.98	475.89	563.73	756.49	520.28	509.65
"1555462_at"	44.07	11.29	42.14	4.77	12.06	62.79	14.9	11.15	51.04	11.45	69.73	18.06	33.59	71.07	9.59	26.1	47.65	82.07	65.17
"1555463_a_at"	55.22	183.55	86.63	79.22	82.21	54.6	153.14	25.15	148	226.81	20.37	91.16	51.04	186.01	158.47	155.52	154.41	201.83	80.89
"1555464_at"	132.03	129.38	101.41	171.43	164.98	146.16	162.14	107.43	77.02	148.35	194.93	143.49	179.53	183.93	68.94	67.35	64.77	147.16	74.57
"1555465_at"	69.44	51.06	4.17	37.36	18.44	17.57	5.51	32.94	21.25	34.4	96.35	25.7	130.43	60.56	15.05	76.21	72.88	69.51	79.21
"1555467_a_at"	254.61	228.86	207.43	428.47	326.96	260.42	224.65	318.58	25.88	306	232.15	288.09	356.99	553.02	519.2	198.84	249.4	512.78	413.13
"1555468_at"	138.02	152.19	244	143.19	134.95	134.58	101.97	197.45	214.08	59.19	106.86	103.49	150.75	37.52	129.27	137.68	86.84	114.25	133.36
"1555469_a_at"	271.52	176.68	284.55	158.58	248.28	237.47	363.12	314.38	355.78	427.72	282.87	277.22	333.55	332.47	354.81	152.79	500.33	373.23	212.83
"1555470_a_at"	98.45	183.18	104.91	33.68	103.94	67.44	18.11	107.44	117.93	200.35	149.24	59.87	140.96	103.35	56.93	159.03	264.93	162.73	134.27
"1555471_a_at"	94.94	135.19	131.99	51.72	79.22	137.39	48.12	98.21	143.36	56.96	110.42	11.01	63.67	161.64	104.51	8.48	3.23	103.14	164.41
"1555472_at"	70.06	57.39	6.83	75.12	75.14	21.89	59.52	10.87	14.95	29.49	10.43	10.67	11.36	167.26	12.67	40.21	71.58	6.62	54.97
"1555474_at"	229.58	288.07	180.99	203.91	179.18	232.65	162.61	169.18	208.62	298.67	184.03	98.48	224.96	494.31	329.77	205.12	128.45	307.36	323.57
"1555475_x_at"	225.61	315.92	173.7	169.88	253.75	160.68	75.23	183.4	185.08	228.6	56.98	153.43	180.8	426.72	279.17	228.57	36.65	235.65	321.77
"1555476_at"	70.27	48.24	135.32	96.23	98.34	76.65	169.58	126.3	68.1	149.03	67.04	104.5	96.23	235.85	148.09	175.3	123.19	154.65	130.31
"1555478_at"	207.19	294.14	195.64	166.61	310.15	243.89	231.78	226.35	347.34	332.65	231.05	276.34	325.26	262.33	160.99	303.72	325.63	336.3	134.84
"1555480_a_at"	625.57	334.71	865.16	307.08	465.67	507.5	300.87	548.09	424.98	525.73	314.62	385.84	529.38	90.56	558.15	356.14	364.26	390.02	309.39
"1555483_x_at"	221.91	100.12	224.07	195.07	122.2	153.49	59.14	165.99	201.78	178.28	141.65	244.45	184.24	62.71	207.77	211.93	154.97	203.59	129.72
"1555485_s_at"	74.91	68.4	116.45	17.88	65.87	86.08	74.22	50.31	105.83	70.05	50.68	17.57	80.25	8.95	9.24	137.54	70.29	21.39	65.31
"1555486_a_at"	100.57	18.12	163.02	57.6	109.94	33.51	185.55	225.5	144	150.64	197.69	177.76	202.99	101.72	187.79	238.46	197.23	144.7	123.16
"1555487_a_at"	263.74	62.24	216.76	374.7	226.51	256.95	619.79	402.35	322.67	418.31	459.96	378.87	348.43	489.52	338.11	169.72	369.39	424.61	753.29
"1555488_at"	55.16	29.66	122.45	6.8	8.63	46.41	112.83	57.25	139.02	68.73	43.31	12.52	67.84	15.27	29.19	14.74	27.12	22.46	43.97
"1555489_at"	48.86	148.9	56.94	36.51	46.32	28.13	5.97	40.34	48.76	100.35	54.12	45.44	75.19	85.47	133.19	23.84	6.92	35.94	77.08
"1555490_s_at"	6.77	26.66	25.91	42.17	10.43	26.53	76.83	14.19	22.92	40.17	86.51	29.45	27.09	25.15	45.83	8.37	25.62	14.08	18.5
"1555491_a_at"	307.87	285.52	306.55	245.9	248.07	229.15	163.53	312.99	280.62	386.74	264.11	218.43	159.27	424.13	142.8	235.12	227.7	341.6	264.28
"1555492_a_at"	8.29	15.52	5.78	37.27	2.92	25.62	4.73	4.89	27.5	32.53	4.12	2.94	38.24	145.9	143.6	13.47	15.75	112.14	70.62
"1555495_a_at"	1223.38	1175.36	1807.68	1043.26	1136.29	1114.16	993.66	988.96	1086.65	1061.63	842.43	1060.06	1139.58	1023.63	1809.41	841.01	675.77	925.25	942.32
"1555497_a_at"	508.29	335.81	353.94	621.45	505.81	399.35	190.59	303.19	277.27	444.73	403.5	378.23	338.63	52.37	1394.98	290.81	159.97	650.05	753.41
"1555498_at"	28.19	52.35	33.34	32.56	3.93	22.18	5.13	4.16	15.62	6.38	10.34	4.07	4.86	6.31	2.48	7.69	50.76	7.98	2.54
"1555499_a_at"	15.42	146.9	18.49	19.99	12.21	35.75	17.22	21.34	147.34	12.61	30.07	15.03	22.81	79.85	40.65	79.46	187.5	161.58	138.25
"1555500_s_at"	156.38	143.34	165.91	169.95	217.74	85.34	232.44	144.6	265.48	224.91	166.3	153.81	179.08	585.84	308.34	365.72	527.4	429.86	353.8
"1555501_s_at"	306.29	168.16	422.81	404.3	360.27	370.14	395.26	345.21	221.84	362.39	314.36	344.02	368.01	1012.57	1735.59	890.49	700.51	1062.26	1015.99
"1555502_at"	19.46	5.03	62.81	9.33	53.25	7.36	11.1	53.83	15.67	2.59	15.02	23.7	10.7	12.8	85.04	127.73	6.96	6.78	8.1
"1555503_a_at"	13.28	18.1	8.85	12.09	11.12	32.03	16.47	19.08	27.6	25.38	7.76	6.31	32.11	28.85	43.5	12.22	91.3	9.97	14.84
"1555504_at"	6.65	4.52	0.82	2.71	5.9	2.9	11.31	4.22	19.65	19.5	23.96	4.44	1.75	1.77	42.81	2.83	27.65	4.4	4.08
"1555505_a_at"	12.91	114.98	64.3	35.17	92.6	82.06	53.52	39.15	122.54	85.48	40.09	4.95	50.47	10.12	53.9	66.94	114.36	84.44	87.97
"1555509_a_at"	30.42	122.78	4.96	14.11	86.02	30.25	109.13	5.64	32.6	103.58	9.27	38.75	6.08	109.99	3.94	60.19	8.99	59.72	86.97
"1555510_at"	10.16	68.26	13.4	21.97	8.26	40.82	42.66	29.71	7.45	17.94	7.44	11.71	51.53	35.32	35.48	24.2	94.9	3.91	3.43
"1555513_at"	42.42	70.2	17.13	25.72	43.61	3.48	36.97	10.25	44.93	3.82	36.06	29.9	2.84	12.51	13.15	56.44	41.24	107.62	22.59
"1555514_a_at"	641.13	496.5	385.19	1118.58	664.38	793.95	686.15	650.47	623.51	726.98	670.89	807.86	638.52	762.58	1044.76	628.03	434.53	655.72	800.49
"1555515_a_at"	7.57	5.36	6.2	7.73	7.95	23.56	33.62	10.12	6.55	29.52	10.08	6.93	24.85	21.83	6.43	8.6	8.62	21.45	8.37
"1555516_at"	74.58	144.89	44.82	14.1	46.54	44.16	6.77	8.81	76.09	170.11	76.46	107.71	77.61	72.57	23.58	85.43	87.7	56.04	4.48
"1555517_at"	213.94	202.69	37.17	26.85	159.73	106.73	232.1	49.2	102.98	132.58	222.18	132.1	126.74	287.32	312.22	266.96	103.1	229.21	225.35
"1555519_at"	56.09	16.51	31.67	4.57	0.93	19.66	46.33	1.35	10.83	41.75	3.4	19.96	1.2	104.42	75.25	54.79	9.82	74.03	51.16
"1555520_at"	139.5	248.7	171.01	623.44	276.93	309.91	198.57	145.62	140.42	208.34	163.71	160.16	115.97	177.71	244.21	196.92	187.1	216.32	168.4
"1555522_s_at"	532.52	307.79	580.41	541.67	545.09	579.19	757.97	757.62	602.01	463.39	683.37	646.72	775.91	627.23	1093.72	691.28	1275.31	824.98	989.92
"1555523_a_at"	54.7	14.33	33.54	137.8	47.82	130.36	89.96	149.23	137.94	47.33	125.74	33.86	84.48	88.12	48.17	165.07	153.85	85.89	35.82
"1555526_a_at"	265.41	270.92	294.35	202.35	194.01	171.02	139.61	178.4	29.58	118.52	161.06	183.02	167.04	188.87	101.77	277.02	92.62	317.2	177.48
"1555527_at"	32.98	44.99	1.51	1.48	6.4	23.88	3.67	52.13	3.19	4.18	2.49	1.66	2.48	40.01	2.81	1.79	2.48	14.36	47.23
"1555529_at"	76.26	155.22	182.54	74.96	107.02	64.47	133.28	132.34	172.35	152.77	93.17	72.75	113.95	134.26	64.43	93.22	53.21	167.22	135.05
"1555533_at"	5.45	13.26	2.99	5.08	10.19	7.42	9.47	49.75	14.04	10.09	6.63	48.64	2.2	3.39	17.35	8.58	9.92	5.59	62.77
"1555535_at"	15.81	17.83	3.45	14	16.57	5.1	19.53	38.73	32.74	7.54	13.93	6.13	27.22	19.14	52.76	6.55	17.52	95.48	10.63
"1555536_at"	753	444.33	502.38	934.11	635.3	725.21	781.14	558.35	494.03	606.9	656.21	536.7	757.1	104.38	199.49	175.91	296.24	105.57	169.07
"1555538_s_at"	52.64	64.78	3.53	30.1	63.78	37.15	6.29	47.39	104.88	8.33	32.56	69.79	11.67	14.6	5.31	9.42	67.45	7.96	10.01
"1555539_at"	15.28	110.47	62.31	15.84	22.42	12.89	17.53	55.1	48.22	46.59	59.62	63.11	63.87	10.26	15.49	97.93	121	134.05	60.42
"1555540_at"	52.02	20.49	13.63	48.21	25.8	7.7	9.8	72.36	15.19	23.12	19.36	18.77	25.98	70.88	14.01	47.48	103.56	15.65	8.85
"1555542_at"	62.5	100.55	167.68	65.52	52.55	121.45	138.08	76.28	97.47	94.81	117.29	131.67	109.36	138.98	186.9	177.6	205.62	140.27	141.45
"1555543_a_at"	629.95	476.03	465.53	1070.8	581.37	693.3	858.58	611.3	339.56	630.85	950.84	749.14	789.47	470.05	304.96	660.6	743.04	528.94	455.66
"1555544_a_at"	50.85	82.6	56.15	69.54	74.46	89.15	21.2	43.83	74.02	70.76	11.93	49.92	72.89	8.62	36.04	3.69	38.1	58.27	57.61
"1555545_at"	101.99	113.63	8.14	77.74	56.67	41	58.49	69.25	128.19	67.29	151.95	84.03	55.23	154.83	86.54	64.96	139.37	167.21	114.12
"1555546_a_at"	30.99	9.03	33.81	17.2	63.37	29.87	108.36	46.89	65.99	19.13	52.17	18.64	30.17	18.61	92.71	48.51	28.25	40.1	98.98
"1555547_at"	51.37	59.1	53.07	10.25	36.2	33.79	41.39	41.43	51.48	68.79	67.42	17.78	34.4	117.61	69.92	39.89	29.24	56.71	64.08
"1555548_at"	91.84	68.42	62.67	90.18	118.01	109.39	85.67	48.45	12.15	133.5	114.05	53.58	135.67	51.03	155.83	155.33	81.46	36.54	98.53
"1555550_at"	94.55	17.97	111.21	61.73	49.91	44.93	23.7	72.07	106.63	91.68	65.07	79.91	44.04	221.71	2309.01	319.07	107.43	884.72	809.85
"1555551_at"	33.5	15.01	47.18	22.44	24.98	63.04	19.76	93.37	85.23	7.66	61.86	47.49	41.82	13.81	25.39	83.48	38.92	17.97	5.91
"1555553_a_at"	27.77	29.36	7.45	8.98	25.2	27.8	23.71	9.09	183.99	9.76	13.57	9.9	12.56	12.83	11.32	15.21	128.98	12.12	36.24
"1555554_at"	86.65	49.3	84.58	82.12	64.85	113.21	83.73	77.07	51.27	94.76	84.59	65.08	69.12	160.96	157.86	129.97	103.8	43.45	96.58
"1555555_at"	80.99	49.57	51.94	20.86	28.19	4.53	85.92	8.58	63.35	17.26	67.28	66.68	52.52	140.8	6.56	112.66	4.6	70.7	36.73
"1555557_a_at"	8.05	8.65	7.86	13.63	23.71	6.14	5.86	32.82	15.1	20.85	5.77	11.16	28.48	6.95	11.02	5.3	12.77	5.8	5.47
"1555558_at"	2.74	40.02	39.84	40.4	3.89	5.42	4.27	17.02	39.59	5.99	39.48	5.27	2.94	8.23	45.95	38.14	7.85	4.84	6.33
"1555559_s_at"	161.21	23.23	139.28	144.84	135.19	165.07	129.23	135.59	159.99	120.59	129.35	86.18	78.78	103.68	104.2	148.32	47.27	65.51	53.77
"1555560_at"	74.97	37.82	1.27	13.71	5.42	54.93	5.33	1.9	10.65	20.04	40.19	1.27	14.57	56.42	5.27	119.54	91.11	88.68	22.66
"1555561_a_at"	114.09	121.69	168.9	261.92	230.47	166.54	222.47	168.28	135.45	163.98	180.44	173.72	230.78	211.22	152.12	244.31	363.41	172.96	209.69
"1555562_a_at"	132.26	54	160.11	209.49	159.61	252.82	173.18	221.75	215.74	177.54	200.57	169.8	248.27	143.75	98.11	84.58	254.81	130.57	194.02
"1555564_a_at"	152.47	51.17	218.06	146.44	199.43	128.7	277.82	983.83	241.75	120.1	209.66	447.87	453.86	10.39	35.58	133.16	135.6	99.93	101.26
"1555565_s_at"	390.25	294.42	165.81	313.75	184.77	283.95	222.58	307.56	122.79	271.39	330.67	307.22	291.26	127.51	243	216.3	328.75	247.99	283.46
"1555567_s_at"	32.76	14.66	51.16	25.57	61.42	4.12	20.22	55.72	25.46	35.77	7.82	22.78	7.61	96.65	15.72	6.12	8.74	13.97	9.58
"1555568_at"	165.09	270.37	149.51	67.19	146.39	75.92	81.78	128.93	195.36	170.76	134.52	120.28	109.92	135.27	193.31	496.13	427	237.54	155.56
"1555569_a_at"	5.71	54.19	13.35	58.22	9.18	70.81	13.47	63.89	6.16	156.29	9.34	12.82	35.55	54.84	48.4	66.03	54.13	9.44	13.71
"1555571_at"	252.11	212.87	278.58	204.64	237.84	264.85	220.5	94.42	128.96	342.25	243.87	197.53	168.35	216.79	222.81	321.57	193.15	193.54	263.7
"1555572_at"	28.09	25.6	1.78	4.17	4.36	31.97	27.3	6.17	11.42	94.57	8.52	5.65	37.27	10.48	21.62	2.65	84.42	15.75	30.34
"1555573_at"	6.68	1.97	24.11	6.6	1.19	45.72	40.66	23.2	76.06	26.07	3.29	35.71	52.04	124.74	93.75	76.98	47.04	87.67	140.47
"1555575_a_at"	5633.13	6105.24	3876.85	4373.43	4602.76	4347.12	4953.03	3641.58	6401.36	4472.77	4739.67	4394.83	4885.33	5626.95	3155.6	4793.88	6637.92	5099.62	4575.32
"1555578_at"	58.92	94.31	80.2	93.73	83.72	55.97	542.23	153.11	159.84	96.29	65.92	99.23	107.45	47.62	103.35	562.5	276.43	158.82	179.69
"1555579_s_at"	1331.88	1092.66	1151.09	1077.94	1195	1230.06	6030.5	2061.62	1202.68	1302.56	1370.84	2468.2	2698.34	235.95	479.55	6773.73	3692.4	3156.16	2959.4
"1555580_at"	13.67	35.48	68.83	83.14	6.69	56.37	14.17	73.67	173.75	98.28	28.85	40.54	94.97	25.38	182.53	107	58.74	17.16	83.96
"1555581_a_at"	6.21	14.1	30.1	13.82	41.02	65.26	46.64	26.06	14.95	110.46	61.9	47.77	46.4	5.32	11.05	10.61	10.22	13.4	24.47
"1555585_a_at"	6.06	8.39	10.19	8.27	38.4	11.22	9.79	7.37	8.12	72.83	18.89	46.9	85.51	5.64	11.62	12.27	20.79	17.85	7.84
"1555586_at"	9.78	59.51	75.41	16.47	51.44	95.66	76.05	67.16	55.35	73.34	57.76	27.17	53.52	70.53	77.48	11.96	53.63	39.3	43.04
"1555587_at"	94.88	14.78	20.89	96.21	101.09	93.77	140.17	49.15	75.55	181.93	60.7	158.36	71.04	28.57	11.27	22.59	62.97	11.1	8.57
"1555590_a_at"	175.49	167.05	118.31	37.94	110.1	52.17	123.82	210.85	73.74	237.5	57.69	91.36	102.18	209.1	161.9	35.41	48.24	64.97	26.33
"1555591_at"	53.15	8.97	4.34	3.6	6.31	5.13	47.77	8.06	17.94	4.81	6.25	9.51	5.1	9.02	2.98	6.54	35.27	4.37	22.86
"1555594_a_at"	287.7	105.78	315.85	404.54	284.45	261.72	377.66	262.26	173.47	284.41	237.23	288.44	352.05	41.95	181.15	169.56	126.72	217.49	104.19
"1555595_at"	103.37	140.41	5.22	127.53	120.2	69.55	94	81.67	75.84	67.9	116.79	80.04	94.44	8.03	112.5	69.73	34.14	35.32	8.68
"1555598_a_at"	66.01	16.97	36.32	73.78	87.08	101.05	74.98	63.07	38.71	122.51	95.72	58.16	110.64	99.51	49.18	30.81	133.91	129.12	50.18
"1555600_s_at"	363.85	337.42	186.79	5641.06	2232.95	2389.92	297.7	643	156.19	272.96	479.82	411.12	462.52	7.55	37.54	109.69	43.71	63.58	19.32
"1555601_at"	5.21	3.87	28.66	1.54	2.67	1.52	26.92	3.86	3.4	25.33	1.43	2.67	2.4	5.12	15.04	3.41	4.56	2.31	10.17
"1555602_a_at"	4.67	9.21	10.4	7.29	8.21	4.8	4.46	6.33	7.21	10.05	10.3	7.81	4.43	945.26	45.52	9.78	5.75	302.58	304.91
"1555603_at"	30.55	84.99	32.35	63.9	23.52	8.81	24.2	60.64	80.18	80.29	60.77	5.3	40.57	15.98	16.25	74.18	9.41	52.87	7.81
"1555605_x_at"	12.08	14.13	12.34	7.13	51.7	35.14	5.51	31.12	11.65	9.91	20.79	16.31	8.13	18.01	55.23	8.26	34.67	56.55	56.86
"1555606_a_at"	75.83	17.07	109.31	165.59	174.13	86.83	151.13	121.34	81.01	113.32	133.08	153.33	141.09	125.12	87.39	87.88	125.87	80.3	111.01
"1555608_at"	66.68	26.8	148.76	55.67	20.36	17.08	28.57	31.97	45.52	31.43	34.62	28.53	24.99	45.25	22.26	24.78	102.18	71.28	28.85
"1555609_a_at"	83.84	33.58	71.6	169	144.94	79.43	117.61	187.68	23.55	153.92	76.16	159.18	124.62	112.78	145.64	98.87	196.77	120.36	121.13
"1555610_at"	34.36	47.36	28.92	50.05	11.31	6.45	61.36	27.08	27.28	24.8	20.31	36.75	2.4	4.57	4.32	35.85	40.01	34.54	47.31
"1555611_s_at"	246.21	145.31	151.29	234.43	172.1	208.46	221.88	157.65	196	279.05	265.33	188.4	199.65	254.98	249.43	137.36	120.09	99.12	143.15
"1555612_s_at"	85.61	19.05	90.2	104.22	16.65	54.18	18.16	22.91	112.54	87	95.15	83.8	81.21	13.55	68.05	26.21	10.78	12.87	82.6
"1555613_a_at"	18.03	15.2	111.9	34.12	28.86	43.88	18.71	46.92	53.07	199.5	47.75	88.82	70.81	9.87	18.57	51.09	85.98	42.76	67.55
"1555614_at"	122.57	39.76	71.84	27.28	87.15	183.71	8.5	69.32	87.97	56	71.98	120.59	52.65	160.49	90.34	120.68	217.52	21.97	68.38
"1555616_at"	180.59	135.06	43.22	101.01	130.92	176.79	11.48	159.67	236.62	219.35	111.41	97.3	145.59	225.93	206.31	286.9	403.27	173.1	255.13
"1555617_x_at"	139.67	125.13	130.42	126.67	70.11	114.43	148.33	185.4	347.39	196.12	158.49	155.42	134	226.33	203.75	288.67	385.66	165.51	218.17
"1555618_s_at"	1149.79	1031.54	1203.64	1521.75	1272.4	1381.68	1102.83	1400.95	680.06	1135.03	1203.99	1084.45	1146.02	1926.66	1333.38	655.22	722.71	1197.26	1241.52
"1555620_a_at"	19.15	64.99	16.35	8.7	24.91	23.05	36.09	60.36	48.42	33.84	63.12	62.88	41.51	31.68	34.17	77.79	45.23	67.15	43.55
"1555623_at"	51.78	11.2	18.73	22.4	59.92	62.45	4.8	32.07	105.32	13.52	16.31	5.42	9.54	11.26	41.81	27.37	16.75	5.96	53.73
"1555624_a_at"	78.88	126.75	49.01	40.62	61.59	25.89	62.12	16.04	73.05	91.76	61.39	91.84	75.86	63.79	102.13	35.4	109.52	97.22	93.84
"1555626_a_at"	10.86	13.37	10.37	59.23	5.2	6.05	5.23	53.15	39.44	44.82	14.27	42.12	7.82	14.18	25.26	25.9	105.57	18.65	54.03
"1555627_s_at"	44.3	138.83	23.75	303.43	174.04	143.21	30.57	172.68	74.64	93.81	123.61	137.59	175.35	35.01	114.42	35.14	47.93	160.26	100.63
"1555628_a_at"	11.91	69.87	58.36	13.31	9.91	9.1	86	19.18	16.68	52.07	15.85	39.66	89.02	19.79	44.09	12.45	22.78	50.72	43.58
"1555629_at"	9.82	9.28	6.76	7.84	4.44	6.79	22.69	14.99	25.18	18.84	15.5	14.36	17.52	8.54	6.68	16.71	13.91	34.97	9.69
"1555630_a_at"	2770.57	1545.41	3159.3	1587.6	2207.43	2342.39	1453.63	1751.24	1610.66	1572.98	1502.1	1511.47	1537.65	149.61	938.14	595.8	191.71	595.11	619.15
"1555631_at"	31.75	147.73	8.94	7.85	38.96	7.83	22.57	11.04	9.9	17.99	41.87	18.61	12.33	8.04	7.36	10.14	11.46	12.36	11.08
"1555632_at"	64.66	147.12	129.64	100.07	78.2	64.88	73.64	90.33	116.72	100.03	43.05	63.28	89.99	124.43	94.3	36.65	119.39	57.42	91.53
"1555634_a_at"	45.03	58.97	62.31	106.84	52.01	70.09	16.2	94.79	20.27	29.79	26.74	49.89	53.93	93.66	14.35	88.03	91.78	82.76	101.93
"1555636_at"	17.34	16.97	22.72	9.28	54.03	9.65	11.86	57.57	11.4	93.07	53.24	41.14	68.34	144.33	130.18	4.91	7.71	29.17	101.27
"1555638_a_at"	262.12	24.43	371.25	138.65	222.15	159.82	213.91	172.49	372.63	158.23	292.74	268.32	146.83	108.73	51.23	149.35	160.62	78.82	102.26
"1555639_a_at"	141.67	146.2	93.34	212.75	158.94	166.37	271.12	163.19	111.21	208.55	172.2	177.38	177.61	162.99	227.88	163.64	136.12	213.69	185.97
"1555640_at"	15.83	3.81	3.71	39.91	7.91	81.07	16.79	9.58	99.47	8.3	8.25	8.53	9.53	24.61	4.83	3.1	6.64	11.79	4.31
"1555643_s_at"	70.97	54.03	57.8	19.23	27.49	83.73	54.36	37.57	67.66	5.28	9.42	40.92	7.86	62.06	27.34	11.4	30.53	16.62	4.18
"1555645_at"	22.18	11.62	11.46	7.44	9.94	11.53	13.05	13.24	33.27	12.74	14.06	11.91	11.13	16.06	13.29	13.84	19.17	18.64	13.86
"1555646_at"	3.82	7.42	6.1	4.85	37.13	33.17	7.45	34.98	58.98	5.28	3.41	46.35	6.31	111.4	13.97	2.05	11.54	36.17	6.41
"1555647_a_at"	43.13	93.26	12.92	7.45	27.34	35.35	52.68	13.16	10.48	30.48	19.43	45.39	66	19.73	8.05	41.85	101.82	20.13	9.41
"1555648_at"	27.49	12.14	6.99	10.19	9.53	21.32	5	21.84	75.67	40.31	19.74	59.1	37.9	28.14	4.36	49.46	24.54	9.1	42.74
"1555650_at"	90.67	47.44	14.75	92.83	32.53	116.5	61.27	26.31	37.07	41.49	28.48	51.1	38.93	152.39	81.6	13.15	48.85	15.89	40.42
"1555651_at"	24.95	61.57	5.72	12.93	18.76	44.27	16.64	14.94	128.26	23.72	34.55	102.4	14.4	82.47	16.53	27.57	61.55	14.39	15.88
"1555653_at"	26865.23	41012.75	24248.2	24310.78	28002.28	29756.68	27331.49	24206.87	55005.87	26800.05	22711.37	27459.52	27165.64	23988.24	18963.49	39689.59	57075.22	42016.55	36978.79
"1555655_at"	4.61	7.64	54.11	3.78	4.42	6.41	4.12	12.26	16.57	11.24	16.01	3.75	5.39	62.96	5.13	11.41	58.33	5.53	5.87
"1555656_at"	58.06	22	52.92	54.9	24.49	56.65	72.32	73.39	50.92	28.44	40.87	35.87	73	209.42	62.04	25.81	31.74	28.99	71.08
"1555659_a_at"	52.28	106.75	45.59	34.62	9.3	85.7	61.76	78.08	107.68	75.17	10.14	96.12	128.29	112.33	48.27	95.67	190.89	66.5	116.96
"1555661_at"	20.49	43.36	48.04	86.96	24.83	52.04	131.2	79.18	223.51	112.21	82	61.52	104.91	184.79	135.18	84.57	82.34	131.7	111.16
"1555662_s_at"	23.8	124.29	9.98	55.53	39.05	10.55	59.09	53.33	104.32	160.1	82.17	55.56	57.8	54.12	11.12	96.82	40.17	95.14	49.74
"1555664_at"	4.8	28.09	21.95	25.75	44.45	11.64	12.09	53.99	5.97	29.18	34.66	9.59	35.62	16.32	59.72	58.28	87.06	63.85	57.44
"1555665_at"	7.29	6.57	4.36	6.13	5.1	7.02	4.57	6.03	8.79	21.62	6.62	43.79	13.49	18.13	4.77	6.03	11.71	9.22	6.12
"1555666_at"	66.09	27.24	28.87	29.01	20.13	10.63	11.97	43.1	22.04	35.68	55.02	77.45	5.56	16.14	16.53	8.77	26.09	70.4	35.69
"1555668_a_at"	77.72	54.69	115.23	94.83	68.67	64.43	104.09	114.02	28.4	185.3	54.68	54.81	96.35	113.55	116.61	74.65	4.72	83.99	33.08
"1555671_at"	38.12	42.44	39.46	33.72	7.2	66.63	78.01	84.32	156.49	108.61	72.92	61.81	55.13	99.22	40.58	44.78	48.79	100.58	94.18
"1555673_at"	104.07	102.83	8.78	58.88	45.83	90.81	82.37	106.93	215.65	105.89	99.05	104.72	76.03	123.88	94.11	179.89	31.72	169.75	120.86
"1555675_at"	49.28	69.38	48.44	9.11	75.66	17.89	61.35	102.07	56.94	27.54	10.39	60.66	100.49	114.52	126.02	33.22	7.02	9.52	8.91
"1555676_s_at"	70.36	82.83	34.14	15.87	7.79	56.28	47.36	47.66	8.26	75.76	35.34	23.26	10.17	134.8	78.07	4.71	59.54	17.15	52.61
"1555677_s_at"	35.69	7.65	6.85	11.82	5.11	5.92	7.27	6.34	16.2	6.79	8.63	5.93	6.55	8.78	6.94	11.25	7.23	7.8	39.77
"1555678_at"	60.73	35.44	16.95	39.15	11.45	24.57	11.22	93.83	91.13	58.12	66.98	6.33	14.79	29.93	17.76	15.77	23.37	47.31	27.74
"1555679_a_at"	185.76	203.46	321.81	207.26	199.14	198.6	126.96	162.12	99.71	163.53	104.18	271.93	169.56	154.2	194.05	73.53	166.38	239.01	115.11
"1555680_a_at"	13.44	8.97	81.95	67.63	26.87	93.53	148.62	103.31	10.67	254.32	200.8	164.83	78.09	10.27	12.4	9.27	11.98	17.26	26.99
"1555681_at"	30.03	80.13	92.73	55.21	63.19	126.18	131.11	94.91	171.3	181.07	92.12	141	144.83	32.82	76.92	93.27	105.78	136.51	123.18
"1555682_at"	10.99	22.13	19.09	14.87	6.82	15.15	60.09	20.35	13.56	27.67	24.85	10.06	15.42	24.11	13.19	35.14	19.18	15.91	19.87
"1555685_at"	77.5	174.25	6.56	63.37	40.15	90.6	154.44	91.67	127.56	25.34	114.8	135.57	181.78	182.75	166.87	186.09	135.6	156.17	32.12
"1555687_a_at"	8.59	16.2	39.11	9.95	9.45	71.56	28.03	13.87	18.15	45.13	26.5	37.75	24.75	3.75	5.47	1.61	70.92	40.06	28.17
"1555688_s_at"	102.61	123.76	7.93	61.56	97.07	114.99	61.64	95.96	80.02	50.97	23.38	30.79	19.58	129.89	116.39	56.08	78.18	78.62	56.9
"1555689_at"	10.58	14.42	4.41	22.08	27.59	5.14	25.19	20.2	4.67	9.63	5.24	25.19	34.75	5.07	24.65	37.87	25.49	2.51	5.56
"1555691_a_at"	71.41	109	313	154.38	180.99	162.2	251.22	60.48	107.4	223.77	149.12	153.41	250.81	112.12	13.59	152.59	98.74	134.97	141.1
"1555692_at"	20.49	6.89	10.54	2.19	8.09	3.35	7.43	3.29	17.12	7.09	8.1	2.56	18.57	5.93	7.4	3.43	16.07	10.81	10.38
"1555694_a_at"	42.95	161.88	32.49	99.98	37.93	22.18	74.24	66.9	99.37	110.46	93.67	95.58	41.63	115.62	76.18	27.66	185.98	22.93	57.56
"1555695_a_at"	20.41	16.36	19.67	13.02	14.83	29.83	18.23	14.62	39.54	33.25	65.27	45	14.17	68.55	81.29	24.9	21.68	16.45	29.31
"1555697_at"	567.33	659.39	224.62	517.9	516.79	481.2	1217.02	517.63	435.56	1290.15	1168.97	648.27	999.82	130.97	177.15	283.6	510.51	340.35	164.56
"1555702_a_at"	276.82	100.47	152.29	125.77	173.79	158.73	171.45	210.17	288.19	188.39	212.22	234.18	247.71	216.68	164.32	193.49	39.19	129.97	78.72
"1555703_at"	39.48	80.96	107.88	8.61	7.14	8.41	52.25	74.6	147.32	118.72	42.98	16.42	75.87	167.89	48.42	154.86	203.37	37.1	84.67
"1555704_at"	14	82.71	65.4	25.39	85.54	71.21	12.52	16.89	125.75	138.77	13.23	41.14	16.81	80.31	21.98	79.28	99.13	128.62	87.9
"1555705_a_at"	256.95	146.27	414.19	259.99	292.85	425.64	336.8	468.34	365.86	297.92	455.08	347.95	306.48	29.76	118.58	141.45	45.29	106.95	233.86
"1555707_at"	260.73	41.6	101.4	162.82	156.45	151.68	129.5	190.36	49.49	61.53	82	122.01	25.73	207.44	59.95	229.88	234.37	336.03	266.05
"1555708_a_at"	44.51	7.41	53.12	9.64	42.59	3.41	6.43	3.95	4.4	4.43	14.26	19.48	13.16	5.99	25.07	31.43	19.52	42.83	65.78
"1555710_at"	1.91	35.25	2.98	2.1	15.9	1.86	23.93	5.43	33.04	66.12	1.62	31.28	5.12	4.21	3.93	59.39	30.45	2.5	2.25
"1555711_x_at"	20.13	66.63	51.02	4.3	32.51	26.46	52.04	48.64	104.3	108.01	37.25	59.98	9.93	96.6	3.3	27.82	27.07	7.38	22.02
"1555713_at"	38.88	87.97	57.85	72.04	20.66	68.85	102.68	47.31	142.01	106.53	55.49	65.88	127.48	20.73	18.5	92.85	103.74	113.5	156.58
"1555715_a_at"	156.06	124.09	109.25	161.56	108.28	127.24	136.94	116.98	176.7	202.5	217.98	177.65	235.81	131.76	168.12	134.42	123.24	234.69	207.64
"1555716_a_at"	189.6	139.82	196.75	499.74	264.66	213.72	275.72	220.46	172.54	308.79	247.49	314.08	281.04	150.29	121.68	129.51	139.8	168.88	116.88
"1555717_at"	1.84	4.63	27.6	9.01	25.64	18.49	3.73	23.86	78.63	60.74	36.03	37.44	57.41	82.21	91.46	10.22	28.79	34.1	38.17
"1555718_x_at"	38.08	15.53	41.79	29.52	16.49	8.37	2.08	54.58	7.87	59.9	0.23	30.72	9.42	99.72	121.25	71.76	63.2	21.88	37.75
"1555719_a_at"	10.68	67.99	49.13	43	76.16	72.47	101.58	36.47	27.22	146.34	54.69	91.07	126.48	576.88	239.14	87.02	115.35	284.11	317.37
"1555722_at"	92.68	35.58	109.9	60.97	57.86	11.09	51.64	51.35	163.66	106.05	35.06	102.48	51.15	83.24	107.58	68.87	74.94	51.83	112.73
"1555723_at"	168.7	307.09	92.64	190.49	202.61	183.62	177.32	246.54	275.67	182.81	174.42	156.99	227.18	109.69	152.29	162.22	220.8	69.98	95.8
"1555724_s_at"	35682.94	24887.24	39005.05	19057.13	26142.26	27366.68	17555.64	31424.3	27943.5	19356.02	21333.44	25667.06	24885.52	30.05	725.57	2865.41	1107.66	1199.88	1272.47
"1555725_a_at"	1123.05	622.88	1114.24	749.22	706.16	655.63	1073.02	1923.77	310.81	1054.48	796.31	905.71	1165.05	305.66	265.49	1767.3	1707.47	913.9	737.72
"1555726_at"	4.63	10.61	11.33	12.4	6.35	5.12	2.33	6.87	34.41	20.46	23.1	6.97	1.85	18.58	19.96	8.88	19.56	2.96	25.25
"1555727_at"	28.6	8.64	48.64	28.59	29.35	29.62	29.26	19.26	29.19	11.29	27.97	6.18	48.04	104.59	9.44	6.77	4.74	28.07	34.43
"1555728_a_at"	121.59	6.36	262.2	162.61	153.23	186.67	536.91	309.77	21.31	277.52	391.64	411.26	324.34	54.46	74.35	209.29	172.09	120.43	85.79
"1555729_a_at"	41.04	19.16	3.27	68.01	41.83	122.29	66.69	107.81	189.34	107.81	41.39	31.55	142.63	5.32	172.07	21.16	123.56	72.1	6.55
"1555730_a_at"	3450.7	3824.79	3266.52	5477.46	4069.02	4556.3	5843.61	4113.75	2626.96	4701.91	4920.93	5403.93	5814.18	4214.89	4232.39	3264.08	4923.07	4334.01	4655.82
"1555731_a_at"	46.54	22.26	44.38	337.96	129.64	213.26	108.5	194.88	66.24	208.42	206.4	141.83	175.98	44.89	118.51	115.13	156.89	67.95	51.76
"1555733_s_at"	110.78	89.49	96.28	206.63	116.63	95.99	71.56	91.04	67.84	53.12	147.1	43.64	121.05	9.54	64.78	13.09	126.22	9.22	98.91
"1555734_x_at"	53.49	9.9	6.39	195.3	133.89	112.68	117.58	122.33	117.47	73.54	149.6	115.27	96.81	176.18	157.36	74.19	216.78	54.46	86.66
"1555735_a_at"	370.65	401.76	303.36	341.33	311.79	305.99	275	271.14	365.34	317.6	393.07	320.45	351.16	338.38	418.97	365.26	455.65	296.56	319.44
"1555736_a_at"	1732.51	2204.4	714.1	1727.06	1426.48	1265.37	1495.88	1021.42	1132.15	1598.89	1896.85	1301.77	1404.21	286.24	771.73	1351.31	1414.17	965.64	887.83
"1555737_a_at"	987.85	1563.68	384.1	1540.6	963.28	1142.43	3343.98	1162.14	1329.37	2428.63	2888.3	2199.2	2500.14	115.37	89.95	647.21	1206.41	405.36	467.7
"1555738_at"	23.17	14.48	12.71	69.86	10.29	60.02	8.74	21.49	20.63	30.72	102.34	14.7	18.29	61.37	13.32	23.81	19.02	26.6	22.98
"1555740_a_at"	7.15	64.41	14.3	8.21	70.57	13.09	9.02	11.07	18.35	8.32	6.77	12.16	11.17	11.44	16.25	19.27	14.14	36.34	8.74
"1555741_at"	18.33	64.01	16.72	82.2	9.61	130.04	70.54	76.81	224.05	217.1	117.63	110.99	124.86	109.46	27.37	91.95	22.56	101.43	135.93
"1555742_at"	182.98	97.82	102.52	92.79	75.87	107.54	134.22	32.31	130.94	158.57	114.75	140.66	185.53	76.26	134.24	203.41	229.95	184.92	11.36
"1555743_s_at"	384.08	61.75	221.38	270.22	291.99	135.8	480.69	111.55	353.66	347.37	306.1	105.16	252.61	202.63	287.68	53.06	74.73	150.74	234.36
"1555745_a_at"	433.72	356.09	192.17	232.28	320.48	297.92	1855.66	947.06	145.66	322.56	573.23	732.12	881.81	7.72	49.93	4.36	60.1	11.88	50.22
"1555746_at"	21.07	110.02	75.22	71.82	109.57	142.88	125.51	63.16	19.2	88.18	18.51	93.46	125.55	131.4	167.51	88.82	99.35	110.59	42.94
"1555748_x_at"	122.69	135.7	145.1	111.91	29.9	72.5	106.88	118.04	259.26	150.15	161.09	112.41	181.77	224.33	176.06	103.07	190.96	134.89	83.05
"1555749_at"	9.02	92.33	50.13	8.47	10.94	6.94	25.96	46.17	12.73	9.78	3.66	28.24	17.22	34.14	4.2	7.73	4.27	3.7	4.58
"1555751_a_at"	309.71	393.73	354.11	423.23	402.21	416.66	433.05	506.86	551.53	589.2	503.55	456.15	573.86	575.81	359.94	509.81	728.05	397.49	430.48
"1555752_at"	129.08	151.34	79.91	214	88.04	133.88	214.25	146.94	242.18	236.59	96.86	161.32	156.24	379.63	257.02	241.73	176.12	186.96	184.12
"1555753_x_at"	9.44	36.49	15.02	10.99	9.32	7.63	34.88	7.89	13.88	13.17	97.3	11.75	22.25	12.81	19.88	14.59	24.47	32.9	8.93
"1555754_s_at"	27.67	56.98	93.41	57	23	54.7	52.51	49	47.65	41.28	12.19	60.05	9.17	155.21	27.12	31.2	14.39	159.41	67.61
"1555755_at"	9.46	12.54	19.83	12.69	23.61	30.01	44.15	2.22	8.84	93.97	4.09	34.27	52.09	13.56	51.93	63.58	97.19	8.44	5.95
"1555756_a_at"	62.65	109.63	221.58	82.34	81.05	129.98	133.99	215.81	28.78	108.47	164.37	174.99	192.12	38.01	909.87	217.59	15.58	204.46	254.2
"1555757_at"	70.73	127.11	23.66	9.23	16.84	106.98	58.37	44.4	96.65	18.48	15.81	77.6	52.41	12.89	36.24	62.5	8.94	22.25	81.19
"1555758_a_at"	85.48	7.7	135.93	106.96	90.67	51.02	239.24	144.1	140.5	192.87	174.26	142.69	172.24	2923.02	1842.65	385.28	284.83	1583.88	1630.87
"1555759_a_at"	211.02	242.31	724.82	232.76	310.89	294.63	293.91	270.71	315.22	505.49	313.03	263.39	445.62	157.06	58.24	78.01	83.5	55.81	155.52
"1555760_a_at"	418.19	305.92	398.57	469.37	392.96	352.49	436.7	458.06	448.32	642.44	429.98	482.28	657.52	1610.49	1118.15	401.24	420.89	950.05	1050.75
"1555761_x_at"	154.52	189.67	273.4	192.4	153.36	127.88	130.19	207.64	294.69	292.19	317.93	291.92	246.68	351.24	285.38	164.94	155.97	378.17	233.72
"1555762_s_at"	789.39	671.32	941.7	344	445.81	484.03	551.8	544.05	572.05	620.4	806.43	662.18	939.57	2048.24	1215.68	424.56	230.3	764.04	898.32
"1555763_x_at"	20.02	97.44	100.73	93.34	146.73	51.64	147.6	138.81	66.87	21.04	84.69	25.93	42.53	153.87	87.74	149.07	188.07	6.93	132.75
"1555764_s_at"	1131.48	1338.62	2099.07	1708.86	1477.94	1432.14	1274.28	1789.13	1174.2	2251.93	2212.83	1641.1	1631.52	1704.89	2026.87	1167.01	857.29	1427.92	1529.1
"1555765_a_at"	265.53	190.58	116.54	282.12	230.74	91.46	655.25	217.71	93.5	352.12	87.65	441.47	403.08	50.42	427.43	107.31	29.46	378.78	132.55
"1555766_a_at"	41.58	39.48	37.87	37.4	16.92	6.36	29.39	12.52	12.82	20.65	8.33	36.12	44.62	5.66	5.06	8.84	3.93	4.77	13.17
"1555772_a_at"	15.02	131.94	62.67	50.53	37.81	81.5	70.93	102.49	6.52	90.92	110.49	115.34	62.69	1013.57	606.95	76.34	71.98	504.59	614.49
"1555773_at"	53.42	9.25	71.01	31.78	3.51	4.76	12.57	14.26	9.86	61.54	9.85	12.48	15.38	104.74	27.52	7.73	7.76	122.47	10.36
"1555774_at"	19.13	87.84	6.14	49.75	55.93	54.65	52.39	63.21	85.93	16.54	50.7	5.54	49.85	32.61	47.03	77.62	43.46	129.56	30.8
"1555775_a_at"	71.94	73.91	65.68	67.98	66.6	23.22	104.97	93.48	87.39	72.55	41.45	70.92	70	172.62	64.6	5.69	101.59	80.36	42.43
"1555777_at"	82.48	83.56	65.79	72.29	77.3	45.45	29.06	80.57	179.91	107.33	65.59	51.17	101.04	77.12	25.46	57.21	86.94	46.37	47.58
"1555778_a_at"	505.05	366.98	891.89	334.18	577.3	595.32	520.32	2536.8	517.84	477.67	1009.04	1213.87	1222.85	114.85	224.25	243	1133.51	315.52	405.36
"1555779_a_at"	169.57	372.86	450.43	146.79	274.08	221.92	294.3	153.77	348.82	333.71	319.81	162.26	141.65	393.44	181.73	527.45	191.77	227.71	275.52
"1555780_a_at"	1865.38	1276.99	2075.29	2961.96	2878.98	2773.32	2451.47	3563.78	1423.05	2672.48	2822.93	2627.28	2491.26	3670.39	1817.31	3062.08	1741.86	2602.81	2690.1
"1555781_at"	195.6	221.68	224.86	141.37	164.59	123.24	167.62	159.13	234.72	185.9	199.56	148.72	127.54	190.41	270.28	234.46	472.78	314	253.39
"1555783_x_at"	96.07	345.51	156.5	162.99	230.6	197.37	215.74	240.55	212.59	220.44	149.42	239.39	157.45	276.81	283.5	295.11	392.52	306.36	228.37
"1555784_s_at"	262.23	185.6	102.01	309.33	257.67	230.23	189.3	231.55	347.15	371.45	238.57	224.63	215.11	275.74	302.85	211.68	466.61	400.1	251.03
"1555785_a_at"	53.78	42.17	71.86	190.43	103.74	140.98	183.09	154.81	90.46	121.92	124.32	184.78	158.83	173.54	379.67	318.77	198.44	221.41	273.85
"1555786_s_at"	441.25	491.27	294.49	310.3	313.3	374.38	574.58	374.57	746.79	667.72	421.04	386.95	495.74	545.69	415.5	568.06	704.34	650.88	601.81
"1555787_at"	92.75	111.5	104.81	64.55	98.52	91.51	110.72	91.06	142.28	87.32	20.84	60.33	88.61	14.41	25.94	103.69	49.16	94.64	3.32
"1555788_a_at"	87.03	188.09	6.59	163.96	48.66	125.4	28.37	81.32	151.83	11.19	87.14	58.29	106.68	286.38	41.64	54.67	69.59	63.96	146.56
"1555789_s_at"	575.09	411.45	592.56	1438.42	861.14	804.38	797.74	659.63	489.87	607.02	746.28	796.74	799.68	202.25	224.97	461.13	712.83	448.96	288.6
"1555790_a_at"	3880.27	3836.47	2861.56	4893.19	3856.55	4078.42	5020.34	3420.48	2728	3796.04	4344.28	4093.77	4196.12	455.01	2175.28	2693.54	3660.46	1843.38	2067.06
"1555792_a_at"	21.08	71.48	7.95	18.64	9.49	10.6	41.09	36.42	33.45	36.3	13.89	19.8	22.57	13.13	12.17	18.27	29.96	13.63	47.92
"1555793_a_at"	393.92	513.93	520.4	466.42	489.42	409.82	472.1	352.78	412.26	475.99	538.79	411.3	428.44	701.26	482.58	459.87	413.85	559.21	536.71
"1555794_at"	2.48	19.69	3.17	1.36	5.61	1.2	29.02	34.58	9.05	16.42	2.08	1.72	1.79	10.43	21	5.36	9.58	31.08	38.11
"1555797_a_at"	1383.92	978.51	1338.53	1794.4	1426.28	1421.66	1256.68	1648.32	771.7	1355.1	1381.37	1378.8	1360.6	1966.93	1540.81	1085.61	1205.55	1387.38	1279.76
"1555798_at"	4.15	2.51	1.18	35.75	27.97	32.78	24.66	16.51	86.08	45.45	148.3	56.36	52.2	23.99	3.09	9.46	2.1	5.99	20.03
"1555799_at"	6.19	90.11	9.22	75.98	20.44	6.55	7.22	13.62	37.75	61.89	6.88	6.41	66.69	78.28	42.54	39.78	7.68	35.3	48.33
"1555800_at"	601.14	563.44	439.67	3093.64	1578.16	1449.08	175.74	1509.97	411.25	667.22	204.88	659.7	750.19	443.52	3.29	8.42	4.2	86.87	112.33
"1555801_s_at"	1077.87	1099.41	745	3877.14	2254.2	2216.6	336.83	2509.41	867.22	795.1	417.33	1074.41	1057.39	348.84	47.6	77.38	21.01	215.43	161.9
"1555803_a_at"	590.69	567.58	626.16	535.07	596.94	571.07	501.57	559.71	338.32	578.41	573.36	441.99	531.74	538.28	181.97	373.29	84.13	455.25	392.34
"1555804_a_at"	3.61	10.26	3.71	37.85	2.35	4.87	3.7	11.64	4.87	5.01	8.11	2.59	6.62	7.15	18.59	3.05	4.27	3.7	3.84
"1555807_a_at"	51.94	65.43	69.64	39.91	66.33	49.65	59.93	11.14	63.2	70.04	15.91	42.98	42.46	34.09	18.02	22.69	59.94	94.88	5
"1555808_a_at"	148.36	131.48	136.85	292.89	229.95	140.54	241.25	156.98	114.37	150.98	160.48	165.39	170.46	169.1	97.32	109.92	158.33	126.52	143.78
"1555809_at"	26.04	84.37	12.41	10.72	18.66	13.4	11.1	15.38	27.03	12.08	85.95	15.87	10.7	72.84	8.45	12.73	17.32	16.57	23.95
"1555811_at"	179.91	190	77.72	173.1	152.55	230.03	122.23	48.12	197.43	223.92	239.3	110.55	125.28	293.04	22.2	83.68	264.73	36.85	140.9
"1555812_a_at"	931.25	411.64	1242.35	997.37	850.93	919.55	1092.07	793.63	720.15	1389.75	1187.18	1118.73	1124.9	397.7	242.16	796.45	605.86	527.11	549.42
"1555814_a_at"	4751.25	2896.53	5135.36	5841.8	5028.6	5125.09	4127.1	4888	2076.21	4187.89	4820.37	4406.24	4743.78	3601.4	2806.35	1418.93	1679.39	2291.35	2193.07
"1555815_a_at"	424.28	397.49	347.97	510.47	427.79	555.88	429.34	309.88	200.14	515.42	325.31	443.04	474.42	191.26	266.17	192.65	343.86	309.2	268.08
"1555816_at"	62.57	25.77	81.94	71.5	39.63	33.84	29.55	37.23	34.27	84.09	35.4	44.67	27.39	12.1	3.78	8.82	6.82	15.57	21.92
"1555817_s_at"	62.26	88.79	119.37	144.43	84.59	96.18	136.63	112.06	162.73	112.89	66.34	111.06	206.61	1.73	1.89	61.28	17.54	7.89	65.05
"1555819_s_at"	16.88	10.65	15.69	4.53	36.05	95.17	5.82	29.07	11.68	103.09	11.03	12.43	66.08	258.1	26.06	15.64	17.91	17.9	65.45
"1555820_a_at"	321.25	300.9	203.24	178.96	252.97	269.21	274.94	221.47	231	356.04	231.59	280.07	347.84	514.5	248.82	222.83	279.16	273.99	284.55
"1555821_a_at"	32.14	171.72	106.21	70.66	106.89	94.46	46.53	115.55	107.95	206.62	100.36	93.4	77.09	87.14	52.7	33.66	150.49	73.37	48.79
"1555822_at"	3.71	69.72	32.88	88.15	26.83	13.46	33.81	15.67	112.68	33.79	64.97	128.37	11.96	155.07	87.56	6.14	41.1	29.09	77.96
"1555823_at"	1403.88	998.41	1427.74	1292.96	862.72	1334.33	1419.37	2115.06	1594.27	1802.38	1421.78	1574.24	1703.98	1228.73	1394.22	1195.25	776.45	1419.93	1413.87
"1555824_a_at"	499.55	490.44	379.84	378.46	427.2	382.51	442.74	558.44	882.85	773.71	627.96	492.26	416.18	687.66	855.65	474.96	364.09	653.87	626.53
"1555826_at"	100.72	96.38	45.53	13.62	152.23	80.83	104.45	208.69	171.61	144.05	139.9	151.06	177.92	160.87	499.84	237.95	191.22	365.97	294.33
"1555827_at"	340.1	170.65	217.57	408.59	338.06	343.03	433.15	482.66	574.55	354.98	257.72	467.25	427.84	616.49	701.76	508.22	469.54	456.93	582.11
"1555829_at"	96.61	65.7	81.56	243.1	150.61	151.21	132.57	242.88	10.94	107.85	82.86	149.95	92.27	8.77	82.92	103.3	61.88	117.8	122.64
"1555830_s_at"	166.67	104.38	105.8	287.57	235.22	224.89	186.12	176.76	130.53	222.59	144.92	181.53	195.48	188.98	192.05	118.35	113.22	137.39	168.21
"1555831_s_at"	871	785.45	614.95	967.94	830.36	772.47	705	844.38	419.4	942.58	832.48	786.5	868.01	457.65	499.54	373.62	597.91	446.7	418.11
"1555832_s_at"	5973.06	3586.11	4471.74	3066.96	3980.94	3936.03	2932.69	7365.14	19995.95	5639.45	5067.02	6572.69	6254.02	3751.33	1123.96	10100.31	3898.5	4420.48	4476.82
"1555833_a_at"	1230.22	1217.2	920.38	1743.6	1395.86	1234.99	964.74	1146.65	1124	1099.33	983.32	1134.33	1128.76	1147.48	913.91	797.41	981.01	1106.19	1138.76
"1555834_at"	94.01	65.5	74.47	66.04	53.78	20.01	26.15	24.15	30.37	67.28	26.93	24.02	17.39	76.51	116.63	24.48	34.03	65.34	58.87
"1555836_at"	93.52	115.31	88.52	96.89	145.62	123.64	130.48	105.55	109.52	80.34	93.21	76.02	87.34	89.7	124.48	84.08	109.63	114.58	63.48
"1555837_s_at"	4365.2	3718.12	5413.14	6567.01	5363.59	5490.35	5385.41	5454.88	4769.28	4619.41	5372.09	5477.08	5347.38	5840.55	6999.05	4232	4305.51	5012.85	5593.35
"1555839_a_at"	38.78	90.29	12.16	4.92	30.38	3.42	22.02	46.31	36.82	48.45	12.9	2	47.35	31.43	3.37	8.79	87.9	3.48	22.39
"1555841_at"	307.63	361.14	599.72	245.22	325.55	552.55	381.6	418.59	120.66	263.23	516.92	463.12	395.03	426.59	527.65	462.81	387.82	354.21	484.84
"1555842_at"	264.18	372.81	380.27	293.61	334.75	380.56	733.67	541.34	858.76	908.77	496.88	643.61	652.72	2386.97	1342.17	713.12	637.37	1204.23	1070.48
"1555843_at"	387.06	375.66	301.58	568.93	456.42	366.39	572.13	314.8	611.73	761.23	480.99	442.46	517.94	1788.11	1321.65	580.28	411.56	1174.91	1147
"1555844_s_at"	4655.83	5540.3	5720.13	5672.34	5171.93	5362.92	5379.91	5644.11	4240.01	5061.3	4599.88	4845.21	5424.04	6054.91	7082.28	3073.79	2503.8	5293.36	5330
"1555845_at"	1123.33	1433.36	1247.33	1673.37	1625.87	1607.14	1741.43	2177.67	1104.82	1485.64	1382.12	1572.02	1749.4	1746.05	1869.44	1462.55	983.32	1270.34	1850.31
"1555846_a_at"	817.53	828.95	656.04	1173.73	1023.65	874.06	824.77	889.02	636.19	820.27	734.35	713.69	872.42	1509.46	924.2	777.3	546.78	1008.35	935.1
"1555847_a_at"	1554.01	598.38	1438.43	949.79	1016.08	1418.07	538.71	1419.86	2215.59	1037.87	928.65	1208.25	963.75	497.15	238.82	416.96	152.99	400.74	329.2
"1555848_at"	512.77	455.44	513.34	397.11	484.2	392.66	533.05	627.58	618.75	566.75	498.5	608.05	701.69	409.67	810.5	497.49	627.63	539.25	600.75
"1555851_s_at"	12945.71	15344.14	11309.07	10409.28	10820.44	10374.03	9591.9	9085.69	10267.44	9165.29	8647.34	8764.93	9242.75	11311.19	7343.41	13259.96	14069.17	11062.69	10183.96
"1555852_at"	462.62	255.32	573.33	243.28	365.32	404.22	366.04	339.33	244.69	386.93	396.16	327.11	430.14	485.35	101.07	442.77	144.95	266.12	280.2
"1555853_at"	117.6	71.61	59.39	72.2	50.68	77.21	59.75	31.87	22.29	46.88	71.2	38.21	99.23	57.04	5.79	27.82	193.28	136.02	39.1
"1555854_at"	28.8	7.4	162.58	55.23	114.86	58.73	69.32	61.09	73.64	29.23	73.19	26.96	93.96	83.24	38.28	316.43	52.76	90.66	57.04
"1555855_at"	9.84	4.61	10.46	73.05	37.69	8.39	11.44	13.48	18.71	13.61	12.36	13.57	13.36	8.4	17.27	13.88	87.75	67.64	11.1
"1555856_s_at"	9.25	78.66	12.14	66.68	8.81	59.22	9.04	11.15	39.91	29.88	48.55	101.63	45.03	37.88	14.82	18.77	19.05	12.9	23.59
"1555858_at"	783.4	596.57	478.42	1030.69	752.41	787.31	781.4	593.58	670.88	1024.57	825.26	683.21	760.25	1685.78	1194.67	1583.92	1290.82	1424.65	1417.91
"1555860_x_at"	791.66	617.94	557.59	1029.4	709.92	765.7	911.06	650.13	890.24	978.43	904.79	671.36	783.67	1673.75	1249.58	1614.63	1485.24	1441.33	1333.04
"1555862_s_at"	9.06	8.94	5.28	48.2	17.7	6.7	11.36	8.78	134.81	46.75	75.38	37.93	62.82	276.12	77.77	16.68	77.87	102.34	77.04
"1555864_s_at"	1592.23	1314.48	1721.97	1603.93	1424.43	1510.82	1620.44	1833.1	1917.3	1790.84	1421.97	1682.32	1632.21	1859.87	4319.94	4149.16	3889.53	3797.82	3433.71
"1555865_at"	141.18	279.52	247.08	226.24	229.26	245.03	262.2	130.85	260.74	258.57	255.83	142.12	185.11	235.86	195.35	100.04	213.57	121.54	147.41
"1555866_a_at"	565.55	825.25	451.47	331.54	388.11	418.88	469.61	368.5	809.33	756.67	531.13	532.21	555.83	741.22	488.16	425.76	521.08	685.31	574.07
"1555867_at"	672.37	698.22	379.83	292.68	423.98	389.92	1449.1	660.75	630.17	884.54	838.32	924.11	875.85	1074.77	565.48	79.92	5.66	409.02	423.24
"1555868_at"	83.8	82.93	72.62	33.49	62.86	64.84	69.41	109.09	159.94	82.82	46.01	61.41	38.2	53.41	111.89	73.71	174.55	122.74	72.17
"1555869_a_at"	6.53	38.67	36.31	12.08	6.08	3.01	5.4	31.84	11.41	11.06	2.36	3.43	47.44	82.23	8.9	14.28	3.73	9.48	15.13
"1555870_at"	648.18	692.63	650.24	584.17	614.23	646.08	706.76	906.52	984.85	865.47	557.19	725.52	692	309.44	543.58	394.55	1362.91	601.23	583.57
"1555871_at"	76.19	17.41	173.58	80.48	97.58	16.89	39.28	51.24	35.75	55.23	97.25	140.59	73.82	9.29	29.65	98.34	169.66	19.81	52.91
"1555872_a_at"	460.89	355.85	325.83	251.73	346	232.59	667.9	472.83	749.84	464.95	697.71	483.83	603.18	264.35	400.14	393.88	270	411.98	233.52
"1555874_x_at"	580	498.32	469.32	445.05	460.57	419.16	849.68	588.77	766.06	681.95	870.64	678.13	808.72	326.77	405.65	393.02	360.19	314.39	341.22
"1555875_at"	26.15	29.79	91.82	65.36	75.05	16.51	162.23	58.76	117.38	177.57	104.11	141.36	150.66	434.92	173.47	154.2	196.84	215.54	149.71
"1555876_at"	25.32	7.98	7.75	8.26	10.65	8.02	35.72	37.05	142.36	9.82	53.98	30.76	40.61	43.23	35.67	43.93	3.75	13.96	28.26
"1555878_at"	527.85	865.75	746.11	1161.2	942.28	913.38	1586.31	961.3	1396.24	1718.78	1041.41	1434.68	1499.64	319	853.18	626.78	952.21	743.38	701.3
"1555880_at"	7.16	7.38	6.82	10.14	71.16	9.64	12.37	4.76	14.68	14.46	77.52	5.74	11.31	13.48	4.74	17.97	38.9	16.97	12.55
"1555881_s_at"	578.07	454.8	842.97	547.87	550.04	541.75	808.75	1022.8	1181.05	864.77	718.62	827.65	848.77	418.68	677.21	351.54	304.73	495.51	705.72
"1555882_at"	396.5	467.8	288	434.35	369.15	371.9	665.44	449.37	402.14	529.12	531.06	533.93	480.56	571.42	263.13	302.71	214.87	365.36	336.96
"1555883_s_at"	493.6	543.66	438.33	429.07	432.01	458.28	707.55	690.28	695	655.3	554.48	511.83	462.71	464.63	505.74	563.27	667.15	449.07	544.89
"1555884_at"	9.82	21.92	89.66	68.39	64.99	24.93	89.14	41.23	105.38	90.14	17.53	76.96	80.79	47.32	83.28	13.54	3.38	102.51	76.66
"1555886_at"	647.98	874.95	585.94	1611.27	949.36	1051.47	844.32	673.11	616.26	815.2	726.21	725.16	762.28	276.92	350.91	211.51	175.77	237.08	226.71
"1555888_at"	379.15	294.26	343.04	326.25	377.47	355.33	670.59	663.81	542.71	601.72	452.98	576.22	493.3	100.55	254.79	433.5	588.41	314.24	263.21
"1555889_a_at"	6563.19	5334.86	8024.15	3437.84	5174.48	5076	4272.32	5812.49	5562.66	5700.15	4466.96	4803.87	5012.64	1579.66	2127	4177.86	4366.4	2874.24	2651.69
"1555890_at"	199.3	205.79	273.77	570.3	360.82	308.85	203.86	148.01	208.22	184.89	147.92	201.6	180.88	62.62	171.22	127.89	123.97	86.35	170.83
"1555892_s_at"	467.5	323.6	293.57	170.18	392.23	387.75	532.18	779.92	753.25	512.98	549.96	666.5	540.16	809.31	309.87	80.04	7.75	319.9	373.77
"1555893_at"	85.66	256.94	114.16	120.91	168.5	153.19	171.58	296.35	304.99	371.01	185.57	284.18	206.58	113.7	165.1	143.12	175.36	80.43	56.85
"1555894_s_at"	193.3	183.43	61.23	69.36	165.18	111.94	122.85	123.49	230.5	151.04	76.11	69.34	46.8	151.54	17.38	189.43	97.59	198.75	194.62
"1555895_at"	45.68	19.44	56.44	30.47	9.66	11.16	19.95	17.71	89.59	18.93	17.32	29.48	6.18	285.77	110.27	231.84	206.35	140.83	246.32
"1555896_a_at"	492.78	371.08	377.74	521.42	526.25	470.06	661.52	551.26	537.62	883.17	669.19	530.75	630.61	499.42	531.66	536.58	631.9	512.42	538.13
"1555897_at"	100.03	186.67	162.78	146.84	185.94	242.65	147.56	118.85	203.28	211.17	144.82	116.72	117.53	157.51	101.29	109.14	145.4	169.27	186.69
"1555898_at"	180.63	200.57	72.42	83.3	108.57	101.93	117.76	94.02	107.06	119.44	60.4	123.8	156.66	419.28	196.19	19.05	20.52	268.49	254.98
"1555900_at"	411.69	352.92	226.77	255.38	341.28	305.29	248.5	377.67	179.24	178.52	379.35	341.71	436.6	306.99	302.13	264.59	192.97	331.25	301.81
"1555902_at"	222.37	241.42	252.93	280.04	212.62	279.85	225.07	231.09	254.35	312.41	257.17	219.25	273.31	135.9	108.49	284.67	364.5	232.45	230.3
"1555904_at"	24.81	127.55	60.45	17.46	89.87	133.93	45.38	86.2	12.95	90.93	122.89	46.08	110.59	102.37	134.26	154.35	91.59	85.97	91.7
"1555905_a_at"	217.6	397.12	136.37	473	368.35	252.68	264.19	159.98	174.02	179.18	228.16	265.83	227.23	248.6	479.19	198.47	270.8	290.35	382.44
"1555906_s_at"	571.96	1168.48	516.16	743.54	942.85	760.15	814.57	595.38	865.87	748.44	604.48	612.28	625.63	1022.97	1284.38	708.07	969.27	1092	1054.94
"1555907_at"	8.19	16.83	49.8	37.02	17.38	80.88	87.17	165.05	237.14	56.7	30.54	19.17	187.32	185.66	264.64	476.39	633.91	314.14	315.71
"1555908_at"	59.6	83.41	67.72	86.55	43.4	80.59	74.58	31.41	137.8	194.73	75.61	30.93	101.59	138.96	6.49	105.75	100.81	136.56	107.83
"1555910_at"	604.14	298.77	563.07	535.86	479.34	408.77	469.38	551.37	370.58	486.96	503.87	475.22	378.47	273.95	377.45	267.39	123.45	314.81	328.31
"1555912_at"	26.83	131.84	59.17	27.2	84.52	106.66	65.79	56.85	28.63	37.14	54.19	83.46	57.14	35.06	69.5	72.6	7.8	7.67	46.6
"1555913_at"	737.29	840.95	654.51	590.93	583.19	744.21	681.28	623.77	823.72	819.24	620.16	567.55	589.33	1688.3	796.04	891.53	680.52	917.11	953.21
"1555914_a_at"	22.51	11.89	11.2	43.64	51.41	19.33	34.15	6.35	34.59	58.62	73.81	51.34	26.33	281.39	37.61	8.35	9.89	16.53	15.89
"1555916_at"	571.19	863.29	623.36	684.97	604.54	665.94	896.18	803.96	933.24	741.04	645.96	652.67	762.29	1198.65	1251.39	1175.04	1473.23	1229.3	1197.41
"1555920_at"	61.41	176.17	122.66	165.68	101.33	120.23	90.43	150.47	158.7	160.85	194.87	167.04	155.33	348.31	150.53	58.72	77.03	207.92	186.02
"1555922_at"	71.4	172.5	99.63	111.94	169.74	205.7	231.58	65.77	263.51	163.42	189.45	55.71	50.43	61.59	191.16	175.85	76.63	69.51	230.89
"1555923_a_at"	18.44	12.24	83.92	70.98	14.6	51.46	54.28	127.16	110.74	69.45	60.8	50.62	23.33	116.41	51.58	46.52	22.32	104.88	116.52
"1555925_at"	21.61	3.17	12.99	45.76	6.38	24.23	3.28	1.44	65.13	18.11	22.59	31.82	50.03	37.61	4.74	34.69	23.33	22.58	1.89
"1555926_a_at"	77.95	94.73	42.58	39.01	46.93	49.18	22.27	27.64	27.08	27.61	82.12	28.5	39.27	30.99	2.25	67.3	11.45	52.44	43.96
"1555928_at"	11.32	34.27	22.55	57.83	6.91	20.63	1.9	4.79	5.37	6.37	6.08	2.33	41.39	16.27	2.32	64.2	4.28	6.6	3.44
"1555929_s_at"	159.91	281.87	34.96	156.18	214.07	189.63	21.14	114.83	85.16	99.3	93.3	174.14	131.95	66.14	6.14	46.57	3.2	44.84	27.68
"1555931_at"	67.71	109.97	29.88	94.93	46.88	4.17	90.41	15.35	94.55	54.55	77.51	36.55	4.18	14.45	58.47	9.41	55.43	87.35	42.72
"1555932_at"	109.23	39.15	4.27	59.89	36.05	45.12	53.21	19	32.21	3.25	78.63	69.37	73.46	68.1	58.4	61.61	6.76	37.54	27.05
"1555933_at"	101.46	215.33	206.19	111.68	163.52	88.33	144.21	180.87	154.62	139.77	196.71	164.86	134.55	210.14	249.69	145.25	136.06	257.86	328.94
"1555935_s_at"	186.77	32.74	230.08	302.1	206	183.28	19.06	168.66	32.26	100.25	52.87	180.56	111.22	956.89	560.77	112.14	56.15	458.86	369.49
"1555938_x_at"	226.47	137.39	201.41	161.16	175.64	136.71	223.48	534.68	202.36	158.16	150.75	301.32	266.72	57.59	125.81	181.31	90.57	166.97	114.55
"1555939_at"	26.58	26.61	2.63	23.61	1.96	12.38	13.71	1.36	8.11	13.61	21.06	28.69	20.55	2.72	2.22	34.26	2.27	5.03	30.95
"1555940_a_at"	12.78	48.26	12.36	21.36	8.06	1.49	39.98	32.67	106.23	32.67	5.39	71.65	38.33	41.65	28.77	78.28	38.7	25.29	55.21
"1555942_a_at"	592.59	791.11	603.9	425.53	638.84	632.12	292.49	198.53	451.45	596.54	443.29	390.35	490.62	103.46	64.48	17.18	63.24	114.87	142.64
"1555943_at"	39.17	178.75	61.43	171.82	117.77	130.3	18.55	124.53	27.81	245.84	143.06	93.68	129.44	36.48	62.33	38.15	182.88	41.71	25.24
"1555944_at"	161.23	203.36	50.95	146.66	131.92	74.31	220.74	207.94	222.31	181.98	149.48	144.25	170.1	63.91	148.14	144.44	252.73	138.62	151.2
"1555945_s_at"	1794.65	1612.32	1707.72	1587.57	1720.9	1629.12	1956.13	1711.05	2303.38	1479.03	1622.08	1708.97	1885.86	1398.04	1206.29	3161	3125.75	2088.11	2078
"1555947_at"	76.72	93.27	107.77	101.84	96.61	132.34	143.51	195.71	99.76	176.19	74.15	132.02	112.71	103.24	113.39	111.86	147.35	79.1	119.57
"1555948_s_at"	1875.7	2055.46	2621.03	2744.19	2490.9	2226.6	2719.35	2810.77	2237.66	1801.1	2213.7	2405.89	1899.79	984.21	1723.43	4067.76	5298.06	2275.31	2587.03
"1555950_a_at"	662.01	1233.98	857.66	1376.19	954.65	999.53	1004.82	532	513.47	432.09	516.66	549.78	557.49	466.89	435.9	790.02	648.05	578.83	598.14
"1555952_at"	31.4	51.76	20.93	27.84	46.4	32.86	36.69	40.49	50.82	55.89	80.74	25.5	42.15	48.64	36.45	29.02	21.68	21.95	31.4
"1555953_at"	12.86	88.98	13.71	20.68	26.53	5.34	74.96	16.46	185.5	61.33	83.21	60.15	117	45.73	40.52	17.23	28.26	42.53	21.08
"1555958_at"	81.71	16.36	33.3	65.64	44.56	69.03	92.11	22.74	136.66	101.28	94.87	9.77	31.55	106.75	181.85	13.34	9.37	51.2	46.41
"1555960_at"	485.86	287.85	470.28	832.74	640.92	683.18	555.13	530.41	515.03	838.78	762.98	690.91	638.7	399.26	780.87	456.97	338.25	519.2	670.6
"1555961_a_at"	13792.88	16624.92	14253.6	18298.59	16619.57	17097.93	15461.03	14895.98	16749.81	16486.06	16548.19	16177.04	14481.85	13293.31	14428.78	19200.15	27482.3	17045.96	16442.6
"1555962_at"	316.93	244.07	237.49	105.67	181.3	294.68	283	233.89	209.23	156.2	201.25	178.73	277.02	215.02	470.34	528.4	383.79	419.94	354.06
"1555963_x_at"	166.03	172.15	120.2	94.93	164.67	129.68	152.64	183.02	209.38	25.35	168.05	145.37	114.63	64.16	343.47	461.32	247.69	303.85	253.86
"1555964_at"	236.66	307.69	125.59	226.49	168.61	104.85	223.46	125.44	89.41	214.79	161.07	178.29	78.73	128.02	233.37	175.92	216.19	86.69	198.62
"1555967_at"	1245.89	1695.78	898.72	586.64	901.5	1025.03	454.69	468.44	485.48	377.35	440.88	325.93	420.86	889.78	98.52	488.92	273.83	442.73	428.93
"1555968_a_at"	1512.15	2168.46	714.76	843.17	1128.86	1044.69	700.19	578.04	452.08	452.93	452.81	588.67	518.6	1138.79	90.44	738.29	675.72	637.35	769.59
"1555970_at"	310.32	160.07	205.12	27.41	150.88	228	166.71	444.13	269.71	163.38	46.55	259.26	294.65	242.84	129.14	111.82	220.36	162.71	91.25
"1555971_s_at"	766.32	910.72	843.03	1132.86	1060.19	1058.94	1030.73	987.92	958.44	821.7	1028.57	966.8	1044.86	304.77	1197.12	637.52	816.98	664.4	669.07
"1555972_s_at"	155.69	148.32	50.6	304.21	249.94	199.85	159.29	222.37	23.49	180.69	149.2	193.74	100.39	92.64	74.23	62.15	49.96	82.64	87.15
"1555973_at"	112.31	108.78	124.75	73.52	86.8	147.17	140.88	156.68	36.93	84.61	133.62	178.02	150.12	154.15	85.98	7.63	18.69	50.46	53.65
"1555974_a_at"	229.05	165.61	252.75	176.67	199.8	166.43	278.98	185.41	254.23	242.86	279.36	285.48	229.39	140.1	201.02	156.22	92.01	161.78	207.06
"1555976_s_at"	170.35	49.45	173.56	152.13	107.45	126.49	212.07	310.91	240.46	416	248.44	305.68	310.95	209.89	133.32	135.55	150.62	102.7	130.62
"1555977_at"	342.45	222.31	258.63	223.6	193.89	229.23	365.25	551.86	691.02	542.02	409.69	334.16	365.24	172.41	153.11	236.98	40.31	115.44	153.25
"1555978_s_at"	215.26	118.61	220.18	187.29	99.86	164.85	214.89	324.05	419.81	277.34	259.39	273.29	210.11	108.51	66.45	31.18	69.76	6.78	57.49
"1555979_at"	111.41	296.16	9.74	70.49	107.62	150.29	5.93	27.29	11.66	9.43	8.02	20.28	7.48	7.51	4.91	5.99	12.97	6.9	15.22
"1555980_a_at"	619.16	1207.27	305.05	464.61	580.23	507.93	32.46	185.49	244.34	209.66	30.22	176.6	84.64	11.63	125.79	10.73	27.74	29.07	8.99
"1555981_at"	114.5	179.04	135.2	178.13	145.53	118.98	137.19	183.29	193.15	224.1	193.38	168.51	171.97	280.34	178.45	141.86	208.07	164.95	99.27
"1555982_at"	308.11	273.41	164.94	344.7	248.74	281.96	302.48	338.68	368.25	348.69	479.36	364.34	401.45	151.45	100.41	196.74	251.68	154.85	218.23
"1555985_at"	59.75	60.9	36.76	10.81	6.98	77.97	11.81	25.52	67.59	74.96	36.79	46.98	32.16	19.47	59.68	37.75	91.28	68.47	24.46
"1555988_a_at"	8.37	51.16	97.2	86.53	43.53	53.77	52.18	53.16	68.85	79.02	41.58	77.35	81.67	15.48	129.96	69.97	84.23	74.62	72.4
"1555989_at"	565.98	2195.35	3827.59	3656.72	2909.35	2754.94	675.09	3481.85	873.99	696.71	3112.38	2311.96	1961.33	1885.38	6087.06	2390.44	2469.9	2574.52	3077.05
"1555990_at"	66.21	275.2	110.69	18.08	52.75	72	91.14	48.77	90.61	189.02	101.09	47.51	58.19	113.07	5	8.16	12.26	18.07	15.91
"1555991_s_at"	118.83	597.6	94.26	64.71	133.89	292.79	23.5	119.72	40.45	223.34	87.95	122.91	94.64	4.78	55.23	54.81	58.71	31.68	24.71
"1555993_at"	369.05	550.98	403.34	437.21	404.64	437.32	414.53	384.7	1264.13	620.33	564.72	507.27	485.84	365.63	343.63	675.18	1140.63	674.17	527.76
"1555994_at"	19.42	21.54	18.63	145.78	19.96	84.57	12.59	23.26	62.88	59.03	5.67	37.86	23.16	32.96	17.26	17.48	15.33	115.29	13.45
"1555995_a_at"	13.93	89.68	41.65	28.96	29.41	34.63	31.49	20.48	41.29	130.8	50.87	7.13	77.43	129.66	33.71	64.36	25.94	39.02	8.57
"1555996_s_at"	606.54	502.04	392.35	1430.84	837.34	896.22	1280.15	980.92	460.82	1230.21	678.4	938.14	1190.06	757.31	587.44	276.68	252.05	611.26	468.09
"1555997_s_at"	120.69	158.38	88.61	91.7	106.6	45.4	201.56	195.87	309.38	20.41	203.6	51.12	143.71	641.72	1786.56	259.88	122.65	698.45	682.58
"1555998_at"	178.74	275.7	242.95	281.58	219.97	200.02	220.73	240.07	432.58	352.61	331.73	246.18	266.15	428.37	374.52	329.35	313.3	347.44	422.27
"1556000_s_at"	724.83	927.98	716.1	535.43	707.05	550.31	765.68	771.06	815.21	899.35	607.35	731.82	695.42	688.42	1000.54	539.42	483.16	606.49	712.98
"1556001_at"	100.74	312.95	206.55	221.81	193.98	160.26	374.85	225.53	428.5	324.57	246.41	399.46	256.03	287.22	340.99	282.73	338.26	257.28	325.42
"1556003_a_at"	3.7	104.31	6.14	7.35	35.16	12.98	14.19	37.28	107.52	89.59	19.39	86.02	41.47	79.34	42.56	170.91	48.97	82.63	65.07
"1556004_at"	22.53	94.13	45.42	8.54	5.11	16.82	3.66	31.52	17.88	57.24	4.77	23.68	33.82	5.64	58.44	40.43	72.69	127.74	14.58
"1556006_s_at"	1367.28	857.83	921.89	2096.05	1515.3	1627.26	1640.56	1865.23	1902.35	1733.66	1863.46	2095.83	1857.24	527.23	1763.81	1384.99	608.53	897.54	903.08
"1556007_s_at"	4976.23	3691.67	3054.81	5663.84	4819.05	4774.52	4109.51	4918.3	9533.62	5272.36	6051.81	5635.12	5307.22	3417.87	6424.22	6594.27	3744.16	4645.85	5120.84
"1556008_a_at"	28.91	141.41	149.08	86.19	88.6	171.75	130.3	184.58	259.85	136.52	75.76	172.59	162.38	286.07	1127.27	304.83	202.54	435.39	571.4
"1556009_at"	257.28	259.1	232.47	514.4	384.62	473.15	553.78	399.52	261.35	341.68	467.33	402.17	369.62	288.82	433.61	298.42	285.82	414.1	382.57
"1556012_at"	80.11	68.74	13.82	16.81	17.78	78.3	19.53	15.84	21.41	29.96	25.21	67.01	65.94	73.44	440.13	132.73	31.63	161.95	197.91
"1556014_at"	93.71	77.63	13.29	62.8	21.64	33.42	14.69	26.89	24.42	29.05	49.6	23.77	12.28	89.97	9.24	44.73	62.53	10.97	33.67
"1556015_a_at"	173.97	219.26	161.56	233.45	255.73	279.02	265.55	276.49	423.15	186.45	367.99	134.89	326.26	271.68	274.31	347.03	492.67	356.64	258.62
"1556017_at"	79.05	32.43	47.46	88.45	11.76	104.44	118.07	15.99	57.69	61.48	6.71	10.11	16.75	85.98	22.01	41.2	22.02	20.51	107.62
"1556019_at"	20.9	47.51	81.39	97.08	83.51	23.47	71.94	54.95	83.25	80.35	59.83	87.9	12.96	6.18	23.23	67.74	169.43	74.72	146.92
"1556021_at"	134.55	110.6	145.63	206.22	158.09	150.44	53.97	32.92	114.67	97.26	159.81	73.34	114.62	148.68	280.86	162.4	139.79	96.61	195.82
"1556024_at"	148.2	258.59	45.14	71.26	144.08	21.58	132.8	85.54	168.47	68.35	135.82	193.81	148.14	149.19	278.24	201.51	337.91	195.25	182.74
"1556026_at"	275.65	401.12	321.71	277.72	316.21	308.63	464.32	169.6	256.35	272.33	383.52	337.31	352.1	7.83	96.69	367.52	283.41	100.51	177.15
"1556029_s_at"	5.87	132.85	12.36	70.12	11.18	11.15	7.78	88.97	66.48	80.99	35.86	76.13	78.37	127.83	318.29	125.38	129.36	300.81	245.68
"1556030_at"	326.16	323.46	242.32	193.62	386.87	391.71	221.74	347.76	417.33	245.54	278.13	533.31	254.07	276.85	332.9	303.06	351.76	214.62	283.44
"1556033_at"	362.64	532.41	315.78	414.2	334.58	420.14	443.84	395.99	477.56	478.85	407.04	429.95	425.32	1049.96	413.25	1195.17	1162	868.3	1020.35
"1556034_s_at"	259.06	173.09	204.46	247	259.97	279.35	127.19	271.92	211.23	90.25	187.61	211.03	153.87	558.84	252.1	33.02	15.19	271.81	161.15
"1556035_s_at"	2153.53	1944.5	1742.93	2040.34	2232.83	1956.25	2530.91	2167.09	1871.87	3024.24	2302.35	2422.18	2397.47	2260.1	4069.17	2807.6	1962.62	2602.9	2511.45
"1556037_s_at"	176.01	238.12	211.13	150.83	174.02	221.85	124.81	133.69	60.34	160.58	145.55	165.99	198.05	4.8	68.67	92.45	34.41	38.79	27.11
"1556038_at"	10.01	11.78	23.02	5.14	5.89	8.39	5.93	16.18	27.82	14.86	40.06	50.39	4.33	77.8	6.1	16.7	14.76	28.62	11.81
"1556039_s_at"	144.9	17.5	88.68	72.68	68.18	103.77	111	133.29	16.39	156.45	61.06	123.26	76.55	589.78	154.85	161.19	13.74	313.83	351.25
"1556042_s_at"	489.95	1049.84	275.19	433.01	598.53	386.69	471.68	531.37	934.3	659.92	483.93	464.48	250.99	451.4	207.17	859.12	980.18	551.22	453.82
"1556043_a_at"	318.25	374.86	204.83	246.5	366.91	344.6	243.67	261.69	291.32	340.07	449.09	410.03	284.47	219.38	66.72	146.25	165.19	104.1	65.73
"1556046_a_at"	63.26	124.27	14.9	30.32	33.38	30.17	40.67	99.93	62.53	121.18	36.05	43	40.44	46.4	46.91	50.99	55.37	84.98	75.32
"1556047_s_at"	729.44	666.63	813.84	496.4	732.01	658.59	636.51	437.61	428.83	513.32	562.09	580.74	441.5	349.48	527.56	141.86	350.87	320.32	322.29
"1556048_at"	145.34	44.45	74.72	121.41	127.01	136.41	200.12	184.95	151.63	191.79	186.36	107.7	112.03	179.79	65.14	12.65	52.41	126.65	105.62
"1556049_at"	590.55	719.13	617.94	439.84	413.33	396.14	496.65	347.67	617.68	402.23	385.03	402.17	322.59	905.23	739.62	256.32	396.84	514.65	460.06
"1556051_a_at"	217.04	583.86	203.57	165.56	307.18	275.48	701.48	426.9	742.72	900.92	803.9	683.88	641.23	396.55	547.48	567.22	368.25	364.89	360.77
"1556053_at"	880.89	693.82	964.22	729.14	836.73	750.83	830.1	766.63	1078.61	836.21	799.58	759.13	793.66	1566.5	1188.21	739.22	810.17	1178.52	1244.72
"1556054_at"	398.98	136	417.47	313.42	253.31	386.83	607.34	295.98	443.07	372.63	490.98	313.24	359.4	51.76	298.85	470.39	156.3	214.52	255.72
"1556055_at"	213.59	222.45	351.82	390.93	278.9	268.19	316.09	305.88	1139.83	228.22	447.11	328.1	386.61	1516.23	1448.06	615.73	739.75	951.19	1022.76
"1556056_at"	184.55	177.65	127.6	94.45	132.07	151.66	113.06	184	229.93	218.65	200.07	144.74	164.49	134.84	139.1	127.81	90.36	163.18	165.89
"1556057_s_at"	75.84	90.36	2.72	5.92	63.49	6.68	41.99	51.82	90.03	10.64	64.64	47.52	34.92	696.5	48.74	14.12	44.27	218.31	210.62
"1556058_s_at"	81.87	113.69	98.88	100.81	57.54	114.68	112.62	166.26	168.16	107.22	99.72	161.16	114.08	236.54	193.88	65.72	23.39	215.39	160.51
"1556059_s_at"	412.42	260.91	404.79	404.68	385.1	483.44	493.36	498.54	613.62	552.63	555.44	529.55	575.4	721.18	1185.36	543.62	489.67	639.19	780.49
"1556060_a_at"	1540.03	1830.65	1111.26	1358.54	1463.91	1354.33	1415.17	1382.37	2057.1	1254.94	1402.85	1578.09	1519.66	2176.53	2045.07	1326.48	1079.93	1744.59	1857.95
"1556061_at"	296.38	266.15	361.13	195.76	277.89	334.07	328.07	244.15	458.8	297.75	350.55	268.98	296.87	244.92	336.57	313.5	175.93	181.19	287.82
"1556062_at"	75.69	67.4	58.2	50.74	71.39	55.27	63.54	83.89	56.06	8.73	67.73	38.79	35.94	2.85	53.52	31.12	34.22	15.66	45.63
"1556063_s_at"	115.79	156.9	168.12	116.8	112.11	81.83	102.61	128.04	175.88	87.87	125.61	145.87	111.8	111.75	45.35	61.46	5.58	44.45	112.57
"1556064_at"	40.65	91.71	93.66	139.21	86.91	171.8	173.1	110.13	62.64	139.93	93.84	109.11	42.31	285.61	109.08	78.59	74.7	86.44	79.97
"1556065_at"	75.13	95.28	58.71	61.79	40.29	77.69	31.6	33.87	50.17	50.34	93.05	5.39	49.2	11.3	51.67	14.31	148.97	51.3	52.77
"1556066_at"	510.88	544.26	382.73	350.06	278.45	312.88	253.92	396.2	1006	219.34	313.97	264.98	403.52	504.27	363.63	185	178.29	278.2	266.99
"1556067_a_at"	617.67	503.39	355.09	185.47	331.27	279.09	149.17	362.05	764.74	386.27	493.41	365.17	399.04	813.34	304.27	379.12	264.69	340.32	260.29
"1556069_s_at"	332.96	290.5	414.08	102.77	209.27	161.4	199.85	173.96	261.59	176.55	126.53	75.83	114.57	8.6	85.5	177.99	106.72	205.6	8.08
"1556072_at"	41.14	20.84	23.35	12.6	21.45	25.53	19.86	40.8	11.83	30.41	7.91	23.9	13.02	27.52	23.05	97.73	19.27	30.56	111.05
"1556075_at"	18.38	99.95	4.5	78.23	55.54	12.79	11.63	10.22	83.33	34.68	51.04	19.02	46.29	9.82	23	35.85	119.5	88.46	7.18
"1556078_at"	174.7	280.95	195.55	32.56	138.1	114.5	134.71	119.06	159.25	175.97	106.33	134.51	160.65	62.7	122.86	97.93	198.15	149.58	46.84
"1556081_at"	29.37	13.32	71.07	35.78	46.57	22.29	17.66	39.06	91.19	97.77	61.48	46.95	71.02	5.97	52.43	33.99	6.99	54.05	39.83
"1556082_a_at"	130.47	189.56	106.39	109.72	100.89	85.18	115.53	73.46	217.65	137.65	64.79	81.13	111.32	104.76	150.29	74.42	106.93	115.04	108.56
"1556084_at"	56.78	82.27	102.15	68.63	88.19	86.39	45.45	55.96	112.29	106.42	148.73	79.71	132.25	142.5	95.43	112.21	149.28	145.08	82.09
"1556086_at"	100.22	100.26	57.58	55.97	39.32	2.63	20.13	42.9	112.7	95.29	28.53	72.48	71.41	100.36	92.24	73.54	27.18	88.88	102.06
"1556088_at"	269.66	104.52	255.85	270.92	244.98	244.42	193.41	261.8	357.85	244.25	331.27	293.37	265.37	368.03	587.28	312.63	110.14	486.7	345.42
"1556090_at"	118.82	102.57	136.79	52.36	76.99	111.12	121.66	108.87	63.75	83.32	77.09	71.83	79.36	143.49	212.31	89.91	99.68	165.13	115.8
"1556092_s_at"	77.76	170.17	100.27	11.23	76.69	102.42	87.74	25.94	77.57	24.21	23.5	19.26	123.51	32.88	48.37	99.5	25.74	25.32	12.56
"1556095_at"	1.63	6.6	3	23.42	1.97	3.78	20.09	28.55	4.26	1.64	1.12	20.42	3.25	39.72	7.95	3	5.23	35.39	4.61
"1556096_s_at"	2.8	2.8	4.83	2.38	3.86	4.5	22.74	5.46	71.49	10	33.85	3.81	27.62	48.64	4.03	11.41	8.69	5.36	42.4
"1556097_at"	1337.33	1534.14	709.58	2058.22	1778.56	1782.54	2367.08	1866.9	1963.51	2794.43	2451.42	2347.58	2129.9	223.12	393.78	1458.92	829.22	503.34	615.26
"1556099_at"	5.06	2.6	12.91	2.77	48.51	4.78	5.61	1.97	8.54	5.82	8.48	7.59	2.43	6.55	3.88	3.51	4.86	10.88	2.87
"1556102_x_at"	169.31	80.96	190.49	99.31	80.66	220.17	145.78	267.35	360.36	135.71	175.34	41.29	180.43	368.91	269.32	246.68	287.67	295.2	327.6
"1556103_at"	257.49	297.52	312.07	405.46	338.68	299.44	312.48	378.36	250.72	643.34	296.22	327.11	415.61	932.62	555.52	393.68	553.38	544.76	594.27
"1556105_at"	89.55	171.69	263.9	306.83	228.81	240.55	265.35	281.23	226.6	244.03	326.31	212.26	229.08	114.79	313.8	1444.79	360.38	501.74	491.77
"1556107_at"	12.58	121.75	100.39	69.53	14.02	56.72	98.13	60.32	221.7	18.91	65.58	80.01	116.7	172.42	177.44	19.8	12.53	207	149.88
"1556110_at"	65.73	155.41	48.62	34.97	46.68	41.3	136.55	62.53	60.26	41.3	42.25	65.74	90.1	192.94	130.62	61.38	70.48	72.1	126.98
"1556111_s_at"	84.33	86.15	116.21	42.51	78.77	73.91	75.27	128.39	114.26	112.12	108.29	41.47	60.72	132.16	155.62	88.05	138.93	81.22	115.85
"1556113_at"	19.2	132.1	116.79	57.23	49.47	54.81	91.5	60.66	92.87	167.5	122.05	83.73	51.4	195.74	174.47	146.26	92.15	96.43	117.68
"1556114_a_at"	64.67	243.93	105.56	51.86	69.93	157.67	131.35	17.21	89.84	111.54	162.44	88.16	132.68	201.34	83.16	62.41	139.93	89.05	79.69
"1556116_s_at"	254.32	847.96	225.9	319.12	306.37	272.3	317.58	120.28	231.71	237.5	172.54	235.06	131.77	260.7	45.36	10.28	19.34	231.57	142.04
"1556117_at"	13.46	26.19	34.59	14.58	23.56	19.29	31.94	71.07	25.03	74.8	19.61	83.81	53.4	13.98	95.9	17.28	15.39	61.12	14.04
"1556121_at"	827.67	589.34	1001.25	428.95	601.57	558.18	572.8	763.47	575.7	459.09	716.37	701.71	568.7	1066.19	831.14	497.15	237.13	443.01	556.18
"1556122_at"	83.34	163.07	68.26	66.67	120.69	66.03	109.23	102.32	133.33	146.89	152.3	122.95	139.37	159.09	73.11	246.76	229.06	141.32	171.09
"1556123_a_at"	285.07	436.87	375.96	246.32	299.5	347.55	135.07	158.39	305.27	283.19	248.11	259.88	268.6	110.17	94.29	849.6	609.44	263.4	280
"1556125_at"	61.03	71.94	58.73	104.49	103.93	76.53	97	101.23	49.91	73.16	110.14	89.71	47.44	14.33	103.02	89.68	44.73	49.53	19.09
"1556126_s_at"	373.58	529.74	330.75	537.59	549.02	397.97	507.67	385.02	317.46	497.74	472.33	618.85	382.53	22.24	425.43	291.82	569.91	290.54	343.89
"1556127_at"	26.55	233.11	22.43	32.99	55.09	18.94	35.93	38.7	81.57	148.28	62.76	93.53	154.32	198.01	24.81	9.38	163.94	40.3	80.62
"1556128_a_at"	150.17	136.74	139.18	51.36	179.55	157.3	179.49	134.9	178.3	203.84	138.3	166.82	183.99	191.02	118.48	89.29	52.8	195.82	19.95
"1556129_at"	246.69	450.26	121.87	252.32	188.37	236.29	335.25	238.94	386.71	263.39	298.57	283.99	218.68	224.69	80.28	118.33	45.01	268.8	36.47
"1556131_s_at"	49.74	11.39	10.26	67.24	122.48	32.22	109.23	76.99	91.31	103.2	17.05	49.85	45.04	152.64	109.42	145.94	116.01	116.27	33.72
"1556133_s_at"	4.88	14.3	53.14	2.17	8.88	31.19	9.78	8.4	100.34	4.97	8.2	2.92	5.21	4.86	7.57	8.54	7.28	4.38	5.86
"1556134_a_at"	10.57	6.59	21.5	59.03	57.88	68.35	66.82	36.37	13.59	106.16	10.76	8.87	51.35	13.37	208.3	119.91	85.63	70.76	90.32
"1556136_at"	64.67	11.3	87.81	83.59	104.21	65.45	9.37	84.03	6.52	96.14	85.35	15.25	45.76	37.4	35.26	13.98	17.19	55.27	17.18
"1556138_a_at"	132.85	16.74	113.61	35.85	154.78	135.34	97.81	152.71	109.5	52.46	75.95	107.59	163.7	279.35	84.44	69.11	133.4	135.9	104.6
"1556144_at"	114.19	166.91	80.6	171.43	101.84	142.58	198.27	196.3	179.82	200.95	133.1	105.24	113.75	584.19	289.39	176.73	213.5	566.07	259.75
"1556145_a_at"	12.08	7.21	69.37	13.07	22.68	4.39	38.09	10.67	10.81	41.28	37.14	50.01	13.81	20.75	13.87	7.75	36.07	15	8.4
"1556147_at"	67.34	42.96	144.76	61.33	103.19	83.48	46.83	61.53	34.81	130.83	139.44	83.29	102.93	179.82	148.82	55.94	121.91	172.35	192.39
"1556148_s_at"	160.66	104.09	159.76	172.15	132.05	231.44	219.18	136.15	299.03	293.54	209.85	116.26	142.05	254.84	227.71	168.38	99.52	172.79	215.41
"1556149_at"	24.65	181.23	80.31	30.44	52.19	17.34	31.76	6.77	105.31	16.77	67.43	20.68	22.09	275.07	231.8	20.27	90.12	156.3	175.96
"1556151_at"	1325.95	1524.31	2429.4	2198.36	1922.01	2068.46	3752.22	3379.56	1889.12	686.73	2752.12	2898.47	2276.61	1399.92	1112.24	1163.9	981.44	1116.88	1164.2
"1556153_s_at"	5.88	12.41	54.49	29.65	12.07	40.86	107.37	37.93	82.69	16.02	64.59	2.75	101.42	74.55	93.24	21.77	123.71	11.2	2.6
"1556154_a_at"	4.65	171.12	27.52	46.78	7.61	23.17	7.37	108.53	58.12	13.98	55.3	148.32	39.45	156.94	46.05	68.87	106.83	79.67	7.15
"1556155_at"	30.16	59.21	117.28	73.43	33.42	66.41	69.85	50.66	72.84	86.2	83.68	132.18	97.37	12.67	107.93	22.42	211.9	82.81	111.76
"1556156_at"	28.81	105.61	2	49.15	49.3	16.49	10.08	38.9	7.23	56.16	20.69	37.49	50.22	241.92	59.95	44.56	68.01	61.35	33.85
"1556158_at"	25.49	57.19	3.93	7.53	32.18	38.02	138.47	65.74	110.02	35.27	46.44	74.31	81.26	58.09	68.24	45.53	89.93	48.71	33
"1556159_at"	54.05	65.46	30.34	30.16	65.68	3.01	13.55	16.27	92.52	61.27	3.92	20.74	14.93	72.11	5.36	64.73	4.66	60.09	78.65
"1556160_a_at"	112.96	106.51	157.02	140.93	168.99	173.6	164.08	93.71	144.56	159.94	178.78	96.72	109.8	154.65	125.34	74.11	147.3	97.11	96.59
"1556161_a_at"	8.61	9.55	7.84	9.04	124.75	111.31	22.36	12.44	17.61	25.99	8.05	11.12	46.65	172.52	26.15	12.32	17	22.41	25.24
"1556162_at"	168.36	90.83	19.21	108.28	177.94	173.5	110.09	105.68	205.58	226.81	107.06	212.88	92.14	246.15	182.71	113.6	122.4	185.9	198.77
"1556163_a_at"	20.95	128.38	31.89	22.57	49.16	100.64	58.33	49.76	168.94	20.2	23.83	44.32	13.16	24.85	30.55	59.74	27.18	22.48	164.95
"1556165_at"	99.27	137.24	143.92	23.96	128.32	102.69	87.38	161.44	254.33	86.78	103.98	91.68	114.77	221.38	155.71	138.23	191.52	192.9	181.37
"1556166_x_at"	41.95	14.34	24.94	59.96	76.55	31.29	67.87	18.43	146.59	39.98	29.6	2.87	32.6	47.48	6.59	56.99	79.06	32.85	26.89
"1556167_at"	38.62	60.28	10.17	49.81	59.56	7.6	27.2	10.57	79.58	18.83	8.72	4.06	57.19	54.26	7.59	10.86	57.1	72.67	7.42
"1556168_s_at"	3.31	101.1	6.86	7.65	32.78	4.11	62.17	8.21	18.85	17.95	15.67	16.8	8.65	45.61	8.64	81.68	7.16	6.04	49.42
"1556170_at"	7	77.08	3.25	16.28	37.77	28.13	41.69	0.8	4.3	40.33	0.6	2.11	10.4	50.83	5.49	1.1	24.14	3.45	12.43
"1556171_a_at"	68.48	15.48	26.5	37.83	14.52	36.03	22.13	12.04	17.13	9.08	14.33	8.02	13.42	10.17	28.51	72.16	136.84	7.97	8.54
"1556172_at"	59.57	120.23	85.76	217.1	146.57	129.28	18.2	29.65	121.63	100.94	115.65	10.76	24.14	12.21	344.59	144.86	66.25	53.86	122.01
"1556173_a_at"	208.18	266.22	31.99	413.31	246.11	244.07	53.97	33.04	350.7	75.91	242.3	102.44	110.24	217.64	583.26	195.38	142.82	404.83	279.96
"1556175_at"	40.3	52.73	62.37	51.27	62.45	72.61	70.76	59.3	59.38	100.49	31.99	119.85	8.68	37.16	99.6	125.83	87.29	52.36	60.41
"1556176_at"	128.03	159.53	129.87	136.87	131.46	155.16	146.55	120.59	127.56	182.91	99.29	127.64	146.02	200.36	164.61	62.08	90.75	114.73	121.92
"1556178_x_at"	166.57	207.79	105.86	165.63	176.09	102.79	152.81	177.96	110.81	143.26	162.05	167.25	224.15	184.51	265.67	100.3	92.5	111.01	110.58
"1556180_at"	452.28	379.27	525.83	479.63	427.7	496.44	556.71	522.16	469.67	605.58	518.1	376.3	507.58	817.65	638.09	328.34	245.91	490.8	418.99
"1556181_at"	328.36	355.29	261.73	239.78	219.92	280.43	199.1	192.61	364.85	311.34	238.07	243.73	227.94	358.3	659.41	145.32	142.1	302.74	404.32
"1556182_x_at"	258.89	251.63	228.2	187.19	145.76	291.09	203.42	144.09	236.84	180.25	170.9	201.27	155.15	561.77	491.26	72.94	131.6	221.62	398.22
"1556183_at"	303.79	187.05	151.62	184.7	205.93	223.25	306.93	307.61	205.41	315.08	248.39	235.6	286.82	266.51	305.28	366.61	105.87	303.86	270.62
"1556185_a_at"	282.64	255.12	213.93	2244.34	927.6	805.71	413.91	913.05	950.78	959.81	909.89	768.78	755.46	25.34	6.03	4218.81	1154.15	1573.15	1367.06
"1556186_s_at"	564.32	948.61	321.04	403.94	458.68	520.38	765.45	540.28	712.21	680.99	710.28	476.05	609.44	254.1	1293.45	691.49	585.05	770.05	748.11
"1556187_at"	86.31	83.18	60.99	21.91	24.63	63.81	32.52	14.38	2.19	57.79	47.67	4.1	10.71	42.26	22.86	40.27	136.86	13.98	72.42
"1556188_a_at"	95.29	40.44	64.87	68.04	100.98	92.2	84.47	42.53	126.66	75.27	78.99	55.86	104.14	102.96	94.41	171.5	170.82	131.75	126.99
"1556190_s_at"	262.13	214.47	226.62	472.53	318.59	369.29	342.61	379.09	187.5	205.69	237.82	240.22	253.21	97.3	85.7	189.39	10.86	81.42	66.96
"1556192_x_at"	61.65	98.99	25.13	18.33	17.99	5.81	25.51	3.91	71.73	46.92	5.98	8.16	51.9	17.62	84.73	41.56	95.49	134.01	31.26
"1556194_a_at"	426.38	385.57	295.74	590.05	510.33	488.41	187.47	447.29	230.35	173.93	255.3	261.96	192.08	346.65	379.39	202.78	198.18	190.34	246.35
"1556195_a_at"	85.84	209.72	172.32	159.37	186.81	208.78	193.39	184.73	231.05	222.74	207.71	166.78	155.66	221.98	771.75	252.81	21.06	487.99	399.2
"1556199_a_at"	7.6	26.54	11.53	5.07	4.5	7.82	5	8.85	10.73	11.58	6.07	32.57	20.42	48.37	12.46	15.84	18.06	6.24	94.81
"1556200_a_at"	50.49	12.07	1.95	10.39	51.98	52.32	33.21	3.35	25	15.2	11.98	24.93	40.27	31.02	8.96	60.72	23.86	4.47	6.65
"1556201_at"	106.29	168.43	143.75	45.95	122.22	118.8	114.94	132.97	255.75	217.17	156.1	151.49	118.51	152.92	87.41	71.58	109.74	83.25	151.17
"1556202_at"	136.66	174.29	171.98	86.94	91.7	122.02	156.53	145.9	158.81	85.61	128.59	141.94	110.36	388.53	294.91	142.92	114.81	312.42	286.61
"1556203_a_at"	222.03	247.62	322.6	181.77	173.12	263.34	186.2	153.28	31.61	201.99	187.01	253.77	199.85	782.63	558.49	394.21	295.13	541.01	460.32
"1556204_a_at"	53.43	106.57	82.54	62.02	13	42.64	49.29	51.84	3.59	90.3	39.99	104.77	5.17	2.55	43.94	82.34	47	9.39	3.73
"1556205_at"	134.03	259.35	223.34	110.92	215.78	174.59	118.21	136.39	78.55	208.76	213.55	149.65	148.4	76.83	93.06	29.42	28.41	104.04	24.03
"1556206_at"	5.05	25.3	44.56	26.84	5.38	9.38	8.85	10.16	9.98	22.44	30.48	10.79	8.13	16.48	16.67	30.87	88.58	64.31	23.95
"1556207_a_at"	16.76	81.76	1.64	2.63	2.79	0.99	2.1	2.76	10.9	3.35	1.56	56.9	3.42	7.69	15.45	6.26	1.9	33.97	2.42
"1556209_at"	13.32	33.26	282.7	97.1	68.07	52.82	19.71	120.22	76.22	33.16	53.64	85.93	11.13	5.39	12.24	7.3	12.86	8.43	7.42
"1556210_at"	28.31	77.07	62.53	34.21	77	21.47	65.25	37.01	122.47	56.34	46.84	53.44	7.9	45.26	79.16	35.09	3.53	60.72	49.68
"1556211_a_at"	224.03	323.8	418.63	161.14	190.8	242.24	217.55	224.65	450.18	172.7	182.88	243.49	281.12	110.61	583.76	97.35	120.65	256.14	244.32
"1556212_x_at"	166.98	117.73	173.02	68.67	59.05	117.89	92.21	75.09	128.3	113.63	112.33	154.14	81.81	101.38	272.26	84.82	24.31	84.52	87.09
"1556213_a_at"	68.06	163.27	125.91	84.8	79.15	147.39	84.07	69.25	149.72	30.66	69.58	78.25	45.93	146.06	105.19	120.08	62.75	104.13	139.43
"1556216_s_at"	87.49	119.91	94.58	85.66	131.82	114.8	88.67	132.7	105.96	93.3	115.74	86.79	81.14	152.32	147.6	50.39	34.57	41.02	76.06
"1556220_at"	35.36	54.38	50.69	121.26	70.87	91.22	38.75	47.53	10.72	3.88	25.75	65.21	48.9	4.16	6.08	287.81	96.64	67.7	116.18
"1556221_a_at"	139.03	204.56	113.52	310.62	189.96	211.07	109.35	96.81	127.51	54.76	113.83	111.44	112.56	43.97	83.63	842.38	448.18	282.05	272.25
"1556222_at"	90.59	30.87	64.81	48.15	136.8	130.95	14.49	125.11	90.1	137.16	82.19	167.56	109.44	144.93	74.28	142.48	121.92	110.06	73.61
"1556224_a_at"	146.86	226.81	132.7	117.74	128.05	103.32	79.71	121.49	143.6	228.38	142.2	119.4	173.73	123.37	228.08	76.8	83.32	40.68	167.56
"1556226_at"	132.12	51.01	147.2	129.77	38.47	106	126.3	84.57	207.49	77.01	50.97	69.32	71.15	65.37	98.83	123.91	185.82	132.38	146.12
"1556227_at"	136.44	77.3	168.81	149.12	136.07	129.44	78.93	178.79	127.42	95.02	102.02	103.32	127.23	237.81	225.6	131.39	99.7	246.62	132.16
"1556228_a_at"	259.01	200.43	284.77	165.56	296.02	239.33	226.56	322.69	152.63	201.69	243.47	213.19	250.36	181.94	297.71	279.48	265.9	254.83	265.41
"1556229_at"	170.07	302.25	102.41	128.31	221.62	123.79	212.89	161.28	176.33	199.82	183.84	136.54	170.97	278.99	281.56	209.3	204.45	188	222.6
"1556231_a_at"	3.37	40.08	32.51	7.96	5.75	11.47	10.01	44.37	32.95	37.91	4.12	4.13	71.16	38.55	21.8	6.74	71.48	39.68	4.58
"1556232_at"	55.38	13.08	108.02	28.78	28.74	36.99	32.7	70.31	60.53	164.77	109.67	107.51	147.41	96.5	19.32	51.87	95.61	57.42	88.86
"1556233_s_at"	76.03	35.34	56.17	7.99	17.36	74.53	122.1	34.79	127.29	142.68	68.73	66.44	13.27	43.16	60.3	91.31	94.34	16.19	72.47
"1556235_at"	124.83	213.74	154.58	78.5	143.39	142.08	85.84	130.27	133.62	72.96	98.55	117.58	95.89	70.05	29.26	72.42	93.21	39.48	38.09
"1556236_at"	147.34	13.69	96.27	43.57	103.3	88.82	105.1	87.54	71.39	168.47	63.97	155.85	168.03	211.34	177.19	101.47	35.19	149.38	138.74
"1556238_at"	38.57	5.76	2.36	15.58	24.83	28.19	35.08	75.99	51.33	69.91	3.84	40.54	70.97	16.89	5.88	1.53	40.15	1.53	13.88
"1556239_a_at"	59.71	68.66	73.48	87.21	45.49	117.09	125.64	110.5	54.26	53.94	93.45	58.03	134.22	4.44	8.55	36.02	18.47	1.9	3.74
"1556240_at"	76.06	90.78	46.92	52.46	3.87	60.89	57.08	74.95	141.21	100.61	4.27	80.61	60.38	14.81	87.1	72.03	62.2	88.12	131.29
"1556242_a_at"	308	421.83	304.47	274.96	250.42	302.99	220.4	239.66	390.34	425.48	402.96	181.79	282.7	688.57	596.62	318.6	196.22	575.33	574.32
"1556244_s_at"	137.43	131.43	143.18	65.23	95.2	71.66	77.05	47.41	80.75	111.44	264.02	127.22	20.79	132.73	61.97	59.82	89.67	85.04	49.73
"1556247_a_at"	26.82	17.51	10.67	12.01	15.48	9.06	16.63	13.69	18.61	15.65	14.37	9.85	20.28	16.48	49.63	9.56	34.1	20.79	15.72
"1556248_at"	111.76	188.63	168.85	151.41	98.66	189.49	164.34	30.81	175.89	187.73	133.6	217.59	252.94	457.5	266.15	222.49	129.53	223.23	260.52
"1556249_a_at"	150.15	10.56	120.01	120.88	171.51	137.93	100.76	107.65	212.74	133.14	154.9	126.93	119.17	249.65	158.38	9.64	91.75	116.44	58.77
"1556250_at"	129.32	109.99	30.17	33.91	98.84	77.61	176.42	135.03	233.7	165.66	110.99	7.36	158.3	263.98	167.97	132.28	127.48	160.66	211.25
"1556253_s_at"	215.87	510.93	115.17	197.84	305.3	248.3	371.8	218.41	270.32	103.68	203.06	271.29	199.62	39.84	150.58	960.2	541.56	366.66	395.69
"1556255_a_at"	127.24	190.33	54.32	76.78	111.62	92.48	145.41	159.43	81.47	76.42	129.06	157.56	186.48	86.54	164.9	65.83	228.48	154.2	46.67
"1556256_a_at"	7.63	91.02	5.08	7.91	34.16	4.43	4.02	50.1	87.83	13.66	13.05	6.22	9.37	7.1	7.14	4.5	70.83	3.64	84.71
"1556257_at"	31.78	7.4	102.77	75.62	103.54	22.7	139.74	63.32	28.12	38.84	59.12	47.29	70.09	8.89	139.82	94.81	58.07	120.8	102.32
"1556259_at"	80.57	110.76	63.06	68.6	23.54	66.95	177.79	128.93	120.4	161.58	112.45	96.19	115.66	135.27	230.24	144.88	26.93	49.83	89.41
"1556261_a_at"	9.44	61.2	3.07	5.36	14.74	6.94	11.93	46.68	29.28	8	25.98	7.19	6.09	22.38	10.75	10.75	29.27	7.49	55.71
"1556262_at"	4.33	68.53	4.91	4.75	20.35	4.64	23.66	50.09	10.45	10.78	7.23	5.21	2.83	2.54	3.3	6.45	70.17	6.48	14.38
"1556263_s_at"	3.62	108.4	36.2	5.88	2.84	8.59	2.17	2.29	19.76	12.46	4.24	2.81	13.2	4.01	5.32	5.03	23.89	11.03	3.61
"1556265_at"	15.03	120.74	102.4	108.74	121.62	102.56	138.53	107.48	120.35	164.94	87.58	131.38	128.82	55.12	127.89	133.55	18.75	136.46	155.76
"1556266_a_at"	15.58	93.96	51.11	100.77	13.63	52.31	82.56	78.79	102.32	130.23	42.7	17.34	76.57	58.86	166.58	65.11	24.89	114.09	127.32
"1556267_at"	33.7	81.91	24.72	18.37	15.94	13.33	6.79	102.83	75.66	11.6	92.88	37.3	46.31	34.34	5	150.73	325.68	113.68	96.28
"1556269_at"	114.73	12.58	14.27	57.05	28.23	66.58	76.55	72.52	17.58	107.62	14.38	57.92	5.84	128.61	83.24	114.71	45.33	100.4	85.8
"1556271_at"	16.85	27.48	7.98	78.69	39.98	28.23	104.38	10.89	76.56	28.74	22.17	11.12	36.35	103.44	62.47	67.08	63.52	94.11	57.08
"1556272_a_at"	19.71	94.16	5.64	66.03	29.37	48.84	54.02	32.47	91.79	53.54	23.26	64.77	46.9	33.75	96.59	40.15	51.02	17.93	74.06
"1556274_at"	79.71	142.76	45.32	64.85	25.37	104.39	143.79	112.85	246.58	211.63	125.92	168.13	172.97	198.23	33.78	171.94	125.41	145.95	102.24
"1556277_a_at"	748.57	889.88	905.52	996.9	780.28	780.86	1000.98	719.78	599.85	742.79	520.64	862.86	613.47	649.27	794.93	581.38	481.04	698.89	642.51
"1556279_at"	100.2	88.05	93.27	89.86	93.09	122.86	102.84	76.62	174.76	101.14	100.41	131.95	115.58	205.61	46.44	106.71	86.98	98.96	73.28
"1556281_at"	118.47	217.52	34.24	12.22	94.82	84.49	117.22	63.7	167.01	148.5	64.99	85.81	131.16	164.24	35.39	148.56	175.09	60.99	113.72
"1556282_at"	53.77	92.59	53.88	80.04	67.22	61.73	108.11	35.33	71.78	26.25	19.08	29.83	71.71	55.03	49.39	135.85	31.51	29.14	80.91
"1556283_s_at"	124.19	88.99	278.47	251.16	241.47	145.05	280.51	193.27	145.39	171.43	199.65	228.13	206.56	99.35	272.55	463.88	283.3	321.66	195.29
"1556284_at"	48.52	109.45	80.14	58.15	46.87	112.9	126.79	57.5	66.49	34.64	92.19	117.87	63.28	111.69	113.84	89.01	92.05	56.33	95.43
"1556285_s_at"	1414.98	1298.71	1725.17	3968.82	2460.01	2474.65	2497.98	1825.85	973.91	1959.37	2217.81	1859.87	1783.61	1398.11	1775.21	817.49	1379.27	1343.39	1222.46
"1556287_a_at"	23.57	10.67	17.08	2.68	5.3	2.63	6.15	4.44	5.52	48.31	11.3	5.23	2.94	24.78	10.77	104.95	18.73	3.68	9.38
"1556288_at"	6.94	5.12	1.82	1.97	3.74	2.19	1.91	3.03	8.64	3.6	4.14	1.73	3.01	4.43	3.23	3.37	3.95	3.51	2.44
"1556289_at"	4	36.61	34.36	55.28	35.26	4.31	8.17	33.56	43.92	42.34	8.28	21.2	3.64	78.88	5.29	7.64	35.38	41.85	20.08
"1556291_at"	228.3	85.07	58.94	42.53	178.63	83.44	78.07	113.74	313.25	65.89	67.84	265.61	83.56	178.39	109.58	66.64	34.87	39.27	72.98
"1556292_s_at"	72.24	59.48	117.57	93.1	116.8	13.33	31.72	79.35	149.99	167.78	57.83	21	14.63	147.43	45.86	130.09	33.04	32.19	23.21
"1556294_at"	24.39	38.44	96.97	61.87	113.99	56.02	40.57	68.94	55.98	15.67	36.77	5.97	4.54	137.91	100.79	47.22	107.45	15.14	57.44
"1556296_at"	139.21	258.44	152.5	134.89	59.6	199.28	171.37	219.61	202	199.22	79.46	121.79	109.22	253.61	223.05	132.07	115.07	299.99	250.6
[truncated: 7,139,918 more chars]
